# Supplementary material for: Cell-type and subcellular compartment-specific APEX2 proximity labeling reveals activity-dependent nuclear proteome dynamics in the striatum
Source: Nat Commun. 2021 Aug 11;12:4855. doi: 10.1038/s41467-021-25144-y (PMC8357913; doi:10.1038/s41467-021-25144-y)
Supplement: Supplementary file 4 — Supplementary Data 1 [file 41467_2021_25144_MOESM4_ESM.xlsx]

## Sheet: description
tab#	tab_title	description for data associated with Fig. 2-3
1	proteinID_unfrac	(single injection) protein identification by Proteome Discoverer at 1% peptide FDR with minimum unique peptide = 1
2	proteinID_frac	(fractionated samples) protein identification by Proteome Discoverer at 1% peptide FDR with minimum unique peptide = 1
3	proteinQuant_frac	(fractionated samples) protein quantification by MSstatsTMT (negative log2 intensity replaced by NA)

## Sheet: proteinID_unfrac
Accession	Description	Gene Symbol	Cellular Component	Exp. q-value: Combined	Sum PEP Score	Coverage [%]	# Peptides	# PSMs	# Unique Peptides
P16546	Spectrin alpha chain, non-erythrocytic 1 OS=Mus musculus OX=10090 GN=Sptan1 PE=1 SV=4	Sptan1	plasma membrane;other membranes;cytoskeleton;other cell component	0	271.814	39	88	168	88
Q05920	Pyruvate carboxylase, mitochondrial OS=Mus musculus OX=10090 GN=Pc PE=1 SV=1	Pc	mitochondrion;other cell component	0	205.59	53	49	155	49
Q68FD5	Clathrin heavy chain 1 OS=Mus musculus OX=10090 GN=Cltc PE=1 SV=3	Cltc	plasma membrane;other membranes;cytosol;cytoskeleton;ER/Golgi;nucleus;other cytoplasmic organelle;other cell component	0	173.789	37	51	92	51
Q5SWU9	Acetyl-CoA carboxylase 1 OS=Mus musculus OX=10090 GN=Acaca PE=1 SV=1	Acaca	cytosol;cytoskeleton;nucleus	0	158.385	26	59	105	59
Q62261	Spectrin beta chain, non-erythrocytic 1 OS=Mus musculus OX=10090 GN=Sptbn1 PE=1 SV=2	Sptbn1	plasma membrane;other membranes;cytoskeleton;nucleus;other cell component	0	154.961	25	57	94	53
Q6PIC6	Sodium/potassium-transporting ATPase subunit alpha-3 OS=Mus musculus OX=10090 GN=Atp1a3 PE=1 SV=1	Atp1a3	plasma membrane;other membranes;ER/Golgi;nucleus;other cell component	0	144.953	41	38	79	23
Q9JHU4	Cytoplasmic dynein 1 heavy chain 1 OS=Mus musculus OX=10090 GN=Dync1h1 PE=1 SV=2	Dync1h1	cytoskeleton;nucleus;other cell component	0	142.669	12	54	82	54
Q91ZA3	Propionyl-CoA carboxylase alpha chain, mitochondrial OS=Mus musculus OX=10090 GN=Pcca PE=1 SV=2	Pcca	mitochondrion	0	116.071	54	35	84	34
Q8VDN2	Sodium/potassium-transporting ATPase subunit alpha-1 OS=Mus musculus OX=10090 GN=Atp1a1 PE=1 SV=1	Atp1a1	plasma membrane;other membranes;cytoskeleton;ER/Golgi;other cytoplasmic organelle;other cell component	0	105.044	31	30	63	16
P60710	Actin, cytoplasmic 1 OS=Mus musculus OX=10090 GN=Actb PE=1 SV=1	Actb	plasma membrane;other membranes;cytosol;cytoskeleton;nucleus;other cell component	0	93.9	49	17	72	5
P68369	Tubulin alpha-1A chain OS=Mus musculus OX=10090 GN=Tuba1a PE=1 SV=1	Tuba1a	other membranes;cytoskeleton;other cytoplasmic organelle;other cell component	0	93.13	58	19	59	6
Q6PIE5	Sodium/potassium-transporting ATPase subunit alpha-2 OS=Mus musculus OX=10090 GN=Atp1a2 PE=1 SV=1	Atp1a2	plasma membrane;other membranes;other cytoplasmic organelle;other cell component	0	93.037	29	27	55	11
P68372	Tubulin beta-4B chain OS=Mus musculus OX=10090 GN=Tubb4b PE=1 SV=1	Tubb4b	cytoskeleton;other cell component	0	89.928	53	18	83	1
Q9CWF2	Tubulin beta-2B chain OS=Mus musculus OX=10090 GN=Tubb2b PE=1 SV=1	Tubb2b	cytoskeleton;other cell component	0	85.365	53	18	85	1
P68368	Tubulin alpha-4A chain OS=Mus musculus OX=10090 GN=Tuba4a PE=1 SV=1	Tuba4a	cytoskeleton;other cell component	0	83.71	58	19	57	6
Q7TPR4	Alpha-actinin-1 OS=Mus musculus OX=10090 GN=Actn1 PE=1 SV=1	Actn1	plasma membrane;other membranes;cytoskeleton;nucleus;other cell component	0	83.074	32	28	49	13
Q03265	ATP synthase subunit alpha, mitochondrial OS=Mus musculus OX=10090 GN=Atp5f1a PE=1 SV=1	Atp5f1a	plasma membrane;other membranes;mitochondrion;ER/Golgi;nucleus;other cell component	0	83.043	48	26	50	26
Q7TMM9	Tubulin beta-2A chain OS=Mus musculus OX=10090 GN=Tubb2a PE=1 SV=1	Tubb2a	cytoskeleton;other cell component	0	81.522	53	18	85	1
Q99KI0	Aconitate hydratase, mitochondrial OS=Mus musculus OX=10090 GN=Aco2 PE=1 SV=1	Aco2	cytosol;mitochondrion	0	81.141	37	26	43	26
P52480	Pyruvate kinase PKM OS=Mus musculus OX=10090 GN=Pkm PE=1 SV=4	Pkm	cytosol;ER/Golgi;nucleus;other cell component	0	79.875	46	21	42	21
Q9JI91	Alpha-actinin-2 OS=Mus musculus OX=10090 GN=Actn2 PE=1 SV=2	Actn2	plasma membrane;other membranes;cytoskeleton;other cell component	0	79.534	34	28	49	20
P99024	Tubulin beta-5 chain OS=Mus musculus OX=10090 GN=Tubb5 PE=1 SV=1	Tubb5	other membranes;cytosol;cytoskeleton;nucleus;other cell component	0	75.419	53	18	76	3
P16330	2',3'-cyclic-nucleotide 3'-phosphodiesterase OS=Mus musculus OX=10090 GN=Cnp PE=1 SV=3	Cnp	non-structural extracellular;plasma membrane;other membranes;cytosol;cytoskeleton;mitochondrion;nucleus;other cell component	0	72.828	45	19	44	18
Q9ERD7	Tubulin beta-3 chain OS=Mus musculus OX=10090 GN=Tubb3 PE=1 SV=1	Tubb3	cytoskeleton;other cell component	0	71.02	49	17	65	5
O08553	Dihydropyrimidinase-related protein 2 OS=Mus musculus OX=10090 GN=Dpysl2 PE=1 SV=2	Dpysl2	plasma membrane;other membranes;cytosol;cytoskeleton;other cell component	0	69.999	40	17	32	14
Q99MR8	Methylcrotonoyl-CoA carboxylase subunit alpha, mitochondrial OS=Mus musculus OX=10090 GN=Mccc1 PE=1 SV=2	Mccc1	mitochondrion;other cell component	0	69.937	34	21	48	20
Q9D6F9	Tubulin beta-4A chain OS=Mus musculus OX=10090 GN=Tubb4a PE=1 SV=3	Tubb4a	cytoskeleton;other cell component	0	68.683	54	18	73	5
P11499	Heat shock protein HSP 90-beta OS=Mus musculus OX=10090 GN=Hsp90ab1 PE=1 SV=3	Hsp90ab1	non-structural extracellular;plasma membrane;other membranes;cytosol;nucleus;other cytoplasmic organelle;other cell component	0	68.385	28	18	31	9
P46460	Vesicle-fusing ATPase OS=Mus musculus OX=10090 GN=Nsf PE=1 SV=2	Nsf	plasma membrane;other membranes;cytosol;ER/Golgi;other cell component	0	68.213	33	25	42	25
Q91XV3	Brain acid soluble protein 1 OS=Mus musculus OX=10090 GN=Basp1 PE=1 SV=3	Basp1	plasma membrane;other membranes;nucleus;other cell component	0	67.671	87	16	29	16
P05064	Fructose-bisphosphate aldolase A OS=Mus musculus OX=10090 GN=Aldoa PE=1 SV=2	Aldoa	non-structural extracellular;plasma membrane;other membranes;cytosol;cytoskeleton;mitochondrion;other cell component	0	67.155	45	16	32	12
P56480	ATP synthase subunit beta, mitochondrial OS=Mus musculus OX=10090 GN=Atp5f1b PE=1 SV=2	Atp5f1b	plasma membrane;other membranes;mitochondrion;ER/Golgi;other cell component	0	66.789	47	17	32	17
G5E829	Plasma membrane calcium-transporting ATPase 1 OS=Mus musculus OX=10090 GN=Atp2b1 PE=1 SV=1	Atp2b1	plasma membrane;other membranes;nucleus;other cell component	0	66.786	21	25	46	16
Q60932	Voltage-dependent anion-selective channel protein 1 OS=Mus musculus OX=10090 GN=Vdac1 PE=1 SV=3	Vdac1	plasma membrane;other membranes;mitochondrion;ER/Golgi;other cell component	0	66.239	70	15	29	14
P63017	Heat shock cognate 71 kDa protein OS=Mus musculus OX=10090 GN=Hspa8 PE=1 SV=1	Hspa8	non-structural extracellular;plasma membrane;other membranes;cytosol;cytoskeleton;ER/Golgi;nucleus;other cytoplasmic organelle;other cell component	0	63.227	35	24	44	20
Q9R0K7	Plasma membrane calcium-transporting ATPase 2 OS=Mus musculus OX=10090 GN=Atp2b2 PE=1 SV=2	Atp2b2	plasma membrane;other membranes;ER/Golgi;other cell component	0	60.988	20	24	41	15
P43274	Histone H1.4 OS=Mus musculus OX=10090 GN=H1-4 PE=1 SV=2	H1-4	nucleus;other cell component	0	58.792	53	16	42	6
P28652	Calcium/calmodulin-dependent protein kinase type II subunit beta OS=Mus musculus OX=10090 GN=Camk2b PE=1 SV=2	Camk2b	other membranes;cytosol;cytoskeleton;ER/Golgi;other cell component	0	58.067	34	15	31	10
P39053	Dynamin-1 OS=Mus musculus OX=10090 GN=Dnm1 PE=1 SV=2	Dnm1	plasma membrane;other membranes;cytoskeleton;mitochondrion;ER/Golgi;nucleus;other cell component	0	57.936	24	23	38	16
P17710	Hexokinase-1 OS=Mus musculus OX=10090 GN=Hk1 PE=1 SV=3	Hk1	plasma membrane;other membranes;cytosol;cytoskeleton;mitochondrion;other cell component	0	57.763	22	19	32	19
P68134	Actin, alpha skeletal muscle OS=Mus musculus OX=10090 GN=Acta1 PE=1 SV=1	Acta1	cytoskeleton;other cell component	0	57.607	33	13	66	1
P43277	Histone H1.3 OS=Mus musculus OX=10090 GN=H1-3 PE=1 SV=2	H1-3	nucleus;other cell component	0	56.673	45	16	44	2
Q99104	Unconventional myosin-Va OS=Mus musculus OX=10090 GN=Myo5a PE=1 SV=2	Myo5a	other membranes;cytosol;cytoskeleton;ER/Golgi;other cytoplasmic organelle;other cell component	0	56.034	11	23	38	23
Q02053	Ubiquitin-like modifier-activating enzyme 1 OS=Mus musculus OX=10090 GN=Uba1 PE=1 SV=1	Uba1	other membranes;cytosol;mitochondrion;ER/Golgi;nucleus;other cytoplasmic organelle;other cell component	0	55.838	20	17	30	17
Q8CA95	cAMP and cAMP-inhibited cGMP 3',5'-cyclic phosphodiesterase 10A OS=Mus musculus OX=10090 GN=Pde10a PE=1 SV=2	Pde10a	other membranes;other cell component	0	55.742	28	19	36	19
P07901	Heat shock protein HSP 90-alpha OS=Mus musculus OX=10090 GN=Hsp90aa1 PE=1 SV=4	Hsp90aa1	extracellular matrix;plasma membrane;other membranes;cytosol;cytoskeleton;mitochondrion;nucleus;other cell component	0	55.536	24	17	29	9
P17182	Alpha-enolase OS=Mus musculus OX=10090 GN=Eno1 PE=1 SV=3	Eno1	plasma membrane;other membranes;cytosol;other cell component	0	54.245	39	16	29	14
P11798	Calcium/calmodulin-dependent protein kinase type II subunit alpha OS=Mus musculus OX=10090 GN=Camk2a PE=1 SV=2	Camk2a	plasma membrane;other membranes;cytosol;mitochondrion;nucleus;other cell component	0	53.856	37	16	36	12
Q9Z1B3	1-phosphatidylinositol 4,5-bisphosphate phosphodiesterase beta-1 OS=Mus musculus OX=10090 GN=Plcb1 PE=1 SV=2	Plcb1	plasma membrane;other membranes;cytosol;nucleus;other cell component	0	51.752	18	19	34	19
P08553	Neurofilament medium polypeptide OS=Mus musculus OX=10090 GN=Nefm PE=1 SV=4	Nefm	cytoskeleton;other cell component	0	51.743	19	18	33	14
P15864	Histone H1.2 OS=Mus musculus OX=10090 GN=H1-2 PE=1 SV=2	H1-2	nucleus;other cell component	0	51.61	38	12	36	2
P63101	14-3-3 protein zeta/delta OS=Mus musculus OX=10090 GN=Ywhaz PE=1 SV=1	Ywhaz	cytosol;nucleus;other cell component	0	51.493	61	16	30	11
Q04447	Creatine kinase B-type OS=Mus musculus OX=10090 GN=Ckb PE=1 SV=1	Ckb	non-structural extracellular;cytosol;nucleus;other cell component	0	49.495	41	13	38	13
Q9DBG3	AP-2 complex subunit beta OS=Mus musculus OX=10090 GN=Ap2b1 PE=1 SV=1	Ap2b1	plasma membrane;other membranes;other cell component	0	48.654	20	19	34	8
P17427	AP-2 complex subunit alpha-2 OS=Mus musculus OX=10090 GN=Ap2a2 PE=1 SV=2	Ap2a2	plasma membrane;other membranes;ER/Golgi;other cell component	0	46.705	21	21	30	12
O08599	Syntaxin-binding protein 1 OS=Mus musculus OX=10090 GN=Stxbp1 PE=1 SV=2	Stxbp1	plasma membrane;other membranes;cytosol;cytoskeleton;nucleus;other cell component	0	46.135	30	16	27	16
P57780	Alpha-actinin-4 OS=Mus musculus OX=10090 GN=Actn4 PE=1 SV=1	Actn4	cytosol;cytoskeleton;nucleus;other cell component	0	46.026	18	16	26	5
P48962	ADP/ATP translocase 1 OS=Mus musculus OX=10090 GN=Slc25a4 PE=1 SV=4	Slc25a4	other membranes;mitochondrion	0	45.699	62	17	35	8
P16858	Glyceraldehyde-3-phosphate dehydrogenase OS=Mus musculus OX=10090 GN=Gapdh PE=1 SV=2	Gapdh	plasma membrane;other membranes;cytosol;cytoskeleton;nucleus;other cell component	0	44.734	52	14	24	14
P61922	4-aminobutyrate aminotransferase, mitochondrial OS=Mus musculus OX=10090 GN=Abat PE=1 SV=1	Abat	mitochondrion;other cell component	0	44.536	30	12	21	12
P08249	Malate dehydrogenase, mitochondrial OS=Mus musculus OX=10090 GN=Mdh2 PE=1 SV=3	Mdh2	other membranes;mitochondrion;other cell component	0	43.876	45	13	23	13
O70133	ATP-dependent RNA helicase A OS=Mus musculus OX=10090 GN=Dhx9 PE=1 SV=2	Dhx9	cytoskeleton;translational apparatus;nucleus;other cell component	0	43.421	13	17	25	17
P02535	Keratin, type I cytoskeletal 10 OS=Mus musculus OX=10090 GN=Krt10 PE=1 SV=3	Krt10	cytoskeleton;other cell component	0	42.745	14	10	23	7
P60202	Myelin proteolipid protein OS=Mus musculus OX=10090 GN=Plp1 PE=1 SV=2	Plp1	plasma membrane;other membranes;other cell component	0	42.724	34	10	35	10
P06151	L-lactate dehydrogenase A chain OS=Mus musculus OX=10090 GN=Ldha PE=1 SV=3	Ldha	cytosol;cytoskeleton	0	42.517	39	13	28	12
P46660	Alpha-internexin OS=Mus musculus OX=10090 GN=Ina PE=1 SV=3	Ina	cytoskeleton;other cell component	0	42.037	29	16	27	12
Q922S4	cGMP-dependent 3',5'-cyclic phosphodiesterase OS=Mus musculus OX=10090 GN=Pde2a PE=1 SV=4	Pde2a	plasma membrane;other membranes;cytosol;mitochondrion;ER/Golgi;nucleus;other cell component	0	41.969	21	15	26	15
Q61553	Fascin OS=Mus musculus OX=10090 GN=Fscn1 PE=1 SV=4	Fscn1	plasma membrane;other membranes;cytosol;cytoskeleton;other cell component	0	41.737	31	13	24	13
P09411	Phosphoglycerate kinase 1 OS=Mus musculus OX=10090 GN=Pgk1 PE=1 SV=4	Pgk1	non-structural extracellular;other membranes;cytosol;other cell component	0	40.17	34	13	20	13
P51881	ADP/ATP translocase 2 OS=Mus musculus OX=10090 GN=Slc25a5 PE=1 SV=3	Slc25a5	other membranes;cytoskeleton;mitochondrion	0	40.137	51	15	31	6
P62259	14-3-3 protein epsilon OS=Mus musculus OX=10090 GN=Ywhae PE=1 SV=1	Ywhae	plasma membrane;other membranes;cytosol;cytoskeleton;nucleus;other cell component	0	40.032	53	12	25	9
P61979	Heterogeneous nuclear ribonucleoprotein K OS=Mus musculus OX=10090 GN=Hnrnpk PE=1 SV=1	Hnrnpk	cytosol;cytoskeleton;mitochondrion;nucleus;other cell component	0	39.99	33	12	21	12
P43006	Excitatory amino acid transporter 2 OS=Mus musculus OX=10090 GN=Slc1a2 PE=1 SV=1	Slc1a2	plasma membrane;other membranes;other cell component	0	39.265	14	10	18	10
P62814	V-type proton ATPase subunit B, brain isoform OS=Mus musculus OX=10090 GN=Atp6v1b2 PE=1 SV=1	Atp6v1b2	plasma membrane;other membranes;cytosol;other cell component	0	38.837	29	12	18	12
P18872	Guanine nucleotide-binding protein G(o) subunit alpha OS=Mus musculus OX=10090 GN=Gnao1 PE=1 SV=3	Gnao1	plasma membrane;other membranes;other cell component	0	38.733	41	12	23	10
P68510	14-3-3 protein eta OS=Mus musculus OX=10090 GN=Ywhah PE=1 SV=2	Ywhah	plasma membrane;other membranes;cytosol;other cell component	0	38.494	53	12	22	7
Q922U2	Keratin, type II cytoskeletal 5 OS=Mus musculus OX=10090 GN=Krt5 PE=1 SV=1	Krt5	plasma membrane;other membranes;cytoskeleton;other cell component	0	38.378	18	14	33	7
O55143	Sarcoplasmic/endoplasmic reticulum calcium ATPase 2 OS=Mus musculus OX=10090 GN=Atp2a2 PE=1 SV=2	Atp2a2	plasma membrane;other membranes;cytosol;ER/Golgi;other cell component	0	37.85	13	15	26	15
P63328	Serine/threonine-protein phosphatase 2B catalytic subunit alpha isoform OS=Mus musculus OX=10090 GN=Ppp3ca PE=1 SV=1	Ppp3ca	plasma membrane;other membranes;cytosol;cytoskeleton;mitochondrion;nucleus;other cell component	0	37.717	26	13	27	7
Q61656	Probable ATP-dependent RNA helicase DDX5 OS=Mus musculus OX=10090 GN=Ddx5 PE=1 SV=2	Ddx5	nucleus;other cell component	0	36.82	22	14	19	10
P16125	L-lactate dehydrogenase B chain OS=Mus musculus OX=10090 GN=Ldhb PE=1 SV=2	Ldhb	other membranes;cytosol	0	36.691	34	12	24	11
Q61781	Keratin, type I cytoskeletal 14 OS=Mus musculus OX=10090 GN=Krt14 PE=1 SV=2	Krt14	cytoskeleton;nucleus;other cell component	0	36.552	23	11	21	1
Q60930	Voltage-dependent anion-selective channel protein 2 OS=Mus musculus OX=10090 GN=Vdac2 PE=1 SV=2	Vdac2	other membranes;mitochondrion;ER/Golgi;other cell component	0	36.315	43	11	22	11
P14094	Sodium/potassium-transporting ATPase subunit beta-1 OS=Mus musculus OX=10090 GN=Atp1b1 PE=1 SV=1	Atp1b1	plasma membrane;other membranes;cytoskeleton;other cell component	0	36.124	41	12	25	12
Q61879	Myosin-10 OS=Mus musculus OX=10090 GN=Myh10 PE=1 SV=2	Myh10	plasma membrane;other membranes;cytosol;cytoskeleton;other cell component	0	36.004	7	16	20	14
Q62108	Disks large homolog 4 OS=Mus musculus OX=10090 GN=Dlg4 PE=1 SV=1	Dlg4	plasma membrane;other membranes;cytoskeleton;ER/Golgi;other cell component	0	35.632	15	11	22	9
Q9Z0E0	Neurochondrin OS=Mus musculus OX=10090 GN=Ncdn PE=1 SV=1	Ncdn	other membranes;cytosol;other cytoplasmic organelle;other cell component	0	35.415	16	12	19	12
P17426	AP-2 complex subunit alpha-1 OS=Mus musculus OX=10090 GN=Ap2a1 PE=1 SV=1	Ap2a1	plasma membrane;other membranes;other cell component	0	35.356	15	16	26	7
Q9CQV8	14-3-3 protein beta/alpha OS=Mus musculus OX=10090 GN=Ywhab PE=1 SV=3	Ywhab	cytosol;nucleus;other cell component	0	35.119	42	10	19	5
P08113	Endoplasmin OS=Mus musculus OX=10090 GN=Hsp90b1 PE=1 SV=2	Hsp90b1	non-structural extracellular;plasma membrane;other membranes;cytosol;ER/Golgi;other cell component	0	35.083	14	13	22	12
P50516	V-type proton ATPase catalytic subunit A OS=Mus musculus OX=10090 GN=Atp6v1a PE=1 SV=2	Atp6v1a	plasma membrane;other membranes;cytosol;other cytoplasmic organelle;other cell component	0	34.928	19	12	24	12
P50446	Keratin, type II cytoskeletal 6A OS=Mus musculus OX=10090 GN=Krt6a PE=1 SV=3	Krt6a	cytoskeleton	0	34.647	17	11	29	4
Q922F4	Tubulin beta-6 chain OS=Mus musculus OX=10090 GN=Tubb6 PE=1 SV=1	Tubb6	cytoskeleton;other cell component	0	34.314	29	11	39	1
O88569	Heterogeneous nuclear ribonucleoproteins A2/B1 OS=Mus musculus OX=10090 GN=Hnrnpa2b1 PE=1 SV=2	Hnrnpa2b1	non-structural extracellular;nucleus;other cell component	0	34.031	41	14	27	12
P19096	Fatty acid synthase OS=Mus musculus OX=10090 GN=Fasn PE=1 SV=2	Fasn	plasma membrane;other membranes;cytosol;ER/Golgi;other cell component	0	33.919	7	16	24	16
Q9Z2I9	Succinate--CoA ligase [ADP-forming] subunit beta, mitochondrial OS=Mus musculus OX=10090 GN=Sucla2 PE=1 SV=2	Sucla2	other cell component	0	33.647	20	10	18	10
P43276	Histone H1.5 OS=Mus musculus OX=10090 GN=H1-5 PE=1 SV=2	H1-5	nucleus;other cell component	0	33.567	36	11	22	7
Q8CAQ8	MICOS complex subunit Mic60 OS=Mus musculus OX=10090 GN=Immt PE=1 SV=1	Immt	other membranes;mitochondrion	0	33.277	13	12	19	12
P50396	Rab GDP dissociation inhibitor alpha OS=Mus musculus OX=10090 GN=Gdi1 PE=1 SV=3	Gdi1	ER/Golgi;other cell component	0	32.732	38	13	19	10
Q6IFX2	Keratin, type I cytoskeletal 42 OS=Mus musculus OX=10090 GN=Krt42 PE=1 SV=1	Krt42	cytoskeleton;other cell component	0	32.731	23	10	18	6
P61982	14-3-3 protein gamma OS=Mus musculus OX=10090 GN=Ywhag PE=1 SV=2	Ywhag	cytosol;other cell component	0	32.677	43	10	19	5
Q9Z1G4	V-type proton ATPase 116 kDa subunit a isoform 1 OS=Mus musculus OX=10090 GN=Atp6v0a1 PE=1 SV=3	Atp6v0a1	plasma membrane;other membranes;cytosol;ER/Golgi;nucleus;other cytoplasmic organelle;other cell component	0	32.654	15	11	19	11
P63038	60 kDa heat shock protein, mitochondrial OS=Mus musculus OX=10090 GN=Hspd1 PE=1 SV=1	Hspd1	non-structural extracellular;plasma membrane;other membranes;cytosol;mitochondrion;ER/Golgi;other cytoplasmic organelle;other cell component	0	32.169	24	13	22	13
Q3UHL1	CaM kinase-like vesicle-associated protein OS=Mus musculus OX=10090 GN=Camkv PE=1 SV=2	Camkv	plasma membrane;other membranes;other cell component	0	32.11	27	12	19	12
P46096	Synaptotagmin-1 OS=Mus musculus OX=10090 GN=Syt1 PE=1 SV=1	Syt1	plasma membrane;other membranes;ER/Golgi;other cell component	0	32.043	27	12	17	12
Q8BH59	Calcium-binding mitochondrial carrier protein Aralar1 OS=Mus musculus OX=10090 GN=Slc25a12 PE=1 SV=1	Slc25a12	other membranes;mitochondrion	0	31.942	19	11	15	11
Q76MZ3	Serine/threonine-protein phosphatase 2A 65 kDa regulatory subunit A alpha isoform OS=Mus musculus OX=10090 GN=Ppp2r1a PE=1 SV=3	Ppp2r1a	plasma membrane;other membranes;cytosol;nucleus;other cell component	0	31.841	24	13	23	13
Q9QWL7	Keratin, type I cytoskeletal 17 OS=Mus musculus OX=10090 GN=Krt17 PE=1 SV=3	Krt17	cytoskeleton;other cell component	0	31.5	21	11	21	1
P68404	Protein kinase C beta type OS=Mus musculus OX=10090 GN=Prkcb PE=1 SV=4	Prkcb	plasma membrane;other membranes;cytosol;cytoskeleton;nucleus;other cell component	0	30.846	16	13	21	9
Q3TTY5	Keratin, type II cytoskeletal 2 epidermal OS=Mus musculus OX=10090 GN=Krt2 PE=1 SV=1	Krt2	plasma membrane;cytoskeleton	0	30.763	8	8	23	4
Q8QZT1	Acetyl-CoA acetyltransferase, mitochondrial OS=Mus musculus OX=10090 GN=Acat1 PE=1 SV=1	Acat1	mitochondrion	0	30.591	26	10	17	10
P14148	60S ribosomal protein L7 OS=Mus musculus OX=10090 GN=Rpl7 PE=1 SV=2	Rpl7	cytosol;cytoskeleton;translational apparatus;other cell component	0	30.528	45	13	22	13
P97427	Dihydropyrimidinase-related protein 1 OS=Mus musculus OX=10090 GN=Crmp1 PE=1 SV=1	Crmp1	cytosol;cytoskeleton;nucleus;other cell component	0	30.481	23	12	22	7
Q61598	Rab GDP dissociation inhibitor beta OS=Mus musculus OX=10090 GN=Gdi2 PE=1 SV=1	Gdi2	other membranes;ER/Golgi;other cell component	0	30.011	27	10	17	7
Q8K310	Matrin-3 OS=Mus musculus OX=10090 GN=Matr3 PE=1 SV=1	Matr3	nucleus;other cell component	0	29.914	18	14	23	14
Q8CGK7	Guanine nucleotide-binding protein G(olf) subunit alpha OS=Mus musculus OX=10090 GN=Gnal PE=1 SV=1	Gnal	plasma membrane;other membranes	0	29.912	30	8	11	7
Q91XM9	Disks large homolog 2 OS=Mus musculus OX=10090 GN=Dlg2 PE=1 SV=2	Dlg2	plasma membrane;other membranes;ER/Golgi;nucleus;other cell component	0	29.365	14	10	19	9
P14152	Malate dehydrogenase, cytoplasmic OS=Mus musculus OX=10090 GN=Mdh1 PE=1 SV=3	Mdh1	cytosol	0	29.315	27	13	22	13
P61264	Syntaxin-1B OS=Mus musculus OX=10090 GN=Stx1b PE=1 SV=1	Stx1b	plasma membrane;other membranes;cytoskeleton;ER/Golgi;nucleus;other cell component	0	29.287	33	10	18	8
P10649	Glutathione S-transferase Mu 1 OS=Mus musculus OX=10090 GN=Gstm1 PE=1 SV=2	Gstm1	non-structural extracellular;cytosol;other cell component	0	29.102	42	9	14	8
Q01853	Transitional endoplasmic reticulum ATPase OS=Mus musculus OX=10090 GN=Vcp PE=1 SV=4	Vcp	other membranes;cytosol;ER/Golgi;nucleus;other cell component	0	29.097	14	11	19	11
P08551	Neurofilament light polypeptide OS=Mus musculus OX=10090 GN=Nefl PE=1 SV=5	Nefl	cytoskeleton;other cell component	0	28.978	15	11	22	8
O88935	Synapsin-1 OS=Mus musculus OX=10090 GN=Syn1 PE=1 SV=2	Syn1	other membranes;cytosol;cytoskeleton;ER/Golgi;nucleus;other cell component	0	28.91	14	8	15	8
P62631	Elongation factor 1-alpha 2 OS=Mus musculus OX=10090 GN=Eef1a2 PE=1 SV=1	Eef1a2	nucleus;other cell component	0	28.549	19	10	19	4
P68254	14-3-3 protein theta OS=Mus musculus OX=10090 GN=Ywhaq PE=1 SV=1	Ywhaq	cytosol;other cell component	0	28.299	40	9	15	4
P04104	Keratin, type II cytoskeletal 1 OS=Mus musculus OX=10090 GN=Krt1 PE=1 SV=4	Krt1	plasma membrane;other membranes;cytoskeleton	0	28.167	6	7	13	3
P02088	Hemoglobin subunit beta-1 OS=Mus musculus OX=10090 GN=Hbb-b1 PE=1 SV=2	Hbb-b1	cytosol;other cell component	0	28.127	60	7	15	7
P18760	Cofilin-1 OS=Mus musculus OX=10090 GN=Cfl1 PE=1 SV=3	Cfl1	non-structural extracellular;plasma membrane;other membranes;cytosol;cytoskeleton;mitochondrion;nucleus;other cell component	0	28.108	59	12	21	11
P60879	Synaptosomal-associated protein 25 OS=Mus musculus OX=10090 GN=Snap25 PE=1 SV=1	Snap25	plasma membrane;other membranes;cytosol;cytoskeleton;ER/Golgi;other cytoplasmic organelle;other cell component	0	27.933	47	10	17	10
P10126	Elongation factor 1-alpha 1 OS=Mus musculus OX=10090 GN=Eef1a1 PE=1 SV=3	Eef1a1	plasma membrane;other membranes;cytosol;cytoskeleton;nucleus;other cell component	0	27.918	18	9	20	3
P27773	Protein disulfide-isomerase A3 OS=Mus musculus OX=10090 GN=Pdia3 PE=1 SV=2	Pdia3	non-structural extracellular;plasma membrane;other membranes;mitochondrion;ER/Golgi;nucleus;other cell component	0	27.868	21	9	15	9
P63318	Protein kinase C gamma type OS=Mus musculus OX=10090 GN=Prkcg PE=1 SV=1	Prkcg	plasma membrane;other membranes;cytosol;nucleus;other cell component	0	27.612	18	11	19	10
Q62188	Dihydropyrimidinase-related protein 3 OS=Mus musculus OX=10090 GN=Dpysl3 PE=1 SV=1	Dpysl3	non-structural extracellular;cytosol;cytoskeleton;other cell component	0	27.557	19	10	16	7
Q9CZ13	Cytochrome b-c1 complex subunit 1, mitochondrial OS=Mus musculus OX=10090 GN=Uqcrc1 PE=1 SV=2	Uqcrc1	other membranes;cytosol;mitochondrion	0	27.422	24	8	12	8
Q5SQX6	Cytoplasmic FMR1-interacting protein 2 OS=Mus musculus OX=10090 GN=Cyfip2 PE=1 SV=2	Cyfip2	nucleus;other cell component	0	27.327	11	13	22	13
Q60931	Voltage-dependent anion-selective channel protein 3 OS=Mus musculus OX=10090 GN=Vdac3 PE=1 SV=1	Vdac3	other membranes;mitochondrion;ER/Golgi	0	27.324	28	7	16	6
P08730	Keratin, type I cytoskeletal 13 OS=Mus musculus OX=10090 GN=Krt13 PE=1 SV=2	Krt13	non-structural extracellular;cytoskeleton	0	27.312	9	7	18	2
Q9QXS1	Plectin OS=Mus musculus OX=10090 GN=Plec PE=1 SV=3	Plec	plasma membrane;other membranes;cytosol;cytoskeleton;other cell component	0	27.287	3	13	19	13
P30275	Creatine kinase U-type, mitochondrial OS=Mus musculus OX=10090 GN=Ckmt1 PE=1 SV=1	Ckmt1	other membranes;mitochondrion;other cell component	0	27.266	33	11	17	9
Q8BVE3	V-type proton ATPase subunit H OS=Mus musculus OX=10090 GN=Atp6v1h PE=1 SV=1	Atp6v1h	other membranes;other cytoplasmic organelle	0	27.126	22	9	14	9
P58252	Elongation factor 2 OS=Mus musculus OX=10090 GN=Eef2 PE=1 SV=2	Eef2	plasma membrane;other membranes;cytosol;translational apparatus;other cell component	0	26.915	12	9	17	9
Q9QYR6	Microtubule-associated protein 1A OS=Mus musculus OX=10090 GN=Map1a PE=1 SV=2	Map1a	cytosol;cytoskeleton;other cell component	0	26.882	5	13	20	12
P17742	Peptidyl-prolyl cis-trans isomerase A OS=Mus musculus OX=10090 GN=Ppia PE=1 SV=2	Ppia	non-structural extracellular;cytosol;nucleus;other cell component	0	26.728	53	10	20	9
P14873	Microtubule-associated protein 1B OS=Mus musculus OX=10090 GN=Map1b PE=1 SV=2	Map1b	plasma membrane;other membranes;cytosol;cytoskeleton;other cell component	0	26.154	4	9	15	8
Q3TEA8	Heterochromatin protein 1-binding protein 3 OS=Mus musculus OX=10090 GN=Hp1bp3 PE=1 SV=1	Hp1bp3	nucleus;other cell component	0	25.422	17	10	17	10
Q8K0U4	Heat shock 70 kDa protein 12A OS=Mus musculus OX=10090 GN=Hspa12a PE=1 SV=1	Hspa12a	nucleus;other cell component	0	25.38	19	12	17	12
P62137	Serine/threonine-protein phosphatase PP1-alpha catalytic subunit OS=Mus musculus OX=10090 GN=Ppp1ca PE=1 SV=1	Ppp1ca	plasma membrane;other membranes;cytosol;nucleus;other cell component	0	25.355	25	7	13	7
P26443	Glutamate dehydrogenase 1, mitochondrial OS=Mus musculus OX=10090 GN=Glud1 PE=1 SV=1	Glud1	mitochondrion;ER/Golgi;other cell component	0	25.226	16	9	16	9
Q61316	Heat shock 70 kDa protein 4 OS=Mus musculus OX=10090 GN=Hspa4 PE=1 SV=1	Hspa4	non-structural extracellular;cytosol;mitochondrion;nucleus;other cell component	0	25.16	13	10	16	10
P58281	Dynamin-like 120 kDa protein, mitochondrial OS=Mus musculus OX=10090 GN=Opa1 PE=1 SV=1	Opa1	other membranes;cytosol;mitochondrion;nucleus;other cell component	0	24.91	10	8	13	8
Q9R111	Guanine deaminase OS=Mus musculus OX=10090 GN=Gda PE=1 SV=1	Gda		0	24.836	30	12	19	12
Q9D8E6	60S ribosomal protein L4 OS=Mus musculus OX=10090 GN=Rpl4 PE=1 SV=3	Rpl4	cytosol;cytoskeleton;ER/Golgi;translational apparatus;nucleus;other cell component	0	24.691	22	8	13	8
P17751	Triosephosphate isomerase OS=Mus musculus OX=10090 GN=Tpi1 PE=1 SV=4			0	24.625	34	8	14	8
Q91VD9	NADH-ubiquinone oxidoreductase 75 kDa subunit, mitochondrial OS=Mus musculus OX=10090 GN=Ndufs1 PE=1 SV=2	Ndufs1	other membranes;mitochondrion	0	24.577	16	10	12	10
P26645	Myristoylated alanine-rich C-kinase substrate OS=Mus musculus OX=10090 GN=Marcks PE=1 SV=2	Marcks	plasma membrane;other membranes;cytoskeleton;nucleus;other cell component	0	24.495	30	5	10	5
Q01065	Calcium/calmodulin-dependent 3',5'-cyclic nucleotide phosphodiesterase 1B OS=Mus musculus OX=10090 GN=Pde1b PE=1 SV=2	Pde1b	other cell component	0	24.462	21	10	16	10
Q9WV27	Sodium/potassium-transporting ATPase subunit alpha-4 OS=Mus musculus OX=10090 GN=Atp1a4 PE=1 SV=3	Atp1a4	plasma membrane;other membranes;cytoskeleton;other cell component	0	24.44	10	11	26	1
P15532	Nucleoside diphosphate kinase A OS=Mus musculus OX=10090 GN=Nme1 PE=1 SV=1	Nme1	plasma membrane;other membranes;cytosol;cytoskeleton;mitochondrion;nucleus;other cell component	0	24.312	59	8	14	4
Q61644	Protein kinase C and casein kinase substrate in neurons protein 1 OS=Mus musculus OX=10090 GN=Pacsin1 PE=1 SV=1	Pacsin1	plasma membrane;other membranes;cytosol;cytoskeleton;ER/Golgi;other cytoplasmic organelle;other cell component	0	24.297	24	11	17	11
Q91V92	ATP-citrate synthase OS=Mus musculus OX=10090 GN=Acly PE=1 SV=1	Acly	plasma membrane;other membranes;cytosol;nucleus	0	24.193	10	9	13	9
P84091	AP-2 complex subunit mu OS=Mus musculus OX=10090 GN=Ap2m1 PE=1 SV=1	Ap2m1	plasma membrane;other membranes;other cell component	0	24.023	17	9	17	9
P05063	Fructose-bisphosphate aldolase C OS=Mus musculus OX=10090 GN=Aldoc PE=1 SV=4	Aldoc	cytosol;other cell component	0	23.928	24	9	16	5
P84075	Neuron-specific calcium-binding protein hippocalcin OS=Mus musculus OX=10090 GN=Hpca PE=1 SV=2	Hpca	plasma membrane;other membranes;cytosol;other cell component	0	23.925	43	7	13	5
Q8VDQ8	NAD-dependent protein deacetylase sirtuin-2 OS=Mus musculus OX=10090 GN=Sirt2 PE=1 SV=2	Sirt2	plasma membrane;other membranes;cytosol;cytoskeleton;mitochondrion;nucleus;other cell component	0	23.836	16	7	12	7
Q6NS52	Diacylglycerol kinase beta OS=Mus musculus OX=10090 GN=Dgkb PE=1 SV=2	Dgkb	plasma membrane;other membranes;cytosol;other cell component	0	23.548	16	10	17	10
P62806	Histone H4 OS=Mus musculus OX=10090 GN=H4c1 PE=1 SV=2	H4c1; H4c11; H4c12; H4c14; H4c2; H4c3; H4c4; H4c6; H4c8; H4c9; H4f16; Hist1h4m	nucleus;other cell component	0	23.527	50	5	15	5
P40124	Adenylyl cyclase-associated protein 1 OS=Mus musculus OX=10090 GN=Cap1 PE=1 SV=4	Cap1	non-structural extracellular;plasma membrane;other membranes;cytosol;cytoskeleton;other cell component	0	23.482	18	6	9	5
P35486	Pyruvate dehydrogenase E1 component subunit alpha, somatic form, mitochondrial OS=Mus musculus OX=10090 GN=Pdha1 PE=1 SV=1	Pdha1	mitochondrion;nucleus;other cell component	0	23.477	21	10	18	10
Q9D6R2	Isocitrate dehydrogenase [NAD] subunit alpha, mitochondrial OS=Mus musculus OX=10090 GN=Idh3a PE=1 SV=1	Idh3a		0	23.326	23	9	17	9
P47857	ATP-dependent 6-phosphofructokinase, muscle type OS=Mus musculus OX=10090 GN=Pfkm PE=1 SV=3	Pfkm	plasma membrane;other membranes;cytosol;cytoskeleton;nucleus	0	23.289	10	8	13	7
P62821	Ras-related protein Rab-1A OS=Mus musculus OX=10090 GN=Rab1A PE=1 SV=3	Rab1A	other membranes;cytosol;ER/Golgi;other cytoplasmic organelle;other cell component	0	23.242	38	9	15	4
P67778	Prohibitin OS=Mus musculus OX=10090 GN=Phb PE=1 SV=1	Phb	plasma membrane;other membranes;mitochondrion;nucleus;other cytoplasmic organelle;other cell component	0	23.07	38	10	17	10
P43275	Histone H1.1 OS=Mus musculus OX=10090 GN=H1-1 PE=1 SV=2	H1-1	nucleus;other cell component	0	23.026	21	7	12	4
O54774	AP-3 complex subunit delta-1 OS=Mus musculus OX=10090 GN=Ap3d1 PE=1 SV=1	Ap3d1	other membranes;ER/Golgi;other cytoplasmic organelle;other cell component	0	22.884	7	8	14	8
P17183	Gamma-enolase OS=Mus musculus OX=10090 GN=Eno2 PE=1 SV=2	Eno2	plasma membrane;other membranes;cytosol;other cell component	0	22.46	25	7	10	5
Q91V14	Solute carrier family 12 member 5 OS=Mus musculus OX=10090 GN=Slc12a5 PE=1 SV=2	Slc12a5	plasma membrane;other membranes;other cell component	0	22.449	7	7	11	7
P63085	Mitogen-activated protein kinase 1 OS=Mus musculus OX=10090 GN=Mapk1 PE=1 SV=3	Mapk1	plasma membrane;other membranes;cytosol;cytoskeleton;mitochondrion;ER/Golgi;nucleus;other cytoplasmic organelle;other cell component	0	22.395	30	9	14	9
P15105	Glutamine synthetase OS=Mus musculus OX=10090 GN=Glul PE=1 SV=6	Glul	plasma membrane;other membranes;cytosol;ER/Golgi;other cell component	0	22.3	27	9	17	9
Q9DCX2	ATP synthase subunit d, mitochondrial OS=Mus musculus OX=10090 GN=Atp5pd PE=1 SV=3	Atp5pd	other membranes;mitochondrion	0	22.271	56	8	15	8
O35737	Heterogeneous nuclear ribonucleoprotein H OS=Mus musculus OX=10090 GN=Hnrnph1 PE=1 SV=3	Hnrnph1	cytosol;nucleus;other cell component	0	22.244	22	7	13	1
Q8K2B3	Succinate dehydrogenase [ubiquinone] flavoprotein subunit, mitochondrial OS=Mus musculus OX=10090 GN=Sdha PE=1 SV=1	Sdha	other membranes;mitochondrion;nucleus	0	22.229	11	7	11	7
P47911	60S ribosomal protein L6 OS=Mus musculus OX=10090 GN=Rpl6 PE=1 SV=3	Rpl6	cytosol;cytoskeleton;ER/Golgi;translational apparatus;nucleus;other cell component	0	22.14	31	9	15	9
P08414	Calcium/calmodulin-dependent protein kinase type IV OS=Mus musculus OX=10090 GN=Camk4 PE=1 SV=2	Camk4	cytosol;nucleus;other cell component	0	22.071	20	10	20	10
Q9Z1G3	V-type proton ATPase subunit C 1 OS=Mus musculus OX=10090 GN=Atp6v1c1 PE=1 SV=4	Atp6v1c1	plasma membrane;other membranes;other cytoplasmic organelle;other cell component	0	22.036	20	8	14	8
Q01768	Nucleoside diphosphate kinase B OS=Mus musculus OX=10090 GN=Nme2 PE=1 SV=1	Nme2	other membranes;cytoskeleton;mitochondrion;nucleus;other cell component	0	21.967	47	6	13	2
Q64525	Histone H2B type 2-B OS=Mus musculus OX=10090 GN=Hist2h2bb PE=1 SV=3	Hist2h2bb	cytosol;nucleus;other cell component	0	21.853	58	9	18	4
Q63810	Calcineurin subunit B type 1 OS=Mus musculus OX=10090 GN=Ppp3r1 PE=1 SV=3	Ppp3r1	plasma membrane;other membranes;cytosol;other cell component	0	21.842	39	5	10	5
Q64332	Synapsin-2 OS=Mus musculus OX=10090 GN=Syn2 PE=1 SV=2	Syn2	plasma membrane;other membranes;ER/Golgi;other cell component	0	21.779	13	7	14	7
Q8JZW4	Copine-5 OS=Mus musculus OX=10090 GN=Cpne5 PE=1 SV=1	Cpne5	plasma membrane;other membranes;other cell component	0	21.77	14	8	12	8
Q8K1M6	Dynamin-1-like protein OS=Mus musculus OX=10090 GN=Dnm1l PE=1 SV=2	Dnm1l	plasma membrane;other membranes;cytosol;cytoskeleton;mitochondrion;ER/Golgi;other cytoplasmic organelle;other cell component	0	21.729	12	9	15	9
O35643	AP-1 complex subunit beta-1 OS=Mus musculus OX=10090 GN=Ap1b1 PE=1 SV=2	Ap1b1	other membranes;cytosol;ER/Golgi;other cell component	0	21.718	13	14	22	3
Q923T9	Calcium/calmodulin-dependent protein kinase type II subunit gamma OS=Mus musculus OX=10090 GN=Camk2g PE=1 SV=1	Camk2g	other membranes;cytosol;ER/Golgi;other cell component	0	21.679	17	8	16	3
P80318	T-complex protein 1 subunit gamma OS=Mus musculus OX=10090 GN=Cct3 PE=1 SV=1	Cct3	plasma membrane;other membranes;cytosol;cytoskeleton;other cell component	0	21.662	14	7	10	7
Q9CZU6	Citrate synthase, mitochondrial OS=Mus musculus OX=10090 GN=Cs PE=1 SV=1	Cs	mitochondrion	0	21.608	15	8	16	8
P23819	Glutamate receptor 2 OS=Mus musculus OX=10090 GN=Gria2 PE=1 SV=3	Gria2	non-structural extracellular;plasma membrane;other membranes;ER/Golgi;other cell component	0	21.518	8	8	15	5
P13595	Neural cell adhesion molecule 1 OS=Mus musculus OX=10090 GN=Ncam1 PE=1 SV=3	Ncam1	plasma membrane;other membranes;cytosol;other cell component	0	21.46	8	8	15	8
P62880	Guanine nucleotide-binding protein G(I)/G(S)/G(T) subunit beta-2 OS=Mus musculus OX=10090 GN=Gnb2 PE=1 SV=3	Gnb2	plasma membrane;other membranes;other cell component	0	21.447	23	6	14	4
P11881	Inositol 1,4,5-trisphosphate receptor type 1 OS=Mus musculus OX=10090 GN=Itpr1 PE=1 SV=2	Itpr1	plasma membrane;other membranes;cytosol;ER/Golgi;nucleus;other cell component	0	21.329	4	11	20	11
Q9WV92	Band 4.1-like protein 3 OS=Mus musculus OX=10090 GN=Epb41l3 PE=1 SV=1	Epb41l3	plasma membrane;other membranes;cytoskeleton;other cell component	0	21.314	12	11	18	8
P97300	Neuroplastin OS=Mus musculus OX=10090 GN=Nptn PE=1 SV=3	Nptn	plasma membrane;other membranes;other cell component	0	21.295	15	6	12	6
Q99020	Heterogeneous nuclear ribonucleoprotein A/B OS=Mus musculus OX=10090 GN=Hnrnpab PE=1 SV=1	Hnrnpab	cytosol;nucleus;other cell component	0	21.271	28	7	10	6
Q11011	Puromycin-sensitive aminopeptidase OS=Mus musculus OX=10090 GN=Npepps PE=1 SV=2	Npepps	cytosol;nucleus;other cell component	0	21.189	11	9	12	9
P61027	Ras-related protein Rab-10 OS=Mus musculus OX=10090 GN=Rab10 PE=1 SV=1	Rab10	plasma membrane;other membranes;cytoskeleton;ER/Golgi;other cytoplasmic organelle;other cell component	0	20.918	41	9	14	7
P63001	Ras-related C3 botulinum toxin substrate 1 OS=Mus musculus OX=10090 GN=Rac1 PE=1 SV=1	Rac1	plasma membrane;other membranes;cytosol;cytoskeleton;ER/Golgi;nucleus;other cytoplasmic organelle;other cell component	0	20.881	30	6	14	5
Q8BZ98	Dynamin-3 OS=Mus musculus OX=10090 GN=Dnm3 PE=1 SV=1	Dnm3	non-structural extracellular;plasma membrane;other membranes;cytoskeleton;mitochondrion;ER/Golgi;other cell component	0	20.79	11	10	16	3
P19253	60S ribosomal protein L13a OS=Mus musculus OX=10090 GN=Rpl13a PE=1 SV=4	Rpl13a	cytosol;translational apparatus;other cell component	0	20.6	31	7	15	7
Q8VEK3	Heterogeneous nuclear ribonucleoprotein U OS=Mus musculus OX=10090 GN=Hnrnpu PE=1 SV=1	Hnrnpu	cytoskeleton;nucleus;other cell component	0	20.57	14	10	15	10
P63011	Ras-related protein Rab-3A OS=Mus musculus OX=10090 GN=Rab3a PE=1 SV=1	Rab3a	plasma membrane;other membranes;cytosol;ER/Golgi;other cytoplasmic organelle;other cell component	0	20.529	40	8	16	5
P35700	Peroxiredoxin-1 OS=Mus musculus OX=10090 GN=Prdx1 PE=1 SV=1	Prdx1	cytosol;mitochondrion;nucleus;other cytoplasmic organelle;other cell component	0	19.995	38	8	13	8
P25444	40S ribosomal protein S2 OS=Mus musculus OX=10090 GN=Rps2 PE=1 SV=3	Rps2	cytosol;translational apparatus;nucleus;other cell component	0	19.76	26	8	12	8
P48453	Serine/threonine-protein phosphatase 2B catalytic subunit beta isoform OS=Mus musculus OX=10090 GN=Ppp3cb PE=1 SV=2	Ppp3cb	plasma membrane;other membranes;cytosol;cytoskeleton;other cell component	0	19.646	12	6	11	1
O35129	Prohibitin-2 OS=Mus musculus OX=10090 GN=Phb2 PE=1 SV=1	Phb2	plasma membrane;other membranes;mitochondrion;nucleus;other cell component	0	19.362	25	7	10	7
P70333	Heterogeneous nuclear ribonucleoprotein H2 OS=Mus musculus OX=10090 GN=Hnrnph2 PE=1 SV=1	Hnrnph2	cytosol;nucleus;other cell component	0	19.306	21	7	15	2
P20029	Endoplasmic reticulum chaperone BiP OS=Mus musculus OX=10090 GN=Hspa5 PE=1 SV=3	Hspa5	non-structural extracellular;plasma membrane;other membranes;cytosol;mitochondrion;ER/Golgi;nucleus;other cell component	0	19.259	13	8	15	5
P51150	Ras-related protein Rab-7a OS=Mus musculus OX=10090 GN=Rab7a PE=1 SV=2	Rab7a	other membranes;cytosol;ER/Golgi;other cytoplasmic organelle;other cell component	0	19.137	30	6	9	6
Q9DB20	ATP synthase subunit O, mitochondrial OS=Mus musculus OX=10090 GN=Atp5po PE=1 SV=1	Atp5po	plasma membrane;other membranes;mitochondrion;other cell component	0	19.038	28	6	11	6
Q9WVK8	Cholesterol 24-hydroxylase OS=Mus musculus OX=10090 GN=Cyp46a1 PE=1 SV=1	Cyp46a1	other membranes;ER/Golgi;other cell component	0	19.014	9	4	8	4
P50518	V-type proton ATPase subunit E 1 OS=Mus musculus OX=10090 GN=Atp6v1e1 PE=1 SV=2	Atp6v1e1	plasma membrane;other membranes;cytosol;other cytoplasmic organelle;other cell component	0	18.917	21	6	13	6
P04370	Myelin basic protein OS=Mus musculus OX=10090 GN=Mbp PE=1 SV=2	Mbp	plasma membrane;other membranes;nucleus;other cell component	0	18.792	22	6	21	6
P31324	cAMP-dependent protein kinase type II-beta regulatory subunit OS=Mus musculus OX=10090 GN=Prkar2b PE=1 SV=3	Prkar2b	plasma membrane;other membranes;cytoskeleton;other cell component	0	18.769	24	8	12	7
Q6ZQ38	Cullin-associated NEDD8-dissociated protein 1 OS=Mus musculus OX=10090 GN=Cand1 PE=1 SV=2	Cand1	cytosol;ER/Golgi;nucleus;other cell component	0	18.702	9	10	13	10
Q8BWF0	Succinate-semialdehyde dehydrogenase, mitochondrial OS=Mus musculus OX=10090 GN=Aldh5a1 PE=1 SV=1	Aldh5a1	mitochondrion	0	18.413	15	8	13	8
Q8K0T0	Reticulon-1 OS=Mus musculus OX=10090 GN=Rtn1 PE=1 SV=1	Rtn1	other membranes;ER/Golgi	0	18.351	8	6	8	5
Q8VIJ6	Splicing factor, proline- and glutamine-rich OS=Mus musculus OX=10090 GN=Sfpq PE=1 SV=1	Sfpq	nucleus;other cell component	0	18.062	8	7	13	6
P19783	Cytochrome c oxidase subunit 4 isoform 1, mitochondrial OS=Mus musculus OX=10090 GN=Cox4i1 PE=1 SV=2	Cox4i1	other membranes;cytosol;mitochondrion;nucleus	0	18.049	38	7	14	7
Q60668	Heterogeneous nuclear ribonucleoprotein D0 OS=Mus musculus OX=10090 GN=Hnrnpd PE=1 SV=2	Hnrnpd	cytosol;nucleus;other cell component	0	17.987	17	7	10	5
P84309	Adenylate cyclase type 5 OS=Mus musculus OX=10090 GN=Adcy5 PE=1 SV=2	Adcy5	plasma membrane;other membranes;cytoskeleton;other cytoplasmic organelle;other cell component	0	17.925	7	10	18	10
Q8CHC4	Synaptojanin-1 OS=Mus musculus OX=10090 GN=Synj1 PE=1 SV=3	Synj1	plasma membrane;other membranes;other cell component	0	17.894	4	8	11	8
Q61171	Peroxiredoxin-2 OS=Mus musculus OX=10090 GN=Prdx2 PE=1 SV=3	Prdx2	cytosol	0	17.873	35	6	11	6
P42932	T-complex protein 1 subunit theta OS=Mus musculus OX=10090 GN=Cct8 PE=1 SV=3	Cct8	cytosol;cytoskeleton;nucleus;other cell component	0	17.862	16	8	12	8
Q9R0P9	Ubiquitin carboxyl-terminal hydrolase isozyme L1 OS=Mus musculus OX=10090 GN=Uchl1 PE=1 SV=1	Uchl1	other membranes;cytosol;ER/Golgi;other cell component	0	17.845	22	7	13	7
Q64433	10 kDa heat shock protein, mitochondrial OS=Mus musculus OX=10090 GN=Hspe1 PE=1 SV=2	Hspe1	mitochondrion	0	17.837	67	7	14	7
Q6NXH9	Keratin, type II cytoskeletal 73 OS=Mus musculus OX=10090 GN=Krt73 PE=1 SV=1	Krt73	cytoskeleton	0	17.827	9	6	9	3
Q60597	2-oxoglutarate dehydrogenase, mitochondrial OS=Mus musculus OX=10090 GN=Ogdh PE=1 SV=3	Ogdh	other membranes;mitochondrion;nucleus;other cell component	0	17.785	7	7	12	7
Q9WUA3	ATP-dependent 6-phosphofructokinase, platelet type OS=Mus musculus OX=10090 GN=Pfkp PE=1 SV=1	Pfkp	other membranes;cytosol;other cell component	0	17.757	12	6	8	5
Q9D1G1	Ras-related protein Rab-1B OS=Mus musculus OX=10090 GN=Rab1b PE=1 SV=1	Rab1b	other membranes;ER/Golgi;other cell component	0	17.746	33	7	12	2
P35802	Neuronal membrane glycoprotein M6-a OS=Mus musculus OX=10090 GN=Gpm6a PE=1 SV=1	Gpm6a	plasma membrane;other membranes;other cell component	0	17.682	13	5	8	5
Q6PHZ2	Calcium/calmodulin-dependent protein kinase type II subunit delta OS=Mus musculus OX=10090 GN=Camk2d PE=1 SV=1	Camk2d	plasma membrane;other membranes;cytosol;ER/Golgi;nucleus;other cell component	0	17.671	14	6	13	2
Q9JKC6	Cell cycle exit and neuronal differentiation protein 1 OS=Mus musculus OX=10090 GN=Cend1 PE=1 SV=1	Cend1	other membranes;mitochondrion;other cell component	0	17.671	27	4	7	4
Q9DC69	NADH dehydrogenase [ubiquinone] 1 alpha subcomplex subunit 9, mitochondrial OS=Mus musculus OX=10090 GN=Ndufa9 PE=1 SV=2	Ndufa9	other membranes;mitochondrion;nucleus	0	17.664	20	7	11	7
P62897	Cytochrome c, somatic OS=Mus musculus OX=10090 GN=Cycs PE=1 SV=2	Cycs	other membranes;cytosol;mitochondrion;nucleus	0	17.34	61	6	14	6
Q8CI94	Glycogen phosphorylase, brain form OS=Mus musculus OX=10090 GN=Pygb PE=1 SV=3	Pygb	other cell component	0	17.231	10	8	11	8
Q8VEM8	Phosphate carrier protein, mitochondrial OS=Mus musculus OX=10090 GN=Slc25a3 PE=1 SV=1	Slc25a3	other membranes;mitochondrion	0	17.164	20	7	13	7
P60843	Eukaryotic initiation factor 4A-I OS=Mus musculus OX=10090 GN=Eif4a1 PE=1 SV=1	Eif4a1	other cell component	0	17.147	19	6	11	2
Q8BKX1	Brain-specific angiogenesis inhibitor 1-associated protein 2 OS=Mus musculus OX=10090 GN=Baiap2 PE=1 SV=2	Baiap2	plasma membrane;other membranes;cytosol;cytoskeleton;ER/Golgi;nucleus;other cell component	0	17.104	12	7	13	7
P60335	Poly(rC)-binding protein 1 OS=Mus musculus OX=10090 GN=Pcbp1 PE=1 SV=1	Pcbp1	cytosol;nucleus;other cell component	0	17.058	21	6	9	4
Q8R0Y6	Cytosolic 10-formyltetrahydrofolate dehydrogenase OS=Mus musculus OX=10090 GN=Aldh1l1 PE=1 SV=1	Aldh1l1	cytosol;other cell component	0	16.977	9	8	8	8
Q9DB77	Cytochrome b-c1 complex subunit 2, mitochondrial OS=Mus musculus OX=10090 GN=Uqcrc2 PE=1 SV=1	Uqcrc2	other membranes;mitochondrion;nucleus	0	16.857	20	8	10	7
O35526	Syntaxin-1A OS=Mus musculus OX=10090 GN=Stx1a PE=1 SV=3	Stx1a	plasma membrane;other membranes;cytoskeleton;ER/Golgi;nucleus;other cell component	0	16.809	21	6	12	4
P19246	Neurofilament heavy polypeptide OS=Mus musculus OX=10090 GN=Nefh PE=1 SV=3	Nefh	cytoskeleton;nucleus;other cell component	0	16.798	5	6	11	4
P48774	Glutathione S-transferase Mu 5 OS=Mus musculus OX=10090 GN=Gstm5 PE=1 SV=1	Gstm5	non-structural extracellular;cytosol;cytoskeleton;other cell component	0	16.791	26	6	12	5
Q9CYT6	Adenylyl cyclase-associated protein 2 OS=Mus musculus OX=10090 GN=Cap2 PE=1 SV=1	Cap2	plasma membrane;other membranes;cytoskeleton;other cell component	0	16.696	10	5	9	4
P62746	Rho-related GTP-binding protein RhoB OS=Mus musculus OX=10090 GN=Rhob PE=1 SV=1	Rhob	plasma membrane;other membranes;cytosol;cytoskeleton;nucleus;other cytoplasmic organelle;other cell component	0	16.612	24	4	6	3
Q9CR62	Mitochondrial 2-oxoglutarate/malate carrier protein OS=Mus musculus OX=10090 GN=Slc25a11 PE=1 SV=3	Slc25a11	other membranes	0	16.555	22	7	8	7
Q91V61	Sideroflexin-3 OS=Mus musculus OX=10090 GN=Sfxn3 PE=1 SV=1	Sfxn3	other membranes;mitochondrion	0	16.547	18	5	9	4
Q91VR2	ATP synthase subunit gamma, mitochondrial OS=Mus musculus OX=10090 GN=Atp5f1c PE=1 SV=1	Atp5f1c	other membranes;mitochondrion;ER/Golgi	0	16.5	23	7	13	7
Q5PR73	GTP-binding protein Di-Ras2 OS=Mus musculus OX=10090 GN=Diras2 PE=1 SV=1	Diras2	plasma membrane;other membranes	0	16.493	23	4	7	4
Q9CZW5	Mitochondrial import receptor subunit TOM70 OS=Mus musculus OX=10090 GN=Tomm70 PE=1 SV=2	Tomm70	other membranes;mitochondrion	0	16.467	9	8	14	8
Q9Z2K1	Keratin, type I cytoskeletal 16 OS=Mus musculus OX=10090 GN=Krt16 PE=1 SV=3	Krt16	cytoskeleton	0	16.463	14	6	13	3
P47963	60S ribosomal protein L13 OS=Mus musculus OX=10090 GN=Rpl13 PE=1 SV=3	Rpl13	cytosol;ER/Golgi;translational apparatus;nucleus	0	16.448	23	6	12	6
P10630	Eukaryotic initiation factor 4A-II OS=Mus musculus OX=10090 GN=Eif4a2 PE=1 SV=2	Eif4a2	other cell component	0	16.396	17	6	11	2
P20357	Microtubule-associated protein 2 OS=Mus musculus OX=10090 GN=Map2 PE=1 SV=2	Map2	plasma membrane;other membranes;cytoskeleton;ER/Golgi;nucleus;other cell component	0	16.38	4	8	11	8
Q61990	Poly(rC)-binding protein 2 OS=Mus musculus OX=10090 GN=Pcbp2 PE=1 SV=1	Pcbp2	cytosol;nucleus;other cell component	0	16.349	20	6	10	4
Q9CWZ7	Gamma-soluble NSF attachment protein OS=Mus musculus OX=10090 GN=Napg PE=1 SV=1	Napg	other membranes;mitochondrion;other cytoplasmic organelle;other cell component	0	16.296	17	5	8	5
P05132	cAMP-dependent protein kinase catalytic subunit alpha OS=Mus musculus OX=10090 GN=Prkaca PE=1 SV=3	Prkaca	non-structural extracellular;plasma membrane;other membranes;cytosol;cytoskeleton;mitochondrion;ER/Golgi;nucleus;other cell component	0	16.195	16	6	10	1
P61205	ADP-ribosylation factor 3 OS=Mus musculus OX=10090 GN=Arf3 PE=2 SV=2	Arf3	plasma membrane;other membranes;ER/Golgi;other cell component	0	16.14	31	4	8	1
Q61885	Myelin-oligodendrocyte glycoprotein OS=Mus musculus OX=10090 GN=Mog PE=1 SV=1	Mog	plasma membrane;other membranes;other cell component	0	16.109	20	5	10	5
Q9D6M3	Mitochondrial glutamate carrier 1 OS=Mus musculus OX=10090 GN=Slc25a22 PE=1 SV=1	Slc25a22	other membranes;mitochondrion	0	16.096	16	5	8	5
Q9DBJ1	Phosphoglycerate mutase 1 OS=Mus musculus OX=10090 GN=Pgam1 PE=1 SV=3	Pgam1	cytosol;nucleus;other cell component	0	16.067	20	5	8	5
P62874	Guanine nucleotide-binding protein G(I)/G(S)/G(T) subunit beta-1 OS=Mus musculus OX=10090 GN=Gnb1 PE=1 SV=3	Gnb1	plasma membrane;other membranes;other cell component	0	16.032	21	6	11	4
Q8VED5	Keratin, type II cytoskeletal 79 OS=Mus musculus OX=10090 GN=Krt79 PE=1 SV=2	Krt79	cytoskeleton	0	15.957	7	6	11	1
D3YVF0	A-kinase anchor protein 5 OS=Mus musculus OX=10090 GN=Akap5 PE=1 SV=2	Akap5	plasma membrane;other membranes;cytoskeleton;other cytoplasmic organelle;other cell component	0	15.912	6	4	7	4
Q8K596	Sodium/calcium exchanger 2 OS=Mus musculus OX=10090 GN=Slc8a2 PE=1 SV=1	Slc8a2	plasma membrane;other membranes;cytoskeleton;mitochondrion;other cell component	0	15.897	8	6	9	6
P68181	cAMP-dependent protein kinase catalytic subunit beta OS=Mus musculus OX=10090 GN=Prkacb PE=1 SV=2	Prkacb	non-structural extracellular;plasma membrane;other membranes;cytosol;cytoskeleton;nucleus;other cell component	0	15.825	16	6	10	1
P35980	60S ribosomal protein L18 OS=Mus musculus OX=10090 GN=Rpl18 PE=1 SV=3	Rpl18	cytosol;ER/Golgi;translational apparatus;nucleus;other cell component	0	15.768	34	6	9	6
Q9Z130	Heterogeneous nuclear ribonucleoprotein D-like OS=Mus musculus OX=10090 GN=Hnrnpdl PE=1 SV=1	Hnrnpdl	nucleus;other cell component	0	15.564	16	5	8	3
Q9D2U9	Histone H2B type 3-A OS=Mus musculus OX=10090 GN=Hist3h2ba PE=1 SV=3	Hist3h2ba	cytosol;nucleus;other cell component	0	15.558	44	6	12	1
P62751	60S ribosomal protein L23a OS=Mus musculus OX=10090 GN=Rpl23a PE=1 SV=1	Rpl23a	cytosol;translational apparatus;nucleus	0	15.549	31	5	8	5
P24549	Retinal dehydrogenase 1 OS=Mus musculus OX=10090 GN=Aldh1a1 PE=1 SV=5	Aldh1a1	cytosol;nucleus;other cell component	0	15.411	12	6	8	5
P21279	Guanine nucleotide-binding protein G(q) subunit alpha OS=Mus musculus OX=10090 GN=Gnaq PE=1 SV=4	Gnaq	plasma membrane;other membranes;cytosol;ER/Golgi;nucleus;other cell component	0	15.371	14	5	8	3
Q8BKZ9	Pyruvate dehydrogenase protein X component, mitochondrial OS=Mus musculus OX=10090 GN=Pdhx PE=1 SV=1	Pdhx	mitochondrion;other cell component	0	15.339	9	5	7	5
Q80TL4	PHD finger protein 24 OS=Mus musculus OX=10090 GN=Phf24 PE=1 SV=2	Phf24		0	15.308	18	7	11	7
P09405	Nucleolin OS=Mus musculus OX=10090 GN=Ncl PE=1 SV=2	Ncl	nucleus;other cell component	0	15.265	9	8	12	8
Q07076	Annexin A7 OS=Mus musculus OX=10090 GN=Anxa7 PE=1 SV=2	Anxa7	plasma membrane;other membranes;cytosol;ER/Golgi;nucleus;other cell component	0	15.186	11	5	7	5
Q9CQQ7	ATP synthase F(0) complex subunit B1, mitochondrial OS=Mus musculus OX=10090 GN=Atp5pb PE=1 SV=1	Atp5pb	other membranes;mitochondrion;nucleus	0	15.157	18	5	10	5
Q8CCK0	Core histone macro-H2A.2 OS=Mus musculus OX=10090 GN=H2afy2 PE=1 SV=3	Macroh2a2	nucleus;other cell component	0	15.145	15	6	10	5
Q9DCT2	NADH dehydrogenase [ubiquinone] iron-sulfur protein 3, mitochondrial OS=Mus musculus OX=10090 GN=Ndufs3 PE=1 SV=2	Ndufs3	other membranes;mitochondrion;nucleus	0	15.082	21	5	8	5
P10922	Histone H1.0 OS=Mus musculus OX=10090 GN=H1-0 PE=2 SV=4	H1-0	cytoskeleton;ER/Golgi;nucleus;other cell component	0	15.009	24	5	11	5
P01831	Thy-1 membrane glycoprotein OS=Mus musculus OX=10090 GN=Thy1 PE=1 SV=1	Thy1	plasma membrane;other membranes;cytosol;ER/Golgi;other cell component	0	14.898	22	3	6	3
O08749	Dihydrolipoyl dehydrogenase, mitochondrial OS=Mus musculus OX=10090 GN=Dld PE=1 SV=2	Dld	cytoskeleton;mitochondrion;nucleus;other cytoplasmic organelle;other cell component	0	14.875	10	5	8	5
Q62277	Synaptophysin OS=Mus musculus OX=10090 GN=Syp PE=1 SV=2	Syp	plasma membrane;other membranes;ER/Golgi;other cell component	0	14.871	12	4	13	4
Q501J6	Probable ATP-dependent RNA helicase DDX17 OS=Mus musculus OX=10090 GN=Ddx17 PE=1 SV=1	Ddx17	cytosol;nucleus;other cell component	0	14.737	10	6	9	2
Q9EQF6	Dihydropyrimidinase-related protein 5 OS=Mus musculus OX=10090 GN=Dpysl5 PE=1 SV=1	Dpysl5	other cell component	0	14.664	12	7	12	7
Q7TQF7	Amphiphysin OS=Mus musculus OX=10090 GN=Amph PE=1 SV=1	Amph	plasma membrane;other membranes;cytoskeleton;ER/Golgi;other cell component	0	14.644	8	7	9	5
P27661	Histone H2AX OS=Mus musculus OX=10090 GN=H2afx PE=1 SV=2	H2ax	cytoskeleton;nucleus;other cell component	0	14.633	38	5	9	3
A2AQ07	Tubulin beta-1 chain OS=Mus musculus OX=10090 GN=Tubb1 PE=1 SV=1	Tubb1	cytoskeleton;other cell component	0	14.418	16	6	16	2
O08709	Peroxiredoxin-6 OS=Mus musculus OX=10090 GN=Prdx6 PE=1 SV=3	Prdx6	cytosol;nucleus;other cytoplasmic organelle;other cell component	0	14.382	34	7	11	7
F6SEU4	Ras/Rap GTPase-activating protein SynGAP OS=Mus musculus OX=10090 GN=Syngap1 PE=1 SV=2	Syngap1	plasma membrane;other membranes;other cell component	0	14.36	6	8	12	8
Q9Z204	Heterogeneous nuclear ribonucleoproteins C1/C2 OS=Mus musculus OX=10090 GN=Hnrnpc PE=1 SV=1	Hnrnpc	cytosol;cytoskeleton;nucleus;other cell component	0	14.338	17	6	9	6
Q9R0Y5	Adenylate kinase isoenzyme 1 OS=Mus musculus OX=10090 GN=Ak1 PE=1 SV=1	Ak1	plasma membrane;other membranes;cytosol;cytoskeleton;other cell component	0	14.296	11	3	5	3
Q2PFD7	PH and SEC7 domain-containing protein 3 OS=Mus musculus OX=10090 GN=Psd3 PE=1 SV=2	Psd3	plasma membrane;other membranes;other cell component	0	14.258	5	6	9	6
Q8BG05	Heterogeneous nuclear ribonucleoprotein A3 OS=Mus musculus OX=10090 GN=Hnrnpa3 PE=1 SV=1	Hnrnpa3	nucleus;other cell component	0	14.224	12	5	13	4
P84084	ADP-ribosylation factor 5 OS=Mus musculus OX=10090 GN=Arf5 PE=1 SV=2	Arf5	plasma membrane;other membranes;ER/Golgi;other cell component	0	14.21	29	4	8	1
Q02248	Catenin beta-1 OS=Mus musculus OX=10090 GN=Ctnnb1 PE=1 SV=1	Ctnnb1	plasma membrane;other membranes;cytosol;cytoskeleton;nucleus;other cell component	0	14.159	9	7	9	4
Q62425	Cytochrome c oxidase subunit NDUFA4 OS=Mus musculus OX=10090 GN=Ndufa4 PE=1 SV=2	Ndufa4	other membranes;mitochondrion	0	14.144	48	5	7	5
Q99JY9	Actin-related protein 3 OS=Mus musculus OX=10090 GN=Actr3 PE=1 SV=3	Actr3	other membranes;cytoskeleton;ER/Golgi;nucleus;other cell component	0	14.144	16	5	6	4
O55042	Alpha-synuclein OS=Mus musculus OX=10090 GN=Snca PE=1 SV=2	Snca	non-structural extracellular;plasma membrane;other membranes;cytosol;cytoskeleton;mitochondrion;ER/Golgi;translational apparatus;nucleus;other cell component	0	14.128	34	4	6	3
Q8C8R3	Ankyrin-2 OS=Mus musculus OX=10090 GN=Ank2 PE=1 SV=2	Ank2	plasma membrane;other membranes;cytoskeleton;mitochondrion;other cytoplasmic organelle;other cell component	0	14.054	1	7	12	6
Q06185	ATP synthase subunit e, mitochondrial OS=Mus musculus OX=10090 GN=Atp5me PE=1 SV=2	Atp5me	other membranes;mitochondrion	0	14.039	51	4	6	4
P56391	Cytochrome c oxidase subunit 6B1 OS=Mus musculus OX=10090 GN=Cox6b1 PE=1 SV=2	Cox6b1	other membranes	0	14.013	58	6	10	6
Q8R001	Microtubule-associated protein RP/EB family member 2 OS=Mus musculus OX=10090 GN=Mapre2 PE=1 SV=1	Mapre2	cytoskeleton;other cell component	0	13.965	16	6	9	4
Q9CRB9	MICOS complex subunit Mic19 OS=Mus musculus OX=10090 GN=Chchd3 PE=1 SV=1	Chchd3	other membranes;mitochondrion;nucleus	0	13.853	19	5	8	5
Q02257	Junction plakoglobin OS=Mus musculus OX=10090 GN=Jup PE=1 SV=3	Jup	plasma membrane;other membranes;cytosol;cytoskeleton;nucleus;other cell component	0	13.804	8	8	12	5
Q7TMK9	Heterogeneous nuclear ribonucleoprotein Q OS=Mus musculus OX=10090 GN=Syncrip PE=1 SV=2	Syncrip	ER/Golgi;nucleus;other cell component	0	13.741	8	5	8	5
P62242	40S ribosomal protein S8 OS=Mus musculus OX=10090 GN=Rps8 PE=1 SV=2	Rps8	other membranes;cytosol;ER/Golgi;translational apparatus;other cell component	0	13.701	23	4	9	4
Q9CWS0	N(G),N(G)-dimethylarginine dimethylaminohydrolase 1 OS=Mus musculus OX=10090 GN=Ddah1 PE=1 SV=3	Ddah1		0	13.676	16	4	6	4
O35381	Acidic leucine-rich nuclear phosphoprotein 32 family member A OS=Mus musculus OX=10090 GN=Anp32a PE=1 SV=1	Anp32a	ER/Golgi;nucleus;other cell component	0	13.63	21	5	9	5
P62835	Ras-related protein Rap-1A OS=Mus musculus OX=10090 GN=Rap1a PE=1 SV=1	Rap1a	plasma membrane;other membranes;other cytoplasmic organelle;other cell component	0	13.56	34	6	8	6
Q9D051	Pyruvate dehydrogenase E1 component subunit beta, mitochondrial OS=Mus musculus OX=10090 GN=Pdhb PE=1 SV=1	Pdhb	mitochondrion;nucleus;other cell component	0	13.545	18	6	11	6
P48722	Heat shock 70 kDa protein 4L OS=Mus musculus OX=10090 GN=Hspa4l PE=1 SV=2	Hspa4l	cytosol;nucleus;other cell component	0	13.471	9	7	11	7
P42669	Transcriptional activator protein Pur-alpha OS=Mus musculus OX=10090 GN=Pura PE=1 SV=1	Pura	nucleus;other cell component	0	13.469	20	6	10	4
Q9R1Q8	Transgelin-3 OS=Mus musculus OX=10090 GN=Tagln3 PE=1 SV=1	Tagln3	nucleus	0	13.397	31	6	10	6
O55131	Septin-7 OS=Mus musculus OX=10090 GN=Septin7 PE=1 SV=1	Septin7	plasma membrane;other membranes;cytoskeleton;nucleus;other cell component	0	13.338	17	6	10	5
P60766	Cell division control protein 42 homolog OS=Mus musculus OX=10090 GN=Cdc42 PE=1 SV=2	Cdc42	plasma membrane;other membranes;cytosol;cytoskeleton;ER/Golgi;other cytoplasmic organelle;other cell component	0	13.334	25	4	5	3
Q3U0V1	Far upstream element-binding protein 2 OS=Mus musculus OX=10090 GN=Khsrp PE=1 SV=2	Khsrp	cytosol;nucleus;other cell component	0	13.328	7	6	9	4
P49312	Heterogeneous nuclear ribonucleoprotein A1 OS=Mus musculus OX=10090 GN=Hnrnpa1 PE=1 SV=2	Hnrnpa1	nucleus;other cell component	0	13.217	16	5	13	3
Q61016	Guanine nucleotide-binding protein G(I)/G(S)/G(O) subunit gamma-7 OS=Mus musculus OX=10090 GN=Gng7 PE=1 SV=2	Gng7	plasma membrane;other membranes;other cell component	0	13.183	68	6	11	6
P61089	Ubiquitin-conjugating enzyme E2 N OS=Mus musculus OX=10090 GN=Ube2n PE=1 SV=1	Ube2n	nucleus;other cell component	0	13.147	31	4	7	4
Q8K0S0	Phytanoyl-CoA hydroxylase-interacting protein OS=Mus musculus OX=10090 GN=Phyhip PE=1 SV=1	Phyhip	other cell component	0	13.145	20	6	10	6
P12960	Contactin-1 OS=Mus musculus OX=10090 GN=Cntn1 PE=1 SV=1	Cntn1	plasma membrane;other membranes	0	13.132	7	6	8	6
P0DP27	Calmodulin-2 OS=Mus musculus OX=10090 GN=Calm2 PE=1 SV=1	Calm2	plasma membrane;other membranes;cytoskeleton;mitochondrion;ER/Golgi;nucleus;other cell component	0	13.094	30	6	9	6
P62827	GTP-binding nuclear protein Ran OS=Mus musculus OX=10090 GN=Ran PE=1 SV=3	Ran	cytosol;cytoskeleton;nucleus;other cytoplasmic organelle;other cell component	0	13.082	16	3	5	3
Q8BLK3	Limbic system-associated membrane protein OS=Mus musculus OX=10090 GN=Lsamp PE=1 SV=1	Lsamp	plasma membrane;other membranes;cytosol	0	13.035	19	5	7	5
Q6ZWN5	40S ribosomal protein S9 OS=Mus musculus OX=10090 GN=Rps9 PE=1 SV=3	Rps9	cytosol;translational apparatus;nucleus;other cell component	0	12.993	23	6	12	6
P01942	Hemoglobin subunit alpha OS=Mus musculus OX=10090 GN=Hba PE=1 SV=2	Hba	non-structural extracellular;cytosol;translational apparatus;other cell component	0	12.975	31	4	7	4
Q8C1B7	Septin-11 OS=Mus musculus OX=10090 GN=Septin11 PE=1 SV=4	Septin11	cytoskeleton;other cell component	0	12.958	11	4	9	3
P28663	Beta-soluble NSF attachment protein OS=Mus musculus OX=10090 GN=Napb PE=1 SV=2	Napb	other membranes;other cytoplasmic organelle;other cell component	0	12.725	13	4	6	2
P35564	Calnexin OS=Mus musculus OX=10090 GN=Canx PE=1 SV=1	Canx	plasma membrane;other membranes;ER/Golgi;translational apparatus;other cell component	0	12.695	9	5	9	5
Q6PHN9	Ras-related protein Rab-35 OS=Mus musculus OX=10090 GN=Rab35 PE=1 SV=1	Rab35	non-structural extracellular;plasma membrane;other membranes;ER/Golgi;other cytoplasmic organelle;other cell component	0	12.682	19	5	8	3
Q6IRU5	Clathrin light chain B OS=Mus musculus OX=10090 GN=Cltb PE=1 SV=1	Cltb	plasma membrane;other membranes;cytosol;ER/Golgi;other cell component	0	12.666	21	5	9	5
Q9R0P5	Destrin OS=Mus musculus OX=10090 GN=Dstn PE=1 SV=3	Dstn	cytoskeleton;other cell component	0	12.577	33	5	8	4
Q3TXX4	Vesicular glutamate transporter 1 OS=Mus musculus OX=10090 GN=Slc17a7 PE=1 SV=2	Slc17a7	other membranes;ER/Golgi;other cell component	0	12.562	7	5	8	5
P48758	Carbonyl reductase [NADPH] 1 OS=Mus musculus OX=10090 GN=Cbr1 PE=1 SV=3	Cbr1	plasma membrane;other membranes;nucleus;other cell component	0	12.55	17	5	10	4
Q5SUF2	Luc7-like protein 3 OS=Mus musculus OX=10090 GN=Luc7l3 PE=1 SV=1	Luc7l3	nucleus	0	12.51	12	6	11	5
Q8R081	Heterogeneous nuclear ribonucleoprotein L OS=Mus musculus OX=10090 GN=Hnrnpl PE=1 SV=2	Hnrnpl	cytosol;nucleus;other cell component	0	12.465	10	5	7	5
Q9CR68	Cytochrome b-c1 complex subunit Rieske, mitochondrial OS=Mus musculus OX=10090 GN=Uqcrfs1 PE=1 SV=1	Uqcrfs1	other membranes;mitochondrion	0	12.457	20	6	13	6
P62082	40S ribosomal protein S7 OS=Mus musculus OX=10090 GN=Rps7 PE=2 SV=1	Rps7	cytosol;cytoskeleton;translational apparatus;nucleus;other cell component	0	12.41	21	4	6	4
O08585	Clathrin light chain A OS=Mus musculus OX=10090 GN=Clta PE=1 SV=2	Clta	plasma membrane;other membranes;cytoskeleton;ER/Golgi;other cell component	0	12.353	17	5	9	5
P62908	40S ribosomal protein S3 OS=Mus musculus OX=10090 GN=Rps3 PE=1 SV=1	Rps3	plasma membrane;other membranes;cytosol;cytoskeleton;mitochondrion;ER/Golgi;translational apparatus;nucleus;other cell component	0	12.248	16	4	8	4
P35803	Neuronal membrane glycoprotein M6-b OS=Mus musculus OX=10090 GN=Gpm6b PE=1 SV=2	Gpm6b	plasma membrane;other membranes	0	12.237	12	4	7	4
O54828	Regulator of G-protein signaling 9 OS=Mus musculus OX=10090 GN=Rgs9 PE=1 SV=3	Rgs9	plasma membrane;other membranes;nucleus;other cell component	0	12.139	5	4	6	4
P28660	Nck-associated protein 1 OS=Mus musculus OX=10090 GN=Nckap1 PE=1 SV=2	Nckap1	plasma membrane;other membranes;cytoskeleton;other cell component	0	12.099	3	4	9	4
Q80TE7	Leucine-rich repeat-containing protein 7 OS=Mus musculus OX=10090 GN=Lrrc7 PE=1 SV=2	Lrrc7	plasma membrane;other membranes;cytosol;cytoskeleton;nucleus;other cell component	0	12.032	4	5	8	5
Q80TZ3	Putative tyrosine-protein phosphatase auxilin OS=Mus musculus OX=10090 GN=Dnajc6 PE=1 SV=2	Dnajc6	other cell component	0	11.939	4	4	7	3
Q9EQ20	Methylmalonate-semialdehyde dehydrogenase [acylating], mitochondrial OS=Mus musculus OX=10090 GN=Aldh6a1 PE=1 SV=1	Aldh6a1	nucleus	0	11.904	11	5	6	5
P84244	Histone H3.3 OS=Mus musculus OX=10090 GN=H3-3a PE=1 SV=2	H3-3a; H3-3b	nucleus;other cell component	0	11.857	44	5	11	1
Q61548	Clathrin coat assembly protein AP180 OS=Mus musculus OX=10090 GN=Snap91 PE=1 SV=1	Snap91	plasma membrane;other membranes;cytosol;ER/Golgi;other cytoplasmic organelle;other cell component	0	11.848	5	5	8	3
P62823	Ras-related protein Rab-3C OS=Mus musculus OX=10090 GN=Rab3c PE=1 SV=1	Rab3c	plasma membrane;other membranes;cytosol;ER/Golgi;other cytoplasmic organelle;other cell component	0	11.835	22	5	8	2
Q9D2P8	Myelin-associated oligodendrocyte basic protein OS=Mus musculus OX=10090 GN=Mobp PE=1 SV=1	Mobp	cytosol;cytoskeleton;mitochondrion;other cell component	0	11.774	22	4	6	4
Q9CPW4	Actin-related protein 2/3 complex subunit 5 OS=Mus musculus OX=10090 GN=Arpc5 PE=1 SV=3	Arpc5	cytoskeleton;nucleus;other cytoplasmic organelle;other cell component	0	11.753	25	3	4	3
Q62318	Transcription intermediary factor 1-beta OS=Mus musculus OX=10090 GN=Trim28 PE=1 SV=3	Trim28	nucleus;other cell component	0	11.731	7	6	10	6
Q9R0Q6	Actin-related protein 2/3 complex subunit 1A OS=Mus musculus OX=10090 GN=Arpc1a PE=1 SV=1	Arpc1a	plasma membrane;other membranes;cytoskeleton;nucleus;other cell component	0	11.731	15	7	14	7
P15508	Spectrin beta chain, erythrocytic OS=Mus musculus OX=10090 GN=Sptb PE=1 SV=4	Sptb	plasma membrane;other membranes;cytosol;cytoskeleton;other cell component	0	11.707	2	6	9	2
P97351	40S ribosomal protein S3a OS=Mus musculus OX=10090 GN=Rps3a PE=1 SV=3	Rps3a	cytosol;ER/Golgi;translational apparatus;nucleus;other cell component	0	11.618	20	5	8	5
Q9QYC0	Alpha-adducin OS=Mus musculus OX=10090 GN=Add1 PE=1 SV=2	Add1	plasma membrane;other membranes;cytoskeleton;nucleus;other cell component	0	11.614	7	5	7	4
O35098	Dihydropyrimidinase-related protein 4 OS=Mus musculus OX=10090 GN=Dpysl4 PE=1 SV=1	Dpysl4	other cell component	0	11.611	11	5	7	4
Q6P1F6	Serine/threonine-protein phosphatase 2A 55 kDa regulatory subunit B alpha isoform OS=Mus musculus OX=10090 GN=Ppp2r2a PE=1 SV=1	Ppp2r2a	cytosol;other cell component	0	11.564	11	5	8	5
Q9JJY3	Sphingomyelin phosphodiesterase 3 OS=Mus musculus OX=10090 GN=Smpd3 PE=1 SV=1	Smpd3	non-structural extracellular;plasma membrane;other membranes;ER/Golgi;other cell component	0	11.539	10	5	7	5
P84228	Histone H3.2 OS=Mus musculus OX=10090 GN=Hist1h3b PE=1 SV=2	H3c13; H3c14; H3c15; H3c2; H3c3; H3c4; H3c6; H3c7	nucleus;other cell component	0	11.532	51	6	13	2
Q9JLZ3	Methylglutaconyl-CoA hydratase, mitochondrial OS=Mus musculus OX=10090 GN=Auh PE=1 SV=1	Auh	mitochondrion	0	11.457	20	6	8	6
P56399	Ubiquitin carboxyl-terminal hydrolase 5 OS=Mus musculus OX=10090 GN=Usp5 PE=1 SV=1	Usp5	cytosol;nucleus	0	11.393	6	5	8	5
Q3THW5	Histone H2A.V OS=Mus musculus OX=10090 GN=H2afv PE=1 SV=3	H2az2	nucleus;other cell component	0	11.392	26	3	5	2
E9Q557	Desmoplakin OS=Mus musculus OX=10090 GN=Dsp PE=1 SV=1	Dsp	plasma membrane;other membranes;cytoskeleton;other cell component	0	11.334	2	7	9	7
Q3UV17	Keratin, type II cytoskeletal 2 oral OS=Mus musculus OX=10090 GN=Krt76 PE=1 SV=1	Krt76	cytoskeleton	0	11.255	6	4	7	2
Q9CXZ1	NADH dehydrogenase [ubiquinone] iron-sulfur protein 4, mitochondrial OS=Mus musculus OX=10090 GN=Ndufs4 PE=1 SV=3	Ndufs4	other membranes;mitochondrion	0	11.228	19	3	5	3
Q9QZQ8	Core histone macro-H2A.1 OS=Mus musculus OX=10090 GN=H2afy PE=1 SV=3	Macroh2a1	cytoskeleton;nucleus;other cell component	0	11.189	14	4	8	3
Q9CZT8	Ras-related protein Rab-3B OS=Mus musculus OX=10090 GN=Rab3b PE=1 SV=1	Rab3b	plasma membrane;other membranes;cytosol;ER/Golgi;other cytoplasmic organelle;other cell component	0	11.175	17	3	6	1
Q9WV02	RNA-binding motif protein, X chromosome OS=Mus musculus OX=10090 GN=Rbmx PE=1 SV=1	Rbmx	non-structural extracellular;nucleus;other cell component	0	11.157	12	4	6	4
P62482	Voltage-gated potassium channel subunit beta-2 OS=Mus musculus OX=10090 GN=Kcnab2 PE=1 SV=1	Kcnab2	plasma membrane;other membranes;cytosol;cytoskeleton;other cell component	0	11.155	8	3	5	3
A2RT62	F-box/LRR-repeat protein 16 OS=Mus musculus OX=10090 GN=Fbxl16 PE=1 SV=1	Fbxl16	other cell component	0	11.093	7	3	5	3
O88712	C-terminal-binding protein 1 OS=Mus musculus OX=10090 GN=Ctbp1 PE=1 SV=2	Ctbp1	nucleus;other cell component	0	11.053	8	4	7	4
P61082	NEDD8-conjugating enzyme Ubc12 OS=Mus musculus OX=10090 GN=Ube2m PE=1 SV=1	Ube2m	nucleus	0	11.047	20	4	5	4
P24527	Leukotriene A-4 hydrolase OS=Mus musculus OX=10090 GN=Lta4h PE=1 SV=4	Lta4h	cytosol;nucleus;other cell component	0	11.019	8	6	6	6
Q80TJ1	Calcium-dependent secretion activator 1 OS=Mus musculus OX=10090 GN=Cadps PE=1 SV=3	Cadps	other membranes;other cell component	0	10.989	3	4	8	4
Q6PER3	Microtubule-associated protein RP/EB family member 3 OS=Mus musculus OX=10090 GN=Mapre3 PE=1 SV=1	Mapre3	cytoskeleton;other cell component	0	10.989	14	4	6	2
Q9WV34	MAGUK p55 subfamily member 2 OS=Mus musculus OX=10090 GN=Mpp2 PE=1 SV=1	Mpp2	plasma membrane;other membranes;cytoskeleton;other cell component	0	10.984	9	5	7	5
Q99MN9	Propionyl-CoA carboxylase beta chain, mitochondrial OS=Mus musculus OX=10090 GN=Pccb PE=1 SV=2	Pccb	mitochondrion	0	10.962	11	4	5	4
O54983	Ketimine reductase mu-crystallin OS=Mus musculus OX=10090 GN=Crym PE=1 SV=1	Crym	cytosol;mitochondrion;nucleus;other cell component	0	10.939	12	4	7	4
P70296	Phosphatidylethanolamine-binding protein 1 OS=Mus musculus OX=10090 GN=Pebp1 PE=1 SV=3	Pebp1	non-structural extracellular;other membranes;mitochondrion;ER/Golgi;other cell component	0	10.903	19	3	6	3
P14206	40S ribosomal protein SA OS=Mus musculus OX=10090 GN=Rpsa PE=1 SV=4	Rpsa	extracellular matrix;plasma membrane;other membranes;cytosol;translational apparatus;nucleus;other cell component	0	10.867	15	4	6	4
Q8BMF4	Dihydrolipoyllysine-residue acetyltransferase component of pyruvate dehydrogenase complex, mitochondrial OS=Mus musculus OX=10090 GN=Dlat PE=1 SV=2	Dlat	mitochondrion;other cell component	0	10.861	15	8	11	8
P11679	Keratin, type II cytoskeletal 8 OS=Mus musculus OX=10090 GN=Krt8 PE=1 SV=4	Krt8	plasma membrane;other membranes;cytoskeleton;nucleus;other cell component	0	10.766	5	5	9	1
Q9JLB0	MAGUK p55 subfamily member 6 OS=Mus musculus OX=10090 GN=Mpp6 PE=1 SV=1	Mpp6	plasma membrane;other membranes	0	10.668	7	4	6	4
P63325	40S ribosomal protein S10 OS=Mus musculus OX=10090 GN=Rps10 PE=1 SV=1	Rps10	cytosol;translational apparatus;nucleus	0	10.565	18	3	5	3
Q9D0K2	Succinyl-CoA:3-ketoacid coenzyme A transferase 1, mitochondrial OS=Mus musculus OX=10090 GN=Oxct1 PE=1 SV=1	Oxct1	mitochondrion;nucleus	0	10.497	14	5	6	5
P51863	V-type proton ATPase subunit d 1 OS=Mus musculus OX=10090 GN=Atp6v0d1 PE=1 SV=2	Atp6v0d1	plasma membrane;other membranes;ER/Golgi;other cytoplasmic organelle;other cell component	0	10.486	9	3	4	3
Q00PI9	Heterogeneous nuclear ribonucleoprotein U-like protein 2 OS=Mus musculus OX=10090 GN=Hnrnpul2 PE=1 SV=2	Hnrnpul2	nucleus	0	10.478	5	4	6	4
Q64514	Tripeptidyl-peptidase 2 OS=Mus musculus OX=10090 GN=Tpp2 PE=1 SV=3	Tpp2	cytosol;nucleus	0	10.416	3	4	5	4
Q9D358	Low molecular weight phosphotyrosine protein phosphatase OS=Mus musculus OX=10090 GN=Acp1 PE=1 SV=3	Acp1	plasma membrane;other membranes;cytosol;other cell component	0	10.4	13	2	6	2
P62962	Profilin-1 OS=Mus musculus OX=10090 GN=Pfn1 PE=1 SV=2	Pfn1	non-structural extracellular;cytosol;cytoskeleton;nucleus;other cell component	0	10.364	27	3	5	3
Q60875	Rho guanine nucleotide exchange factor 2 OS=Mus musculus OX=10090 GN=Arhgef2 PE=1 SV=4	Arhgef2	plasma membrane;other membranes;cytoskeleton;ER/Golgi;other cell component	0	10.322	4	5	8	5
Q9CPR4	60S ribosomal protein L17 OS=Mus musculus OX=10090 GN=Rpl17 PE=1 SV=3	Rpl17	cytosol;cytoskeleton;translational apparatus;nucleus;other cell component	0	10.3	18	3	7	3
P46638	Ras-related protein Rab-11B OS=Mus musculus OX=10090 GN=Rab11b PE=1 SV=3	Rab11b	other membranes;ER/Golgi;other cytoplasmic organelle;other cell component	0	10.297	21	5	7	5
Q8BVI4	Dihydropteridine reductase OS=Mus musculus OX=10090 GN=Qdpr PE=1 SV=2	Qdpr	cytosol;other cell component	0	10.279	13	3	4	3
Q9D1K2	V-type proton ATPase subunit F OS=Mus musculus OX=10090 GN=Atp6v1f PE=1 SV=2	Atp6v1f	other membranes;other cytoplasmic organelle	0	10.276	44	4	5	4
Q62376	U1 small nuclear ribonucleoprotein 70 kDa OS=Mus musculus OX=10090 GN=Snrnp70 PE=1 SV=2	Snrnp70	nucleus;other cell component	0	10.266	10	5	7	5
P20444	Protein kinase C alpha type OS=Mus musculus OX=10090 GN=Prkca PE=1 SV=3	Prkca	plasma membrane;other membranes;cytosol;mitochondrion;ER/Golgi;nucleus;other cell component	0	10.18	7	6	9	3
Q9QUG9	RAS guanyl-releasing protein 2 OS=Mus musculus OX=10090 GN=Rasgrp2 PE=1 SV=2	Rasgrp2	plasma membrane;other membranes;cytosol;other cell component	0	10.164	5	3	6	3
P12382	ATP-dependent 6-phosphofructokinase, liver type OS=Mus musculus OX=10090 GN=Pfkl PE=1 SV=4	Pfkl	other membranes;cytosol	0	10.157	7	6	10	4
Q9JLM8	Serine/threonine-protein kinase DCLK1 OS=Mus musculus OX=10090 GN=Dclk1 PE=1 SV=1	Dclk1	other cell component	0	10.144	6	5	6	5
O88342	WD repeat-containing protein 1 OS=Mus musculus OX=10090 GN=Wdr1 PE=1 SV=3	Wdr1	plasma membrane;other membranes;cytoskeleton;other cell component	0	10.115	7	4	5	4
Q8VDD5	Myosin-9 OS=Mus musculus OX=10090 GN=Myh9 PE=1 SV=4	Myh9	plasma membrane;other membranes;cytosol;cytoskeleton;nucleus;other cell component	0	10.113	2	5	6	3
Q9CPP6	NADH dehydrogenase [ubiquinone] 1 alpha subcomplex subunit 5 OS=Mus musculus OX=10090 GN=Ndufa5 PE=1 SV=3	Ndufa5	other membranes;mitochondrion;other cell component	0	10.085	30	3	5	3
Q9Z2H2	Regulator of G-protein signaling 6 OS=Mus musculus OX=10090 GN=Rgs6 PE=1 SV=2	Rgs6	plasma membrane;other membranes;cytosol;ER/Golgi;nucleus;other cell component	0	10.05	8	4	8	2
Q8R3V5	Endophilin-B2 OS=Mus musculus OX=10090 GN=Sh3glb2 PE=1 SV=2	Sh3glb2	cytosol;nucleus;other cell component	0	10.047	9	4	8	4
Q61490	CD166 antigen OS=Mus musculus OX=10090 GN=Alcam PE=1 SV=3	Alcam	plasma membrane;other membranes;other cell component	0	10.041	4	2	4	2
Q8VH51	RNA-binding protein 39 OS=Mus musculus OX=10090 GN=Rbm39 PE=1 SV=2	Rbm39	cytoskeleton;nucleus;other cell component	0	10.03	10	5	6	5
P61028	Ras-related protein Rab-8B OS=Mus musculus OX=10090 GN=Rab8b PE=1 SV=1	Rab8b	plasma membrane;other membranes;ER/Golgi;nucleus;other cytoplasmic organelle;other cell component	0	9.972	17	4	7	1
Q64521	Glycerol-3-phosphate dehydrogenase, mitochondrial OS=Mus musculus OX=10090 GN=Gpd2 PE=1 SV=2	Gpd2	other cell component	0	9.896	7	5	7	5
Q8BG39	Synaptic vesicle glycoprotein 2B OS=Mus musculus OX=10090 GN=Sv2b PE=1 SV=1	Sv2b	other membranes;ER/Golgi;other cell component	0	9.896	4	3	7	3
Q9D6J6	NADH dehydrogenase [ubiquinone] flavoprotein 2, mitochondrial OS=Mus musculus OX=10090 GN=Ndufv2 PE=1 SV=2	Ndufv2	other membranes;mitochondrion	0	9.861	23	5	8	5
O08539	Myc box-dependent-interacting protein 1 OS=Mus musculus OX=10090 GN=Bin1 PE=1 SV=1	Bin1	plasma membrane;other membranes;cytosol;cytoskeleton;ER/Golgi;nucleus;other cytoplasmic organelle;other cell component	0	9.791	6	4	4	2
P14824	Annexin A6 OS=Mus musculus OX=10090 GN=Anxa6 PE=1 SV=3	Anxa6	plasma membrane;other membranes;cytosol;mitochondrion;nucleus;other cytoplasmic organelle;other cell component	0	9.738	6	4	6	4
P62754	40S ribosomal protein S6 OS=Mus musculus OX=10090 GN=Rps6 PE=1 SV=1	Rps6	cytosol;ER/Golgi;translational apparatus;nucleus;other cell component	0	9.722	14	4	9	4
A2ALS5	Rap1 GTPase-activating protein 1 OS=Mus musculus OX=10090 GN=Rap1gap PE=1 SV=2	Rap1gap	other membranes;cytosol;ER/Golgi;other cytoplasmic organelle;other cell component	0	9.716	6	3	4	3
P56959	RNA-binding protein FUS OS=Mus musculus OX=10090 GN=Fus PE=1 SV=1	Fus	nucleus;other cell component	0	9.681	6	3	5	3
Q811D0	Disks large homolog 1 OS=Mus musculus OX=10090 GN=Dlg1 PE=1 SV=1	Dlg1	extracellular matrix;plasma membrane;other membranes;cytosol;cytoskeleton;ER/Golgi;nucleus;other cell component	0	9.658	4	4	8	1
Q9Z2U0	Proteasome subunit alpha type-7 OS=Mus musculus OX=10090 GN=Psma7 PE=1 SV=1	Psma7	cytosol;nucleus;other cell component	0	9.586	14	3	4	3
Q9D3D9	ATP synthase subunit delta, mitochondrial OS=Mus musculus OX=10090 GN=Atp5f1d PE=1 SV=1	Atp5f1d	other membranes;mitochondrion;ER/Golgi	0	9.572	14	2	5	2
P28656	Nucleosome assembly protein 1-like 1 OS=Mus musculus OX=10090 GN=Nap1l1 PE=1 SV=2	Nap1l1	nucleus;other cell component	0	9.567	13	4	6	3
P60904	DnaJ homolog subfamily C member 5 OS=Mus musculus OX=10090 GN=Dnajc5 PE=1 SV=1	Dnajc5	plasma membrane;other membranes;cytosol;ER/Golgi;other cell component	0	9.564	20	3	6	3
Q61699	Heat shock protein 105 kDa OS=Mus musculus OX=10090 GN=Hsph1 PE=1 SV=2	Hsph1	non-structural extracellular;cytosol;nucleus;other cell component	0	9.56	4	4	8	4
Q9QXS6	Drebrin OS=Mus musculus OX=10090 GN=Dbn1 PE=1 SV=4	Dbn1	plasma membrane;other membranes;cytosol;cytoskeleton;other cell component	0	9.557	5	3	4	3
P59999	Actin-related protein 2/3 complex subunit 4 OS=Mus musculus OX=10090 GN=Arpc4 PE=1 SV=3	Arpc4	cytoskeleton;nucleus;other cell component	0	9.502	16	3	6	3
P63321	Ras-related protein Ral-A OS=Mus musculus OX=10090 GN=Rala PE=1 SV=1	Rala	plasma membrane;other membranes;other cell component	0	9.5	14	4	7	4
Q8R191	Synaptogyrin-3 OS=Mus musculus OX=10090 GN=Syngr3 PE=1 SV=1	Syngr3	other membranes;ER/Golgi;other cell component	0	9.495	15	3	6	3
P80317	T-complex protein 1 subunit zeta OS=Mus musculus OX=10090 GN=Cct6a PE=1 SV=3	Cct6a	cytosol;cytoskeleton;other cell component	0	9.489	7	4	4	4
P00920	Carbonic anhydrase 2 OS=Mus musculus OX=10090 GN=Ca2 PE=1 SV=4	Ca2	non-structural extracellular;plasma membrane;other membranes;cytosol;other cell component	0	9.454	13	3	5	3
Q8CHH9	Septin-8 OS=Mus musculus OX=10090 GN=Septin8 PE=1 SV=4	Septin8	other membranes;cytoskeleton;ER/Golgi;other cell component	0	9.439	10	5	9	4
Q3UM45	Protein phosphatase 1 regulatory subunit 7 OS=Mus musculus OX=10090 GN=Ppp1r7 PE=1 SV=2	Ppp1r7	nucleus;other cell component	0	9.424	15	5	7	5
P10852	4F2 cell-surface antigen heavy chain OS=Mus musculus OX=10090 GN=Slc3a2 PE=1 SV=1	Slc3a2	plasma membrane;other membranes;cytosol;nucleus;other cytoplasmic organelle;other cell component	0	9.319	6	3	4	3
Q9JJV2	Profilin-2 OS=Mus musculus OX=10090 GN=Pfn2 PE=1 SV=3	Pfn2	cytosol;cytoskeleton;other cell component	0	9.307	17	2	4	2
P68040	Receptor of activated protein C kinase 1 OS=Mus musculus OX=10090 GN=Rack1 PE=1 SV=3	Rack1	plasma membrane;cytosol;mitochondrion;translational apparatus;nucleus;other cell component	0	9.296	11	4	8	4
P21278	Guanine nucleotide-binding protein subunit alpha-11 OS=Mus musculus OX=10090 GN=Gna11 PE=1 SV=1	Gna11	plasma membrane;other membranes;cytosol;other cell component	0	9.284	10	3	5	1
Q9CY27	Very-long-chain enoyl-CoA reductase OS=Mus musculus OX=10090 GN=Tecr PE=1 SV=1	Tecr	other membranes;ER/Golgi	0	9.282	13	5	6	5
P24529	Tyrosine 3-monooxygenase OS=Mus musculus OX=10090 GN=Th PE=1 SV=3	Th	plasma membrane;other membranes;cytosol;mitochondrion;ER/Golgi;nucleus;other cell component	0	9.266	8	4	7	4
P41105	60S ribosomal protein L28 OS=Mus musculus OX=10090 GN=Rpl28 PE=1 SV=2	Rpl28	cytosol;translational apparatus;other cell component	0	9.265	25	4	9	4
P12787	Cytochrome c oxidase subunit 5A, mitochondrial OS=Mus musculus OX=10090 GN=Cox5a PE=1 SV=2	Cox5a	other membranes;mitochondrion	0	9.24	45	5	9	4
P62702	40S ribosomal protein S4, X isoform OS=Mus musculus OX=10090 GN=Rps4x PE=1 SV=2	Rps4x	cytosol;translational apparatus;other cell component	0	9.233	15	5	7	5
Q8BP67	60S ribosomal protein L24 OS=Mus musculus OX=10090 GN=Rpl24 PE=1 SV=2	Rpl24	cytosol;ER/Golgi;translational apparatus;other cell component	0	9.203	17	3	4	3
P35278	Ras-related protein Rab-5C OS=Mus musculus OX=10090 GN=Rab5c PE=1 SV=2	Rab5c	plasma membrane;other membranes;ER/Golgi;other cytoplasmic organelle;other cell component	0	9.169	16	3	6	1
Q6PDY2	2-aminoethanethiol dioxygenase OS=Mus musculus OX=10090 GN=Ado PE=1 SV=2	Ado		0	9.095	19	4	7	4
P12970	60S ribosomal protein L7a OS=Mus musculus OX=10090 GN=Rpl7a PE=1 SV=2	Rpl7a	other membranes;cytosol;translational apparatus;nucleus;other cell component	0	9.036	13	4	5	3
Q8CHT1	Ephexin-1 OS=Mus musculus OX=10090 GN=Ngef PE=1 SV=1	Ngef	other membranes;cytosol;other cell component	0	9.034	5	4	6	4
Q9DCD0	6-phosphogluconate dehydrogenase, decarboxylating OS=Mus musculus OX=10090 GN=Pgd PE=1 SV=3	Pgd	cytosol;other cell component	0	9.025	9	3	6	3
Q9CQC7	NADH dehydrogenase [ubiquinone] 1 beta subcomplex subunit 4 OS=Mus musculus OX=10090 GN=Ndufb4 PE=1 SV=3	Ndufb4	other membranes;mitochondrion;nucleus	0	9.003	33	3	6	2
Q91X97	Neurocalcin-delta OS=Mus musculus OX=10090 GN=Ncald PE=1 SV=4	Ncald	cytosol	0	8.975	16	3	5	1
Q9Z2H5	Band 4.1-like protein 1 OS=Mus musculus OX=10090 GN=Epb41l1 PE=1 SV=2	Epb41l1	plasma membrane;other membranes;cytoskeleton;other cell component	0	8.904	5	4	6	4
Q9Z1S5	Neuronal-specific septin-3 OS=Mus musculus OX=10090 GN=Septin3 PE=1 SV=2	Septin3	plasma membrane;other membranes;cytosol;cytoskeleton;other cell component	0	8.897	11	4	8	4
Q8CAA7	Glucose 1,6-bisphosphate synthase OS=Mus musculus OX=10090 GN=Pgm2l1 PE=1 SV=1	Pgm2l1		0	8.888	5	3	5	3
Q9CQA3	Succinate dehydrogenase [ubiquinone] iron-sulfur subunit, mitochondrial OS=Mus musculus OX=10090 GN=Sdhb PE=1 SV=1	Sdhb	plasma membrane;other membranes;mitochondrion;nucleus	0	8.859	13	4	7	4
Q8K2C9	Very-long-chain (3R)-3-hydroxyacyl-CoA dehydratase 3 OS=Mus musculus OX=10090 GN=Hacd3 PE=1 SV=2	Hacd3	other membranes;ER/Golgi;nucleus	0	8.838	8	3	6	3
Q9DB05	Alpha-soluble NSF attachment protein OS=Mus musculus OX=10090 GN=Napa PE=1 SV=1	Napa	plasma membrane;other membranes;other cytoplasmic organelle;other cell component	0	8.797	10	3	5	1
Q9DCS9	NADH dehydrogenase [ubiquinone] 1 beta subcomplex subunit 10 OS=Mus musculus OX=10090 GN=Ndufb10 PE=1 SV=3	Ndufb10	other membranes;mitochondrion	0	8.789	23	3	6	3
Q6R891	Neurabin-2 OS=Mus musculus OX=10090 GN=Ppp1r9b PE=1 SV=1	Ppp1r9b	plasma membrane;other membranes;cytoskeleton;nucleus;other cell component	0	8.767	5	5	8	3
Q9Z2X1	Heterogeneous nuclear ribonucleoprotein F OS=Mus musculus OX=10090 GN=Hnrnpf PE=1 SV=3	Hnrnpf	cytosol;nucleus;other cell component	0	8.711	9	3	5	1
O08788	Dynactin subunit 1 OS=Mus musculus OX=10090 GN=Dctn1 PE=1 SV=3	Dctn1	non-structural extracellular;cytosol;cytoskeleton;nucleus;other cell component	0	8.7	3	4	6	3
Q920I9	WD repeat-containing protein 7 OS=Mus musculus OX=10090 GN=Wdr7 PE=1 SV=3	Wdr7	ER/Golgi	0	8.676	4	5	6	5
P17665	Cytochrome c oxidase subunit 7C, mitochondrial OS=Mus musculus OX=10090 GN=Cox7c PE=1 SV=1	Cox7c	other membranes;mitochondrion	0	8.662	29	2	4	2
Q9D394	Protein RUFY3 OS=Mus musculus OX=10090 GN=Rufy3 PE=1 SV=1	Rufy3	other membranes;cytosol;other cell component	0	8.657	8	4	6	4
Q3ULJ0	Glycerol-3-phosphate dehydrogenase 1-like protein OS=Mus musculus OX=10090 GN=Gpd1l PE=1 SV=2	Gpd1l	plasma membrane;other membranes;cytosol;other cell component	0	8.619	14	6	7	5
Q9JIS5	Synaptic vesicle glycoprotein 2A OS=Mus musculus OX=10090 GN=Sv2a PE=1 SV=1	Sv2a	other membranes;ER/Golgi;other cell component	0	8.603	5	4	7	4
O54829	Regulator of G-protein signaling 7 OS=Mus musculus OX=10090 GN=Rgs7 PE=1 SV=2	Rgs7	plasma membrane;other membranes;cytosol;nucleus;other cell component	0	8.578	6	3	6	1
P80315	T-complex protein 1 subunit delta OS=Mus musculus OX=10090 GN=Cct4 PE=1 SV=3	Cct4	cytosol;cytoskeleton;nucleus;other cell component	0	8.577	6	3	3	3
P70336	Rho-associated protein kinase 2 OS=Mus musculus OX=10090 GN=Rock2 PE=1 SV=1	Rock2	plasma membrane;other membranes;cytosol;cytoskeleton;nucleus;other cell component	0	8.536	3	4	6	4
Q8BFR5	Elongation factor Tu, mitochondrial OS=Mus musculus OX=10090 GN=Tufm PE=1 SV=1	Tufm	mitochondrion;other cell component	0	8.534	11	3	4	3
P62761	Visinin-like protein 1 OS=Mus musculus OX=10090 GN=Vsnl1 PE=1 SV=2	Vsnl1	other membranes;cytosol	0	8.494	23	4	6	3
Q8K3J1	NADH dehydrogenase [ubiquinone] iron-sulfur protein 8, mitochondrial OS=Mus musculus OX=10090 GN=Ndufs8 PE=1 SV=1	Ndufs8	other membranes;mitochondrion	0	8.354	14	2	5	2
P62717	60S ribosomal protein L18a OS=Mus musculus OX=10090 GN=Rpl18a PE=1 SV=1	Rpl18a	cytosol;translational apparatus;other cell component	0	8.35	12	2	5	2
Q9D0M3	Cytochrome c1, heme protein, mitochondrial OS=Mus musculus OX=10090 GN=Cyc1 PE=1 SV=1	Cyc1	other membranes;cytosol;mitochondrion;nucleus	0	8.338	15	5	9	5
P05201	Aspartate aminotransferase, cytoplasmic OS=Mus musculus OX=10090 GN=Got1 PE=1 SV=3	Got1	cytosol;nucleus;other cytoplasmic organelle;other cell component	0	8.311	10	4	7	4
Q99PL5	Ribosome-binding protein 1 OS=Mus musculus OX=10090 GN=Rrbp1 PE=1 SV=2	Rrbp1	other membranes;ER/Golgi	0	8.273	18	3	4	3
P16460	Argininosuccinate synthase OS=Mus musculus OX=10090 GN=Ass1 PE=1 SV=1	Ass1	other membranes;cytosol;mitochondrion;ER/Golgi;nucleus;other cytoplasmic organelle;other cell component	0	8.256	13	5	7	5
Q8R0S2	IQ motif and SEC7 domain-containing protein 1 OS=Mus musculus OX=10090 GN=Iqsec1 PE=1 SV=2	Iqsec1	ER/Golgi;nucleus;other cell component	0	8.256	4	5	10	5
P24369	Peptidyl-prolyl cis-trans isomerase B OS=Mus musculus OX=10090 GN=Ppib PE=1 SV=2	Ppib	ER/Golgi;nucleus;other cell component	0	8.256	12	3	6	3
Q8R5C5	Beta-centractin OS=Mus musculus OX=10090 GN=Actr1b PE=1 SV=1	Actr1b	cytoskeleton;other cell component	0	8.228	10	4	4	2
B2RSH2	Guanine nucleotide-binding protein G(i) subunit alpha-1 OS=Mus musculus OX=10090 GN=Gnai1 PE=1 SV=1	Gnai1	plasma membrane;other membranes;cytoskeleton;nucleus;other cell component	0	8.2	9	3	4	1
P06837	Neuromodulin OS=Mus musculus OX=10090 GN=Gap43 PE=1 SV=1	Gap43	plasma membrane;other membranes;other cell component	0	8.171	15	3	6	3
P29341	Polyadenylate-binding protein 1 OS=Mus musculus OX=10090 GN=Pabpc1 PE=1 SV=2	Pabpc1	cytosol;nucleus;other cell component	0	8.149	6	4	5	4
Q9CQW1	Synaptobrevin homolog YKT6 OS=Mus musculus OX=10090 GN=Ykt6 PE=1 SV=1	Ykt6	plasma membrane;other membranes;cytosol;mitochondrion;ER/Golgi;other cytoplasmic organelle;other cell component	0	8.14	12	3	6	3
Q60864	Stress-induced-phosphoprotein 1 OS=Mus musculus OX=10090 GN=Stip1 PE=1 SV=1	Stip1	cytosol;nucleus;other cell component	0	8.113	6	3	5	3
P62900	60S ribosomal protein L31 OS=Mus musculus OX=10090 GN=Rpl31 PE=1 SV=1	Rpl31	cytosol;translational apparatus;nucleus;other cell component	0	8.096	24	3	5	3
Q9DC70	NADH dehydrogenase [ubiquinone] iron-sulfur protein 7, mitochondrial OS=Mus musculus OX=10090 GN=Ndufs7 PE=1 SV=1	Ndufs7	plasma membrane;other membranes;mitochondrion;other cell component	0	8.087	11	3	6	3
O88741	Ganglioside-induced differentiation-associated protein 1 OS=Mus musculus OX=10090 GN=Gdap1 PE=1 SV=1	Gdap1	other membranes;cytosol;mitochondrion	0	8.084	11	4	5	3
Q921F2	TAR DNA-binding protein 43 OS=Mus musculus OX=10090 GN=Tardbp PE=1 SV=1	Tardbp	nucleus;other cell component	0	8.074	7	3	5	3
P38647	Stress-70 protein, mitochondrial OS=Mus musculus OX=10090 GN=Hspa9 PE=1 SV=3	Hspa9	mitochondrion;nucleus;other cell component	0	8.061	5	4	8	3
Q99LC5	Electron transfer flavoprotein subunit alpha, mitochondrial OS=Mus musculus OX=10090 GN=Etfa PE=1 SV=2	Etfa	mitochondrion	0	8.047	13	4	5	4
P70372	ELAV-like protein 1 OS=Mus musculus OX=10090 GN=Elavl1 PE=1 SV=2	Elavl1	cytosol;ER/Golgi;nucleus;other cell component	0	8.044	11	4	6	4
Q9CXS4	Centromere protein V OS=Mus musculus OX=10090 GN=Cenpv PE=1 SV=2	Cenpv	cytosol;cytoskeleton;nucleus;other cell component	0	8.002	8	2	4	2
O70318	Band 4.1-like protein 2 OS=Mus musculus OX=10090 GN=Epb41l2 PE=1 SV=2	Epb41l2	plasma membrane;other membranes;cytoskeleton;nucleus;other cell component	0	7.983	5	5	7	2
Q9Z2Q6	Septin-5 OS=Mus musculus OX=10090 GN=Septin5 PE=1 SV=2	Septin5	plasma membrane;other membranes;cytoskeleton;ER/Golgi;other cell component	0	7.943	8	3	5	3
Q9QWI6	SRC kinase signaling inhibitor 1 OS=Mus musculus OX=10090 GN=Srcin1 PE=1 SV=2	Srcin1	cytoskeleton;other cell component	0	7.929	2	3	4	3
Q7M6Y3	Phosphatidylinositol-binding clathrin assembly protein OS=Mus musculus OX=10090 GN=Picalm PE=1 SV=1	Picalm	plasma membrane;other membranes;ER/Golgi;nucleus;other cytoplasmic organelle;other cell component	0	7.898	4	3	5	1
Q9D1R9	60S ribosomal protein L34 OS=Mus musculus OX=10090 GN=Rpl34 PE=1 SV=2	Rpl34	cytosol;ER/Golgi;translational apparatus	0	7.894	21	3	5	3
Q9CZC8	Secernin-1 OS=Mus musculus OX=10090 GN=Scrn1 PE=1 SV=1	Scrn1	other membranes;nucleus;other cell component	0	7.867	8	3	5	3
Q9CZX8	40S ribosomal protein S19 OS=Mus musculus OX=10090 GN=Rps19 PE=1 SV=3	Rps19	cytosol;translational apparatus;nucleus;other cell component	0	7.854	20	3	5	3
P56564	Excitatory amino acid transporter 1 OS=Mus musculus OX=10090 GN=Slc1a3 PE=1 SV=2	Slc1a3	plasma membrane;other membranes;mitochondrion;other cell component	0	7.828	3	1	2	1
Q62095	ATP-dependent RNA helicase DDX3Y OS=Mus musculus OX=10090 GN=Ddx3y PE=1 SV=2	Ddx3y	cytosol;nucleus;other cell component	0	7.822	6	4	4	4
Q8BIZ1	Ankyrin repeat and sterile alpha motif domain-containing protein 1B OS=Mus musculus OX=10090 GN=Anks1b PE=1 SV=3	Anks1b	plasma membrane;other membranes;cytosol;nucleus;other cell component	0	7.812	3	4	6	4
Q78IK2	ATP synthase membrane subunit DAPIT, mitochondrial OS=Mus musculus OX=10090 GN=Atp5md PE=1 SV=1	Atp5md	other membranes;mitochondrion	0	7.808	45	2	5	2
Q8BPN8	DmX-like protein 2 OS=Mus musculus OX=10090 GN=Dmxl2 PE=1 SV=3	Dmxl2	other membranes;ER/Golgi;other cell component	0	7.79	1	4	4	4
Q8R0S4	Voltage-dependent L-type calcium channel subunit beta-4 OS=Mus musculus OX=10090 GN=Cacnb4 PE=1 SV=2	Cacnb4	plasma membrane;other membranes;nucleus;other cell component	0	7.751	6	4	7	1
P47757	F-actin-capping protein subunit beta OS=Mus musculus OX=10090 GN=Capzb PE=1 SV=3	Capzb	other membranes;cytoskeleton;other cell component	0	7.745	12	3	5	3
B9EJ86	Oxysterol-binding protein-related protein 8 OS=Mus musculus OX=10090 GN=Osbpl8 PE=1 SV=1	Osbpl8	other membranes;cytosol;ER/Golgi;nucleus;other cell component	0	7.743	5	4	6	4
Q9CQI6	Coactosin-like protein OS=Mus musculus OX=10090 GN=Cotl1 PE=1 SV=3	Cotl1	plasma membrane;other membranes;cytosol;cytoskeleton;nucleus	0	7.709	23	3	4	3
Q8BMS1	Trifunctional enzyme subunit alpha, mitochondrial OS=Mus musculus OX=10090 GN=Hadha PE=1 SV=1	Hadha	mitochondrion	0	7.671	4	3	5	3
P62281	40S ribosomal protein S11 OS=Mus musculus OX=10090 GN=Rps11 PE=1 SV=3	Rps11	cytosol;translational apparatus	0	7.665	16	3	6	3
Q8CC35	Synaptopodin OS=Mus musculus OX=10090 GN=Synpo PE=1 SV=2	Synpo	cytosol;cytoskeleton;nucleus;other cell component	0	7.662	5	5	8	5
P61226	Ras-related protein Rap-2b OS=Mus musculus OX=10090 GN=Rap2b PE=1 SV=1	Rap2b	non-structural extracellular;plasma membrane;other membranes;cytosol;other cytoplasmic organelle;other cell component	0	7.65	12	2	4	1
Q8R1I1	Cytochrome b-c1 complex subunit 9 OS=Mus musculus OX=10090 GN=Uqcr10 PE=1 SV=1	Uqcr10	other membranes;mitochondrion	0	7.649	38	2	4	2
Q7TQD2	Tubulin polymerization-promoting protein OS=Mus musculus OX=10090 GN=Tppp PE=1 SV=1	Tppp	cytosol;cytoskeleton;mitochondrion;ER/Golgi;nucleus;other cell component	0	7.643	15	3	5	3
P63005	Platelet-activating factor acetylhydrolase IB subunit alpha OS=Mus musculus OX=10090 GN=Pafah1b1 PE=1 SV=2	Pafah1b1	other membranes;cytosol;cytoskeleton;nucleus;other cell component	0	7.623	10	5	7	5
P63024	Vesicle-associated membrane protein 3 OS=Mus musculus OX=10090 GN=Vamp3 PE=1 SV=1	Vamp3	plasma membrane;other membranes;cytosol;ER/Golgi;other cytoplasmic organelle;other cell component	0	7.62	23	3	4	3
P58389	Serine/threonine-protein phosphatase 2A activator OS=Mus musculus OX=10090 GN=Ptpa PE=1 SV=1	Ptpa	other membranes;nucleus;other cell component	0	7.59	9	3	5	3
Q80SW1	S-adenosylhomocysteine hydrolase-like protein 1 OS=Mus musculus OX=10090 GN=Ahcyl1 PE=1 SV=1	Ahcyl1	plasma membrane;other membranes;cytosol;ER/Golgi;other cell component	0	7.537	9	7	13	7
Q8R071	Inositol-trisphosphate 3-kinase A OS=Mus musculus OX=10090 GN=Itpka PE=1 SV=1	Itpka	nucleus;other cell component	0	7.531	7	3	5	3
P61294	Ras-related protein Rab-6B OS=Mus musculus OX=10090 GN=Rab6b PE=1 SV=1	Rab6b	other membranes;cytosol;ER/Golgi;other cell component	0	7.526	15	3	5	2
Q9CX86	Heterogeneous nuclear ribonucleoprotein A0 OS=Mus musculus OX=10090 GN=Hnrnpa0 PE=1 SV=1	Hnrnpa0	nucleus	0	7.489	10	3	9	2
G5E8K5	Ankyrin-3 OS=Mus musculus OX=10090 GN=Ank3 PE=1 SV=1	Ank3	plasma membrane;other membranes;cytosol;cytoskeleton;ER/Golgi;other cytoplasmic organelle;other cell component	0	7.472	2	3	5	2
P62270	40S ribosomal protein S18 OS=Mus musculus OX=10090 GN=Rps18 PE=1 SV=3	Rps18	cytosol;translational apparatus;nucleus;other cell component	0	7.45	16	3	5	3
P09103	Protein disulfide-isomerase OS=Mus musculus OX=10090 GN=P4hb PE=1 SV=2	P4hb	plasma membrane;other membranes;cytosol;cytoskeleton;ER/Golgi;other cell component	0	7.447	5	3	5	3
Q791V5	Mitochondrial carrier homolog 2 OS=Mus musculus OX=10090 GN=Mtch2 PE=1 SV=1	Mtch2	other membranes;mitochondrion	0	7.439	15	4	5	4
P61164	Alpha-centractin OS=Mus musculus OX=10090 GN=Actr1a PE=1 SV=1	Actr1a	cytoskeleton;ER/Golgi;other cell component	0	7.434	7	4	5	1
P97447	Four and a half LIM domains protein 1 OS=Mus musculus OX=10090 GN=Fhl1 PE=1 SV=3	Fhl1	plasma membrane;other membranes;cytosol;nucleus;other cell component	0	7.397	10	3	5	3
Q8R366	Immunoglobulin superfamily member 8 OS=Mus musculus OX=10090 GN=Igsf8 PE=1 SV=2	Igsf8	plasma membrane;other membranes;other cell component	0	7.323	6	3	6	3
P61021	Ras-related protein Rab-5B OS=Mus musculus OX=10090 GN=Rab5b PE=1 SV=1	Rab5b	non-structural extracellular;plasma membrane;other membranes;ER/Golgi;other cytoplasmic organelle;other cell component	0	7.31	16	3	5	1
Q99LC3	NADH dehydrogenase [ubiquinone] 1 alpha subcomplex subunit 10, mitochondrial OS=Mus musculus OX=10090 GN=Ndufa10 PE=1 SV=1	Ndufa10	other membranes;mitochondrion;other cell component	0	7.302	6	2	4	2
Q8R5H6	Wiskott-Aldrich syndrome protein family member 1 OS=Mus musculus OX=10090 GN=Wasf1 PE=1 SV=2	Wasf1	other membranes;cytoskeleton;mitochondrion;other cell component	0	7.28	3	2	4	2
Q64133	Amine oxidase [flavin-containing] A OS=Mus musculus OX=10090 GN=Maoa PE=1 SV=3	Maoa	other membranes;cytosol;mitochondrion	0	7.248	8	5	8	5
Q91V41	Ras-related protein Rab-14 OS=Mus musculus OX=10090 GN=Rab14 PE=1 SV=3	Rab14	plasma membrane;other membranes;cytosol;ER/Golgi;other cytoplasmic organelle;other cell component	0	7.167	23	5	8	4
P63330	Serine/threonine-protein phosphatase 2A catalytic subunit alpha isoform OS=Mus musculus OX=10090 GN=Ppp2ca PE=1 SV=1	Ppp2ca	plasma membrane;other membranes;cytosol;cytoskeleton;nucleus;other cell component	0	7.166	17	5	7	5
Q8BH95	Enoyl-CoA hydratase, mitochondrial OS=Mus musculus OX=10090 GN=Echs1 PE=1 SV=1	Echs1	mitochondrion	0	7.152	13	3	6	3
Q9CPQ8	ATP synthase subunit g, mitochondrial OS=Mus musculus OX=10090 GN=Atp5mg PE=1 SV=1	Atp5mg	other membranes;mitochondrion	0	7.147	33	3	5	3
P62301	40S ribosomal protein S13 OS=Mus musculus OX=10090 GN=Rps13 PE=1 SV=2	Rps13	cytosol;translational apparatus;nucleus;other cell component	0	7.134	21	3	5	3
P99029	Peroxiredoxin-5, mitochondrial OS=Mus musculus OX=10090 GN=Prdx5 PE=1 SV=2	Prdx5	cytosol;nucleus;other cytoplasmic organelle;other cell component	0	7.126	15	2	3	2
Q7TQI3	Ubiquitin thioesterase OTUB1 OS=Mus musculus OX=10090 GN=Otub1 PE=1 SV=2	Otub1	nucleus;other cell component	0	7.116	14	3	5	3
Q9CPU4	Microsomal glutathione S-transferase 3 OS=Mus musculus OX=10090 GN=Mgst3 PE=1 SV=1	Mgst3	other membranes;ER/Golgi;nucleus;other cell component	0	7.073	18	2	4	2
Q8BUV3	Gephyrin OS=Mus musculus OX=10090 GN=Gphn PE=1 SV=2	Gphn	plasma membrane;other membranes;cytosol;cytoskeleton;other cell component	0	7.026	3	2	4	2
Q99KJ8	Dynactin subunit 2 OS=Mus musculus OX=10090 GN=Dctn2 PE=1 SV=3	Dctn2	other membranes;cytosol;cytoskeleton;other cell component	0	7.011	9	3	4	3
P62881	Guanine nucleotide-binding protein subunit beta-5 OS=Mus musculus OX=10090 GN=Gnb5 PE=1 SV=1	Gnb5	plasma membrane;other membranes;cytosol;nucleus;other cell component	0	6.954	7	3	7	3
P14131	40S ribosomal protein S16 OS=Mus musculus OX=10090 GN=Rps16 PE=1 SV=4	Rps16	cytosol;translational apparatus	0	6.933	17	3	5	3
P23818	Glutamate receptor 1 OS=Mus musculus OX=10090 GN=Gria1 PE=1 SV=1	Gria1	non-structural extracellular;plasma membrane;other membranes;cytosol;ER/Golgi;other cytoplasmic organelle;other cell component	0	6.932	3	3	5	1
Q5U3K5	Rab-like protein 6 OS=Mus musculus OX=10090 GN=Rabl6 PE=1 SV=2	Rabl6	cytosol;cytoskeleton;nucleus;other cell component	0	6.927	7	3	5	3
O35295	Transcriptional activator protein Pur-beta OS=Mus musculus OX=10090 GN=Purb PE=1 SV=3	Purb	nucleus	0	6.874	9	4	6	2
Q9QYB8	Beta-adducin OS=Mus musculus OX=10090 GN=Add2 PE=1 SV=4	Add2	plasma membrane;other membranes;cytoskeleton;other cell component	0	6.862	4	3	5	2
Q9JII6	Aldo-keto reductase family 1 member A1 OS=Mus musculus OX=10090 GN=Akr1a1 PE=1 SV=3	Akr1a1	plasma membrane;other membranes;cytosol;other cell component	0	6.831	12	4	4	4
Q99LR1	Lysophosphatidylserine lipase ABHD12 OS=Mus musculus OX=10090 GN=Abhd12 PE=1 SV=2	Abhd12	plasma membrane;other membranes;mitochondrion;ER/Golgi;other cell component	0	6.824	9	3	4	3
Q8BMF3	NADP-dependent malic enzyme, mitochondrial OS=Mus musculus OX=10090 GN=Me3 PE=1 SV=2	Me3	mitochondrion	0	6.823	4	3	5	2
Q9DBE8	Alpha-1,3/1,6-mannosyltransferase ALG2 OS=Mus musculus OX=10090 GN=Alg2 PE=1 SV=2	Alg2	other membranes;cytosol;cytoskeleton;ER/Golgi;nucleus;other cell component	0	6.795	13	3	4	3
P12367	cAMP-dependent protein kinase type II-alpha regulatory subunit OS=Mus musculus OX=10090 GN=Prkar2a PE=1 SV=2	Prkar2a	plasma membrane;other membranes;cytosol;cytoskeleton;other cell component	0	6.777	6	2	4	1
P08122	Collagen alpha-2(IV) chain OS=Mus musculus OX=10090 GN=Col4a2 PE=1 SV=4	Col4a2	non-structural extracellular;extracellular matrix	0	6.773	1	2	3	2
Q8CAY6	Acetyl-CoA acetyltransferase, cytosolic OS=Mus musculus OX=10090 GN=Acat2 PE=1 SV=2	Acat2	cytosol;nucleus;other cell component	0	6.755	8	4	5	4
Q9JME5	AP-3 complex subunit beta-2 OS=Mus musculus OX=10090 GN=Ap3b2 PE=1 SV=2	Ap3b2	other membranes;ER/Golgi;other cell component	0	6.744	3	3	4	3
Q61166	Microtubule-associated protein RP/EB family member 1 OS=Mus musculus OX=10090 GN=Mapre1 PE=1 SV=3	Mapre1	plasma membrane;other membranes;cytoskeleton;ER/Golgi;other cell component	0	6.712	10	3	5	1
Q8BH66	Atlastin-1 OS=Mus musculus OX=10090 GN=Atl1 PE=1 SV=1	Atl1	other membranes;ER/Golgi;other cell component	0	6.697	5	3	6	3
Q8R3Z5	Voltage-dependent L-type calcium channel subunit beta-1 OS=Mus musculus OX=10090 GN=Cacnb1 PE=1 SV=1	Cacnb1	plasma membrane;other membranes;cytosol;ER/Golgi;other cell component	0	6.661	5	4	6	1
P50247	Adenosylhomocysteinase OS=Mus musculus OX=10090 GN=Ahcy PE=1 SV=3	Ahcy	cytosol;nucleus;other cell component	0	6.661	7	3	6	3
Q9D172	Glutamine amidotransferase-like class 1 domain-containing protein 3A, mitochondrial OS=Mus musculus OX=10090 GN=Gatd3a PE=1 SV=1	Gatd3a		0	6.66	12	3	5	3
D3Z7P3	Glutaminase kidney isoform, mitochondrial OS=Mus musculus OX=10090 GN=Gls PE=1 SV=1	Gls	cytosol;mitochondrion;other cell component	0	6.657	4	3	5	3
Q9CQX2	Cytochrome b5 type B OS=Mus musculus OX=10090 GN=Cyb5b PE=1 SV=1	Cyb5b	other membranes;mitochondrion;other cell component	0	6.652	16	3	5	3
P97315	Cysteine and glycine-rich protein 1 OS=Mus musculus OX=10090 GN=Csrp1 PE=1 SV=3	Csrp1	cytoskeleton;nucleus;other cell component	0	6.598	22	3	4	3
P67871	Casein kinase II subunit beta OS=Mus musculus OX=10090 GN=Csnk2b PE=1 SV=1	Csnk2b	plasma membrane;other membranes;nucleus;other cell component	0	6.578	16	3	4	3
P62889	60S ribosomal protein L30 OS=Mus musculus OX=10090 GN=Rpl30 PE=1 SV=2	Rpl30	cytosol;translational apparatus;nucleus;other cell component	0	6.548	30	3	5	3
P10637	Microtubule-associated protein tau OS=Mus musculus OX=10090 GN=Mapt PE=1 SV=3	Mapt	non-structural extracellular;plasma membrane;other membranes;cytosol;cytoskeleton;nucleus;other cell component	0	6.541	4	3	4	3
Q91VR5	ATP-dependent RNA helicase DDX1 OS=Mus musculus OX=10090 GN=Ddx1 PE=1 SV=1	Ddx1	cytosol;mitochondrion;nucleus;other cell component	0	6.529	6	3	4	3
P36916	Guanine nucleotide-binding protein-like 1 OS=Mus musculus OX=10090 GN=Gnl1 PE=1 SV=4	Gnl1		0	6.513	5	3	4	3
P63323	40S ribosomal protein S12 OS=Mus musculus OX=10090 GN=Rps12 PE=1 SV=2	Rps12	cytosol;ER/Golgi;translational apparatus;other cell component	0	6.513	14	2	4	2
Q2NL51	Glycogen synthase kinase-3 alpha OS=Mus musculus OX=10090 GN=Gsk3a PE=1 SV=2	Gsk3a	cytosol;cytoskeleton;mitochondrion;nucleus;other cell component	0	6.513	7	3	4	2
Q61753	D-3-phosphoglycerate dehydrogenase OS=Mus musculus OX=10090 GN=Phgdh PE=1 SV=3	Phgdh		0	6.506	4	2	3	2
Q64523	Histone H2A type 2-C OS=Mus musculus OX=10090 GN=Hist2h2ac PE=1 SV=3	H2ac20	nucleus;other cell component	0	6.504	27	3	4	1
P34022	Ran-specific GTPase-activating protein OS=Mus musculus OX=10090 GN=Ranbp1 PE=1 SV=2	Ranbp1	cytosol;cytoskeleton;nucleus;other cell component	0	6.466	13	3	4	3
Q9WUM4	Coronin-1C OS=Mus musculus OX=10090 GN=Coro1c PE=1 SV=2	Coro1c	plasma membrane;other membranes;cytoskeleton;other cytoplasmic organelle;other cell component	0	6.46	4	2	2	2
P97450	ATP synthase-coupling factor 6, mitochondrial OS=Mus musculus OX=10090 GN=Atp5pf PE=1 SV=1	Atp5pf	non-structural extracellular;other membranes;mitochondrion;other cell component	0	6.45	24	3	6	3
Q9CZ30	Obg-like ATPase 1 OS=Mus musculus OX=10090 GN=Ola1 PE=1 SV=1	Ola1	cytosol;cytoskeleton;nucleus;other cell component	0	6.43	6	2	3	2
O88844	Isocitrate dehydrogenase [NADP] cytoplasmic OS=Mus musculus OX=10090 GN=Idh1 PE=1 SV=2	Idh1	cytosol;mitochondrion;other cytoplasmic organelle;other cell component	0	6.426	5	3	5	3
Q9QUI0	Transforming protein RhoA OS=Mus musculus OX=10090 GN=Rhoa PE=1 SV=1	Rhoa	plasma membrane;other membranes;cytosol;cytoskeleton;nucleus;other cytoplasmic organelle;other cell component	0	6.402	20	3	4	2
Q8JZS0	Protein lin-7 homolog A OS=Mus musculus OX=10090 GN=Lin7a PE=1 SV=2	Lin7a	plasma membrane;other membranes;other cell component	0	6.367	15	4	7	4
Q9CR95	Adaptin ear-binding coat-associated protein 1 OS=Mus musculus OX=10090 GN=Necap1 PE=1 SV=2	Necap1	plasma membrane;other membranes	0	6.36	19	3	4	3
Q9DCW4	Electron transfer flavoprotein subunit beta OS=Mus musculus OX=10090 GN=Etfb PE=1 SV=3	Etfb	mitochondrion	0	6.318	7	2	3	2
P06745	Glucose-6-phosphate isomerase OS=Mus musculus OX=10090 GN=Gpi PE=1 SV=4	Gpi	plasma membrane;other membranes;cytosol;nucleus;other cell component	0	6.315	7	4	5	4
P70398	Probable ubiquitin carboxyl-terminal hydrolase FAF-X OS=Mus musculus OX=10090 GN=Usp9x PE=1 SV=2	Usp9x	cytosol;nucleus;other cell component	0	6.309	1	4	7	4
Q99LY9	NADH dehydrogenase [ubiquinone] iron-sulfur protein 5 OS=Mus musculus OX=10090 GN=Ndufs5 PE=1 SV=3	Ndufs5	other membranes;mitochondrion	0	6.308	19	2	4	2
Q9Z0P4	Paralemmin-1 OS=Mus musculus OX=10090 GN=Palm PE=1 SV=1	Palm	plasma membrane;other membranes;nucleus;other cell component	0	6.281	4	2	3	2
Q91YT0	NADH dehydrogenase [ubiquinone] flavoprotein 1, mitochondrial OS=Mus musculus OX=10090 GN=Ndufv1 PE=1 SV=1	Ndufv1	other membranes;cytosol;mitochondrion	0	6.267	7	4	6	4
P47915	60S ribosomal protein L29 OS=Mus musculus OX=10090 GN=Rpl29 PE=1 SV=2	Rpl29	other membranes;cytosol;translational apparatus;other cell component	0	6.26	16	3	3	3
Q6PFD5	Disks large-associated protein 3 OS=Mus musculus OX=10090 GN=Dlgap3 PE=1 SV=1	Dlgap3	plasma membrane;other membranes;other cell component	0	6.25	3	4	5	4
Q9Z218	Dipeptidyl aminopeptidase-like protein 6 OS=Mus musculus OX=10090 GN=Dpp6 PE=1 SV=1	Dpp6	plasma membrane;other membranes;other cell component	0	6.243	4	3	7	3
P40142	Transketolase OS=Mus musculus OX=10090 GN=Tkt PE=1 SV=1	Tkt	other membranes;ER/Golgi;nucleus;other cytoplasmic organelle;other cell component	0	6.18	3	2	2	2
Q7TSJ2	Microtubule-associated protein 6 OS=Mus musculus OX=10090 GN=Map6 PE=1 SV=2	Map6	other membranes;cytoskeleton;ER/Golgi;other cell component	0	6.148	4	4	5	4
Q9CQ75	NADH dehydrogenase [ubiquinone] 1 alpha subcomplex subunit 2 OS=Mus musculus OX=10090 GN=Ndufa2 PE=1 SV=3	Ndufa2	other membranes;mitochondrion	0	6.139	29	3	4	3
Q9QZX7	Serine racemase OS=Mus musculus OX=10090 GN=Srr PE=1 SV=1	Srr	plasma membrane;other membranes;other cell component	0	6.132	15	3	4	3
O88343	Electrogenic sodium bicarbonate cotransporter 1 OS=Mus musculus OX=10090 GN=Slc4a4 PE=1 SV=2	Slc4a4	plasma membrane;other membranes;other cell component	0	6.12	3	3	5	3
Q8K354	Carbonyl reductase [NADPH] 3 OS=Mus musculus OX=10090 GN=Cbr3 PE=1 SV=1	Cbr3	cytosol;nucleus	0	6.1	10	3	4	2
Q61937	Nucleophosmin OS=Mus musculus OX=10090 GN=Npm1 PE=1 SV=1	Npm1	cytosol;cytoskeleton;translational apparatus;nucleus;other cell component	0	6.098	9	3	6	3
P70175	Disks large homolog 3 OS=Mus musculus OX=10090 GN=Dlg3 PE=1 SV=1	Dlg3	plasma membrane;other membranes;other cell component	0	6.096	3	3	5	2
P14115	60S ribosomal protein L27a OS=Mus musculus OX=10090 GN=Rpl27a PE=1 SV=5	Rpl27a	cytosol;ER/Golgi;translational apparatus	0	6.074	14	2	3	2
P60761	Neurogranin OS=Mus musculus OX=10090 GN=Nrgn PE=1 SV=1	Nrgn	plasma membrane;other membranes;mitochondrion;ER/Golgi;nucleus;other cell component	0	6.045	19	2	4	2
P14231	Sodium/potassium-transporting ATPase subunit beta-2 OS=Mus musculus OX=10090 GN=Atp1b2 PE=1 SV=2	Atp1b2	plasma membrane;other membranes;other cell component	0	6.045	7	2	3	2
Q9CZY3	Ubiquitin-conjugating enzyme E2 variant 1 OS=Mus musculus OX=10090 GN=Ube2v1 PE=1 SV=1	Ube2v1	nucleus;other cell component	0	6.033	18	3	5	3
P63028	Translationally-controlled tumor protein OS=Mus musculus OX=10090 GN=Tpt1 PE=1 SV=1	Tpt1	cytosol;cytoskeleton;nucleus;other cytoplasmic organelle;other cell component	0	6.024	8	1	2	1
Q6X893	Choline transporter-like protein 1 OS=Mus musculus OX=10090 GN=Slc44a1 PE=1 SV=3	Slc44a1	plasma membrane;other membranes;cytosol;mitochondrion;nucleus	0	6.016	2	1	2	1
O88487	Cytoplasmic dynein 1 intermediate chain 2 OS=Mus musculus OX=10090 GN=Dync1i2 PE=1 SV=1	Dync1i2	cytoskeleton;other cell component	0	5.989	5	3	4	3
Q9JKD3	Secretory carrier-associated membrane protein 5 OS=Mus musculus OX=10090 GN=Scamp5 PE=1 SV=1	Scamp5	plasma membrane;other membranes;ER/Golgi;other cytoplasmic organelle	0	5.953	9	2	3	2
P97370	Sodium/potassium-transporting ATPase subunit beta-3 OS=Mus musculus OX=10090 GN=Atp1b3 PE=1 SV=1	Atp1b3	plasma membrane;other membranes;cytoskeleton;other cell component	0	5.94	12	3	5	3
P05202	Aspartate aminotransferase, mitochondrial OS=Mus musculus OX=10090 GN=Got2 PE=1 SV=1	Got2	plasma membrane;other membranes;mitochondrion;other cell component	0	5.934	5	3	6	3
P13707	Glycerol-3-phosphate dehydrogenase [NAD(+)], cytoplasmic OS=Mus musculus OX=10090 GN=Gpd1 PE=1 SV=3	Gpd1	cytosol;other cell component	0	5.918	11	4	6	3
P09671	Superoxide dismutase [Mn], mitochondrial OS=Mus musculus OX=10090 GN=Sod2 PE=1 SV=3	Sod2	mitochondrion;other cell component	0	5.91	9	2	5	2
Q0VBF8	Protein stum homolog OS=Mus musculus OX=10090 GN=Stum PE=1 SV=1	Stum	other membranes	0	5.893	9	1	2	1
Q8CBW3	Abl interactor 1 OS=Mus musculus OX=10090 GN=Abi1 PE=1 SV=3	Abi1	plasma membrane;other membranes;cytosol;cytoskeleton;nucleus;other cell component	0	5.88	4	2	3	1
Q9EPW0	Inositol polyphosphate-4-phosphatase type I A OS=Mus musculus OX=10090 GN=Inpp4a PE=1 SV=1	Inpp4a	plasma membrane;other membranes;nucleus;other cytoplasmic organelle;other cell component	0	5.854	4	3	5	3
P28474	Alcohol dehydrogenase class-3 OS=Mus musculus OX=10090 GN=Adh5 PE=1 SV=3	Adh5	cytosol;mitochondrion;nucleus;other cell component	0	5.837	9	4	5	4
Q9WUM5	Succinate--CoA ligase [ADP/GDP-forming] subunit alpha, mitochondrial OS=Mus musculus OX=10090 GN=Suclg1 PE=1 SV=4	Suclg1	plasma membrane;other membranes;cytosol;mitochondrion;other cell component	0	5.822	9	4	6	4
P04925	Major prion protein OS=Mus musculus OX=10090 GN=Prnp PE=1 SV=2	Prnp	plasma membrane;other membranes;cytosol;mitochondrion;ER/Golgi;nucleus;other cell component	0	5.801	11	3	5	3
Q9R0P3	S-formylglutathione hydrolase OS=Mus musculus OX=10090 GN=Esd PE=1 SV=1	Esd	cytosol;other cell component	0	5.779	10	3	4	3
P54830	Tyrosine-protein phosphatase non-receptor type 5 OS=Mus musculus OX=10090 GN=Ptpn5 PE=1 SV=2	Ptpn5	plasma membrane;other membranes;cytosol;ER/Golgi;other cell component	0	5.778	5	3	5	3
Q3UL36	Arginine and glutamate-rich protein 1 OS=Mus musculus OX=10090 GN=Arglu1 PE=1 SV=2	Arglu1	cytosol;mitochondrion;nucleus	0	5.765	7	3	5	3
P46471	26S proteasome regulatory subunit 7 OS=Mus musculus OX=10090 GN=Psmc2 PE=1 SV=5	Psmc2	cytosol;nucleus;other cell component	0	5.762	8	3	3	3
P51859	Hepatoma-derived growth factor OS=Mus musculus OX=10090 GN=Hdgf PE=1 SV=2	Hdgf	non-structural extracellular;nucleus;other cell component	0	5.761	7	2	2	1
P62984	Ubiquitin-60S ribosomal protein L40 OS=Mus musculus OX=10090 GN=Uba52 PE=1 SV=2	Uba52	cytosol;translational apparatus;nucleus;other cell component	0	5.756	14	2	4	2
P63213	Guanine nucleotide-binding protein G(I)/G(S)/G(O) subunit gamma-2 OS=Mus musculus OX=10090 GN=Gng2 PE=1 SV=2	Gng2	plasma membrane;other membranes;other cell component	0	5.745	32	3	5	2
Q8BG51	Mitochondrial Rho GTPase 1 OS=Mus musculus OX=10090 GN=Rhot1 PE=1 SV=1	Rhot1	other membranes;mitochondrion	0	5.744	6	3	5	3
Q9JIG8	PRA1 family protein 2 OS=Mus musculus OX=10090 GN=Praf2 PE=1 SV=1	Praf2	other membranes;other cytoplasmic organelle	0	5.701	10	2	4	2
P20108	Thioredoxin-dependent peroxide reductase, mitochondrial OS=Mus musculus OX=10090 GN=Prdx3 PE=1 SV=1	Prdx3	cytosol;other cytoplasmic organelle;other cell component	0	5.7	9	2	3	2
P56382	ATP synthase subunit epsilon, mitochondrial OS=Mus musculus OX=10090 GN=Atp5f1e PE=1 SV=2	Atp5f1e	other membranes;mitochondrion;ER/Golgi	0	5.697	40	3	6	3
Q9JMG7	Hepatoma-derived growth factor-related protein 3 OS=Mus musculus OX=10090 GN=Hdgfl3 PE=1 SV=2	Hdgfl3	cytosol;nucleus;other cell component	0	5.672	8	2	3	1
Q04690	Neurofibromin OS=Mus musculus OX=10090 GN=Nf1 PE=1 SV=1	Nf1	other membranes;nucleus;other cell component	0	5.66	1	2	4	2
Q80VD1	Protein FAM98B OS=Mus musculus OX=10090 GN=Fam98b PE=1 SV=1	Fam98b	nucleus;other cell component	0	5.623	6	2	3	2
P70168	Importin subunit beta-1 OS=Mus musculus OX=10090 GN=Kpnb1 PE=1 SV=2	Kpnb1	other membranes;cytosol;ER/Golgi;nucleus;other cell component	0	5.623	6	4	5	4
Q93092	Transaldolase OS=Mus musculus OX=10090 GN=Taldo1 PE=1 SV=2	Taldo1	cytosol;other cell component	0	5.601	7	3	5	3
P00493	Hypoxanthine-guanine phosphoribosyltransferase OS=Mus musculus OX=10090 GN=Hprt1 PE=1 SV=3	Hprt1	cytosol;other cell component	0	5.596	6	1	2	1
Q61735	Leukocyte surface antigen CD47 OS=Mus musculus OX=10090 GN=Cd47 PE=1 SV=2	Cd47	non-structural extracellular;plasma membrane;other membranes;other cell component	0	5.595	10	3	4	3
P27659	60S ribosomal protein L3 OS=Mus musculus OX=10090 GN=Rpl3 PE=1 SV=3	Rpl3	cytosol;translational apparatus;nucleus;other cell component	0	5.576	5	3	6	3
Q99KY4	Cyclin-G-associated kinase OS=Mus musculus OX=10090 GN=Gak PE=1 SV=2	Gak	cytosol;ER/Golgi;other cell component	0	5.57	2	2	3	1
Q8R1Q8	Cytoplasmic dynein 1 light intermediate chain 1 OS=Mus musculus OX=10090 GN=Dync1li1 PE=1 SV=1	Dync1li1	cytoskeleton;other cell component	0	5.561	4	2	4	2
Q9CQR4	Acyl-coenzyme A thioesterase 13 OS=Mus musculus OX=10090 GN=Acot13 PE=1 SV=1	Acot13	cytosol;cytoskeleton;mitochondrion;nucleus	0	5.559	21	3	6	3
Q9D2G2	Dihydrolipoyllysine-residue succinyltransferase component of 2-oxoglutarate dehydrogenase complex, mitochondrial OS=Mus musculus OX=10090 GN=Dlst PE=1 SV=1	Dlst	plasma membrane;other membranes;mitochondrion;nucleus;other cell component	0	5.558	7	3	4	3
P83882	60S ribosomal protein L36a OS=Mus musculus OX=10090 GN=Rpl36a PE=3 SV=2	Rpl36a	cytosol;translational apparatus	0	5.491	22	3	4	3
Q9CPQ1	Cytochrome c oxidase subunit 6C OS=Mus musculus OX=10090 GN=Cox6c PE=1 SV=3	Cox6c	other membranes	0	5.463	29	3	5	3
Q9D0E1	Heterogeneous nuclear ribonucleoprotein M OS=Mus musculus OX=10090 GN=Hnrnpm PE=1 SV=3	Hnrnpm	nucleus;other cell component	0	5.461	3	2	4	2
Q791T5	Mitochondrial carrier homolog 1 OS=Mus musculus OX=10090 GN=Mtch1 PE=1 SV=1	Mtch1	other membranes;mitochondrion	0	5.434	5	2	3	2
Q91WD5	NADH dehydrogenase [ubiquinone] iron-sulfur protein 2, mitochondrial OS=Mus musculus OX=10090 GN=Ndufs2 PE=1 SV=1	Ndufs2	other membranes;mitochondrion;nucleus	0	5.415	5	2	4	2
Q9D6J5	NADH dehydrogenase [ubiquinone] 1 beta subcomplex subunit 8, mitochondrial OS=Mus musculus OX=10090 GN=Ndufb8 PE=1 SV=1	Ndufb8	other membranes;mitochondrion;ER/Golgi	0	5.402	12	2	4	2
P35979	60S ribosomal protein L12 OS=Mus musculus OX=10090 GN=Rpl12 PE=1 SV=2	Rpl12	cytosol;translational apparatus;nucleus;other cell component	0	5.396	23	4	4	4
Q7M729	Sodium channel subunit beta-4 OS=Mus musculus OX=10090 GN=Scn4b PE=1 SV=1	Scn4b	plasma membrane;other membranes;other cell component	0	5.363	7	2	4	2
Q9Z1N5	Spliceosome RNA helicase Ddx39b OS=Mus musculus OX=10090 GN=Ddx39b PE=1 SV=1	Ddx39b	nucleus;other cell component	0	5.341	8	4	5	4
Q3THE2	Myosin regulatory light chain 12B OS=Mus musculus OX=10090 GN=Myl12b PE=1 SV=2	Myl12b	cytoskeleton;other cell component	0	5.331	12	2	2	2
Q9D898	Actin-related protein 2/3 complex subunit 5-like protein OS=Mus musculus OX=10090 GN=Arpc5l PE=1 SV=1	Arpc5l	cytoskeleton;other cell component	0	5.304	17	3	5	3
Q91ZZ3	Beta-synuclein OS=Mus musculus OX=10090 GN=Sncb PE=1 SV=1	Sncb	other cell component	0	5.3	14	2	3	1
O55142	60S ribosomal protein L35a OS=Mus musculus OX=10090 GN=Rpl35a PE=1 SV=2	Rpl35a	cytosol;translational apparatus	0	5.299	15	2	4	2
Q8CHP8	Glycerol-3-phosphate phosphatase OS=Mus musculus OX=10090 GN=Pgp PE=1 SV=1	Pgp	other cell component	0	5.289	10	2	4	2
Q9Z1X4	Interleukin enhancer-binding factor 3 OS=Mus musculus OX=10090 GN=Ilf3 PE=1 SV=2	Ilf3	mitochondrion;nucleus;other cell component	0	5.286	4	4	5	4
Q62420	Endophilin-A1 OS=Mus musculus OX=10090 GN=Sh3gl2 PE=1 SV=2	Sh3gl2	other membranes;cytosol;ER/Golgi;other cytoplasmic organelle;other cell component	0	5.282	10	4	6	4
Q9D5V5	Cullin-5 OS=Mus musculus OX=10090 GN=Cul5 PE=1 SV=3	Cul5	plasma membrane;other membranes;nucleus;other cell component	0	5.277	4	3	4	3
Q91WS0	CDGSH iron-sulfur domain-containing protein 1 OS=Mus musculus OX=10090 GN=Cisd1 PE=1 SV=1	Cisd1	other membranes;mitochondrion	0	5.255	18	2	6	2
Q9CRB6	Tubulin polymerization-promoting protein family member 3 OS=Mus musculus OX=10090 GN=Tppp3 PE=1 SV=1	Tppp3	cytoskeleton;other cell component	0	5.253	10	2	4	2
Q8R326	Paraspeckle component 1 OS=Mus musculus OX=10090 GN=Pspc1 PE=1 SV=1	Pspc1	nucleus;other cell component	0	5.248	4	2	2	2
Q9WU78	Programmed cell death 6-interacting protein OS=Mus musculus OX=10090 GN=Pdcd6ip PE=1 SV=3	Pdcd6ip	non-structural extracellular;plasma membrane;cytosol;cytoskeleton;ER/Golgi;other cell component	0	5.235	3	3	4	3
P00405	Cytochrome c oxidase subunit 2 OS=Mus musculus OX=10090 GN=Mtco2 PE=1 SV=1	Mtco2	other membranes;mitochondrion	0	5.226	19	4	9	4
Q9CR16	Peptidyl-prolyl cis-trans isomerase D OS=Mus musculus OX=10090 GN=Ppid PE=1 SV=3	Ppid	cytosol;mitochondrion;nucleus;other cell component	0	5.218	6	3	5	1
P97797	Tyrosine-protein phosphatase non-receptor type substrate 1 OS=Mus musculus OX=10090 GN=Sirpa PE=1 SV=2	Sirpa	plasma membrane;other membranes;other cell component	0	5.217	4	2	3	2
Q9JL62	Glycolipid transfer protein OS=Mus musculus OX=10090 GN=Gltp PE=1 SV=3	Gltp	other membranes;cytosol	0	5.216	9	2	2	2
Q61290	Voltage-dependent R-type calcium channel subunit alpha-1E OS=Mus musculus OX=10090 GN=Cacna1e PE=1 SV=1	Cacna1e	plasma membrane;other membranes;other cell component	0	5.184	1	2	4	2
P11983	T-complex protein 1 subunit alpha OS=Mus musculus OX=10090 GN=Tcp1 PE=1 SV=3	Tcp1	cytosol;cytoskeleton;ER/Golgi;other cell component	0	5.149	3	2	3	2
Q9D6K8	FUN14 domain-containing protein 2 OS=Mus musculus OX=10090 GN=Fundc2 PE=1 SV=1	Fundc2	other membranes;mitochondrion	0	5.127	14	2	3	2
Q05816	Fatty acid-binding protein 5 OS=Mus musculus OX=10090 GN=Fabp5 PE=1 SV=3	Fabp5	non-structural extracellular;nucleus;other cell component	0	5.123	15	2	4	2
P23506	Protein-L-isoaspartate(D-aspartate) O-methyltransferase OS=Mus musculus OX=10090 GN=Pcmt1 PE=1 SV=3	Pcmt1	non-structural extracellular;plasma membrane;other membranes;cytosol;other cell component	0	5.084	5	1	2	1
P49615	Cyclin-dependent-like kinase 5 OS=Mus musculus OX=10090 GN=Cdk5 PE=1 SV=1	Cdk5	plasma membrane;other membranes;cytosol;cytoskeleton;nucleus;other cell component	0	5.079	8	2	2	2
P70704	Phospholipid-transporting ATPase IA OS=Mus musculus OX=10090 GN=Atp8a1 PE=1 SV=2	Atp8a1	plasma membrane;other membranes;ER/Golgi;other cell component	0	5.079	1	2	2	2
Q8K021	Secretory carrier-associated membrane protein 1 OS=Mus musculus OX=10090 GN=Scamp1 PE=1 SV=1	Scamp1	other membranes;ER/Golgi;other cytoplasmic organelle;other cell component	0	5.075	6	2	4	2
Q8BGZ1	Hippocalcin-like protein 4 OS=Mus musculus OX=10090 GN=Hpcal4 PE=1 SV=3	Hpcal4		0	5.067	14	2	3	1
Q91V12	Cytosolic acyl coenzyme A thioester hydrolase OS=Mus musculus OX=10090 GN=Acot7 PE=1 SV=2	Acot7	cytosol;nucleus;other cell component	0	5.065	10	4	7	4
Q99PJ0	Neurotrimin OS=Mus musculus OX=10090 GN=Ntm PE=1 SV=2	Ntm	non-structural extracellular;plasma membrane;other membranes;other cell component	0	5.042	9	2	2	2
Q9CQ54	NADH dehydrogenase [ubiquinone] 1 subunit C2 OS=Mus musculus OX=10090 GN=Ndufc2 PE=1 SV=1	Ndufc2	other membranes;mitochondrion;other cell component	0	5.042	23	3	5	3
Q9CQ69	Cytochrome b-c1 complex subunit 8 OS=Mus musculus OX=10090 GN=Uqcrq PE=1 SV=3	Uqcrq	other membranes;mitochondrion	0	5.012	34	3	5	3
P80314	T-complex protein 1 subunit beta OS=Mus musculus OX=10090 GN=Cct2 PE=1 SV=4	Cct2	cytosol;cytoskeleton;other cell component	0	5.008	3	2	3	2
P45376	Aldo-keto reductase family 1 member B1 OS=Mus musculus OX=10090 GN=Akr1b1 PE=1 SV=3	Akr1b1	non-structural extracellular;cytosol;nucleus;other cytoplasmic organelle;other cell component	0	5.007	6	2	4	2
Q9D819	Inorganic pyrophosphatase OS=Mus musculus OX=10090 GN=Ppa1 PE=1 SV=1	Ppa1	cytosol	0	5.006	9	3	4	3
P99027	60S acidic ribosomal protein P2 OS=Mus musculus OX=10090 GN=Rplp2 PE=1 SV=3	Rplp2	cytosol;translational apparatus;other cell component	0	4.997	10	1	2	1
Q641P0	Actin-related protein 3B OS=Mus musculus OX=10090 GN=Actr3b PE=1 SV=1	Actr3b	cytoskeleton;other cell component	0	4.962	5	2	2	1
Q9QXY6	EH domain-containing protein 3 OS=Mus musculus OX=10090 GN=Ehd3 PE=1 SV=2	Ehd3	plasma membrane;other membranes;cytosol;other cytoplasmic organelle;other cell component	0	4.956	6	3	3	3
Q9QYJ0	DnaJ homolog subfamily A member 2 OS=Mus musculus OX=10090 GN=Dnaja2 PE=1 SV=1	Dnaja2	other membranes;cytosol;nucleus	0	4.945	12	2	3	2
Q80ZJ1	Ras-related protein Rap-2a OS=Mus musculus OX=10090 GN=Rap2a PE=1 SV=2	Rap2a	plasma membrane;other membranes;cytosol;other cytoplasmic organelle;other cell component	0	4.943	14	3	7	2
Q6ZPE2	Myotubularin-related protein 5 OS=Mus musculus OX=10090 GN=Sbf1 PE=1 SV=2	Sbf1	nucleus;other cell component	0	4.942	1	2	2	2
Q9D855	Cytochrome b-c1 complex subunit 7 OS=Mus musculus OX=10090 GN=Uqcrb PE=1 SV=3	Uqcrb	other membranes;mitochondrion	0	4.928	16	2	4	2
Q9Z2I0	Mitochondrial proton/calcium exchanger protein OS=Mus musculus OX=10090 GN=Letm1 PE=1 SV=1	Letm1	other membranes;mitochondrion	0	4.916	5	3	3	3
Q62048	Astrocytic phosphoprotein PEA-15 OS=Mus musculus OX=10090 GN=Pea15 PE=1 SV=1	Pea15	cytosol;cytoskeleton;nucleus	0	4.913	8	1	2	1
Q9Z2Y3	Homer protein homolog 1 OS=Mus musculus OX=10090 GN=Homer1 PE=1 SV=2	Homer1	plasma membrane;other membranes;cytosol;cytoskeleton;other cell component	0	4.892	8	3	5	3
Q9DCC8	Mitochondrial import receptor subunit TOM20 homolog OS=Mus musculus OX=10090 GN=Tomm20 PE=1 SV=1	Tomm20	other membranes;mitochondrion;other cell component	0	4.888	9	1	2	1
Q0VBK2	Keratin, type II cytoskeletal 80 OS=Mus musculus OX=10090 GN=Krt80 PE=1 SV=1	Krt80	cytoskeleton;other cell component	0	4.843	2	1	3	1
P61358	60S ribosomal protein L27 OS=Mus musculus OX=10090 GN=Rpl27 PE=1 SV=2	Rpl27	other membranes;cytosol;ER/Golgi;translational apparatus;other cell component	0	4.818	13	2	4	2
P47754	F-actin-capping protein subunit alpha-2 OS=Mus musculus OX=10090 GN=Capza2 PE=1 SV=3	Capza2	other membranes;cytoskeleton;other cell component	0	4.796	6	2	3	2
Q9CZM2	60S ribosomal protein L15 OS=Mus musculus OX=10090 GN=Rpl15 PE=1 SV=4	Rpl15	other membranes;cytosol;cytoskeleton;translational apparatus;nucleus	0	4.796	7	1	1	1
Q8R164	Valacyclovir hydrolase OS=Mus musculus OX=10090 GN=Bphl PE=1 SV=1	Bphl	mitochondrion	0	4.793	5	1	1	1
Q9DCJ5	NADH dehydrogenase [ubiquinone] 1 alpha subcomplex subunit 8 OS=Mus musculus OX=10090 GN=Ndufa8 PE=1 SV=3	Ndufa8	other membranes;mitochondrion	0	4.789	12	2	4	2
Q925N0	Sideroflexin-5 OS=Mus musculus OX=10090 GN=Sfxn5 PE=1 SV=2	Sfxn5	other membranes;mitochondrion	0	4.779	8	3	4	3
P60867	40S ribosomal protein S20 OS=Mus musculus OX=10090 GN=Rps20 PE=1 SV=1	Rps20	cytosol;translational apparatus;other cell component	0	4.746	9	1	2	1
Q5U405	Transmembrane protease serine 13 OS=Mus musculus OX=10090 GN=Tmprss13 PE=2 SV=2	Tmprss13	other membranes	0	4.707	1	1	7	1
P22892	AP-1 complex subunit gamma-1 OS=Mus musculus OX=10090 GN=Ap1g1 PE=1 SV=3	Ap1g1	other membranes;cytosol;cytoskeleton;ER/Golgi;other cytoplasmic organelle;other cell component	0	4.681	3	2	3	2
Q99JR1	Sideroflexin-1 OS=Mus musculus OX=10090 GN=Sfxn1 PE=1 SV=3	Sfxn1	other membranes;mitochondrion	0	4.675	6	2	3	1
Q9CR51	V-type proton ATPase subunit G 1 OS=Mus musculus OX=10090 GN=Atp6v1g1 PE=1 SV=3	Atp6v1g1	plasma membrane;other membranes;cytosol;other cytoplasmic organelle	0	4.67	9	1	2	1
Q80XN0	D-beta-hydroxybutyrate dehydrogenase, mitochondrial OS=Mus musculus OX=10090 GN=Bdh1 PE=1 SV=2	Bdh1	other membranes;mitochondrion;nucleus	0	4.668	6	2	3	2
Q9QYG0	Protein NDRG2 OS=Mus musculus OX=10090 GN=Ndrg2 PE=1 SV=1	Ndrg2	ER/Golgi;nucleus;other cell component	0	4.653	6	3	4	2
Q9JM76	Actin-related protein 2/3 complex subunit 3 OS=Mus musculus OX=10090 GN=Arpc3 PE=1 SV=3	Arpc3	cytoskeleton;nucleus;other cell component	0	4.637	11	2	4	2
P57746	V-type proton ATPase subunit D OS=Mus musculus OX=10090 GN=Atp6v1d PE=1 SV=1	Atp6v1d	other membranes;cytoskeleton;other cell component	0	4.633	4	1	2	1
P48318	Glutamate decarboxylase 1 OS=Mus musculus OX=10090 GN=Gad1 PE=1 SV=2	Gad1	other membranes;other cell component	0	4.617	3	2	4	2
Q921J2	GTP-binding protein Rheb OS=Mus musculus OX=10090 GN=Rheb PE=1 SV=1	Rheb	plasma membrane;other membranes;cytosol;ER/Golgi;nucleus;other cell component	0	4.605	9	2	3	2
O70161	Phosphatidylinositol 4-phosphate 5-kinase type-1 gamma OS=Mus musculus OX=10090 GN=Pip5k1c PE=1 SV=2	Pip5k1c	plasma membrane;other membranes;cytosol;nucleus;other cytoplasmic organelle;other cell component	0	4.594	2	1	1	1
Q8CGC7	Bifunctional glutamate/proline--tRNA ligase OS=Mus musculus OX=10090 GN=Eprs PE=1 SV=4	Eprs1	plasma membrane;other membranes;cytosol;other cell component	0	4.588	1	3	6	2
P54071	Isocitrate dehydrogenase [NADP], mitochondrial OS=Mus musculus OX=10090 GN=Idh2 PE=1 SV=3	Idh2	cytosol;other cytoplasmic organelle	0	4.587	4	2	2	2
P70349	Histidine triad nucleotide-binding protein 1 OS=Mus musculus OX=10090 GN=Hint1 PE=1 SV=3	Hint1	plasma membrane;other membranes;cytosol;nucleus;other cell component	0	4.587	17	2	6	2
P62743	AP-2 complex subunit sigma OS=Mus musculus OX=10090 GN=Ap2s1 PE=1 SV=1	Ap2s1	plasma membrane;other membranes;other cell component	0	4.586	15	3	6	3
P26043	Radixin OS=Mus musculus OX=10090 GN=Rdx PE=1 SV=3	Rdx	plasma membrane;other membranes;cytoskeleton;other cell component	0	4.586	4	2	3	1
Q99KE1	NAD-dependent malic enzyme, mitochondrial OS=Mus musculus OX=10090 GN=Me2 PE=1 SV=1	Me2	mitochondrion;other cell component	0	4.579	4	2	4	1
Q91WC3	Long-chain-fatty-acid--CoA ligase 6 OS=Mus musculus OX=10090 GN=Acsl6 PE=1 SV=1	Acsl6	other membranes;mitochondrion;ER/Golgi;nucleus;other cytoplasmic organelle	0	4.572	3	2	2	2
Q8BK64	Activator of 90 kDa heat shock protein ATPase homolog 1 OS=Mus musculus OX=10090 GN=Ahsa1 PE=1 SV=2	Ahsa1	cytosol;ER/Golgi;other cell component	0	4.567	4	2	4	2
Q7TMF3	NADH dehydrogenase [ubiquinone] 1 alpha subcomplex subunit 12 OS=Mus musculus OX=10090 GN=Ndufa12 PE=1 SV=2	Ndufa12	other membranes;cytosol;mitochondrion	0	4.563	12	2	3	2
Q61207	Prosaposin OS=Mus musculus OX=10090 GN=Psap PE=1 SV=2	Psap	non-structural extracellular;other cytoplasmic organelle;other cell component	0	4.562	4	2	2	2
Q6P8J7	Creatine kinase S-type, mitochondrial OS=Mus musculus OX=10090 GN=Ckmt2 PE=1 SV=1	Ckmt2	other membranes;mitochondrion	0	4.557	7	3	4	1
P21107	Tropomyosin alpha-3 chain OS=Mus musculus OX=10090 GN=Tpm3 PE=1 SV=3	Tpm3	plasma membrane;other membranes;cytosol;cytoskeleton;other cell component	0	4.55	8	3	5	1
P31650	Sodium- and chloride-dependent GABA transporter 3 OS=Mus musculus OX=10090 GN=Slc6a11 PE=1 SV=2	Slc6a11	plasma membrane;other membranes;other cell component	0	4.549	3	2	3	2
P0DN34	NADH dehydrogenase [ubiquinone] 1 beta subcomplex subunit 1 OS=Mus musculus OX=10090 GN=Ndufb1 PE=1 SV=1	Ndufb1	other membranes;mitochondrion;nucleus	0	4.546	33	2	4	2
P32037	Solute carrier family 2, facilitated glucose transporter member 3 OS=Mus musculus OX=10090 GN=Slc2a3 PE=1 SV=1	Slc2a3	plasma membrane;other membranes;ER/Golgi;other cell component	0	4.541	6	3	4	3
Q925I1	ATPase family AAA domain-containing protein 3 OS=Mus musculus OX=10090 GN=Atad3 PE=1 SV=1	Atad3	other membranes;mitochondrion	0	4.539	4	2	3	2
Q9ESX4	Nucleolar protein of 40 kDa OS=Mus musculus OX=10090 GN=Zcchc17 PE=1 SV=1	Zcchc17	cytosol;translational apparatus;nucleus	0	4.519	6	1	2	1
Q9CZS1	Aldehyde dehydrogenase X, mitochondrial OS=Mus musculus OX=10090 GN=Aldh1b1 PE=1 SV=1	Aldh1b1	mitochondrion;nucleus;other cell component	0	4.507	4	2	3	1
Q9DAS9	Guanine nucleotide-binding protein G(I)/G(S)/G(O) subunit gamma-12 OS=Mus musculus OX=10090 GN=Gng12 PE=1 SV=3	Gng12	plasma membrane;other membranes;cytoskeleton;other cell component	0	4.5	25	2	2	2
O55125	Protein NipSnap homolog 1 OS=Mus musculus OX=10090 GN=Nipsnap1 PE=1 SV=1	Nipsnap1	plasma membrane;other membranes;mitochondrion	0	4.493	6	2	3	2
Q9DCZ1	GMP reductase 1 OS=Mus musculus OX=10090 GN=Gmpr PE=1 SV=1	Gmpr	other cell component	0	4.482	6	2	2	2
O35453	Serine protease hepsin OS=Mus musculus OX=10090 GN=Hpn PE=1 SV=3	Hpn	non-structural extracellular;plasma membrane;other membranes;ER/Golgi;other cell component	0	4.439	3	2	4	1
Q91VN4	MICOS complex subunit Mic25 OS=Mus musculus OX=10090 GN=Chchd6 PE=1 SV=2	Chchd6	other membranes;cytosol;mitochondrion	0	4.426	10	3	3	3
O70443	Guanine nucleotide-binding protein G(z) subunit alpha OS=Mus musculus OX=10090 GN=Gnaz PE=1 SV=4	Gnaz	plasma membrane;other membranes;cytosol;other cell component	0	4.423	11	3	4	3
Q9CQ45	Neudesin OS=Mus musculus OX=10090 GN=Nenf PE=1 SV=1	Nenf	non-structural extracellular;other membranes;mitochondrion;ER/Golgi;nucleus;other cell component	0	4.422	6	1	2	1
O55013	Trafficking protein particle complex subunit 3 OS=Mus musculus OX=10090 GN=Trappc3 PE=1 SV=1	Trappc3	other membranes;cytosol;ER/Golgi;other cell component	0	4.414	8	2	3	2
E9PUL5	Proline-rich transmembrane protein 2 OS=Mus musculus OX=10090 GN=Prrt2 PE=1 SV=1	Prrt2	plasma membrane;other membranes;ER/Golgi;other cell component	0	4.413	7	2	3	2
Q8BGQ7	Alanine--tRNA ligase, cytoplasmic OS=Mus musculus OX=10090 GN=Aars PE=1 SV=1	Aars1	cytosol;mitochondrion;other cell component	0	4.407	4	3	3	3
Q8BLF1	Neutral cholesterol ester hydrolase 1 OS=Mus musculus OX=10090 GN=Nceh1 PE=1 SV=1	Nceh1	plasma membrane;other membranes;ER/Golgi	0	4.39	11	2	2	2
Q99K48	Non-POU domain-containing octamer-binding protein OS=Mus musculus OX=10090 GN=Nono PE=1 SV=3	Nono	nucleus	0	4.386	3	2	3	1
P16054	Protein kinase C epsilon type OS=Mus musculus OX=10090 GN=Prkce PE=1 SV=1	Prkce	plasma membrane;other membranes;cytosol;cytoskeleton;mitochondrion;ER/Golgi;nucleus;other cell component	0	4.381	3	3	4	2
Q8VE97	Serine/arginine-rich splicing factor 4 OS=Mus musculus OX=10090 GN=Srsf4 PE=2 SV=1	Srsf4	nucleus	0	4.365	3	2	3	2
P62911	60S ribosomal protein L32 OS=Mus musculus OX=10090 GN=Rpl32 PE=1 SV=2	Rpl32	cytosol;translational apparatus	0	4.327	16	3	4	3
Q9D8N0	Elongation factor 1-gamma OS=Mus musculus OX=10090 GN=Eef1g PE=1 SV=3	Eef1g	ER/Golgi;nucleus;other cell component	0	4.318	4	2	2	2
Q9CQH3	NADH dehydrogenase [ubiquinone] 1 beta subcomplex subunit 5, mitochondrial OS=Mus musculus OX=10090 GN=Ndufb5 PE=1 SV=1	Ndufb5	other membranes;mitochondrion;nucleus	0	4.309	11	2	4	2
Q6PAJ1	Breakpoint cluster region protein OS=Mus musculus OX=10090 GN=Bcr PE=1 SV=3	Bcr	plasma membrane;other membranes;cytosol;other cell component	0	4.289	1	2	3	2
O55126	Protein NipSnap homolog 2 OS=Mus musculus OX=10090 GN=Nipsnap2 PE=1 SV=1	Nipsnap2	other membranes;mitochondrion;other cell component	0	4.276	6	2	3	2
Q60771	Claudin-11 OS=Mus musculus OX=10090 GN=Cldn11 PE=1 SV=1	Cldn11	plasma membrane;other membranes;cytoskeleton;other cell component	0	4.268	8	2	6	2
Q8CI52	Protein Aster-C OS=Mus musculus OX=10090 GN=Gramd1c PE=2 SV=2	Gramd1c	plasma membrane;other membranes;ER/Golgi;other cell component	0	4.266	2	1	5	1
P61329	Fibroblast growth factor 12 OS=Mus musculus OX=10090 GN=Fgf12 PE=1 SV=1	Fgf12	nucleus;other cell component	0	4.26	7	2	2	2
Q9CVB6	Actin-related protein 2/3 complex subunit 2 OS=Mus musculus OX=10090 GN=Arpc2 PE=1 SV=3	Arpc2	plasma membrane;other membranes;cytoskeleton;nucleus;other cytoplasmic organelle;other cell component	0	4.232	7	3	3	3
Q9WUC3	Lymphocyte antigen 6H OS=Mus musculus OX=10090 GN=Ly6h PE=1 SV=2	Ly6h	plasma membrane;other membranes;other cell component	0	4.228	9	1	1	1
Q99KR7	Peptidyl-prolyl cis-trans isomerase F, mitochondrial OS=Mus musculus OX=10090 GN=Ppif PE=1 SV=1	Ppif	other membranes;mitochondrion;other cell component	0	4.202	14	4	6	2
Q9ER00	Syntaxin-12 OS=Mus musculus OX=10090 GN=Stx12 PE=1 SV=1	Stx12	other membranes;cytosol;ER/Golgi;other cytoplasmic organelle;other cell component	0	4.175	9	2	3	2
Q61361	Brevican core protein OS=Mus musculus OX=10090 GN=Bcan PE=1 SV=2	Bcan	non-structural extracellular;extracellular matrix;other membranes;other cell component	0	4.171	2	2	3	2
P10639	Thioredoxin OS=Mus musculus OX=10090 GN=Txn PE=1 SV=3	Txn	non-structural extracellular;cytosol;nucleus;other cell component	0	4.163	17	2	2	2
Q8BK08	Transmembrane protein 11, mitochondrial OS=Mus musculus OX=10090 GN=Tmem11 PE=1 SV=1	Tmem11	other membranes;mitochondrion	0	4.153	5	1	1	1
P60487	Pyridoxal phosphate phosphatase OS=Mus musculus OX=10090 GN=Pdxp PE=1 SV=1	Pdxp	plasma membrane;other membranes;cytosol;cytoskeleton;other cell component	0	4.121	7	2	2	2
P35283	Ras-related protein Rab-12 OS=Mus musculus OX=10090 GN=Rab12 PE=1 SV=3	Rab12	plasma membrane;other membranes;ER/Golgi;other cytoplasmic organelle;other cell component	0	4.121	7	2	4	1
Q6NVF9	Cleavage and polyadenylation specificity factor subunit 6 OS=Mus musculus OX=10090 GN=Cpsf6 PE=1 SV=1	Cpsf6	nucleus;other cell component	0	4.12	6	2	2	2
P52189	Inward rectifier potassium channel 4 OS=Mus musculus OX=10090 GN=Kcnj4 PE=1 SV=1	Kcnj4	plasma membrane;other membranes;other cell component	0	4.116	5	2	3	2
Q68FH0	Plakophilin-4 OS=Mus musculus OX=10090 GN=Pkp4 PE=1 SV=1	Pkp4	plasma membrane;other membranes;cytoskeleton;nucleus;other cell component	0	4.109	2	3	4	3
Q9Z239	Phospholemman OS=Mus musculus OX=10090 GN=Fxyd1 PE=1 SV=1	Fxyd1	plasma membrane;other membranes;other cell component	0	4.104	13	1	2	1
Q9D8W7	OCIA domain-containing protein 2 OS=Mus musculus OX=10090 GN=Ociad2 PE=1 SV=1	Ociad2	other cytoplasmic organelle	0	4.098	16	2	3	2
Q99JF8	PC4 and SFRS1-interacting protein OS=Mus musculus OX=10090 GN=Psip1 PE=1 SV=1	Psip1	nucleus;other cell component	0	4.093	3	2	3	1
Q9JIA1	Leucine-rich glioma-inactivated protein 1 OS=Mus musculus OX=10090 GN=Lgi1 PE=1 SV=1	Lgi1	non-structural extracellular;other cell component	0	4.089	8	4	4	4
Q8BVQ5	Protein phosphatase methylesterase 1 OS=Mus musculus OX=10090 GN=Ppme1 PE=1 SV=5	Ppme1		0	4.084	5	2	2	2
P62869	Elongin-B OS=Mus musculus OX=10090 GN=Elob PE=1 SV=1	Elob	nucleus;other cell component	0	4.071	15	2	2	2
Q9ES97	Reticulon-3 OS=Mus musculus OX=10090 GN=Rtn3 PE=1 SV=2	Rtn3	other membranes;ER/Golgi;other cell component	0	4.057	2	2	3	1
P26638	Serine--tRNA ligase, cytoplasmic OS=Mus musculus OX=10090 GN=Sars PE=1 SV=3	Sars1	cytosol;nucleus;other cell component	0	4.05	4	2	3	2
O55234	Proteasome subunit beta type-5 OS=Mus musculus OX=10090 GN=Psmb5 PE=1 SV=3	Psmb5	cytosol;cytoskeleton;nucleus;other cell component	0	4.027	6	2	4	2
Q61411	GTPase HRas OS=Mus musculus OX=10090 GN=Hras PE=1 SV=2	Hras	plasma membrane;other membranes;cytosol;ER/Golgi;nucleus;other cell component	0	4.023	10	2	3	2
Q6ZWV7	60S ribosomal protein L35 OS=Mus musculus OX=10090 GN=Rpl35 PE=1 SV=1	Rpl35	cytosol;translational apparatus	0	4.019	15	2	3	2
P62267	40S ribosomal protein S23 OS=Mus musculus OX=10090 GN=Rps23 PE=1 SV=3	Rps23	cytosol;ER/Golgi;translational apparatus;other cell component	0	4.017	12	2	3	2
Q9JJK2	LanC-like protein 2 OS=Mus musculus OX=10090 GN=Lancl2 PE=1 SV=1	Lancl2	plasma membrane;other membranes;cytosol;cytoskeleton;nucleus	0	4	2	1	2	1
Q8QZS1	3-hydroxyisobutyryl-CoA hydrolase, mitochondrial OS=Mus musculus OX=10090 GN=Hibch PE=1 SV=1	Hibch		0	3.998	3	1	4	1
P56135	ATP synthase subunit f, mitochondrial OS=Mus musculus OX=10090 GN=Atp5mf PE=1 SV=3	Atp5mf	other membranes;mitochondrion	0	3.995	14	1	2	1
Q78PY7	Staphylococcal nuclease domain-containing protein 1 OS=Mus musculus OX=10090 GN=Snd1 PE=1 SV=1	Snd1	cytosol;nucleus;other cell component	0	3.988	2	2	3	2
Q61206	Platelet-activating factor acetylhydrolase IB subunit beta OS=Mus musculus OX=10090 GN=Pafah1b2 PE=1 SV=2	Pafah1b2	plasma membrane;other membranes;cytosol;nucleus;other cell component	0	3.984	7	2	4	2
P68037	Ubiquitin-conjugating enzyme E2 L3 OS=Mus musculus OX=10090 GN=Ube2l3 PE=1 SV=1	Ube2l3	nucleus;other cell component	0	3.922	14	2	2	2
Q9CXW3	Calcyclin-binding protein OS=Mus musculus OX=10090 GN=Cacybp PE=1 SV=1	Cacybp	cytosol;nucleus;other cell component	0	3.913	7	2	3	2
Q9WV60	Glycogen synthase kinase-3 beta OS=Mus musculus OX=10090 GN=Gsk3b PE=1 SV=2	Gsk3b	plasma membrane;other membranes;cytosol;cytoskeleton;mitochondrion;nucleus;other cell component	0	3.912	4	2	2	1
P58771	Tropomyosin alpha-1 chain OS=Mus musculus OX=10090 GN=Tpm1 PE=1 SV=1	Tpm1	cytosol;cytoskeleton;other cell component	0	3.909	8	3	5	1
Q64511	DNA topoisomerase 2-beta OS=Mus musculus OX=10090 GN=Top2b PE=1 SV=2	Top2b	cytosol;nucleus;other cell component	0	3.901	1	2	3	1
P31938	Dual specificity mitogen-activated protein kinase kinase 1 OS=Mus musculus OX=10090 GN=Map2k1 PE=1 SV=2	Map2k1	plasma membrane;other membranes;cytosol;cytoskeleton;mitochondrion;ER/Golgi;nucleus;other cytoplasmic organelle;other cell component	0	3.892	5	2	3	2
Q9EQH3	Vacuolar protein sorting-associated protein 35 OS=Mus musculus OX=10090 GN=Vps35 PE=1 SV=1	Vps35	other membranes;cytosol;mitochondrion;other cytoplasmic organelle;other cell component	0	3.878	3	2	3	2
Q8C078	Calcium/calmodulin-dependent protein kinase kinase 2 OS=Mus musculus OX=10090 GN=Camkk2 PE=1 SV=2	Camkk2	cytosol;nucleus;other cell component	0	3.87	4	2	3	2
Q60631	Growth factor receptor-bound protein 2 OS=Mus musculus OX=10090 GN=Grb2 PE=1 SV=1	Grb2	plasma membrane;other membranes;cytosol;ER/Golgi;nucleus;other cytoplasmic organelle;other cell component	0	3.87	5	1	1	1
B0F2B4	Neuroligin 4-like OS=Mus musculus OX=10090 GN=Nlgn4l PE=1 SV=1	Nlgn4l	plasma membrane;other membranes;other cell component	0	3.868	1	1	1	1
Q8CIQ7	Dedicator of cytokinesis protein 3 OS=Mus musculus OX=10090 GN=Dock3 PE=1 SV=1	Dock3	cytosol;other cell component	0	3.856	1	3	4	2
Q5SRX1	TOM1-like protein 2 OS=Mus musculus OX=10090 GN=Tom1l2 PE=1 SV=1	Tom1l2	other membranes;other cytoplasmic organelle	0	3.818	3	2	2	2
Q99PT1	Rho GDP-dissociation inhibitor 1 OS=Mus musculus OX=10090 GN=Arhgdia PE=1 SV=3	Arhgdia	non-structural extracellular;plasma membrane;other membranes;cytosol;nucleus;other cell component	0	3.817	11	2	3	2
Q9D8Y0	EF-hand domain-containing protein D2 OS=Mus musculus OX=10090 GN=Efhd2 PE=1 SV=1	Efhd2	other membranes	0	3.814	5	1	1	1
Q8K183	Pyridoxal kinase OS=Mus musculus OX=10090 GN=Pdxk PE=1 SV=1	Pdxk	cytosol;nucleus	0	3.807	10	2	4	2
Q80WJ7	Protein LYRIC OS=Mus musculus OX=10090 GN=Mtdh PE=1 SV=1	Mtdh	plasma membrane;other membranes;ER/Golgi;nucleus;other cell component	0	3.807	4	2	2	2
Q99L43	Phosphatidate cytidylyltransferase 2 OS=Mus musculus OX=10090 GN=Cds2 PE=1 SV=1	Cds2	other membranes;ER/Golgi	0	3.803	4	2	3	2
P80316	T-complex protein 1 subunit epsilon OS=Mus musculus OX=10090 GN=Cct5 PE=1 SV=1	Cct5	cytosol;cytoskeleton;other cell component	0	3.778	3	2	3	2
P62774	Myotrophin OS=Mus musculus OX=10090 GN=Mtpn PE=1 SV=2	Mtpn	cytosol;cytoskeleton;nucleus;other cell component	0	3.766	8	1	2	1
P45591	Cofilin-2 OS=Mus musculus OX=10090 GN=Cfl2 PE=1 SV=1	Cfl2	cytoskeleton;nucleus;other cell component	0	3.764	16	2	3	1
P47738	Aldehyde dehydrogenase, mitochondrial OS=Mus musculus OX=10090 GN=Aldh2 PE=1 SV=1	Aldh2	mitochondrion	0	3.742	4	2	3	1
P17809	Solute carrier family 2, facilitated glucose transporter member 1 OS=Mus musculus OX=10090 GN=Slc2a1 PE=1 SV=4	Slc2a1	plasma membrane;other membranes;cytosol;cytoskeleton;nucleus;other cell component	0	3.729	3	2	4	2
P54227	Stathmin OS=Mus musculus OX=10090 GN=Stmn1 PE=1 SV=2	Stmn1	other membranes;cytosol;cytoskeleton;other cell component	0	3.717	12	2	2	2
P47708	Rabphilin-3A OS=Mus musculus OX=10090 GN=Rph3a PE=1 SV=2	Rph3a	plasma membrane;other membranes;cytosol;ER/Golgi;other cell component	0	3.699	5	3	4	3
P70404	Isocitrate dehydrogenase [NAD] subunit gamma 1, mitochondrial OS=Mus musculus OX=10090 GN=Idh3g PE=1 SV=1	Idh3g	nucleus	0	3.68	6	3	4	3
Q3UHD9	Arf-GAP with GTPase, ANK repeat and PH domain-containing protein 2 OS=Mus musculus OX=10090 GN=Agap2 PE=1 SV=1	Agap2	cytosol;nucleus;other cytoplasmic organelle;other cell component	0	3.677	1	2	3	2
P26883	Peptidyl-prolyl cis-trans isomerase FKBP1A OS=Mus musculus OX=10090 GN=Fkbp1a PE=1 SV=2	Fkbp1a	plasma membrane;other membranes;cytosol;cytoskeleton;ER/Golgi;other cell component	0	3.676	13	1	2	1
Q6ZQI3	Malectin OS=Mus musculus OX=10090 GN=Mlec PE=1 SV=2	Mlec	other membranes;ER/Golgi	0	3.675	10	3	4	3
Q61301	Catenin alpha-2 OS=Mus musculus OX=10090 GN=Ctnna2 PE=1 SV=3	Ctnna2	plasma membrane;other membranes;cytoskeleton;nucleus;other cell component	0	3.666	3	3	3	3
P32067	Lupus La protein homolog OS=Mus musculus OX=10090 GN=Ssb PE=1 SV=1	Ssb	nucleus;other cell component	0	3.661	5	2	2	2
Q8CCT4	Transcription elongation factor A protein-like 5 OS=Mus musculus OX=10090 GN=Tceal5 PE=1 SV=1	Tceal5	nucleus	0	3.655	12	2	3	2
P62918	60S ribosomal protein L8 OS=Mus musculus OX=10090 GN=Rpl8 PE=1 SV=2	Rpl8	cytosol;translational apparatus;other cell component	0	3.65	6	1	2	1
P26041	Moesin OS=Mus musculus OX=10090 GN=Msn PE=1 SV=3	Msn	plasma membrane;other membranes;cytosol;cytoskeleton;other cell component	0	3.648	3	2	4	1
Q8R570	Synaptosomal-associated protein 47 OS=Mus musculus OX=10090 GN=Snap47 PE=1 SV=1	Snap47	plasma membrane;other membranes;cytosol;ER/Golgi;other cell component	0	3.643	3	1	2	1
P62852	40S ribosomal protein S25 OS=Mus musculus OX=10090 GN=Rps25 PE=1 SV=1	Rps25	cytosol;translational apparatus;nucleus;other cell component	0	3.637	14	2	4	2
Q8BNN1	Spermatogenesis-associated protein 2-like protein OS=Mus musculus OX=10090 GN=Spata2l PE=1 SV=1	Spata2l	other cell component	0	3.631	2	1	1	1
P47962	60S ribosomal protein L5 OS=Mus musculus OX=10090 GN=Rpl5 PE=1 SV=3	Rpl5	cytosol;ER/Golgi;translational apparatus;nucleus;other cell component	0	3.628	5	2	3	2
Q99N28	Cell adhesion molecule 3 OS=Mus musculus OX=10090 GN=Cadm3 PE=1 SV=1	Cadm3	plasma membrane;other membranes;other cell component	0	3.627	4	2	2	2
Q9JKK7	Tropomodulin-2 OS=Mus musculus OX=10090 GN=Tmod2 PE=1 SV=2	Tmod2	cytoskeleton;other cell component	0	3.614	3	1	1	1
Q9CR57	60S ribosomal protein L14 OS=Mus musculus OX=10090 GN=Rpl14 PE=1 SV=3	Rpl14	cytosol;translational apparatus;other cell component	0	3.614	8	2	4	2
P63030	Mitochondrial pyruvate carrier 1 OS=Mus musculus OX=10090 GN=Mpc1 PE=1 SV=1	Mpc1	other membranes;mitochondrion	0	3.589	8	2	2	2
P36536	GTP-binding protein SAR1a OS=Mus musculus OX=10090 GN=Sar1a PE=1 SV=1	Sar1a	other membranes;cytosol;ER/Golgi	0	3.583	9	2	3	1
P19157	Glutathione S-transferase P 1 OS=Mus musculus OX=10090 GN=Gstp1 PE=1 SV=2	Gstp1	plasma membrane;other membranes;cytosol;mitochondrion;nucleus;other cell component	0	3.575	11	2	3	2
Q61545	RNA-binding protein EWS OS=Mus musculus OX=10090 GN=Ewsr1 PE=1 SV=2	Ewsr1	plasma membrane;other membranes;nucleus;other cell component	0	3.569	2	1	2	1
P97461	40S ribosomal protein S5 OS=Mus musculus OX=10090 GN=Rps5 PE=1 SV=3	Rps5	cytosol;translational apparatus;other cell component	0	3.566	4	1	1	1
Q91WJ8	Far upstream element-binding protein 1 OS=Mus musculus OX=10090 GN=Fubp1 PE=1 SV=1	Fubp1	nucleus;other cell component	0	3.563	4	3	3	1
P53810	Phosphatidylinositol transfer protein alpha isoform OS=Mus musculus OX=10090 GN=Pitpna PE=1 SV=2	Pitpna	other membranes;cytosol;nucleus;other cell component	0	3.525	5	2	3	2
O70435	Proteasome subunit alpha type-3 OS=Mus musculus OX=10090 GN=Psma3 PE=1 SV=3	Psma3	cytosol;nucleus;other cell component	0	3.523	5	1	2	1
Q9D7X3	Dual specificity protein phosphatase 3 OS=Mus musculus OX=10090 GN=Dusp3 PE=1 SV=1	Dusp3	plasma membrane;cytosol;nucleus	0	3.519	14	2	2	2
Q9R0U0	Serine/arginine-rich splicing factor 10 OS=Mus musculus OX=10090 GN=Srsf10 PE=1 SV=2	Srsf10	cytosol;nucleus;other cell component	0	3.518	10	2	2	2
P59648	FXYD domain-containing ion transport regulator 7 OS=Mus musculus OX=10090 GN=Fxyd7 PE=3 SV=1	Fxyd7	other membranes	0	3.512	16	1	2	1
Q99L47	Hsc70-interacting protein OS=Mus musculus OX=10090 GN=St13 PE=1 SV=1	St13	cytosol;other cell component	0	3.505	5	2	3	2
Q3UMR5	Calcium uniporter protein, mitochondrial OS=Mus musculus OX=10090 GN=Mcu PE=1 SV=2	Mcu	other membranes;mitochondrion	0	3.499	5	1	2	1
P61161	Actin-related protein 2 OS=Mus musculus OX=10090 GN=Actr2 PE=1 SV=1	Actr2	cytosol;cytoskeleton;nucleus;other cell component	0	3.486	4	2	2	1
P83510	Traf2 and NCK-interacting protein kinase OS=Mus musculus OX=10090 GN=Tnik PE=1 SV=2	Tnik	plasma membrane;other membranes;cytosol;cytoskeleton;nucleus;other cytoplasmic organelle;other cell component	0	3.474	1	2	4	2
P62855	40S ribosomal protein S26 OS=Mus musculus OX=10090 GN=Rps26 PE=1 SV=3	Rps26	other membranes;cytosol;ER/Golgi;translational apparatus	0	3.471	8	1	2	1
Q01097	Glutamate receptor ionotropic, NMDA 2B OS=Mus musculus OX=10090 GN=Grin2b PE=1 SV=3	Grin2b	non-structural extracellular;plasma membrane;other membranes;cytoskeleton;ER/Golgi;other cytoplasmic organelle;other cell component	0	3.47	1	1	2	1
P56395	Cytochrome b5 OS=Mus musculus OX=10090 GN=Cyb5a PE=1 SV=2	Cyb5a	other membranes;cytosol;ER/Golgi;other cell component	0	3.45	7	1	2	1
Q8BTX9	Inactive hydroxysteroid dehydrogenase-like protein 1 OS=Mus musculus OX=10090 GN=Hsdl1 PE=1 SV=1	Hsdl1	cytoskeleton;other cell component	0	3.45	3	1	2	1
Q3UPL0	Protein transport protein Sec31A OS=Mus musculus OX=10090 GN=Sec31a PE=1 SV=2	Sec31a	other membranes;cytosol;ER/Golgi;other cytoplasmic organelle;other cell component	0	3.447	3	3	3	2
Q9ERS2	NADH dehydrogenase [ubiquinone] 1 alpha subcomplex subunit 13 OS=Mus musculus OX=10090 GN=Ndufa13 PE=1 SV=3	Ndufa13	other membranes;mitochondrion;nucleus;other cell component	0	3.413	10	2	2	2
Q9R0Q7	Prostaglandin E synthase 3 OS=Mus musculus OX=10090 GN=Ptges3 PE=1 SV=1	Ptges3	cytosol;cytoskeleton;nucleus;other cell component	0	3.377	9	2	2	2
Q9QUR6	Prolyl endopeptidase OS=Mus musculus OX=10090 GN=Prep PE=1 SV=1	Prep	cytosol;nucleus;other cell component	0	3.357	2	1	2	1
Q60829	Protein phosphatase 1 regulatory subunit 1B OS=Mus musculus OX=10090 GN=Ppp1r1b PE=1 SV=2	Ppp1r1b	nucleus;other cell component	0	3.355	14	2	3	2
Q6PCP5	Mitochondrial fission factor OS=Mus musculus OX=10090 GN=Mff PE=1 SV=1	Mff	other membranes;mitochondrion;ER/Golgi;other cytoplasmic organelle;other cell component	0	3.353	4	1	1	1
P19536	Cytochrome c oxidase subunit 5B, mitochondrial OS=Mus musculus OX=10090 GN=Cox5b PE=1 SV=1	Cox5b	mitochondrion	0	3.353	7	1	2	1
Q9CQZ6	NADH dehydrogenase [ubiquinone] 1 beta subcomplex subunit 3 OS=Mus musculus OX=10090 GN=Ndufb3 PE=1 SV=1	Ndufb3	other membranes;mitochondrion	0	3.35	11	1	2	1
P48771	Cytochrome c oxidase subunit 7A2, mitochondrial OS=Mus musculus OX=10090 GN=Cox7a2 PE=1 SV=2	Cox7a2	other membranes;mitochondrion	0	3.343	12	1	2	1
P46735	Unconventional myosin-Ib OS=Mus musculus OX=10090 GN=Myo1b PE=1 SV=3	Myo1b	plasma membrane;other membranes;cytoskeleton;other cytoplasmic organelle;other cell component	0	3.334	2	2	2	2
Q9D823	60S ribosomal protein L37 OS=Mus musculus OX=10090 GN=Rpl37 PE=3 SV=3	Rpl37	cytosol;translational apparatus;other cell component	0	3.324	20	3	5	3
Q3TDK6	Protein rogdi homolog OS=Mus musculus OX=10090 GN=Rogdi PE=1 SV=2	Rogdi	ER/Golgi;nucleus;other cell component	0	3.319	7	2	3	2
Q8BP47	Asparagine--tRNA ligase, cytoplasmic OS=Mus musculus OX=10090 GN=NARS1 PE=1 SV=2	NARS1	cytosol	0	3.315	4	3	4	3
Q9CR61	NADH dehydrogenase [ubiquinone] 1 beta subcomplex subunit 7 OS=Mus musculus OX=10090 GN=Ndufb7 PE=1 SV=3	Ndufb7	other membranes;mitochondrion	0	3.295	12	1	2	1
P97772	Metabotropic glutamate receptor 1 OS=Mus musculus OX=10090 GN=Grm1 PE=1 SV=2	Grm1	plasma membrane;other membranes;nucleus;other cell component	0	3.293	1	1	1	1
P67984	60S ribosomal protein L22 OS=Mus musculus OX=10090 GN=Rpl22 PE=1 SV=2	Rpl22	cytosol;translational apparatus;nucleus;other cell component	0	3.282	10	1	2	1
Q9CQI7	U2 small nuclear ribonucleoprotein B'' OS=Mus musculus OX=10090 GN=Snrpb2 PE=1 SV=1	Snrpb2	nucleus;other cell component	0	3.274	7	2	2	2
Q9CQW2	ADP-ribosylation factor-like protein 8B OS=Mus musculus OX=10090 GN=Arl8b PE=1 SV=1	Arl8b	other membranes;cytoskeleton;other cytoplasmic organelle;other cell component	0.004	3.261	8	2	2	1
Q922J6	Tetraspanin-2 OS=Mus musculus OX=10090 GN=Tspan2 PE=1 SV=1	Tspan2	plasma membrane;other membranes;nucleus;other cell component	0.004	3.261	5	1	2	1
P14869	60S acidic ribosomal protein P0 OS=Mus musculus OX=10090 GN=Rplp0 PE=1 SV=3	Rplp0	other membranes;cytosol;ER/Golgi;translational apparatus;nucleus;other cell component	0.004	3.255	3	1	2	1
Q8BLQ9	Cell adhesion molecule 2 OS=Mus musculus OX=10090 GN=Cadm2 PE=1 SV=2	Cadm2	plasma membrane;other membranes;other cell component	0.004	3.254	2	1	2	1
Q99LX0	Protein/nucleic acid deglycase DJ-1 OS=Mus musculus OX=10090 GN=Park7 PE=1 SV=1	Park7	plasma membrane;other membranes;cytosol;mitochondrion;ER/Golgi;nucleus;other cell component	0.004	3.242	5	1	2	1
Q9Z0H8	CAP-Gly domain-containing linker protein 2 OS=Mus musculus OX=10090 GN=Clip2 PE=1 SV=2	Clip2	cytoskeleton;nucleus;other cell component	0.004	3.239	2	3	4	2
P97765	WW domain-binding protein 2 OS=Mus musculus OX=10090 GN=Wbp2 PE=1 SV=1	Wbp2	nucleus;other cell component	0.004	3.226	4	1	2	1
Q9D0L7	Armadillo repeat-containing protein 10 OS=Mus musculus OX=10090 GN=Armc10 PE=1 SV=1	Armc10	other membranes;ER/Golgi	0.004	3.223	5	1	1	1
P62315	Small nuclear ribonucleoprotein Sm D1 OS=Mus musculus OX=10090 GN=Snrpd1 PE=1 SV=1	Snrpd1	cytosol;nucleus;other cell component	0.004	3.223	26	2	2	2
Q9ESW4	Acylglycerol kinase, mitochondrial OS=Mus musculus OX=10090 GN=Agk PE=1 SV=1	Agk	other membranes;mitochondrion;other cell component	0.004	3.218	3	1	2	1
Q9QY76	Vesicle-associated membrane protein-associated protein B OS=Mus musculus OX=10090 GN=Vapb PE=1 SV=3	Vapb	plasma membrane;other membranes;ER/Golgi;other cell component	0.004	3.19	5	1	1	1
Q9CXW4	60S ribosomal protein L11 OS=Mus musculus OX=10090 GN=Rpl11 PE=1 SV=4	Rpl11	cytosol;translational apparatus;nucleus;other cell component	0.004	3.179	5	1	2	1
Q9WTT4	V-type proton ATPase subunit G 2 OS=Mus musculus OX=10090 GN=Atp6v1g2 PE=1 SV=1	Atp6v1g2	other membranes;ER/Golgi;other cytoplasmic organelle;other cell component	0.004	3.169	15	2	4	2
P61202	COP9 signalosome complex subunit 2 OS=Mus musculus OX=10090 GN=Cops2 PE=1 SV=1	Cops2	nucleus;other cell component	0.004	3.168	2	1	1	1
Q99NB9	Splicing factor 3B subunit 1 OS=Mus musculus OX=10090 GN=Sf3b1 PE=1 SV=1	Sf3b1	nucleus;other cell component	0.004	3.156	2	3	4	3
Q9Z268	RasGAP-activating-like protein 1 OS=Mus musculus OX=10090 GN=Rasal1 PE=1 SV=2	Rasal1	plasma membrane;other membranes;cytosol	0.004	3.15	3	2	3	2
B9EKR1	Receptor-type tyrosine-protein phosphatase zeta OS=Mus musculus OX=10090 GN=Ptprz1 PE=1 SV=1	Ptprz1	non-structural extracellular;extracellular matrix;plasma membrane;other membranes;other cell component	0.004	3.125	1	2	4	2
Q8C729	Protein FAM126B OS=Mus musculus OX=10090 GN=Fam126b PE=1 SV=1	Fam126b	plasma membrane;other membranes;cytosol	0.004	3.123	2	1	2	1
O89053	Coronin-1A OS=Mus musculus OX=10090 GN=Coro1a PE=1 SV=5	Coro1a	plasma membrane;other membranes;cytosol;cytoskeleton;other cytoplasmic organelle;other cell component	0.004	3.119	7	3	6	3
Q99K85	Phosphoserine aminotransferase OS=Mus musculus OX=10090 GN=Psat1 PE=1 SV=1	Psat1	cytosol;other cell component	0.004	3.115	3	1	2	1
Q0GNC1	Inverted formin-2 OS=Mus musculus OX=10090 GN=Inf2 PE=1 SV=1	Inf2	other cell component	0.004	3.11	1	2	2	2
Q9QUM9	Proteasome subunit alpha type-6 OS=Mus musculus OX=10090 GN=Psma6 PE=1 SV=1	Psma6	cytosol;cytoskeleton;nucleus;other cell component	0.004	3.107	5	1	2	1
Q60692	Proteasome subunit beta type-6 OS=Mus musculus OX=10090 GN=Psmb6 PE=1 SV=3	Psmb6	cytosol;nucleus;other cell component	0.004	3.095	5	1	1	1
Q50H33	BTB/POZ domain-containing protein KCTD8 OS=Mus musculus OX=10090 GN=Kctd8 PE=1 SV=1	Kctd8	plasma membrane;other membranes;other cell component	0.004	3.088	4	2	3	2
Q9DBP5	UMP-CMP kinase OS=Mus musculus OX=10090 GN=Cmpk1 PE=1 SV=1	Cmpk1	nucleus;other cell component	0.004	3.078	11	2	3	2
P62484	Abl interactor 2 OS=Mus musculus OX=10090 GN=Abi2 PE=1 SV=1	Abi2	cytosol;cytoskeleton;other cell component	0.004	3.075	4	2	3	1
Q9CXY6	Interleukin enhancer-binding factor 2 OS=Mus musculus OX=10090 GN=Ilf2 PE=1 SV=1	Ilf2	nucleus;other cell component	0.004	3.065	4	1	1	1
P14685	26S proteasome non-ATPase regulatory subunit 3 OS=Mus musculus OX=10090 GN=Psmd3 PE=1 SV=3	Psmd3	other cell component	0.004	3.061	3	2	2	2
O35465	Peptidyl-prolyl cis-trans isomerase FKBP8 OS=Mus musculus OX=10090 GN=Fkbp8 PE=1 SV=2	Fkbp8	other membranes;cytosol;mitochondrion;ER/Golgi;other cell component	0.004	3.051	4	1	2	1
Q6PAK3	Protein arginine N-methyltransferase 8 OS=Mus musculus OX=10090 GN=Prmt8 PE=1 SV=2	Prmt8	plasma membrane;other membranes	0.004	3.036	2	1	2	1
Q9JKV5	Secretory carrier-associated membrane protein 4 OS=Mus musculus OX=10090 GN=Scamp4 PE=1 SV=1	Scamp4	other membranes;ER/Golgi;other cytoplasmic organelle	0.004	3.029	5	1	2	1
Q9CPU0	Lactoylglutathione lyase OS=Mus musculus OX=10090 GN=Glo1 PE=1 SV=3	Glo1	plasma membrane;other membranes;cytosol;nucleus	0.004	3.019	5	1	1	1
P84104	Serine/arginine-rich splicing factor 3 OS=Mus musculus OX=10090 GN=Srsf3 PE=1 SV=1	Srsf3	nucleus;other cell component	0.004	3.015	10	2	3	2
P97441	Zinc transporter 3 OS=Mus musculus OX=10090 GN=Slc30a3 PE=1 SV=1	Slc30a3	plasma membrane;other membranes;ER/Golgi;other cytoplasmic organelle;other cell component	0.004	3.01	6	2	3	2
Q9DCT8	Cysteine-rich protein 2 OS=Mus musculus OX=10090 GN=Crip2 PE=1 SV=1	Crip2	other cell component	0.004	3.006	6	2	4	2
P62320	Small nuclear ribonucleoprotein Sm D3 OS=Mus musculus OX=10090 GN=Snrpd3 PE=1 SV=1	Snrpd3	cytosol;nucleus;other cell component	0.004	3.001	8	1	2	1
O54734	Dolichyl-diphosphooligosaccharide--protein glycosyltransferase 48 kDa subunit OS=Mus musculus OX=10090 GN=Ddost PE=1 SV=2	Ddost	other membranes;ER/Golgi;other cell component	0.004	2.995	3	1	1	1
Q61136	Serine/threonine-protein kinase PRP4 homolog OS=Mus musculus OX=10090 GN=Prpf4b PE=1 SV=3	Prpf4b	nucleus;other cell component	0.004	2.995	3	3	5	2
P62812	Gamma-aminobutyric acid receptor subunit alpha-1 OS=Mus musculus OX=10090 GN=Gabra1 PE=1 SV=1	Gabra1	plasma membrane;other membranes;other cell component	0.004	2.994	2	1	1	1
P11031	Activated RNA polymerase II transcriptional coactivator p15 OS=Mus musculus OX=10090 GN=Sub1 PE=1 SV=3	Sub1	nucleus;other cell component	0.004	2.991	9	1	2	1
P62264	40S ribosomal protein S14 OS=Mus musculus OX=10090 GN=Rps14 PE=1 SV=3	Rps14	cytosol;translational apparatus;nucleus;other cell component	0.004	2.988	9	1	2	1
Q9D3P8	Plasminogen receptor (KT) OS=Mus musculus OX=10090 GN=Plgrkt PE=1 SV=1	Plgrkt	plasma membrane;other membranes	0.004	2.971	7	1	2	1
Q9D892	Inosine triphosphate pyrophosphatase OS=Mus musculus OX=10090 GN=Itpa PE=1 SV=2	Itpa	cytosol;nucleus;other cell component	0.004	2.969	9	1	1	1
P53026	60S ribosomal protein L10a OS=Mus musculus OX=10090 GN=Rpl10a PE=1 SV=3	Rpl10a	cytosol;translational apparatus;other cell component	0.004	2.959	7	2	4	2
Q03958	Prefoldin subunit 6 OS=Mus musculus OX=10090 GN=Pfdn6 PE=1 SV=1	Pfdn6	nucleus;other cell component	0.004	2.959	9	1	1	1
P35282	Ras-related protein Rab-21 OS=Mus musculus OX=10090 GN=Rab21 PE=1 SV=4	Rab21	plasma membrane;other membranes;ER/Golgi;other cytoplasmic organelle;other cell component	0.004	2.958	5	1	2	1
O35864	COP9 signalosome complex subunit 5 OS=Mus musculus OX=10090 GN=Cops5 PE=1 SV=3	Cops5	cytosol;ER/Golgi;nucleus;other cell component	0.004	2.935	2	1	1	1
E9PZQ0	Ryanodine receptor 1 OS=Mus musculus OX=10090 GN=Ryr1 PE=1 SV=1	Ryr1	plasma membrane;other membranes;cytosol;cytoskeleton;ER/Golgi;other cell component	0.004	2.933	0	2	3	2
O35658	Complement component 1 Q subcomponent-binding protein, mitochondrial OS=Mus musculus OX=10090 GN=C1qbp PE=1 SV=1	C1qbp	non-structural extracellular;plasma membrane;other membranes;cytosol;mitochondrion;nucleus;other cell component	0.004	2.923	4	1	1	1
P12815	Programmed cell death protein 6 OS=Mus musculus OX=10090 GN=Pdcd6 PE=1 SV=2	Pdcd6	other membranes;ER/Golgi;nucleus;other cytoplasmic organelle;other cell component	0.004	2.887	5	1	2	1
P08228	Superoxide dismutase [Cu-Zn] OS=Mus musculus OX=10090 GN=Sod1 PE=1 SV=2	Sod1	non-structural extracellular;plasma membrane;other membranes;cytosol;mitochondrion;nucleus;other cytoplasmic organelle;other cell component	0.004	2.884	12	2	2	2
Q6PDQ2	Chromodomain-helicase-DNA-binding protein 4 OS=Mus musculus OX=10090 GN=Chd4 PE=1 SV=1	Chd4	cytoskeleton;nucleus;other cell component	0.004	2.875	1	1	1	1
Q9WUT3	Ribosomal protein S6 kinase alpha-2 OS=Mus musculus OX=10090 GN=Rps6ka2 PE=1 SV=1	Rps6ka2	cytoskeleton;nucleus;other cell component	0.004	2.855	2	2	4	2
Q9Z1P6	NADH dehydrogenase [ubiquinone] 1 alpha subcomplex subunit 7 OS=Mus musculus OX=10090 GN=Ndufa7 PE=1 SV=3	Ndufa7	other membranes;mitochondrion;translational apparatus	0.004	2.848	7	1	2	1
Q8BL97	Serine/arginine-rich splicing factor 7 OS=Mus musculus OX=10090 GN=Srsf7 PE=1 SV=1	Srsf7	nucleus;other cell component	0.004	2.846	4	1	2	1
O55106	Striatin OS=Mus musculus OX=10090 GN=Strn PE=1 SV=2	Strn	plasma membrane;other membranes;other cell component	0.004	2.836	2	2	2	2
Q61831	Mitogen-activated protein kinase 10 OS=Mus musculus OX=10090 GN=Mapk10 PE=1 SV=2	Mapk10	plasma membrane;other membranes;mitochondrion;nucleus;other cell component	0.004	2.829	3	2	3	2
P06240	Proto-oncogene tyrosine-protein kinase LCK OS=Mus musculus OX=10090 GN=Lck PE=1 SV=4	Lck	plasma membrane;other membranes;cytosol;cytoskeleton;other cell component	0.004	2.827	2	1	3	1
O88485	Cytoplasmic dynein 1 intermediate chain 1 OS=Mus musculus OX=10090 GN=Dync1i1 PE=1 SV=2	Dync1i1	cytoskeleton;nucleus;other cytoplasmic organelle;other cell component	0.004	2.811	3	2	2	2
Q9CPV4	Glyoxalase domain-containing protein 4 OS=Mus musculus OX=10090 GN=Glod4 PE=1 SV=1	Glod4		0.004	2.81	9	3	3	3
Q9CQ91	NADH dehydrogenase [ubiquinone] 1 alpha subcomplex subunit 3 OS=Mus musculus OX=10090 GN=Ndufa3 PE=1 SV=1	Ndufa3	other membranes;mitochondrion	0.004	2.809	13	1	2	1
P97807	Fumarate hydratase, mitochondrial OS=Mus musculus OX=10090 GN=Fh PE=1 SV=3	Fh	cytosol;nucleus;other cell component	0.004	2.798	4	3	4	3
Q9D2R6	Cytochrome c oxidase assembly factor 3 homolog, mitochondrial OS=Mus musculus OX=10090 GN=Coa3 PE=1 SV=1	Coa3	other membranes;mitochondrion	0.004	2.793	9	1	2	1
Q8BI08	Protein MAL2 OS=Mus musculus OX=10090 GN=Mal2 PE=1 SV=1	Mal2	plasma membrane;other membranes	0.004	2.792	6	1	2	1
Q9Z0H4	CUGBP Elav-like family member 2 OS=Mus musculus OX=10090 GN=Celf2 PE=1 SV=1	Celf2	nucleus;other cell component	0.004	2.783	3	1	1	1
P47964	60S ribosomal protein L36 OS=Mus musculus OX=10090 GN=Rpl36 PE=1 SV=2	Rpl36	cytosol;translational apparatus;other cell component	0.004	2.779	10	1	2	1
P70195	Proteasome subunit beta type-7 OS=Mus musculus OX=10090 GN=Psmb7 PE=1 SV=1	Psmb7	cytosol;nucleus;other cell component	0.004	2.769	3	1	1	1
Q99LX5	Multiple myeloma tumor-associated protein 2 homolog OS=Mus musculus OX=10090 GN=Mmtag2 PE=2 SV=1	Mmtag2		0.004	2.768	5	1	2	1
Q64291	Keratin, type I cytoskeletal 12 OS=Mus musculus OX=10090 GN=Krt12 PE=1 SV=2	Krt12	cytoskeleton	0.004	2.767	2	1	1	1
Q8C0M9	Isoaspartyl peptidase/L-asparaginase OS=Mus musculus OX=10090 GN=Asrgl1 PE=1 SV=1	Asrgl1	other cell component	0.004	2.766	3	1	1	1
Q9CR67	Transmembrane protein 33 OS=Mus musculus OX=10090 GN=Tmem33 PE=1 SV=1	Tmem33	other membranes;ER/Golgi;nucleus;other cell component	0.004	2.764	3	1	2	1
Q9WUL7	ADP-ribosylation factor-like protein 3 OS=Mus musculus OX=10090 GN=Arl3 PE=1 SV=1	Arl3	other membranes;cytoskeleton;ER/Golgi;nucleus;other cell component	0.004	2.762	6	1	1	1
P84099	60S ribosomal protein L19 OS=Mus musculus OX=10090 GN=Rpl19 PE=1 SV=1	Rpl19	cytosol;translational apparatus;nucleus;other cell component	0.004	2.757	5	1	1	1
Q9DD18	D-aminoacyl-tRNA deacylase 1 OS=Mus musculus OX=10090 GN=Dtd1 PE=1 SV=2	Dtd1	nucleus;other cell component	0.004	2.756	4	1	2	1
Q78ZA7	Nucleosome assembly protein 1-like 4 OS=Mus musculus OX=10090 GN=Nap1l4 PE=1 SV=1	Nap1l4	nucleus;other cell component	0.004	2.756	8	2	2	1
P41216	Long-chain-fatty-acid--CoA ligase 1 OS=Mus musculus OX=10090 GN=Acsl1 PE=1 SV=2	Acsl1	plasma membrane;other membranes;mitochondrion;ER/Golgi;other cytoplasmic organelle	0.004	2.747	1	1	1	1
Q7TSG5	SH3 domain-containing protein 21 OS=Mus musculus OX=10090 GN=Sh3d21 PE=1 SV=1	Sh3d21	plasma membrane;other membranes;nucleus	0.004	2.743	2	1	8	1
E9Q3L2	Phosphatidylinositol 4-kinase alpha OS=Mus musculus OX=10090 GN=Pi4ka PE=1 SV=2	Pi4ka	plasma membrane;other membranes;ER/Golgi;other cell component	0.004	2.721	1	2	3	2
Q4KMM3	Oxidation resistance protein 1 OS=Mus musculus OX=10090 GN=Oxr1 PE=1 SV=3	Oxr1	nucleus	0.004	2.717	1	1	2	1
Q9WUK2	Eukaryotic translation initiation factor 4H OS=Mus musculus OX=10090 GN=Eif4h PE=1 SV=3	Eif4h	other cell component	0.004	2.712	15	2	3	2
Q62348	Translin OS=Mus musculus OX=10090 GN=Tsn PE=1 SV=1	Tsn	ER/Golgi;nucleus;other cell component	0.004	2.699	4	1	1	1
Q06138	Calcium-binding protein 39 OS=Mus musculus OX=10090 GN=Cab39 PE=1 SV=2	Cab39	other membranes;cytosol;cytoskeleton;other cell component	0.004	2.697	5	2	3	2
Q3UVX5	Metabotropic glutamate receptor 5 OS=Mus musculus OX=10090 GN=Grm5 PE=1 SV=2	Grm5	plasma membrane;other membranes;other cell component	0.004	2.695	1	2	3	2
Q61792	LIM and SH3 domain protein 1 OS=Mus musculus OX=10090 GN=Lasp1 PE=1 SV=1	Lasp1	cytoskeleton;other cell component	0.004	2.69	8	2	2	2
Q9WTQ5	A-kinase anchor protein 12 OS=Mus musculus OX=10090 GN=Akap12 PE=1 SV=1	Akap12	plasma membrane;other membranes;cytosol;cytoskeleton;other cell component	0.004	2.671	1	1	1	1
P03888	NADH-ubiquinone oxidoreductase chain 1 OS=Mus musculus OX=10090 GN=Mtnd1 PE=1 SV=3	Mtnd1	other membranes;mitochondrion;other cell component	0.005	2.656	3	1	1	1
Q99PV0	Pre-mRNA-processing-splicing factor 8 OS=Mus musculus OX=10090 GN=Prpf8 PE=1 SV=2	Prpf8	nucleus	0.005	2.656	0	1	1	1
Q9CZB0	Succinate dehydrogenase cytochrome b560 subunit, mitochondrial OS=Mus musculus OX=10090 GN=Sdhc PE=1 SV=1	Sdhc	other membranes;mitochondrion	0.005	2.643	5	1	2	1
Q9DCZ4	MICOS complex subunit Mic26 OS=Mus musculus OX=10090 GN=Apoo PE=1 SV=2	Apoo	non-structural extracellular;other membranes;cytosol;mitochondrion;ER/Golgi	0.005	2.625	8	1	1	1
Q8CI32	BAG family molecular chaperone regulator 5 OS=Mus musculus OX=10090 GN=Bag5 PE=1 SV=1	Bag5	other membranes;cytosol;mitochondrion;nucleus;other cell component	0.005	2.62	2	1	1	1
Q6NXK7	Inactive dipeptidyl peptidase 10 OS=Mus musculus OX=10090 GN=Dpp10 PE=1 SV=1	Dpp10	plasma membrane;other membranes	0.005	2.612	1	1	2	1
Q9EPJ9	ADP-ribosylation factor GTPase-activating protein 1 OS=Mus musculus OX=10090 GN=Arfgap1 PE=1 SV=2	Arfgap1	other membranes;ER/Golgi;other cell component	0.005	2.611	2	1	2	1
Q99MR6	Serrate RNA effector molecule homolog OS=Mus musculus OX=10090 GN=Srrt PE=1 SV=1	Srrt	nucleus;other cell component	0.005	2.609	1	1	1	1
Q00612	Glucose-6-phosphate 1-dehydrogenase X OS=Mus musculus OX=10090 GN=G6pdx PE=1 SV=3	G6pdx	plasma membrane;other membranes;cytosol;cytoskeleton;nucleus;other cell component	0.005	2.605	3	2	3	1
Q8BNY6	Neuronal calcium sensor 1 OS=Mus musculus OX=10090 GN=Ncs1 PE=1 SV=3	Ncs1	plasma membrane;other membranes;cytosol;ER/Golgi;other cell component	0.005	2.604	6	1	2	1
Q9CQ21	Malignant T-cell-amplified sequence 2 OS=Mus musculus OX=10090 GN=Mcts2 PE=1 SV=1	Mcts2	other cell component	0.005	2.598	7	1	1	1
P62858	40S ribosomal protein S28 OS=Mus musculus OX=10090 GN=Rps28 PE=1 SV=1	Rps28	other membranes;cytosol;ER/Golgi;translational apparatus	0.005	2.592	17	1	1	1
Q62093	Serine/arginine-rich splicing factor 2 OS=Mus musculus OX=10090 GN=Srsf2 PE=1 SV=4	Srsf2	cytosol;nucleus;other cell component	0.005	2.589	10	3	3	3
Q8BH44	Coronin-2B OS=Mus musculus OX=10090 GN=Coro2b PE=1 SV=2	Coro2b	other membranes;cytoskeleton;other cell component	0.005	2.588	2	1	1	1
Q64674	Spermidine synthase OS=Mus musculus OX=10090 GN=Srm PE=1 SV=1	Srm		0.005	2.571	3	1	2	1
Q9CR42	Ankyrin repeat domain-containing protein 1 OS=Mus musculus OX=10090 GN=Ankrd1 PE=1 SV=1	Ankrd1	cytosol;cytoskeleton;nucleus;other cell component	0.005	2.57	3	1	1	1
P23927	Alpha-crystallin B chain OS=Mus musculus OX=10090 GN=Cryab PE=1 SV=2	Cryab	non-structural extracellular;plasma membrane;other membranes;cytosol;cytoskeleton;mitochondrion;ER/Golgi;nucleus;other cell component	0.005	2.563	6	1	1	1
Q6PDM2	Serine/arginine-rich splicing factor 1 OS=Mus musculus OX=10090 GN=Srsf1 PE=1 SV=3	Srsf1	nucleus;other cell component	0.005	2.558	9	2	3	2
Q9Z2D6	Methyl-CpG-binding protein 2 OS=Mus musculus OX=10090 GN=Mecp2 PE=1 SV=1	Mecp2	cytosol;cytoskeleton;nucleus;other cell component	0.005	2.556	4	1	1	1
P63168	Dynein light chain 1, cytoplasmic OS=Mus musculus OX=10090 GN=Dynll1 PE=1 SV=1	Dynll1	other membranes;cytosol;cytoskeleton;mitochondrion;nucleus;other cell component	0.005	2.556	8	1	2	1
Q99P72	Reticulon-4 OS=Mus musculus OX=10090 GN=Rtn4 PE=1 SV=2	Rtn4	plasma membrane;other membranes;ER/Golgi;nucleus;other cell component	0.005	2.552	1	1	1	1
P63242	Eukaryotic translation initiation factor 5A-1 OS=Mus musculus OX=10090 GN=Eif5a PE=1 SV=2	Eif5a	other membranes;ER/Golgi;nucleus;other cell component	0.005	2.546	5	1	2	1
Q9DCN2	NADH-cytochrome b5 reductase 3 OS=Mus musculus OX=10090 GN=Cyb5r3 PE=1 SV=3	Cyb5r3	other membranes;mitochondrion;ER/Golgi;other cell component	0.005	2.531	4	1	1	1
Q8BKC5	Importin-5 OS=Mus musculus OX=10090 GN=Ipo5 PE=1 SV=3	Ipo5	nucleus;other cell component	0.005	2.53	2	2	2	2
P34884	Macrophage migration inhibitory factor OS=Mus musculus OX=10090 GN=Mif PE=1 SV=2	Mif	non-structural extracellular;plasma membrane;other membranes;cytosol;nucleus;other cell component	0.005	2.53	8	1	2	1
Q921M7	Protein FAM49B OS=Mus musculus OX=10090 GN=Fam49b PE=1 SV=1	Cyrib	other membranes;mitochondrion;other cell component	0.005	2.528	4	1	1	1
Q80Z24	Neuronal growth regulator 1 OS=Mus musculus OX=10090 GN=Negr1 PE=1 SV=1	Negr1	plasma membrane;other membranes;other cell component	0.005	2.528	4	1	1	1
Q91VR8	Protein BRICK1 OS=Mus musculus OX=10090 GN=Brk1 PE=1 SV=1	Brk1	cytoskeleton;other cell component	0.005	2.528	24	2	2	2
Q9CQZ5	NADH dehydrogenase [ubiquinone] 1 alpha subcomplex subunit 6 OS=Mus musculus OX=10090 GN=Ndufa6 PE=1 SV=1	Ndufa6	other membranes;mitochondrion	0.005	2.524	6	1	2	1
Q3UIU2	NADH dehydrogenase [ubiquinone] 1 beta subcomplex subunit 6 OS=Mus musculus OX=10090 GN=Ndufb6 PE=1 SV=3	Ndufb6	other membranes;mitochondrion;nucleus	0.005	2.524	11	2	3	2
Q8R016	Bleomycin hydrolase OS=Mus musculus OX=10090 GN=Blmh PE=1 SV=1	Blmh	other cell component	0.005	2.521	2	1	1	1
O88643	Serine/threonine-protein kinase PAK 1 OS=Mus musculus OX=10090 GN=Pak1 PE=1 SV=1	Pak1	plasma membrane;other membranes;cytosol;cytoskeleton;nucleus;other cell component	0.005	2.518	2	1	1	1
Q921G7	Electron transfer flavoprotein-ubiquinone oxidoreductase, mitochondrial OS=Mus musculus OX=10090 GN=Etfdh PE=1 SV=1	Etfdh	other membranes;mitochondrion	0.005	2.518	2	1	1	1
P62192	26S proteasome regulatory subunit 4 OS=Mus musculus OX=10090 GN=Psmc1 PE=1 SV=1	Psmc1	other membranes;cytosol;nucleus;other cell component	0.005	2.514	3	1	2	1
P62830	60S ribosomal protein L23 OS=Mus musculus OX=10090 GN=Rpl23 PE=1 SV=1	Rpl23	cytosol;translational apparatus;nucleus;other cell component	0.006	2.506	6	1	1	1
Q8BFY6	Peflin OS=Mus musculus OX=10090 GN=Pef1 PE=1 SV=1	Pef1	other membranes;ER/Golgi;other cell component	0.006	2.503	7	2	2	2
Q8VCT3	Aminopeptidase B OS=Mus musculus OX=10090 GN=Rnpep PE=1 SV=2	Rnpep	non-structural extracellular;plasma membrane;other membranes;ER/Golgi;other cell component	0.006	2.502	3	2	2	2
Q921F4	Heterogeneous nuclear ribonucleoprotein L-like OS=Mus musculus OX=10090 GN=Hnrnpll PE=1 SV=3	Hnrnpll	nucleus	0.006	2.497	3	2	2	2
Q9ERI6	Retinol dehydrogenase 14 OS=Mus musculus OX=10090 GN=Rdh14 PE=1 SV=1	Rdh14	ER/Golgi	0.006	2.478	3	1	2	1
P35762	CD81 antigen OS=Mus musculus OX=10090 GN=Cd81 PE=1 SV=2	Cd81	non-structural extracellular;plasma membrane;other membranes;other cell component	0.006	2.476	3	1	1	1
Q9QX47	Protein SON OS=Mus musculus OX=10090 GN=Son PE=1 SV=2	Son	nucleus	0.006	2.474	0	1	2	1
F7A4A7	Otogelin-like protein OS=Mus musculus OX=10090 GN=Otogl PE=1 SV=1	Otogl	non-structural extracellular;extracellular matrix	0.006	2.451	1	1	2	1
Q810U3	Neurofascin OS=Mus musculus OX=10090 GN=Nfasc PE=1 SV=1	Nfasc	plasma membrane;other membranes;other cell component	0.006	2.43	1	1	2	1
Q8QZY1	Eukaryotic translation initiation factor 3 subunit L OS=Mus musculus OX=10090 GN=Eif3l PE=1 SV=1	Eif3l	translational apparatus;nucleus;other cell component	0.006	2.426	1	1	2	1
P49025	Citron Rho-interacting kinase OS=Mus musculus OX=10090 GN=Cit PE=1 SV=3	Cit	plasma membrane;other membranes;cytosol;cytoskeleton;ER/Golgi;nucleus;other cytoplasmic organelle;other cell component	0.006	2.418	0	1	1	1
Q9CYH2	Peroxiredoxin-like 2A OS=Mus musculus OX=10090 GN=Prxl2a PE=1 SV=2	Prxl2a	non-structural extracellular;other cell component	0.006	2.418	6	1	1	1
Q8BGD9	Eukaryotic translation initiation factor 4B OS=Mus musculus OX=10090 GN=Eif4b PE=1 SV=1	Eif4b	cytosol;other cell component	0.006	2.414	1	1	2	1
Q80XI4	Phosphatidylinositol 5-phosphate 4-kinase type-2 beta OS=Mus musculus OX=10090 GN=Pip4k2b PE=1 SV=1	Pip4k2b	plasma membrane;other membranes;ER/Golgi;nucleus;other cytoplasmic organelle	0.006	2.408	3	1	1	1
Q62504	Msx2-interacting protein OS=Mus musculus OX=10090 GN=Spen PE=1 SV=2	Spen	nucleus;other cell component	0.006	2.406	0	1	2	1
O35143	ATPase inhibitor, mitochondrial OS=Mus musculus OX=10090 GN=ATP5IF1 PE=1 SV=2	Atp5if1	other cell component	0.006	2.405	8	1	2	1
Q3U1J4	DNA damage-binding protein 1 OS=Mus musculus OX=10090 GN=Ddb1 PE=1 SV=2	Ddb1	nucleus;other cell component	0.006	2.401	2	2	2	2
Q6P4S6	Serine/threonine-protein kinase SIK3 OS=Mus musculus OX=10090 GN=Sik3 PE=1 SV=3	Sik3	other cell component	0.006	2.399	1	1	1	1
Q921C1	Gap junction gamma-3 protein OS=Mus musculus OX=10090 GN=Gjc3 PE=1 SV=2	Gjc3	plasma membrane;other membranes;other cell component	0.006	2.392	3	1	2	1
Q91Z53	Glyoxylate reductase/hydroxypyruvate reductase OS=Mus musculus OX=10090 GN=Grhpr PE=1 SV=1	Grhpr	cytosol;other cell component	0.006	2.383	4	1	2	1
Q60749	KH domain-containing, RNA-binding, signal transduction-associated protein 1 OS=Mus musculus OX=10090 GN=Khdrbs1 PE=1 SV=2	Khdrbs1	plasma membrane;other membranes;nucleus;other cell component	0.006	2.381	4	2	3	2
Q8VD37	SH3-containing GRB2-like protein 3-interacting protein 1 OS=Mus musculus OX=10090 GN=Sgip1 PE=1 SV=1	Sgip1	plasma membrane;other membranes;cytoskeleton;other cell component	0.006	2.377	1	1	1	1
O88545	COP9 signalosome complex subunit 6 OS=Mus musculus OX=10090 GN=Cops6 PE=1 SV=1	Cops6	nucleus;other cell component	0.006	2.372	4	1	1	1
O55100	Synaptogyrin-1 OS=Mus musculus OX=10090 GN=Syngr1 PE=1 SV=2	Syngr1	other membranes;ER/Golgi;other cell component	0.006	2.348	5	1	1	1
Q80ZJ6	Protein zer-1 homolog OS=Mus musculus OX=10090 GN=Zer1 PE=1 SV=1	Zer1	other cell component	0.007	2.308	6	2	2	2
Q9EQQ9	Protein O-GlcNAcase OS=Mus musculus OX=10090 GN=Oga PE=1 SV=2	Oga	cytosol;mitochondrion;nucleus	0.007	2.303	2	1	1	1
Q9D8T7	SRA stem-loop-interacting RNA-binding protein, mitochondrial OS=Mus musculus OX=10090 GN=Slirp PE=1 SV=2	Slirp	cytoskeleton;mitochondrion;nucleus;other cell component	0.007	2.302	11	1	1	1
P00848	ATP synthase subunit a OS=Mus musculus OX=10090 GN=Mtatp6 PE=1 SV=1	Mtatp6	other membranes;mitochondrion	0.007	2.3	4	1	2	1
Q9ERU9	E3 SUMO-protein ligase RanBP2 OS=Mus musculus OX=10090 GN=Ranbp2 PE=1 SV=2	Ranbp2	other membranes;mitochondrion;nucleus;other cell component	0.007	2.298	1	2	3	1
Q4ACU6	SH3 and multiple ankyrin repeat domains protein 3 OS=Mus musculus OX=10090 GN=Shank3 PE=1 SV=3	Shank3	plasma membrane;other membranes;other cell component	0.007	2.296	1	2	3	2
A2ABU4	Myomesin-3 OS=Mus musculus OX=10090 GN=Myom3 PE=1 SV=1	Myom3	cytoskeleton	0.007	2.296	1	1	1	1
Q9D0L8	mRNA cap guanine-N7 methyltransferase OS=Mus musculus OX=10090 GN=Rnmt PE=1 SV=1	Rnmt	nucleus;other cell component	0.007	2.293	4	2	2	2
Q8CGY8	UDP-N-acetylglucosamine--peptide N-acetylglucosaminyltransferase 110 kDa subunit OS=Mus musculus OX=10090 GN=Ogt PE=1 SV=2	Ogt	plasma membrane;other membranes;cytosol;mitochondrion;nucleus;other cell component	0.007	2.289	1	1	1	1
Q6NS60	F-box only protein 41 OS=Mus musculus OX=10090 GN=Fbxo41 PE=1 SV=3	Fbxo41		0.007	2.286	3	2	2	2
P62334	26S proteasome regulatory subunit 10B OS=Mus musculus OX=10090 GN=Psmc6 PE=1 SV=1	Psmc6	cytosol;nucleus;other cell component	0.007	2.286	4	1	2	1
Q8CEL2	Cilia- and flagella-associated protein 61 OS=Mus musculus OX=10090 GN=Cfap61 PE=1 SV=2	Cfap61	cytoskeleton	0.007	2.284	1	1	1	1
Q9D0M5	Dynein light chain 2, cytoplasmic OS=Mus musculus OX=10090 GN=Dynll2 PE=1 SV=1	Dynll2	cytoskeleton;other cell component	0.008	2.281	8	1	2	1
Q9R1P4	Proteasome subunit alpha type-1 OS=Mus musculus OX=10090 GN=Psma1 PE=1 SV=1	Psma1	cytosol;cytoskeleton;nucleus;other cell component	0.008	2.281	5	1	2	1
Q9JMA1	Ubiquitin carboxyl-terminal hydrolase 14 OS=Mus musculus OX=10090 GN=Usp14 PE=1 SV=3	Usp14	plasma membrane;other membranes;cytosol;nucleus;other cell component	0.008	2.273	2	1	1	1
Q9DBF1	Alpha-aminoadipic semialdehyde dehydrogenase OS=Mus musculus OX=10090 GN=Aldh7a1 PE=1 SV=4	Aldh7a1	cytosol;nucleus	0.008	2.273	2	1	1	1
P70208	Plexin-A3 OS=Mus musculus OX=10090 GN=Plxna3 PE=1 SV=2	Plxna3	plasma membrane;other membranes;other cell component	0.008	2.261	1	2	3	2
Q8VEL9	GTP-binding protein REM 2 OS=Mus musculus OX=10090 GN=Rem2 PE=1 SV=2	Rem2	plasma membrane;other membranes	0.008	2.257	2	1	2	1
P47955	60S acidic ribosomal protein P1 OS=Mus musculus OX=10090 GN=Rplp1 PE=1 SV=1	Rplp1	cytosol;translational apparatus	0.008	2.255	14	1	2	1
P99026	Proteasome subunit beta type-4 OS=Mus musculus OX=10090 GN=Psmb4 PE=1 SV=1	Psmb4	cytosol;cytoskeleton;nucleus;other cell component	0.008	2.254	3	1	1	1
O35405	Phospholipase D3 OS=Mus musculus OX=10090 GN=Pld3 PE=1 SV=1	Pld3	other membranes;ER/Golgi;other cytoplasmic organelle	0.008	2.241	2	1	2	1
P32020	Non-specific lipid-transfer protein OS=Mus musculus OX=10090 GN=Scp2 PE=1 SV=3	Scp2	other membranes;cytosol;mitochondrion;ER/Golgi;nucleus;other cytoplasmic organelle;other cell component	0.008	2.24	1	1	1	1
P70414	Sodium/calcium exchanger 1 OS=Mus musculus OX=10090 GN=Slc8a1 PE=1 SV=1	Slc8a1	plasma membrane;other membranes;cytoskeleton;mitochondrion;nucleus;other cell component	0.008	2.236	1	1	1	1
P50153	Guanine nucleotide-binding protein G(I)/G(S)/G(O) subunit gamma-4 OS=Mus musculus OX=10090 GN=Gng4 PE=1 SV=1	Gng4	plasma membrane;other membranes;other cell component	0.008	2.234	29	2	3	2
Q6PB66	Leucine-rich PPR motif-containing protein, mitochondrial OS=Mus musculus OX=10090 GN=Lrpprc PE=1 SV=2	Lrpprc	other membranes;cytoskeleton;mitochondrion;nucleus;other cell component	0.008	2.227	1	1	2	1
Q05793	Basement membrane-specific heparan sulfate proteoglycan core protein OS=Mus musculus OX=10090 GN=Hspg2 PE=1 SV=1	Hspg2	non-structural extracellular;extracellular matrix;ER/Golgi	0.008	2.224	0	1	1	1
P37040	NADPH--cytochrome P450 reductase OS=Mus musculus OX=10090 GN=Por PE=1 SV=2	Por	other membranes;cytosol;mitochondrion;ER/Golgi;other cell component	0.008	2.215	1	1	2	1
P22437	Prostaglandin G/H synthase 1 OS=Mus musculus OX=10090 GN=Ptgs1 PE=1 SV=1	Ptgs1	other membranes;ER/Golgi;nucleus;other cell component	0.008	2.196	3	2	3	2
O35136	Neural cell adhesion molecule 2 OS=Mus musculus OX=10090 GN=Ncam2 PE=1 SV=1	Ncam2	plasma membrane;other membranes;nucleus;other cell component	0.008	2.194	1	1	1	1
Q91VR7	Microtubule-associated proteins 1A/1B light chain 3A OS=Mus musculus OX=10090 GN=Map1lc3a PE=1 SV=1	Map1lc3a	other membranes;cytosol;cytoskeleton;other cytoplasmic organelle;other cell component	0.008	2.193	11	2	2	2
P63154	Crooked neck-like protein 1 OS=Mus musculus OX=10090 GN=Crnkl1 PE=1 SV=1	Crnkl1	nucleus;other cell component	0.008	2.19	2	1	2	1
O70492	Sorting nexin-3 OS=Mus musculus OX=10090 GN=Snx3 PE=1 SV=3	Snx3	other membranes;cytosol;other cytoplasmic organelle;other cell component	0.008	2.181	14	2	2	2
O88441	Metaxin-2 OS=Mus musculus OX=10090 GN=Mtx2 PE=1 SV=1	Mtx2	other membranes;mitochondrion;nucleus;other cell component	0.008	2.18	3	1	1	1
Q3UHH2	Solute carrier family 22 member 23 OS=Mus musculus OX=10090 GN=Slc22a23 PE=2 SV=1	Slc22a23	other membranes	0.008	2.18	2	1	1	1
P03921	NADH-ubiquinone oxidoreductase chain 5 OS=Mus musculus OX=10090 GN=Mtnd5 PE=1 SV=3	Mtnd5	other membranes;mitochondrion;other cell component	0.008	2.178	1	1	2	1
Q62465	Synaptic vesicle membrane protein VAT-1 homolog OS=Mus musculus OX=10090 GN=Vat1 PE=1 SV=3	Vat1	other membranes;mitochondrion	0.008	2.175	2	1	2	1
P97324	Glucose-6-phosphate 1-dehydrogenase 2 OS=Mus musculus OX=10090 GN=G6pd2 PE=1 SV=3	G6pd2	other membranes;cytosol	0.008	2.174	3	2	2	1
Q80X80	Phospholipid transfer protein C2CD2L OS=Mus musculus OX=10090 GN=C2cd2l PE=1 SV=3	C2cd2l	plasma membrane;other membranes;ER/Golgi;other cell component	0.008	2.174	3	2	3	2
Q9QUP5	Hyaluronan and proteoglycan link protein 1 OS=Mus musculus OX=10090 GN=Hapln1 PE=1 SV=1	Hapln1	extracellular matrix;other cell component	0.008	2.169	3	1	1	1
O35685	Nuclear migration protein nudC OS=Mus musculus OX=10090 GN=Nudc PE=1 SV=1	Nudc	cytosol;cytoskeleton;ER/Golgi;nucleus;other cell component	0.008	2.163	6	2	2	2
P20060	Beta-hexosaminidase subunit beta OS=Mus musculus OX=10090 GN=Hexb PE=1 SV=2	Hexb	non-structural extracellular;other membranes;other cytoplasmic organelle;other cell component	0.008	2.151	2	1	1	1
O08795	Glucosidase 2 subunit beta OS=Mus musculus OX=10090 GN=Prkcsh PE=1 SV=1	Prkcsh	ER/Golgi;other cell component	0.008	2.144	2	1	2	1
Q8C804	Spindle and centriole-associated protein 1 OS=Mus musculus OX=10090 GN=Spice1 PE=1 SV=2	Spice1	cytoskeleton;other cell component	0.008	2.14	1	1	2	1
P19182	Interferon-related developmental regulator 1 OS=Mus musculus OX=10090 GN=Ifrd1 PE=1 SV=2	Ifrd1	nucleus;other cell component	0.008	2.136	2	1	2	1
Q8C7M3	E3 ubiquitin-protein ligase TRIM9 OS=Mus musculus OX=10090 GN=Trim9 PE=1 SV=2	Trim9	cytosol;cytoskeleton;ER/Golgi;other cell component	0.008	2.136	2	2	2	2
Q6NV83	U2 snRNP-associated SURP motif-containing protein OS=Mus musculus OX=10090 GN=U2surp PE=1 SV=3	U2surp	nucleus	0.008	2.131	1	1	1	1
Q8BGT8	Phytanoyl-CoA hydroxylase-interacting protein-like OS=Mus musculus OX=10090 GN=Phyhipl PE=1 SV=1	Phyhipl	other cell component	0.008	2.117	3	1	1	1
Q9DAK9	14 kDa phosphohistidine phosphatase OS=Mus musculus OX=10090 GN=Phpt1 PE=1 SV=1	Phpt1	cytosol	0.008	2.115	10	1	1	1
Q8BJ42	Disks large-associated protein 2 OS=Mus musculus OX=10090 GN=Dlgap2 PE=1 SV=2	Dlgap2	plasma membrane;other membranes;other cell component	0.008	2.111	1	1	1	1
Q08331	Calretinin OS=Mus musculus OX=10090 GN=Calb2 PE=1 SV=3	Calb2	plasma membrane;other membranes;cytosol;cytoskeleton;nucleus;other cell component	0.008	2.105	4	1	1	1
Q920N2	Biotin--protein ligase OS=Mus musculus OX=10090 GN=Hlcs PE=1 SV=1	Hlcs	cytosol;nucleus;other cell component	0.008	2.104	1	1	1	1
Q8BRU6	Synaptic vesicular amine transporter OS=Mus musculus OX=10090 GN=Slc18a2 PE=1 SV=1	Slc18a2	other membranes;cytoskeleton;ER/Golgi;other cell component	0.008	2.099	2	1	1	1
Q9QYS2	Metabotropic glutamate receptor 3 OS=Mus musculus OX=10090 GN=Grm3 PE=1 SV=1	Grm3	plasma membrane;other membranes;other cell component	0.009	2.086	2	1	2	1
Q9DCU2	Plasmolipin OS=Mus musculus OX=10090 GN=Pllp PE=1 SV=1	Pllp	other membranes;other cell component	0.009	2.084	9	1	1	1
P62317	Small nuclear ribonucleoprotein Sm D2 OS=Mus musculus OX=10090 GN=Snrpd2 PE=1 SV=1	Snrpd2	cytosol;nucleus;other cell component	0.01	2.071	16	1	1	1
Q5F2F2	Protein ABHD15 OS=Mus musculus OX=10090 GN=Abhd15 PE=1 SV=1	Abhd15	non-structural extracellular	0.01	2.07	5	2	2	2
Q9QZ88	Vacuolar protein sorting-associated protein 29 OS=Mus musculus OX=10090 GN=Vps29 PE=1 SV=1	Vps29	other membranes;cytosol;other cytoplasmic organelle;other cell component	0.011	2.055	5	1	1	1
P31648	Sodium- and chloride-dependent GABA transporter 1 OS=Mus musculus OX=10090 GN=Slc6a1 PE=1 SV=2	Slc6a1	plasma membrane;other membranes;other cell component	0.011	2.052	1	1	2	1
P62071	Ras-related protein R-Ras2 OS=Mus musculus OX=10090 GN=Rras2 PE=1 SV=1	Rras2	plasma membrane;other membranes;ER/Golgi	0.011	2.044	6	1	1	1
Q8VE33	Ganglioside-induced differentiation-associated protein 1-like 1 OS=Mus musculus OX=10090 GN=Gdap1l1 PE=1 SV=1	Gdap1l1		0.011	2.042	5	2	3	1
Q569Z5	Probable ATP-dependent RNA helicase DDX46 OS=Mus musculus OX=10090 GN=Ddx46 PE=1 SV=2	Ddx46	other membranes;nucleus	0.011	2.04	2	2	2	2
Q9CR84	ATP synthase F(0) complex subunit C1, mitochondrial OS=Mus musculus OX=10090 GN=Atp5mc1 PE=1 SV=1	Atp5mc1	other membranes;mitochondrion;other cell component	0.011	2.029	5	1	2	1
P99028	Cytochrome b-c1 complex subunit 6, mitochondrial OS=Mus musculus OX=10090 GN=Uqcrh PE=1 SV=2	Uqcrh	other membranes;mitochondrion	0.011	2.025	17	2	2	2
P26369	Splicing factor U2AF 65 kDa subunit OS=Mus musculus OX=10090 GN=U2af2 PE=1 SV=3	U2af2	nucleus;other cell component	0.011	2.023	3	2	4	2
P59764	Dedicator of cytokinesis protein 4 OS=Mus musculus OX=10090 GN=Dock4 PE=1 SV=1	Dock4	plasma membrane;other membranes;cytosol;ER/Golgi;nucleus;other cell component	0.011	2.016	1	2	3	1
Q6NZL0	Protein SOGA3 OS=Mus musculus OX=10090 GN=Soga3 PE=1 SV=2	Soga3	non-structural extracellular;other membranes	0.011	2.016	2	2	2	2
P61148	Fibroblast growth factor 1 OS=Mus musculus OX=10090 GN=Fgf1 PE=1 SV=1	Fgf1	non-structural extracellular;extracellular matrix;cytosol;nucleus;other cell component	0.011	2.008	8	1	1	1
Q91ZU6	Dystonin OS=Mus musculus OX=10090 GN=Dst PE=1 SV=2	Dst	plasma membrane;other membranes;cytoskeleton;ER/Golgi;nucleus;other cell component	0.011	2.003	0	2	3	2
P55849	Desmocollin-1 OS=Mus musculus OX=10090 GN=Dsc1 PE=1 SV=2	Dsc1	plasma membrane;other membranes;other cell component	0.011	1.997	1	1	2	1
Q9D880	Mitochondrial import inner membrane translocase subunit TIM50 OS=Mus musculus OX=10090 GN=Timm50 PE=1 SV=1	Timm50	other membranes;mitochondrion;nucleus	0.011	1.993	5	1	1	1
P40240	CD9 antigen OS=Mus musculus OX=10090 GN=Cd9 PE=1 SV=2	Cd9	non-structural extracellular;plasma membrane;other membranes;other cell component	0.011	1.99	3	1	1	1
Q60996	Serine/threonine-protein phosphatase 2A 56 kDa regulatory subunit gamma isoform OS=Mus musculus OX=10090 GN=Ppp2r5c PE=1 SV=2	Ppp2r5c	cytosol;ER/Golgi;nucleus;other cell component	0.011	1.987	1	1	2	1
Q8CBY8	Dynactin subunit 4 OS=Mus musculus OX=10090 GN=Dctn4 PE=1 SV=1	Dctn4	cytoskeleton;other cell component	0.011	1.987	1	1	2	1
P63032	GTP-binding protein Rhes OS=Mus musculus OX=10090 GN=Rasd2 PE=2 SV=1	Rasd2	plasma membrane;other membranes;other cell component	0.011	1.985	3	1	1	1
Q5M8N0	CB1 cannabinoid receptor-interacting protein 1 OS=Mus musculus OX=10090 GN=Cnrip1 PE=1 SV=1	Cnrip1	plasma membrane;other membranes;other cell component	0.012	1.969	10	2	3	2
Q3UUI3	Acyl-coenzyme A thioesterase THEM4 OS=Mus musculus OX=10090 GN=Them4 PE=1 SV=1	Them4	plasma membrane;other membranes;cytosol;mitochondrion	0.012	1.969	6	1	1	1
Q8VCD6	Receptor expression-enhancing protein 2 OS=Mus musculus OX=10090 GN=Reep2 PE=1 SV=2	Reep2	plasma membrane;other membranes;cytoskeleton;ER/Golgi	0.012	1.965	3	1	2	1
P80313	T-complex protein 1 subunit eta OS=Mus musculus OX=10090 GN=Cct7 PE=1 SV=1	Cct7	cytosol;cytoskeleton;other cell component	0.012	1.955	2	1	1	1
Q8BTG7	Protein NDRG4 OS=Mus musculus OX=10090 GN=Ndrg4 PE=1 SV=1	Ndrg4	plasma membrane;other membranes;cytosol;mitochondrion;ER/Golgi;other cell component	0.012	1.952	5	2	3	1
P48320	Glutamate decarboxylase 2 OS=Mus musculus OX=10090 GN=Gad2 PE=1 SV=1	Gad2	plasma membrane;other membranes;cytosol;ER/Golgi;other cell component	0.012	1.952	1	1	2	1
Q8BHK2	Sodium channel subunit beta-3 OS=Mus musculus OX=10090 GN=Scn3b PE=1 SV=1	Scn3b	plasma membrane;other membranes;cytoskeleton	0.012	1.95	4	1	1	1
P16388	Potassium voltage-gated channel subfamily A member 1 OS=Mus musculus OX=10090 GN=Kcna1 PE=1 SV=1	Kcna1	plasma membrane;other membranes;cytosol;ER/Golgi;other cell component	0.012	1.949	2	1	2	1
Q9D164	FXYD domain-containing ion transport regulator 6 OS=Mus musculus OX=10090 GN=Fxyd6 PE=1 SV=2	Fxyd6	plasma membrane;other membranes;other cell component	0.013	1.932	23	1	2	1
O54865	Guanylate cyclase soluble subunit beta-1 OS=Mus musculus OX=10090 GN=Gucy1b1 PE=1 SV=1	Gucy1b1	cytosol;other cell component	0.013	1.932	3	2	2	2
Q8CA71	Protein shisa-4 OS=Mus musculus OX=10090 GN=Shisa4 PE=1 SV=1	Shisa4	other membranes	0.013	1.931	5	1	2	1
P48036	Annexin A5 OS=Mus musculus OX=10090 GN=Anxa5 PE=1 SV=1	Anxa5	non-structural extracellular;plasma membrane;other membranes;cytosol;cytoskeleton;ER/Golgi;nucleus;other cell component	0.013	1.929	3	1	2	1
O09167	60S ribosomal protein L21 OS=Mus musculus OX=10090 GN=Rpl21 PE=1 SV=3	Rpl21	cytosol;ER/Golgi;translational apparatus	0.013	1.926	4	1	2	1
P13542	Myosin-8 OS=Mus musculus OX=10090 GN=Myh8 PE=2 SV=2	Myh8	cytoskeleton;other cell component	0.013	1.921	1	2	2	2
Q8BGX2	Mitochondrial import inner membrane translocase subunit Tim29 OS=Mus musculus OX=10090 GN=Timm29 PE=1 SV=1	Timm29	other membranes;mitochondrion	0.014	1.908	3	1	2	1
Q6P6M7	O-phosphoseryl-tRNA(Sec) selenium transferase OS=Mus musculus OX=10090 GN=Sepsecs PE=1 SV=2	Sepsecs	nucleus;other cell component	0.014	1.902	1	1	2	1
Q922D8	C-1-tetrahydrofolate synthase, cytoplasmic OS=Mus musculus OX=10090 GN=Mthfd1 PE=1 SV=4	Mthfd1	cytosol	0.014	1.902	1	1	1	1
P28740	Kinesin-like protein KIF2A OS=Mus musculus OX=10090 GN=Kif2a PE=1 SV=2	Kif2a	cytoskeleton;nucleus;other cytoplasmic organelle;other cell component	0.014	1.895	2	1	1	1
Q99JG2	G-protein coupled receptor 37-like 1 OS=Mus musculus OX=10090 GN=Gpr37l1 PE=1 SV=2	Gpr37l1	plasma membrane;other membranes;other cell component	0.014	1.889	2	1	2	1
P18572	Basigin OS=Mus musculus OX=10090 GN=Bsg PE=1 SV=2	Bsg	plasma membrane;other membranes;mitochondrion;ER/Golgi;other cytoplasmic organelle;other cell component	0.015	1.877	2	1	1	1
Q8CGF6	WD repeat-containing protein 47 OS=Mus musculus OX=10090 GN=Wdr47 PE=1 SV=2	Wdr47	cytoskeleton;other cell component	0.015	1.866	1	1	1	1
O55022	Membrane-associated progesterone receptor component 1 OS=Mus musculus OX=10090 GN=Pgrmc1 PE=1 SV=4	Pgrmc1	other membranes;mitochondrion;ER/Golgi;other cell component	0.015	1.864	10	2	3	2
Q7TPC1	Corneodesmosin OS=Mus musculus OX=10090 GN=Cdsn PE=2 SV=2	Cdsn	non-structural extracellular;other cell component	0.015	1.864	2	1	2	1
Q91Z69	SLIT-ROBO Rho GTPase-activating protein 1 OS=Mus musculus OX=10090 GN=Srgap1 PE=1 SV=2	Srgap1	other cell component	0.015	1.858	2	1	1	1
P03995	Glial fibrillary acidic protein OS=Mus musculus OX=10090 GN=Gfap PE=1 SV=4	Gfap	other membranes;cytoskeleton;other cytoplasmic organelle;other cell component	0.015	1.857	4	2	2	2
Q6PAQ9	Transmembrane gamma-carboxyglutamic acid protein 3 OS=Mus musculus OX=10090 GN=Prrg3 PE=2 SV=2	Prrg3	non-structural extracellular;other membranes	0.016	1.842	3	1	1	1
Q05D44	Eukaryotic translation initiation factor 5B OS=Mus musculus OX=10090 GN=Eif5b PE=1 SV=2	Eif5b	other cell component	0.017	1.836	1	1	1	1
Q9ER35	Fructosamine-3-kinase OS=Mus musculus OX=10090 GN=Fn3k PE=1 SV=1	Fn3k	cytosol	0.017	1.827	5	2	2	2
P45878	Peptidyl-prolyl cis-trans isomerase FKBP2 OS=Mus musculus OX=10090 GN=Fkbp2 PE=1 SV=1	Fkbp2	other membranes;ER/Golgi	0.018	1.821	9	1	1	1
Q8K0C4	Lanosterol 14-alpha demethylase OS=Mus musculus OX=10090 GN=Cyp51a1 PE=1 SV=1	Cyp51a1	other membranes;ER/Golgi;other cell component	0.018	1.818	3	1	1	1
Q6PB90	Protocadherin beta-14 OS=Mus musculus OX=10090 GN=Pcdhb14 PE=1 SV=2	Pcdhb14	plasma membrane;other membranes	0.018	1.814	1	1	1	1
Q6A4J8	Ubiquitin carboxyl-terminal hydrolase 7 OS=Mus musculus OX=10090 GN=Usp7 PE=1 SV=1	Usp7	cytosol;nucleus;other cell component	0.02	1.795	1	1	1	1
Q9CR98	Protein FAM136A OS=Mus musculus OX=10090 GN=Fam136a PE=1 SV=1	Fam136a	other cell component	0.02	1.791	6	1	2	1
Q8BR63	Protein FAM177A1 OS=Mus musculus OX=10090 GN=Fam177a1 PE=1 SV=1	Fam177a1		0.02	1.789	5	1	1	1
Q8VHL0	Urea transporter 1 OS=Mus musculus OX=10090 GN=Slc14a1 PE=1 SV=2	Slc14a1	plasma membrane;other membranes	0.02	1.787	2	1	6	1
Q71LX4	Talin-2 OS=Mus musculus OX=10090 GN=Tln2 PE=1 SV=3	Tln2	plasma membrane;other membranes;cytoskeleton;other cell component	0.02	1.779	1	2	3	2
Q8VBV7	COP9 signalosome complex subunit 8 OS=Mus musculus OX=10090 GN=Cops8 PE=1 SV=1	Cops8	cytosol;nucleus;other cell component	0.02	1.777	5	1	1	1
D3YXK2	Scaffold attachment factor B1 OS=Mus musculus OX=10090 GN=Safb PE=1 SV=2	Safb	nucleus	0.019	1.772	1	1	1	1
Q2M3X8	Phosphatase and actin regulator 1 OS=Mus musculus OX=10090 GN=Phactr1 PE=1 SV=1	Phactr1	cytosol;nucleus;other cell component	0.019	1.77	3	2	2	2
P47809	Dual specificity mitogen-activated protein kinase kinase 4 OS=Mus musculus OX=10090 GN=Map2k4 PE=1 SV=2	Map2k4	cytosol;nucleus;other cell component	0.019	1.767	3	1	1	1
P07146	Anionic trypsin-2 OS=Mus musculus OX=10090 GN=Prss2 PE=1 SV=1	Prss2	non-structural extracellular	0.019	1.756	8	1	1	1
Q3UH68	LIM and calponin homology domains-containing protein 1 OS=Mus musculus OX=10090 GN=Limch1 PE=1 SV=2	Limch1	cytoskeleton;other cell component	0.019	1.736	1	1	1	1
Q6DFW4	Nucleolar protein 58 OS=Mus musculus OX=10090 GN=Nop58 PE=1 SV=1	Nop58	cytosol;nucleus;other cell component	0.019	1.723	2	1	1	1
P28667	MARCKS-related protein OS=Mus musculus OX=10090 GN=Marcksl1 PE=1 SV=2	Marcksl1	plasma membrane;other membranes;cytosol;cytoskeleton;other cell component	0.019	1.717	4	1	1	1
Q8C1A5	Thimet oligopeptidase OS=Mus musculus OX=10090 GN=Thop1 PE=1 SV=1	Thop1	mitochondrion	0.019	1.715	2	1	1	1
Q9R1C6	Diacylglycerol kinase epsilon OS=Mus musculus OX=10090 GN=Dgke PE=1 SV=1	Dgke	other membranes;cytosol;nucleus;other cell component	0.019	1.715	2	1	1	1
O09131	Glutathione S-transferase omega-1 OS=Mus musculus OX=10090 GN=Gsto1 PE=1 SV=2	Gsto1	extracellular matrix;other membranes;cytosol;nucleus;other cell component	0.019	1.712	3	1	1	1
Q99JY8	Phospholipid phosphatase 3 OS=Mus musculus OX=10090 GN=Plpp3 PE=1 SV=1	Plpp3	plasma membrane;other membranes;ER/Golgi	0.019	1.708	2	1	2	1
E9Q8I9	Protein furry homolog OS=Mus musculus OX=10090 GN=Fry PE=1 SV=1	Fry	cytoskeleton;other cell component	0.019	1.703	0	1	1	1
O70251	Elongation factor 1-beta OS=Mus musculus OX=10090 GN=Eef1b PE=1 SV=5	Eef1b	cytosol;ER/Golgi;other cell component	0.019	1.701	3	1	1	1
Q922R8	Protein disulfide-isomerase A6 OS=Mus musculus OX=10090 GN=Pdia6 PE=1 SV=3	Pdia6	non-structural extracellular;plasma membrane;other membranes;cytosol;ER/Golgi;other cell component	0.019	1.693	4	1	1	1
Q9CRD0	OCIA domain-containing protein 1 OS=Mus musculus OX=10090 GN=Ociad1 PE=1 SV=1	Ociad1	other cytoplasmic organelle	0.02	1.69	3	1	1	1
P62862	40S ribosomal protein S30 OS=Mus musculus OX=10090 GN=Fau PE=1 SV=1	Fau	non-structural extracellular;cytosol;translational apparatus	0.02	1.685	17	1	1	1
P63037	DnaJ homolog subfamily A member 1 OS=Mus musculus OX=10090 GN=Dnaja1 PE=1 SV=1	Dnaja1	other membranes;cytosol;cytoskeleton;mitochondrion;ER/Golgi;nucleus;other cell component	0.02	1.682	3	2	3	1
Q91ZP9	N-terminal EF-hand calcium-binding protein 2 OS=Mus musculus OX=10090 GN=Necab2 PE=1 SV=1	Necab2	plasma membrane;other membranes;other cell component	0.021	1.681	2	1	2	1
P14211	Calreticulin OS=Mus musculus OX=10090 GN=Calr PE=1 SV=1	Calr	non-structural extracellular;extracellular matrix;plasma membrane;other membranes;cytosol;ER/Golgi;nucleus;other cell component	0.021	1.666	2	1	2	1
Q8K2T1	NmrA-like family domain-containing protein 1 OS=Mus musculus OX=10090 GN=Nmral1 PE=1 SV=1	Nmral1	nucleus;other cell component	0.021	1.661	2	1	2	1
Q9WV06	Ankyrin repeat domain-containing protein 2 OS=Mus musculus OX=10090 GN=Ankrd2 PE=1 SV=3	Ankrd2	cytosol;cytoskeleton;nucleus;other cell component	0.021	1.657	4	1	1	1
P14733	Lamin-B1 OS=Mus musculus OX=10090 GN=Lmnb1 PE=1 SV=3	Lmnb1	other membranes;cytoskeleton;nucleus;other cell component	0.021	1.656	1	1	2	1
Q9JIX8	Apoptotic chromatin condensation inducer in the nucleus OS=Mus musculus OX=10090 GN=Acin1 PE=1 SV=3	Acin1	plasma membrane;other membranes;cytosol;nucleus;other cell component	0.02	1.65	1	1	1	1
Q3UR32	P2X purinoceptor 3 OS=Mus musculus OX=10090 GN=P2rx3 PE=2 SV=1	P2rx3	plasma membrane;other membranes;ER/Golgi;nucleus;other cell component	0.02	1.648	2	1	1	1
Q8K215	LYR motif-containing protein 4 OS=Mus musculus OX=10090 GN=Lyrm4 PE=1 SV=1	Lyrm4	cytosol;nucleus	0.02	1.645	9	1	1	1
P46467	Vacuolar protein sorting-associated protein 4B OS=Mus musculus OX=10090 GN=Vps4b PE=1 SV=2	Vps4b	other membranes;cytosol;cytoskeleton;nucleus;other cytoplasmic organelle;other cell component	0.02	1.644	2	1	1	1
P62996	Transformer-2 protein homolog beta OS=Mus musculus OX=10090 GN=Tra2b PE=1 SV=1	Tra2b	other membranes;nucleus;other cell component	0.02	1.638	3	1	1	1
A9Q751	Cilia- and flagella-associated protein 221 OS=Mus musculus OX=10090 GN=Cfap221 PE=1 SV=1	Cfap221	cytoskeleton;other cell component	0.02	1.637	2	1	1	1
B9EJA2	Cortactin-binding protein 2 OS=Mus musculus OX=10090 GN=Cttnbp2 PE=1 SV=2	Cttnbp2	cytoskeleton;ER/Golgi;other cell component	0.022	1.63	0	1	2	1
Q9JJG6	Transmembrane protein 47 OS=Mus musculus OX=10090 GN=Tmem47 PE=1 SV=1	Tmem47	plasma membrane;other membranes;other cell component	0.022	1.629	4	1	3	1
Q60737	Casein kinase II subunit alpha OS=Mus musculus OX=10090 GN=Csnk2a1 PE=1 SV=2	Csnk2a1	plasma membrane;other membranes;cytosol;nucleus;other cell component	0.022	1.618	3	2	2	1
P11531	Dystrophin OS=Mus musculus OX=10090 GN=Dmd PE=1 SV=3	Dmd	plasma membrane;other membranes;cytoskeleton;mitochondrion;ER/Golgi;translational apparatus;nucleus;other cell component	0.022	1.618	0	2	3	1
P53994	Ras-related protein Rab-2A OS=Mus musculus OX=10090 GN=Rab2a PE=1 SV=1	Rab2a	other membranes;ER/Golgi;other cell component	0.022	1.613	4	1	2	1
Q9DB73	NADH-cytochrome b5 reductase 1 OS=Mus musculus OX=10090 GN=Cyb5r1 PE=1 SV=1	Cyb5r1	other membranes	0.022	1.612	4	1	1	1
O54984	ATPase Asna1 OS=Mus musculus OX=10090 GN=Asna1 PE=1 SV=2	Get3	ER/Golgi;nucleus	0.022	1.61	2	1	1	1
Q8BH24	Transmembrane 9 superfamily member 4 OS=Mus musculus OX=10090 GN=Tm9sf4 PE=1 SV=1	Tm9sf4	other membranes;ER/Golgi;other cytoplasmic organelle	0.022	1.604	1	1	1	1
Q3UGR5	Haloacid dehalogenase-like hydrolase domain-containing protein 2 OS=Mus musculus OX=10090 GN=Hdhd2 PE=1 SV=2	Hdhd2		0.022	1.603	3	1	1	1
Q8BI21	E3 ubiquitin-protein ligase RNF38 OS=Mus musculus OX=10090 GN=Rnf38 PE=2 SV=1	Rnf38	cytoskeleton;nucleus	0.023	1.595	4	1	1	1
Q3TPX4	Exocyst complex component 5 OS=Mus musculus OX=10090 GN=Exoc5 PE=1 SV=2	Exoc5	cytosol;other cell component	0.023	1.584	1	1	1	1
Q6P5E4	UDP-glucose:glycoprotein glucosyltransferase 1 OS=Mus musculus OX=10090 GN=Uggt1 PE=1 SV=4	Uggt1	ER/Golgi;other cell component	0.023	1.571	1	1	1	1
P13705	DNA mismatch repair protein Msh3 OS=Mus musculus OX=10090 GN=Msh3 PE=2 SV=3	Msh3	nucleus;other cell component	0.023	1.565	1	1	1	1
Q8CGQ8	Sodium/potassium/calcium exchanger 4 OS=Mus musculus OX=10090 GN=Slc24a4 PE=1 SV=2	Slc24a4	plasma membrane;other membranes;other cell component	0.023	1.561	1	1	2	1
Q8CG76	Aflatoxin B1 aldehyde reductase member 2 OS=Mus musculus OX=10090 GN=Akr7a2 PE=1 SV=3	Akr7a2	cytosol;ER/Golgi;nucleus;other cell component	0.023	1.55	3	1	1	1
Q8C0T5	Signal-induced proliferation-associated 1-like protein 1 OS=Mus musculus OX=10090 GN=Sipa1l1 PE=1 SV=2	Sipa1l1	cytoskeleton;other cell component	0.024	1.545	1	2	2	2
Q9Z127	Large neutral amino acids transporter small subunit 1 OS=Mus musculus OX=10090 GN=Slc7a5 PE=1 SV=2	Slc7a5	plasma membrane;other membranes;cytosol;other cytoplasmic organelle;other cell component	0.024	1.545	3	2	2	2
Q80SZ7	Guanine nucleotide-binding protein G(I)/G(S)/G(O) subunit gamma-5 OS=Mus musculus OX=10090 GN=Gng5 PE=1 SV=2	Gng5	plasma membrane;other membranes;other cell component	0.025	1.52	13	1	1	1
Q8R464	Cell adhesion molecule 4 OS=Mus musculus OX=10090 GN=Cadm4 PE=1 SV=1	Cadm4	other membranes;other cell component	0.025	1.5	2	1	2	1
Q505F5	Leucine-rich repeat-containing protein 47 OS=Mus musculus OX=10090 GN=Lrrc47 PE=1 SV=1	Lrrc47		0.025	1.499	2	1	1	1
Q9D9R3	Spermatogenesis-associated protein 9 OS=Mus musculus OX=10090 GN=Spata9 PE=2 SV=1	Spata9	other membranes	0.025	1.495	6	1	1	1
Q61081	Hsp90 co-chaperone Cdc37 OS=Mus musculus OX=10090 GN=Cdc37 PE=1 SV=1	Cdc37	plasma membrane;other membranes;cytosol;other cell component	0.025	1.486	6	1	1	1
Q6GQT0	Dual specificity protein phosphatase CDC14A OS=Mus musculus OX=10090 GN=Cdc14a PE=1 SV=2	Cdc14a	cytosol;cytoskeleton;nucleus;other cell component	0.025	1.485	1	1	1	1
Q497I4	Keratin, type I cuticular Ha5 OS=Mus musculus OX=10090 GN=Krt35 PE=1 SV=1	Krt35	cytoskeleton	0.025	1.483	2	1	2	1
P70441	Na(+)/H(+) exchange regulatory cofactor NHE-RF1 OS=Mus musculus OX=10090 GN=Slc9a3r1 PE=1 SV=3	Slc9a3r1	non-structural extracellular;plasma membrane;other membranes;cytoskeleton;other cell component	0.025	1.474	4	1	1	1
P06801	NADP-dependent malic enzyme OS=Mus musculus OX=10090 GN=Me1 PE=1 SV=2	Me1	cytosol	0.025	1.459	1	1	1	1
Q9CX00	IST1 homolog OS=Mus musculus OX=10090 GN=Ist1 PE=1 SV=1	Ist1	non-structural extracellular;cytosol;cytoskeleton;ER/Golgi;nucleus;other cell component	0.025	1.455	2	1	1	1
P51906	Excitatory amino acid transporter 3 OS=Mus musculus OX=10090 GN=Slc1a1 PE=1 SV=2	Slc1a1	non-structural extracellular;plasma membrane;other membranes;other cytoplasmic organelle;other cell component	0.025	1.45	3	1	2	1
Q9WTL4	Insulin receptor-related protein OS=Mus musculus OX=10090 GN=Insrr PE=1 SV=2	Insrr	plasma membrane;other membranes;other cell component	0.025	1.444	1	1	2	1
Q9D6G9	CKLF-like MARVEL transmembrane domain-containing protein 5 OS=Mus musculus OX=10090 GN=Cmtm5 PE=1 SV=1	Cmtm5	non-structural extracellular;other membranes	0.027	1.434	4	1	1	1
Q9Z0P5	Twinfilin-2 OS=Mus musculus OX=10090 GN=Twf2 PE=1 SV=1	Twf2	cytoskeleton;other cell component	0.027	1.433	2	1	1	1
Q8C050	Ribosomal protein S6 kinase alpha-5 OS=Mus musculus OX=10090 GN=Rps6ka5 PE=1 SV=2	Rps6ka5	nucleus;other cell component	0.027	1.431	2	2	2	2
P43432	Interleukin-12 subunit beta OS=Mus musculus OX=10090 GN=Il12b PE=1 SV=1	Il12b	non-structural extracellular;plasma membrane;other membranes;ER/Golgi;other cytoplasmic organelle;other cell component	0.027	1.431	2	1	1	1
Q99LH9	SH3 domain-binding protein 5-like OS=Mus musculus OX=10090 GN=Sh3bp5l PE=1 SV=1	Sh3bp5l	other cell component	0.031	1.403	2	1	3	1
Q9CPU2	NADH dehydrogenase [ubiquinone] 1 beta subcomplex subunit 2, mitochondrial OS=Mus musculus OX=10090 GN=Ndufb2 PE=1 SV=1	Ndufb2	other membranes;mitochondrion	0.031	1.401	7	1	2	1
P35363	5-hydroxytryptamine receptor 2A OS=Mus musculus OX=10090 GN=Htr2a PE=1 SV=1	Htr2a	plasma membrane;other membranes;cytosol;other cell component	0.031	1.401	2	1	2	1
Q91VW3	SH3 domain-binding glutamic acid-rich-like protein 3 OS=Mus musculus OX=10090 GN=Sh3bgrl3 PE=1 SV=1	Sh3bgrl3	nucleus;other cell component	0.031	1.399	11	1	2	1
P62196	26S proteasome regulatory subunit 8 OS=Mus musculus OX=10090 GN=Psmc5 PE=1 SV=1	Psmc5	cytosol;nucleus;other cell component	0.031	1.398	3	1	1	1
Q9DB98	Leukocyte receptor cluster member 1 homolog OS=Mus musculus OX=10090 GN=Leng1 PE=2 SV=1	Leng1		0.031	1.397	3	1	1	1
P59325	Eukaryotic translation initiation factor 5 OS=Mus musculus OX=10090 GN=Eif5 PE=1 SV=1	Eif5	plasma membrane;other membranes;cytosol;other cell component	0.031	1.387	2	1	1	1
O08966	Solute carrier family 22 member 1 OS=Mus musculus OX=10090 GN=Slc22a1 PE=1 SV=2	Slc22a1	plasma membrane;other membranes;other cell component	0.031	1.383	3	1	2	1
Q99N69	Leupaxin OS=Mus musculus OX=10090 GN=Lpxn PE=1 SV=2	Lpxn	plasma membrane;other membranes;cytosol;cytoskeleton;nucleus;other cell component	0.031	1.382	5	1	1	1
Q9CYZ2	Tumor protein D54 OS=Mus musculus OX=10090 GN=Tpd52l2 PE=1 SV=1	Tpd52l2	other cell component	0.032	1.369	4	1	1	1
P62843	40S ribosomal protein S15 OS=Mus musculus OX=10090 GN=Rps15 PE=1 SV=2	Rps15	cytosol;translational apparatus;nucleus	0.032	1.365	5	1	2	1
Q9CPS7	RNA-binding protein PNO1 OS=Mus musculus OX=10090 GN=Pno1 PE=1 SV=1	Pno1	nucleus	0.032	1.363	3	1	1	1
O55017	Voltage-dependent N-type calcium channel subunit alpha-1B OS=Mus musculus OX=10090 GN=Cacna1b PE=1 SV=1	Cacna1b	plasma membrane;other membranes;other cell component	0.032	1.359	0	1	1	1
Q9D8B4	NADH dehydrogenase [ubiquinone] 1 alpha subcomplex subunit 11 OS=Mus musculus OX=10090 GN=Ndufa11 PE=1 SV=2	Ndufa11	other membranes;mitochondrion	0.032	1.358	8	1	1	1
P62245	40S ribosomal protein S15a OS=Mus musculus OX=10090 GN=Rps15a PE=1 SV=2	Rps15a	cytosol;translational apparatus;other cell component	0.032	1.357	6	1	2	1
Q9Z2U2	Zinc finger protein 292 OS=Mus musculus OX=10090 GN=Zfp292 PE=1 SV=2	Zfp292	nucleus	0.032	1.352	0	1	1	1
P03930	ATP synthase protein 8 OS=Mus musculus OX=10090 GN=Mtatp8 PE=1 SV=1	Mtatp8	other membranes;mitochondrion	0.032	1.351	15	1	2	1
Q9D883	Splicing factor U2AF 35 kDa subunit OS=Mus musculus OX=10090 GN=U2af1 PE=1 SV=4	U2af1	nucleus	0.032	1.35	5	1	1	1
A2CG49	Kalirin OS=Mus musculus OX=10090 GN=Kalrn PE=1 SV=1	Kalrn	cytosol;cytoskeleton;nucleus;other cell component	0.032	1.349	0	1	1	1
P84086	Complexin-2 OS=Mus musculus OX=10090 GN=Cplx2 PE=1 SV=1	Cplx2	other membranes;cytosol;nucleus;other cell component	0.032	1.347	6	1	2	1
Q7TNM2	Tripartite motif-containing protein 46 OS=Mus musculus OX=10090 GN=Trim46 PE=1 SV=1	Trim46	cytoskeleton;other cell component	0.032	1.342	1	1	2	1
Q8BGN3	Glycerophosphocholine cholinephosphodiesterase ENPP6 OS=Mus musculus OX=10090 GN=Enpp6 PE=1 SV=1	Enpp6	non-structural extracellular;plasma membrane;other membranes	0.032	1.333	5	1	1	1
Q8C255	Dipeptidase 2 OS=Mus musculus OX=10090 GN=Dpep2 PE=1 SV=1	Dpep2	other membranes	0.032	1.331	1	1	1	1
A2A690	Protein TANC2 OS=Mus musculus OX=10090 GN=Tanc2 PE=1 SV=1	Tanc2	other cell component	0.032	1.329	1	1	1	1
Q8C419	Probable G-protein coupled receptor 158 OS=Mus musculus OX=10090 GN=Gpr158 PE=1 SV=2	Gpr158	plasma membrane;other membranes	0.032	1.329	1	1	1	1
Q3TC72	Fumarylacetoacetate hydrolase domain-containing protein 2A OS=Mus musculus OX=10090 GN=Fahd2 PE=1 SV=1	Fahd2		0.032	1.328	4	1	1	1
Q9CPY7	Cytosol aminopeptidase OS=Mus musculus OX=10090 GN=Lap3 PE=1 SV=3	Lap3	cytosol;ER/Golgi;nucleus;other cell component	0.032	1.327	1	1	1	1
O35344	Importin subunit alpha-4 OS=Mus musculus OX=10090 GN=Kpna3 PE=1 SV=1	Kpna3	nucleus;other cell component	0.033	1.321	2	1	1	1
Q9JI11	Serine/threonine-protein kinase 4 OS=Mus musculus OX=10090 GN=Stk4 PE=1 SV=1	Stk4	cytosol;nucleus;other cell component	0.033	1.319	1	1	1	1
O35099	Mitogen-activated protein kinase kinase kinase 5 OS=Mus musculus OX=10090 GN=Map3k5 PE=1 SV=3	Map3k5	plasma membrane;other membranes;cytosol;ER/Golgi;other cell component	0.033	1.318	1	1	1	1
Q5SX79	Protein Shroom1 OS=Mus musculus OX=10090 GN=Shroom1 PE=1 SV=2	Shroom1	plasma membrane;other membranes;cytoskeleton;other cell component	0.033	1.317	2	1	1	1
Q91XQ0	Dynein heavy chain 8, axonemal OS=Mus musculus OX=10090 GN=Dnah8 PE=1 SV=2	Dnah8	cytoskeleton	0.033	1.31	0	1	1	1
Q9EPN1	Neurobeachin OS=Mus musculus OX=10090 GN=Nbea PE=1 SV=1	Nbea	plasma membrane;other membranes;cytosol;ER/Golgi;nucleus;other cell component	0.033	1.305	0	1	1	1
Q9JJH1	Ribonuclease 4 OS=Mus musculus OX=10090 GN=Rnase4 PE=1 SV=1	Rnase4	non-structural extracellular	0.033	1.301	7	1	4	1
Q80TM9	Nischarin OS=Mus musculus OX=10090 GN=Nisch PE=1 SV=2	Nisch	plasma membrane;other membranes;cytosol;other cytoplasmic organelle;other cell component	0.033	1.297	1	1	1	1
Q91ZV0	Melanoma inhibitory activity protein 2 OS=Mus musculus OX=10090 GN=Mia2 PE=1 SV=3	Mia2	other membranes;ER/Golgi	0.033	1.293	1	1	1	1
Q8BGS7	Choline/ethanolaminephosphotransferase 1 OS=Mus musculus OX=10090 GN=Cept1 PE=1 SV=1	Cept1	other membranes;ER/Golgi;nucleus	0.033	1.289	3	1	1	1
Q8R4H7	N-acetylglutamate synthase, mitochondrial OS=Mus musculus OX=10090 GN=Nags PE=1 SV=2	Nags	mitochondrion	0.033	1.287	2	1	1	1
Q810L3	E3 ubiquitin-protein ligase CHFR OS=Mus musculus OX=10090 GN=Chfr PE=1 SV=1	Chfr	nucleus	0.033	1.283	1	1	1	1
P55066	Neurocan core protein OS=Mus musculus OX=10090 GN=Ncan PE=1 SV=1	Ncan	extracellular matrix;plasma membrane;other membranes;other cell component	0.033	1.281	1	1	2	1
Q3TXS7	26S proteasome non-ATPase regulatory subunit 1 OS=Mus musculus OX=10090 GN=Psmd1 PE=1 SV=1	Psmd1	nucleus;other cell component	0.034	1.278	1	1	1	1
Q8CIE6	Coatomer subunit alpha OS=Mus musculus OX=10090 GN=Copa PE=1 SV=2	Copa	non-structural extracellular;other membranes;ER/Golgi;other cell component	0.034	1.273	1	1	1	1
Q8BW96	Calcium/calmodulin-dependent protein kinase type 1D OS=Mus musculus OX=10090 GN=Camk1d PE=1 SV=2	Camk1d	nucleus;other cell component	0.035	1.264	2	1	1	1
Q8BP48	Methionine aminopeptidase 1 OS=Mus musculus OX=10090 GN=Metap1 PE=1 SV=1	Metap1	other cell component	0.035	1.264	2	1	1	1
Q4QY64	ATPase family AAA domain-containing protein 5 OS=Mus musculus OX=10090 GN=Atad5 PE=1 SV=1	Atad5	nucleus;other cell component	0.035	1.259	1	1	1	1
Q6VVW5	Atrial natriuretic peptide receptor 2 OS=Mus musculus OX=10090 GN=Npr2 PE=1 SV=2	Npr2	plasma membrane;other membranes	0.035	1.258	1	1	1	1
P09602	Non-histone chromosomal protein HMG-17 OS=Mus musculus OX=10090 GN=Hmgn2 PE=1 SV=2	Hmgn2	nucleus;other cell component	0.037	1.254	9	1	1	1
Q61176	Arginase-1 OS=Mus musculus OX=10090 GN=Arg1 PE=1 SV=1	Arg1	non-structural extracellular;other membranes;cytosol;mitochondrion;other cell component	0.037	1.25	2	1	1	1
O70355	Butyrophilin-like protein 2 OS=Mus musculus OX=10090 GN=Btnl2 PE=2 SV=2	Btnl2	plasma membrane;other membranes	0.038	1.245	4	1	1	1
Q5DTM8	E3 ubiquitin-protein ligase BRE1A OS=Mus musculus OX=10090 GN=Rnf20 PE=1 SV=2	Rnf20	nucleus;other cell component	0.038	1.244	1	1	2	1
P97384	Annexin A11 OS=Mus musculus OX=10090 GN=Anxa11 PE=1 SV=2	Anxa11	cytosol;cytoskeleton;nucleus;other cytoplasmic organelle;other cell component	0.038	1.244	2	1	1	1
P11247	Myeloperoxidase OS=Mus musculus OX=10090 GN=Mpo PE=1 SV=2	Mpo	non-structural extracellular;nucleus;other cytoplasmic organelle;other cell component	0.04	1.239	1	1	1	1
Q61151	Serine/threonine-protein phosphatase 2A 56 kDa regulatory subunit epsilon isoform OS=Mus musculus OX=10090 GN=Ppp2r5e PE=1 SV=3	Ppp2r5e	cytosol;nucleus;other cell component	0.04	1.235	1	1	2	1
P63089	Pleiotrophin OS=Mus musculus OX=10090 GN=Ptn PE=1 SV=1	Ptn	non-structural extracellular;extracellular matrix;plasma membrane;other membranes;ER/Golgi;other cell component	0.04	1.235	5	1	1	1
Q8VCH0	3-ketoacyl-CoA thiolase B, peroxisomal OS=Mus musculus OX=10090 GN=Acaa1b PE=1 SV=1	Acaa1b	other cytoplasmic organelle	0.04	1.233	3	1	1	1
Q3TYL0	Putative IQ motif and ankyrin repeat domain-containing protein LOC642574 homolog OS=Mus musculus OX=10090 PE=5 SV=2			0.04	1.229	4	1	2	1
P60521	Gamma-aminobutyric acid receptor-associated protein-like 2 OS=Mus musculus OX=10090 GN=Gabarapl2 PE=1 SV=1	Gabarapl2	other membranes;cytosol;ER/Golgi;other cytoplasmic organelle;other cell component	0.04	1.225	6	1	2	1
Q8K2Z8	Ubiquitin-conjugating enzyme E2 Q2 OS=Mus musculus OX=10090 GN=Ube2q2 PE=2 SV=2	Ube2q2	nucleus;other cell component	0.04	1.22	2	1	2	1
Q5DTN8	Janus kinase and microtubule-interacting protein 3 OS=Mus musculus OX=10090 GN=Jakmip3 PE=1 SV=2	Jakmip3	ER/Golgi	0.044	1.192	1	1	2	1
Q8BYC6	Serine/threonine-protein kinase TAO3 OS=Mus musculus OX=10090 GN=Taok3 PE=1 SV=2	Taok3	other cell component	0.048	1.172	1	1	1	1
Q9R1T2	SUMO-activating enzyme subunit 1 OS=Mus musculus OX=10090 GN=Sae1 PE=1 SV=1	Sae1	nucleus;other cell component	0.049	1.166	2	1	2	1
Q9CZ42	ATP-dependent (S)-NAD(P)H-hydrate dehydratase OS=Mus musculus OX=10090 GN=Naxd PE=1 SV=1	Naxd	cytosol;ER/Golgi	0.049	1.166	2	1	2	1
P46686	Tubby-related protein 2 OS=Mus musculus OX=10090 GN=Tulp2 PE=1 SV=3	Tulp2	non-structural extracellular;other cell component	0.049	1.163	2	1	1	1
Q61139	Proprotein convertase subtilisin/kexin type 7 OS=Mus musculus OX=10090 GN=Pcsk7 PE=2 SV=2	Pcsk7	other membranes;ER/Golgi	0.049	1.163	1	1	1	1
O54714	E3 SUMO-protein ligase PIAS3 OS=Mus musculus OX=10090 GN=Pias3 PE=1 SV=3	Pias3	nucleus;other cell component	0.05	1.154	1	1	1	1
Q61595	Kinectin OS=Mus musculus OX=10090 GN=Ktn1 PE=1 SV=1	Ktn1	other membranes;ER/Golgi	0.05	1.152	1	1	1	1
Q63918	Caveolae-associated protein 2 OS=Mus musculus OX=10090 GN=Cavin2 PE=1 SV=3	Cavin2	plasma membrane;other membranes;cytosol;nucleus;other cell component	0.05	1.15	2	1	1	1
Q60625	Intercellular adhesion molecule 5 OS=Mus musculus OX=10090 GN=Icam5 PE=1 SV=2	Icam5	plasma membrane;other membranes	0.05	1.15	1	1	1	1
Q9CWM4	Prefoldin subunit 1 OS=Mus musculus OX=10090 GN=Pfdn1 PE=1 SV=1	Pfdn1	other cell component	0.05	1.15	8	1	1	1
Q3URR7	Zinc finger and SCAN domain-containing protein 10 OS=Mus musculus OX=10090 GN=Zscan10 PE=1 SV=2	Zscan10	nucleus	0.05	1.148	1	1	1	1
Q9WV69	Dematin OS=Mus musculus OX=10090 GN=Dmtn PE=1 SV=1	Dmtn	plasma membrane;other membranes;cytosol;cytoskeleton;other cell component	0.052	1.147	2	1	1	1
Q9EPK7	Exportin-7 OS=Mus musculus OX=10090 GN=Xpo7 PE=1 SV=3	Xpo7	nucleus;other cell component	0.052	1.146	1	1	1	1
Q8C767	Protein phosphatase 1 regulatory subunit 3B OS=Mus musculus OX=10090 GN=Ppp1r3b PE=1 SV=1	Ppp1r3b	other cell component	0.052	1.145	2	1	1	1
Q9WU42	Nuclear receptor corepressor 2 OS=Mus musculus OX=10090 GN=Ncor2 PE=1 SV=3	Ncor2	nucleus;other cell component	0.058	1.138	1	1	1	1
Q8C963	Coiled-coil domain-containing protein 159 OS=Mus musculus OX=10090 GN=Ccdc159 PE=2 SV=1	Ccdc159		0.058	1.138	4	1	1	1
Q8K353	Cysteine-rich and transmembrane domain-containing protein 1 OS=Mus musculus OX=10090 GN=Cystm1 PE=1 SV=1	Cystm1	other membranes	0.058	1.131	10	1	1	1
Q99JG7	TNFAIP3-interacting protein 2 OS=Mus musculus OX=10090 GN=Tnip2 PE=1 SV=1	Tnip2	cytosol;nucleus;other cell component	0.058	1.128	2	1	2	1
Q9Z207	Protein diaphanous homolog 3 OS=Mus musculus OX=10090 GN=Diaph3 PE=1 SV=1	Diaph3	nucleus;other cell component	0.058	1.128	1	1	1	1
Q8R4Y8	Rotatin OS=Mus musculus OX=10090 GN=Rttn PE=1 SV=2	Rttn	other membranes;cytoskeleton;other cell component	0.059	1.115	0	1	2	1
Q60644	Oxysterols receptor LXR-beta OS=Mus musculus OX=10090 GN=Nr1h2 PE=1 SV=1	Nr1h2	nucleus;other cell component	0.059	1.11	7	1	1	1
Q8C351	Layilin OS=Mus musculus OX=10090 GN=Layn PE=1 SV=4	Layn	other membranes;other cell component	0.059	1.11	3	1	2	1
B1AWN6	Sodium channel protein type 2 subunit alpha OS=Mus musculus OX=10090 GN=Scn2a PE=1 SV=1	Scn2a	plasma membrane;other membranes;other cell component	0.059	1.109	0	1	1	1
Q8BGB7	Enolase-phosphatase E1 OS=Mus musculus OX=10090 GN=Enoph1 PE=1 SV=1	Enoph1	nucleus;other cell component	0.058	1.109	5	1	1	1
Q99J31	Oligophrenin-1 OS=Mus musculus OX=10090 GN=Ophn1 PE=1 SV=1	Ophn1	cytoskeleton;other cell component	0.058	1.108	2	1	1	1
P22777	Plasminogen activator inhibitor 1 OS=Mus musculus OX=10090 GN=Serpine1 PE=1 SV=1	Serpine1	non-structural extracellular;extracellular matrix;other cell component	0.058	1.107	4	1	1	1
O08529	Calpain-2 catalytic subunit OS=Mus musculus OX=10090 GN=Capn2 PE=1 SV=4	Capn2	plasma membrane;other membranes;cytosol;mitochondrion;ER/Golgi;nucleus;other cytoplasmic organelle;other cell component	0.062	1.1	1	1	1	1
Q9D6U8	Protein FAM162A OS=Mus musculus OX=10090 GN=Fam162a PE=1 SV=1	Fam162a	other membranes;cytosol	0.061	1.099	5	1	1	1
Q8VCZ8	RNA pseudouridylate synthase domain-containing protein 1 OS=Mus musculus OX=10090 GN=Rpusd1 PE=2 SV=1	Rpusd1		0.061	1.099	6	1	2	1
P97352	Protein S100-A13 OS=Mus musculus OX=10090 GN=S100a13 PE=1 SV=1	S100a13	non-structural extracellular;plasma membrane;other membranes;cytosol;nucleus;other cell component	0.061	1.096	12	1	1	1
Q9DA69	Intraflagellar transport protein 43 homolog OS=Mus musculus OX=10090 GN=Ift43 PE=1 SV=2	Ift43	cytoskeleton;other cell component	0.061	1.096	6	1	1	1
A2ASS6	Titin OS=Mus musculus OX=10090 GN=Ttn PE=1 SV=1	Ttn	cytoskeleton;nucleus	0.061	1.093	0	1	1	1
Q9CQR6	Serine/threonine-protein phosphatase 6 catalytic subunit OS=Mus musculus OX=10090 GN=Ppp6c PE=1 SV=1	Ppp6c	cytosol;mitochondrion	0.061	1.093	2	1	1	1
Q6NS45	Coiled-coil domain-containing protein 66 OS=Mus musculus OX=10090 GN=Ccdc66 PE=1 SV=3	Ccdc66	cytosol;cytoskeleton;other cell component	0.062	1.074	1	1	1	1
A4Q9F3	Protein polyglycylase TTLL10 OS=Mus musculus OX=10090 GN=Ttll10 PE=1 SV=1	Ttll10	cytoskeleton;other cell component	0.062	1.074	1	1	1	1
Q9D6I3	Profilin-4 OS=Mus musculus OX=10090 GN=Pfn4 PE=1 SV=1	Pfn4	cytoskeleton;other cell component	0.064	1.069	5	1	1	1
O70546	Lysine-specific demethylase 6A OS=Mus musculus OX=10090 GN=Kdm6a PE=1 SV=2	Kdm6a	nucleus;other cell component	0.066	1.068	0	1	1	1
Q61327	Sodium-dependent dopamine transporter OS=Mus musculus OX=10090 GN=Slc6a3 PE=1 SV=2	Slc6a3	plasma membrane;other membranes;other cell component	0.066	1.067	1	1	2	1
Q8R1B4	Eukaryotic translation initiation factor 3 subunit C OS=Mus musculus OX=10090 GN=Eif3c PE=1 SV=1	Eif3c	translational apparatus;other cell component	0.066	1.066	1	1	1	1
E9Q4P1	WD repeat and FYVE domain-containing protein 1 OS=Mus musculus OX=10090 GN=Wdfy1 PE=1 SV=1	Wdfy1	cytosol;nucleus;other cytoplasmic organelle	0.066	1.06	5	1	1	1
Q60870	Receptor expression-enhancing protein 5 OS=Mus musculus OX=10090 GN=Reep5 PE=1 SV=1	Reep5	other membranes;ER/Golgi	0.066	1.059	4	1	1	1
Q80UG5	Septin-9 OS=Mus musculus OX=10090 GN=Septin9 PE=1 SV=1	Septin9	cytoskeleton;other cell component	0.066	1.056	1	1	2	1
Q8CFV4	Neuritin OS=Mus musculus OX=10090 GN=Nrn1 PE=1 SV=1	Nrn1	non-structural extracellular;plasma membrane;other membranes;other cell component	0.066	1.055	6	1	1	1
Q8BSY0	Aspartyl/asparaginyl beta-hydroxylase OS=Mus musculus OX=10090 GN=Asph PE=1 SV=1	Asph	plasma membrane;other membranes;cytosol;ER/Golgi;other cell component	0.067	1.054	2	1	1	1
Q8BZN6	Dedicator of cytokinesis protein 10 OS=Mus musculus OX=10090 GN=Dock10 PE=1 SV=3	Dock10	cytosol;nucleus;other cell component	0.067	1.051	1	1	1	1
Q8K203	Endonuclease 8-like 3 OS=Mus musculus OX=10090 GN=Neil3 PE=1 SV=1	Neil3	nucleus;other cell component	0.067	1.051	1	1	2	1
P03911	NADH-ubiquinone oxidoreductase chain 4 OS=Mus musculus OX=10090 GN=Mtnd4 PE=1 SV=1	Mtnd4	other membranes;mitochondrion	0.068	1.049	2	1	2	1
Q920L1	Acyl-CoA (8-3)-desaturase OS=Mus musculus OX=10090 GN=Fads1 PE=1 SV=1	Fads1	other membranes;mitochondrion;ER/Golgi;nucleus;other cell component	0.069	1.048	2	1	1	1
P43488	Tumor necrosis factor ligand superfamily member 4 OS=Mus musculus OX=10090 GN=Tnfsf4 PE=1 SV=1	Tnfsf4	non-structural extracellular;other membranes;other cell component	0.068	1.047	5	1	1	1
Q6P5D8	Structural maintenance of chromosomes flexible hinge domain-containing protein 1 OS=Mus musculus OX=10090 GN=Smchd1 PE=1 SV=2	Smchd1	nucleus;other cell component	0.068	1.045	0	1	1	1
P46978	Dolichyl-diphosphooligosaccharide--protein glycosyltransferase subunit STT3A OS=Mus musculus OX=10090 GN=Stt3a PE=1 SV=1	Stt3a	other membranes;ER/Golgi	0.068	1.044	1	1	1	1
Q9QYB1	Chloride intracellular channel protein 4 OS=Mus musculus OX=10090 GN=Clic4 PE=1 SV=3	Clic4	plasma membrane;other membranes;cytosol;cytoskeleton;mitochondrion;nucleus;other cell component	0.068	1.044	5	1	1	1
Q9D2J7	Ankyrin repeat and EF-hand domain-containing protein 1 OS=Mus musculus OX=10090 GN=Ankef1 PE=2 SV=1	Ankef1		0.068	1.043	1	1	1	1
Q99KU0	Vacuole membrane protein 1 OS=Mus musculus OX=10090 GN=Vmp1 PE=1 SV=2	Vmp1	plasma membrane;other membranes;ER/Golgi;nucleus;other cytoplasmic organelle;other cell component	0.069	1.042	1	1	1	1
Q8K0C9	GDP-mannose 4,6 dehydratase OS=Mus musculus OX=10090 GN=Gmds PE=1 SV=1	Gmds	other cell component	0.069	1.037	2	1	3	1
P35293	Ras-related protein Rab-18 OS=Mus musculus OX=10090 GN=Rab18 PE=1 SV=2	Rab18	plasma membrane;other membranes;ER/Golgi;other cell component	0.07	1.036	5	1	1	1
P02463	Collagen alpha-1(IV) chain OS=Mus musculus OX=10090 GN=Col4a1 PE=1 SV=4	Col4a1	non-structural extracellular;extracellular matrix	0.07	1.033	1	1	1	1
Q6PCX9	E3 ubiquitin-protein ligase TRIM37 OS=Mus musculus OX=10090 GN=Trim37 PE=1 SV=1	Trim37	cytosol;nucleus;other cytoplasmic organelle;other cell component	0.07	1.03	1	1	1	1
Q99PF4	Cadherin-23 OS=Mus musculus OX=10090 GN=Cdh23 PE=1 SV=2	Cdh23	plasma membrane;other membranes;cytoskeleton;other cell component	0.073	1.025	0	1	3	1
Q9ESY9	Gamma-interferon-inducible lysosomal thiol reductase OS=Mus musculus OX=10090 GN=Ifi30 PE=1 SV=3	Ifi30	non-structural extracellular;cytosol;other cytoplasmic organelle;other cell component	0.073	1.024	4	1	1	1
Q8CI66	Stomatin-like protein 1 OS=Mus musculus OX=10090 GN=Stoml1 PE=2 SV=1	Stoml1	plasma membrane;other membranes;other cytoplasmic organelle;other cell component	0.073	1.019	2	1	1	1
Q3UTJ2	Sorbin and SH3 domain-containing protein 2 OS=Mus musculus OX=10090 GN=Sorbs2 PE=1 SV=2	Sorbs2	plasma membrane;other membranes;cytoskeleton;other cell component	0.073	1.018	1	1	1	1
Q5SUR0	Phosphoribosylformylglycinamidine synthase OS=Mus musculus OX=10090 GN=Pfas PE=1 SV=1	Pfas	other cell component	0.073	1.018	2	1	1	1
Q62393	Tumor protein D52 OS=Mus musculus OX=10090 GN=Tpd52 PE=1 SV=2	Tpd52	ER/Golgi;other cell component	0.072	1.018	7	1	1	1
P07356	Annexin A2 OS=Mus musculus OX=10090 GN=Anxa2 PE=1 SV=2	Anxa2	non-structural extracellular;extracellular matrix;plasma membrane;other membranes;cytosol;nucleus;other cytoplasmic organelle;other cell component	0.074	1.015	3	1	1	1
A6H630	Damage-control phosphatase ARMT1 OS=Mus musculus OX=10090 GN=Armt1 PE=1 SV=1	Armt1		0.074	1.014	2	1	1	1
P03899	NADH-ubiquinone oxidoreductase chain 3 OS=Mus musculus OX=10090 GN=Mtnd3 PE=1 SV=3	Mtnd3	other membranes;mitochondrion	0.074	1.013	13	1	1	1
Q8BYI9	Tenascin-R OS=Mus musculus OX=10090 GN=Tnr PE=1 SV=2	Tnr	non-structural extracellular;extracellular matrix;other membranes;other cell component	0.074	1.013	1	1	2	1
Q9DCB4	cAMP-regulated phosphoprotein 21 OS=Mus musculus OX=10090 GN=Arpp21 PE=1 SV=2	Arpp21	other cell component	0.073	1.012	1	1	2	1
Q3TTI8	Testis-expressed protein 52 OS=Mus musculus OX=10090 GN=Tex52 PE=2 SV=1	Tex52		0.073	1.008	2	1	2	1
A2ARS0	Ankyrin repeat domain-containing protein 63 OS=Mus musculus OX=10090 GN=Ankrd63 PE=1 SV=1	Ankrd63		0.074	1.003	2	1	2	1
Q9QXV0	ProSAAS OS=Mus musculus OX=10090 GN=Pcsk1n PE=1 SV=2	Pcsk1n	non-structural extracellular;ER/Golgi;other cell component	0.074	1.002	5	1	1	1
A2RSQ1	Beta-galactosidase-1-like protein 3 OS=Mus musculus OX=10090 GN=Glb1l3 PE=1 SV=1	Glb1l3	other cytoplasmic organelle	0.075	0.999	3	1	1	1
Q921E6	Polycomb protein EED OS=Mus musculus OX=10090 GN=Eed PE=1 SV=1	Eed	cytosol;nucleus;other cell component	0.076	0.997	2	1	1	1
P50571	Gamma-aminobutyric acid receptor subunit beta-1 OS=Mus musculus OX=10090 GN=Gabrb1 PE=1 SV=1	Gabrb1	plasma membrane;other membranes;nucleus;other cell component	0.075	0.997	3	1	2	1
Q8CDN6	Thioredoxin-like protein 1 OS=Mus musculus OX=10090 GN=Txnl1 PE=1 SV=3	Txnl1	cytosol;nucleus;other cell component	0.075	0.995	2	1	2	1
Q99N92	39S ribosomal protein L27, mitochondrial OS=Mus musculus OX=10090 GN=Mrpl27 PE=1 SV=1	Mrpl27	mitochondrion;translational apparatus	0.077	0.99	6	1	1	1
Q9JKW0	ADP-ribosylation factor-like protein 6-interacting protein 1 OS=Mus musculus OX=10090 GN=Arl6ip1 PE=1 SV=1	Arl6ip1	other membranes;cytosol;ER/Golgi;other cell component	0.077	0.987	3	1	2	1
P58802	TBC1 domain family member 10A OS=Mus musculus OX=10090 GN=Tbc1d10a PE=1 SV=1	Tbc1d10a	plasma membrane;other membranes;cytosol;other cell component	0.077	0.986	3	1	1	1
Q9D180	Cilia- and flagella-associated protein 57 OS=Mus musculus OX=10090 GN=Cfap57 PE=1 SV=3	Cfap57		0.078	0.982	0	1	1	1
Q03719	Potassium voltage-gated channel subfamily D member 1 OS=Mus musculus OX=10090 GN=Kcnd1 PE=1 SV=1	Kcnd1	plasma membrane;other membranes;other cell component	0.078	0.981	1	1	1	1
Q99MJ6	Na(+)/H(+) exchange regulatory cofactor NHE-RF4 OS=Mus musculus OX=10090 GN=Pdzd3 PE=1 SV=1	Pdzd3	plasma membrane;other membranes;other cell component	0.079	0.98	2	1	1	1
Q8BKT8	HAUS augmin-like complex subunit 7 OS=Mus musculus OX=10090 GN=Haus7 PE=1 SV=2	Haus7	cytoskeleton;other cell component	0.079	0.98	5	1	1	1
Q8JZN5	Complex I assembly factor ACAD9, mitochondrial OS=Mus musculus OX=10090 GN=Acad9 PE=1 SV=2	Acad9	other membranes;mitochondrion;nucleus;other cell component	0.079	0.979	2	1	1	1
Q9CX34	Protein SGT1 homolog OS=Mus musculus OX=10090 GN=Sugt1 PE=1 SV=3	Sugt1	nucleus;other cell component	0.079	0.978	3	1	1	1
Q91XE8	Transmembrane protein 205 OS=Mus musculus OX=10090 GN=Tmem205 PE=1 SV=1	Tmem205	other membranes	0.08	0.976	6	1	1	1
Q8K3F7	L-threonine 3-dehydrogenase, mitochondrial OS=Mus musculus OX=10090 GN=Tdh PE=1 SV=1	Tdh		0.08	0.976	2	1	1	1
Q9CQB5	CDGSH iron-sulfur domain-containing protein 2 OS=Mus musculus OX=10090 GN=Cisd2 PE=1 SV=1	Cisd2	other membranes;mitochondrion;ER/Golgi;other cell component	0.081	0.973	6	1	1	1
Q99KV1	DnaJ homolog subfamily B member 11 OS=Mus musculus OX=10090 GN=Dnajb11 PE=1 SV=1	Dnajb11	non-structural extracellular;ER/Golgi;nucleus;other cell component	0.081	0.973	2	1	1	1
Q6PA06	Atlastin-2 OS=Mus musculus OX=10090 GN=Atl2 PE=1 SV=1	Atl2	other membranes;ER/Golgi	0.081	0.969	2	1	1	1
Q9Z1Z0	General vesicular transport factor p115 OS=Mus musculus OX=10090 GN=Uso1 PE=1 SV=2	Uso1	other membranes;cytosol;ER/Golgi;nucleus;other cell component	0.081	0.969	1	1	1	1
Q91VK4	Integral membrane protein 2C OS=Mus musculus OX=10090 GN=Itm2c PE=1 SV=2	Itm2c	plasma membrane;other membranes;ER/Golgi;other cytoplasmic organelle;other cell component	0.081	0.966	3	1	1	1
Q3B7Z2	Oxysterol-binding protein 1 OS=Mus musculus OX=10090 GN=Osbp PE=1 SV=3	Osbp	plasma membrane;other membranes;cytosol;ER/Golgi;nucleus;other cell component	0.081	0.964	1	1	1	1
P51569	Alpha-galactosidase A OS=Mus musculus OX=10090 GN=Gla PE=1 SV=1	Gla	non-structural extracellular;ER/Golgi;other cytoplasmic organelle;other cell component	0.082	0.963	1	1	1	1
Q3UJ81	Nuclear envelope phosphatase-regulatory subunit 1 OS=Mus musculus OX=10090 GN=Cnep1r1 PE=1 SV=1	Cnep1r1	other membranes;cytosol;nucleus;other cell component	0.082	0.961	9	1	1	1
Q5SX40	Myosin-1 OS=Mus musculus OX=10090 GN=Myh1 PE=1 SV=1	Myh1	cytoskeleton;other cell component	0.082	0.961	1	1	1	1
P49282	Natural resistance-associated macrophage protein 2 OS=Mus musculus OX=10090 GN=Slc11a2 PE=1 SV=2	Slc11a2	non-structural extracellular;plasma membrane;other membranes;mitochondrion;ER/Golgi;nucleus;other cytoplasmic organelle;other cell component	0.082	0.961	1	1	2	1
Q5SVR0	TBC1 domain family member 9B OS=Mus musculus OX=10090 GN=Tbc1d9b PE=1 SV=1	Tbc1d9b	other membranes	0.082	0.96	1	1	1	1
Q05860	Formin-1 OS=Mus musculus OX=10090 GN=Fmn1 PE=1 SV=2	Fmn1	plasma membrane;other membranes;cytoskeleton;ER/Golgi;nucleus;other cell component	0.082	0.959	0	1	2	1
Q9R1K7	Tubulin delta chain OS=Mus musculus OX=10090 GN=Tubd1 PE=1 SV=1	Tubd1	cytosol;cytoskeleton;nucleus;other cell component	0.082	0.959	6	1	1	1
Q6ZPF4	Formin-like protein 3 OS=Mus musculus OX=10090 GN=Fmnl3 PE=1 SV=2	Fmnl3	plasma membrane;other membranes;cytosol;ER/Golgi;other cell component	0.082	0.958	1	1	1	1
O08710	Thyroglobulin OS=Mus musculus OX=10090 GN=Tg PE=1 SV=3	Tg	non-structural extracellular;ER/Golgi;other cell component	0.082	0.958	0	1	1	1
Q03137	Ephrin type-A receptor 4 OS=Mus musculus OX=10090 GN=Epha4 PE=1 SV=2	Epha4	plasma membrane;other membranes;mitochondrion;ER/Golgi;other cytoplasmic organelle;other cell component	0.082	0.956	1	1	1	1
Q80YA9	Connector enhancer of kinase suppressor of ras 2 OS=Mus musculus OX=10090 GN=Cnksr2 PE=1 SV=1	Cnksr2	plasma membrane;other membranes;other cell component	0.082	0.955	1	1	1	1
Q921M3	Splicing factor 3B subunit 3 OS=Mus musculus OX=10090 GN=Sf3b3 PE=1 SV=1	Sf3b3	nucleus	0.082	0.955	1	1	1	1
P20917	Myelin-associated glycoprotein OS=Mus musculus OX=10090 GN=Mag PE=1 SV=3	Mag	plasma membrane;other membranes;other cell component	0.082	0.953	1	1	1	1
Q8VI47	Canalicular multispecific organic anion transporter 1 OS=Mus musculus OX=10090 GN=Abcc2 PE=1 SV=2	Abcc2	plasma membrane;other membranes;other cell component	0.082	0.953	0	1	1	1
Q8BTI8	Serine/arginine repetitive matrix protein 2 OS=Mus musculus OX=10090 GN=Srrm2 PE=1 SV=3	Srrm2	nucleus	0.084	0.95	0	1	1	1
P70280	Vesicle-associated membrane protein 7 OS=Mus musculus OX=10090 GN=Vamp7 PE=1 SV=1	Vamp7	plasma membrane;other membranes;ER/Golgi;other cytoplasmic organelle;other cell component	0.084	0.947	8	1	1	1
Q45VK7	Cytoplasmic dynein 2 heavy chain 1 OS=Mus musculus OX=10090 GN=Dync2h1 PE=1 SV=1	Dync2h1	plasma membrane;other membranes;cytoskeleton;ER/Golgi;other cell component	0.084	0.946	0	1	2	1
P62331	ADP-ribosylation factor 6 OS=Mus musculus OX=10090 GN=Arf6 PE=1 SV=2	Arf6	plasma membrane;other membranes;cytosol;ER/Golgi;other cytoplasmic organelle;other cell component	0.084	0.942	6	1	1	1
Q8K3A6	Protein ARMCX6 OS=Mus musculus OX=10090 GN=Armcx6 PE=2 SV=1	Armcx6	other membranes;mitochondrion	0.084	0.942	3	1	2	1
Q9R016	Baculoviral IAP repeat-containing protein 1e OS=Mus musculus OX=10090 GN=Naip5 PE=1 SV=3	Naip5	cytosol;other cell component	0.085	0.939	1	1	1	1
Q3TDD9	Protein phosphatase 1 regulatory subunit 21 OS=Mus musculus OX=10090 GN=Ppp1r21 PE=1 SV=2	Ppp1r21	other cytoplasmic organelle	0.085	0.937	1	1	1	1
Q8BRJ4	Protein phosphatase 1 regulatory subunit 3E OS=Mus musculus OX=10090 GN=Ppp1r3e PE=1 SV=2	Ppp1r3e	other cell component	0.085	0.934	3	1	2	1
Q8BP74	L-seryl-tRNA(Sec) kinase OS=Mus musculus OX=10090 GN=Pstk PE=1 SV=2	Pstk	cytosol	0.085	0.932	2	1	1	1
P08030	Adenine phosphoribosyltransferase OS=Mus musculus OX=10090 GN=Aprt PE=1 SV=2	Aprt	cytosol;nucleus;other cell component	0.085	0.932	4	1	2	1
Q6PGC1	ATP-dependent RNA helicase DHX29 OS=Mus musculus OX=10090 GN=Dhx29 PE=1 SV=1	Dhx29	cytosol;translational apparatus	0.085	0.932	1	1	1	1
Q6IE26	Epoxide hydrolase 4 OS=Mus musculus OX=10090 GN=Ephx4 PE=2 SV=2	Ephx4	other membranes	0.085	0.927	3	1	1	1
Q99LB6	Methionine adenosyltransferase 2 subunit beta OS=Mus musculus OX=10090 GN=Mat2b PE=1 SV=1	Mat2b	nucleus;other cell component	0.087	0.923	4	1	2	1
Q91Z67	SLIT-ROBO Rho GTPase-activating protein 2 OS=Mus musculus OX=10090 GN=Srgap2 PE=1 SV=2	Srgap2	plasma membrane;other membranes;cytosol;nucleus;other cell component	0.087	0.922	1	1	2	1
Q922Q1	Mitochondrial amidoxime reducing component 2 OS=Mus musculus OX=10090 GN=Marc2 PE=1 SV=1	Mtarc2	other membranes;mitochondrion;other cytoplasmic organelle	0.087	0.922	2	1	2	1
Q4U4S6	Xin actin-binding repeat-containing protein 2 OS=Mus musculus OX=10090 GN=Xirp2 PE=1 SV=1	Xirp2	cytoskeleton;other cell component	0.087	0.921	0	1	1	1
Q9EPL8	Importin-7 OS=Mus musculus OX=10090 GN=Ipo7 PE=1 SV=2	Ipo7	cytosol;nucleus	0.087	0.915	1	1	1	1
Q9CZD3	Glycine--tRNA ligase OS=Mus musculus OX=10090 GN=Gars1 PE=1 SV=1	Gars1	non-structural extracellular;cytosol;other cell component	0.087	0.914	2	1	1	1
B2RY56	RNA-binding protein 25 OS=Mus musculus OX=10090 GN=Rbm25 PE=1 SV=2	Rbm25	nucleus;other cell component	0.089	0.91	1	1	1	1
P61255	60S ribosomal protein L26 OS=Mus musculus OX=10090 GN=Rpl26 PE=1 SV=1	Rpl26	cytosol;translational apparatus;nucleus;other cell component	0.089	0.909	6	1	1	1
O09053	Werner syndrome ATP-dependent helicase homolog OS=Mus musculus OX=10090 GN=Wrn PE=1 SV=3	Wrn	cytoskeleton;nucleus;other cell component	0.089	0.908	1	1	1	1
O35242	Protein FAN OS=Mus musculus OX=10090 GN=Nsmaf PE=1 SV=2	Nsmaf		0.089	0.907	1	1	1	1
Q60676	Serine/threonine-protein phosphatase 5 OS=Mus musculus OX=10090 GN=Ppp5c PE=1 SV=3	Ppp5c	plasma membrane;other membranes;cytosol;nucleus;other cell component	0.09	0.906	2	1	1	1
Q8BMG7	Rab3 GTPase-activating protein non-catalytic subunit OS=Mus musculus OX=10090 GN=Rab3gap2 PE=1 SV=2	Rab3gap2	plasma membrane;other membranes;cytosol;other cell component	0.091	0.904	1	1	1	1
Q9ESJ4	NCK-interacting protein with SH3 domain OS=Mus musculus OX=10090 GN=Nckipsd PE=1 SV=2	Nckipsd	nucleus	0.091	0.903	1	1	2	1
Q3UUG6	TBC1 domain family member 24 OS=Mus musculus OX=10090 GN=Tbc1d24 PE=1 SV=2	Tbc1d24	plasma membrane;other membranes;other cell component	0.091	0.9	2	1	1	1
Q8BUG5	Calcyphosin-2 OS=Mus musculus OX=10090 GN=Caps2 PE=2 SV=2	Caps2		0.092	0.898	1	1	1	1
O09111	NADH dehydrogenase [ubiquinone] 1 beta subcomplex subunit 11, mitochondrial OS=Mus musculus OX=10090 GN=Ndufb11 PE=1 SV=2	Ndufb11	other membranes;mitochondrion	0.092	0.894	5	1	1	1
Q9QXW9	Large neutral amino acids transporter small subunit 2 OS=Mus musculus OX=10090 GN=Slc7a8 PE=1 SV=1	Slc7a8	plasma membrane;other membranes;other cell component	0.092	0.894	1	1	2	1
Q9JII5	DAZ-associated protein 1 OS=Mus musculus OX=10090 GN=Dazap1 PE=1 SV=2	Dazap1	cytosol;nucleus;other cell component	0.093	0.893	1	1	2	1
Q9QUH0	Glutaredoxin-1 OS=Mus musculus OX=10090 GN=Glrx PE=1 SV=3	Glrx	cytosol;mitochondrion;nucleus;other cell component	0.093	0.892	7	1	2	1
Q9R1P0	Proteasome subunit alpha type-4 OS=Mus musculus OX=10090 GN=Psma4 PE=1 SV=1	Psma4	cytosol;nucleus;other cell component	0.092	0.891	4	1	1	1
Q8C3F7	Kelch-like protein 30 OS=Mus musculus OX=10090 GN=Klhl30 PE=2 SV=1	Klhl30		0.093	0.886	5	1	1	1
P62073	Mitochondrial import inner membrane translocase subunit Tim10 OS=Mus musculus OX=10090 GN=Timm10 PE=1 SV=1	Timm10	other membranes;mitochondrion	0.093	0.886	7	1	1	1
Q8BYH8	Chromodomain-helicase-DNA-binding protein 9 OS=Mus musculus OX=10090 GN=Chd9 PE=1 SV=2	Chd9	nucleus;other cell component	0.095	0.882	1	1	1	1
Q8BH50	Uncharacterized protein C18orf25 homolog OS=Mus musculus OX=10090 PE=1 SV=1			0.095	0.881	4	1	1	1
Q68ED2	Metabotropic glutamate receptor 7 OS=Mus musculus OX=10090 GN=Grm7 PE=1 SV=1	Grm7	plasma membrane;other membranes;ER/Golgi;other cell component	0.095	0.876	1	1	1	1
Q91VN0	Low-density lipoprotein receptor-related protein 5 OS=Mus musculus OX=10090 GN=Lrp5 PE=1 SV=3	Lrp5	plasma membrane;other membranes;ER/Golgi;other cell component	0.095	0.876	1	1	1	1
A2A5Z6	E3 ubiquitin-protein ligase SMURF2 OS=Mus musculus OX=10090 GN=Smurf2 PE=1 SV=1	Smurf2	plasma membrane;other membranes;cytosol;nucleus;other cell component	0.097	0.875	1	1	1	1
Q63912	Oligodendrocyte-myelin glycoprotein OS=Mus musculus OX=10090 GN=Omg PE=1 SV=1	Omg	plasma membrane;other membranes;other cell component	0.096	0.874	1	1	1	1
Q3UR85	Myelin regulatory factor OS=Mus musculus OX=10090 GN=Myrf PE=1 SV=2	Myrf	other membranes;cytosol;ER/Golgi;nucleus;other cell component	0.096	0.873	2	1	1	1
Q8K4P0	pre-mRNA 3' end processing protein WDR33 OS=Mus musculus OX=10090 GN=Wdr33 PE=1 SV=1	Wdr33	nucleus;other cell component	0.097	0.872	0	1	1	1
Q9CXJ1	Probable glutamate--tRNA ligase, mitochondrial OS=Mus musculus OX=10090 GN=Ears2 PE=1 SV=1	Ears2	mitochondrion	0.097	0.869	2	1	2	1
O08746	Matrilin-2 OS=Mus musculus OX=10090 GN=Matn2 PE=2 SV=2	Matn2	extracellular matrix	0.097	0.868	2	1	1	1
Q9Z1S8	GRB2-associated-binding protein 2 OS=Mus musculus OX=10090 GN=Gab2 PE=1 SV=2	Gab2	plasma membrane;other membranes;cytosol;other cell component	0.097	0.867	2	1	1	1
Q99JI4	26S proteasome non-ATPase regulatory subunit 6 OS=Mus musculus OX=10090 GN=Psmd6 PE=1 SV=1	Psmd6	other cell component	0.097	0.867	2	1	1	1
P63300	Selenoprotein W OS=Mus musculus OX=10090 GN=Selenow PE=1 SV=3	Selenow	plasma membrane;other membranes;cytosol;other cell component	0.097	0.866	7	1	1	1
Q9CR30	Josephin-2 OS=Mus musculus OX=10090 GN=Josd2 PE=1 SV=1	Josd2	cytosol	0.097	0.865	6	1	1	1
Q8R5J9	PRA1 family protein 3 OS=Mus musculus OX=10090 GN=Arl6ip5 PE=1 SV=2	Arl6ip5	plasma membrane;other membranes;cytoskeleton;ER/Golgi;other cell component	0.097	0.865	6	1	1	1
Q9CQR2	40S ribosomal protein S21 OS=Mus musculus OX=10090 GN=Rps21 PE=1 SV=1	Rps21	cytosol;ER/Golgi;translational apparatus;other cell component	0.098	0.864	11	1	1	1
Q7TQE7	Uncharacterized protein KIAA0895 OS=Mus musculus OX=10090 GN=Kiaa0895 PE=2 SV=2	Kiaa0895		0.099	0.862	1	1	1	1
P61079	Ubiquitin-conjugating enzyme E2 D3 OS=Mus musculus OX=10090 GN=Ube2d3 PE=1 SV=1	Ube2d3	plasma membrane;other membranes;nucleus;other cytoplasmic organelle	0.099	0.861	4	1	1	1
Q64299	CCN family member 3 OS=Mus musculus OX=10090 GN=Ccn3 PE=1 SV=1	Ccn3	non-structural extracellular;extracellular matrix;other cell component	0.099	0.861	2	1	1	1
Q6ZPQ6	Membrane-associated phosphatidylinositol transfer protein 2 OS=Mus musculus OX=10090 GN=Pitpnm2 PE=1 SV=2	Pitpnm2	other membranes;cytoskeleton;other cell component	0.098	0.859	1	1	1	1
Q8BGA5	KRR1 small subunit processome component homolog OS=Mus musculus OX=10090 GN=Krr1 PE=2 SV=1	Krr1	non-structural extracellular;nucleus;other cell component	0.098	0.858	4	1	1	1
Q3UE31	Uncharacterized protein KIAA0930 homolog OS=Mus musculus OX=10090 PE=1 SV=2			0.099	0.856	2	1	1	1
O70138	Neutrophil collagenase OS=Mus musculus OX=10090 GN=Mmp8 PE=2 SV=2	Mmp8	extracellular matrix	0.101	0.85	4	1	1	1
Q6PCZ4	Melanoma-associated antigen E1 OS=Mus musculus OX=10090 GN=Magee1 PE=1 SV=1	Magee1	plasma membrane;other membranes;nucleus;other cell component	0.101	0.849	1	1	1	1
Q9D5E4	Dynein regulatory complex subunit 3 OS=Mus musculus OX=10090 GN=Drc3 PE=1 SV=1	Drc3	cytoskeleton;other cell component	0.101	0.848	2	1	1	1
Q769J6	A disintegrin and metalloproteinase with thrombospondin motifs 13 OS=Mus musculus OX=10090 GN=Adamts13 PE=1 SV=1	Adamts13	non-structural extracellular;extracellular matrix	0.101	0.847	1	1	1	1
Q7TSV4	Phosphoglucomutase-2 OS=Mus musculus OX=10090 GN=Pgm2 PE=1 SV=1	Pgm2	other cell component	0.101	0.847	4	1	1	1
P55096	ATP-binding cassette sub-family D member 3 OS=Mus musculus OX=10090 GN=Abcd3 PE=1 SV=2	Abcd3	other membranes;other cytoplasmic organelle;other cell component	0.101	0.847	1	1	2	1
Q921V5	Alpha-1,6-mannosyl-glycoprotein 2-beta-N-acetylglucosaminyltransferase OS=Mus musculus OX=10090 GN=Mgat2 PE=1 SV=1	Mgat2	other membranes;ER/Golgi	0.101	0.847	2	1	1	1
P70392	Ras-specific guanine nucleotide-releasing factor 2 OS=Mus musculus OX=10090 GN=Rasgrf2 PE=1 SV=2	Rasgrf2	plasma membrane;other membranes;ER/Golgi	0.101	0.846	1	1	1	1
Q9D5S7	Leucine-rich repeat and guanylate kinase domain-containing protein OS=Mus musculus OX=10090 GN=Lrguk PE=1 SV=1	Lrguk	cytosol;cytoskeleton;other cell component	0.102	0.845	1	1	1	1
Q9DA44	TSSK6-activating co-chaperone protein OS=Mus musculus OX=10090 GN=Tsacc PE=2 SV=1	Tsacc	other cell component	0.102	0.844	10	1	1	1
Q91X91	Nicotinate-nucleotide pyrophosphorylase [carboxylating] OS=Mus musculus OX=10090 GN=Qprt PE=1 SV=1	Qprt	other cell component	0.102	0.844	3	1	1	1
Q684R7	FRAS1-related extracellular matrix protein 1 OS=Mus musculus OX=10090 GN=Frem1 PE=1 SV=1	Frem1	extracellular matrix;other membranes	0.102	0.843	1	1	1	1
Q9CS84	Neurexin-1 OS=Mus musculus OX=10090 GN=Nrxn1 PE=1 SV=3	Nrxn1	plasma membrane;other membranes;ER/Golgi;nucleus;other cell component	0.101	0.843	1	1	1	1
P86048	60S ribosomal protein L10-like OS=Mus musculus OX=10090 GN=Rpl10l PE=2 SV=1	Rpl10l	cytosol;ER/Golgi;translational apparatus;nucleus;other cell component	0.101	0.842	4	1	1	1
Q62264	Thyroid hormone-inducible hepatic protein OS=Mus musculus OX=10090 GN=Thrsp PE=1 SV=1	Thrsp	cytosol;nucleus	0.102	0.84	4	1	2	1
P31230	Aminoacyl tRNA synthase complex-interacting multifunctional protein 1 OS=Mus musculus OX=10090 GN=Aimp1 PE=1 SV=2	Aimp1	non-structural extracellular;cytosol;ER/Golgi;nucleus;other cell component	0.102	0.838	4	1	1	1
Q8BTT6	Digestive organ expansion factor homolog OS=Mus musculus OX=10090 GN=Diexf PE=2 SV=2	Diexf	nucleus;other cell component	0.102	0.838	1	1	1	1
Q80TS3	Adhesion G protein-coupled receptor L3 OS=Mus musculus OX=10090 GN=Adgrl3 PE=1 SV=3	Adgrl3	plasma membrane;other membranes;other cell component	0.102	0.836	1	1	1	1
Q9D023	Mitochondrial pyruvate carrier 2 OS=Mus musculus OX=10090 GN=Mpc2 PE=1 SV=1	Mpc2	other membranes;mitochondrion	0.102	0.836	6	1	2	1
Q9QYJ3	DnaJ homolog subfamily B member 1 OS=Mus musculus OX=10090 GN=Dnajb1 PE=1 SV=3	Dnajb1	cytosol;nucleus;other cell component	0.102	0.836	4	1	1	1
B2RXS4	Plexin-B2 OS=Mus musculus OX=10090 GN=Plxnb2 PE=1 SV=1	Plxnb2	plasma membrane;other membranes;other cell component	0.102	0.835	1	1	1	1
O35160	Pituitary homeobox 3 OS=Mus musculus OX=10090 GN=Pitx3 PE=1 SV=1	Pitx3	nucleus;other cell component	0.104	0.834	4	1	1	1
A2ARZ3	Fibrous sheath-interacting protein 2 OS=Mus musculus OX=10090 GN=Fsip2 PE=1 SV=3	Fsip2	cytoskeleton	0.104	0.834	0	1	1	1
P63082	V-type proton ATPase 16 kDa proteolipid subunit OS=Mus musculus OX=10090 GN=Atp6v0c PE=1 SV=1	Atp6v0c	other membranes;ER/Golgi;other cytoplasmic organelle	0.104	0.832	5	1	2	1
Q99M51	Cytoplasmic protein NCK1 OS=Mus musculus OX=10090 GN=Nck1 PE=1 SV=1	Nck1	plasma membrane;other membranes;cytosol;ER/Golgi;translational apparatus;nucleus;other cell component	0.104	0.83	3	1	1	1
P47746	Cannabinoid receptor 1 OS=Mus musculus OX=10090 GN=Cnr1 PE=1 SV=1	Cnr1	plasma membrane;other membranes;cytoskeleton;mitochondrion;other cell component	0.105	0.828	1	1	1	1
Q9WV80	Sorting nexin-1 OS=Mus musculus OX=10090 GN=Snx1 PE=1 SV=1	Snx1	other membranes;cytosol;ER/Golgi;other cytoplasmic organelle;other cell component	0.105	0.826	2	1	1	1
P51655	Glypican-4 OS=Mus musculus OX=10090 GN=Gpc4 PE=1 SV=2	Gpc4	non-structural extracellular;plasma membrane;other membranes;ER/Golgi;other cell component	0.106	0.824	1	1	1	1
Q99L45	Eukaryotic translation initiation factor 2 subunit 2 OS=Mus musculus OX=10090 GN=Eif2s2 PE=1 SV=1	Eif2s2	other cell component	0.107	0.823	3	1	1	1
Q6ZPJ3	(E3-independent) E2 ubiquitin-conjugating enzyme UBE2O OS=Mus musculus OX=10090 GN=Ube2o PE=1 SV=3	Ube2o	cytosol;nucleus;other cell component	0.107	0.822	1	1	1	1
B1AVY7	Kinesin-like protein KIF16B OS=Mus musculus OX=10090 GN=Kif16b PE=1 SV=1	Kif16b	other membranes;cytosol;cytoskeleton;other cytoplasmic organelle;other cell component	0.107	0.821	1	1	1	1
Q6GQV0	Tubulin epsilon and delta complex protein 2 OS=Mus musculus OX=10090 GN=Tedc2 PE=1 SV=1	Tedc2	cytoskeleton;other cell component	0.109	0.818	4	1	1	1
O54794	Aquaporin-7 OS=Mus musculus OX=10090 GN=Aqp7 PE=1 SV=1	Aqp7	plasma membrane;other membranes;other cell component	0.11	0.817	2	1	1	1
Q9QYA2	Mitochondrial import receptor subunit TOM40 homolog OS=Mus musculus OX=10090 GN=Tomm40 PE=1 SV=3	Tomm40	other membranes;cytosol;mitochondrion;other cell component	0.11	0.817	2	1	2	1
Q8BY71	Histone acetyltransferase type B catalytic subunit OS=Mus musculus OX=10090 GN=Hat1 PE=1 SV=1	Hat1	nucleus;other cell component	0.11	0.817	1	1	1	1
Q8VDP6	CDP-diacylglycerol--inositol 3-phosphatidyltransferase OS=Mus musculus OX=10090 GN=Cdipt PE=1 SV=1	Cdipt	plasma membrane;other membranes;ER/Golgi	0.11	0.817	5	1	1	1
Q9QYK4	Heparan-sulfate 6-O-sulfotransferase 3 OS=Mus musculus OX=10090 GN=Hs6st3 PE=1 SV=2	Hs6st3	other membranes	0.111	0.815	2	1	1	1
P21460	Cystatin-C OS=Mus musculus OX=10090 GN=Cst3 PE=1 SV=2	Cst3	non-structural extracellular;extracellular matrix;plasma membrane;other membranes;cytoskeleton;ER/Golgi;nucleus;other cytoplasmic organelle;other cell component	0.111	0.814	5	1	1	1
Q9DB26	Phytanoyl-CoA dioxygenase domain-containing protein 1 OS=Mus musculus OX=10090 GN=Phyhd1 PE=1 SV=2	Phyhd1		0.114	0.81	3	1	1	1
Q3USF0	Acetylgalactosaminyl-O-glycosyl-glycoprotein beta-1,3-N-acetylglucosaminyltransferase OS=Mus musculus OX=10090 GN=B3gnt6 PE=2 SV=2	B3gnt6	other membranes;ER/Golgi	0.114	0.809	2	1	1	1
Q62433	Protein NDRG1 OS=Mus musculus OX=10090 GN=Ndrg1 PE=1 SV=1	Ndrg1	plasma membrane;other membranes;cytosol;cytoskeleton;nucleus;other cytoplasmic organelle;other cell component	0.114	0.809	2	1	1	1
Q8VEJ4	Notchless protein homolog 1 OS=Mus musculus OX=10090 GN=Nle1 PE=1 SV=4	Nle1	nucleus	0.114	0.809	3	1	1	1
Q99K46	Ubiquitin carboxyl-terminal hydrolase 11 OS=Mus musculus OX=10090 GN=Usp11 PE=1 SV=4	Usp11	cytosol;nucleus;other cell component	0.115	0.808	1	1	1	1
O88507	Ciliary neurotrophic factor receptor subunit alpha OS=Mus musculus OX=10090 GN=Cntfr PE=1 SV=2	Cntfr	non-structural extracellular;plasma membrane;other membranes;other cell component	0.116	0.807	2	1	1	1
Q9D7X8	Gamma-glutamylcyclotransferase OS=Mus musculus OX=10090 GN=Ggct PE=1 SV=1	Ggct	cytosol	0.116	0.805	4	1	1	1
Q8CDG3	Deubiquitinating protein VCIP135 OS=Mus musculus OX=10090 GN=Vcpip1 PE=1 SV=1	Vcpip1	ER/Golgi;nucleus;other cell component	0.116	0.804	1	1	1	1
E9Q7X7	Neurexin-2 OS=Mus musculus OX=10090 GN=Nrxn2 PE=1 SV=1	Nrxn2	plasma membrane;other membranes;other cell component	0.12	0.801	1	1	1	1
Q99LD4	COP9 signalosome complex subunit 1 OS=Mus musculus OX=10090 GN=Gps1 PE=1 SV=1	Gps1	cytosol;nucleus	0.123	0.795	2	1	2	1
Q61085	Rhophilin-1 OS=Mus musculus OX=10090 GN=Rhpn1 PE=1 SV=2	Rhpn1	cytosol	0.123	0.794	1	1	1	1
Q69Z23	Dynein heavy chain 17, axonemal OS=Mus musculus OX=10090 GN=Dnah17 PE=1 SV=2	Dnah17	cytoskeleton	0.123	0.794	0	1	1	1
P51912	Neutral amino acid transporter B(0) OS=Mus musculus OX=10090 GN=Slc1a5 PE=1 SV=2	Slc1a5	plasma membrane;other membranes;other cell component	0.123	0.791	1	1	1	1
Q62226	Sonic hedgehog protein OS=Mus musculus OX=10090 GN=Shh PE=1 SV=2	Shh	non-structural extracellular;extracellular matrix;plasma membrane;other membranes;ER/Golgi;nucleus;other cell component	0.123	0.79	2	1	2	1
P28184	Metallothionein-3 OS=Mus musculus OX=10090 GN=Mt3 PE=1 SV=1	Mt3	non-structural extracellular;plasma membrane;other membranes;cytosol;cytoskeleton;mitochondrion;ER/Golgi;translational apparatus;nucleus;other cell component	0.124	0.788	9	1	1	1
Q9Z2D3	Gasdermin-E OS=Mus musculus OX=10090 GN=Gsdme PE=1 SV=1	Gsdme	plasma membrane;other membranes;cytosol;other cell component	0.124	0.788	4	1	1	1
Q9CXV1	Succinate dehydrogenase [ubiquinone] cytochrome b small subunit, mitochondrial OS=Mus musculus OX=10090 GN=Sdhd PE=1 SV=2	Sdhd	other membranes;mitochondrion	0.124	0.785	4	1	2	1
Q8CE90	Dual specificity mitogen-activated protein kinase kinase 7 OS=Mus musculus OX=10090 GN=Map2k7 PE=1 SV=1	Map2k7	cytosol;nucleus;other cell component	0.124	0.783	2	1	1	1
Q9QXZ0	Microtubule-actin cross-linking factor 1 OS=Mus musculus OX=10090 GN=Macf1 PE=1 SV=2	Macf1	plasma membrane;other membranes;cytoskeleton;ER/Golgi;other cell component	0.124	0.783	0	1	1	1
Q8BGS3	Zinc finger protein with KRAB and SCAN domains 1 OS=Mus musculus OX=10090 GN=Zkscan1 PE=2 SV=1	Zkscan1	nucleus	0.124	0.781	4	1	1	1
Q9Z0X1	Apoptosis-inducing factor 1, mitochondrial OS=Mus musculus OX=10090 GN=Aifm1 PE=1 SV=1	Aifm1	other membranes;cytosol;mitochondrion;nucleus;other cell component	0.124	0.779	1	1	1	1
Q9EQW8	Bifunctional heparan sulfate N-deacetylase/N-sulfotransferase 4 OS=Mus musculus OX=10090 GN=Ndst4 PE=2 SV=2	Ndst4	other membranes;ER/Golgi	0.124	0.779	1	1	1	1
Q8K1N2	Pleckstrin homology-like domain family B member 2 OS=Mus musculus OX=10090 GN=Phldb2 PE=1 SV=2	Phldb2	plasma membrane;other membranes;cytosol;cytoskeleton;other cell component	0.124	0.778	1	1	2	1
Q6RHR9	Membrane-associated guanylate kinase, WW and PDZ domain-containing protein 1 OS=Mus musculus OX=10090 GN=Magi1 PE=1 SV=1	Magi1	plasma membrane;other membranes;nucleus;other cell component	0.125	0.775	0	1	1	1
Q9D1D4	Transmembrane emp24 domain-containing protein 10 OS=Mus musculus OX=10090 GN=Tmed10 PE=1 SV=1	Tmed10	plasma membrane;other membranes;ER/Golgi;other cell component	0.126	0.775	4	1	1	1
Q32MW3	Acyl-coenzyme A thioesterase 10, mitochondrial OS=Mus musculus OX=10090 GN=Acot10 PE=2 SV=1	Acot10		0.127	0.773	2	1	2	1
Q9CY64	Biliverdin reductase A OS=Mus musculus OX=10090 GN=Blvra PE=1 SV=1	Blvra	cytosol	0.126	0.773	2	1	1	1
Q9D517	1-acyl-sn-glycerol-3-phosphate acyltransferase gamma OS=Mus musculus OX=10090 GN=Agpat3 PE=1 SV=2	Agpat3	other membranes;ER/Golgi;nucleus;other cell component	0.126	0.772	3	1	1	1
Q8BGH2	Sorting and assembly machinery component 50 homolog OS=Mus musculus OX=10090 GN=Samm50 PE=1 SV=1	Samm50	other membranes;mitochondrion	0.127	0.77	3	1	1	1
Q80UW8	DNA-directed RNA polymerases I, II, and III subunit RPABC1 OS=Mus musculus OX=10090 GN=Polr2e PE=1 SV=1	Polr2e	nucleus	0.127	0.769	4	1	1	1
Q80TT8	Cullin-9 OS=Mus musculus OX=10090 GN=Cul9 PE=1 SV=2	Cul9	cytosol;other cell component	0.127	0.769	0	1	1	1
Q9CXW2	28S ribosomal protein S22, mitochondrial OS=Mus musculus OX=10090 GN=Mrps22 PE=1 SV=1	Mrps22	mitochondrion;translational apparatus	0.127	0.768	3	1	1	1
Q6P4T2	U5 small nuclear ribonucleoprotein 200 kDa helicase OS=Mus musculus OX=10090 GN=Snrnp200 PE=1 SV=1	Snrnp200	nucleus	0.127	0.766	0	1	1	1
A2AQP0	Myosin-7B OS=Mus musculus OX=10090 GN=Myh7b PE=3 SV=1	Myh7b	other membranes;cytoskeleton;other cell component	0.127	0.766	1	1	1	1
Q61824	Disintegrin and metalloproteinase domain-containing protein 12 OS=Mus musculus OX=10090 GN=Adam12 PE=1 SV=2	Adam12	plasma membrane;other membranes;nucleus	0.127	0.764	1	1	2	1
Q8CGC4	Protein LSM14 homolog B OS=Mus musculus OX=10090 GN=Lsm14b PE=1 SV=3	Lsm14b		0.128	0.764	2	1	2	1
P70279	Surfeit locus protein 6 OS=Mus musculus OX=10090 GN=Surf6 PE=1 SV=1	Surf6	nucleus	0.128	0.762	2	1	1	1
E9Q4F7	Ankyrin repeat domain-containing protein 11 OS=Mus musculus OX=10090 GN=Ankrd11 PE=1 SV=1	Ankrd11	plasma membrane;other membranes;cytosol;nucleus	0.127	0.762	1	1	1	1
Q04750	DNA topoisomerase 1 OS=Mus musculus OX=10090 GN=Top1 PE=1 SV=2	Top1	nucleus;other cell component	0.129	0.759	1	1	1	1
Q8CBD1	Nuclear receptor-interacting protein 1 OS=Mus musculus OX=10090 GN=Nrip1 PE=1 SV=1	Nrip1	cytosol;nucleus;other cell component	0.129	0.757	1	1	1	1
Q8K3A9	7SK snRNA methylphosphate capping enzyme OS=Mus musculus OX=10090 GN=Mepce PE=1 SV=2	Mepce	nucleus;other cell component	0.129	0.756	3	1	1	1
Q99P25	Translin-associated factor X-interacting protein 1 OS=Mus musculus OX=10090 GN=Tsnaxip1 PE=1 SV=2	Tsnaxip1	other cell component	0.13	0.753	2	1	1	1
Q9CQM9	Glutaredoxin-3 OS=Mus musculus OX=10090 GN=Glrx3 PE=1 SV=1	Glrx3	cytosol;cytoskeleton;nucleus;other cell component	0.13	0.752	4	1	1	1
Q8BXV2	BRI3-binding protein OS=Mus musculus OX=10090 GN=Bri3bp PE=1 SV=1	Bri3bp	other membranes;mitochondrion	0.13	0.751	3	1	1	1
Q9CR64	Protein kish-A OS=Mus musculus OX=10090 GN=Tmem167a PE=1 SV=1	Tmem167a	other membranes;ER/Golgi	0.131	0.75	13	1	1	1
Q99PJ2	Probable E3 ubiquitin-protein ligase TRIM8 OS=Mus musculus OX=10090 GN=Trim8 PE=1 SV=3	Trim8	cytosol;nucleus	0.132	0.749	1	1	1	1
Q8R4U7	Leucine zipper protein 1 OS=Mus musculus OX=10090 GN=Luzp1 PE=1 SV=2	Luzp1	nucleus	0.132	0.748	2	1	1	1
Q3UFK8	FERM domain-containing protein 8 OS=Mus musculus OX=10090 GN=Frmd8 PE=1 SV=2	Frmd8	plasma membrane;other membranes;cytosol;cytoskeleton	0.132	0.748	2	1	1	1
Q8BG67	Protein EFR3 homolog A OS=Mus musculus OX=10090 GN=Efr3a PE=1 SV=1	Efr3a	plasma membrane;other membranes;cytosol	0.132	0.748	1	1	1	1
Q8VDM6	Heterogeneous nuclear ribonucleoprotein U-like protein 1 OS=Mus musculus OX=10090 GN=Hnrnpul1 PE=1 SV=1	Hnrnpul1	nucleus	0.133	0.747	1	1	2	1
Q8BYU6	Torsin-1A-interacting protein 2 OS=Mus musculus OX=10090 GN=Tor1aip2 PE=1 SV=1	Tor1aip2	other membranes;ER/Golgi;nucleus	0.133	0.747	1	1	1	1
Q9CZ04	COP9 signalosome complex subunit 7a OS=Mus musculus OX=10090 GN=Cops7a PE=1 SV=2	Cops7a	cytosol;nucleus	0.133	0.746	4	1	2	1
Q8C5R2	Proline and serine-rich protein 2 OS=Mus musculus OX=10090 GN=Proser2 PE=1 SV=3	Proser2		0.132	0.745	3	1	1	1
Q61024	Asparagine synthetase [glutamine-hydrolyzing] OS=Mus musculus OX=10090 GN=Asns PE=1 SV=3	Asns	cytosol	0.132	0.745	2	1	1	1
Q99KC8	von Willebrand factor A domain-containing protein 5A OS=Mus musculus OX=10090 GN=Vwa5a PE=1 SV=2	Vwa5a	nucleus	0.132	0.745	1	1	1	1
Q8K212	Phosphofurin acidic cluster sorting protein 1 OS=Mus musculus OX=10090 GN=Pacs1 PE=1 SV=2	Pacs1	ER/Golgi;other cell component	0.133	0.744	1	1	1	1
Q9QUI6	Atypical chemokine receptor 1 OS=Mus musculus OX=10090 GN=Ackr1 PE=2 SV=2	Ackr1	other membranes;other cytoplasmic organelle	0.133	0.744	4	1	1	1
Q80W14	Pre-mRNA-processing factor 40 homolog B OS=Mus musculus OX=10090 GN=Prpf40b PE=1 SV=2	Prpf40b	nucleus	0.133	0.743	1	1	1	1
Q9JI57	General transcription factor II-I repeat domain-containing protein 1 OS=Mus musculus OX=10090 GN=Gtf2ird1 PE=2 SV=2	Gtf2ird1	cytosol;nucleus	0.132	0.742	1	1	1	1
Q8BWT1	3-ketoacyl-CoA thiolase, mitochondrial OS=Mus musculus OX=10090 GN=Acaa2 PE=1 SV=3	Acaa2	mitochondrion	0.133	0.742	4	1	1	1
Q8K3J9	G-protein coupled receptor family C group 5 member C OS=Mus musculus OX=10090 GN=Gprc5c PE=1 SV=2	Gprc5c	non-structural extracellular;plasma membrane;other membranes;other cell component	0.133	0.741	3	1	1	1
Q5SGK3	Aldehyde oxidase 2 OS=Mus musculus OX=10090 GN=Aox2 PE=1 SV=2	Aox2	cytosol	0.133	0.741	1	1	1	1
Q9JMF3	Guanine nucleotide-binding protein G(I)/G(S)/G(O) subunit gamma-13 OS=Mus musculus OX=10090 GN=Gng13 PE=1 SV=1	Gng13	plasma membrane;other membranes;other cell component	0.134	0.74	9	1	1	1
Q9QZM3	Cardiotrophin-like cytokine factor 1 OS=Mus musculus OX=10090 GN=Clcf1 PE=2 SV=1	Clcf1	non-structural extracellular	0.134	0.74	4	1	1	1
P0C5E4	Phosphatidylinositol phosphatase PTPRQ OS=Mus musculus OX=10090 GN=Ptprq PE=1 SV=1	Ptprq	other membranes;other cell component	0.134	0.738	1	1	1	1
B1ARD6	Schlafen family member 9 OS=Mus musculus OX=10090 GN=Slfn9 PE=2 SV=1	Slfn9	nucleus;other cell component	0.133	0.738	1	1	1	1
Q9JKP8	Chromatin accessibility complex protein 1 OS=Mus musculus OX=10090 GN=Chrac1 PE=1 SV=1	Chrac1	nucleus	0.133	0.738	6	1	1	1
P63216	Guanine nucleotide-binding protein G(I)/G(S)/G(O) subunit gamma-3 OS=Mus musculus OX=10090 GN=Gng3 PE=1 SV=1	Gng3	plasma membrane;other membranes;other cell component	0.133	0.737	8	1	1	1
Q8CGK3	Lon protease homolog, mitochondrial OS=Mus musculus OX=10090 GN=Lonp1 PE=1 SV=2	Lonp1	cytosol;mitochondrion;nucleus	0.133	0.737	1	1	1	1
Q91XA8	Kelch domain-containing protein 8A OS=Mus musculus OX=10090 GN=Klhdc8a PE=2 SV=1	Klhdc8a		0.134	0.736	3	1	1	1
Q78XF5	Oligosaccharyltransferase complex subunit OSTC OS=Mus musculus OX=10090 GN=Ostc PE=1 SV=1	Ostc	other membranes;ER/Golgi	0.134	0.734	8	1	1	1
Q9D4H8	Cullin-2 OS=Mus musculus OX=10090 GN=Cul2 PE=1 SV=2	Cul2	nucleus;other cell component	0.135	0.734	1	1	1	1
Q5SV85	Synergin gamma OS=Mus musculus OX=10090 GN=Synrg PE=1 SV=1	Synrg	other membranes;cytosol;ER/Golgi	0.136	0.733	1	1	1	1
O88410	C-X-C chemokine receptor type 3 OS=Mus musculus OX=10090 GN=Cxcr3 PE=1 SV=2	Cxcr3	plasma membrane;other membranes;other cell component	0.135	0.733	2	1	1	1
Q2YDW2	Protein misato homolog 1 OS=Mus musculus OX=10090 GN=Msto1 PE=1 SV=1	Msto1	other membranes;mitochondrion;other cell component	0.135	0.732	3	1	1	1
Q6PD19	Armadillo-like helical domain-containing protein 3 OS=Mus musculus OX=10090 GN=Armh3 PE=1 SV=2	Armh3	other membranes;cytosol;ER/Golgi	0.137	0.731	1	1	2	1
Q8C0E2	Vacuolar protein sorting-associated protein 26B OS=Mus musculus OX=10090 GN=Vps26b PE=1 SV=1	Vps26b	other membranes;cytosol;other cytoplasmic organelle;other cell component	0.138	0.73	2	1	1	1
Q8CD54	Piezo-type mechanosensitive ion channel component 2 OS=Mus musculus OX=10090 GN=Piezo2 PE=1 SV=2	Piezo2	plasma membrane;other membranes	0.138	0.728	0	1	2	1
Q924X6	Low-density lipoprotein receptor-related protein 8 OS=Mus musculus OX=10090 GN=Lrp8 PE=1 SV=2	Lrp8	non-structural extracellular;plasma membrane;other membranes;cytoskeleton;other cell component	0.138	0.728	2	1	1	1
Q9JKP5	Muscleblind-like protein 1 OS=Mus musculus OX=10090 GN=Mbnl1 PE=1 SV=1	Mbnl1	cytosol;nucleus;other cell component	0.138	0.727	3	1	1	1
Q5SPW0	Vacuolar protein sorting-associated protein 54 OS=Mus musculus OX=10090 GN=Vps54 PE=1 SV=1	Vps54	other membranes;cytosol;ER/Golgi;nucleus;other cell component	0.138	0.727	1	1	1	1
A2RRY8	Spermatogenesis-associated serine-rich protein 1 OS=Mus musculus OX=10090 GN=Spats1 PE=1 SV=1	Spats1		0.137	0.727	3	1	2	1
Q99LM9	Transcriptional adapter 1 OS=Mus musculus OX=10090 GN=Tada1 PE=2 SV=1	Tada1	cytosol;nucleus;other cell component	0.137	0.725	4	1	1	1
Q9ERB5	Solute carrier organic anion transporter family member 1C1 OS=Mus musculus OX=10090 GN=Slco1c1 PE=1 SV=1	Slco1c1	plasma membrane;other membranes	0.137	0.725	1	1	1	1
Q9CZU3	Exosome RNA helicase MTR4 OS=Mus musculus OX=10090 GN=Mtrex PE=1 SV=1	Mtrex	nucleus	0.137	0.724	1	1	1	1
Q52KB6	C2 domain-containing protein 3 OS=Mus musculus OX=10090 GN=C2cd3 PE=1 SV=3	C2cd3	cytoskeleton;other cell component	0.137	0.723	0	1	1	1
O08759	Ubiquitin-protein ligase E3A OS=Mus musculus OX=10090 GN=Ube3a PE=1 SV=2	Ube3a	cytosol;nucleus;other cell component	0.138	0.722	1	1	1	1
A2AJ15	Endoplasmic reticulum mannosyl-oligosaccharide 1,2-alpha-mannosidase OS=Mus musculus OX=10090 GN=Man1b1 PE=1 SV=1	Man1b1	other membranes;ER/Golgi;other cell component	0.138	0.722	2	1	1	1
Q9JMH9	Unconventional myosin-XVIIIa OS=Mus musculus OX=10090 GN=Myo18a PE=1 SV=2	Myo18a	other membranes;cytoskeleton;ER/Golgi;other cell component	0.138	0.722	0	1	1	1
P00158	Cytochrome b OS=Mus musculus OX=10090 GN=Mt-Cyb PE=1 SV=1	Mt-Cyb	other membranes;mitochondrion;other cell component	0.138	0.721	2	1	1	1
Q9WU63	Heme-binding protein 2 OS=Mus musculus OX=10090 GN=Hebp2 PE=1 SV=1	Hebp2	mitochondrion;other cell component	0.139	0.72	13	1	1	1
Q9D6E4	Tetratricopeptide repeat protein 9B OS=Mus musculus OX=10090 GN=Ttc9b PE=1 SV=1	Ttc9b		0.141	0.718	3	1	1	1
O35621	Phosphomannomutase 1 OS=Mus musculus OX=10090 GN=Pmm1 PE=1 SV=1	Pmm1	cytosol;other cell component	0.141	0.716	3	1	1	1
Q9CPV1	Spindle and kinetochore-associated protein 1 OS=Mus musculus OX=10090 GN=Ska1 PE=2 SV=2	Ska1	cytoskeleton;other cell component	0.142	0.715	6	1	2	1
O09117	Synaptophysin-like protein 1 OS=Mus musculus OX=10090 GN=Sypl1 PE=1 SV=2	Sypl1	other membranes;ER/Golgi;other cell component	0.142	0.712	2	1	1	1
B1AQJ2	Ubiquitin carboxyl-terminal hydrolase 36 OS=Mus musculus OX=10090 GN=Usp36 PE=1 SV=1	Usp36	cytosol;nucleus;other cell component	0.142	0.712	1	1	1	1
Q9Z1W9	STE20/SPS1-related proline-alanine-rich protein kinase OS=Mus musculus OX=10090 GN=Stk39 PE=1 SV=1	Stk39	plasma membrane;other membranes;cytosol;cytoskeleton;nucleus;other cell component	0.142	0.712	1	1	1	1
Q52KF3	Protein spire homolog 1 OS=Mus musculus OX=10090 GN=Spire1 PE=1 SV=1	Spire1	plasma membrane;other membranes;cytosol;cytoskeleton;mitochondrion;ER/Golgi;nucleus;other cell component	0.143	0.71	1	1	1	1
A4QPC6	Butyrophilin subfamily 2 member A2 OS=Mus musculus OX=10090 GN=Btn2a2 PE=1 SV=1	Btn2a2	plasma membrane;other membranes;other cell component	0.144	0.708	2	1	1	1
O35286	Pre-mRNA-splicing factor ATP-dependent RNA helicase DHX15 OS=Mus musculus OX=10090 GN=Dhx15 PE=1 SV=2	Dhx15	nucleus	0.144	0.708	1	1	1	1
Q3UMY5	Echinoderm microtubule-associated protein-like 4 OS=Mus musculus OX=10090 GN=Eml4 PE=1 SV=1	Eml4	cytoskeleton;other cell component	0.144	0.706	1	1	1	1
Q9DB34	Charged multivesicular body protein 2a OS=Mus musculus OX=10090 GN=Chmp2a PE=1 SV=1	Chmp2a	other membranes;cytosol;nucleus;other cytoplasmic organelle	0.144	0.705	3	1	2	1
Q3U108	AT-rich interactive domain-containing protein 5A OS=Mus musculus OX=10090 GN=Arid5a PE=1 SV=1	Arid5a	nucleus;other cell component	0.144	0.704	1	1	1	1
Q9JJ11	Transforming acidic coiled-coil-containing protein 3 OS=Mus musculus OX=10090 GN=Tacc3 PE=1 SV=1	Tacc3	cytosol;cytoskeleton;other cell component	0.144	0.704	1	1	1	1
Q9DBG6	Dolichyl-diphosphooligosaccharide--protein glycosyltransferase subunit 2 OS=Mus musculus OX=10090 GN=Rpn2 PE=1 SV=1	Rpn2	other membranes;ER/Golgi;other cytoplasmic organelle	0.144	0.703	1	1	1	1
A2AJX4	MAM and LDL-receptor class A domain-containing protein 1 OS=Mus musculus OX=10090 GN=Malrd1 PE=1 SV=2	Malrd1	other membranes;ER/Golgi;other cell component	0.144	0.703	0	1	1	1
Q9CQ10	Charged multivesicular body protein 3 OS=Mus musculus OX=10090 GN=Chmp3 PE=1 SV=3	Chmp3	plasma membrane;other membranes;cytosol;other cytoplasmic organelle;other cell component	0.144	0.702	3	1	1	1
Q8C0Y0	Serine/threonine-protein phosphatase 4 regulatory subunit 4 OS=Mus musculus OX=10090 GN=Ppp4r4 PE=1 SV=2	Ppp4r4	cytosol;other cell component	0.145	0.701	1	1	1	1
Q8C102	Polypeptide N-acetylgalactosaminyltransferase 5 OS=Mus musculus OX=10090 GN=Galnt5 PE=2 SV=2	Galnt5	other membranes;ER/Golgi	0.145	0.7	1	1	1	1
Q9D7A8	Armadillo repeat-containing protein 1 OS=Mus musculus OX=10090 GN=Armc1 PE=1 SV=1	Armc1	other membranes;cytosol;mitochondrion	0.145	0.7	2	1	1	1
Q921C3	Bromodomain and WD repeat-containing protein 1 OS=Mus musculus OX=10090 GN=Brwd1 PE=1 SV=2	Brwd1	cytosol;nucleus	0.145	0.699	1	1	1	1
Q3UFY7	7-methylguanosine phosphate-specific 5'-nucleotidase OS=Mus musculus OX=10090 GN=Nt5c3b PE=1 SV=3	Nt5c3b	other cell component	0.145	0.699	4	1	1	1
Q3V1M1	Immunoglobulin superfamily member 10 OS=Mus musculus OX=10090 GN=Igsf10 PE=2 SV=2	Igsf10	non-structural extracellular	0.147	0.695	1	1	1	1
Q9CX62	PAK4-inhibitor INKA1 OS=Mus musculus OX=10090 GN=Inka1 PE=1 SV=2	Inka1	nucleus;other cell component	0.147	0.694	4	1	1	1
Q80YT7	Myomegalin OS=Mus musculus OX=10090 GN=Pde4dip PE=1 SV=2	Pde4dip	cytoskeleton;ER/Golgi;nucleus;other cell component	0.147	0.694	0	1	2	1
Q04999	Inhibin beta B chain OS=Mus musculus OX=10090 GN=Inhbb PE=2 SV=4	Inhbb	non-structural extracellular;other cell component	0.147	0.693	4	1	1	1
Q69ZJ7	RAB6A-GEF complex partner protein 1 OS=Mus musculus OX=10090 GN=Ric1 PE=1 SV=2	Ric1	other membranes;cytosol;ER/Golgi;other cell component	0.147	0.692	1	1	1	1
Q9ES34	Ubiquitin-protein ligase E3B OS=Mus musculus OX=10090 GN=Ube3b PE=1 SV=3	Ube3b		0.147	0.692	2	1	1	1
O08808	Protein diaphanous homolog 1 OS=Mus musculus OX=10090 GN=Diaph1 PE=1 SV=1	Diaph1	plasma membrane;other membranes;cytoskeleton;nucleus;other cell component	0.147	0.691	1	1	1	1
Q80UJ7	Rab3 GTPase-activating protein catalytic subunit OS=Mus musculus OX=10090 GN=Rab3gap1 PE=1 SV=4	Rab3gap1	ER/Golgi;other cell component	0.147	0.691	1	1	2	1
Q3UHJ0	AP2-associated protein kinase 1 OS=Mus musculus OX=10090 GN=Aak1 PE=1 SV=2	Aak1	plasma membrane;other membranes;other cell component	0.147	0.689	1	1	1	1
P51432	1-phosphatidylinositol 4,5-bisphosphate phosphodiesterase beta-3 OS=Mus musculus OX=10090 GN=Plcb3 PE=1 SV=2	Plcb3	plasma membrane;other membranes;cytosol;nucleus;other cell component	0.148	0.687	1	1	1	1
Q80XI3	Eukaryotic translation initiation factor 4 gamma 3 OS=Mus musculus OX=10090 GN=Eif4g3 PE=1 SV=2	Eif4g3	translational apparatus	0.15	0.686	0	1	1	1
A3KGK3	Fer-1-like protein 4 OS=Mus musculus OX=10090 GN=Fer1l4 PE=2 SV=3	Fer1l4	other membranes	0.15	0.686	0	1	1	1
P19091	Androgen receptor OS=Mus musculus OX=10090 GN=Ar PE=1 SV=1	Ar	plasma membrane;other membranes;nucleus;other cell component	0.15	0.686	1	1	1	1
Q8BHN3	Neutral alpha-glucosidase AB OS=Mus musculus OX=10090 GN=Ganab PE=1 SV=1	Ganab	ER/Golgi;other cell component	0.15	0.685	1	1	1	1
Q9Z0R6	Intersectin-2 OS=Mus musculus OX=10090 GN=Itsn2 PE=1 SV=2	Itsn2	plasma membrane;other membranes;cytoskeleton;other cell component	0.15	0.685	0	1	1	1
Q63870	Collagen alpha-1(VII) chain OS=Mus musculus OX=10090 GN=Col7a1 PE=1 SV=3	Col7a1	non-structural extracellular;extracellular matrix;other cell component	0.15	0.684	0	1	1	1
Q9JHX2	Transcription factor Sp5 OS=Mus musculus OX=10090 GN=Sp5 PE=2 SV=1	Sp5	other cell component	0.15	0.683	7	1	1	1
Q3U155	Coiled-coil domain-containing protein 174 OS=Mus musculus OX=10090 GN=Ccdc174 PE=2 SV=1	Ccdc174	nucleus	0.15	0.683	2	1	1	1
Q8CFI5	Probable proline--tRNA ligase, mitochondrial OS=Mus musculus OX=10090 GN=Pars2 PE=1 SV=2	Pars2	mitochondrion	0.15	0.682	1	1	1	1
P55200	Histone-lysine N-methyltransferase 2A OS=Mus musculus OX=10090 GN=Kmt2a PE=1 SV=3	Kmt2a	cytosol;nucleus	0.151	0.682	0	1	1	1
Q08890	Iduronate 2-sulfatase OS=Mus musculus OX=10090 GN=Ids PE=2 SV=3	Ids	other cytoplasmic organelle	0.151	0.68	1	1	1	1

## Sheet: proteinID_frac
Accession	Description	Gene Symbol	Cellular Component	Exp. q-value: Combined	Sum PEP Score	Coverage [%]	# Peptides	# PSMs	# Unique Peptides
P16546	Spectrin alpha chain, non-erythrocytic 1 OS=Mus musculus OX=10090 GN=Sptan1 PE=1 SV=4	Sptan1	plasma membrane;other membranes;cytoskeleton;other cell component	0	637.42	64	148	433	148
Q9JHU4	Cytoplasmic dynein 1 heavy chain 1 OS=Mus musculus OX=10090 GN=Dync1h1 PE=1 SV=2	Dync1h1	cytoskeleton;nucleus;other cell component	0	470.549	36	147	313	147
Q62261	Spectrin beta chain, non-erythrocytic 1 OS=Mus musculus OX=10090 GN=Sptbn1 PE=1 SV=2	Sptbn1	plasma membrane;other membranes;cytoskeleton;nucleus;other cell component	0	465.067	57	117	331	109
Q5SWU9	Acetyl-CoA carboxylase 1 OS=Mus musculus OX=10090 GN=Acaca PE=1 SV=1	Acaca	cytosol;cytoskeleton;nucleus	0	397.298	53	100	311	81
Q68FD5	Clathrin heavy chain 1 OS=Mus musculus OX=10090 GN=Cltc PE=1 SV=3	Cltc	plasma membrane;other membranes;cytosol;cytoskeleton;ER/Golgi;nucleus;other cytoplasmic organelle;other cell component	0	392.26	61	83	314	83
Q05920	Pyruvate carboxylase, mitochondrial OS=Mus musculus OX=10090 GN=Pc PE=1 SV=1	Pc	mitochondrion;other cell component	0	370.265	67	61	519	61
Q6PIC6	Sodium/potassium-transporting ATPase subunit alpha-3 OS=Mus musculus OX=10090 GN=Atp1a3 PE=1 SV=1	Atp1a3	plasma membrane;other membranes;ER/Golgi;nucleus;other cell component	0	270.235	50	48	260	31
Q91ZA3	Propionyl-CoA carboxylase alpha chain, mitochondrial OS=Mus musculus OX=10090 GN=Pcca PE=1 SV=2	Pcca	mitochondrion	0	249.152	72	47	322	45
Q9QXS1	Plectin OS=Mus musculus OX=10090 GN=Plec PE=1 SV=3	Plec	plasma membrane;other membranes;cytosol;cytoskeleton;other cell component	0	230.732	24	96	152	95
Q8VDN2	Sodium/potassium-transporting ATPase subunit alpha-1 OS=Mus musculus OX=10090 GN=Atp1a1 PE=1 SV=1	Atp1a1	plasma membrane;other membranes;cytoskeleton;ER/Golgi;other cytoplasmic organelle;other cell component	0	224.863	47	45	221	28
Q99MR8	Methylcrotonoyl-CoA carboxylase subunit alpha, mitochondrial OS=Mus musculus OX=10090 GN=Mccc1 PE=1 SV=2	Mccc1	mitochondrion;other cell component	0	205.94	73	41	226	40
Q6PIE5	Sodium/potassium-transporting ATPase subunit alpha-2 OS=Mus musculus OX=10090 GN=Atp1a2 PE=1 SV=1	Atp1a2	plasma membrane;other membranes;other cytoplasmic organelle;other cell component	0	202.633	45	44	188	25
Q7TPR4	Alpha-actinin-1 OS=Mus musculus OX=10090 GN=Actn1 PE=1 SV=1	Actn1	plasma membrane;other membranes;cytoskeleton;nucleus;other cell component	0	199.549	54	45	138	25
Q61879	Myosin-10 OS=Mus musculus OX=10090 GN=Myh10 PE=1 SV=2	Myh10	plasma membrane;other membranes;cytosol;cytoskeleton;other cell component	0	199.067	34	60	121	49
Q99104	Unconventional myosin-Va OS=Mus musculus OX=10090 GN=Myo5a PE=1 SV=2	Myo5a	other membranes;cytosol;cytoskeleton;ER/Golgi;other cytoplasmic organelle;other cell component	0	194.26	34	62	133	62
Q9CWF2	Tubulin beta-2B chain OS=Mus musculus OX=10090 GN=Tubb2b PE=1 SV=1	Tubb2b	cytoskeleton;other cell component	0	183.429	72	22	329	1
Q9JI91	Alpha-actinin-2 OS=Mus musculus OX=10090 GN=Actn2 PE=1 SV=2	Actn2	plasma membrane;other membranes;cytoskeleton;other cell component	0	180.147	62	46	120	34
Q7TMM9	Tubulin beta-2A chain OS=Mus musculus OX=10090 GN=Tubb2a PE=1 SV=1	Tubb2a	cytoskeleton;other cell component	0	179.908	72	22	330	1
O08553	Dihydropyrimidinase-related protein 2 OS=Mus musculus OX=10090 GN=Dpysl2 PE=1 SV=2	Dpysl2	plasma membrane;other membranes;cytosol;cytoskeleton;other cell component	0	177.145	78	32	174	26
P68372	Tubulin beta-4B chain OS=Mus musculus OX=10090 GN=Tubb4b PE=1 SV=1	Tubb4b	cytoskeleton;other cell component	0	176.199	72	22	295	1
P19096	Fatty acid synthase OS=Mus musculus OX=10090 GN=Fasn PE=1 SV=2	Fasn	plasma membrane;other membranes;cytosol;ER/Golgi;other cell component	0	172.232	26	54	104	53
P99024	Tubulin beta-5 chain OS=Mus musculus OX=10090 GN=Tubb5 PE=1 SV=1	Tubb5	other membranes;cytosol;cytoskeleton;nucleus;other cell component	0	167.045	72	22	290	4
Q9Z1B3	1-phosphatidylinositol 4,5-bisphosphate phosphodiesterase beta-1 OS=Mus musculus OX=10090 GN=Plcb1 PE=1 SV=2	Plcb1	plasma membrane;other membranes;cytosol;nucleus;other cell component	0	166.144	45	46	104	46
P68369	Tubulin alpha-1A chain OS=Mus musculus OX=10090 GN=Tuba1a PE=1 SV=1	Tuba1a	other membranes;cytoskeleton;other cytoplasmic organelle;other cell component	0	165.047	68	22	286	7
Q8VDD5	Myosin-9 OS=Mus musculus OX=10090 GN=Myh9 PE=1 SV=4	Myh9	plasma membrane;other membranes;cytosol;cytoskeleton;nucleus;other cell component	0	164.73	29	49	92	39
Q02053	Ubiquitin-like modifier-activating enzyme 1 OS=Mus musculus OX=10090 GN=Uba1 PE=1 SV=1	Uba1	other membranes;cytosol;mitochondrion;ER/Golgi;nucleus;other cytoplasmic organelle;other cell component	0	163.031	41	35	117	35
Q9D6F9	Tubulin beta-4A chain OS=Mus musculus OX=10090 GN=Tubb4a PE=1 SV=3	Tubb4a	cytoskeleton;other cell component	0	158.908	73	22	266	5
P16330	2',3'-cyclic-nucleotide 3'-phosphodiesterase OS=Mus musculus OX=10090 GN=Cnp PE=1 SV=3	Cnp	non-structural extracellular;plasma membrane;other membranes;cytosol;cytoskeleton;mitochondrion;nucleus;other cell component	0	157.973	77	30	139	29
P17710	Hexokinase-1 OS=Mus musculus OX=10090 GN=Hk1 PE=1 SV=3	Hk1	plasma membrane;other membranes;cytosol;cytoskeleton;mitochondrion;other cell component	0	157.476	41	38	101	38
P68368	Tubulin alpha-4A chain OS=Mus musculus OX=10090 GN=Tuba4a PE=1 SV=1	Tuba4a	cytoskeleton;other cell component	0	154.56	62	21	263	6
P52480	Pyruvate kinase PKM OS=Mus musculus OX=10090 GN=Pkm PE=1 SV=4	Pkm	cytosol;ER/Golgi;nucleus;other cell component	0	151.236	65	31	114	31
P14873	Microtubule-associated protein 1B OS=Mus musculus OX=10090 GN=Map1b PE=1 SV=2	Map1b	plasma membrane;other membranes;cytosol;cytoskeleton;other cell component	0	147.142	26	44	91	42
P11881	Inositol 1,4,5-trisphosphate receptor type 1 OS=Mus musculus OX=10090 GN=Itpr1 PE=1 SV=2	Itpr1	plasma membrane;other membranes;cytosol;ER/Golgi;nucleus;other cell component	0	145.418	20	57	117	57
P60710	Actin, cytoplasmic 1 OS=Mus musculus OX=10090 GN=Actb PE=1 SV=1	Actb	plasma membrane;other membranes;cytosol;cytoskeleton;nucleus;other cell component	0	145.018	65	18	229	8
G5E829	Plasma membrane calcium-transporting ATPase 1 OS=Mus musculus OX=10090 GN=Atp2b1 PE=1 SV=1	Atp2b1	plasma membrane;other membranes;nucleus;other cell component	0	142.704	35	39	122	20
O55143	Sarcoplasmic/endoplasmic reticulum calcium ATPase 2 OS=Mus musculus OX=10090 GN=Atp2a2 PE=1 SV=2	Atp2a2	plasma membrane;other membranes;cytosol;ER/Golgi;other cell component	0	141.214	39	35	87	35
P63017	Heat shock cognate 71 kDa protein OS=Mus musculus OX=10090 GN=Hspa8 PE=1 SV=1	Hspa8	non-structural extracellular;plasma membrane;other membranes;cytosol;cytoskeleton;ER/Golgi;nucleus;other cytoplasmic organelle;other cell component	0	140.569	61	36	147	23
P46460	Vesicle-fusing ATPase OS=Mus musculus OX=10090 GN=Nsf PE=1 SV=2	Nsf	plasma membrane;other membranes;cytosol;ER/Golgi;other cell component	0	140.422	48	34	96	34
P15508	Spectrin beta chain, erythrocytic OS=Mus musculus OX=10090 GN=Sptb PE=1 SV=4	Sptb	plasma membrane;other membranes;cytosol;cytoskeleton;other cell component	0	140.337	22	43	87	35
Q99KI0	Aconitate hydratase, mitochondrial OS=Mus musculus OX=10090 GN=Aco2 PE=1 SV=1	Aco2	cytosol;mitochondrion	0	140.233	54	34	118	34
Q9ERD7	Tubulin beta-3 chain OS=Mus musculus OX=10090 GN=Tubb3 PE=1 SV=1	Tubb3	cytoskeleton;other cell component	0	138.049	58	19	208	6
Q8BPN8	DmX-like protein 2 OS=Mus musculus OX=10090 GN=Dmxl2 PE=1 SV=3	Dmxl2	other membranes;ER/Golgi;other cell component	0	135.802	20	49	79	47
P39053	Dynamin-1 OS=Mus musculus OX=10090 GN=Dnm1 PE=1 SV=2	Dnm1	plasma membrane;other membranes;cytoskeleton;mitochondrion;ER/Golgi;nucleus;other cell component	0	133.447	42	39	131	25
P56480	ATP synthase subunit beta, mitochondrial OS=Mus musculus OX=10090 GN=Atp5f1b PE=1 SV=2	Atp5f1b	plasma membrane;other membranes;mitochondrion;ER/Golgi;other cell component	0	133.324	67	25	140	25
Q03265	ATP synthase subunit alpha, mitochondrial OS=Mus musculus OX=10090 GN=Atp5f1a PE=1 SV=1	Atp5f1a	plasma membrane;other membranes;mitochondrion;ER/Golgi;nucleus;other cell component	0	132.855	61	30	136	30
Q8CA95	cAMP and cAMP-inhibited cGMP 3',5'-cyclic phosphodiesterase 10A OS=Mus musculus OX=10090 GN=Pde10a PE=1 SV=2	Pde10a	other membranes;other cell component	0	130.805	45	30	114	30
Q04447	Creatine kinase B-type OS=Mus musculus OX=10090 GN=Ckb PE=1 SV=1	Ckb	non-structural extracellular;cytosol;nucleus;other cell component	0	130.332	71	19	160	19
Q9Z0E0	Neurochondrin OS=Mus musculus OX=10090 GN=Ncdn PE=1 SV=1	Ncdn	other membranes;cytosol;other cytoplasmic organelle;other cell component	0	128.788	52	28	73	28
P57780	Alpha-actinin-4 OS=Mus musculus OX=10090 GN=Actn4 PE=1 SV=1	Actn4	cytosol;cytoskeleton;nucleus;other cell component	0	128.332	44	35	82	19
P05064	Fructose-bisphosphate aldolase A OS=Mus musculus OX=10090 GN=Aldoa PE=1 SV=2	Aldoa	non-structural extracellular;plasma membrane;other membranes;cytosol;cytoskeleton;mitochondrion;other cell component	0	126.561	69	22	118	16
Q9R0K7	Plasma membrane calcium-transporting ATPase 2 OS=Mus musculus OX=10090 GN=Atp2b2 PE=1 SV=2	Atp2b2	plasma membrane;other membranes;ER/Golgi;other cell component	0	123.851	35	40	112	25
Q9QYR6	Microtubule-associated protein 1A OS=Mus musculus OX=10090 GN=Map1a PE=1 SV=2	Map1a	cytosol;cytoskeleton;other cell component	0	121.681	21	41	74	39
Q01853	Transitional endoplasmic reticulum ATPase OS=Mus musculus OX=10090 GN=Vcp PE=1 SV=4	Vcp	other membranes;cytosol;ER/Golgi;nucleus;other cell component	0	121.243	50	28	60	27
Q6ZQ38	Cullin-associated NEDD8-dissociated protein 1 OS=Mus musculus OX=10090 GN=Cand1 PE=1 SV=2	Cand1	cytosol;ER/Golgi;nucleus;other cell component	0	120.791	33	34	77	34
Q8C8R3	Ankyrin-2 OS=Mus musculus OX=10090 GN=Ank2 PE=1 SV=2	Ank2	plasma membrane;other membranes;cytoskeleton;mitochondrion;other cytoplasmic organelle;other cell component	0	119.859	13	44	79	34
Q8BH59	Calcium-binding mitochondrial carrier protein Aralar1 OS=Mus musculus OX=10090 GN=Slc25a12 PE=1 SV=1	Slc25a12	other membranes;mitochondrion	0	118.857	58	30	61	30
P11499	Heat shock protein HSP 90-beta OS=Mus musculus OX=10090 GN=Hsp90ab1 PE=1 SV=3	Hsp90ab1	non-structural extracellular;plasma membrane;other membranes;cytosol;nucleus;other cytoplasmic organelle;other cell component	0	118.376	47	29	80	17
P61922	4-aminobutyrate aminotransferase, mitochondrial OS=Mus musculus OX=10090 GN=Abat PE=1 SV=1	Abat	mitochondrion;other cell component	0	117.933	61	23	65	23
P20357	Microtubule-associated protein 2 OS=Mus musculus OX=10090 GN=Map2 PE=1 SV=2	Map2	plasma membrane;other membranes;cytoskeleton;ER/Golgi;nucleus;other cell component	0	117.235	26	35	70	35
Q9DBG3	AP-2 complex subunit beta OS=Mus musculus OX=10090 GN=Ap2b1 PE=1 SV=1	Ap2b1	plasma membrane;other membranes;other cell component	0	113.49	40	31	92	17
P17427	AP-2 complex subunit alpha-2 OS=Mus musculus OX=10090 GN=Ap2a2 PE=1 SV=2	Ap2a2	plasma membrane;other membranes;ER/Golgi;other cell component	0	112.797	41	37	81	21
P43277	Histone H1.3 OS=Mus musculus OX=10090 GN=H1-3 PE=1 SV=2	H1-3	nucleus;other cell component	0	112.451	54	20	156	3
P28652	Calcium/calmodulin-dependent protein kinase type II subunit beta OS=Mus musculus OX=10090 GN=Camk2b PE=1 SV=2	Camk2b	other membranes;cytosol;cytoskeleton;ER/Golgi;other cell component	0	111.976	56	24	135	14
P17426	AP-2 complex subunit alpha-1 OS=Mus musculus OX=10090 GN=Ap2a1 PE=1 SV=1	Ap2a1	plasma membrane;other membranes;other cell component	0	110.923	40	38	85	22
Q60932	Voltage-dependent anion-selective channel protein 1 OS=Mus musculus OX=10090 GN=Vdac1 PE=1 SV=3	Vdac1	plasma membrane;other membranes;mitochondrion;ER/Golgi;other cell component	0	110.887	71	17	80	16
O70133	ATP-dependent RNA helicase A OS=Mus musculus OX=10090 GN=Dhx9 PE=1 SV=2	Dhx9	cytoskeleton;translational apparatus;nucleus;other cell component	0	110.881	26	32	69	32
Q922S4	cGMP-dependent 3',5'-cyclic phosphodiesterase OS=Mus musculus OX=10090 GN=Pde2a PE=1 SV=4	Pde2a	plasma membrane;other membranes;cytosol;mitochondrion;ER/Golgi;nucleus;other cell component	0	108.693	39	29	68	29
O54774	AP-3 complex subunit delta-1 OS=Mus musculus OX=10090 GN=Ap3d1 PE=1 SV=1	Ap3d1	other membranes;ER/Golgi;other cytoplasmic organelle;other cell component	0	106.418	29	29	70	29
Q9QXZ0	Microtubule-actin cross-linking factor 1 OS=Mus musculus OX=10090 GN=Macf1 PE=1 SV=2	Macf1	plasma membrane;other membranes;cytoskeleton;ER/Golgi;other cell component	0	106.387	7	48	81	45
Q61316	Heat shock 70 kDa protein 4 OS=Mus musculus OX=10090 GN=Hspa4 PE=1 SV=1	Hspa4	non-structural extracellular;cytosol;mitochondrion;nucleus;other cell component	0	105.899	35	28	64	27
P09411	Phosphoglycerate kinase 1 OS=Mus musculus OX=10090 GN=Pgk1 PE=1 SV=4	Pgk1	non-structural extracellular;other membranes;cytosol;other cell component	0	105.703	71	26	122	26
P43274	Histone H1.4 OS=Mus musculus OX=10090 GN=H1-4 PE=1 SV=2	H1-4	nucleus;other cell component	0	105.018	51	18	144	5
P63101	14-3-3 protein zeta/delta OS=Mus musculus OX=10090 GN=Ywhaz PE=1 SV=1	Ywhaz	cytosol;nucleus;other cell component	0	104.298	76	20	108	13
P15864	Histone H1.2 OS=Mus musculus OX=10090 GN=H1-2 PE=1 SV=2	H1-2	nucleus;other cell component	0	103.877	53	17	141	5
O08599	Syntaxin-binding protein 1 OS=Mus musculus OX=10090 GN=Stxbp1 PE=1 SV=2	Stxbp1	plasma membrane;other membranes;cytosol;cytoskeleton;nucleus;other cell component	0	103.109	62	33	107	30
P17182	Alpha-enolase OS=Mus musculus OX=10090 GN=Eno1 PE=1 SV=3	Eno1	plasma membrane;other membranes;cytosol;other cell component	0	101.912	60	21	83	16
Q8CHC4	Synaptojanin-1 OS=Mus musculus OX=10090 GN=Synj1 PE=1 SV=3	Synj1	plasma membrane;other membranes;other cell component	0	101.859	24	30	59	30
Q71LX4	Talin-2 OS=Mus musculus OX=10090 GN=Tln2 PE=1 SV=3	Tln2	plasma membrane;other membranes;cytoskeleton;other cell component	0	101.685	20	39	70	28
Q9WUA3	ATP-dependent 6-phosphofructokinase, platelet type OS=Mus musculus OX=10090 GN=Pfkp PE=1 SV=1	Pfkp	other membranes;cytosol;other cell component	0	101.538	40	24	60	21
Q8K0U4	Heat shock 70 kDa protein 12A OS=Mus musculus OX=10090 GN=Hspa12a PE=1 SV=1	Hspa12a	nucleus;other cell component	0	101.102	45	26	65	24
P07901	Heat shock protein HSP 90-alpha OS=Mus musculus OX=10090 GN=Hsp90aa1 PE=1 SV=4	Hsp90aa1	extracellular matrix;plasma membrane;other membranes;cytosol;cytoskeleton;mitochondrion;nucleus;other cell component	0	99.775	40	26	65	15
Q8CAQ8	MICOS complex subunit Mic60 OS=Mus musculus OX=10090 GN=Immt PE=1 SV=1	Immt	other membranes;mitochondrion	0	99.614	46	31	70	31
P63318	Protein kinase C gamma type OS=Mus musculus OX=10090 GN=Prkcg PE=1 SV=1	Prkcg	plasma membrane;other membranes;cytosol;nucleus;other cell component	0	99.023	41	22	64	19
P16858	Glyceraldehyde-3-phosphate dehydrogenase OS=Mus musculus OX=10090 GN=Gapdh PE=1 SV=2	Gapdh	plasma membrane;other membranes;cytosol;cytoskeleton;nucleus;other cell component	0	98.342	72	17	181	17
Q62108	Disks large homolog 4 OS=Mus musculus OX=10090 GN=Dlg4 PE=1 SV=1	Dlg4	plasma membrane;other membranes;cytoskeleton;ER/Golgi;other cell component	0	97.241	40	25	59	20
P16125	L-lactate dehydrogenase B chain OS=Mus musculus OX=10090 GN=Ldhb PE=1 SV=2	Ldhb	other membranes;cytosol	0	97.174	61	20	83	18
O88935	Synapsin-1 OS=Mus musculus OX=10090 GN=Syn1 PE=1 SV=2	Syn1	other membranes;cytosol;cytoskeleton;ER/Golgi;nucleus;other cell component	0	96.794	44	21	79	20
Q922U2	Keratin, type II cytoskeletal 5 OS=Mus musculus OX=10090 GN=Krt5 PE=1 SV=1	Krt5	plasma membrane;other membranes;cytoskeleton;other cell component	0	95.104	27	24	122	11
P63038	60 kDa heat shock protein, mitochondrial OS=Mus musculus OX=10090 GN=Hspd1 PE=1 SV=1	Hspd1	non-structural extracellular;plasma membrane;other membranes;cytosol;mitochondrion;ER/Golgi;other cytoplasmic organelle;other cell component	0	94.72	55	25	69	25
P50396	Rab GDP dissociation inhibitor alpha OS=Mus musculus OX=10090 GN=Gdi1 PE=1 SV=3	Gdi1	ER/Golgi;other cell component	0	94.463	56	21	61	16
P58281	Dynamin-like 120 kDa protein, mitochondrial OS=Mus musculus OX=10090 GN=Opa1 PE=1 SV=1	Opa1	other membranes;cytosol;mitochondrion;nucleus;other cell component	0	94.012	33	27	56	27
Q9Z2I9	Succinate--CoA ligase [ADP-forming] subunit beta, mitochondrial OS=Mus musculus OX=10090 GN=Sucla2 PE=1 SV=2	Sucla2	other cell component	0	92.888	55	22	52	22
P47857	ATP-dependent 6-phosphofructokinase, muscle type OS=Mus musculus OX=10090 GN=Pfkm PE=1 SV=3	Pfkm	plasma membrane;other membranes;cytosol;cytoskeleton;nucleus	0	92.528	40	24	56	21
P11798	Calcium/calmodulin-dependent protein kinase type II subunit alpha OS=Mus musculus OX=10090 GN=Camk2a PE=1 SV=2	Camk2a	plasma membrane;other membranes;cytosol;mitochondrion;nucleus;other cell component	0	92.13	47	20	141	14
P46660	Alpha-internexin OS=Mus musculus OX=10090 GN=Ina PE=1 SV=3	Ina	cytoskeleton;other cell component	0	91.766	51	28	73	24
Q9Z1G4	V-type proton ATPase 116 kDa subunit a isoform 1 OS=Mus musculus OX=10090 GN=Atp6v0a1 PE=1 SV=3	Atp6v0a1	plasma membrane;other membranes;cytosol;ER/Golgi;nucleus;other cytoplasmic organelle;other cell component	0	91.314	28	22	54	22
Q8VEK3	Heterogeneous nuclear ribonucleoprotein U OS=Mus musculus OX=10090 GN=Hnrnpu PE=1 SV=1	Hnrnpu	cytoskeleton;nucleus;other cell component	0	90.191	40	26	74	26
P50516	V-type proton ATPase catalytic subunit A OS=Mus musculus OX=10090 GN=Atp6v1a PE=1 SV=2	Atp6v1a	plasma membrane;other membranes;cytosol;other cytoplasmic organelle;other cell component	0	90.146	55	27	75	27
P28660	Nck-associated protein 1 OS=Mus musculus OX=10090 GN=Nckap1 PE=1 SV=2	Nckap1	plasma membrane;other membranes;cytoskeleton;other cell component	0	90.14	27	28	65	28
P18872	Guanine nucleotide-binding protein G(o) subunit alpha OS=Mus musculus OX=10090 GN=Gnao1 PE=1 SV=3	Gnao1	plasma membrane;other membranes;other cell component	0	89.815	57	19	71	17
Q91V92	ATP-citrate synthase OS=Mus musculus OX=10090 GN=Acly PE=1 SV=1	Acly	plasma membrane;other membranes;cytosol;nucleus	0	89.154	33	30	72	30
Q76MZ3	Serine/threonine-protein phosphatase 2A 65 kDa regulatory subunit A alpha isoform OS=Mus musculus OX=10090 GN=Ppp2r1a PE=1 SV=3	Ppp2r1a	plasma membrane;other membranes;cytosol;nucleus;other cell component	0	88.827	48	24	75	24
Q91V14	Solute carrier family 12 member 5 OS=Mus musculus OX=10090 GN=Slc12a5 PE=1 SV=2	Slc12a5	plasma membrane;other membranes;other cell component	0	87.999	22	23	56	19
P48962	ADP/ATP translocase 1 OS=Mus musculus OX=10090 GN=Slc25a4 PE=1 SV=4	Slc25a4	other membranes;mitochondrion	0	87.972	62	18	123	8
Q91XV3	Brain acid soluble protein 1 OS=Mus musculus OX=10090 GN=Basp1 PE=1 SV=3	Basp1	plasma membrane;other membranes;nucleus;other cell component	0	87.529	87	16	64	16
P97427	Dihydropyrimidinase-related protein 1 OS=Mus musculus OX=10090 GN=Crmp1 PE=1 SV=1	Crmp1	cytosol;cytoskeleton;nucleus;other cell component	0	87.509	58	24	79	19
Q8K1M6	Dynamin-1-like protein OS=Mus musculus OX=10090 GN=Dnm1l PE=1 SV=2	Dnm1l	plasma membrane;other membranes;cytosol;cytoskeleton;mitochondrion;ER/Golgi;other cytoplasmic organelle;other cell component	0	87.34	48	28	52	28
P68404	Protein kinase C beta type OS=Mus musculus OX=10090 GN=Prkcb PE=1 SV=4	Prkcb	plasma membrane;other membranes;cytosol;cytoskeleton;nucleus;other cell component	0	87.027	43	26	84	17
G5E8K5	Ankyrin-3 OS=Mus musculus OX=10090 GN=Ank3 PE=1 SV=1	Ank3	plasma membrane;other membranes;cytosol;cytoskeleton;ER/Golgi;other cytoplasmic organelle;other cell component	0	86.995	18	31	50	23
P84091	AP-2 complex subunit mu OS=Mus musculus OX=10090 GN=Ap2m1 PE=1 SV=1	Ap2m1	plasma membrane;other membranes;other cell component	0	86.936	43	19	70	19
P58252	Elongation factor 2 OS=Mus musculus OX=10090 GN=Eef2 PE=1 SV=2	Eef2	plasma membrane;other membranes;cytosol;translational apparatus;other cell component	0	86.555	43	30	55	29
P68134	Actin, alpha skeletal muscle OS=Mus musculus OX=10090 GN=Acta1 PE=1 SV=1	Acta1	cytoskeleton;other cell component	0	86.131	38	13	156	3
P63328	Serine/threonine-protein phosphatase 2B catalytic subunit alpha isoform OS=Mus musculus OX=10090 GN=Ppp3ca PE=1 SV=1	Ppp3ca	plasma membrane;other membranes;cytosol;cytoskeleton;mitochondrion;nucleus;other cell component	0	85.604	53	21	98	14
P06151	L-lactate dehydrogenase A chain OS=Mus musculus OX=10090 GN=Ldha PE=1 SV=3	Ldha	cytosol;cytoskeleton	0	85.034	52	18	67	16
Q8K310	Matrin-3 OS=Mus musculus OX=10090 GN=Matr3 PE=1 SV=1	Matr3	nucleus;other cell component	0	84.932	39	30	69	30
P43006	Excitatory amino acid transporter 2 OS=Mus musculus OX=10090 GN=Slc1a2 PE=1 SV=1	Slc1a2	plasma membrane;other membranes;other cell component	0	84.666	26	14	53	14
Q11011	Puromycin-sensitive aminopeptidase OS=Mus musculus OX=10090 GN=Npepps PE=1 SV=2	Npepps	cytosol;nucleus;other cell component	0	84.596	37	27	48	27
Q8QZT1	Acetyl-CoA acetyltransferase, mitochondrial OS=Mus musculus OX=10090 GN=Acat1 PE=1 SV=1	Acat1	mitochondrion	0	84.593	48	16	53	16
Q3UHL1	CaM kinase-like vesicle-associated protein OS=Mus musculus OX=10090 GN=Camkv PE=1 SV=2	Camkv	plasma membrane;other membranes;other cell component	0	84.241	59	21	70	21
P26443	Glutamate dehydrogenase 1, mitochondrial OS=Mus musculus OX=10090 GN=Glud1 PE=1 SV=1	Glud1	mitochondrion;ER/Golgi;other cell component	0	84.209	45	23	60	23
Q5SQX6	Cytoplasmic FMR1-interacting protein 2 OS=Mus musculus OX=10090 GN=Cyfip2 PE=1 SV=2	Cyfip2	nucleus;other cell component	0	83.989	26	31	65	15
Q62188	Dihydropyrimidinase-related protein 3 OS=Mus musculus OX=10090 GN=Dpysl3 PE=1 SV=1	Dpysl3	non-structural extracellular;cytosol;cytoskeleton;other cell component	0	83.745	47	21	65	16
Q61598	Rab GDP dissociation inhibitor beta OS=Mus musculus OX=10090 GN=Gdi2 PE=1 SV=1	Gdi2	other membranes;ER/Golgi;other cell component	0	82.703	55	20	55	15
E9Q4Z2	Acetyl-CoA carboxylase 2 OS=Mus musculus OX=10090 GN=Acacb PE=1 SV=1	Acacb	mitochondrion;nucleus	0	82.562	8	20	64	2
P50446	Keratin, type II cytoskeletal 6A OS=Mus musculus OX=10090 GN=Krt6a PE=1 SV=3	Krt6a	cytoskeleton	0	82.381	27	19	85	6
P05063	Fructose-bisphosphate aldolase C OS=Mus musculus OX=10090 GN=Aldoc PE=1 SV=4	Aldoc	cytosol;other cell component	0	81.23	56	19	57	13
P62814	V-type proton ATPase subunit B, brain isoform OS=Mus musculus OX=10090 GN=Atp6v1b2 PE=1 SV=1	Atp6v1b2	plasma membrane;other membranes;cytosol;other cell component	0	80.821	53	20	63	20
P08553	Neurofilament medium polypeptide OS=Mus musculus OX=10090 GN=Nefm PE=1 SV=4	Nefm	cytoskeleton;other cell component	0	80.82	27	24	62	20
Q8CGC7	Bifunctional glutamate/proline--tRNA ligase OS=Mus musculus OX=10090 GN=Eprs PE=1 SV=4	Eprs1	plasma membrane;other membranes;cytosol;other cell component	0	80.311	22	30	52	29
Q01065	Calcium/calmodulin-dependent 3',5'-cyclic nucleotide phosphodiesterase 1B OS=Mus musculus OX=10090 GN=Pde1b PE=1 SV=2	Pde1b	other cell component	0	80.156	51	22	61	20
P40124	Adenylyl cyclase-associated protein 1 OS=Mus musculus OX=10090 GN=Cap1 PE=1 SV=4	Cap1	non-structural extracellular;plasma membrane;other membranes;cytosol;cytoskeleton;other cell component	0	79.802	54	19	43	18
P14824	Annexin A6 OS=Mus musculus OX=10090 GN=Anxa6 PE=1 SV=3	Anxa6	plasma membrane;other membranes;cytosol;mitochondrion;nucleus;other cytoplasmic organelle;other cell component	0	78.453	45	28	52	26
P18760	Cofilin-1 OS=Mus musculus OX=10090 GN=Cfl1 PE=1 SV=3	Cfl1	non-structural extracellular;plasma membrane;other membranes;cytosol;cytoskeleton;mitochondrion;nucleus;other cell component	0	77.641	70	16	57	13
Q91XM9	Disks large homolog 2 OS=Mus musculus OX=10090 GN=Dlg2 PE=1 SV=2	Dlg2	plasma membrane;other membranes;ER/Golgi;nucleus;other cell component	0	77.593	36	24	48	20
Q9D8E6	60S ribosomal protein L4 OS=Mus musculus OX=10090 GN=Rpl4 PE=1 SV=3	Rpl4	cytosol;cytoskeleton;ER/Golgi;translational apparatus;nucleus;other cell component	0	77.034	40	15	54	15
E9Q3L2	Phosphatidylinositol 4-kinase alpha OS=Mus musculus OX=10090 GN=Pi4ka PE=1 SV=2	Pi4ka	plasma membrane;other membranes;ER/Golgi;other cell component	0	75.908	15	25	43	25
Q61699	Heat shock protein 105 kDa OS=Mus musculus OX=10090 GN=Hsph1 PE=1 SV=2	Hsph1	non-structural extracellular;cytosol;nucleus;other cell component	0	75.667	31	22	36	21
P42932	T-complex protein 1 subunit theta OS=Mus musculus OX=10090 GN=Cct8 PE=1 SV=3	Cct8	cytosol;cytoskeleton;nucleus;other cell component	0	75.637	47	22	54	22
F6SEU4	Ras/Rap GTPase-activating protein SynGAP OS=Mus musculus OX=10090 GN=Syngap1 PE=1 SV=2	Syngap1	plasma membrane;other membranes;other cell component	0	75.447	22	26	55	23
P17751	Triosephosphate isomerase OS=Mus musculus OX=10090 GN=Tpi1 PE=1 SV=4			0	75.057	59	13	50	13
Q80TE7	Leucine-rich repeat-containing protein 7 OS=Mus musculus OX=10090 GN=Lrrc7 PE=1 SV=2	Lrrc7	plasma membrane;other membranes;cytosol;cytoskeleton;nucleus;other cell component	0	74.618	22	25	44	22
Q60597	2-oxoglutarate dehydrogenase, mitochondrial OS=Mus musculus OX=10090 GN=Ogdh PE=1 SV=3	Ogdh	other membranes;mitochondrion;nucleus;other cell component	0	74.438	31	25	58	25
Q99PL5	Ribosome-binding protein 1 OS=Mus musculus OX=10090 GN=Rrbp1 PE=1 SV=2	Rrbp1	other membranes;ER/Golgi	0	74.285	34	25	59	25
O35643	AP-1 complex subunit beta-1 OS=Mus musculus OX=10090 GN=Ap1b1 PE=1 SV=2	Ap1b1	other membranes;cytosol;ER/Golgi;other cell component	0	74.145	30	25	59	11
P20029	Endoplasmic reticulum chaperone BiP OS=Mus musculus OX=10090 GN=Hspa5 PE=1 SV=3	Hspa5	non-structural extracellular;plasma membrane;other membranes;cytosol;mitochondrion;ER/Golgi;nucleus;other cell component	0	74.083	36	22	57	19
P08113	Endoplasmin OS=Mus musculus OX=10090 GN=Hsp90b1 PE=1 SV=2	Hsp90b1	non-structural extracellular;plasma membrane;other membranes;cytosol;ER/Golgi;other cell component	0	73.79	34	25	53	24
E9Q557	Desmoplakin OS=Mus musculus OX=10090 GN=Dsp PE=1 SV=1	Dsp	plasma membrane;other membranes;cytoskeleton;other cell component	0	72.841	11	31	58	29
Q8R081	Heterogeneous nuclear ribonucleoprotein L OS=Mus musculus OX=10090 GN=Hnrnpl PE=1 SV=2	Hnrnpl	cytosol;nucleus;other cell component	0	72.622	33	16	42	16
Q8BZ98	Dynamin-3 OS=Mus musculus OX=10090 GN=Dnm3 PE=1 SV=1	Dnm3	non-structural extracellular;plasma membrane;other membranes;cytoskeleton;mitochondrion;ER/Golgi;other cell component	0	72.617	32	23	48	8
Q6ZWR6	Nesprin-1 OS=Mus musculus OX=10090 GN=Syne1 PE=1 SV=2	Syne1	plasma membrane;other membranes;cytoskeleton;ER/Golgi;nucleus;other cell component	0	72.555	4	32	46	30
Q2PFD7	PH and SEC7 domain-containing protein 3 OS=Mus musculus OX=10090 GN=Psd3 PE=1 SV=2	Psd3	plasma membrane;other membranes;other cell component	0	72.164	21	22	51	22
P46096	Synaptotagmin-1 OS=Mus musculus OX=10090 GN=Syt1 PE=1 SV=1	Syt1	plasma membrane;other membranes;ER/Golgi;other cell component	0	72.053	42	18	59	12
Q922F4	Tubulin beta-6 chain OS=Mus musculus OX=10090 GN=Tubb6 PE=1 SV=1	Tubb6	cytoskeleton;other cell component	0	71.728	32	12	146	1
Q3U0V1	Far upstream element-binding protein 2 OS=Mus musculus OX=10090 GN=Khsrp PE=1 SV=2	Khsrp	cytosol;nucleus;other cell component	0	71.631	34	18	47	16
P84309	Adenylate cyclase type 5 OS=Mus musculus OX=10090 GN=Adcy5 PE=1 SV=2	Adcy5	plasma membrane;other membranes;cytoskeleton;other cytoplasmic organelle;other cell component	0	71.298	18	21	46	15
Q61553	Fascin OS=Mus musculus OX=10090 GN=Fscn1 PE=1 SV=4	Fscn1	plasma membrane;other membranes;cytosol;cytoskeleton;other cell component	0	70.617	48	18	45	18
Q8K596	Sodium/calcium exchanger 2 OS=Mus musculus OX=10090 GN=Slc8a2 PE=1 SV=1	Slc8a2	plasma membrane;other membranes;cytoskeleton;mitochondrion;other cell component	0	70.483	24	19	41	18
Q4ACU6	SH3 and multiple ankyrin repeat domains protein 3 OS=Mus musculus OX=10090 GN=Shank3 PE=1 SV=3	Shank3	plasma membrane;other membranes;other cell component	0	70.437	21	27	44	26
P62259	14-3-3 protein epsilon OS=Mus musculus OX=10090 GN=Ywhae PE=1 SV=1	Ywhae	plasma membrane;other membranes;cytosol;cytoskeleton;nucleus;other cell component	0	70.397	70	16	77	13
Q9EPN1	Neurobeachin OS=Mus musculus OX=10090 GN=Nbea PE=1 SV=1	Nbea	plasma membrane;other membranes;cytosol;ER/Golgi;nucleus;other cell component	0	70.173	12	26	41	22
P13595	Neural cell adhesion molecule 1 OS=Mus musculus OX=10090 GN=Ncam1 PE=1 SV=3	Ncam1	plasma membrane;other membranes;cytosol;other cell component	0	70.138	24	22	50	22
Q9EQF6	Dihydropyrimidinase-related protein 5 OS=Mus musculus OX=10090 GN=Dpysl5 PE=1 SV=1	Dpysl5	other cell component	0	69.749	48	19	47	19
Q7TMK9	Heterogeneous nuclear ribonucleoprotein Q OS=Mus musculus OX=10090 GN=Syncrip PE=1 SV=2	Syncrip	ER/Golgi;nucleus;other cell component	0	69.659	38	19	40	19
Q02248	Catenin beta-1 OS=Mus musculus OX=10090 GN=Ctnnb1 PE=1 SV=1	Ctnnb1	plasma membrane;other membranes;cytosol;cytoskeleton;nucleus;other cell component	0	69.546	26	19	39	15
P23819	Glutamate receptor 2 OS=Mus musculus OX=10090 GN=Gria2 PE=1 SV=3	Gria2	non-structural extracellular;plasma membrane;other membranes;ER/Golgi;other cell component	0	69.472	29	24	41	17
Q9CQV8	14-3-3 protein beta/alpha OS=Mus musculus OX=10090 GN=Ywhab PE=1 SV=3	Ywhab	cytosol;nucleus;other cell component	0	69.197	65	15	76	7
P12960	Contactin-1 OS=Mus musculus OX=10090 GN=Cntn1 PE=1 SV=1	Cntn1	plasma membrane;other membranes	0	69.075	31	25	52	25
P70398	Probable ubiquitin carboxyl-terminal hydrolase FAF-X OS=Mus musculus OX=10090 GN=Usp9x PE=1 SV=2	Usp9x	cytosol;nucleus;other cell component	0	69.039	12	28	54	27
Q8CGK7	Guanine nucleotide-binding protein G(olf) subunit alpha OS=Mus musculus OX=10090 GN=Gnal PE=1 SV=1	Gnal	plasma membrane;other membranes	0	68.504	54	15	39	13
Q9D0K2	Succinyl-CoA:3-ketoacid coenzyme A transferase 1, mitochondrial OS=Mus musculus OX=10090 GN=Oxct1 PE=1 SV=1	Oxct1	mitochondrion;nucleus	0	68.375	45	14	35	14
P08551	Neurofilament light polypeptide OS=Mus musculus OX=10090 GN=Nefl PE=1 SV=5	Nefl	cytoskeleton;other cell component	0	68.329	35	23	47	20
P51881	ADP/ATP translocase 2 OS=Mus musculus OX=10090 GN=Slc25a5 PE=1 SV=3	Slc25a5	other membranes;cytoskeleton;mitochondrion	0	67.609	57	18	107	8
P14152	Malate dehydrogenase, cytoplasmic OS=Mus musculus OX=10090 GN=Mdh1 PE=1 SV=3	Mdh1	cytosol	0	67.325	47	18	63	18
P08249	Malate dehydrogenase, mitochondrial OS=Mus musculus OX=10090 GN=Mdh2 PE=1 SV=3	Mdh2	other membranes;mitochondrion;other cell component	0	66.953	59	17	57	17
P11983	T-complex protein 1 subunit alpha OS=Mus musculus OX=10090 GN=Tcp1 PE=1 SV=3	Tcp1	cytosol;cytoskeleton;ER/Golgi;other cell component	0	66.445	50	22	39	22
P61982	14-3-3 protein gamma OS=Mus musculus OX=10090 GN=Ywhag PE=1 SV=2	Ywhag	cytosol;other cell component	0	66.199	72	15	69	9
Q7TNM2	Tripartite motif-containing protein 46 OS=Mus musculus OX=10090 GN=Trim46 PE=1 SV=1	Trim46	cytoskeleton;other cell component	0	65.54	29	18	30	18
Q8CI94	Glycogen phosphorylase, brain form OS=Mus musculus OX=10090 GN=Pygb PE=1 SV=3	Pygb	other cell component	0	65.363	24	19	39	17
O88569	Heterogeneous nuclear ribonucleoproteins A2/B1 OS=Mus musculus OX=10090 GN=Hnrnpa2b1 PE=1 SV=2	Hnrnpa2b1	non-structural extracellular;nucleus;other cell component	0	65.208	49	17	70	14
P70336	Rho-associated protein kinase 2 OS=Mus musculus OX=10090 GN=Rock2 PE=1 SV=1	Rock2	plasma membrane;other membranes;cytosol;cytoskeleton;nucleus;other cell component	0	64.587	23	31	52	30
Q810U3	Neurofascin OS=Mus musculus OX=10090 GN=Nfasc PE=1 SV=1	Nfasc	plasma membrane;other membranes;other cell component	0	64.319	20	22	41	21
Q9JME5	AP-3 complex subunit beta-2 OS=Mus musculus OX=10090 GN=Ap3b2 PE=1 SV=2	Ap3b2	other membranes;ER/Golgi;other cell component	0	64.2	23	22	39	19
P06745	Glucose-6-phosphate isomerase OS=Mus musculus OX=10090 GN=Gpi PE=1 SV=4	Gpi	plasma membrane;other membranes;cytosol;nucleus;other cell component	0	63.902	32	15	43	15
Q61548	Clathrin coat assembly protein AP180 OS=Mus musculus OX=10090 GN=Snap91 PE=1 SV=1	Snap91	plasma membrane;other membranes;cytosol;ER/Golgi;other cytoplasmic organelle;other cell component	0	63.592	21	16	36	13
P28663	Beta-soluble NSF attachment protein OS=Mus musculus OX=10090 GN=Napb PE=1 SV=2	Napb	other membranes;other cytoplasmic organelle;other cell component	0	63.53	57	14	35	11
P60202	Myelin proteolipid protein OS=Mus musculus OX=10090 GN=Plp1 PE=1 SV=2	Plp1	plasma membrane;other membranes;other cell component	0	62.997	37	11	112	11
Q9D6R2	Isocitrate dehydrogenase [NAD] subunit alpha, mitochondrial OS=Mus musculus OX=10090 GN=Idh3a PE=1 SV=1	Idh3a		0	62.768	42	14	48	14
Q80TJ1	Calcium-dependent secretion activator 1 OS=Mus musculus OX=10090 GN=Cadps PE=1 SV=3	Cadps	other membranes;other cell component	0	62.394	17	20	40	15
P68254	14-3-3 protein theta OS=Mus musculus OX=10090 GN=Ywhaq PE=1 SV=1	Ywhaq	cytosol;other cell component	0	62.299	66	16	76	10
P30275	Creatine kinase U-type, mitochondrial OS=Mus musculus OX=10090 GN=Ckmt1 PE=1 SV=1	Ckmt1	other membranes;mitochondrion;other cell component	0	62.174	31	11	51	10
P67778	Prohibitin OS=Mus musculus OX=10090 GN=Phb PE=1 SV=1	Phb	plasma membrane;other membranes;mitochondrion;nucleus;other cytoplasmic organelle;other cell component	0	62.132	71	16	41	16
Q9DB77	Cytochrome b-c1 complex subunit 2, mitochondrial OS=Mus musculus OX=10090 GN=Uqcrc2 PE=1 SV=1	Uqcrc2	other membranes;mitochondrion;nucleus	0	62.025	40	17	44	16
Q91VD9	NADH-ubiquinone oxidoreductase 75 kDa subunit, mitochondrial OS=Mus musculus OX=10090 GN=Ndufs1 PE=1 SV=2	Ndufs1	other membranes;mitochondrion	0	61.931	35	22	43	22
P99029	Peroxiredoxin-5, mitochondrial OS=Mus musculus OX=10090 GN=Prdx5 PE=1 SV=2	Prdx5	cytosol;nucleus;other cytoplasmic organelle;other cell component	0	61.623	63	13	41	13
D3Z7P3	Glutaminase kidney isoform, mitochondrial OS=Mus musculus OX=10090 GN=Gls PE=1 SV=1	Gls	cytosol;mitochondrion;other cell component	0	61.552	38	19	30	19
P15105	Glutamine synthetase OS=Mus musculus OX=10090 GN=Glul PE=1 SV=6	Glul	plasma membrane;other membranes;cytosol;ER/Golgi;other cell component	0	61.527	42	14	54	14
Q61656	Probable ATP-dependent RNA helicase DDX5 OS=Mus musculus OX=10090 GN=Ddx5 PE=1 SV=2	Ddx5	nucleus;other cell component	0	61.256	31	20	45	15
Q91WC3	Long-chain-fatty-acid--CoA ligase 6 OS=Mus musculus OX=10090 GN=Acsl6 PE=1 SV=1	Acsl6	other membranes;mitochondrion;ER/Golgi;nucleus;other cytoplasmic organelle	0	60.608	34	19	34	19
Q8BUV3	Gephyrin OS=Mus musculus OX=10090 GN=Gphn PE=1 SV=2	Gphn	plasma membrane;other membranes;cytosol;cytoskeleton;other cell component	0	60.597	35	18	31	18
P48722	Heat shock 70 kDa protein 4L OS=Mus musculus OX=10090 GN=Hspa4l PE=1 SV=2	Hspa4l	cytosol;nucleus;other cell component	0	60.495	25	19	41	18
P61979	Heterogeneous nuclear ribonucleoprotein K OS=Mus musculus OX=10090 GN=Hnrnpk PE=1 SV=1	Hnrnpk	cytosol;cytoskeleton;mitochondrion;nucleus;other cell component	0	60.39	42	17	51	17
Q9R111	Guanine deaminase OS=Mus musculus OX=10090 GN=Gda PE=1 SV=1	Gda		0	60.363	44	17	36	17
O54828	Regulator of G-protein signaling 9 OS=Mus musculus OX=10090 GN=Rgs9 PE=1 SV=3	Rgs9	plasma membrane;other membranes;nucleus;other cell component	0	60.273	32	21	42	21
P17156	Heat shock-related 70 kDa protein 2 OS=Mus musculus OX=10090 GN=Hspa2 PE=1 SV=2	Hspa2	plasma membrane;other membranes;cytosol;cytoskeleton;nucleus;other cell component	0	60.065	24	15	52	3
Q9WU78	Programmed cell death 6-interacting protein OS=Mus musculus OX=10090 GN=Pdcd6ip PE=1 SV=3	Pdcd6ip	non-structural extracellular;plasma membrane;cytosol;cytoskeleton;ER/Golgi;other cell component	0	59.94	24	17	33	17
D3YVF0	A-kinase anchor protein 5 OS=Mus musculus OX=10090 GN=Akap5 PE=1 SV=2	Akap5	plasma membrane;other membranes;cytoskeleton;other cytoplasmic organelle;other cell component	0	59.6	30	16	40	16
Q9WV92	Band 4.1-like protein 3 OS=Mus musculus OX=10090 GN=Epb41l3 PE=1 SV=1	Epb41l3	plasma membrane;other membranes;cytoskeleton;other cell component	0	59.161	23	22	46	19
P68510	14-3-3 protein eta OS=Mus musculus OX=10090 GN=Ywhah PE=1 SV=2	Ywhah	plasma membrane;other membranes;cytosol;other cell component	0	58.95	67	15	57	10
Q7TSJ2	Microtubule-associated protein 6 OS=Mus musculus OX=10090 GN=Map6 PE=1 SV=2	Map6	other membranes;cytoskeleton;ER/Golgi;other cell component	0	58.916	29	25	46	25
P08752	Guanine nucleotide-binding protein G(i) subunit alpha-2 OS=Mus musculus OX=10090 GN=Gnai2 PE=1 SV=5	Gnai2	plasma membrane;other membranes;cytosol;cytoskeleton;nucleus;other cell component	0	58.872	50	14	37	7
Q04690	Neurofibromin OS=Mus musculus OX=10090 GN=Nf1 PE=1 SV=1	Nf1	other membranes;nucleus;other cell component	0	58.802	9	22	39	22
Q8K2B3	Succinate dehydrogenase [ubiquinone] flavoprotein subunit, mitochondrial OS=Mus musculus OX=10090 GN=Sdha PE=1 SV=1	Sdha	other membranes;mitochondrion;nucleus	0	58.758	27	13	29	13
P43276	Histone H1.5 OS=Mus musculus OX=10090 GN=H1-5 PE=1 SV=2	H1-5	nucleus;other cell component	0	58.619	39	15	82	11
P24549	Retinal dehydrogenase 1 OS=Mus musculus OX=10090 GN=Aldh1a1 PE=1 SV=5	Aldh1a1	cytosol;nucleus;other cell component	0	58.607	35	17	45	10
Q8VDQ8	NAD-dependent protein deacetylase sirtuin-2 OS=Mus musculus OX=10090 GN=Sirt2 PE=1 SV=2	Sirt2	plasma membrane;other membranes;cytosol;cytoskeleton;mitochondrion;nucleus;other cell component	0	58.607	49	15	36	15
O55131	Septin-7 OS=Mus musculus OX=10090 GN=Septin7 PE=1 SV=1	Septin7	plasma membrane;other membranes;cytoskeleton;nucleus;other cell component	0	58.507	43	17	41	16
O35129	Prohibitin-2 OS=Mus musculus OX=10090 GN=Phb2 PE=1 SV=1	Phb2	plasma membrane;other membranes;mitochondrion;nucleus;other cell component	0	58.345	57	16	38	16
Q9Z2H5	Band 4.1-like protein 1 OS=Mus musculus OX=10090 GN=Epb41l1 PE=1 SV=2	Epb41l1	plasma membrane;other membranes;cytoskeleton;other cell component	0	58.266	21	16	37	13
P17183	Gamma-enolase OS=Mus musculus OX=10090 GN=Eno2 PE=1 SV=2	Eno2	plasma membrane;other membranes;cytosol;other cell component	0	58.237	53	16	43	10
Q60864	Stress-induced-phosphoprotein 1 OS=Mus musculus OX=10090 GN=Stip1 PE=1 SV=1	Stip1	cytosol;nucleus;other cell component	0	58.197	37	21	40	21
P14094	Sodium/potassium-transporting ATPase subunit beta-1 OS=Mus musculus OX=10090 GN=Atp1b1 PE=1 SV=1	Atp1b1	plasma membrane;other membranes;cytoskeleton;other cell component	0	58.083	48	15	54	15
Q61301	Catenin alpha-2 OS=Mus musculus OX=10090 GN=Ctnna2 PE=1 SV=3	Ctnna2	plasma membrane;other membranes;cytoskeleton;nucleus;other cell component	0	57.866	26	20	38	14
Q6NS52	Diacylglycerol kinase beta OS=Mus musculus OX=10090 GN=Dgkb PE=1 SV=2	Dgkb	plasma membrane;other membranes;cytosol;other cell component	0	57.827	28	17	36	17
Q9Z1X4	Interleukin enhancer-binding factor 3 OS=Mus musculus OX=10090 GN=Ilf3 PE=1 SV=2	Ilf3	mitochondrion;nucleus;other cell component	0	57.741	21	17	37	17
Q9CZ13	Cytochrome b-c1 complex subunit 1, mitochondrial OS=Mus musculus OX=10090 GN=Uqcrc1 PE=1 SV=2	Uqcrc1	other membranes;cytosol;mitochondrion	0	57.707	34	11	40	10
Q02257	Junction plakoglobin OS=Mus musculus OX=10090 GN=Jup PE=1 SV=3	Jup	plasma membrane;other membranes;cytosol;cytoskeleton;nucleus;other cell component	0	57.517	29	20	42	16
Q8BKX1	Brain-specific angiogenesis inhibitor 1-associated protein 2 OS=Mus musculus OX=10090 GN=Baiap2 PE=1 SV=2	Baiap2	plasma membrane;other membranes;cytosol;cytoskeleton;ER/Golgi;nucleus;other cell component	0	57.458	28	15	38	15
Q8BGZ7	Keratin, type II cytoskeletal 75 OS=Mus musculus OX=10090 GN=Krt75 PE=1 SV=1	Krt75	cytoskeleton	0	57.387	18	13	73	1
Q8BFR5	Elongation factor Tu, mitochondrial OS=Mus musculus OX=10090 GN=Tufm PE=1 SV=1	Tufm	mitochondrion;other cell component	0	57.198	46	18	38	18
P40142	Transketolase OS=Mus musculus OX=10090 GN=Tkt PE=1 SV=1	Tkt	other membranes;ER/Golgi;nucleus;other cytoplasmic organelle;other cell component	0	56.716	31	19	37	18
B2RSH2	Guanine nucleotide-binding protein G(i) subunit alpha-1 OS=Mus musculus OX=10090 GN=Gnai1 PE=1 SV=1	Gnai1	plasma membrane;other membranes;cytoskeleton;nucleus;other cell component	0	56.54	45	13	37	6
P27773	Protein disulfide-isomerase A3 OS=Mus musculus OX=10090 GN=Pdia3 PE=1 SV=2	Pdia3	non-structural extracellular;plasma membrane;other membranes;mitochondrion;ER/Golgi;nucleus;other cell component	0	56.535	43	20	47	20
P09405	Nucleolin OS=Mus musculus OX=10090 GN=Ncl PE=1 SV=2	Ncl	nucleus;other cell component	0	56.471	32	23	48	23
Q8BVE3	V-type proton ATPase subunit H OS=Mus musculus OX=10090 GN=Atp6v1h PE=1 SV=1	Atp6v1h	other membranes;other cytoplasmic organelle	0	56.426	40	16	34	16
O70443	Guanine nucleotide-binding protein G(z) subunit alpha OS=Mus musculus OX=10090 GN=Gnaz PE=1 SV=4	Gnaz	plasma membrane;other membranes;cytosol;other cell component	0	56.373	54	17	34	16
Q8JZW4	Copine-5 OS=Mus musculus OX=10090 GN=Cpne5 PE=1 SV=1	Cpne5	plasma membrane;other membranes;other cell component	0	55.869	29	14	40	8
A2AN08	E3 ubiquitin-protein ligase UBR4 OS=Mus musculus OX=10090 GN=Ubr4 PE=1 SV=1	Ubr4	other membranes;cytosol;cytoskeleton;nucleus	0	55.763	6	23	34	22
P62880	Guanine nucleotide-binding protein G(I)/G(S)/G(T) subunit beta-2 OS=Mus musculus OX=10090 GN=Gnb2 PE=1 SV=3	Gnb2	plasma membrane;other membranes;other cell component	0	55.762	51	13	47	5
Q60930	Voltage-dependent anion-selective channel protein 2 OS=Mus musculus OX=10090 GN=Vdac2 PE=1 SV=2	Vdac2	other membranes;mitochondrion;ER/Golgi;other cell component	0	55.469	47	11	46	11
Q9QUG9	RAS guanyl-releasing protein 2 OS=Mus musculus OX=10090 GN=Rasgrp2 PE=1 SV=2	Rasgrp2	plasma membrane;other membranes;cytosol;other cell component	0	55.363	26	15	30	15
Q8BG05	Heterogeneous nuclear ribonucleoprotein A3 OS=Mus musculus OX=10090 GN=Hnrnpa3 PE=1 SV=1	Hnrnpa3	nucleus;other cell component	0	55.325	33	14	43	11
P02535	Keratin, type I cytoskeletal 10 OS=Mus musculus OX=10090 GN=Krt10 PE=1 SV=3	Krt10	cytoskeleton;other cell component	0	55.039	15	11	70	7
Q920I9	WD repeat-containing protein 7 OS=Mus musculus OX=10090 GN=Wdr7 PE=1 SV=3	Wdr7	ER/Golgi	0	55.012	13	16	37	16
P24529	Tyrosine 3-monooxygenase OS=Mus musculus OX=10090 GN=Th PE=1 SV=3	Th	plasma membrane;other membranes;cytosol;mitochondrion;ER/Golgi;nucleus;other cell component	0	54.995	45	15	26	15
Q8R0Y6	Cytosolic 10-formyltetrahydrofolate dehydrogenase OS=Mus musculus OX=10090 GN=Aldh1l1 PE=1 SV=1	Aldh1l1	cytosol;other cell component	0	54.934	28	21	39	21
Q9CZU6	Citrate synthase, mitochondrial OS=Mus musculus OX=10090 GN=Cs PE=1 SV=1	Cs	mitochondrion	0	54.909	39	15	42	15
Q99JY9	Actin-related protein 3 OS=Mus musculus OX=10090 GN=Actr3 PE=1 SV=3	Actr3	other membranes;cytoskeleton;ER/Golgi;nucleus;other cell component	0	54.659	46	16	45	13
Q9QWI6	SRC kinase signaling inhibitor 1 OS=Mus musculus OX=10090 GN=Srcin1 PE=1 SV=2	Srcin1	cytoskeleton;other cell component	0	54.564	15	16	30	16
Q9DCX2	ATP synthase subunit d, mitochondrial OS=Mus musculus OX=10090 GN=Atp5pd PE=1 SV=3	Atp5pd	other membranes;mitochondrion	0	54.556	84	13	35	13
P62897	Cytochrome c, somatic OS=Mus musculus OX=10090 GN=Cycs PE=1 SV=2	Cycs	other membranes;cytosol;mitochondrion;nucleus	0	54.47	61	7	43	7
Q8R0S2	IQ motif and SEC7 domain-containing protein 1 OS=Mus musculus OX=10090 GN=Iqsec1 PE=1 SV=2	Iqsec1	ER/Golgi;nucleus;other cell component	0	54.247	20	17	40	13
P61264	Syntaxin-1B OS=Mus musculus OX=10090 GN=Stx1b PE=1 SV=1	Stx1b	plasma membrane;other membranes;cytoskeleton;ER/Golgi;nucleus;other cell component	0	54.222	45	14	48	12
Q923T9	Calcium/calmodulin-dependent protein kinase type II subunit gamma OS=Mus musculus OX=10090 GN=Camk2g PE=1 SV=1	Camk2g	other membranes;cytosol;ER/Golgi;other cell component	0	54.034	33	16	77	7
Q91VR2	ATP synthase subunit gamma, mitochondrial OS=Mus musculus OX=10090 GN=Atp5f1c PE=1 SV=1	Atp5f1c	other membranes;mitochondrion;ER/Golgi	0	54.014	42	13	44	13
Q60931	Voltage-dependent anion-selective channel protein 3 OS=Mus musculus OX=10090 GN=Vdac3 PE=1 SV=1	Vdac3	other membranes;mitochondrion;ER/Golgi	0	53.905	54	12	50	11
Q791V5	Mitochondrial carrier homolog 2 OS=Mus musculus OX=10090 GN=Mtch2 PE=1 SV=1	Mtch2	other membranes;mitochondrion	0	53.893	41	9	24	9
Q3UHJ0	AP2-associated protein kinase 1 OS=Mus musculus OX=10090 GN=Aak1 PE=1 SV=2	Aak1	plasma membrane;other membranes;other cell component	0	53.846	20	13	24	13
Q62167	ATP-dependent RNA helicase DDX3X OS=Mus musculus OX=10090 GN=Ddx3x PE=1 SV=3	Ddx3x	plasma membrane;other membranes;cytosol;cytoskeleton;nucleus;other cell component	0	53.81	31	16	29	16
Q61781	Keratin, type I cytoskeletal 14 OS=Mus musculus OX=10090 GN=Krt14 PE=1 SV=2	Krt14	cytoskeleton;nucleus;other cell component	0	53.722	26	14	55	3
P80318	T-complex protein 1 subunit gamma OS=Mus musculus OX=10090 GN=Cct3 PE=1 SV=1	Cct3	plasma membrane;other membranes;cytosol;cytoskeleton;other cell component	0	53.427	28	15	34	15
P16054	Protein kinase C epsilon type OS=Mus musculus OX=10090 GN=Prkce PE=1 SV=1	Prkce	plasma membrane;other membranes;cytosol;cytoskeleton;mitochondrion;ER/Golgi;nucleus;other cell component	0	53.389	26	20	39	18
P10630	Eukaryotic initiation factor 4A-II OS=Mus musculus OX=10090 GN=Eif4a2 PE=1 SV=2	Eif4a2	other cell component	0	53.282	34	11	26	5
O55106	Striatin OS=Mus musculus OX=10090 GN=Strn PE=1 SV=2	Strn	plasma membrane;other membranes;other cell component	0	53.06	28	15	24	15
Q6PB66	Leucine-rich PPR motif-containing protein, mitochondrial OS=Mus musculus OX=10090 GN=Lrpprc PE=1 SV=2	Lrpprc	other membranes;cytoskeleton;mitochondrion;nucleus;other cell component	0	53.026	18	22	34	21
Q61644	Protein kinase C and casein kinase substrate in neurons protein 1 OS=Mus musculus OX=10090 GN=Pacsin1 PE=1 SV=1	Pacsin1	plasma membrane;other membranes;cytosol;cytoskeleton;ER/Golgi;other cytoplasmic organelle;other cell component	0	52.976	42	18	50	17
Q9EQH3	Vacuolar protein sorting-associated protein 35 OS=Mus musculus OX=10090 GN=Vps35 PE=1 SV=1	Vps35	other membranes;cytosol;mitochondrion;other cytoplasmic organelle;other cell component	0	52.865	25	15	29	15
Q64332	Synapsin-2 OS=Mus musculus OX=10090 GN=Syn2 PE=1 SV=2	Syn2	plasma membrane;other membranes;ER/Golgi;other cell component	0	52.786	36	15	45	13
Q9DBJ1	Phosphoglycerate mutase 1 OS=Mus musculus OX=10090 GN=Pgam1 PE=1 SV=3	Pgam1	cytosol;nucleus;other cell component	0	52.52	57	11	42	8
P62137	Serine/threonine-protein phosphatase PP1-alpha catalytic subunit OS=Mus musculus OX=10090 GN=Ppp1ca PE=1 SV=1	Ppp1ca	plasma membrane;other membranes;cytosol;nucleus;other cell component	0	52.433	50	13	33	3
Q9QWL7	Keratin, type I cytoskeletal 17 OS=Mus musculus OX=10090 GN=Krt17 PE=1 SV=3	Krt17	cytoskeleton;other cell component	0	52.361	39	18	54	5
P62874	Guanine nucleotide-binding protein G(I)/G(S)/G(T) subunit beta-1 OS=Mus musculus OX=10090 GN=Gnb1 PE=1 SV=3	Gnb1	plasma membrane;other membranes;other cell component	0	52.268	58	13	45	6
Q7TMB8	Cytoplasmic FMR1-interacting protein 1 OS=Mus musculus OX=10090 GN=Cyfip1 PE=1 SV=1	Cyfip1	other cell component	0	52.24	17	21	38	5
P43275	Histone H1.1 OS=Mus musculus OX=10090 GN=H1-1 PE=1 SV=2	H1-1	nucleus;other cell component	0	52.187	41	10	44	7
Q91VR5	ATP-dependent RNA helicase DDX1 OS=Mus musculus OX=10090 GN=Ddx1 PE=1 SV=1	Ddx1	cytosol;mitochondrion;nucleus;other cell component	0	52.152	24	14	28	14
Q62318	Transcription intermediary factor 1-beta OS=Mus musculus OX=10090 GN=Trim28 PE=1 SV=3	Trim28	nucleus;other cell component	0	51.809	26	18	32	18
Q9QYC0	Alpha-adducin OS=Mus musculus OX=10090 GN=Add1 PE=1 SV=2	Add1	plasma membrane;other membranes;cytoskeleton;nucleus;other cell component	0	51.804	32	16	28	15
P10126	Elongation factor 1-alpha 1 OS=Mus musculus OX=10090 GN=Eef1a1 PE=1 SV=3	Eef1a1	plasma membrane;other membranes;cytosol;cytoskeleton;nucleus;other cell component	0	51.78	45	17	64	9
P48453	Serine/threonine-protein phosphatase 2B catalytic subunit beta isoform OS=Mus musculus OX=10090 GN=Ppp3cb PE=1 SV=2	Ppp3cb	plasma membrane;other membranes;cytosol;cytoskeleton;other cell component	0	51.591	28	12	46	5
Q64514	Tripeptidyl-peptidase 2 OS=Mus musculus OX=10090 GN=Tpp2 PE=1 SV=3	Tpp2	cytosol;nucleus	0	51.508	22	21	39	21
P70175	Disks large homolog 3 OS=Mus musculus OX=10090 GN=Dlg3 PE=1 SV=1	Dlg3	plasma membrane;other membranes;other cell component	0	51.22	24	17	34	16
P70168	Importin subunit beta-1 OS=Mus musculus OX=10090 GN=Kpnb1 PE=1 SV=2	Kpnb1	other membranes;cytosol;ER/Golgi;nucleus;other cell component	0	51.164	21	16	32	16
Q64521	Glycerol-3-phosphate dehydrogenase, mitochondrial OS=Mus musculus OX=10090 GN=Gpd2 PE=1 SV=2	Gpd2	other cell component	0	51.088	29	17	31	17
P14148	60S ribosomal protein L7 OS=Mus musculus OX=10090 GN=Rpl7 PE=1 SV=2	Rpl7	cytosol;cytoskeleton;translational apparatus;other cell component	0	51.073	54	19	49	19
Q9R0P9	Ubiquitin carboxyl-terminal hydrolase isozyme L1 OS=Mus musculus OX=10090 GN=Uchl1 PE=1 SV=1	Uchl1	other membranes;cytosol;ER/Golgi;other cell component	0	50.902	48	11	36	11
Q8BGH2	Sorting and assembly machinery component 50 homolog OS=Mus musculus OX=10090 GN=Samm50 PE=1 SV=1	Samm50	other membranes;mitochondrion	0	50.893	36	13	24	13
P48758	Carbonyl reductase [NADPH] 1 OS=Mus musculus OX=10090 GN=Cbr1 PE=1 SV=3	Cbr1	plasma membrane;other membranes;nucleus;other cell component	0	50.845	55	14	34	12
Q80TL4	PHD finger protein 24 OS=Mus musculus OX=10090 GN=Phf24 PE=1 SV=2	Phf24		0	50.479	48	16	35	16
P63085	Mitogen-activated protein kinase 1 OS=Mus musculus OX=10090 GN=Mapk1 PE=1 SV=3	Mapk1	plasma membrane;other membranes;cytosol;cytoskeleton;mitochondrion;ER/Golgi;nucleus;other cytoplasmic organelle;other cell component	0	50.319	44	16	49	12
P35486	Pyruvate dehydrogenase E1 component subunit alpha, somatic form, mitochondrial OS=Mus musculus OX=10090 GN=Pdha1 PE=1 SV=1	Pdha1	mitochondrion;nucleus;other cell component	0	50.257	48	16	39	15
P31324	cAMP-dependent protein kinase type II-beta regulatory subunit OS=Mus musculus OX=10090 GN=Prkar2b PE=1 SV=3	Prkar2b	plasma membrane;other membranes;cytoskeleton;other cell component	0	50.189	45	15	38	12
P62821	Ras-related protein Rab-1A OS=Mus musculus OX=10090 GN=Rab1A PE=1 SV=3	Rab1A	other membranes;cytosol;ER/Golgi;other cytoplasmic organelle;other cell component	0	49.79	62	12	40	6
Q9Z1G3	V-type proton ATPase subunit C 1 OS=Mus musculus OX=10090 GN=Atp6v1c1 PE=1 SV=4	Atp6v1c1	plasma membrane;other membranes;other cytoplasmic organelle;other cell component	0	49.772	41	16	35	16
Q8BMS1	Trifunctional enzyme subunit alpha, mitochondrial OS=Mus musculus OX=10090 GN=Hadha PE=1 SV=1	Hadha	mitochondrion	0	49.676	23	16	36	15
O88342	WD repeat-containing protein 1 OS=Mus musculus OX=10090 GN=Wdr1 PE=1 SV=3	Wdr1	plasma membrane;other membranes;cytoskeleton;other cell component	0	49.33	31	16	31	16
Q9R1T4	Septin-6 OS=Mus musculus OX=10090 GN=Septin6 PE=1 SV=4	Septin6	plasma membrane;other membranes;cytoskeleton;ER/Golgi;other cell component	0	49.271	43	15	37	8
Q01097	Glutamate receptor ionotropic, NMDA 2B OS=Mus musculus OX=10090 GN=Grin2b PE=1 SV=3	Grin2b	non-structural extracellular;plasma membrane;other membranes;cytoskeleton;ER/Golgi;other cytoplasmic organelle;other cell component	0	49.16	13	18	31	18
Q9QZQ8	Core histone macro-H2A.1 OS=Mus musculus OX=10090 GN=H2afy PE=1 SV=3	Macroh2a1	cytoskeleton;nucleus;other cell component	0	49.09	48	14	28	12
Q9CZW5	Mitochondrial import receptor subunit TOM70 OS=Mus musculus OX=10090 GN=Tomm70 PE=1 SV=2	Tomm70	other membranes;mitochondrion	0	49.046	29	18	52	18
Q8C1B7	Septin-11 OS=Mus musculus OX=10090 GN=Septin11 PE=1 SV=4	Septin11	cytoskeleton;other cell component	0	48.911	32	13	39	5
Q8BWF0	Succinate-semialdehyde dehydrogenase, mitochondrial OS=Mus musculus OX=10090 GN=Aldh5a1 PE=1 SV=1	Aldh5a1	mitochondrion	0	48.856	38	16	30	16
Q9DBF1	Alpha-aminoadipic semialdehyde dehydrogenase OS=Mus musculus OX=10090 GN=Aldh7a1 PE=1 SV=4	Aldh7a1	cytosol;nucleus	0	48.855	28	10	22	10
Q61753	D-3-phosphoglycerate dehydrogenase OS=Mus musculus OX=10090 GN=Phgdh PE=1 SV=3	Phgdh		0	48.78	29	12	26	12
P63087	Serine/threonine-protein phosphatase PP1-gamma catalytic subunit OS=Mus musculus OX=10090 GN=Ppp1cc PE=1 SV=1	Ppp1cc	plasma membrane;other membranes;mitochondrion;nucleus;other cell component	0	48.702	50	13	30	2
Q8BIZ1	Ankyrin repeat and sterile alpha motif domain-containing protein 1B OS=Mus musculus OX=10090 GN=Anks1b PE=1 SV=3	Anks1b	plasma membrane;other membranes;cytosol;nucleus;other cell component	0	48.391	9	11	29	11
Q7TMY8	E3 ubiquitin-protein ligase HUWE1 OS=Mus musculus OX=10090 GN=Huwe1 PE=1 SV=5	Huwe1	other membranes;cytosol;ER/Golgi;nucleus;other cell component	0	48.373	5	17	27	17
Q9WVK8	Cholesterol 24-hydroxylase OS=Mus musculus OX=10090 GN=Cyp46a1 PE=1 SV=1	Cyp46a1	other membranes;ER/Golgi;other cell component	0	48.3	33	14	30	14
Q91YT0	NADH dehydrogenase [ubiquinone] flavoprotein 1, mitochondrial OS=Mus musculus OX=10090 GN=Ndufv1 PE=1 SV=1	Ndufv1	other membranes;cytosol;mitochondrion	0	48.1	40	14	29	14
Q80TZ3	Putative tyrosine-protein phosphatase auxilin OS=Mus musculus OX=10090 GN=Dnajc6 PE=1 SV=2	Dnajc6	other cell component	0	47.791	22	16	30	14
Q6Q477	Plasma membrane calcium-transporting ATPase 4 OS=Mus musculus OX=10090 GN=Atp2b4 PE=1 SV=1	Atp2b4	plasma membrane;other membranes;cytoskeleton;other cell component	0	47.677	13	15	44	2
Q9CR62	Mitochondrial 2-oxoglutarate/malate carrier protein OS=Mus musculus OX=10090 GN=Slc25a11 PE=1 SV=3	Slc25a11	other membranes	0	47.676	44	12	34	12
P68181	cAMP-dependent protein kinase catalytic subunit beta OS=Mus musculus OX=10090 GN=Prkacb PE=1 SV=2	Prkacb	non-structural extracellular;plasma membrane;other membranes;cytosol;cytoskeleton;nucleus;other cell component	0	47.589	36	12	33	5
O35098	Dihydropyrimidinase-related protein 4 OS=Mus musculus OX=10090 GN=Dpysl4 PE=1 SV=1	Dpysl4	other cell component	0	47.46	37	13	31	12
P62631	Elongation factor 1-alpha 2 OS=Mus musculus OX=10090 GN=Eef1a2 PE=1 SV=1	Eef1a2	nucleus;other cell component	0	47.341	47	18	52	10
P38647	Stress-70 protein, mitochondrial OS=Mus musculus OX=10090 GN=Hspa9 PE=1 SV=3	Hspa9	mitochondrion;nucleus;other cell component	0	47.225	29	17	34	16
Q8CGY8	UDP-N-acetylglucosamine--peptide N-acetylglucosaminyltransferase 110 kDa subunit OS=Mus musculus OX=10090 GN=Ogt PE=1 SV=2	Ogt	plasma membrane;other membranes;cytosol;mitochondrion;nucleus;other cell component	0	47.197	19	16	22	16
P08414	Calcium/calmodulin-dependent protein kinase type IV OS=Mus musculus OX=10090 GN=Camk4 PE=1 SV=2	Camk4	cytosol;nucleus;other cell component	0	47.019	41	18	34	18
P97807	Fumarate hydratase, mitochondrial OS=Mus musculus OX=10090 GN=Fh PE=1 SV=3	Fh	cytosol;nucleus;other cell component	0	46.895	41	15	27	15
Q9EPL8	Importin-7 OS=Mus musculus OX=10090 GN=Ipo7 PE=1 SV=2	Ipo7	cytosol;nucleus	0	46.881	19	16	29	16
Q8CCK0	Core histone macro-H2A.2 OS=Mus musculus OX=10090 GN=H2afy2 PE=1 SV=3	Macroh2a2	nucleus;other cell component	0	46.668	40	13	25	11
Q9QXS6	Drebrin OS=Mus musculus OX=10090 GN=Dbn1 PE=1 SV=4	Dbn1	plasma membrane;other membranes;cytosol;cytoskeleton;other cell component	0	46.637	21	12	32	12
Q9Z2Q6	Septin-5 OS=Mus musculus OX=10090 GN=Septin5 PE=1 SV=2	Septin5	plasma membrane;other membranes;cytoskeleton;ER/Golgi;other cell component	0	46.487	35	12	38	10
P61027	Ras-related protein Rab-10 OS=Mus musculus OX=10090 GN=Rab10 PE=1 SV=1	Rab10	plasma membrane;other membranes;cytoskeleton;ER/Golgi;other cytoplasmic organelle;other cell component	0	46.427	65	13	41	11
Q3UPL0	Protein transport protein Sec31A OS=Mus musculus OX=10090 GN=Sec31a PE=1 SV=2	Sec31a	other membranes;cytosol;ER/Golgi;other cytoplasmic organelle;other cell component	0	46.026	13	14	21	14
Q80SW1	S-adenosylhomocysteine hydrolase-like protein 1 OS=Mus musculus OX=10090 GN=Ahcyl1 PE=1 SV=1	Ahcyl1	plasma membrane;other membranes;cytosol;ER/Golgi;other cell component	0	45.885	36	18	37	18
P60879	Synaptosomal-associated protein 25 OS=Mus musculus OX=10090 GN=Snap25 PE=1 SV=1	Snap25	plasma membrane;other membranes;cytosol;cytoskeleton;ER/Golgi;other cytoplasmic organelle;other cell component	0	45.709	63	12	50	12
Q3UVX5	Metabotropic glutamate receptor 5 OS=Mus musculus OX=10090 GN=Grm5 PE=1 SV=2	Grm5	plasma membrane;other membranes;other cell component	0	45.673	17	15	26	15
Q91V61	Sideroflexin-3 OS=Mus musculus OX=10090 GN=Sfxn3 PE=1 SV=1	Sfxn3	other membranes;mitochondrion	0	45.659	51	11	28	10
Q8BH66	Atlastin-1 OS=Mus musculus OX=10090 GN=Atl1 PE=1 SV=1	Atl1	other membranes;ER/Golgi;other cell component	0	45.615	29	16	32	14
Q04750	DNA topoisomerase 1 OS=Mus musculus OX=10090 GN=Top1 PE=1 SV=2	Top1	nucleus;other cell component	0	45.588	24	18	34	18
P05202	Aspartate aminotransferase, mitochondrial OS=Mus musculus OX=10090 GN=Got2 PE=1 SV=1	Got2	plasma membrane;other membranes;mitochondrion;other cell component	0	45.546	36	16	27	15
Q60668	Heterogeneous nuclear ribonucleoprotein D0 OS=Mus musculus OX=10090 GN=Hnrnpd PE=1 SV=2	Hnrnpd	cytosol;nucleus;other cell component	0	45.539	32	11	39	9
P14211	Calreticulin OS=Mus musculus OX=10090 GN=Calr PE=1 SV=1	Calr	non-structural extracellular;extracellular matrix;plasma membrane;other membranes;cytosol;ER/Golgi;nucleus;other cell component	0	45.439	47	15	33	15
Q9CR16	Peptidyl-prolyl cis-trans isomerase D OS=Mus musculus OX=10090 GN=Ppid PE=1 SV=3	Ppid	cytosol;mitochondrion;nucleus;other cell component	0	45.181	44	17	29	15
Q8C1A5	Thimet oligopeptidase OS=Mus musculus OX=10090 GN=Thop1 PE=1 SV=1	Thop1	mitochondrion	0	45.07	28	18	30	17
P31938	Dual specificity mitogen-activated protein kinase kinase 1 OS=Mus musculus OX=10090 GN=Map2k1 PE=1 SV=2	Map2k1	plasma membrane;other membranes;cytosol;cytoskeleton;mitochondrion;ER/Golgi;nucleus;other cytoplasmic organelle;other cell component	0	45.027	30	12	34	9
Q8CHT1	Ephexin-1 OS=Mus musculus OX=10090 GN=Ngef PE=1 SV=1	Ngef	other membranes;cytosol;other cell component	0	44.992	19	13	28	13
O70318	Band 4.1-like protein 2 OS=Mus musculus OX=10090 GN=Epb41l2 PE=1 SV=2	Epb41l2	plasma membrane;other membranes;cytoskeleton;nucleus;other cell component	0	44.974	21	16	27	12
P80315	T-complex protein 1 subunit delta OS=Mus musculus OX=10090 GN=Cct4 PE=1 SV=3	Cct4	cytosol;cytoskeleton;nucleus;other cell component	0	44.894	32	14	27	13
Q9D0F9	Phosphoglucomutase-1 OS=Mus musculus OX=10090 GN=Pgm1 PE=1 SV=4	Pgm1	cytosol;cytoskeleton;other cell component	0	44.735	30	14	25	14
E9Q401	Ryanodine receptor 2 OS=Mus musculus OX=10090 GN=Ryr2 PE=1 SV=1	Ryr2	plasma membrane;other membranes;cytosol;cytoskeleton;ER/Golgi;nucleus;other cell component	0	44.627	5	19	29	16
P02088	Hemoglobin subunit beta-1 OS=Mus musculus OX=10090 GN=Hbb-b1 PE=1 SV=2	Hbb-b1	cytosol;other cell component	0	44.411	71	9	39	9
Q501J6	Probable ATP-dependent RNA helicase DDX17 OS=Mus musculus OX=10090 GN=Ddx17 PE=1 SV=1	Ddx17	cytosol;nucleus;other cell component	0	44.31	26	15	32	10
P14733	Lamin-B1 OS=Mus musculus OX=10090 GN=Lmnb1 PE=1 SV=3	Lmnb1	other membranes;cytoskeleton;nucleus;other cell component	0	44.267	30	17	27	14
Q91ZU6	Dystonin OS=Mus musculus OX=10090 GN=Dst PE=1 SV=2	Dst	plasma membrane;other membranes;cytoskeleton;ER/Golgi;nucleus;other cell component	0	44.24	3	24	33	21
Q9CYT6	Adenylyl cyclase-associated protein 2 OS=Mus musculus OX=10090 GN=Cap2 PE=1 SV=1	Cap2	plasma membrane;other membranes;cytoskeleton;other cell component	0	44.227	29	13	28	12
P56399	Ubiquitin carboxyl-terminal hydrolase 5 OS=Mus musculus OX=10090 GN=Usp5 PE=1 SV=1	Usp5	cytosol;nucleus	0	44.177	28	18	39	18
Q8CIQ7	Dedicator of cytokinesis protein 3 OS=Mus musculus OX=10090 GN=Dock3 PE=1 SV=1	Dock3	cytosol;other cell component	0	44.081	11	19	27	17
Q61941	NAD(P) transhydrogenase, mitochondrial OS=Mus musculus OX=10090 GN=Nnt PE=1 SV=2	Nnt	other membranes	0	43.966	13	13	21	13
Q99020	Heterogeneous nuclear ribonucleoprotein A/B OS=Mus musculus OX=10090 GN=Hnrnpab PE=1 SV=1	Hnrnpab	cytosol;nucleus;other cell component	0	43.827	41	11	31	10
P05132	cAMP-dependent protein kinase catalytic subunit alpha OS=Mus musculus OX=10090 GN=Prkaca PE=1 SV=3	Prkaca	non-structural extracellular;plasma membrane;other membranes;cytosol;cytoskeleton;mitochondrion;ER/Golgi;nucleus;other cell component	0	43.802	33	12	28	5
Q9WUM5	Succinate--CoA ligase [ADP/GDP-forming] subunit alpha, mitochondrial OS=Mus musculus OX=10090 GN=Suclg1 PE=1 SV=4	Suclg1	plasma membrane;other membranes;cytosol;mitochondrion;other cell component	0	43.726	35	10	27	10
O08788	Dynactin subunit 1 OS=Mus musculus OX=10090 GN=Dctn1 PE=1 SV=3	Dctn1	non-structural extracellular;cytosol;cytoskeleton;nucleus;other cell component	0	43.714	17	21	31	20
Q6PHZ2	Calcium/calmodulin-dependent protein kinase type II subunit delta OS=Mus musculus OX=10090 GN=Camk2d PE=1 SV=1	Camk2d	plasma membrane;other membranes;cytosol;ER/Golgi;nucleus;other cell component	0	43.714	21	11	60	4
P04104	Keratin, type II cytoskeletal 1 OS=Mus musculus OX=10090 GN=Krt1 PE=1 SV=4	Krt1	plasma membrane;other membranes;cytoskeleton	0	43.615	6	7	45	3
Q6P5F9	Exportin-1 OS=Mus musculus OX=10090 GN=Xpo1 PE=1 SV=1	Xpo1	other membranes;cytosol;nucleus;other cell component	0	43.569	19	19	34	19
Q3TTY5	Keratin, type II cytoskeletal 2 epidermal OS=Mus musculus OX=10090 GN=Krt2 PE=1 SV=1	Krt2	plasma membrane;cytoskeleton	0	43.533	8	9	57	4
Q9CR68	Cytochrome b-c1 complex subunit Rieske, mitochondrial OS=Mus musculus OX=10090 GN=Uqcrfs1 PE=1 SV=1	Uqcrfs1	other membranes;mitochondrion	0	43.478	40	10	37	10
Q8R1Q8	Cytoplasmic dynein 1 light intermediate chain 1 OS=Mus musculus OX=10090 GN=Dync1li1 PE=1 SV=1	Dync1li1	cytoskeleton;other cell component	0	43.474	34	13	20	13
Q99KJ8	Dynactin subunit 2 OS=Mus musculus OX=10090 GN=Dctn2 PE=1 SV=3	Dctn2	other membranes;cytosol;cytoskeleton;other cell component	0	43.454	36	12	24	11
P70333	Heterogeneous nuclear ribonucleoprotein H2 OS=Mus musculus OX=10090 GN=Hnrnph2 PE=1 SV=1	Hnrnph2	cytosol;nucleus;other cell component	0	43.412	38	12	36	5
Q05793	Basement membrane-specific heparan sulfate proteoglycan core protein OS=Mus musculus OX=10090 GN=Hspg2 PE=1 SV=1	Hspg2	non-structural extracellular;extracellular matrix;ER/Golgi	0	43.093	6	17	26	17
Q9JLB0	MAGUK p55 subfamily member 6 OS=Mus musculus OX=10090 GN=Mpp6 PE=1 SV=1	Mpp6	plasma membrane;other membranes	0	43.075	32	15	29	14
Q6PFD5	Disks large-associated protein 3 OS=Mus musculus OX=10090 GN=Dlgap3 PE=1 SV=1	Dlgap3	plasma membrane;other membranes;other cell component	0	42.936	17	14	29	14
P49025	Citron Rho-interacting kinase OS=Mus musculus OX=10090 GN=Cit PE=1 SV=3	Cit	plasma membrane;other membranes;cytosol;cytoskeleton;ER/Golgi;nucleus;other cytoplasmic organelle;other cell component	0	42.897	10	19	26	19
P21279	Guanine nucleotide-binding protein G(q) subunit alpha OS=Mus musculus OX=10090 GN=Gnaq PE=1 SV=4	Gnaq	plasma membrane;other membranes;cytosol;ER/Golgi;nucleus;other cell component	0	42.879	39	12	25	6
Q6P5E4	UDP-glucose:glycoprotein glucosyltransferase 1 OS=Mus musculus OX=10090 GN=Uggt1 PE=1 SV=4	Uggt1	ER/Golgi;other cell component	0	42.875	12	15	23	15
Q9DB20	ATP synthase subunit O, mitochondrial OS=Mus musculus OX=10090 GN=Atp5po PE=1 SV=1	Atp5po	plasma membrane;other membranes;mitochondrion;other cell component	0	42.806	54	10	32	10
Q9WV55	Vesicle-associated membrane protein-associated protein A OS=Mus musculus OX=10090 GN=Vapa PE=1 SV=2	Vapa	plasma membrane;other membranes;cytoskeleton;ER/Golgi;nucleus;other cell component	0	42.793	41	10	23	9
Q63810	Calcineurin subunit B type 1 OS=Mus musculus OX=10090 GN=Ppp3r1 PE=1 SV=3	Ppp3r1	plasma membrane;other membranes;cytosol;other cell component	0	42.636	56	8	24	8
P35564	Calnexin OS=Mus musculus OX=10090 GN=Canx PE=1 SV=1	Canx	plasma membrane;other membranes;ER/Golgi;translational apparatus;other cell component	0	42.588	27	15	31	15
P47738	Aldehyde dehydrogenase, mitochondrial OS=Mus musculus OX=10090 GN=Aldh2 PE=1 SV=1	Aldh2	mitochondrion	0	42.557	32	12	27	11
P63011	Ras-related protein Rab-3A OS=Mus musculus OX=10090 GN=Rab3a PE=1 SV=1	Rab3a	plasma membrane;other membranes;cytosol;ER/Golgi;other cytoplasmic organelle;other cell component	0	42.446	61	12	62	6
Q9R0Q6	Actin-related protein 2/3 complex subunit 1A OS=Mus musculus OX=10090 GN=Arpc1a PE=1 SV=1	Arpc1a	plasma membrane;other membranes;cytoskeleton;nucleus;other cell component	0	42.374	41	13	39	12
Q8CBY8	Dynactin subunit 4 OS=Mus musculus OX=10090 GN=Dctn4 PE=1 SV=1	Dctn4	cytoskeleton;other cell component	0	42.29	40	13	23	13
O08709	Peroxiredoxin-6 OS=Mus musculus OX=10090 GN=Prdx6 PE=1 SV=3	Prdx6	cytosol;nucleus;other cytoplasmic organelle;other cell component	0	42.283	64	12	31	12
P26039	Talin-1 OS=Mus musculus OX=10090 GN=Tln1 PE=1 SV=2	Tln1	plasma membrane;other membranes;cytoskeleton;other cell component	0	42.229	8	19	33	9
Q9JIS5	Synaptic vesicle glycoprotein 2A OS=Mus musculus OX=10090 GN=Sv2a PE=1 SV=1	Sv2a	other membranes;ER/Golgi;other cell component	0	42.204	22	13	27	13
Q99PV0	Pre-mRNA-processing-splicing factor 8 OS=Mus musculus OX=10090 GN=Prpf8 PE=1 SV=2	Prpf8	nucleus	0	42.127	9	18	27	18
P62881	Guanine nucleotide-binding protein subunit beta-5 OS=Mus musculus OX=10090 GN=Gnb5 PE=1 SV=1	Gnb5	plasma membrane;other membranes;cytosol;nucleus;other cell component	0	41.989	28	10	22	10
P51150	Ras-related protein Rab-7a OS=Mus musculus OX=10090 GN=Rab7a PE=1 SV=2	Rab7a	other membranes;cytosol;ER/Golgi;other cytoplasmic organelle;other cell component	0	41.913	66	12	34	12
P62754	40S ribosomal protein S6 OS=Mus musculus OX=10090 GN=Rps6 PE=1 SV=1	Rps6	cytosol;ER/Golgi;translational apparatus;nucleus;other cell component	0	41.729	41	12	29	12
P04370	Myelin basic protein OS=Mus musculus OX=10090 GN=Mbp PE=1 SV=2	Mbp	plasma membrane;other membranes;nucleus;other cell component	0	41.707	28	8	84	8
Q7TQF7	Amphiphysin OS=Mus musculus OX=10090 GN=Amph PE=1 SV=1	Amph	plasma membrane;other membranes;cytoskeleton;ER/Golgi;other cell component	0	41.618	23	16	27	14
P10852	4F2 cell-surface antigen heavy chain OS=Mus musculus OX=10090 GN=Slc3a2 PE=1 SV=1	Slc3a2	plasma membrane;other membranes;cytosol;nucleus;other cytoplasmic organelle;other cell component	0	41.499	30	12	26	12
P39054	Dynamin-2 OS=Mus musculus OX=10090 GN=Dnm2 PE=1 SV=2	Dnm2	plasma membrane;other membranes;cytosol;cytoskeleton;mitochondrion;ER/Golgi;nucleus;other cytoplasmic organelle;other cell component	0	41.41	20	19	42	2
P63330	Serine/threonine-protein phosphatase 2A catalytic subunit alpha isoform OS=Mus musculus OX=10090 GN=Ppp2ca PE=1 SV=1	Ppp2ca	plasma membrane;other membranes;cytosol;cytoskeleton;nucleus;other cell component	0	41.403	49	12	30	2
P47708	Rabphilin-3A OS=Mus musculus OX=10090 GN=Rph3a PE=1 SV=2	Rph3a	plasma membrane;other membranes;cytosol;ER/Golgi;other cell component	0	41.392	23	14	27	14
P29341	Polyadenylate-binding protein 1 OS=Mus musculus OX=10090 GN=Pabpc1 PE=1 SV=2	Pabpc1	cytosol;nucleus;other cell component	0	41.038	19	12	27	12
Q8VIJ6	Splicing factor, proline- and glutamine-rich OS=Mus musculus OX=10090 GN=Sfpq PE=1 SV=1	Sfpq	nucleus;other cell component	0	41.037	19	12	27	11
Q9CWZ7	Gamma-soluble NSF attachment protein OS=Mus musculus OX=10090 GN=Napg PE=1 SV=1	Napg	other membranes;mitochondrion;other cytoplasmic organelle;other cell component	0	40.985	45	11	24	11
P63001	Ras-related C3 botulinum toxin substrate 1 OS=Mus musculus OX=10090 GN=Rac1 PE=1 SV=1	Rac1	plasma membrane;other membranes;cytosol;cytoskeleton;ER/Golgi;nucleus;other cytoplasmic organelle;other cell component	0	40.945	45	9	41	3
Q811D0	Disks large homolog 1 OS=Mus musculus OX=10090 GN=Dlg1 PE=1 SV=1	Dlg1	extracellular matrix;plasma membrane;other membranes;cytosol;cytoskeleton;ER/Golgi;nucleus;other cell component	0	40.818	19	15	28	8
Q3TEA8	Heterochromatin protein 1-binding protein 3 OS=Mus musculus OX=10090 GN=Hp1bp3 PE=1 SV=1	Hp1bp3	nucleus;other cell component	0	40.748	29	16	31	16
O08749	Dihydrolipoyl dehydrogenase, mitochondrial OS=Mus musculus OX=10090 GN=Dld PE=1 SV=2	Dld	cytoskeleton;mitochondrion;nucleus;other cytoplasmic organelle;other cell component	0	40.741	27	12	33	12
P70207	Plexin-A2 OS=Mus musculus OX=10090 GN=Plxna2 PE=1 SV=2	Plxna2	plasma membrane;other membranes;other cell component	0	40.689	10	20	33	9
P62715	Serine/threonine-protein phosphatase 2A catalytic subunit beta isoform OS=Mus musculus OX=10090 GN=Ppp2cb PE=1 SV=1	Ppp2cb	cytosol;cytoskeleton;nucleus;other cell component	0	40.663	49	12	30	2
P21278	Guanine nucleotide-binding protein subunit alpha-11 OS=Mus musculus OX=10090 GN=Gna11 PE=1 SV=1	Gna11	plasma membrane;other membranes;cytosol;other cell component	0	40.646	35	12	24	7
O08539	Myc box-dependent-interacting protein 1 OS=Mus musculus OX=10090 GN=Bin1 PE=1 SV=1	Bin1	plasma membrane;other membranes;cytosol;cytoskeleton;ER/Golgi;nucleus;other cytoplasmic organelle;other cell component	0	40.627	32	14	29	12
O35295	Transcriptional activator protein Pur-beta OS=Mus musculus OX=10090 GN=Purb PE=1 SV=3	Purb	nucleus	0	40.565	56	10	24	8
O35737	Heterogeneous nuclear ribonucleoprotein H OS=Mus musculus OX=10090 GN=Hnrnph1 PE=1 SV=3	Hnrnph1	cytosol;nucleus;other cell component	0	40.429	31	10	25	2
P50518	V-type proton ATPase subunit E 1 OS=Mus musculus OX=10090 GN=Atp6v1e1 PE=1 SV=2	Atp6v1e1	plasma membrane;other membranes;cytosol;other cytoplasmic organelle;other cell component	0	40.332	47	13	43	13
P62761	Visinin-like protein 1 OS=Mus musculus OX=10090 GN=Vsnl1 PE=1 SV=2	Vsnl1	other membranes;cytosol	0	40.272	56	11	39	8
Q99LC3	NADH dehydrogenase [ubiquinone] 1 alpha subcomplex subunit 10, mitochondrial OS=Mus musculus OX=10090 GN=Ndufa10 PE=1 SV=1	Ndufa10	other membranes;mitochondrion;other cell component	0	40.265	42	12	24	12
P46735	Unconventional myosin-Ib OS=Mus musculus OX=10090 GN=Myo1b PE=1 SV=3	Myo1b	plasma membrane;other membranes;cytoskeleton;other cytoplasmic organelle;other cell component	0	40.246	15	13	19	13
Q9D0E1	Heterogeneous nuclear ribonucleoprotein M OS=Mus musculus OX=10090 GN=Hnrnpm PE=1 SV=3	Hnrnpm	nucleus;other cell component	0	40.199	20	13	21	13
Q9WUM4	Coronin-1C OS=Mus musculus OX=10090 GN=Coro1c PE=1 SV=2	Coro1c	plasma membrane;other membranes;cytoskeleton;other cytoplasmic organelle;other cell component	0	40.187	28	12	23	11
P10649	Glutathione S-transferase Mu 1 OS=Mus musculus OX=10090 GN=Gstm1 PE=1 SV=2	Gstm1	non-structural extracellular;cytosol;other cell component	0	40.042	57	12	37	8
Q9R0P5	Destrin OS=Mus musculus OX=10090 GN=Dstn PE=1 SV=3	Dstn	cytoskeleton;other cell component	0	40.036	55	10	33	9
Q9QXL2	Kinesin-like protein KIF21A OS=Mus musculus OX=10090 GN=Kif21a PE=1 SV=2	Kif21a	plasma membrane;other membranes;cytosol;cytoskeleton;other cell component	0	39.872	9	10	17	10
Q6P1F6	Serine/threonine-protein phosphatase 2A 55 kDa regulatory subunit B alpha isoform OS=Mus musculus OX=10090 GN=Ppp2r2a PE=1 SV=1	Ppp2r2a	cytosol;other cell component	0	39.86	35	13	26	5
Q5SUF2	Luc7-like protein 3 OS=Mus musculus OX=10090 GN=Luc7l3 PE=1 SV=1	Luc7l3	nucleus	0	39.602	28	11	22	11
Q99P72	Reticulon-4 OS=Mus musculus OX=10090 GN=Rtn4 PE=1 SV=2	Rtn4	plasma membrane;other membranes;ER/Golgi;nucleus;other cell component	0	39.572	18	13	22	13
Q9Z130	Heterogeneous nuclear ribonucleoprotein D-like OS=Mus musculus OX=10090 GN=Hnrnpdl PE=1 SV=1	Hnrnpdl	nucleus;other cell component	0	39.431	39	13	33	11
Q8BYI9	Tenascin-R OS=Mus musculus OX=10090 GN=Tnr PE=1 SV=2	Tnr	non-structural extracellular;extracellular matrix;other membranes;other cell component	0	39.382	15	15	23	15
P60766	Cell division control protein 42 homolog OS=Mus musculus OX=10090 GN=Cdc42 PE=1 SV=2	Cdc42	plasma membrane;other membranes;cytosol;cytoskeleton;ER/Golgi;other cytoplasmic organelle;other cell component	0	39.365	48	8	29	7
P20444	Protein kinase C alpha type OS=Mus musculus OX=10090 GN=Prkca PE=1 SV=3	Prkca	plasma membrane;other membranes;cytosol;mitochondrion;ER/Golgi;nucleus;other cell component	0	39.356	24	15	39	6
Q8BRT1	CLIP-associating protein 2 OS=Mus musculus OX=10090 GN=Clasp2 PE=1 SV=1	Clasp2	plasma membrane;other membranes;cytosol;cytoskeleton;ER/Golgi;other cell component	0	39.35	11	11	21	8
Q9CZC8	Secernin-1 OS=Mus musculus OX=10090 GN=Scrn1 PE=1 SV=1	Scrn1	other membranes;nucleus;other cell component	0	39.2	32	11	29	10
Q921M7	Protein FAM49B OS=Mus musculus OX=10090 GN=Fam49b PE=1 SV=1	Cyrib	other membranes;mitochondrion;other cell component	0	39.17	43	11	17	10
P97300	Neuroplastin OS=Mus musculus OX=10090 GN=Nptn PE=1 SV=3	Nptn	plasma membrane;other membranes;other cell component	0	39.167	27	12	37	12
Q60875	Rho guanine nucleotide exchange factor 2 OS=Mus musculus OX=10090 GN=Arhgef2 PE=1 SV=4	Arhgef2	plasma membrane;other membranes;cytoskeleton;ER/Golgi;other cell component	0	39.025	19	18	32	18
Q64525	Histone H2B type 2-B OS=Mus musculus OX=10090 GN=Hist2h2bb PE=1 SV=3	Hist2h2bb	cytosol;nucleus;other cell component	0	39.025	67	11	66	5
Q6ZPE2	Myotubularin-related protein 5 OS=Mus musculus OX=10090 GN=Sbf1 PE=1 SV=2	Sbf1	nucleus;other cell component	0	39.007	11	15	24	15
Q9QUI0	Transforming protein RhoA OS=Mus musculus OX=10090 GN=Rhoa PE=1 SV=1	Rhoa	plasma membrane;other membranes;cytosol;cytoskeleton;nucleus;other cytoplasmic organelle;other cell component	0	38.864	45	7	19	6
O35526	Syntaxin-1A OS=Mus musculus OX=10090 GN=Stx1a PE=1 SV=3	Stx1a	plasma membrane;other membranes;cytoskeleton;ER/Golgi;nucleus;other cell component	0	38.834	40	12	34	10
Q6PHN9	Ras-related protein Rab-35 OS=Mus musculus OX=10090 GN=Rab35 PE=1 SV=1	Rab35	non-structural extracellular;plasma membrane;other membranes;ER/Golgi;other cytoplasmic organelle;other cell component	0	38.784	42	9	34	6
P17742	Peptidyl-prolyl cis-trans isomerase A OS=Mus musculus OX=10090 GN=Ppia PE=1 SV=2	Ppia	non-structural extracellular;cytosol;nucleus;other cell component	0	38.779	63	11	55	9
Q80TQ2	Ubiquitin carboxyl-terminal hydrolase CYLD OS=Mus musculus OX=10090 GN=Cyld PE=1 SV=2	Cyld	plasma membrane;other membranes;cytosol;cytoskeleton;other cell component	0	38.758	22	16	25	16
P80317	T-complex protein 1 subunit zeta OS=Mus musculus OX=10090 GN=Cct6a PE=1 SV=3	Cct6a	cytosol;cytoskeleton;other cell component	0	38.659	27	12	28	12
P62823	Ras-related protein Rab-3C OS=Mus musculus OX=10090 GN=Rab3c PE=1 SV=1	Rab3c	plasma membrane;other membranes;cytosol;ER/Golgi;other cytoplasmic organelle;other cell component	0	38.613	58	12	40	7
Q9CQQ7	ATP synthase F(0) complex subunit B1, mitochondrial OS=Mus musculus OX=10090 GN=Atp5pb PE=1 SV=1	Atp5pb	other membranes;mitochondrion;nucleus	0	38.61	41	11	36	10
Q8VEM8	Phosphate carrier protein, mitochondrial OS=Mus musculus OX=10090 GN=Slc25a3 PE=1 SV=1	Slc25a3	other membranes;mitochondrion	0	38.451	39	11	42	11
Q9Z268	RasGAP-activating-like protein 1 OS=Mus musculus OX=10090 GN=Rasal1 PE=1 SV=2	Rasal1	plasma membrane;other membranes;cytosol	0	38.374	23	15	24	15
Q9CWS0	N(G),N(G)-dimethylarginine dimethylaminohydrolase 1 OS=Mus musculus OX=10090 GN=Ddah1 PE=1 SV=3	Ddah1		0	38.271	43	10	24	9
Q9JLM8	Serine/threonine-protein kinase DCLK1 OS=Mus musculus OX=10090 GN=Dclk1 PE=1 SV=1	Dclk1	other cell component	0	38.155	21	14	23	13
Q8BGQ7	Alanine--tRNA ligase, cytoplasmic OS=Mus musculus OX=10090 GN=Aars PE=1 SV=1	Aars1	cytosol;mitochondrion;other cell component	0	38.148	17	13	21	13
Q91V41	Ras-related protein Rab-14 OS=Mus musculus OX=10090 GN=Rab14 PE=1 SV=3	Rab14	plasma membrane;other membranes;cytosol;ER/Golgi;other cytoplasmic organelle;other cell component	0	38.096	46	9	29	8
Q9D172	Glutamine amidotransferase-like class 1 domain-containing protein 3A, mitochondrial OS=Mus musculus OX=10090 GN=Gatd3a PE=1 SV=1	Gatd3a		0	38.036	35	7	20	7
P62908	40S ribosomal protein S3 OS=Mus musculus OX=10090 GN=Rps3 PE=1 SV=1	Rps3	plasma membrane;other membranes;cytosol;cytoskeleton;mitochondrion;ER/Golgi;translational apparatus;nucleus;other cell component	0	38.022	59	14	27	14
P80314	T-complex protein 1 subunit beta OS=Mus musculus OX=10090 GN=Cct2 PE=1 SV=4	Cct2	cytosol;cytoskeleton;other cell component	0	37.994	36	15	24	15
P26645	Myristoylated alanine-rich C-kinase substrate OS=Mus musculus OX=10090 GN=Marcks PE=1 SV=2	Marcks	plasma membrane;other membranes;cytoskeleton;nucleus;other cell component	0	37.617	55	9	24	9
Q9DC69	NADH dehydrogenase [ubiquinone] 1 alpha subcomplex subunit 9, mitochondrial OS=Mus musculus OX=10090 GN=Ndufa9 PE=1 SV=2	Ndufa9	other membranes;mitochondrion;nucleus	0	37.528	34	12	35	12
Q9QUR6	Prolyl endopeptidase OS=Mus musculus OX=10090 GN=Prep PE=1 SV=1	Prep	cytosol;nucleus;other cell component	0	37.501	23	14	21	14
P08730	Keratin, type I cytoskeletal 13 OS=Mus musculus OX=10090 GN=Krt13 PE=1 SV=2	Krt13	non-structural extracellular;cytoskeleton	0	37.446	22	12	48	5
P62141	Serine/threonine-protein phosphatase PP1-beta catalytic subunit OS=Mus musculus OX=10090 GN=Ppp1cb PE=1 SV=3	Ppp1cb	plasma membrane;other membranes;cytosol;nucleus;other cell component	0	37.379	40	11	26	3
Q00PI9	Heterogeneous nuclear ribonucleoprotein U-like protein 2 OS=Mus musculus OX=10090 GN=Hnrnpul2 PE=1 SV=2	Hnrnpul2	nucleus	0	37.376	20	16	34	16
P53810	Phosphatidylinositol transfer protein alpha isoform OS=Mus musculus OX=10090 GN=Pitpna PE=1 SV=2	Pitpna	other membranes;cytosol;nucleus;other cell component	0	37.216	49	13	26	11
Q9Z2Y3	Homer protein homolog 1 OS=Mus musculus OX=10090 GN=Homer1 PE=1 SV=2	Homer1	plasma membrane;other membranes;cytosol;cytoskeleton;other cell component	0	37.172	40	14	30	14
Q52KI8	Serine/arginine repetitive matrix protein 1 OS=Mus musculus OX=10090 GN=Srrm1 PE=1 SV=2	Srrm1	nucleus	0	37.167	17	13	23	13
P12970	60S ribosomal protein L7a OS=Mus musculus OX=10090 GN=Rpl7a PE=1 SV=2	Rpl7a	other membranes;cytosol;translational apparatus;nucleus;other cell component	0	37.146	34	11	27	11
P46471	26S proteasome regulatory subunit 7 OS=Mus musculus OX=10090 GN=Psmc2 PE=1 SV=5	Psmc2	cytosol;nucleus;other cell component	0	37.076	38	15	23	15
Q3UM45	Protein phosphatase 1 regulatory subunit 7 OS=Mus musculus OX=10090 GN=Ppp1r7 PE=1 SV=2	Ppp1r7	nucleus;other cell component	0	37.052	40	12	23	12
Q62418	Drebrin-like protein OS=Mus musculus OX=10090 GN=Dbnl PE=1 SV=2	Dbnl	plasma membrane;other membranes;cytosol;cytoskeleton;ER/Golgi;other cytoplasmic organelle;other cell component	0	37.025	25	7	11	7
P70296	Phosphatidylethanolamine-binding protein 1 OS=Mus musculus OX=10090 GN=Pebp1 PE=1 SV=3	Pebp1	non-structural extracellular;other membranes;mitochondrion;ER/Golgi;other cell component	0	36.849	68	7	18	7
P48774	Glutathione S-transferase Mu 5 OS=Mus musculus OX=10090 GN=Gstm5 PE=1 SV=1	Gstm5	non-structural extracellular;cytosol;cytoskeleton;other cell component	0	36.694	54	11	27	10
Q9D6M3	Mitochondrial glutamate carrier 1 OS=Mus musculus OX=10090 GN=Slc25a22 PE=1 SV=1	Slc25a22	other membranes;mitochondrion	0	36.669	50	11	23	11
Q9CX86	Heterogeneous nuclear ribonucleoprotein A0 OS=Mus musculus OX=10090 GN=Hnrnpa0 PE=1 SV=1	Hnrnpa0	nucleus	0	36.666	36	9	29	7
O55042	Alpha-synuclein OS=Mus musculus OX=10090 GN=Snca PE=1 SV=2	Snca	non-structural extracellular;plasma membrane;other membranes;cytosol;cytoskeleton;mitochondrion;ER/Golgi;translational apparatus;nucleus;other cell component	0	36.639	56	7	22	5
P84096	Rho-related GTP-binding protein RhoG OS=Mus musculus OX=10090 GN=Rhog PE=1 SV=1	Rhog	plasma membrane;other membranes;cytoskeleton;other cell component	0	36.571	50	8	19	7
P19246	Neurofilament heavy polypeptide OS=Mus musculus OX=10090 GN=Nefh PE=1 SV=3	Nefh	cytoskeleton;nucleus;other cell component	0	36.383	14	16	28	13
Q64511	DNA topoisomerase 2-beta OS=Mus musculus OX=10090 GN=Top2b PE=1 SV=2	Top2b	cytosol;nucleus;other cell component	0	36.351	12	18	29	13
P05201	Aspartate aminotransferase, cytoplasmic OS=Mus musculus OX=10090 GN=Got1 PE=1 SV=3	Got1	cytosol;nucleus;other cytoplasmic organelle;other cell component	0	36.238	34	11	20	11
Q91V12	Cytosolic acyl coenzyme A thioester hydrolase OS=Mus musculus OX=10090 GN=Acot7 PE=1 SV=2	Acot7	cytosol;nucleus;other cell component	0	36.218	31	12	37	12
O88343	Electrogenic sodium bicarbonate cotransporter 1 OS=Mus musculus OX=10090 GN=Slc4a4 PE=1 SV=2	Slc4a4	plasma membrane;other membranes;other cell component	0	36.14	15	15	25	14
A2RT62	F-box/LRR-repeat protein 16 OS=Mus musculus OX=10090 GN=Fbxl16 PE=1 SV=1	Fbxl16	other cell component	0	36.083	27	11	20	11
P35700	Peroxiredoxin-1 OS=Mus musculus OX=10090 GN=Prdx1 PE=1 SV=1	Prdx1	cytosol;mitochondrion;nucleus;other cytoplasmic organelle;other cell component	0	36.064	54	10	27	8
P61205	ADP-ribosylation factor 3 OS=Mus musculus OX=10090 GN=Arf3 PE=2 SV=2	Arf3	plasma membrane;other membranes;ER/Golgi;other cell component	0	36.035	49	8	46	4
Q9D2U9	Histone H2B type 3-A OS=Mus musculus OX=10090 GN=Hist3h2ba PE=1 SV=3	Hist3h2ba	cytosol;nucleus;other cell component	0	35.96	63	10	58	4
Q9DC51	Guanine nucleotide-binding protein G(i) subunit alpha OS=Mus musculus OX=10090 GN=Gnai3 PE=1 SV=3	Gnai3	plasma membrane;other membranes;cytoskeleton;ER/Golgi;other cell component	0	35.941	30	9	26	3
Q01768	Nucleoside diphosphate kinase B OS=Mus musculus OX=10090 GN=Nme2 PE=1 SV=1	Nme2	other membranes;cytoskeleton;mitochondrion;nucleus;other cell component	0	35.872	74	10	29	5
P19157	Glutathione S-transferase P 1 OS=Mus musculus OX=10090 GN=Gstp1 PE=1 SV=2	Gstp1	plasma membrane;other membranes;cytosol;mitochondrion;nucleus;other cell component	0	35.677	48	6	18	6
P60335	Poly(rC)-binding protein 1 OS=Mus musculus OX=10090 GN=Pcbp1 PE=1 SV=1	Pcbp1	cytosol;nucleus;other cell component	0	35.38	37	10	24	6
P56564	Excitatory amino acid transporter 1 OS=Mus musculus OX=10090 GN=Slc1a3 PE=1 SV=2	Slc1a3	plasma membrane;other membranes;mitochondrion;other cell component	0	35.303	23	10	28	9
E9Q8I9	Protein furry homolog OS=Mus musculus OX=10090 GN=Fry PE=1 SV=1	Fry	cytoskeleton;other cell component	0	35.248	5	14	19	14
Q8CIE6	Coatomer subunit alpha OS=Mus musculus OX=10090 GN=Copa PE=1 SV=2	Copa	non-structural extracellular;other membranes;ER/Golgi;other cell component	0	35.184	13	14	19	14
Q922R8	Protein disulfide-isomerase A6 OS=Mus musculus OX=10090 GN=Pdia6 PE=1 SV=3	Pdia6	non-structural extracellular;plasma membrane;other membranes;cytosol;ER/Golgi;other cell component	0	35.13	29	11	18	11
P97315	Cysteine and glycine-rich protein 1 OS=Mus musculus OX=10090 GN=Csrp1 PE=1 SV=3	Csrp1	cytoskeleton;nucleus;other cell component	0	35.073	47	7	14	7
Q8BHN3	Neutral alpha-glucosidase AB OS=Mus musculus OX=10090 GN=Ganab PE=1 SV=1	Ganab	ER/Golgi;other cell component	0	34.953	19	16	26	16
Q0GNC1	Inverted formin-2 OS=Mus musculus OX=10090 GN=Inf2 PE=1 SV=1	Inf2	other cell component	0	34.795	12	12	23	12
Q61171	Peroxiredoxin-2 OS=Mus musculus OX=10090 GN=Prdx2 PE=1 SV=3	Prdx2	cytosol	0	34.766	47	8	28	8
P47911	60S ribosomal protein L6 OS=Mus musculus OX=10090 GN=Rpl6 PE=1 SV=3	Rpl6	cytosol;cytoskeleton;ER/Golgi;translational apparatus;nucleus;other cell component	0	34.743	43	13	28	13
P45376	Aldo-keto reductase family 1 member B1 OS=Mus musculus OX=10090 GN=Akr1b1 PE=1 SV=3	Akr1b1	non-structural extracellular;cytosol;nucleus;other cytoplasmic organelle;other cell component	0	34.653	29	9	18	9
O89053	Coronin-1A OS=Mus musculus OX=10090 GN=Coro1a PE=1 SV=5	Coro1a	plasma membrane;other membranes;cytosol;cytoskeleton;other cytoplasmic organelle;other cell component	0	34.612	30	13	27	12
Q5M8N0	CB1 cannabinoid receptor-interacting protein 1 OS=Mus musculus OX=10090 GN=Cnrip1 PE=1 SV=1	Cnrip1	plasma membrane;other membranes;other cell component	0	34.478	58	7	23	7
Q3UV17	Keratin, type II cytoskeletal 2 oral OS=Mus musculus OX=10090 GN=Krt76 PE=1 SV=1	Krt76	cytoskeleton	0	34.421	11	9	40	2
Q80YA9	Connector enhancer of kinase suppressor of ras 2 OS=Mus musculus OX=10090 GN=Cnksr2 PE=1 SV=1	Cnksr2	plasma membrane;other membranes;other cell component	0	34.41	14	13	23	13
Q60829	Protein phosphatase 1 regulatory subunit 1B OS=Mus musculus OX=10090 GN=Ppp1r1b PE=1 SV=2	Ppp1r1b	nucleus;other cell component	0	34.401	85	10	30	10
Q64487	Receptor-type tyrosine-protein phosphatase delta OS=Mus musculus OX=10090 GN=Ptprd PE=1 SV=3	Ptprd	plasma membrane;other membranes;other cell component	0	34.383	6	11	17	8
Q64105	Sepiapterin reductase OS=Mus musculus OX=10090 GN=Spr PE=1 SV=1	Spr	cytosol;nucleus	0	34.348	37	7	14	7
P60843	Eukaryotic initiation factor 4A-I OS=Mus musculus OX=10090 GN=Eif4a1 PE=1 SV=1	Eif4a1	other cell component	0	34.346	26	8	20	2
Q9ESW4	Acylglycerol kinase, mitochondrial OS=Mus musculus OX=10090 GN=Agk PE=1 SV=1	Agk	other membranes;mitochondrion;other cell component	0	34.313	27	9	18	9
Q9EQ20	Methylmalonate-semialdehyde dehydrogenase [acylating], mitochondrial OS=Mus musculus OX=10090 GN=Aldh6a1 PE=1 SV=1	Aldh6a1	nucleus	0	34.309	24	11	21	11
P12382	ATP-dependent 6-phosphofructokinase, liver type OS=Mus musculus OX=10090 GN=Pfkl PE=1 SV=4	Pfkl	other membranes;cytosol	0	34.309	16	12	32	7
Q63844	Mitogen-activated protein kinase 3 OS=Mus musculus OX=10090 GN=Mapk3 PE=1 SV=5	Mapk3	plasma membrane;other membranes;cytosol;cytoskeleton;mitochondrion;ER/Golgi;nucleus;other cytoplasmic organelle;other cell component	0	34.194	32	10	28	6
Q6A0A9	Constitutive coactivator of PPAR-gamma-like protein 1 OS=Mus musculus OX=10090 GN=FAM120A PE=1 SV=2	FAM120A	plasma membrane;other membranes;cytosol;nucleus	0	34.161	14	13	22	13
P62192	26S proteasome regulatory subunit 4 OS=Mus musculus OX=10090 GN=Psmc1 PE=1 SV=1	Psmc1	other membranes;cytosol;nucleus;other cell component	0	34.118	22	8	17	7
P97447	Four and a half LIM domains protein 1 OS=Mus musculus OX=10090 GN=Fhl1 PE=1 SV=3	Fhl1	plasma membrane;other membranes;cytosol;nucleus;other cell component	0	33.96	28	7	17	7
Q8BMG7	Rab3 GTPase-activating protein non-catalytic subunit OS=Mus musculus OX=10090 GN=Rab3gap2 PE=1 SV=2	Rab3gap2	plasma membrane;other membranes;cytosol;other cell component	0	33.91	10	12	22	12
Q8C419	Probable G-protein coupled receptor 158 OS=Mus musculus OX=10090 GN=Gpr158 PE=1 SV=2	Gpr158	plasma membrane;other membranes	0	33.895	11	12	22	12
P80313	T-complex protein 1 subunit eta OS=Mus musculus OX=10090 GN=Cct7 PE=1 SV=1	Cct7	cytosol;cytoskeleton;other cell component	0	33.827	36	15	21	15
P61226	Ras-related protein Rap-2b OS=Mus musculus OX=10090 GN=Rap2b PE=1 SV=1	Rap2b	non-structural extracellular;plasma membrane;other membranes;cytosol;other cytoplasmic organelle;other cell component	0	33.81	54	8	24	5
Q8K0T0	Reticulon-1 OS=Mus musculus OX=10090 GN=Rtn1 PE=1 SV=1	Rtn1	other membranes;ER/Golgi	0	33.787	16	12	32	11
Q3UHD9	Arf-GAP with GTPase, ANK repeat and PH domain-containing protein 2 OS=Mus musculus OX=10090 GN=Agap2 PE=1 SV=1	Agap2	cytosol;nucleus;other cytoplasmic organelle;other cell component	0	33.738	12	13	26	13
P28738	Kinesin heavy chain isoform 5C OS=Mus musculus OX=10090 GN=Kif5c PE=1 SV=3	Kif5c	cytoskeleton;other cell component	0	33.715	16	13	17	8
Q6IFZ6	Keratin, type II cytoskeletal 1b OS=Mus musculus OX=10090 GN=Krt77 PE=1 SV=1	Krt77	cytoskeleton	0	33.676	11	9	42	3
Q61411	GTPase HRas OS=Mus musculus OX=10090 GN=Hras PE=1 SV=2	Hras	plasma membrane;other membranes;cytosol;ER/Golgi;nucleus;other cell component	0	33.643	69	9	18	5
P15532	Nucleoside diphosphate kinase A OS=Mus musculus OX=10090 GN=Nme1 PE=1 SV=1	Nme1	plasma membrane;other membranes;cytosol;cytoskeleton;mitochondrion;nucleus;other cell component	0	33.63	84	12	35	7
O35633	Vesicular inhibitory amino acid transporter OS=Mus musculus OX=10090 GN=Slc32a1 PE=1 SV=3	Slc32a1	plasma membrane;other membranes;ER/Golgi;other cell component	0	33.397	22	10	27	9
Q8K0S0	Phytanoyl-CoA hydroxylase-interacting protein OS=Mus musculus OX=10090 GN=Phyhip PE=1 SV=1	Phyhip	other cell component	0	33.387	28	9	28	8
P42859	Huntingtin OS=Mus musculus OX=10090 GN=Htt PE=1 SV=2	Htt	plasma membrane;other membranes;cytosol;cytoskeleton;ER/Golgi;nucleus;other cytoplasmic organelle;other cell component	0	33.371	6	17	22	17
P06837	Neuromodulin OS=Mus musculus OX=10090 GN=Gap43 PE=1 SV=1	Gap43	plasma membrane;other membranes;other cell component	0	33.349	63	12	23	11
Q3B7Z2	Oxysterol-binding protein 1 OS=Mus musculus OX=10090 GN=Osbp PE=1 SV=3	Osbp	plasma membrane;other membranes;cytosol;ER/Golgi;nucleus;other cell component	0	33.34	18	11	18	10
P62746	Rho-related GTP-binding protein RhoB OS=Mus musculus OX=10090 GN=Rhob PE=1 SV=1	Rhob	plasma membrane;other membranes;cytosol;cytoskeleton;nucleus;other cytoplasmic organelle;other cell component	0	33.279	44	7	18	6
Q8C050	Ribosomal protein S6 kinase alpha-5 OS=Mus musculus OX=10090 GN=Rps6ka5 PE=1 SV=2	Rps6ka5	nucleus;other cell component	0	33.27	14	11	18	11
P49312	Heterogeneous nuclear ribonucleoprotein A1 OS=Mus musculus OX=10090 GN=Hnrnpa1 PE=1 SV=2	Hnrnpa1	nucleus;other cell component	0	33.2	39	12	31	8
Q80UG2	Plexin-A4 OS=Mus musculus OX=10090 GN=Plxna4 PE=1 SV=3	Plxna4	plasma membrane;other membranes;other cell component	0	33.189	9	19	28	8
P00920	Carbonic anhydrase 2 OS=Mus musculus OX=10090 GN=Ca2 PE=1 SV=4	Ca2	non-structural extracellular;plasma membrane;other membranes;cytosol;other cell component	0	33.142	45	8	20	8
P84075	Neuron-specific calcium-binding protein hippocalcin OS=Mus musculus OX=10090 GN=Hpca PE=1 SV=2	Hpca	plasma membrane;other membranes;cytosol;other cell component	0	33.086	61	11	33	8
Q9JIF0	Protein arginine N-methyltransferase 1 OS=Mus musculus OX=10090 GN=Prmt1 PE=1 SV=1	Prmt1	other membranes;cytosol;nucleus;other cell component	0	33.075	34	11	17	9
Q6IFX2	Keratin, type I cytoskeletal 42 OS=Mus musculus OX=10090 GN=Krt42 PE=1 SV=1	Krt42	cytoskeleton;other cell component	0	33.071	26	13	35	6
P51863	V-type proton ATPase subunit d 1 OS=Mus musculus OX=10090 GN=Atp6v0d1 PE=1 SV=2	Atp6v0d1	plasma membrane;other membranes;ER/Golgi;other cytoplasmic organelle;other cell component	0	32.902	28	8	17	8
P26043	Radixin OS=Mus musculus OX=10090 GN=Rdx PE=1 SV=3	Rdx	plasma membrane;other membranes;cytoskeleton;other cell component	0	32.891	19	12	24	7
Q9JKC6	Cell cycle exit and neuronal differentiation protein 1 OS=Mus musculus OX=10090 GN=Cend1 PE=1 SV=1	Cend1	other membranes;mitochondrion;other cell component	0	32.877	64	7	18	7
Q9CPP6	NADH dehydrogenase [ubiquinone] 1 alpha subcomplex subunit 5 OS=Mus musculus OX=10090 GN=Ndufa5 PE=1 SV=3	Ndufa5	other membranes;mitochondrion;other cell component	0	32.85	69	7	17	7
Q9DC53	Copine-8 OS=Mus musculus OX=10090 GN=Cpne8 PE=2 SV=3	Cpne8	plasma membrane;other membranes	0	32.772	19	9	21	3
P84244	Histone H3.3 OS=Mus musculus OX=10090 GN=H3-3a PE=1 SV=2	H3-3a; H3-3b	nucleus;other cell component	0	32.728	56	7	32	2
P62962	Profilin-1 OS=Mus musculus OX=10090 GN=Pfn1 PE=1 SV=2	Pfn1	non-structural extracellular;cytosol;cytoskeleton;nucleus;other cell component	0	32.654	65	7	34	7
Q9JIA1	Leucine-rich glioma-inactivated protein 1 OS=Mus musculus OX=10090 GN=Lgi1 PE=1 SV=1	Lgi1	non-structural extracellular;other cell component	0	32.6	22	12	19	12
P59764	Dedicator of cytokinesis protein 4 OS=Mus musculus OX=10090 GN=Dock4 PE=1 SV=1	Dock4	plasma membrane;other membranes;cytosol;ER/Golgi;nucleus;other cell component	0	32.6	6	13	22	11
O35286	Pre-mRNA-splicing factor ATP-dependent RNA helicase DHX15 OS=Mus musculus OX=10090 GN=Dhx15 PE=1 SV=2	Dhx15	nucleus	0	32.563	21	15	24	15
Q9DCN2	NADH-cytochrome b5 reductase 3 OS=Mus musculus OX=10090 GN=Cyb5r3 PE=1 SV=3	Cyb5r3	other membranes;mitochondrion;ER/Golgi;other cell component	0	32.425	46	9	17	9
P14685	26S proteasome non-ATPase regulatory subunit 3 OS=Mus musculus OX=10090 GN=Psmd3 PE=1 SV=3	Psmd3	other cell component	0	32.23	22	11	19	11
P27601	Guanine nucleotide-binding protein subunit alpha-13 OS=Mus musculus OX=10090 GN=Gna13 PE=1 SV=1	Gna13	plasma membrane;other membranes;cytosol;nucleus;other cell component	0	32.226	27	10	21	8
P48678	Prelamin-A/C OS=Mus musculus OX=10090 GN=Lmna PE=1 SV=2	Lmna	other membranes;cytosol;cytoskeleton;nucleus;other cell component	0	32.217	15	10	17	9
Q8C878	NEDD8-activating enzyme E1 catalytic subunit OS=Mus musculus OX=10090 GN=Uba3 PE=1 SV=2	Uba3	nucleus;other cell component	0	32.022	34	9	18	9
O88844	Isocitrate dehydrogenase [NADP] cytoplasmic OS=Mus musculus OX=10090 GN=Idh1 PE=1 SV=2	Idh1	cytosol;mitochondrion;other cytoplasmic organelle;other cell component	0	32.012	36	15	24	14
Q61990	Poly(rC)-binding protein 2 OS=Mus musculus OX=10090 GN=Pcbp2 PE=1 SV=1	Pcbp2	cytosol;nucleus;other cell component	0	32.001	28	8	19	3
P68040	Receptor of activated protein C kinase 1 OS=Mus musculus OX=10090 GN=Rack1 PE=1 SV=3	Rack1	plasma membrane;cytosol;mitochondrion;translational apparatus;nucleus;other cell component	0	31.987	43	12	28	12
P47757	F-actin-capping protein subunit beta OS=Mus musculus OX=10090 GN=Capzb PE=1 SV=3	Capzb	other membranes;cytoskeleton;other cell component	0	31.968	35	10	23	10
O88737	Protein bassoon OS=Mus musculus OX=10090 GN=Bsn PE=1 SV=4	Bsn	other membranes;cytoskeleton;ER/Golgi;other cell component	0	31.856	5	14	22	14
Q64516	Glycerol kinase OS=Mus musculus OX=10090 GN=Gk PE=1 SV=2	Gk	other membranes;cytosol;mitochondrion;nucleus	0	31.84	20	10	18	9
O35945	Aldehyde dehydrogenase, cytosolic 1 OS=Mus musculus OX=10090 GN=Aldh1a7 PE=1 SV=1	Aldh1a7	other cell component	0	31.794	16	8	27	1
Q9D051	Pyruvate dehydrogenase E1 component subunit beta, mitochondrial OS=Mus musculus OX=10090 GN=Pdhb PE=1 SV=1	Pdhb	mitochondrion;nucleus;other cell component	0	31.793	26	8	23	8
Q8BLK3	Limbic system-associated membrane protein OS=Mus musculus OX=10090 GN=Lsamp PE=1 SV=1	Lsamp	plasma membrane;other membranes;cytosol	0	31.788	35	10	21	10
Q8R5C5	Beta-centractin OS=Mus musculus OX=10090 GN=Actr1b PE=1 SV=1	Actr1b	cytoskeleton;other cell component	0	31.775	39	11	15	5
P50247	Adenosylhomocysteinase OS=Mus musculus OX=10090 GN=Ahcy PE=1 SV=3	Ahcy	cytosol;nucleus;other cell component	0	31.769	24	9	19	9
Q925N0	Sideroflexin-5 OS=Mus musculus OX=10090 GN=Sfxn5 PE=1 SV=2	Sfxn5	other membranes;mitochondrion	0	31.754	34	9	22	9
O55017	Voltage-dependent N-type calcium channel subunit alpha-1B OS=Mus musculus OX=10090 GN=Cacna1b PE=1 SV=1	Cacna1b	plasma membrane;other membranes;other cell component	0	31.753	6	12	24	10
Q9CR57	60S ribosomal protein L14 OS=Mus musculus OX=10090 GN=Rpl14 PE=1 SV=3	Rpl14	cytosol;translational apparatus;other cell component	0	31.668	32	7	15	7
Q9JJV2	Profilin-2 OS=Mus musculus OX=10090 GN=Pfn2 PE=1 SV=3	Pfn2	cytosol;cytoskeleton;other cell component	0	31.619	60	6	22	6
Q6ZWN5	40S ribosomal protein S9 OS=Mus musculus OX=10090 GN=Rps9 PE=1 SV=3	Rps9	cytosol;translational apparatus;nucleus;other cell component	0	31.607	46	11	28	10
O54829	Regulator of G-protein signaling 7 OS=Mus musculus OX=10090 GN=Rgs7 PE=1 SV=2	Rgs7	plasma membrane;other membranes;cytosol;nucleus;other cell component	0	31.593	23	9	18	6
Q9D1G1	Ras-related protein Rab-1B OS=Mus musculus OX=10090 GN=Rab1b PE=1 SV=1	Rab1b	other membranes;ER/Golgi;other cell component	0	31.574	49	8	29	2
Q07076	Annexin A7 OS=Mus musculus OX=10090 GN=Anxa7 PE=1 SV=2	Anxa7	plasma membrane;other membranes;cytosol;ER/Golgi;nucleus;other cell component	0	31.457	24	11	23	11
Q9JKK7	Tropomodulin-2 OS=Mus musculus OX=10090 GN=Tmod2 PE=1 SV=2	Tmod2	cytoskeleton;other cell component	0	31.435	29	10	20	9
Q99MN9	Propionyl-CoA carboxylase beta chain, mitochondrial OS=Mus musculus OX=10090 GN=Pccb PE=1 SV=2	Pccb	mitochondrion	0	31.382	23	10	20	10
Q8BMF4	Dihydrolipoyllysine-residue acetyltransferase component of pyruvate dehydrogenase complex, mitochondrial OS=Mus musculus OX=10090 GN=Dlat PE=1 SV=2	Dlat	mitochondrion;other cell component	0	31.34	28	13	26	13
Q91W50	Cold shock domain-containing protein E1 OS=Mus musculus OX=10090 GN=Csde1 PE=1 SV=1	Csde1	plasma membrane;other membranes;cytosol;ER/Golgi;other cell component	0	31.334	18	14	22	14
Q9Z1L5	Voltage-dependent calcium channel subunit alpha-2/delta-3 OS=Mus musculus OX=10090 GN=Cacna2d3 PE=1 SV=1	Cacna2d3	plasma membrane;other membranes	0	31.315	9	8	17	8
Q99K85	Phosphoserine aminotransferase OS=Mus musculus OX=10090 GN=Psat1 PE=1 SV=1	Psat1	cytosol;other cell component	0	31.288	30	10	15	9
Q8BMF3	NADP-dependent malic enzyme, mitochondrial OS=Mus musculus OX=10090 GN=Me3 PE=1 SV=2	Me3	mitochondrion	0	31.108	24	11	22	10
Q91VM5	RNA binding motif protein, X-linked-like-1 OS=Mus musculus OX=10090 GN=Rbmxl1 PE=2 SV=1	Rbmxl1	non-structural extracellular;nucleus;other cell component	0	31.106	35	15	37	3
O35136	Neural cell adhesion molecule 2 OS=Mus musculus OX=10090 GN=Ncam2 PE=1 SV=1	Ncam2	plasma membrane;other membranes;nucleus;other cell component	0	31.098	14	11	21	11
Q9WV60	Glycogen synthase kinase-3 beta OS=Mus musculus OX=10090 GN=Gsk3b PE=1 SV=2	Gsk3b	plasma membrane;other membranes;cytosol;cytoskeleton;mitochondrion;nucleus;other cell component	0	31.076	31	8	17	7
Q99NB9	Splicing factor 3B subunit 1 OS=Mus musculus OX=10090 GN=Sf3b1 PE=1 SV=1	Sf3b1	nucleus;other cell component	0	31.045	13	13	19	13
Q6R891	Neurabin-2 OS=Mus musculus OX=10090 GN=Ppp1r9b PE=1 SV=1	Ppp1r9b	plasma membrane;other membranes;cytoskeleton;nucleus;other cell component	0	31.027	17	11	17	10
Q6NXH9	Keratin, type II cytoskeletal 73 OS=Mus musculus OX=10090 GN=Krt73 PE=1 SV=1	Krt73	cytoskeleton	0	30.997	10	7	33	1
P54071	Isocitrate dehydrogenase [NADP], mitochondrial OS=Mus musculus OX=10090 GN=Idh2 PE=1 SV=3	Idh2	cytosol;other cytoplasmic organelle	0	30.997	27	14	26	13
Q3V3R1	Monofunctional C1-tetrahydrofolate synthase, mitochondrial OS=Mus musculus OX=10090 GN=Mthfd1l PE=1 SV=2	Mthfd1l	cytosol;mitochondrion	0	30.911	13	10	16	10
Q9DCD0	6-phosphogluconate dehydrogenase, decarboxylating OS=Mus musculus OX=10090 GN=Pgd PE=1 SV=3	Pgd	cytosol;other cell component	0	30.871	25	11	21	11
Q921F4	Heterogeneous nuclear ribonucleoprotein L-like OS=Mus musculus OX=10090 GN=Hnrnpll PE=1 SV=3	Hnrnpll	nucleus	0	30.826	22	10	16	10
Q62420	Endophilin-A1 OS=Mus musculus OX=10090 GN=Sh3gl2 PE=1 SV=2	Sh3gl2	other membranes;cytosol;ER/Golgi;other cytoplasmic organelle;other cell component	0	30.795	38	12	22	7
Q64133	Amine oxidase [flavin-containing] A OS=Mus musculus OX=10090 GN=Maoa PE=1 SV=3	Maoa	other membranes;cytosol;mitochondrion	0	30.691	26	11	21	10
Q99JY0	Trifunctional enzyme subunit beta, mitochondrial OS=Mus musculus OX=10090 GN=Hadhb PE=1 SV=1	Hadhb	other membranes;mitochondrion;ER/Golgi	0	30.682	18	8	17	8
P42669	Transcriptional activator protein Pur-alpha OS=Mus musculus OX=10090 GN=Pura PE=1 SV=1	Pura	nucleus;other cell component	0	30.674	38	10	30	8
Q3U1J4	DNA damage-binding protein 1 OS=Mus musculus OX=10090 GN=Ddb1 PE=1 SV=2	Ddb1	nucleus;other cell component	0	30.568	14	13	24	13
Q9ERK4	Exportin-2 OS=Mus musculus OX=10090 GN=Cse1l PE=1 SV=1	Cse1l	cytosol;nucleus	0	30.517	13	13	20	13
Q9D892	Inosine triphosphate pyrophosphatase OS=Mus musculus OX=10090 GN=Itpa PE=1 SV=2	Itpa	cytosol;nucleus;other cell component	0	30.5	51	7	13	7
Q9D8N0	Elongation factor 1-gamma OS=Mus musculus OX=10090 GN=Eef1g PE=1 SV=3	Eef1g	ER/Golgi;nucleus;other cell component	0	30.47	27	13	26	13
P84084	ADP-ribosylation factor 5 OS=Mus musculus OX=10090 GN=Arf5 PE=1 SV=2	Arf5	plasma membrane;other membranes;ER/Golgi;other cell component	0	30.442	38	6	32	1
A2ALS5	Rap1 GTPase-activating protein 1 OS=Mus musculus OX=10090 GN=Rap1gap PE=1 SV=2	Rap1gap	other membranes;cytosol;ER/Golgi;other cytoplasmic organelle;other cell component	0	30.318	13	9	19	8
Q61768	Kinesin-1 heavy chain OS=Mus musculus OX=10090 GN=Kif5b PE=1 SV=3	Kif5b	cytosol;cytoskeleton;other cell component	0	30.317	13	10	11	5
Q9JKR6	Hypoxia up-regulated protein 1 OS=Mus musculus OX=10090 GN=Hyou1 PE=1 SV=1	Hyou1	non-structural extracellular;ER/Golgi	0	30.283	15	13	21	13
Q8R127	Saccharopine dehydrogenase-like oxidoreductase OS=Mus musculus OX=10090 GN=Sccpdh PE=1 SV=1	Sccpdh	plasma membrane;other membranes;other cell component	0	30.279	25	8	15	8
P60122	RuvB-like 1 OS=Mus musculus OX=10090 GN=Ruvbl1 PE=1 SV=1	Ruvbl1	cytosol;nucleus;other cell component	0	30.202	24	9	14	9
P41105	60S ribosomal protein L28 OS=Mus musculus OX=10090 GN=Rpl28 PE=1 SV=2	Rpl28	cytosol;translational apparatus;other cell component	0	30.156	52	9	34	9
P26638	Serine--tRNA ligase, cytoplasmic OS=Mus musculus OX=10090 GN=Sars PE=1 SV=3	Sars1	cytosol;nucleus;other cell component	0	30.041	25	10	17	10
P54830	Tyrosine-protein phosphatase non-receptor type 5 OS=Mus musculus OX=10090 GN=Ptpn5 PE=1 SV=2	Ptpn5	plasma membrane;other membranes;cytosol;ER/Golgi;other cell component	0	29.918	21	8	21	8
B9EKR1	Receptor-type tyrosine-protein phosphatase zeta OS=Mus musculus OX=10090 GN=Ptprz1 PE=1 SV=1	Ptprz1	non-structural extracellular;extracellular matrix;plasma membrane;other membranes;other cell component	0	29.911	4	9	17	9
Q9WV02	RNA-binding motif protein, X chromosome OS=Mus musculus OX=10090 GN=Rbmx PE=1 SV=1	Rbmx	non-structural extracellular;nucleus;other cell component	0	29.9	33	14	36	2
Q99PJ0	Neurotrimin OS=Mus musculus OX=10090 GN=Ntm PE=1 SV=2	Ntm	non-structural extracellular;plasma membrane;other membranes;other cell component	0	29.836	34	9	19	9
A2ARS0	Ankyrin repeat domain-containing protein 63 OS=Mus musculus OX=10090 GN=Ankrd63 PE=1 SV=1	Ankrd63		0	29.76	28	9	26	9
Q9Z218	Dipeptidyl aminopeptidase-like protein 6 OS=Mus musculus OX=10090 GN=Dpp6 PE=1 SV=1	Dpp6	plasma membrane;other membranes;other cell component	0	29.738	18	12	21	12
Q9Z1Z2	Serine-threonine kinase receptor-associated protein OS=Mus musculus OX=10090 GN=Strap PE=1 SV=2	Strap	cytosol;nucleus;other cell component	0	29.718	29	8	13	8
Q9WV34	MAGUK p55 subfamily member 2 OS=Mus musculus OX=10090 GN=Mpp2 PE=1 SV=1	Mpp2	plasma membrane;other membranes;cytoskeleton;other cell component	0	29.708	27	12	21	11
Q3TXX4	Vesicular glutamate transporter 1 OS=Mus musculus OX=10090 GN=Slc17a7 PE=1 SV=2	Slc17a7	other membranes;ER/Golgi;other cell component	0	29.699	19	10	20	7
Q2NL51	Glycogen synthase kinase-3 alpha OS=Mus musculus OX=10090 GN=Gsk3a PE=1 SV=2	Gsk3a	cytosol;cytoskeleton;mitochondrion;nucleus;other cell component	0	29.675	21	7	12	6
Q64433	10 kDa heat shock protein, mitochondrial OS=Mus musculus OX=10090 GN=Hspe1 PE=1 SV=2	Hspe1	mitochondrion	0	29.644	67	8	25	8
Q8R366	Immunoglobulin superfamily member 8 OS=Mus musculus OX=10090 GN=Igsf8 PE=1 SV=2	Igsf8	plasma membrane;other membranes;other cell component	0	29.634	16	7	20	7
P22892	AP-1 complex subunit gamma-1 OS=Mus musculus OX=10090 GN=Ap1g1 PE=1 SV=3	Ap1g1	other membranes;cytosol;cytoskeleton;ER/Golgi;other cytoplasmic organelle;other cell component	0	29.604	15	11	20	11
Q9QZX7	Serine racemase OS=Mus musculus OX=10090 GN=Srr PE=1 SV=1	Srr	plasma membrane;other membranes;other cell component	0	29.522	30	6	14	6
P84228	Histone H3.2 OS=Mus musculus OX=10090 GN=Hist1h3b PE=1 SV=2	H3c13; H3c14; H3c15; H3c2; H3c3; H3c4; H3c6; H3c7	nucleus;other cell component	0	29.522	56	7	31	1
Q9Z204	Heterogeneous nuclear ribonucleoproteins C1/C2 OS=Mus musculus OX=10090 GN=Hnrnpc PE=1 SV=1	Hnrnpc	cytosol;cytoskeleton;nucleus;other cell component	0	29.505	35	11	23	9
Q9D394	Protein RUFY3 OS=Mus musculus OX=10090 GN=Rufy3 PE=1 SV=1	Rufy3	other membranes;cytosol;other cell component	0	29.489	19	9	14	8
Q5DU25	IQ motif and SEC7 domain-containing protein 2 OS=Mus musculus OX=10090 GN=Iqsec2 PE=1 SV=3	Iqsec2	plasma membrane;other membranes;other cell component	0	29.393	9	11	18	7
Q8K212	Phosphofurin acidic cluster sorting protein 1 OS=Mus musculus OX=10090 GN=Pacs1 PE=1 SV=2	Pacs1	ER/Golgi;other cell component	0	29.386	11	10	14	10
Q8VED5	Keratin, type II cytoskeletal 79 OS=Mus musculus OX=10090 GN=Krt79 PE=1 SV=2	Krt79	cytoskeleton	0	29.364	9	8	36	1
Q8VHH5	Arf-GAP with GTPase, ANK repeat and PH domain-containing protein 3 OS=Mus musculus OX=10090 GN=Agap3 PE=1 SV=1	Agap3	other membranes;nucleus;other cell component	0	29.311	11	9	12	6
Q80XN0	D-beta-hydroxybutyrate dehydrogenase, mitochondrial OS=Mus musculus OX=10090 GN=Bdh1 PE=1 SV=2	Bdh1	other membranes;mitochondrion;nucleus	0	29.308	38	12	21	12
Q9CR95	Adaptin ear-binding coat-associated protein 1 OS=Mus musculus OX=10090 GN=Necap1 PE=1 SV=2	Necap1	plasma membrane;other membranes	0	29.279	41	9	24	9
Q91ZX7	Prolow-density lipoprotein receptor-related protein 1 OS=Mus musculus OX=10090 GN=Lrp1 PE=1 SV=1	Lrp1	plasma membrane;other membranes;cytoskeleton;ER/Golgi;nucleus;other cytoplasmic organelle;other cell component	0	29.24	3	10	20	10
P35803	Neuronal membrane glycoprotein M6-b OS=Mus musculus OX=10090 GN=Gpm6b PE=1 SV=2	Gpm6b	plasma membrane;other membranes	0	29.218	27	8	23	8
Q9JM52	Misshapen-like kinase 1 OS=Mus musculus OX=10090 GN=Mink1 PE=1 SV=3	Mink1	ER/Golgi;other cell component	0	29.046	9	11	18	4
Q9QYB8	Beta-adducin OS=Mus musculus OX=10090 GN=Add2 PE=1 SV=4	Add2	plasma membrane;other membranes;cytoskeleton;other cell component	0	29.02	18	11	20	10
O55234	Proteasome subunit beta type-5 OS=Mus musculus OX=10090 GN=Psmb5 PE=1 SV=3	Psmb5	cytosol;cytoskeleton;nucleus;other cell component	0	28.971	31	8	18	8
Q9Z0X1	Apoptosis-inducing factor 1, mitochondrial OS=Mus musculus OX=10090 GN=Aifm1 PE=1 SV=1	Aifm1	other membranes;cytosol;mitochondrion;nucleus;other cell component	0	28.954	15	7	11	7
Q922B2	Aspartate--tRNA ligase, cytoplasmic OS=Mus musculus OX=10090 GN=Dars PE=1 SV=2	Dars1	cytosol;other cell component	0	28.945	28	13	19	13
Q9JJY3	Sphingomyelin phosphodiesterase 3 OS=Mus musculus OX=10090 GN=Smpd3 PE=1 SV=1	Smpd3	non-structural extracellular;plasma membrane;other membranes;ER/Golgi;other cell component	0	28.936	20	12	32	12
P55258	Ras-related protein Rab-8A OS=Mus musculus OX=10090 GN=Rab8a PE=1 SV=2	Rab8a	plasma membrane;other membranes;cytoskeleton;ER/Golgi;other cytoplasmic organelle;other cell component	0	28.928	31	7	25	2
Q8BNY6	Neuronal calcium sensor 1 OS=Mus musculus OX=10090 GN=Ncs1 PE=1 SV=3	Ncs1	plasma membrane;other membranes;cytosol;ER/Golgi;other cell component	0	28.914	50	8	17	8
P63321	Ras-related protein Ral-A OS=Mus musculus OX=10090 GN=Rala PE=1 SV=1	Rala	plasma membrane;other membranes;other cell component	0	28.913	27	6	20	6
Q5SSL4	Active breakpoint cluster region-related protein OS=Mus musculus OX=10090 GN=Abr PE=1 SV=1	Abr	plasma membrane;other membranes;cytosol;other cell component	0	28.9	17	14	22	11
Q7TQD2	Tubulin polymerization-promoting protein OS=Mus musculus OX=10090 GN=Tppp PE=1 SV=1	Tppp	cytosol;cytoskeleton;mitochondrion;ER/Golgi;nucleus;other cell component	0	28.891	46	9	19	9
P61082	NEDD8-conjugating enzyme Ubc12 OS=Mus musculus OX=10090 GN=Ube2m PE=1 SV=1	Ube2m	nucleus	0	28.796	40	7	21	7
Q3ULJ0	Glycerol-3-phosphate dehydrogenase 1-like protein OS=Mus musculus OX=10090 GN=Gpd1l PE=1 SV=2	Gpd1l	plasma membrane;other membranes;cytosol;other cell component	0	28.73	37	11	19	10
Q922D8	C-1-tetrahydrofolate synthase, cytoplasmic OS=Mus musculus OX=10090 GN=Mthfd1 PE=1 SV=4	Mthfd1	cytosol	0	28.636	17	14	23	14
P32921	Tryptophan--tRNA ligase, cytoplasmic OS=Mus musculus OX=10090 GN=Wars PE=1 SV=2	Wars1	cytosol;nucleus;other cell component	0	28.575	21	8	14	8
P62702	40S ribosomal protein S4, X isoform OS=Mus musculus OX=10090 GN=Rps4x PE=1 SV=2	Rps4x	cytosol;translational apparatus;other cell component	0	28.565	35	12	23	12
Q9R0P3	S-formylglutathione hydrolase OS=Mus musculus OX=10090 GN=Esd PE=1 SV=1	Esd	cytosol;other cell component	0	28.532	33	7	14	7
Q8R326	Paraspeckle component 1 OS=Mus musculus OX=10090 GN=Pspc1 PE=1 SV=1	Pspc1	nucleus;other cell component	0	28.513	22	10	21	9
Q9CZT8	Ras-related protein Rab-3B OS=Mus musculus OX=10090 GN=Rab3b PE=1 SV=1	Rab3b	plasma membrane;other membranes;cytosol;ER/Golgi;other cytoplasmic organelle;other cell component	0	28.486	34	7	27	2
O54865	Guanylate cyclase soluble subunit beta-1 OS=Mus musculus OX=10090 GN=Gucy1b1 PE=1 SV=1	Gucy1b1	cytosol;other cell component	0	28.453	24	14	23	14
Q8BVI4	Dihydropteridine reductase OS=Mus musculus OX=10090 GN=Qdpr PE=1 SV=2	Qdpr	cytosol;other cell component	0	28.452	34	6	21	6
Q9D6J6	NADH dehydrogenase [ubiquinone] flavoprotein 2, mitochondrial OS=Mus musculus OX=10090 GN=Ndufv2 PE=1 SV=2	Ndufv2	other membranes;mitochondrion	0	28.399	28	5	17	5
Q9CPV4	Glyoxalase domain-containing protein 4 OS=Mus musculus OX=10090 GN=Glod4 PE=1 SV=1	Glod4		0	28.281	34	10	16	10
Q8BTI8	Serine/arginine repetitive matrix protein 2 OS=Mus musculus OX=10090 GN=Srrm2 PE=1 SV=3	Srrm2	nucleus	0	28.28	5	10	19	10
Q8K183	Pyridoxal kinase OS=Mus musculus OX=10090 GN=Pdxk PE=1 SV=1	Pdxk	cytosol;nucleus	0	28.274	28	7	18	7
Q9JMH9	Unconventional myosin-XVIIIa OS=Mus musculus OX=10090 GN=Myo18a PE=1 SV=2	Myo18a	other membranes;cytoskeleton;ER/Golgi;other cell component	0	28.167	6	12	15	12
Q9CVB6	Actin-related protein 2/3 complex subunit 2 OS=Mus musculus OX=10090 GN=Arpc2 PE=1 SV=3	Arpc2	plasma membrane;other membranes;cytoskeleton;nucleus;other cytoplasmic organelle;other cell component	0	28.163	42	12	20	12
P62242	40S ribosomal protein S8 OS=Mus musculus OX=10090 GN=Rps8 PE=1 SV=2	Rps8	other membranes;cytosol;ER/Golgi;translational apparatus;other cell component	0	28.143	36	6	18	6
P63094	Guanine nucleotide-binding protein G(s) subunit alpha isoforms short OS=Mus musculus OX=10090 GN=Gnas PE=1 SV=1	Gnas	plasma membrane;other membranes;cytosol;ER/Golgi;nucleus;other cytoplasmic organelle;other cell component	0	28.13	21	6	17	4
Q9WTT4	V-type proton ATPase subunit G 2 OS=Mus musculus OX=10090 GN=Atp6v1g2 PE=1 SV=1	Atp6v1g2	other membranes;ER/Golgi;other cytoplasmic organelle;other cell component	0	28.127	43	5	18	5
Q99KE1	NAD-dependent malic enzyme, mitochondrial OS=Mus musculus OX=10090 GN=Me2 PE=1 SV=1	Me2	mitochondrion;other cell component	0	28.126	25	10	18	9
P97351	40S ribosomal protein S3a OS=Mus musculus OX=10090 GN=Rps3a PE=1 SV=3	Rps3a	cytosol;ER/Golgi;translational apparatus;nucleus;other cell component	0	28.104	39	10	24	10
P18572	Basigin OS=Mus musculus OX=10090 GN=Bsg PE=1 SV=2	Bsg	plasma membrane;other membranes;mitochondrion;ER/Golgi;other cytoplasmic organelle;other cell component	0	28.086	20	7	14	7
P19253	60S ribosomal protein L13a OS=Mus musculus OX=10090 GN=Rpl13a PE=1 SV=4	Rpl13a	cytosol;translational apparatus;other cell component	0	28.056	37	9	37	9
P99027	60S acidic ribosomal protein P2 OS=Mus musculus OX=10090 GN=Rplp2 PE=1 SV=3	Rplp2	cytosol;translational apparatus;other cell component	0	28.026	77	6	14	6
Q9CQW1	Synaptobrevin homolog YKT6 OS=Mus musculus OX=10090 GN=Ykt6 PE=1 SV=1	Ykt6	plasma membrane;other membranes;cytosol;mitochondrion;ER/Golgi;other cytoplasmic organelle;other cell component	0	27.895	50	9	15	9
O54983	Ketimine reductase mu-crystallin OS=Mus musculus OX=10090 GN=Crym PE=1 SV=1	Crym	cytosol;mitochondrion;nucleus;other cell component	0	27.891	35	9	21	9
Q8R5H6	Wiskott-Aldrich syndrome protein family member 1 OS=Mus musculus OX=10090 GN=Wasf1 PE=1 SV=2	Wasf1	other membranes;cytoskeleton;mitochondrion;other cell component	0	27.839	16	7	16	6
Q9Z2D6	Methyl-CpG-binding protein 2 OS=Mus musculus OX=10090 GN=Mecp2 PE=1 SV=1	Mecp2	cytosol;cytoskeleton;nucleus;other cell component	0	27.807	23	9	13	9
Q8C7R4	Ubiquitin-like modifier-activating enzyme 6 OS=Mus musculus OX=10090 GN=Uba6 PE=1 SV=1	Uba6	nucleus;other cell component	0	27.792	13	10	15	10
Q3UTJ2	Sorbin and SH3 domain-containing protein 2 OS=Mus musculus OX=10090 GN=Sorbs2 PE=1 SV=2	Sorbs2	plasma membrane;other membranes;cytoskeleton;other cell component	0	27.742	9	9	15	9
P46638	Ras-related protein Rab-11B OS=Mus musculus OX=10090 GN=Rab11b PE=1 SV=3	Rab11b	other membranes;ER/Golgi;other cytoplasmic organelle;other cell component	0	27.682	49	11	27	10
Q6IRU5	Clathrin light chain B OS=Mus musculus OX=10090 GN=Cltb PE=1 SV=1	Cltb	plasma membrane;other membranes;cytosol;ER/Golgi;other cell component	0	27.661	35	9	23	9
P70704	Phospholipid-transporting ATPase IA OS=Mus musculus OX=10090 GN=Atp8a1 PE=1 SV=2	Atp8a1	plasma membrane;other membranes;ER/Golgi;other cell component	0	27.659	10	13	18	13
Q8BGZ1	Hippocalcin-like protein 4 OS=Mus musculus OX=10090 GN=Hpcal4 PE=1 SV=3	Hpcal4		0	27.636	61	10	18	7
P26040	Ezrin OS=Mus musculus OX=10090 GN=Ezr PE=1 SV=3	Ezr	plasma membrane;other membranes;cytosol;cytoskeleton;nucleus;other cytoplasmic organelle;other cell component	0	27.635	18	11	23	7
P48036	Annexin A5 OS=Mus musculus OX=10090 GN=Anxa5 PE=1 SV=1	Anxa5	non-structural extracellular;plasma membrane;other membranes;cytosol;cytoskeleton;ER/Golgi;nucleus;other cell component	0	27.506	27	9	17	8
Q9D0I9	Arginine--tRNA ligase, cytoplasmic OS=Mus musculus OX=10090 GN=Rars PE=1 SV=2	Rars1	cytosol;nucleus;other cell component	0	27.43	15	8	12	8
P62806	Histone H4 OS=Mus musculus OX=10090 GN=H4c1 PE=1 SV=2	H4c1; H4c11; H4c12; H4c14; H4c2; H4c3; H4c4; H4c6; H4c8; H4c9; H4f16; Hist1h4m	nucleus;other cell component	0	27.401	57	6	59	6
Q9EPJ9	ADP-ribosylation factor GTPase-activating protein 1 OS=Mus musculus OX=10090 GN=Arfgap1 PE=1 SV=2	Arfgap1	other membranes;ER/Golgi;other cell component	0	27.397	24	7	12	7
Q9DBG6	Dolichyl-diphosphooligosaccharide--protein glycosyltransferase subunit 2 OS=Mus musculus OX=10090 GN=Rpn2 PE=1 SV=1	Rpn2	other membranes;ER/Golgi;other cytoplasmic organelle	0	27.393	21	9	16	9
Q61290	Voltage-dependent R-type calcium channel subunit alpha-1E OS=Mus musculus OX=10090 GN=Cacna1e PE=1 SV=1	Cacna1e	plasma membrane;other membranes;other cell component	0	27.389	5	10	12	10
P15209	BDNF/NT-3 growth factors receptor OS=Mus musculus OX=10090 GN=Ntrk2 PE=1 SV=1	Ntrk2	plasma membrane;other membranes;cytosol;ER/Golgi;other cytoplasmic organelle;other cell component	0	27.333	11	8	14	6
Q91WJ8	Far upstream element-binding protein 1 OS=Mus musculus OX=10090 GN=Fubp1 PE=1 SV=1	Fubp1	nucleus;other cell component	0	27.302	14	10	25	8
Q9CZ30	Obg-like ATPase 1 OS=Mus musculus OX=10090 GN=Ola1 PE=1 SV=1	Ola1	cytosol;cytoskeleton;nucleus;other cell component	0	27.288	31	10	16	10
P16460	Argininosuccinate synthase OS=Mus musculus OX=10090 GN=Ass1 PE=1 SV=1	Ass1	other membranes;cytosol;mitochondrion;ER/Golgi;nucleus;other cytoplasmic organelle;other cell component	0	27.231	25	10	17	10
Q9Z1S5	Neuronal-specific septin-3 OS=Mus musculus OX=10090 GN=Septin3 PE=1 SV=2	Septin3	plasma membrane;other membranes;cytosol;cytoskeleton;other cell component	0	27.223	27	8	14	8
Q8BP47	Asparagine--tRNA ligase, cytoplasmic OS=Mus musculus OX=10090 GN=NARS1 PE=1 SV=2	NARS1	cytosol	0	27.14	26	13	19	13
P28271	Cytoplasmic aconitate hydratase OS=Mus musculus OX=10090 GN=Aco1 PE=1 SV=3	Aco1	cytosol;ER/Golgi;other cell component	0	27.102	15	11	20	11
Q99JR1	Sideroflexin-1 OS=Mus musculus OX=10090 GN=Sfxn1 PE=1 SV=3	Sfxn1	other membranes;mitochondrion	0	27.05	33	6	9	5
Q9CPR4	60S ribosomal protein L17 OS=Mus musculus OX=10090 GN=Rpl17 PE=1 SV=3	Rpl17	cytosol;cytoskeleton;translational apparatus;nucleus;other cell component	0	27.016	40	7	28	6
P25444	40S ribosomal protein S2 OS=Mus musculus OX=10090 GN=Rps2 PE=1 SV=3	Rps2	cytosol;translational apparatus;nucleus;other cell component	0	26.984	33	10	20	10
Q8BW75	Amine oxidase [flavin-containing] B OS=Mus musculus OX=10090 GN=Maob PE=1 SV=4	Maob	other membranes;mitochondrion	0	26.971	21	9	17	8
P09103	Protein disulfide-isomerase OS=Mus musculus OX=10090 GN=P4hb PE=1 SV=2	P4hb	plasma membrane;other membranes;cytosol;cytoskeleton;ER/Golgi;other cell component	0	26.924	21	11	22	11
P62889	60S ribosomal protein L30 OS=Mus musculus OX=10090 GN=Rpl30 PE=1 SV=2	Rpl30	cytosol;translational apparatus;nucleus;other cell component	0	26.895	48	4	7	4
Q921F2	TAR DNA-binding protein 43 OS=Mus musculus OX=10090 GN=Tardbp PE=1 SV=1	Tardbp	nucleus;other cell component	0	26.862	28	10	21	10
P27659	60S ribosomal protein L3 OS=Mus musculus OX=10090 GN=Rpl3 PE=1 SV=3	Rpl3	cytosol;translational apparatus;nucleus;other cell component	0	26.846	25	10	19	10
Q99PT1	Rho GDP-dissociation inhibitor 1 OS=Mus musculus OX=10090 GN=Arhgdia PE=1 SV=3	Arhgdia	non-structural extracellular;plasma membrane;other membranes;cytosol;nucleus;other cell component	0	26.763	51	10	24	10
P36916	Guanine nucleotide-binding protein-like 1 OS=Mus musculus OX=10090 GN=Gnl1 PE=1 SV=4	Gnl1		0	26.76	20	9	14	9
Q9CRB9	MICOS complex subunit Mic19 OS=Mus musculus OX=10090 GN=Chchd3 PE=1 SV=1	Chchd3	other membranes;mitochondrion;nucleus	0	26.748	36	9	21	9
Q8VCT3	Aminopeptidase B OS=Mus musculus OX=10090 GN=Rnpep PE=1 SV=2	Rnpep	non-structural extracellular;plasma membrane;other membranes;ER/Golgi;other cell component	0	26.734	20	10	21	10
P00493	Hypoxanthine-guanine phosphoribosyltransferase OS=Mus musculus OX=10090 GN=Hprt1 PE=1 SV=3	Hprt1	cytosol;other cell component	0	26.689	36	7	14	7
Q9DB05	Alpha-soluble NSF attachment protein OS=Mus musculus OX=10090 GN=Napa PE=1 SV=1	Napa	plasma membrane;other membranes;other cytoplasmic organelle;other cell component	0	26.624	29	7	16	4
P35279	Ras-related protein Rab-6A OS=Mus musculus OX=10090 GN=Rab6a PE=1 SV=4	Rab6a	other membranes;cytosol;ER/Golgi;other cell component	0	26.596	50	9	30	4
Q6IME9	Keratin, type II cytoskeletal 72 OS=Mus musculus OX=10090 GN=Krt72 PE=3 SV=1	Krt72	cytoskeleton	0	26.546	6	5	27	1
B0V2N1	Receptor-type tyrosine-protein phosphatase S OS=Mus musculus OX=10090 GN=Ptprs PE=1 SV=1	Ptprs	plasma membrane;other membranes;cytosol;ER/Golgi;other cell component	0	26.537	5	7	13	4
Q61151	Serine/threonine-protein phosphatase 2A 56 kDa regulatory subunit epsilon isoform OS=Mus musculus OX=10090 GN=Ppp2r5e PE=1 SV=3	Ppp2r5e	cytosol;nucleus;other cell component	0	26.508	18	8	17	8
Q8BKC5	Importin-5 OS=Mus musculus OX=10090 GN=Ipo5 PE=1 SV=3	Ipo5	nucleus;other cell component	0	26.487	14	13	21	12
Q8BLE7	Vesicular glutamate transporter 2 OS=Mus musculus OX=10090 GN=Slc17a6 PE=1 SV=1	Slc17a6	other membranes;ER/Golgi;other cytoplasmic organelle;other cell component	0	26.456	14	6	12	3
P27661	Histone H2AX OS=Mus musculus OX=10090 GN=H2afx PE=1 SV=2	H2ax	cytoskeleton;nucleus;other cell component	0	26.421	64	7	16	3
Q64727	Vinculin OS=Mus musculus OX=10090 GN=Vcl PE=1 SV=4	Vcl	plasma membrane;other membranes;cytoskeleton;other cell component	0	26.385	8	9	17	9
Q925I1	ATPase family AAA domain-containing protein 3 OS=Mus musculus OX=10090 GN=Atad3 PE=1 SV=1	Atad3	other membranes;mitochondrion	0	26.361	17	11	15	11
P63005	Platelet-activating factor acetylhydrolase IB subunit alpha OS=Mus musculus OX=10090 GN=Pafah1b1 PE=1 SV=2	Pafah1b1	other membranes;cytosol;cytoskeleton;nucleus;other cell component	0	26.341	23	9	16	8
P46097	Synaptotagmin-2 OS=Mus musculus OX=10090 GN=Syt2 PE=1 SV=1	Syt2	plasma membrane;other membranes;ER/Golgi;other cell component	0	26.317	18	8	21	2
P23818	Glutamate receptor 1 OS=Mus musculus OX=10090 GN=Gria1 PE=1 SV=1	Gria1	non-structural extracellular;plasma membrane;other membranes;cytosol;ER/Golgi;other cytoplasmic organelle;other cell component	0	26.248	12	11	14	6
Q8R3V5	Endophilin-B2 OS=Mus musculus OX=10090 GN=Sh3glb2 PE=1 SV=2	Sh3glb2	cytosol;nucleus;other cell component	0	26.236	27	11	24	10
Q6PAJ1	Breakpoint cluster region protein OS=Mus musculus OX=10090 GN=Bcr PE=1 SV=3	Bcr	plasma membrane;other membranes;cytosol;other cell component	0	26.233	10	12	18	9
P50096	Inosine-5'-monophosphate dehydrogenase 1 OS=Mus musculus OX=10090 GN=Impdh1 PE=1 SV=2	Impdh1	cytosol;nucleus;other cell component	0	26.225	19	8	19	6
Q9D819	Inorganic pyrophosphatase OS=Mus musculus OX=10090 GN=Ppa1 PE=1 SV=1	Ppa1	cytosol	0	26.221	40	8	17	8
Q7TT50	Serine/threonine-protein kinase MRCK beta OS=Mus musculus OX=10090 GN=Cdc42bpb PE=1 SV=2	Cdc42bpb	plasma membrane;other membranes;cytoskeleton;other cell component	0	26.216	7	12	16	11
P19783	Cytochrome c oxidase subunit 4 isoform 1, mitochondrial OS=Mus musculus OX=10090 GN=Cox4i1 PE=1 SV=2	Cox4i1	other membranes;cytosol;mitochondrion;nucleus	0	26.203	43	7	22	7
O08917	Flotillin-1 OS=Mus musculus OX=10090 GN=Flot1 PE=1 SV=1	Flot1	plasma membrane;other membranes;cytoskeleton;nucleus;other cytoplasmic organelle;other cell component	0	26.16	32	11	16	11
Q8BH44	Coronin-2B OS=Mus musculus OX=10090 GN=Coro2b PE=1 SV=2	Coro2b	other membranes;cytoskeleton;other cell component	0	26.148	21	10	18	10
Q91YQ5	Dolichyl-diphosphooligosaccharide--protein glycosyltransferase subunit 1 OS=Mus musculus OX=10090 GN=Rpn1 PE=1 SV=1	Rpn1	other membranes;cytosol;ER/Golgi;other cell component	0	26.141	16	10	18	10
Q9JLC8	Sacsin OS=Mus musculus OX=10090 GN=Sacs PE=1 SV=2	Sacs	other cell component	0	26.124	3	13	19	13
P13707	Glycerol-3-phosphate dehydrogenase [NAD(+)], cytoplasmic OS=Mus musculus OX=10090 GN=Gpd1 PE=1 SV=3	Gpd1	cytosol;other cell component	0	26.059	32	9	18	8
Q6WVG3	BTB/POZ domain-containing protein KCTD12 OS=Mus musculus OX=10090 GN=Kctd12 PE=1 SV=1	Kctd12	plasma membrane;other membranes;other cell component	0	26.042	33	9	23	8
P45591	Cofilin-2 OS=Mus musculus OX=10090 GN=Cfl2 PE=1 SV=1	Cfl2	cytoskeleton;nucleus;other cell component	0	25.965	57	9	22	6
Q9D0L7	Armadillo repeat-containing protein 10 OS=Mus musculus OX=10090 GN=Armc10 PE=1 SV=1	Armc10	other membranes;ER/Golgi	0	25.963	31	7	12	7
Q9JKY5	Huntingtin-interacting protein 1-related protein OS=Mus musculus OX=10090 GN=Hip1r PE=1 SV=2	Hip1r	plasma membrane;other membranes;cytosol;cytoskeleton;mitochondrion;other cell component	0	25.946	12	12	21	12
P29387	Guanine nucleotide-binding protein subunit beta-4 OS=Mus musculus OX=10090 GN=Gnb4 PE=1 SV=4	Gnb4	plasma membrane;other membranes;other cell component	0	25.944	29	7	23	2
P63044	Vesicle-associated membrane protein 2 OS=Mus musculus OX=10090 GN=Vamp2 PE=1 SV=2	Vamp2	plasma membrane;other membranes;ER/Golgi;other cytoplasmic organelle;other cell component	0	25.924	34	4	21	3
Q9CPY7	Cytosol aminopeptidase OS=Mus musculus OX=10090 GN=Lap3 PE=1 SV=3	Lap3	cytosol;ER/Golgi;nucleus;other cell component	0	25.898	21	9	13	9
P62281	40S ribosomal protein S11 OS=Mus musculus OX=10090 GN=Rps11 PE=1 SV=3	Rps11	cytosol;translational apparatus	0	25.883	44	8	20	8
P62827	GTP-binding nuclear protein Ran OS=Mus musculus OX=10090 GN=Ran PE=1 SV=3	Ran	cytosol;cytoskeleton;nucleus;other cytoplasmic organelle;other cell component	0	25.864	33	7	12	7
P35762	CD81 antigen OS=Mus musculus OX=10090 GN=Cd81 PE=1 SV=2	Cd81	non-structural extracellular;plasma membrane;other membranes;other cell component	0	25.829	34	5	20	5
Q06185	ATP synthase subunit e, mitochondrial OS=Mus musculus OX=10090 GN=Atp5me PE=1 SV=2	Atp5me	other membranes;mitochondrion	0	25.827	70	5	25	5
Q9QY76	Vesicle-associated membrane protein-associated protein B OS=Mus musculus OX=10090 GN=Vapb PE=1 SV=3	Vapb	plasma membrane;other membranes;ER/Golgi;other cell component	0	25.82	28	7	12	6
Q80UP3	Diacylglycerol kinase zeta OS=Mus musculus OX=10090 GN=Dgkz PE=1 SV=2	Dgkz	plasma membrane;other membranes;cytosol;nucleus;other cell component	0	25.785	13	9	14	9
P08122	Collagen alpha-2(IV) chain OS=Mus musculus OX=10090 GN=Col4a2 PE=1 SV=4	Col4a2	non-structural extracellular;extracellular matrix	0	25.779	6	7	20	7
Q6PGN3	Serine/threonine-protein kinase DCLK2 OS=Mus musculus OX=10090 GN=Dclk2 PE=1 SV=1	Dclk2	cytoskeleton;other cell component	0	25.725	22	13	16	12
Q8CGP7	Histone H2A type 1-K OS=Mus musculus OX=10090 GN=H2ac15 PE=1 SV=3	H2ac15	other cell component	0	25.67	59	6	18	2
Q9CQA3	Succinate dehydrogenase [ubiquinone] iron-sulfur subunit, mitochondrial OS=Mus musculus OX=10090 GN=Sdhb PE=1 SV=1	Sdhb	plasma membrane;other membranes;mitochondrion;nucleus	0	25.646	33	10	23	10
Q3THK7	GMP synthase [glutamine-hydrolyzing] OS=Mus musculus OX=10090 GN=Gmps PE=1 SV=2	Gmps	cytosol	0	25.583	18	9	17	9
P14869	60S acidic ribosomal protein P0 OS=Mus musculus OX=10090 GN=Rplp0 PE=1 SV=3	Rplp0	other membranes;cytosol;ER/Golgi;translational apparatus;nucleus;other cell component	0	25.558	38	9	15	9
Q0KL02	Triple functional domain protein OS=Mus musculus OX=10090 GN=Trio PE=1 SV=3	Trio	other cytoplasmic organelle;other cell component	0	25.519	4	13	20	8
Q80TB8	Synaptic vesicle membrane protein VAT-1 homolog-like OS=Mus musculus OX=10090 GN=Vat1l PE=1 SV=2	Vat1l		0	25.465	24	9	15	9
Q99N28	Cell adhesion molecule 3 OS=Mus musculus OX=10090 GN=Cadm3 PE=1 SV=1	Cadm3	plasma membrane;other membranes;other cell component	0	25.434	33	9	12	9
P53994	Ras-related protein Rab-2A OS=Mus musculus OX=10090 GN=Rab2a PE=1 SV=1	Rab2a	other membranes;ER/Golgi;other cell component	0	25.407	40	7	20	7
P01942	Hemoglobin subunit alpha OS=Mus musculus OX=10090 GN=Hba PE=1 SV=2	Hba	non-structural extracellular;cytosol;translational apparatus;other cell component	0	25.378	42	5	38	5
Q60625	Intercellular adhesion molecule 5 OS=Mus musculus OX=10090 GN=Icam5 PE=1 SV=2	Icam5	plasma membrane;other membranes	0	25.371	14	11	22	11
O89112	Glutathione S-transferase LANCL1 OS=Mus musculus OX=10090 GN=Lancl1 PE=1 SV=1	Lancl1	plasma membrane;other membranes;other cell component	0	25.267	18	7	12	7
Q9JII6	Aldo-keto reductase family 1 member A1 OS=Mus musculus OX=10090 GN=Akr1a1 PE=1 SV=3	Akr1a1	plasma membrane;other membranes;cytosol;other cell component	0	25.254	36	10	22	10
Q921G7	Electron transfer flavoprotein-ubiquinone oxidoreductase, mitochondrial OS=Mus musculus OX=10090 GN=Etfdh PE=1 SV=1	Etfdh	other membranes;mitochondrion	0	25.163	18	11	16	11
Q93092	Transaldolase OS=Mus musculus OX=10090 GN=Taldo1 PE=1 SV=2	Taldo1	cytosol;other cell component	0	25.117	26	10	19	10
P37040	NADPH--cytochrome P450 reductase OS=Mus musculus OX=10090 GN=Por PE=1 SV=2	Por	other membranes;cytosol;mitochondrion;ER/Golgi;other cell component	0	25.088	11	8	15	8
Q5DTL9	Sodium-driven chloride bicarbonate exchanger OS=Mus musculus OX=10090 GN=Slc4a10 PE=1 SV=2	Slc4a10	plasma membrane;other membranes;other cell component	0	25.066	8	7	11	3
Q9CX34	Protein SGT1 homolog OS=Mus musculus OX=10090 GN=Sugt1 PE=1 SV=3	Sugt1	nucleus;other cell component	0	25.057	30	7	12	7
Q9JLV5	Cullin-3 OS=Mus musculus OX=10090 GN=Cul3 PE=1 SV=1	Cul3	plasma membrane;other membranes;cytoskeleton;ER/Golgi;nucleus;other cell component	0	25.051	14	9	15	9
Q8VDM4	26S proteasome non-ATPase regulatory subunit 2 OS=Mus musculus OX=10090 GN=Psmd2 PE=1 SV=1	Psmd2	nucleus;other cell component	0	25.048	12	10	20	10
Q61696	Heat shock 70 kDa protein 1A OS=Mus musculus OX=10090 GN=Hspa1a PE=1 SV=2	Hspa1a	plasma membrane;other membranes;cytosol;cytoskeleton;mitochondrion;nucleus;other cell component	0	25.033	12	6	24	1
Q6PH08	ERC protein 2 OS=Mus musculus OX=10090 GN=Erc2 PE=1 SV=2	Erc2	plasma membrane;other membranes;cytoskeleton;ER/Golgi;other cell component	0	24.998	11	11	17	11
Q9R1V6	Disintegrin and metalloproteinase domain-containing protein 22 OS=Mus musculus OX=10090 GN=Adam22 PE=1 SV=2	Adam22	plasma membrane;other membranes;other cell component	0	24.98	11	9	16	9
Q9Z2U0	Proteasome subunit alpha type-7 OS=Mus musculus OX=10090 GN=Psma7 PE=1 SV=1	Psma7	cytosol;nucleus;other cell component	0	24.96	21	5	8	5
Q6NS60	F-box only protein 41 OS=Mus musculus OX=10090 GN=Fbxo41 PE=1 SV=3	Fbxo41		0	24.937	15	9	13	9
Q9Z1N5	Spliceosome RNA helicase Ddx39b OS=Mus musculus OX=10090 GN=Ddx39b PE=1 SV=1	Ddx39b	nucleus;other cell component	0	24.934	20	8	15	8
Q8BSY0	Aspartyl/asparaginyl beta-hydroxylase OS=Mus musculus OX=10090 GN=Asph PE=1 SV=1	Asph	plasma membrane;other membranes;cytosol;ER/Golgi;other cell component	0	24.91	13	7	13	7
B9EJ86	Oxysterol-binding protein-related protein 8 OS=Mus musculus OX=10090 GN=Osbpl8 PE=1 SV=1	Osbpl8	other membranes;cytosol;ER/Golgi;nucleus;other cell component	0	24.906	10	7	12	7
Q9DCT2	NADH dehydrogenase [ubiquinone] iron-sulfur protein 3, mitochondrial OS=Mus musculus OX=10090 GN=Ndufs3 PE=1 SV=2	Ndufs3	other membranes;mitochondrion;nucleus	0	24.901	40	10	21	10
Q8BLQ9	Cell adhesion molecule 2 OS=Mus musculus OX=10090 GN=Cadm2 PE=1 SV=2	Cadm2	plasma membrane;other membranes;other cell component	0	24.887	15	5	12	5
Q9QYB1	Chloride intracellular channel protein 4 OS=Mus musculus OX=10090 GN=Clic4 PE=1 SV=3	Clic4	plasma membrane;other membranes;cytosol;cytoskeleton;mitochondrion;nucleus;other cell component	0	24.847	33	6	9	6
Q9DCW4	Electron transfer flavoprotein subunit beta OS=Mus musculus OX=10090 GN=Etfb PE=1 SV=3	Etfb	mitochondrion	0	24.806	35	8	17	8
Q9Z2I0	Mitochondrial proton/calcium exchanger protein OS=Mus musculus OX=10090 GN=Letm1 PE=1 SV=1	Letm1	other membranes;mitochondrion	0	24.8	16	9	15	9
Q9CZS1	Aldehyde dehydrogenase X, mitochondrial OS=Mus musculus OX=10090 GN=Aldh1b1 PE=1 SV=1	Aldh1b1	mitochondrion;nucleus;other cell component	0	24.764	20	10	20	9
Q6PDQ2	Chromodomain-helicase-DNA-binding protein 4 OS=Mus musculus OX=10090 GN=Chd4 PE=1 SV=1	Chd4	cytoskeleton;nucleus;other cell component	0	24.75	7	13	18	12
Q05144	Ras-related C3 botulinum toxin substrate 2 OS=Mus musculus OX=10090 GN=Rac2 PE=1 SV=1	Rac2	plasma membrane;other membranes;cytosol;cytoskeleton;nucleus;other cell component	0	24.748	27	5	21	1
Q78PY7	Staphylococcal nuclease domain-containing protein 1 OS=Mus musculus OX=10090 GN=Snd1 PE=1 SV=1	Snd1	cytosol;nucleus;other cell component	0	24.74	12	10	15	10
Q6P4T2	U5 small nuclear ribonucleoprotein 200 kDa helicase OS=Mus musculus OX=10090 GN=Snrnp200 PE=1 SV=1	Snrnp200	nucleus	0	24.71	5	11	17	11
P70206	Plexin-A1 OS=Mus musculus OX=10090 GN=Plxna1 PE=1 SV=1	Plxna1	plasma membrane;other membranes;cytosol;nucleus;other cell component	0	24.708	6	12	20	6
Q6A4J8	Ubiquitin carboxyl-terminal hydrolase 7 OS=Mus musculus OX=10090 GN=Usp7 PE=1 SV=1	Usp7	cytosol;nucleus;other cell component	0	24.682	12	11	16	11
Q2M3X8	Phosphatase and actin regulator 1 OS=Mus musculus OX=10090 GN=Phactr1 PE=1 SV=1	Phactr1	cytosol;nucleus;other cell component	0	24.657	23	9	15	9
O35678	Monoglyceride lipase OS=Mus musculus OX=10090 GN=Mgll PE=1 SV=1	Mgll	other membranes;cytosol;nucleus;other cell component	0	24.654	23	6	9	6
P35278	Ras-related protein Rab-5C OS=Mus musculus OX=10090 GN=Rab5c PE=1 SV=2	Rab5c	plasma membrane;other membranes;ER/Golgi;other cytoplasmic organelle;other cell component	0	24.64	37	6	14	4
Q6ZPQ6	Membrane-associated phosphatidylinositol transfer protein 2 OS=Mus musculus OX=10090 GN=Pitpnm2 PE=1 SV=2	Pitpnm2	other membranes;cytoskeleton;other cell component	0	24.623	7	7	11	7
P33173	Kinesin-like protein KIF1A OS=Mus musculus OX=10090 GN=Kif1a PE=1 SV=2	Kif1a	other membranes;cytosol;cytoskeleton;ER/Golgi;other cell component	0	24.615	6	9	12	9
Q99PU5	Long-chain-fatty-acid--CoA ligase ACSBG1 OS=Mus musculus OX=10090 GN=Acsbg1 PE=1 SV=1	Acsbg1	plasma membrane;other membranes;ER/Golgi;other cell component	0	24.586	15	9	16	9
Q91WS0	CDGSH iron-sulfur domain-containing protein 1 OS=Mus musculus OX=10090 GN=Cisd1 PE=1 SV=1	Cisd1	other membranes;mitochondrion	0	24.572	54	5	31	5
P61028	Ras-related protein Rab-8B OS=Mus musculus OX=10090 GN=Rab8b PE=1 SV=1	Rab8b	plasma membrane;other membranes;ER/Golgi;nucleus;other cytoplasmic organelle;other cell component	0	24.547	25	6	25	1
Q925E7	Serine/threonine-protein phosphatase 2A 55 kDa regulatory subunit B delta isoform OS=Mus musculus OX=10090 GN=Ppp2r2d PE=1 SV=1	Ppp2r2d	cytosol;other cell component	0	24.519	25	9	17	1
Q7TQI3	Ubiquitin thioesterase OTUB1 OS=Mus musculus OX=10090 GN=Otub1 PE=1 SV=2	Otub1	nucleus;other cell component	0	24.517	32	7	21	7
P62484	Abl interactor 2 OS=Mus musculus OX=10090 GN=Abi2 PE=1 SV=1	Abi2	cytosol;cytoskeleton;other cell component	0	24.503	17	7	21	4
P61021	Ras-related protein Rab-5B OS=Mus musculus OX=10090 GN=Rab5b PE=1 SV=1	Rab5b	non-structural extracellular;plasma membrane;other membranes;ER/Golgi;other cytoplasmic organelle;other cell component	0	24.459	37	6	12	4
P12658	Calbindin OS=Mus musculus OX=10090 GN=Calb1 PE=1 SV=2	Calb1	cytosol;cytoskeleton;nucleus;other cell component	0	24.439	23	5	11	4
P55264	Adenosine kinase OS=Mus musculus OX=10090 GN=Adk PE=1 SV=2	Adk	cytosol;nucleus;other cell component	0	24.41	22	8	15	8
Q9D7G0	Ribose-phosphate pyrophosphokinase 1 OS=Mus musculus OX=10090 GN=Prps1 PE=1 SV=4	Prps1	other cell component	0	24.387	27	8	15	4
Q9CQC7	NADH dehydrogenase [ubiquinone] 1 beta subcomplex subunit 4 OS=Mus musculus OX=10090 GN=Ndufb4 PE=1 SV=3	Ndufb4	other membranes;mitochondrion;nucleus	0	24.382	51	6	15	5
P62196	26S proteasome regulatory subunit 8 OS=Mus musculus OX=10090 GN=Psmc5 PE=1 SV=1	Psmc5	cytosol;nucleus;other cell component	0	24.347	14	5	13	4
P24527	Leukotriene A-4 hydrolase OS=Mus musculus OX=10090 GN=Lta4h PE=1 SV=4	Lta4h	cytosol;nucleus;other cell component	0	24.337	18	9	16	9
Q05D44	Eukaryotic translation initiation factor 5B OS=Mus musculus OX=10090 GN=Eif5b PE=1 SV=2	Eif5b	other cell component	0	24.328	8	7	13	7
Q9CQ75	NADH dehydrogenase [ubiquinone] 1 alpha subcomplex subunit 2 OS=Mus musculus OX=10090 GN=Ndufa2 PE=1 SV=3	Ndufa2	other membranes;mitochondrion	0	24.324	55	6	18	5
Q8R0S4	Voltage-dependent L-type calcium channel subunit beta-4 OS=Mus musculus OX=10090 GN=Cacnb4 PE=1 SV=2	Cacnb4	plasma membrane;other membranes;nucleus;other cell component	0	24.296	18	9	18	6
P14206	40S ribosomal protein SA OS=Mus musculus OX=10090 GN=Rpsa PE=1 SV=4	Rpsa	extracellular matrix;plasma membrane;other membranes;cytosol;translational apparatus;nucleus;other cell component	0	24.211	28	5	10	5
Q9D2V7	Coronin-7 OS=Mus musculus OX=10090 GN=Coro7 PE=1 SV=2	Coro7	other membranes;cytosol;ER/Golgi;other cell component	0	24.209	15	11	17	11
Q8BW96	Calcium/calmodulin-dependent protein kinase type 1D OS=Mus musculus OX=10090 GN=Camk1d PE=1 SV=2	Camk1d	nucleus;other cell component	0	24.138	26	8	18	8
Q9D2P8	Myelin-associated oligodendrocyte basic protein OS=Mus musculus OX=10090 GN=Mobp PE=1 SV=1	Mobp	cytosol;cytoskeleton;mitochondrion;other cell component	0	24.087	35	7	25	7
Q9JJK2	LanC-like protein 2 OS=Mus musculus OX=10090 GN=Lancl2 PE=1 SV=1	Lancl2	plasma membrane;other membranes;cytosol;cytoskeleton;nucleus	0	24.07	28	9	17	9
Q91ZZ3	Beta-synuclein OS=Mus musculus OX=10090 GN=Sncb PE=1 SV=1	Sncb	other cell component	0	24.057	54	6	13	3
Q8C0T5	Signal-induced proliferation-associated 1-like protein 1 OS=Mus musculus OX=10090 GN=Sipa1l1 PE=1 SV=2	Sipa1l1	cytoskeleton;other cell component	0	24.03	7	12	21	11
Q62425	Cytochrome c oxidase subunit NDUFA4 OS=Mus musculus OX=10090 GN=Ndufa4 PE=1 SV=2	Ndufa4	other membranes;mitochondrion	0	24.014	56	6	23	6
B9EJA2	Cortactin-binding protein 2 OS=Mus musculus OX=10090 GN=Cttnbp2 PE=1 SV=2	Cttnbp2	cytoskeleton;ER/Golgi;other cell component	0	24.007	8	10	14	10
P41216	Long-chain-fatty-acid--CoA ligase 1 OS=Mus musculus OX=10090 GN=Acsl1 PE=1 SV=2	Acsl1	plasma membrane;other membranes;mitochondrion;ER/Golgi;other cytoplasmic organelle	0	24	16	9	13	9
O54734	Dolichyl-diphosphooligosaccharide--protein glycosyltransferase 48 kDa subunit OS=Mus musculus OX=10090 GN=Ddost PE=1 SV=2	Ddost	other membranes;ER/Golgi;other cell component	0	23.96	15	6	13	6
Q61187	Tumor susceptibility gene 101 protein OS=Mus musculus OX=10090 GN=Tsg101 PE=1 SV=2	Tsg101	non-structural extracellular;plasma membrane;other membranes;cytosol;cytoskeleton;nucleus;other cytoplasmic organelle;other cell component	0	23.93	28	8	17	8
P83510	Traf2 and NCK-interacting protein kinase OS=Mus musculus OX=10090 GN=Tnik PE=1 SV=2	Tnik	plasma membrane;other membranes;cytosol;cytoskeleton;nucleus;other cytoplasmic organelle;other cell component	0	23.928	6	9	17	3
Q9CZD3	Glycine--tRNA ligase OS=Mus musculus OX=10090 GN=Gars1 PE=1 SV=1	Gars1	non-structural extracellular;cytosol;other cell component	0	23.902	13	10	16	10
P48318	Glutamate decarboxylase 1 OS=Mus musculus OX=10090 GN=Gad1 PE=1 SV=2	Gad1	other membranes;other cell component	0	23.899	15	7	16	6
Q8K021	Secretory carrier-associated membrane protein 1 OS=Mus musculus OX=10090 GN=Scamp1 PE=1 SV=1	Scamp1	other membranes;ER/Golgi;other cytoplasmic organelle;other cell component	0	23.884	19	5	12	5
Q9QYS2	Metabotropic glutamate receptor 3 OS=Mus musculus OX=10090 GN=Grm3 PE=1 SV=1	Grm3	plasma membrane;other membranes;other cell component	0	23.781	12	8	10	7
P57722	Poly(rC)-binding protein 3 OS=Mus musculus OX=10090 GN=Pcbp3 PE=1 SV=3	Pcbp3	nucleus;other cell component	0	23.767	22	6	17	2
P28740	Kinesin-like protein KIF2A OS=Mus musculus OX=10090 GN=Kif2a PE=1 SV=2	Kif2a	cytoskeleton;nucleus;other cytoplasmic organelle;other cell component	0	23.751	16	12	16	12
Q6PDG5	SWI/SNF complex subunit SMARCC2 OS=Mus musculus OX=10090 GN=Smarcc2 PE=1 SV=2	Smarcc2	nucleus	0	23.713	10	10	12	10
O35382	Exocyst complex component 4 OS=Mus musculus OX=10090 GN=Exoc4 PE=1 SV=2	Exoc4	plasma membrane;other membranes;ER/Golgi;other cell component	0	23.51	12	10	12	10
Q8R5H1	Ubiquitin carboxyl-terminal hydrolase 15 OS=Mus musculus OX=10090 GN=Usp15 PE=1 SV=1	Usp15	cytosol;mitochondrion;nucleus;other cell component	0	23.496	12	9	13	8
P56959	RNA-binding protein FUS OS=Mus musculus OX=10090 GN=Fus PE=1 SV=1	Fus	nucleus;other cell component	0	23.464	19	7	22	7
P31650	Sodium- and chloride-dependent GABA transporter 3 OS=Mus musculus OX=10090 GN=Slc6a11 PE=1 SV=2	Slc6a11	plasma membrane;other membranes;other cell component	0	23.443	12	7	16	6
Q80UU9	Membrane-associated progesterone receptor component 2 OS=Mus musculus OX=10090 GN=Pgrmc2 PE=1 SV=2	Pgrmc2	other membranes;ER/Golgi;nucleus;other cell component	0	23.389	38	6	10	4
P61164	Alpha-centractin OS=Mus musculus OX=10090 GN=Actr1a PE=1 SV=1	Actr1a	cytoskeleton;ER/Golgi;other cell component	0	23.34	31	10	26	3
P48320	Glutamate decarboxylase 2 OS=Mus musculus OX=10090 GN=Gad2 PE=1 SV=1	Gad2	plasma membrane;other membranes;cytosol;ER/Golgi;other cell component	0	23.34	15	8	17	7
P60469	Liprin-alpha-3 OS=Mus musculus OX=10090 GN=Ppfia3 PE=1 SV=2	Ppfia3	non-structural extracellular;other cell component	0	23.317	12	12	16	11
Q9DBE8	Alpha-1,3/1,6-mannosyltransferase ALG2 OS=Mus musculus OX=10090 GN=Alg2 PE=1 SV=2	Alg2	other membranes;cytosol;cytoskeleton;ER/Golgi;nucleus;other cell component	0	23.239	29	10	19	10
O88643	Serine/threonine-protein kinase PAK 1 OS=Mus musculus OX=10090 GN=Pak1 PE=1 SV=1	Pak1	plasma membrane;other membranes;cytosol;cytoskeleton;nucleus;other cell component	0	23.239	10	6	11	5
Q8BGN3	Glycerophosphocholine cholinephosphodiesterase ENPP6 OS=Mus musculus OX=10090 GN=Enpp6 PE=1 SV=1	Enpp6	non-structural extracellular;plasma membrane;other membranes	0	23.213	21	7	11	7
Q8JZQ2	AFG3-like protein 2 OS=Mus musculus OX=10090 GN=Afg3l2 PE=1 SV=1	Afg3l2	other membranes;mitochondrion	0	23.202	13	9	14	8
P35235	Tyrosine-protein phosphatase non-receptor type 11 OS=Mus musculus OX=10090 GN=Ptpn11 PE=1 SV=2	Ptpn11	other cell component	0	23.194	16	10	18	10
Q8CI32	BAG family molecular chaperone regulator 5 OS=Mus musculus OX=10090 GN=Bag5 PE=1 SV=1	Bag5	other membranes;cytosol;mitochondrion;nucleus;other cell component	0	23.186	20	7	11	7
Q8VHW2	Voltage-dependent calcium channel gamma-8 subunit OS=Mus musculus OX=10090 GN=Cacng8 PE=1 SV=1	Cacng8	plasma membrane;other membranes;other cell component	0	23.183	22	8	13	8
P63028	Translationally-controlled tumor protein OS=Mus musculus OX=10090 GN=Tpt1 PE=1 SV=1	Tpt1	cytosol;cytoskeleton;nucleus;other cytoplasmic organelle;other cell component	0	23.126	28	4	10	4
Q05816	Fatty acid-binding protein 5 OS=Mus musculus OX=10090 GN=Fabp5 PE=1 SV=3	Fabp5	non-structural extracellular;nucleus;other cell component	0	23.12	65	8	12	8
Q9EPU0	Regulator of nonsense transcripts 1 OS=Mus musculus OX=10090 GN=Upf1 PE=1 SV=2	Upf1	cytosol;nucleus;other cell component	0	23.12	12	12	17	12
Q9WVK4	EH domain-containing protein 1 OS=Mus musculus OX=10090 GN=Ehd1 PE=1 SV=1	Ehd1	plasma membrane;other membranes;other cytoplasmic organelle;other cell component	0	23.109	23	10	16	4
Q9ERI6	Retinol dehydrogenase 14 OS=Mus musculus OX=10090 GN=Rdh14 PE=1 SV=1	Rdh14	ER/Golgi	0	23.105	32	9	16	9
Q9D4H8	Cullin-2 OS=Mus musculus OX=10090 GN=Cul2 PE=1 SV=2	Cul2	nucleus;other cell component	0	23.093	12	9	12	9
Q9CQD1	Ras-related protein Rab-5A OS=Mus musculus OX=10090 GN=Rab5a PE=1 SV=1	Rab5a	plasma membrane;other membranes;cytosol;cytoskeleton;ER/Golgi;other cytoplasmic organelle;other cell component	0	23.065	42	6	13	4
Q9DCS9	NADH dehydrogenase [ubiquinone] 1 beta subcomplex subunit 10 OS=Mus musculus OX=10090 GN=Ndufb10 PE=1 SV=3	Ndufb10	other membranes;mitochondrion	0	22.989	52	8	17	8
Q8BTX9	Inactive hydroxysteroid dehydrogenase-like protein 1 OS=Mus musculus OX=10090 GN=Hsdl1 PE=1 SV=1	Hsdl1	cytoskeleton;other cell component	0	22.983	21	5	8	5
Q9R1Q8	Transgelin-3 OS=Mus musculus OX=10090 GN=Tagln3 PE=1 SV=1	Tagln3	nucleus	0	22.971	52	9	22	8
Q99L47	Hsc70-interacting protein OS=Mus musculus OX=10090 GN=St13 PE=1 SV=1	St13	cytosol;other cell component	0	22.96	22	8	15	8
Q8K386	Ras-related protein Rab-15 OS=Mus musculus OX=10090 GN=Rab15 PE=1 SV=1	Rab15	plasma membrane;other membranes;ER/Golgi;other cytoplasmic organelle;other cell component	0	22.954	25	6	22	4
Q8VD37	SH3-containing GRB2-like protein 3-interacting protein 1 OS=Mus musculus OX=10090 GN=Sgip1 PE=1 SV=1	Sgip1	plasma membrane;other membranes;cytoskeleton;other cell component	0	22.925	13	6	11	6
Q9QYJ0	DnaJ homolog subfamily A member 2 OS=Mus musculus OX=10090 GN=Dnaja2 PE=1 SV=1	Dnaja2	other membranes;cytosol;nucleus	0	22.84	24	9	21	9
P14131	40S ribosomal protein S16 OS=Mus musculus OX=10090 GN=Rps16 PE=1 SV=4	Rps16	cytosol;translational apparatus	0	22.806	45	7	20	7
O35841	Apoptosis inhibitor 5 OS=Mus musculus OX=10090 GN=Api5 PE=1 SV=2	Api5	nucleus;other cell component	0	22.768	16	8	11	8
Q61361	Brevican core protein OS=Mus musculus OX=10090 GN=Bcan PE=1 SV=2	Bcan	non-structural extracellular;extracellular matrix;other membranes;other cell component	0	22.736	13	9	17	9
P35438	Glutamate receptor ionotropic, NMDA 1 OS=Mus musculus OX=10090 GN=Grin1 PE=1 SV=1	Grin1	non-structural extracellular;plasma membrane;other membranes;ER/Golgi;other cell component	0	22.724	12	10	15	10
P26369	Splicing factor U2AF 65 kDa subunit OS=Mus musculus OX=10090 GN=U2af2 PE=1 SV=3	U2af2	nucleus;other cell component	0	22.701	23	8	15	8
Q9EQQ9	Protein O-GlcNAcase OS=Mus musculus OX=10090 GN=Oga PE=1 SV=2	Oga	cytosol;mitochondrion;nucleus	0	22.667	7	5	11	5
Q58A65	C-Jun-amino-terminal kinase-interacting protein 4 OS=Mus musculus OX=10090 GN=Spag9 PE=1 SV=2	Spag9	other membranes;cytosol;cytoskeleton;other cytoplasmic organelle;other cell component	0	22.633	10	10	16	8
Q6PDY2	2-aminoethanethiol dioxygenase OS=Mus musculus OX=10090 GN=Ado PE=1 SV=2	Ado		0	22.59	48	9	18	9
Q641P0	Actin-related protein 3B OS=Mus musculus OX=10090 GN=Actr3b PE=1 SV=1	Actr3b	cytoskeleton;other cell component	0	22.554	27	8	13	5
P32037	Solute carrier family 2, facilitated glucose transporter member 3 OS=Mus musculus OX=10090 GN=Slc2a3 PE=1 SV=1	Slc2a3	plasma membrane;other membranes;ER/Golgi;other cell component	0	22.527	12	6	15	6
Q9Z1Z0	General vesicular transport factor p115 OS=Mus musculus OX=10090 GN=Uso1 PE=1 SV=2	Uso1	other membranes;cytosol;ER/Golgi;nucleus;other cell component	0	22.526	10	10	16	10
Q8K354	Carbonyl reductase [NADPH] 3 OS=Mus musculus OX=10090 GN=Cbr3 PE=1 SV=1	Cbr3	cytosol;nucleus	0	22.526	46	12	22	10
Q9Z0N1	Eukaryotic translation initiation factor 2 subunit 3, X-linked OS=Mus musculus OX=10090 GN=Eif2s3x PE=1 SV=2	Eif2s3x	cytosol;other cell component	0	22.518	28	8	12	8
Q8BWT1	3-ketoacyl-CoA thiolase, mitochondrial OS=Mus musculus OX=10090 GN=Acaa2 PE=1 SV=3	Acaa2	mitochondrion	0	22.507	26	8	13	8
Q9CWJ9	Bifunctional purine biosynthesis protein PURH OS=Mus musculus OX=10090 GN=Atic PE=1 SV=2	Atic	plasma membrane;other membranes;cytosol	0	22.507	21	9	14	9
P24547	Inosine-5'-monophosphate dehydrogenase 2 OS=Mus musculus OX=10090 GN=Impdh2 PE=1 SV=2	Impdh2	cytosol;nucleus;other cell component	0	22.469	20	8	11	6
Q9Z2K1	Keratin, type I cytoskeletal 16 OS=Mus musculus OX=10090 GN=Krt16 PE=1 SV=3	Krt16	cytoskeleton	0	22.414	15	7	33	4
Q6P9K8	Caskin-1 OS=Mus musculus OX=10090 GN=Caskin1 PE=1 SV=2	Caskin1	other membranes;other cell component	0	22.411	7	8	13	8
Q8BG51	Mitochondrial Rho GTPase 1 OS=Mus musculus OX=10090 GN=Rhot1 PE=1 SV=1	Rhot1	other membranes;mitochondrion	0	22.41	19	10	16	8
Q9CXZ1	NADH dehydrogenase [ubiquinone] iron-sulfur protein 4, mitochondrial OS=Mus musculus OX=10090 GN=Ndufs4 PE=1 SV=3	Ndufs4	other membranes;mitochondrion	0	22.404	25	4	11	4
Q9WUB3	Glycogen phosphorylase, muscle form OS=Mus musculus OX=10090 GN=Pygm PE=1 SV=3	Pygm	cytosol;cytoskeleton;ER/Golgi;other cell component	0	22.387	14	9	16	7
Q3THS6	S-adenosylmethionine synthase isoform type-2 OS=Mus musculus OX=10090 GN=Mat2a PE=1 SV=2	Mat2a	cytosol;other cell component	0	22.382	24	7	10	7
Q8CC35	Synaptopodin OS=Mus musculus OX=10090 GN=Synpo PE=1 SV=2	Synpo	cytosol;cytoskeleton;nucleus;other cell component	0	22.38	11	8	22	8
P60487	Pyridoxal phosphate phosphatase OS=Mus musculus OX=10090 GN=Pdxp PE=1 SV=1	Pdxp	plasma membrane;other membranes;cytosol;cytoskeleton;other cell component	0	22.374	36	8	15	8
Q8BIJ6	Isoleucine--tRNA ligase, mitochondrial OS=Mus musculus OX=10090 GN=Iars2 PE=1 SV=1	Iars2	cytosol;mitochondrion	0	22.368	11	9	12	9
Q9D8W7	OCIA domain-containing protein 2 OS=Mus musculus OX=10090 GN=Ociad2 PE=1 SV=1	Ociad2	other cytoplasmic organelle	0	22.365	38	6	11	6
P10637	Microtubule-associated protein tau OS=Mus musculus OX=10090 GN=Mapt PE=1 SV=3	Mapt	non-structural extracellular;plasma membrane;other membranes;cytosol;cytoskeleton;nucleus;other cell component	0	22.36	12	8	17	8
[truncated: 3,506 more rows]

## Sheet: proteinQuant_frac
Accession	Gene Symbol	Cellular Component	Description	Coverage [%]	# Peptides	# Unique Peptides	# PSMs	CTRL_3	CTRL_1	H2B_1	H2B_3	LCK_1	LCK_3	NES_3	NES_1	Norm_2	Norm_1	CTRL_2	CTRL_4	H2B_2	H2B_4	LCK_2	LCK_4	NES_4	NES_2	Norm_4	Norm_3
[truncated: 2,191 more rows]
