# Supplementary material for: Cell-type and subcellular compartment-specific APEX2 proximity labeling reveals activity-dependent nuclear proteome dynamics in the striatum
Source: Nat Commun. 2021 Aug 11;12:4855. doi: 10.1038/s41467-021-25144-y (PMC8357913; doi:10.1038/s41467-021-25144-y)
Supplement: Supplementary file 5 — Supplementary Data 2 [file 41467_2021_25144_MOESM5_ESM.xlsx]

## Sheet: description
tab#	tab_title	description for data associated with Fig. 2-3
1	NES-CTRL	comparison between Drd1CreNES-CTRL
2	H2B-CTRL	comparison between Drd1CreH2B-CTRL
3	LCK-CTRL	comparison between Drd1CreLCK-CTRL
4	H2B-NES	comparison between Drd1CreH2B-Drd1CreNES after contaminant filter
5	H2B-LCK	comparison between Drd1CreH2B-Drd1CreLCK after contaminant filter
6	LCK-NES	comparison between Drd1CreLCK-Drd1CreNES after contaminant filter
7	H2B_enriched	proteins that are nuclear enriched
8	LCK_enriched	proteins that are membrane enriched

## Sheet: NES-CTRL
Protein	Label	log2FC	SE	DF	pvalue	adj.pvalue
A2A432	NES-CTRL	0.835734	0.224747	32.4229	0.00075614	0.00261243
A2A690	NES-CTRL	1.17095	0.222552	33.4229	8.24e-06	5.61e-05
A2A6A1	NES-CTRL	0.439902	0.276268	31.5445	0.12129	0.177551
A2AAE1	NES-CTRL	0.188019	0.274206	26.4812	0.498871	0.558358
A2AG50	NES-CTRL	2.43315	0.304326	32.4229	3.62e-09	1.05e-07
A2AGL3	NES-CTRL	1.54561	0.240571	32.4229	3.01e-07	3.56e-06
A2AGT5	NES-CTRL	0.498418	0.243719	32.4229	0.0490371	0.0832641
A2AHG0	NES-CTRL	3.14845	0.297837	33.4229	3.39e-12	1.06e-09
A2AJA9	NES-CTRL	1.42357	0.251438	32.4229	2.77e-06	2.27e-05
A2AJI0	NES-CTRL	0.101434	0.270767	33.4229	0.710312	0.748291
A2ALS5	NES-CTRL	2.00615	0.240242	32.4229	1.38e-09	5.24e-08
A2AN08	NES-CTRL	1.1497	0.222126	32.4229	1.15e-05	7.58e-05
A2ARS0	NES-CTRL	1.05977	0.224051	32.4229	4.23e-05	0.00022843
A2AWA9	NES-CTRL	1.25347	0.22984	32.4229	5.1e-06	3.72e-05
A2CG49	NES-CTRL	1.84025	0.352206	25.4229	1.98e-05	0.00012156
A2RT62	NES-CTRL	1.35181	0.241129	32.4229	3.26e-06	2.57e-05
A6H5Z3	NES-CTRL	1.15507	0.243255	32.4229	4.01e-05	0.00021926
A6H630	NES-CTRL	1.28007	0.329818	28.6135	0.00056148	0.00205002
A6H6A9	NES-CTRL	2.15746	0.340475	28.4287	6.94e-07	6.9e-06
B0V2N1	NES-CTRL	0.232294	0.267317	32.4229	0.391242	0.461787
B1AWN6	NES-CTRL	0.784213	0.246399	33.4229	0.00314833	0.00852153
B1AZP2	NES-CTRL	1.97538	0.235447	32.4229	1.24e-09	5.05e-08
B2RQC6	NES-CTRL	0.895203	0.257398	32.4229	0.00146164	0.00454387
B2RSH2	NES-CTRL	0.68331	0.239941	33.4229	0.00747461	0.0173553
B2RXS4	NES-CTRL	0.847718	0.352817	25.4229	0.0238855	0.0457422
B2RY56	NES-CTRL	0.221563	0.253263	32.4229	0.388098	0.458795
B9EJ86	NES-CTRL	1.88062	0.257705	33.4229	2.08e-08	4.56e-07
B9EJA2	NES-CTRL	1.49545	0.230667	32.4229	2.54e-07	3.07e-06
B9EKR1	NES-CTRL	0.733566	0.2547	33.4229	0.0068894	0.0162712
D3YVF0	NES-CTRL	0.239034	0.251335	32.4229	0.348611	0.421688
D3YXK2	NES-CTRL	1.1464	0.242909	33.4229	4.1e-05	0.00022292
D3YZI9	NES-CTRL	0.912092	0.270425	33.4229	0.00189445	0.0056678
D3YZP9	NES-CTRL	1.84512	0.218624	32.4229	1.09e-09	4.96e-08
D3Z4S3	NES-CTRL	0.465787	0.238449	32.4229	0.0594458	0.0970209
D3Z7P3	NES-CTRL	0.175062	0.232485	33.4229	0.456719	0.521045
E9PUL5	NES-CTRL	0.478028	0.276796	31.4197	0.0939879	0.144449
E9PV24	NES-CTRL	1.84796	0.213671	32.4229	6.24e-10	3.33e-08
E9PVA8	NES-CTRL	0.894411	0.228915	33.4229	0.00043089	0.00164748
E9Q3L2	NES-CTRL	1.48336	0.234131	33.4229	3.41e-07	3.85e-06
E9Q401	NES-CTRL	0.995497	0.256043	32.4229	0.0004717	0.00178102
E9Q4P1	NES-CTRL	0.45597	0.293162	32.4229	0.129571	0.186184
E9Q4S1	NES-CTRL	1.68591	0.232707	33.4229	2.42e-08	5.05e-07
E9Q4Z2	NES-CTRL	0.179351	0.235984	33.4229	0.452576	0.51767
E9Q557	NES-CTRL	-0.082612	0.376831	33.4229	0.827806	0.848365
E9Q634	NES-CTRL	0.53057	0.272558	32.4229	0.0602867	0.0980879
E9Q735	NES-CTRL	1.40238	0.254023	32.4229	4.19e-06	3.13e-05
E9Q7G0	NES-CTRL	0.641663	0.320198	33.4229	0.053234	0.0892226
E9Q8I9	NES-CTRL	1.84046	0.26436	33.4229	5.48e-08	8.81e-07
F6SEU4	NES-CTRL	1.79183	0.215162	33.4229	1.16e-09	5.02e-08
F6ZDS4	NES-CTRL	0.905375	0.361546	28.4229	0.0182769	0.036584
F8VPU2	NES-CTRL	0.6177	0.327414	25.4229	0.0706857	0.112757
G3X9K3	NES-CTRL	1.70269	0.252606	33.4229	1.04e-07	1.47e-06
G5E829	NES-CTRL	1.18099	0.234175	32.4229	1.7e-05	0.00010631
G5E8K5	NES-CTRL	1.468	0.228765	33.4229	2.68e-07	3.21e-06
O08529	NES-CTRL	0.845456	0.24244	33.4229	0.00138798	0.00434265
O08532	NES-CTRL	0.511662	0.244422	33.4229	0.0439822	0.0760387
O08539	NES-CTRL	0.385588	0.239841	33.4229	0.117312	0.172653
O08547	NES-CTRL	0.753084	0.211172	33.4229	0.00111766	0.00363739
O08553	NES-CTRL	1.62643	0.235658	32.4229	7.66e-08	1.15e-06
O08582	NES-CTRL	0.972499	0.246222	32.4229	0.0003967	0.00153285
O08585	NES-CTRL	1.04568	0.217534	33.4229	3.17e-05	0.00017847
O08599	NES-CTRL	0.418733	0.226551	33.4229	0.0734242	0.115941
O08688	NES-CTRL	0.595937	0.310359	33.4229	0.0634061	0.102263
O08709	NES-CTRL	0.275629	0.242149	33.4229	0.263105	0.333379
O08749	NES-CTRL	0.273512	0.258206	33.4229	0.297067	0.367886
O08756	NES-CTRL	-0.0297542	0.253301	33.4229	0.907194	0.918109
O08759	NES-CTRL	2.29907	0.273288	32.4229	1.17e-09	5.02e-08
O08784	NES-CTRL	0.110796	0.229713	32.4229	0.632817	0.680481
O08788	NES-CTRL	0.645468	0.230052	33.4229	0.00830744	0.0190245
O08807	NES-CTRL	0.588882	0.20999	32.4229	0.00845049	0.0193116
O08808	NES-CTRL	0.665693	0.376808	28.4505	0.0880127	0.136417
O08810	NES-CTRL	0.658993	0.304467	32.4229	0.0379002	0.067279
O08842	NES-CTRL	-0.0300689	0.290246	31.4259	0.918147	0.927477
O08914	NES-CTRL	0.325145	0.242383	33.4229	0.188819	0.254591
O08917	NES-CTRL	0.383379	0.24197	32.4229	0.122807	0.179318
O08989	NES-CTRL	0.184703	0.275416	32.4229	0.507203	0.565654
O09061	NES-CTRL	0.617682	0.235813	32.4229	0.0132909	0.0283859
O09111	NES-CTRL	0.329531	0.255452	32.4229	0.206178	0.27331
O09131	NES-CTRL	0.409797	0.305668	31.4229	0.189644	0.255231
O09167	NES-CTRL	-0.415408	0.216734	32.4229	0.0641298	0.103202
O35083	NES-CTRL	0.318792	0.267137	33.4229	0.241128	0.310379
O35098	NES-CTRL	0.611498	0.244151	33.4229	0.0173084	0.0350171
O35129	NES-CTRL	0.167157	0.249232	33.4229	0.507028	0.565654
O35136	NES-CTRL	0.883635	0.226743	33.4229	0.00044338	0.0016864
O35143	NES-CTRL	0.250264	0.218241	32.4229	0.259884	0.330831
O35226	NES-CTRL	0.235612	0.243598	33.4229	0.340382	0.412648
O35239	NES-CTRL	0.711982	0.242422	33.4229	0.00596226	0.0143606
O35250	NES-CTRL	1.84882	0.249882	32.4228	1.88e-08	4.24e-07
O35286	NES-CTRL	1.32152	0.312627	32.4229	0.00018057	0.0007911
O35295	NES-CTRL	1.11704	0.243497	32.4229	6.4e-05	0.00032773
O35304	NES-CTRL	0.184852	0.307603	32.4229	0.552057	0.604884
O35343	NES-CTRL	1.15371	0.252861	33.4229	6.5e-05	0.00033191
O35344	NES-CTRL	0.937377	0.422456	29.5618	0.0343228	0.061934
O35381	NES-CTRL	1.23087	0.29115	33.4229	0.00017221	0.00075917
O35382	NES-CTRL	1.30177	0.250628	32.4229	1.09e-05	7.27e-05
O35405	NES-CTRL	0.255316	0.238554	33.4229	0.292169	0.363466
O35449	NES-CTRL	1.9802	0.274013	33.4229	2.55e-08	5.12e-07
O35465	NES-CTRL	1.31215	0.228543	32.4229	2.2e-06	1.84e-05
O35526	NES-CTRL	0.714955	0.22783	32.4229	0.00360897	0.00959029
O35551	NES-CTRL	1.86686	0.352638	25.4229	1.66e-05	0.00010421
O35598	NES-CTRL	0.353117	0.248006	32.4229	0.164051	0.226502
O35633	NES-CTRL	0.630113	0.218892	32.4229	0.00701715	0.0165194
O35638	NES-CTRL	1.68397	0.368223	25.4229	0.00010871	0.00051685
O35643	NES-CTRL	0.304175	0.238563	33.4229	0.211091	0.278946
O35678	NES-CTRL	0.417944	0.242719	32.4229	0.0946116	0.145102
O35685	NES-CTRL	0.380306	0.233259	33.4229	0.112406	0.167005
O35841	NES-CTRL	0.940845	0.248447	33.4229	0.0006049	0.00219244
O35864	NES-CTRL	0.589763	0.242582	33.4229	0.0205707	0.0403119
O35900	NES-CTRL	0.946456	0.269376	33.4229	0.00129181	0.00411834
O35927	NES-CTRL	1.60267	0.233667	32.4229	8.65e-08	1.26e-06
O35954	NES-CTRL	1.40314	0.255097	33.4229	4.05e-06	3.06e-05
O54734	NES-CTRL	0.2238	0.225723	33.4229	0.328575	0.400553
O54774	NES-CTRL	0.305028	0.245646	33.4229	0.222977	0.291657
O54781	NES-CTRL	0.923448	0.275781	30.4984	0.00217289	0.0063616
O54828	NES-CTRL	1.5081	0.250025	33.4229	8.36e-07	8.09e-06
O54829	NES-CTRL	1.15315	0.243791	33.4229	3.97e-05	0.00021777
O54833	NES-CTRL	0.499279	0.276654	33.4229	0.0801378	0.125816
O54865	NES-CTRL	1.4374	0.239231	33.4229	8.96e-07	8.64e-06
O54916	NES-CTRL	0.911386	0.254954	31.4689	0.00115542	0.00375468
O54983	NES-CTRL	0.555173	0.247276	32.4229	0.0317034	0.0579727
O54984	NES-CTRL	0.198026	0.256065	33.4229	0.444755	0.511667
O54988	NES-CTRL	1.55851	0.269714	33.4229	1.77e-06	1.52e-05
O54991	NES-CTRL	0.370505	0.241018	33.4229	0.133646	0.190556
O55013	NES-CTRL	0.12302	0.252238	32.4229	0.629034	0.677683
O55017	NES-CTRL	-0.342742	0.44215	33.4229	0.443688	0.510822
O55022	NES-CTRL	0.421459	0.388712	27.4229	0.287697	0.359128
O55023	NES-CTRL	0.547473	0.246833	33.4229	0.0334599	0.060627
O55029	NES-CTRL	1.3355	0.358135	30.465	0.00078588	0.00268971
O55042	NES-CTRL	1.0219	0.220068	32.4229	5.44e-05	0.00028455
O55091	NES-CTRL	0.924944	0.225899	33.4229	0.00025261	0.0010604
O55106	NES-CTRL	1.63722	0.232078	33.4229	4.19e-08	7.55e-07
O55125	NES-CTRL	0.193054	0.26498	33.4229	0.471344	0.534663
O55126	NES-CTRL	0.316293	0.267329	32.4229	0.245348	0.314707
O55131	NES-CTRL	0.503962	0.242661	33.4229	0.0455788	0.0785508
O55137	NES-CTRL	0.236372	0.258272	32.4229	0.366841	0.440571
O55142	NES-CTRL	0.185684	0.211747	32.4229	0.386986	0.458223
O55143	NES-CTRL	0.764103	0.232363	33.4229	0.00237701	0.00684176
O55201	NES-CTRL	1.32583	0.231047	33.4229	2e-06	1.7e-05
O55234	NES-CTRL	0.476437	0.230681	32.4229	0.0469604	0.0804248
O70133	NES-CTRL	0.888963	0.23547	33.4229	0.00062497	0.00224805
O70161	NES-CTRL	0.696158	0.224019	32.4229	0.00390734	0.0102095
O70172	NES-CTRL	0.620426	0.235538	32.4229	0.0128274	0.0276209
O70251	NES-CTRL	0.959129	0.217678	33.4229	0.0001026	0.00049314
O70252	NES-CTRL	0.84439	0.240733	32.4229	0.00134859	0.00425687
O70274	NES-CTRL	0.177534	0.256263	33.4229	0.493232	0.553462
O70309	NES-CTRL	0.196091	0.244961	32.4229	0.42925	0.49908
O70311	NES-CTRL	0.916119	0.340659	25.4229	0.0124668	0.0269948
O70318	NES-CTRL	0.375141	0.235438	32.4229	0.12078	0.176923
O70325	NES-CTRL	0.812376	0.224067	32.4229	0.00097699	0.00325629
O70435	NES-CTRL	0.706542	0.232922	33.4229	0.00465268	0.0117635
O70439	NES-CTRL	0.703871	0.230278	33.4229	0.00438074	0.0111924
O70443	NES-CTRL	1.24168	0.229092	33.4229	5.14e-06	3.74e-05
O70451	NES-CTRL	0.449204	0.226357	32.4229	0.055718	0.0921749
O70481	NES-CTRL	1.13144	0.337358	25.4229	0.002504	0.00712126
O70493	NES-CTRL	0.76497	0.230426	32.4229	0.00223518	0.00650198
O70503	NES-CTRL	0.102969	0.232466	33.4229	0.660662	0.706882
O70566	NES-CTRL	1.66488	0.238856	33.4229	5.35e-08	8.73e-07
O70589	NES-CTRL	1.18107	0.241619	32.4229	2.67e-05	0.00015564
O70591	NES-CTRL	0.659431	0.248313	32.4229	0.0121753	0.0264423
O88291	NES-CTRL	-0.0129629	0.237347	33.4229	0.95677	0.960723
O88342	NES-CTRL	0.403841	0.232344	32.4229	0.0916809	0.141401
O88343	NES-CTRL	0.802218	0.225814	33.4229	0.00116045	0.00376542
O88384	NES-CTRL	1.39273	0.238817	32.4229	1.69e-06	1.45e-05
O88441	NES-CTRL	0.417423	0.227464	32.4229	0.0756768	0.119412
O88444	NES-CTRL	-0.0439331	0.447376	30.4229	0.922416	0.9305
O88447	NES-CTRL	1.23761	0.24631	32.4229	1.79e-05	0.00011162
O88448	NES-CTRL	1.56102	0.344005	25.4229	0.00011926	0.00055848
O88485	NES-CTRL	0.549482	0.239041	32.4229	0.0281118	0.0526374
O88487	NES-CTRL	1.00107	0.231957	32.4229	0.00014012	0.00064242
O88532	NES-CTRL	1.39957	0.419417	28.8086	0.00234589	0.00676843
O88533	NES-CTRL	0.228224	0.255825	32.4229	0.378908	0.450855
O88544	NES-CTRL	0.627325	0.259917	33.4229	0.0214334	0.0417408
O88569	NES-CTRL	1.20266	0.267775	33.4229	8e-05	0.0003987
O88587	NES-CTRL	0.812383	0.245338	33.4229	0.00223571	0.00650198
O88602	NES-CTRL	1.34568	0.297043	33.4229	7.14e-05	0.00035987
O88643	NES-CTRL	0.544304	0.229496	33.4229	0.0236134	0.0453004
O88685	NES-CTRL	0.767113	0.224689	32.4229	0.00173633	0.00523774
O88696	NES-CTRL	0.643461	0.251435	32.4229	0.0153538	0.031678
O88712	NES-CTRL	0.641511	0.256364	33.4229	0.0174007	0.0351389
O88737	NES-CTRL	1.05839	0.255792	33.4229	0.00022315	0.00094948
O88738	NES-CTRL	1.48143	0.36294	27.4529	0.00034753	0.00138948
O88741	NES-CTRL	0.418469	0.234544	33.4229	0.0834757	0.129981
O88844	NES-CTRL	0.17709	0.250411	32.4229	0.484495	0.545719
O88935	NES-CTRL	0.482232	0.230129	33.4229	0.0437808	0.0758105
O88998	NES-CTRL	0.254812	0.228351	32.4229	0.272675	0.343133
O89051	NES-CTRL	0.378962	0.345495	25.4229	0.282981	0.354714
O89053	NES-CTRL	0.522941	0.237195	33.4229	0.0344645	0.0621384
O89112	NES-CTRL	2.1434	0.225492	33.4229	5e-11	5.8e-09
P00405	NES-CTRL	0.281388	0.226397	33.4229	0.222556	0.291455
P00493	NES-CTRL	1.15721	0.244887	33.4229	4.03e-05	0.00021955
P00848	NES-CTRL	0.353913	0.210026	32.4229	0.101575	0.153521
P00920	NES-CTRL	0.638621	0.276948	33.4229	0.0274531	0.0515807
P01831	NES-CTRL	0.385061	0.229519	33.4229	0.102737	0.154423
P01942	NES-CTRL	0.00851928	0.241215	33.4229	0.972036	0.974264
P02088	NES-CTRL	0.122132	0.248135	33.4229	0.625794	0.675191
P02463	NES-CTRL	0.983538	0.286463	32.4229	0.00164847	0.00502817
P02468	NES-CTRL	0.670765	0.251798	32.4229	0.0119337	0.026047
P02535	NES-CTRL	0.315942	0.419941	32.4229	0.457269	0.521401
P03888	NES-CTRL	0.46743	0.217316	32.4229	0.0390346	0.0688405
P03893	NES-CTRL	0.276584	0.217102	32.4229	0.211726	0.279551
P03911	NES-CTRL	0.420202	0.22035	33.4229	0.0651502	0.104613
P03921	NES-CTRL	0.614829	0.222344	32.4229	0.00931055	0.0209487
P04104	NES-CTRL	0.208336	0.397763	32.4229	0.604001	0.654908
P04370	NES-CTRL	0.698342	0.23072	32.4229	0.00481434	0.0121023
P04627	NES-CTRL	1.0085	0.316588	27.425	0.00358643	0.00955363
P04919	NES-CTRL	-0.0091703	0.245892	30.423	0.970494	0.973164
P04925	NES-CTRL	0.502737	0.231766	32.4229	0.0375081	0.0666372
P05063	NES-CTRL	0.196484	0.240289	33.4229	0.419322	0.488576
P05064	NES-CTRL	0.384451	0.234157	33.4229	0.109998	0.164077
P05201	NES-CTRL	0.323187	0.248473	32.4229	0.202533	0.269592
P05202	NES-CTRL	0.489634	0.245247	32.4229	0.0543344	0.0904333
P05480	NES-CTRL	0.6992	0.300986	32.4229	0.0266041	0.0500799
P05555	NES-CTRL	-0.0853622	0.235993	32.4229	0.719912	0.75698
P06151	NES-CTRL	0.537327	0.226959	33.4229	0.0238448	0.0457043
P06745	NES-CTRL	0.194362	0.231584	33.4229	0.407279	0.47683
P06801	NES-CTRL	0.195401	0.23098	32.4229	0.403772	0.473739
P06837	NES-CTRL	0.546951	0.231791	32.4229	0.0244714	0.0467823
P07214	NES-CTRL	0.144049	0.243925	33.4229	0.558796	0.611349
P07901	NES-CTRL	1.20373	0.228398	33.4229	8.02e-06	5.54e-05
P08003	NES-CTRL	0.243012	0.240693	32.4229	0.320146	0.391369
P08113	NES-CTRL	0.109193	0.210832	33.4229	0.60793	0.65819
P08122	NES-CTRL	0.895969	0.262423	32.4229	0.00173584	0.00523774
P08228	NES-CTRL	0.286657	0.221214	33.4229	0.203911	0.270931
P08249	NES-CTRL	0.107841	0.239344	33.4229	0.655209	0.702078
P08414	NES-CTRL	2.2132	0.246708	32.4229	2.68e-10	1.67e-08
P08551	NES-CTRL	1.11949	0.220729	33.4229	1.45e-05	9.22e-05
P08553	NES-CTRL	1.4678	0.227692	33.4229	2.46e-07	3.01e-06
P08730	NES-CTRL	0.348501	0.598947	33.4229	0.564567	0.616738
P08752	NES-CTRL	0.472245	0.236672	32.4229	0.054464	0.0905801
P09103	NES-CTRL	0.152952	0.213281	33.4229	0.47827	0.540451
P09405	NES-CTRL	0.467283	0.233986	32.4229	0.0542698	0.0903946
P09411	NES-CTRL	0.19271	0.245282	33.4229	0.437598	0.505828
P09671	NES-CTRL	0.077807	0.270818	33.4229	0.775654	0.803579
P0C7L0	NES-CTRL	1.36674	0.302969	33.4229	7.55e-05	0.00037707
P0DN34	NES-CTRL	0.197421	0.217758	33.4229	0.371104	0.444715
P0DP27	NES-CTRL	2.18263	0.351912	32.4229	5.73e-07	5.88e-06
P10126	NES-CTRL	0.779406	0.237088	32.4229	0.00243636	0.00697312
P10493	NES-CTRL	0.82612	0.401743	32.4229	0.0478724	0.0816879
P10605	NES-CTRL	0.243209	0.252193	31.4229	0.34222	0.414645
P10630	NES-CTRL	1.42735	0.242103	33.4229	1.25e-06	1.13e-05
P10637	NES-CTRL	1.16676	0.23921	32.4229	2.75e-05	0.00015925
P10639	NES-CTRL	0.701552	0.237847	33.4229	0.00577278	0.0139812
P10649	NES-CTRL	0.324427	0.261851	33.4229	0.223985	0.292781
P10852	NES-CTRL	0.095264	0.248204	33.4229	0.703547	0.742237
P10922	NES-CTRL	0.082807	0.231049	32.4229	0.72237	0.759165
P11031	NES-CTRL	0.320039	0.241191	32.4229	0.193808	0.260355
P11352	NES-CTRL	0.362038	0.275447	33.4229	0.197671	0.264732
P11404	NES-CTRL	0.389865	0.27785	32.4229	0.170076	0.233495
P11499	NES-CTRL	1.53262	0.227622	32.4182	1.24e-07	1.71e-06
P11627	NES-CTRL	0.256083	0.255688	32.4229	0.323981	0.395394
P11798	NES-CTRL	1.46577	0.227989	33.4229	2.59e-07	3.11e-06
P11881	NES-CTRL	1.63198	0.235481	33.4229	6e-08	9.58e-07
P11983	NES-CTRL	0.580895	0.234925	32.4229	0.0188351	0.0375159
P12382	NES-CTRL	1.12414	0.246193	32.4229	6.81e-05	0.00034627
P12658	NES-CTRL	1.92036	0.251973	32.423	1.01e-08	2.54e-07
P12787	NES-CTRL	0.239035	0.210208	32.4229	0.263817	0.333893
P12815	NES-CTRL	1.24719	0.230744	33.4229	5.38e-06	3.87e-05
P12960	NES-CTRL	0.32151	0.246104	33.4229	0.200336	0.267156
P12970	NES-CTRL	-0.321684	0.215341	32.4229	0.144888	0.204432
P13020	NES-CTRL	0.725729	0.258678	32.4229	0.00842508	0.0192737
P13595	NES-CTRL	0.32871	0.229189	33.4229	0.160797	0.223325
P13707	NES-CTRL	0.373266	0.24112	33.4229	0.131027	0.187747
P14094	NES-CTRL	0.364876	0.241472	33.4229	0.140174	0.19855
P14115	NES-CTRL	-0.322588	0.229675	32.4229	0.169666	0.233224
P14131	NES-CTRL	0.274767	0.226742	33.4229	0.234084	0.302745
P14148	NES-CTRL	0.0127755	0.232093	33.4229	0.956431	0.960723
P14152	NES-CTRL	0.1818	0.232487	33.4229	0.439732	0.50749
P14206	NES-CTRL	0.346235	0.24141	32.4229	0.161084	0.223393
P14211	NES-CTRL	0.0302126	0.236872	33.4229	0.899271	0.910933
P14231	NES-CTRL	0.353854	0.259348	33.4229	0.18156	0.246949
P14685	NES-CTRL	0.551159	0.260576	32.4229	0.0421907	0.073231
P14733	NES-CTRL	0.502551	0.317454	33.4229	0.122825	0.179318
P14824	NES-CTRL	1.39925	0.22727	33.4229	5.78e-07	5.88e-06
P14869	NES-CTRL	0.254389	0.234334	32.4229	0.285669	0.357005
P14873	NES-CTRL	1.06962	0.222073	32.4229	3.29e-05	0.00018488
P15105	NES-CTRL	0.222171	0.256508	33.4229	0.392589	0.462853
P15209	NES-CTRL	1.14054	0.261607	33.4229	0.00011744	0.00055225
P15508	NES-CTRL	2.08431	0.234972	33.4229	2.66e-10	1.67e-08
P15532	NES-CTRL	0.168028	0.234182	32.4229	0.478197	0.540451
P15864	NES-CTRL	0.246743	0.220127	33.4229	0.270314	0.340736
P16054	NES-CTRL	0.864192	0.232091	33.4229	0.00072241	0.00251979
P16125	NES-CTRL	0.405102	0.23774	33.4229	0.097669	0.148852
P16330	NES-CTRL	0.622322	0.247165	33.4229	0.0167727	0.0340594
P16332	NES-CTRL	0.845789	0.577573	28.4229	0.154063	0.215157
P16460	NES-CTRL	0.529886	0.256404	33.4229	0.0465901	0.0799157
P16546	NES-CTRL	1.62683	0.224201	33.4229	2.35e-08	4.93e-07
P16858	NES-CTRL	0.59163	0.23022	32.4229	0.0149674	0.0311313
P17095	NES-CTRL	0.0878811	0.217628	32.4229	0.689001	0.729001
P17156	NES-CTRL	0.825163	0.238861	33.4229	0.0015176	0.00468784
P17182	NES-CTRL	0.25155	0.244921	33.4229	0.311765	0.383266
P17183	NES-CTRL	0.476653	0.244612	32.4229	0.0600406	0.0977728
P17426	NES-CTRL	0.304642	0.233009	33.4229	0.199991	0.266858
P17427	NES-CTRL	0.2395	0.233677	33.4229	0.312762	0.384275
P17665	NES-CTRL	0.282783	0.228657	32.4229	0.225078	0.293702
P17710	NES-CTRL	0.502506	0.22921	33.4229	0.0354206	0.0636001
P17742	NES-CTRL	0.297815	0.230124	33.4229	0.204484	0.271418
P17751	NES-CTRL	0.770867	0.237948	33.4229	0.00270728	0.00750734
P17809	NES-CTRL	0.489287	0.217716	33.4229	0.0313337	0.0574889
P18242	NES-CTRL	0.135047	0.225039	33.4229	0.552484	0.605049
P18572	NES-CTRL	0.431073	0.235453	33.4229	0.0760547	0.119835
P18654	NES-CTRL	1.57196	0.279883	33.4229	2.87e-06	2.33e-05
P18760	NES-CTRL	0.509411	0.22735	33.4229	0.0318089	0.058117
P18872	NES-CTRL	0.996697	0.2321	33.4229	0.00014202	0.00064977
P19096	NES-CTRL	0.566536	0.2271	33.4229	0.0177206	0.0356204
P19157	NES-CTRL	0.689627	0.229509	32.4229	0.00509388	0.0126595
P19246	NES-CTRL	0.806571	0.24682	32.4229	0.00256603	0.00723185
P19253	NES-CTRL	0.0557064	0.227886	33.4229	0.808378	0.831572
P19536	NES-CTRL	0.377211	0.21144	33.4229	0.0835041	0.129981
P19783	NES-CTRL	0.388185	0.246905	32.4228	0.125611	0.182221
P20029	NES-CTRL	0.165308	0.227898	32.4229	0.473434	0.536607
P20060	NES-CTRL	0.0830512	0.213352	32.4229	0.699622	0.739166
P20108	NES-CTRL	0.166444	0.23845	33.4229	0.48999	0.551238
P20152	NES-CTRL	0.538069	0.254003	32.4229	0.0418992	0.0728407
P20357	NES-CTRL	3.59454	0.308489	33.4229	2.58e-13	2.82e-10
P20444	NES-CTRL	1.63363	0.234312	33.4229	5.32e-08	8.73e-07
P20917	NES-CTRL	0.453821	0.252554	33.4229	0.0813898	0.127399
P21107	NES-CTRL	1.64121	0.226859	32.4229	2.98e-08	5.72e-07
P21126	NES-CTRL	0.323917	0.228284	32.4229	0.165464	0.228309
P21278	NES-CTRL	1.06359	0.239654	32.4229	9.86e-05	0.00047591
P21279	NES-CTRL	1.14321	0.230951	32.4229	2.23e-05	0.00013348
P21836	NES-CTRL	0.177102	0.254459	32.4229	0.491391	0.552247
P21981	NES-CTRL	1.83107	0.370277	25.4229	4.11e-05	0.00022325
P21995	NES-CTRL	1.02199	0.263967	32.4229	0.00049379	0.00184602
P22315	NES-CTRL	0.536945	0.342981	25.4229	0.129823	0.186424
P22437	NES-CTRL	0.0980604	0.224633	33.4229	0.665255	0.709713
P22723	NES-CTRL	0.507021	0.328928	25.4229	0.135567	0.192523
P22892	NES-CTRL	0.79639	0.221978	32.4229	0.00108394	0.00354877
P23116	NES-CTRL	0.337155	0.288951	33.4229	0.25154	0.321812
P23242	NES-CTRL	0.0577264	0.283023	33.4229	0.839619	0.858861
P23506	NES-CTRL	0.166242	0.211511	33.4229	0.437421	0.505828
P23591	NES-CTRL	0.440744	0.247444	33.4229	0.0839722	0.130617
P23818	NES-CTRL	0.846407	0.280727	33.4229	0.0048787	0.0122079
P23819	NES-CTRL	1.6098	0.229004	33.4229	4.5e-08	7.82e-07
P24270	NES-CTRL	0.0726087	0.234215	33.4229	0.75848	0.789151
P24369	NES-CTRL	0.308728	0.253177	33.4229	0.231222	0.299931
P24472	NES-CTRL	0.237533	0.239904	32.4229	0.329449	0.401395
P24527	NES-CTRL	0.696738	0.233054	32.4229	0.00529605	0.0130727
P24529	NES-CTRL	0.0706811	0.228456	33.4229	0.758948	0.789263
P24547	NES-CTRL	1.62245	0.259281	33.4229	4.29e-07	4.54e-06
P24549	NES-CTRL	0.212557	0.237425	33.4229	0.377051	0.449379
P25444	NES-CTRL	0.351931	0.227782	32.4229	0.132043	0.188744
P26039	NES-CTRL	0.433307	0.248885	33.4229	0.0908844	0.14037
P26040	NES-CTRL	0.244756	0.273919	32.4228	0.378156	0.45045
P26041	NES-CTRL	0.25105	0.240826	33.4229	0.304683	0.375404
P26043	NES-CTRL	0.381452	0.240682	33.4229	0.122411	0.178954
P26369	NES-CTRL	0.403288	0.221558	33.4229	0.0776875	0.122232
P26443	NES-CTRL	0.146333	0.240399	33.4229	0.546832	0.600362
P26638	NES-CTRL	0.399003	0.248404	32.4229	0.117913	0.17342
P26645	NES-CTRL	0.527635	0.238365	32.4229	0.0340112	0.0614225
P26883	NES-CTRL	0.568909	0.214109	32.4229	0.0121325	0.0263754
P27048	NES-CTRL	0.698697	0.250008	33.4229	0.00854005	0.0194959
P27601	NES-CTRL	0.624556	0.224057	33.4229	0.0086953	0.019809
P27612	NES-CTRL	0.834829	0.237158	32.4229	0.00130329	0.00414891
P27659	NES-CTRL	0.222948	0.210254	32.4229	0.29681	0.367776
P27661	NES-CTRL	0.545014	0.275748	33.4229	0.0563985	0.0930895
P27773	NES-CTRL	0.196256	0.220482	33.4229	0.379762	0.451069
P28028	NES-CTRL	1.30024	0.231665	32.4229	3.2e-06	2.53e-05
P28271	NES-CTRL	0.568738	0.22841	33.4229	0.0179169	0.0359819
P28474	NES-CTRL	0.42088	0.23622	32.4229	0.0841628	0.13082
P28571	NES-CTRL	0.633892	0.26329	32.4229	0.0219173	0.0424408
P28650	NES-CTRL	0.225298	0.250079	32.4229	0.374281	0.447541
P28652	NES-CTRL	1.58864	0.231082	32.4229	8.27e-08	1.24e-06
P28656	NES-CTRL	0.810605	0.24349	33.4229	0.0021312	0.00624791
P28658	NES-CTRL	0.732944	0.247601	32.4229	0.00570881	0.0138586
P28660	NES-CTRL	0.77495	0.224781	33.4229	0.00154677	0.00475778
P28661	NES-CTRL	0.530954	0.273447	32.4229	0.0609038	0.0988839
P28663	NES-CTRL	0.335603	0.252466	32.4229	0.193027	0.259466
P28667	NES-CTRL	0.0999742	0.215974	32.4229	0.646528	0.693456
P28705	NES-CTRL	1.31336	0.284018	33.4229	5.42e-05	0.00028438
P28738	NES-CTRL	0.956755	0.226165	33.4229	0.00017086	0.00075491
P28740	NES-CTRL	0.593729	0.238688	32.4229	0.0181926	0.0364686
P28741	NES-CTRL	1.47935	0.335096	25.4229	0.00016445	0.00072805
P28867	NES-CTRL	0.310804	0.25462	33.4229	0.230756	0.299504
P29341	NES-CTRL	1.77367	0.223109	33.4229	3.3e-09	9.88e-08
P29387	NES-CTRL	0.696448	0.232722	32.4229	0.00525529	0.0129868
P30275	NES-CTRL	0.379316	0.233668	33.4229	0.113919	0.168795
P30416	NES-CTRL	1.25015	0.258728	33.4229	2.94e-05	0.00016839
P30999	NES-CTRL	0.894553	0.250004	32.4229	0.00111261	0.00362979
P31324	NES-CTRL	1.5345	0.23297	33.4229	1.63e-07	2.19e-06
P31648	NES-CTRL	0.75368	0.232594	32.4229	0.00275978	0.00764006
P31650	NES-CTRL	0.285718	0.2162	33.4229	0.195294	0.262191
P31938	NES-CTRL	1.38558	0.229074	33.4229	7.96e-07	7.84e-06
P32020	NES-CTRL	0.169358	0.217301	33.4229	0.441246	0.508678
P32037	NES-CTRL	0.475052	0.238903	33.4229	0.0549986	0.0911918
P32067	NES-CTRL	0.383923	0.234855	33.4229	0.111492	0.165802
P32233	NES-CTRL	1.28257	0.273093	33.4229	4.38e-05	0.00023503
P32921	NES-CTRL	0.726288	0.226709	33.4229	0.0029789	0.00811314
P33173	NES-CTRL	1.38449	0.225433	32.4229	6.84e-07	6.83e-06
P35235	NES-CTRL	1.46733	0.249052	32.4229	1.42e-06	1.26e-05
P35278	NES-CTRL	0.709856	0.233726	32.4229	0.00468808	0.011812
P35279	NES-CTRL	0.700352	0.298887	27.4374	0.0266086	0.0500799
P35282	NES-CTRL	0.761127	0.216448	32.4229	0.00131646	0.00417866
P35283	NES-CTRL	0.568775	0.236244	33.4229	0.021734	0.0422134
P35288	NES-CTRL	0.283224	0.248214	32.4229	0.262208	0.33282
P35293	NES-CTRL	0.364154	0.230936	32.4229	0.124535	0.18133
P35438	NES-CTRL	0.890352	0.237258	32.4229	0.00068792	0.00242659
P35486	NES-CTRL	0.201787	0.252505	33.4229	0.42985	0.499513
P35550	NES-CTRL	1.09813	0.42885	33.4229	0.0151449	0.0313952
P35564	NES-CTRL	0.67604	0.231875	33.4229	0.00629688	0.0150177
P35585	NES-CTRL	0.759509	0.279061	32.4229	0.0103645	0.0230124
P35700	NES-CTRL	0.832741	0.221046	33.4229	0.00063915	0.00228776
P35762	NES-CTRL	0.487618	0.239943	32.4229	0.0503904	0.0850994
P35802	NES-CTRL	0.901789	0.226542	33.4229	0.00034973	0.00139063
P35803	NES-CTRL	1.04162	0.214405	32.4229	2.91e-05	0.00016746
P35922	NES-CTRL	1.87937	0.331342	27.4306	4.77e-06	3.5e-05
P35979	NES-CTRL	0.33019	0.223959	33.4229	0.149749	0.209937
P35980	NES-CTRL	0.0344419	0.225199	32.4229	0.879394	0.894527
P36536	NES-CTRL	0.177549	0.288498	33.4229	0.542442	0.596741
P36916	NES-CTRL	1.80971	0.231104	33.4229	4.6e-09	1.32e-07
P37040	NES-CTRL	1.73794	0.229398	33.4229	9.43e-09	2.43e-07
P38060	NES-CTRL	0.0915023	0.24236	33.4229	0.708154	0.746737
P38647	NES-CTRL	0.193985	0.231246	33.4229	0.407503	0.476837
P39053	NES-CTRL	0.710023	0.224713	33.4229	0.0033454	0.00897716
P39054	NES-CTRL	0.799613	0.26202	33.4229	0.00443667	0.0112957
P39447	NES-CTRL	0.861542	0.243914	33.4229	0.00122742	0.00395341
P40124	NES-CTRL	0.772183	0.230279	32.4229	0.0020443	0.00602546
P40142	NES-CTRL	1.15263	0.241167	32.4229	3.66e-05	0.00020289
P40237	NES-CTRL	0.908123	0.241282	33.4229	0.0006455	0.00229921
P40336	NES-CTRL	0.786462	0.335485	25.4229	0.0271691	0.051091
P41105	NES-CTRL	-0.119032	0.244653	33.4229	0.629764	0.678136
P41216	NES-CTRL	0.564745	0.240326	33.4229	0.0248292	0.0472187
P42125	NES-CTRL	0.140821	0.25508	33.4229	0.584576	0.636054
P42208	NES-CTRL	0.106935	0.2467	33.4229	0.667464	0.711723
P42669	NES-CTRL	0.850634	0.234562	33.4229	0.00094627	0.0031692
P42859	NES-CTRL	0.662641	0.242676	32.4229	0.0101406	0.0226301
P42932	NES-CTRL	1.13737	0.230305	33.4229	2.15e-05	0.00013039
P43006	NES-CTRL	0.337419	0.2341	33.4229	0.158792	0.221055
P43274	NES-CTRL	0.373887	0.203995	33.4229	0.0757499	0.119441
P43275	NES-CTRL	0.0687123	0.21559	32.4229	0.751985	0.785007
P43276	NES-CTRL	0.0481485	0.214703	32.4229	0.823965	0.845222
P43277	NES-CTRL	0.230131	0.243677	32.4229	0.351945	0.425486
P45376	NES-CTRL	0.329956	0.250478	33.4229	0.196697	0.263588
P45591	NES-CTRL	0.2306	0.237854	33.4229	0.339259	0.411513
P45878	NES-CTRL	-0.0527272	0.325451	27.4285	0.872484	0.889067
P45952	NES-CTRL	0.176051	0.239923	33.4229	0.468198	0.532131
P46061	NES-CTRL	1.01638	0.265133	33.4229	0.00053065	0.00196036
P46096	NES-CTRL	0.472843	0.239191	32.4229	0.0566163	0.0932379
P46460	NES-CTRL	0.497533	0.230241	33.4229	0.0379618	0.0673336
P46471	NES-CTRL	1.18347	0.232128	33.4229	1.34e-05	8.68e-05
P46638	NES-CTRL	0.13456	0.250869	33.4229	0.59525	0.646268
P46660	NES-CTRL	1.08517	0.22652	33.4229	3.32e-05	0.0001863
P46664	NES-CTRL	-0.0996273	0.313585	31.2742	0.752821	0.785505
P46735	NES-CTRL	0.89518	0.224333	32.4229	0.0003537	0.0013982
P46935	NES-CTRL	1.54086	0.312969	31.4087	2.59e-05	0.00015166
P46978	NES-CTRL	0.433759	0.269211	32.4229	0.116826	0.172413
P47199	NES-CTRL	0.372709	0.238421	33.4229	0.127416	0.184177
P47708	NES-CTRL	0.572499	0.220899	32.4229	0.0142057	0.0299017
P47738	NES-CTRL	0.212349	0.254328	33.4229	0.409681	0.478617
P47740	NES-CTRL	0.229407	0.275791	32.4229	0.411598	0.480344
P47753	NES-CTRL	0.40064	0.233757	32.4229	0.0960909	0.146856
P47754	NES-CTRL	0.713261	0.243338	32.4229	0.00614557	0.0147211
P47757	NES-CTRL	0.626892	0.238617	33.4229	0.0128996	0.0276583
P47809	NES-CTRL	0.919613	0.244168	33.4229	0.00064088	0.00228834
P47857	NES-CTRL	0.557471	0.239917	32.4229	0.0265697	0.0500799
P47911	NES-CTRL	-0.51582	0.218832	33.4229	0.0244197	0.0467243
P47915	NES-CTRL	-0.549368	0.231158	33.4229	0.0233504	0.0449141
P47962	NES-CTRL	-0.10319	0.210682	32.4229	0.627581	0.676502
P47963	NES-CTRL	-0.318216	0.222195	32.4229	0.161673	0.223783
P48024	NES-CTRL	0.372756	0.31654	25.4229	0.249865	0.319939
P48036	NES-CTRL	0.297707	0.238635	32.4229	0.221135	0.290289
P48318	NES-CTRL	1.13812	0.247752	33.4229	5.93e-05	0.00030799
P48320	NES-CTRL	1.22613	0.223034	33.4229	4.08e-06	3.08e-05
P48453	NES-CTRL	1.05858	0.253144	33.4229	0.00019659	0.00084803
P48678	NES-CTRL	0.763423	0.307173	33.4229	0.0181157	0.0363477
P48722	NES-CTRL	0.744116	0.24099	32.4229	0.00411377	0.0106851
P48758	NES-CTRL	0.248083	0.248188	33.4229	0.324698	0.396048
P48774	NES-CTRL	0.599633	0.242512	33.4229	0.0186675	0.037216
P48962	NES-CTRL	0.195029	0.235878	32.4229	0.414383	0.483336
P49025	NES-CTRL	2.19114	0.227232	32.4229	4.79e-11	5.8e-09
P49312	NES-CTRL	0.918482	0.248294	33.4229	0.00077317	0.00266287
P49442	NES-CTRL	0.639352	0.25908	32.4229	0.0190525	0.0378799
P49443	NES-CTRL	0.850439	0.2396	32.4229	0.00120344	0.00389029
P49615	NES-CTRL	0.906682	0.233378	33.4229	0.00045876	0.00173581
P49722	NES-CTRL	0.836827	0.236679	32.4229	0.00124927	0.00400608
P49813	NES-CTRL	1.38807	0.227357	33.4229	6.73e-07	6.78e-06
P50096	NES-CTRL	1.50201	0.252566	32.4229	1.2e-06	1.09e-05
P50153	NES-CTRL	0.493769	0.220116	33.4229	0.0316263	0.05788
P50171	NES-CTRL	0.485476	0.260359	32.4229	0.0713063	0.113334
P50247	NES-CTRL	0.451384	0.232421	32.4229	0.0608549	0.098878
P50396	NES-CTRL	0.446523	0.228747	32.4229	0.0596142	0.0972232
P50446	NES-CTRL	-0.107659	0.533435	25.4229	0.841662	0.860549
P50516	NES-CTRL	0.374053	0.237079	33.4229	0.12404	0.180812
P50518	NES-CTRL	0.433609	0.24843	32.4143	0.0903911	0.139806
P50544	NES-CTRL	-0.0800896	0.349397	25.4229	0.82053	0.842488
P50580	NES-CTRL	0.313955	0.24655	32.4229	0.211932	0.279551
P51150	NES-CTRL	0.686542	0.230884	33.4229	0.00542912	0.0133325
P51174	NES-CTRL	0.211196	0.251934	29.4229	0.408623	0.477892
P51410	NES-CTRL	0.453196	0.253293	33.4229	0.0826463	0.128921
P51660	NES-CTRL	0.402494	0.235599	32.4229	0.0971231	0.148123
P51807	NES-CTRL	0.463987	0.236018	32.4229	0.0579228	0.095103
P51830	NES-CTRL	1.0674	0.24088	33.4229	9.54e-05	0.00046246
P51855	NES-CTRL	0.447354	0.265457	32.4229	0.101549	0.153521
P51859	NES-CTRL	1.41872	0.30467	32.4229	5.24e-05	0.00027599
P51863	NES-CTRL	0.214558	0.235995	32.4229	0.369972	0.443601
P51880	NES-CTRL	0.146444	0.20592	32.4229	0.482066	0.543442
P51881	NES-CTRL	0.212331	0.236084	33.4229	0.37488	0.448012
P52189	NES-CTRL	1.71246	0.245857	33.4229	5.42e-08	8.79e-07
P52196	NES-CTRL	-0.0041847	0.255206	33.4229	0.987015	0.987936
P52479	NES-CTRL	2.05687	0.233036	33.4229	2.99e-10	1.82e-08
P52480	NES-CTRL	0.30622	0.234036	33.4229	0.199653	0.266569
P52800	NES-CTRL	1.03442	0.240633	32.4229	0.00014712	0.00066892
P53026	NES-CTRL	0.446163	0.239422	32.4229	0.0714703	0.113512
P53810	NES-CTRL	0.397671	0.246875	32.4229	0.116913	0.172413
P53994	NES-CTRL	0.469696	0.231012	33.4229	0.0500346	0.0846292
P54071	NES-CTRL	0.247815	0.236194	32.4229	0.301843	0.372324
P54227	NES-CTRL	0.414305	0.23038	32.4229	0.0814376	0.127399
P54728	NES-CTRL	0.564673	0.261751	32.4229	0.0384957	0.0680049
P54775	NES-CTRL	0.530412	0.231756	33.4229	0.0285489	0.0532281
P54822	NES-CTRL	0.568825	0.367951	32.4229	0.131828	0.18856
P54823	NES-CTRL	1.10704	0.213383	32.4229	1.11e-05	7.36e-05
P54830	NES-CTRL	1.67921	0.230988	33.4229	2.26e-08	4.84e-07
P54923	NES-CTRL	1.13323	0.236654	32.4229	3.57e-05	0.00019854
P55012	NES-CTRL	0.28923	0.322847	32.4229	0.376924	0.449379
P55066	NES-CTRL	0.0884702	0.247878	32.4229	0.723472	0.759593
P55096	NES-CTRL	0.139918	0.206551	33.4229	0.502815	0.562197
P55258	NES-CTRL	0.307455	0.254116	33.4229	0.234804	0.303138
P55264	NES-CTRL	0.171637	0.249186	32.4229	0.495853	0.555548
P55302	NES-CTRL	0.13861	0.329619	25.4229	0.677641	0.718721
P56135	NES-CTRL	0.351794	0.237126	32.4229	0.147579	0.207294
P56375	NES-CTRL	1.3049	0.240039	32.4229	5.37e-06	3.87e-05
P56376	NES-CTRL	0.616673	0.34705	25.4229	0.0875535	0.135801
P56380	NES-CTRL	0.762945	0.234104	32.4229	0.00262688	0.00734653
P56382	NES-CTRL	0.17482	0.225574	33.4229	0.443787	0.510822
P56383	NES-CTRL	0.469639	0.211843	32.4229	0.0337586	0.0610166
P56391	NES-CTRL	0.135752	0.244502	32.4229	0.582555	0.634486
P56395	NES-CTRL	0.524076	0.217255	32.4229	0.0216812	0.0421482
P56399	NES-CTRL	1.36423	0.226171	33.4229	8.36e-07	8.09e-06
P56480	NES-CTRL	0.148077	0.231167	33.4229	0.526174	0.582972
P56564	NES-CTRL	0.257214	0.234409	32.4229	0.280598	0.352278
P56959	NES-CTRL	1.99188	0.23611	33.4229	8.61e-10	4e-08
P57722	NES-CTRL	0.738073	0.222814	33.4229	0.00222837	0.00649791
P57746	NES-CTRL	0.299195	0.246131	33.4229	0.232656	0.301076
P57759	NES-CTRL	0.502472	0.219784	32.4229	0.0289148	0.0537269
P57776	NES-CTRL	1.31472	0.225064	32.4229	1.64e-06	1.43e-05
P57780	NES-CTRL	2.56003	0.223366	33.4229	4.02e-13	2.89e-10
P58252	NES-CTRL	0.879896	0.234319	32.4229	0.00068328	0.00241411
P58281	NES-CTRL	0.675049	0.233108	33.4229	0.0066199	0.0157196
P58389	NES-CTRL	0.14146	0.230673	32.4229	0.543991	0.597543
P58404	NES-CTRL	1.04468	0.262814	32.4229	0.00036942	0.00144852
P58462	NES-CTRL	0.932302	0.285587	33.4229	0.0025337	0.00716843
P58771	NES-CTRL	1.25494	0.224063	33.4229	3e-06	2.4e-05
P59281	NES-CTRL	1.56744	0.230023	32.4229	9.82e-08	1.41e-06
P59325	NES-CTRL	0.803128	0.245064	33.4229	0.00244919	0.00698353
P59764	NES-CTRL	2.26236	0.224031	32.4229	1.54e-11	3.06e-09
P59999	NES-CTRL	0.146028	0.241972	33.4229	0.550255	0.603212
P60122	NES-CTRL	1.2979	0.235019	33.4229	3.79e-06	2.91e-05
P60202	NES-CTRL	0.860844	0.232975	33.4229	0.00078222	0.00268438
P60229	NES-CTRL	1.83299	0.227498	33.4229	2.45e-09	8.15e-08
P60335	NES-CTRL	1.331	0.224147	33.4229	1.1e-06	1.03e-05
P60469	NES-CTRL	1.42792	0.225401	33.4229	3.42e-07	3.85e-06
P60487	NES-CTRL	0.538302	0.234267	32.4229	0.028168	0.0526524
P60521	NES-CTRL	0.300252	0.219923	32.4229	0.18157	0.246949
P60670	NES-CTRL	0.978611	0.393534	25.4229	0.0198023	0.0391216
P60710	NES-CTRL	0.635327	0.230186	33.4229	0.00930938	0.0209487
P60761	NES-CTRL	2.04781	0.314528	33.4229	2.04e-07	2.61e-06
P60766	NES-CTRL	0.669514	0.226654	33.4229	0.00570947	0.0138586
P60824	NES-CTRL	1.01003	0.289744	32.4229	0.00143008	0.00445525
P60853	NES-CTRL	0.866084	0.277601	30.4229	0.00394118	0.0102856
P60867	NES-CTRL	0.319398	0.222559	32.4229	0.16083	0.223325
P60879	NES-CTRL	0.57262	0.217454	32.4229	0.012852	0.0276375
P60904	NES-CTRL	0.561203	0.21456	33.4229	0.0132669	0.0283625
P61021	NES-CTRL	0.845798	0.246855	32.4229	0.0016803	0.00508978
P61027	NES-CTRL	0.491672	0.225138	32.4229	0.0363152	0.0650304
P61082	NES-CTRL	0.686406	0.24665	33.4229	0.00879501	0.0200153
P61087	NES-CTRL	0.646101	0.255309	33.4229	0.0162689	0.0332213
P61089	NES-CTRL	0.146439	0.24565	33.4229	0.555105	0.607615
P61161	NES-CTRL	0.614373	0.224588	33.4229	0.00989216	0.0221661
P61164	NES-CTRL	0.209528	0.263896	32.4229	0.432981	0.502617
P61202	NES-CTRL	0.703561	0.236119	32.4229	0.00543178	0.0133325
P61205	NES-CTRL	0.770424	0.250629	33.4229	0.00418745	0.010825
P61211	NES-CTRL	1.19883	0.229936	32.4229	1.03e-05	6.89e-05
P61222	NES-CTRL	1.0663	0.242494	32.4229	0.00011086	0.00052492
P61226	NES-CTRL	0.938163	0.224805	32.4229	0.00021062	0.00090494
P61255	NES-CTRL	0.0116418	0.21709	32.4229	0.957562	0.961077
P61264	NES-CTRL	0.614129	0.216352	33.4229	0.00765099	0.0177066
P61329	NES-CTRL	0.54601	0.225463	33.4229	0.0210294	0.0410637
P61358	NES-CTRL	-0.133935	0.211775	32.4229	0.531534	0.587697
P61514	NES-CTRL	0.161803	0.212357	32.4229	0.451603	0.517097
P61759	NES-CTRL	0.292433	0.238786	33.4229	0.229264	0.298097
P61922	NES-CTRL	0.0969568	0.237269	32.4229	0.685493	0.725992
P61961	NES-CTRL	0.368869	0.226785	33.4229	0.113234	0.168007
P61979	NES-CTRL	1.32136	0.240559	33.4229	4.14e-06	3.1e-05
P61982	NES-CTRL	0.46102	0.235484	33.4229	0.0586508	0.0960819
P62075	NES-CTRL	0.240513	0.226819	32.4229	0.29681	0.367776
P62077	NES-CTRL	0.116727	0.242275	32.4229	0.633186	0.680481
P62082	NES-CTRL	0.346652	0.223279	32.4229	0.130237	0.186773
P62137	NES-CTRL	1.09599	0.231781	32.4229	4.25e-05	0.00022885
P62192	NES-CTRL	0.712124	0.246186	32.4229	0.0067744	0.0160342
P62196	NES-CTRL	0.652748	0.235045	33.4229	0.00892288	0.0202431
P62242	NES-CTRL	-0.151618	0.221021	32.4229	0.497598	0.557218
P62245	NES-CTRL	0.307038	0.223224	32.4229	0.178415	0.243719
P62259	NES-CTRL	0.772371	0.215954	33.4229	0.00108625	0.00355102
P62264	NES-CTRL	0.180096	0.211883	33.4229	0.401385	0.471444
P62267	NES-CTRL	-0.298215	0.212796	32.4229	0.17059	0.234053
P62270	NES-CTRL	0.285055	0.223842	32.4229	0.211908	0.279551
P62281	NES-CTRL	0.192323	0.2093	32.4229	0.364939	0.43877
P62301	NES-CTRL	0.168752	0.225692	32.4229	0.460024	0.523451
P62315	NES-CTRL	0.55793	0.225212	32.4229	0.0186299	0.0372
P62317	NES-CTRL	0.739382	0.22794	33.4229	0.00267781	0.00745086
P62331	NES-CTRL	0.921359	0.227925	33.4229	0.00029327	0.0012011
P62334	NES-CTRL	0.757136	0.23294	32.4229	0.00268772	0.00746894
P62482	NES-CTRL	1.147	0.233807	33.4229	2.36e-05	0.00013979
P62484	NES-CTRL	0.72917	0.225959	33.4229	0.00279975	0.00771166
P62500	NES-CTRL	0.654857	0.250581	32.4229	0.0134848	0.0286044
P62627	NES-CTRL	0.389213	0.234875	32.4229	0.107145	0.160278
P62631	NES-CTRL	0.691985	0.227847	33.4229	0.0046086	0.011679
P62702	NES-CTRL	0.275689	0.230102	33.4229	0.2393	0.308397
P62715	NES-CTRL	1.64548	0.239675	33.4229	7.24e-08	1.12e-06
P62717	NES-CTRL	-0.057809	0.212212	32.4229	0.787033	0.812673
P62743	NES-CTRL	0.530468	0.227293	32.4229	0.0259573	0.0491078
P62746	NES-CTRL	0.703671	0.230394	33.4229	0.00440811	0.0112492
P62751	NES-CTRL	-0.490168	0.220386	32.4229	0.0332228	0.0603475
P62754	NES-CTRL	-0.267222	0.218668	32.4229	0.230501	0.29935
P62761	NES-CTRL	0.55249	0.217395	33.4229	0.0158572	0.0325325
P62774	NES-CTRL	0.907368	0.232484	33.4229	0.00043611	0.00166452
P62806	NES-CTRL	0.0842046	0.215212	32.4229	0.698162	0.73798
P62814	NES-CTRL	0.476399	0.23539	32.4229	0.0512895	0.0863048
P62821	NES-CTRL	0.494291	0.226656	33.4229	0.0363361	0.0650304
P62823	NES-CTRL	0.421647	0.226065	33.4229	0.0709587	0.11311
P62827	NES-CTRL	0.270506	0.250088	32.4229	0.287391	0.358951
P62830	NES-CTRL	0.353467	0.220738	32.4229	0.119011	0.174917
P62835	NES-CTRL	0.643174	0.236226	33.4229	0.0102113	0.0227646
P62849	NES-CTRL	-0.199273	0.212155	33.4229	0.354327	0.427893
P62852	NES-CTRL	0.374859	0.218349	32.4229	0.0955576	0.146348
P62858	NES-CTRL	0.653886	0.236211	33.4229	0.0091225	0.0206318
P62874	NES-CTRL	0.279116	0.242675	32.4229	0.258488	0.329245
P62880	NES-CTRL	0.079217	0.248287	33.4229	0.751671	0.785007
P62881	NES-CTRL	0.422215	0.249664	33.4229	0.100117	0.152053
P62889	NES-CTRL	0.4595	0.225543	32.4229	0.0498503	0.0843828
P62897	NES-CTRL	0.199035	0.232319	32.4229	0.39788	0.46783
P62900	NES-CTRL	-0.149072	0.210835	32.4229	0.484584	0.545719
P62908	NES-CTRL	0.529169	0.241009	32.4229	0.0353862	0.0635905
P62911	NES-CTRL	-0.399228	0.214736	32.4229	0.0721009	0.114347
P62918	NES-CTRL	-0.0211108	0.213182	33.4229	0.921708	0.930215
P62960	NES-CTRL	0.476101	0.223809	32.4229	0.0410976	0.0717321
P62962	NES-CTRL	0.353785	0.221773	33.4229	0.120068	0.175998
P62983	NES-CTRL	0.739702	0.241713	33.4229	0.00433955	0.0111001
P62996	NES-CTRL	0.427388	0.271919	33.4229	0.12543	0.182148
P63001	NES-CTRL	0.495151	0.243738	32.4229	0.0504686	0.0851658
P63005	NES-CTRL	0.512568	0.235974	33.4229	0.0370364	0.0659597
P63011	NES-CTRL	0.592819	0.21952	33.4229	0.0107846	0.0238965
P63017	NES-CTRL	0.732539	0.219133	33.4229	0.00205361	0.00604473
P63028	NES-CTRL	0.839394	0.231993	32.4229	0.00099704	0.00330885
P63034	NES-CTRL	1.03682	0.232038	32.4229	9.03e-05	0.00044191
P63037	NES-CTRL	1.05448	0.231745	33.4229	6.74e-05	0.00034343
P63038	NES-CTRL	0.28651	0.232596	32.4229	0.226884	0.295355
P63044	NES-CTRL	0.485119	0.223706	33.4229	0.0373298	0.0663743
P63046	NES-CTRL	0.886029	0.324512	31.4229	0.0102801	0.0228713
P63073	NES-CTRL	0.238533	0.272451	31.4544	0.387935	0.458795
P63080	NES-CTRL	0.570139	0.264761	31.4459	0.0390631	0.0688405
P63085	NES-CTRL	1.20713	0.244954	33.4229	2.21e-05	0.00013305
P63089	NES-CTRL	0.137792	0.218068	32.4229	0.5319	0.5877
P63094	NES-CTRL	0.734983	0.337211	30.4229	0.0371562	0.0661193
P63101	NES-CTRL	0.566824	0.2266	33.4229	0.0174388	0.0351833
P63137	NES-CTRL	0.676467	0.262919	32.4229	0.0148581	0.0309472
P63143	NES-CTRL	1.37049	0.329061	25.4229	0.00031521	0.00128374
P63158	NES-CTRL	0.56071	0.227803	32.4229	0.0193398	0.0383464
P63168	NES-CTRL	0.580626	0.224122	32.4229	0.01424	0.029945
P63213	NES-CTRL	0.500108	0.217005	32.4229	0.0277396	0.0520296
P63216	NES-CTRL	0.274642	0.209535	32.4229	0.199161	0.266075
P63242	NES-CTRL	0.548106	0.21447	33.4229	0.0153273	0.0316532
P63276	NES-CTRL	0.249357	0.220275	32.4229	0.265928	0.336176
P63318	NES-CTRL	1.50576	0.221206	33.4229	8.58e-08	1.26e-06
P63321	NES-CTRL	0.641785	0.235423	33.4229	0.0101263	0.0226212
P63323	NES-CTRL	0.685026	0.214827	32.4229	0.00316128	0.00853546
P63325	NES-CTRL	0.715913	0.228217	32.4229	0.00361961	0.00959964
P63328	NES-CTRL	1.46825	0.243037	33.4229	8.13e-07	7.98e-06
P63330	NES-CTRL	1.60157	0.213736	33.4229	1.19e-08	2.9e-07
P67778	NES-CTRL	0.218644	0.255087	33.4229	0.397475	0.467606
P68037	NES-CTRL	0.448983	0.225811	32.4229	0.0552739	0.0915789
P68040	NES-CTRL	0.542984	0.231742	33.4229	0.025223	0.0478428
P68134	NES-CTRL	0.655164	0.230046	33.4229	0.00747196	0.0173553
P68181	NES-CTRL	0.880329	0.233756	33.4229	0.0006414	0.00228834
P68254	NES-CTRL	0.581904	0.234506	33.4229	0.0182836	0.036584
P68368	NES-CTRL	1.4868	0.236638	33.4229	3.98e-07	4.31e-06
P68369	NES-CTRL	1.20058	0.219555	33.4229	4.46e-06	3.3e-05
P68372	NES-CTRL	0.814802	0.263395	32.4229	0.00405318	0.0105402
P68404	NES-CTRL	1.88524	0.231623	32.4229	2.44e-09	8.15e-08
P68510	NES-CTRL	0.477936	0.228185	32.4229	0.0441133	0.0761451
P69566	NES-CTRL	0.907257	0.239532	32.4229	0.00062429	0.00224805
P70122	NES-CTRL	0.303414	0.245138	32.4229	0.224706	0.293392
P70168	NES-CTRL	0.593646	0.234862	33.4229	0.0163862	0.0333986
P70175	NES-CTRL	2.36473	0.247397	33.4229	4.35e-11	5.8e-09
P70188	NES-CTRL	2.18412	0.260094	32.4229	1.22e-09	5.05e-08
P70202	NES-CTRL	0.295977	0.234432	33.4229	0.215496	0.283568
P70206	NES-CTRL	0.291276	0.259491	32.4229	0.269899	0.340409
P70207	NES-CTRL	1.71788	0.272301	32.4229	4.21e-07	4.49e-06
P70236	NES-CTRL	0.290138	0.274394	33.4229	0.297921	0.368735
P70296	NES-CTRL	0.670833	0.216331	32.4229	0.00397518	0.0103497
P70302	NES-CTRL	1.01256	0.277533	30.4446	0.00097823	0.00325629
P70318	NES-CTRL	1.33062	0.252617	32.4229	8.8e-06	5.94e-05
P70333	NES-CTRL	0.77825	0.252446	32.4229	0.00416631	0.0107831
P70336	NES-CTRL	1.59809	0.238176	33.4229	1.14e-07	1.59e-06
P70349	NES-CTRL	0.302395	0.210932	33.4229	0.160971	0.223378
P70362	NES-CTRL	0.654821	0.314368	28.4794	0.0463455	0.0796827
P70372	NES-CTRL	0.773021	0.238218	33.4229	0.00266886	0.00743542
P70398	NES-CTRL	2.06221	0.246714	32.4229	1.35e-09	5.24e-08
P70404	NES-CTRL	-0.0770956	0.27397	33.4229	0.780138	0.807398
P70441	NES-CTRL	0.298266	0.220775	32.4229	0.186051	0.251802
P70670	NES-CTRL	0.0194446	0.215832	32.4229	0.928769	0.936045
P70698	NES-CTRL	0.722264	0.329927	32.4229	0.0358951	0.0643463
P70704	NES-CTRL	0.92982	0.221687	33.4229	0.0001896	0.00082438
P80313	NES-CTRL	0.371107	0.25057	32.4229	0.148247	0.208098
P80314	NES-CTRL	0.567521	0.22999	33.4229	0.0188885	0.037588
P80315	NES-CTRL	0.642507	0.235912	32.4229	0.0103179	0.0229321
P80316	NES-CTRL	0.694165	0.225421	33.4229	0.00412843	0.0107104
P80317	NES-CTRL	0.789122	0.234158	32.4229	0.00195449	0.00580708
P80318	NES-CTRL	0.4939	0.229538	32.4229	0.0389674	0.0687826
P80560	NES-CTRL	0.232766	0.252419	29.4229	0.363955	0.437826
P83510	NES-CTRL	1.6845	0.289301	33.4229	1.55e-06	1.38e-05
P83882	NES-CTRL	-0.570895	0.253673	32.4229	0.0313262	0.0574889
P84075	NES-CTRL	0.910912	0.218823	32.4229	0.00021698	0.00092629
P84086	NES-CTRL	1.90868	0.230458	32.4229	1.66e-09	6.16e-08
P84089	NES-CTRL	0.829793	0.294282	33.4229	0.00802167	0.0184667
P84091	NES-CTRL	0.425346	0.229751	33.4229	0.0729745	0.115398
P84096	NES-CTRL	0.741247	0.229479	33.4229	0.0027766	0.00766719
P84099	NES-CTRL	-0.0501201	0.227282	32.4229	0.826849	0.847782
P84228	NES-CTRL	0.419723	0.260836	32.4229	0.11728	0.172653
P84244	NES-CTRL	-0.0398566	0.247053	33.4229	0.872806	0.889067
P84309	NES-CTRL	1.79586	0.242775	33.4229	1.57e-08	3.67e-07
P85094	NES-CTRL	0.432724	0.281202	30.4229	0.134181	0.19105
P97300	NES-CTRL	0.357331	0.214232	33.4229	0.104668	0.157109
P97315	NES-CTRL	0.565214	0.249607	33.4229	0.0301555	0.0556541
P97350	NES-CTRL	0.0508516	0.557408	33.4229	0.927855	0.935555
P97351	NES-CTRL	0.513619	0.237993	33.4229	0.0381955	0.0676385
P97352	NES-CTRL	0.336813	0.231015	32.4229	0.154468	0.215584
P97370	NES-CTRL	0.65732	0.239019	33.4229	0.00954291	0.0214495
P97371	NES-CTRL	1.15046	0.39174	29.4229	0.00638244	0.0151722
P97379	NES-CTRL	1.02944	0.263205	32.4229	0.00044203	0.0016842
P97384	NES-CTRL	1.53988	0.227449	32.4229	1.11e-07	1.56e-06
P97393	NES-CTRL	1.66182	0.32315	25.4229	2.46e-05	0.00014453
P97411	NES-CTRL	1.14467	0.286982	32.4229	0.00035546	0.0013982
P97427	NES-CTRL	0.668914	0.227634	33.4229	0.0059381	0.0143196
P97441	NES-CTRL	0.43715	0.317748	32.4229	0.178321	0.243719
P97445	NES-CTRL	0.180275	0.306336	33.4229	0.560162	0.612537
P97447	NES-CTRL	0.591315	0.243357	33.4229	0.0206361	0.0403678
P97450	NES-CTRL	0.211034	0.217554	32.4229	0.339212	0.411513
P97461	NES-CTRL	0.277984	0.232357	32.4229	0.240229	0.309412
P97470	NES-CTRL	0.739423	0.396676	29.4495	0.0723122	0.114527
P97492	NES-CTRL	0.657034	0.339057	30.7746	0.0618674	0.100225
P97494	NES-CTRL	1.69275	0.238726	32.4229	4.48e-08	7.82e-07
P97765	NES-CTRL	2.64295	0.287834	32.4229	1.55e-10	1.17e-08
P97772	NES-CTRL	1.73065	0.243653	32.4229	4.32e-08	7.69e-07
P97797	NES-CTRL	1.2952	0.232956	33.4229	3.39e-06	2.66e-05
P97807	NES-CTRL	0.0537597	0.238943	33.4229	0.823357	0.844994
P97823	NES-CTRL	-0.0520256	0.241788	33.4229	0.830942	0.85118
P97950	NES-CTRL	0.673016	0.26234	31.4695	0.0152823	0.0315901
P99024	NES-CTRL	1.04435	0.24014	33.4229	0.00012118	0.0005651
P99027	NES-CTRL	0.382515	0.220213	32.4229	0.0918769	0.141603
P99029	NES-CTRL	0.396858	0.216947	32.4229	0.0765662	0.120555
Q00493	NES-CTRL	0.16705	0.22767	32.4229	0.468383	0.532131
Q00612	NES-CTRL	0.960645	0.241682	32.4229	0.00036958	0.00144852
Q00915	NES-CTRL	0.0181747	0.251021	32.4229	0.942726	0.9488
Q00PI9	NES-CTRL	0.811821	0.243178	32.4229	0.00212719	0.00624451
Q01065	NES-CTRL	1.78208	0.240972	33.4229	1.58e-08	3.67e-07
Q01097	NES-CTRL	2.47383	0.218923	33.4229	5.87e-13	2.89e-10
Q01405	NES-CTRL	1.1242	0.288012	32.4229	0.00045188	0.00171275
Q01768	NES-CTRL	0.247524	0.231021	32.4229	0.291886	0.363321
Q01853	NES-CTRL	1.01061	0.225702	33.4229	8.33e-05	0.00041212
Q02053	NES-CTRL	0.920952	0.231575	33.4229	0.00035349	0.0013982
Q02248	NES-CTRL	1.08517	0.217237	33.4229	1.81e-05	0.00011272
Q02257	NES-CTRL	0.394181	0.348181	33.4229	0.265642	0.336009
Q02357	NES-CTRL	1.00244	0.365249	25.4229	0.0109603	0.0241634
Q03059	NES-CTRL	0.137153	0.459789	26.631	0.767793	0.796567
Q03137	NES-CTRL	0.600846	0.240026	32.4229	0.0175294	0.0353009
Q03141	NES-CTRL	1.00237	0.246199	32.4229	0.00028134	0.00116752
Q03265	NES-CTRL	0.155991	0.238925	33.4229	0.518297	0.575389
Q03717	NES-CTRL	1.63845	0.25192	32.4229	2.39e-07	2.96e-06
Q03958	NES-CTRL	0.533794	0.216694	32.4229	0.0192507	0.0382044
Q04447	NES-CTRL	1.32514	0.237029	33.4229	3.1e-06	2.46e-05
Q04690	NES-CTRL	1.63642	0.230837	33.4229	3.79e-08	6.91e-07
Q04750	NES-CTRL	0.10294	0.241286	32.4229	0.672466	0.714271
Q05512	NES-CTRL	0.914853	0.2394	33.4229	0.00054894	0.00200914
Q05793	NES-CTRL	0.906382	0.243519	33.4229	0.00072543	0.00252631
Q05816	NES-CTRL	0.33127	0.215853	33.4229	0.134269	0.191052
Q05920	NES-CTRL	-0.0855121	0.201018	33.4229	0.673276	0.714784
Q05BC3	NES-CTRL	Inf	NA	NA	NA	NA
Q05D44	NES-CTRL	0.148857	0.281304	33.4229	0.600185	0.651093
Q06138	NES-CTRL	0.928139	0.240026	33.4229	0.00048298	0.00181181
Q06185	NES-CTRL	0.269962	0.217087	33.4229	0.222313	0.291311
Q06890	NES-CTRL	0.328105	0.26397	32.4229	0.222796	0.291595
Q07076	NES-CTRL	1.71983	0.225022	33.4229	7.8e-09	2.06e-07
Q08331	NES-CTRL	0.561579	0.25281	32.4229	0.0334291	0.0606214
Q08460	NES-CTRL	0.515622	0.259389	32.4229	0.0553292	0.0916011
Q08943	NES-CTRL	0.898801	0.30153	32.4229	0.0054164	0.0133247
Q0GA42	NES-CTRL	2.2626	0.30424	29.5518	3.02e-08	5.74e-07
Q0GNC1	NES-CTRL	1.14574	0.264253	31.521	0.00013861	0.00063685
Q0KL02	NES-CTRL	1.38025	0.238165	33.4229	1.69e-06	1.45e-05
Q0P5W1	NES-CTRL	1.26459	0.241228	33.4229	8.72e-06	5.9e-05
Q11011	NES-CTRL	0.823979	0.22676	33.4229	0.00092749	0.00311106
Q148V7	NES-CTRL	0.728242	0.227168	33.4229	0.00296222	0.00808787
Q14BI2	NES-CTRL	0.122591	0.253558	32.4229	0.632003	0.680212
Q2M3X8	NES-CTRL	1.61602	0.266008	32.423	8.29e-07	8.09e-06
Q2NL51	NES-CTRL	1.60588	0.27649	33.4229	1.62e-06	1.43e-05
Q2PFD7	NES-CTRL	1.57096	0.24614	33.4229	2.97e-07	3.53e-06
Q3B7Z2	NES-CTRL	1.0779	0.2452	33.4229	0.00010568	0.00050623
Q3TC72	NES-CTRL	0.131761	0.256775	33.4229	0.611231	0.660782
Q3TDD9	NES-CTRL	0.622514	0.241843	32.4229	0.0148182	0.0309039
Q3TDK6	NES-CTRL	-0.0955201	0.243152	33.4229	0.696931	0.737035
Q3TDQ1	NES-CTRL	0.803556	0.334824	29.429	0.0229406	0.0442035
Q3TEA8	NES-CTRL	-0.217044	0.257826	33.4229	0.40587	0.475435
Q3THK7	NES-CTRL	0.525609	0.247776	33.4229	0.0413962	0.0720264
Q3THS6	NES-CTRL	0.585061	0.240368	32.4229	0.0206138	0.0403601
Q3TKT4	NES-CTRL	1.05519	0.348798	25.4229	0.00561877	0.0136993
Q3TMH2	NES-CTRL	2.31411	0.244119	32.4229	7.24e-11	6.26e-09
Q3TMP8	NES-CTRL	2.52364	0.264742	31.4704	8.54e-11	6.91e-09
Q3TPE9	NES-CTRL	0.827975	0.272412	30.4617	0.00483495	0.0121262
Q3TPX4	NES-CTRL	1.45067	0.236186	32.4229	6.83e-07	6.83e-06
Q3TTY5	NES-CTRL	0.243953	0.394692	32.4229	0.540837	0.595874
Q3TXS7	NES-CTRL	0.729155	0.223819	33.4229	0.00257957	0.00725132
Q3TXX4	NES-CTRL	0.477867	0.221555	33.4229	0.0383006	0.067715
Q3TYX3	NES-CTRL	1.88923	0.228688	33.4229	1.39e-09	5.24e-08
Q3TZX8	NES-CTRL	1.44898	0.347375	25.4229	0.00031005	0.00126742
Q3TZZ7	NES-CTRL	0.980737	0.324854	25.4229	0.00570386	0.0138586
Q3U0D9	NES-CTRL	1.99404	0.270217	32.4229	1.99e-08	4.43e-07
Q3U0M1	NES-CTRL	0.887502	0.272669	33.4229	0.00259967	0.00727974
Q3U0V1	NES-CTRL	1.84381	0.229951	33.4229	2.72e-09	8.63e-08
Q3U1J4	NES-CTRL	1.31924	0.222136	33.4229	1.1e-06	1.03e-05
Q3U214	NES-CTRL	1.42984	0.34479	33.4229	0.00021728	0.00092629
Q3UEB3	NES-CTRL	0.587242	0.296833	33.4229	0.056179	0.0927971
Q3UFT3	NES-CTRL	1.71325	0.252057	32.4229	1.03e-07	1.47e-06
Q3UGR5	NES-CTRL	0.278158	0.243129	33.4229	0.260721	0.33151
Q3UH60	NES-CTRL	1.65854	0.296846	33.4229	3.13e-06	2.48e-05
Q3UH66	NES-CTRL	1.00368	0.250841	32.4229	0.00034305	0.00137662
Q3UH93	NES-CTRL	0.94518	0.357603	25.4229	0.0138711	0.0292819
Q3UHB1	NES-CTRL	0.277357	0.348335	25.4229	0.433267	0.502682
Q3UHC7	NES-CTRL	1.4898	0.26803	32.4229	3.75e-06	2.91e-05
Q3UHD6	NES-CTRL	1.92903	0.228028	33.4229	8.07e-10	3.84e-08
Q3UHD9	NES-CTRL	0.876487	0.232889	32.4229	0.00066751	0.00236602
Q3UHH2	NES-CTRL	0.202238	0.281323	32.4229	0.477364	0.540091
Q3UHJ0	NES-CTRL	0.657002	0.233275	33.4229	0.00808836	0.0186007
Q3UHL1	NES-CTRL	1.53112	0.240999	33.4229	3.24e-07	3.73e-06
Q3UJD6	NES-CTRL	1.81593	0.326047	25.4229	8.13e-06	5.57e-05
Q3UJU9	NES-CTRL	1.12364	0.259379	32.4229	0.00013373	0.000617
Q3UL36	NES-CTRL	-0.141598	0.214614	32.4229	0.514056	0.572133
Q3ULJ0	NES-CTRL	0.355109	0.230932	33.4229	0.133531	0.190556
Q3UM45	NES-CTRL	1.18525	0.230382	32.4229	1.26e-05	8.2e-05
Q3UMR5	NES-CTRL	0.0287409	0.252905	33.4229	0.910201	0.920358
Q3UNH4	NES-CTRL	0.90217	0.243765	32.4229	0.00079378	0.00270827
Q3UPL0	NES-CTRL	1.56069	0.226776	33.4229	6.9e-08	1.08e-06
Q3UQ44	NES-CTRL	1.35206	0.387508	30.4229	0.0015008	0.00464803
Q3USB7	NES-CTRL	0.0829892	0.327103	30.4522	0.801425	0.825196
Q3UTH8	NES-CTRL	1.75091	0.25541	33.4229	7.46e-08	1.13e-06
Q3UTJ2	NES-CTRL	1.92004	0.22223	32.4229	6.39e-10	3.33e-08
Q3UUG6	NES-CTRL	0.157512	0.251554	33.4229	0.535466	0.590849
Q3UUI3	NES-CTRL	0.368509	0.23656	33.4229	0.128705	0.185182
Q3UUQ7	NES-CTRL	0.473241	0.251092	32.4229	0.068457	0.109521
Q3UV17	NES-CTRL	0.34362	0.454043	32.4229	0.454634	0.519751
Q3UV70	NES-CTRL	-0.0807607	0.257728	33.4229	0.755957	0.788401
Q3UVL4	NES-CTRL	1.28863	0.240252	32.4229	6.64e-06	4.64e-05
Q3UVX5	NES-CTRL	2.11144	0.236625	33.4229	2.31e-10	1.58e-08
Q3UYC0	NES-CTRL	0.504212	0.316685	28.4229	0.122412	0.178954
Q3V038	NES-CTRL	1.41219	0.404224	24.4229	0.00183799	0.00551397
Q3V0I2	NES-CTRL	1.22537	0.349249	31.4491	0.00138221	0.00433079
Q3V1U8	NES-CTRL	1.09134	0.255787	33.4229	0.00015385	0.00068951
Q3V3R1	NES-CTRL	0.190991	0.247688	33.4229	0.446067	0.512906
Q4ACU6	NES-CTRL	1.65637	0.237048	33.4229	5.09e-08	8.62e-07
Q4KMM3	NES-CTRL	0.527594	0.237019	32.4229	0.0330884	0.0602033
Q4KUS2	NES-CTRL	0.653426	0.243057	32.4229	0.011244	0.0246789
Q4VA53	NES-CTRL	0.195101	0.315415	25.4229	0.541714	0.596507
Q4VAA2	NES-CTRL	1.00726	0.332072	30.4712	0.00491021	0.0122587
Q4VAE3	NES-CTRL	0.271343	0.290991	33.4229	0.357776	0.431343
Q501J6	NES-CTRL	1.12901	0.235639	32.4229	3.54e-05	0.00019748
Q505F5	NES-CTRL	0.41965	0.248302	32.4229	0.100607	0.152691
Q52KI8	NES-CTRL	-0.267724	0.234579	32.4229	0.262106	0.33282
Q569Z5	NES-CTRL	-0.101492	0.235464	32.4229	0.6693	0.712335
Q569Z6	NES-CTRL	0.447087	0.253028	32.4229	0.0866501	0.134591
Q56A07	NES-CTRL	0.629372	0.246014	32.4229	0.0153861	0.0317148
Q58A65	NES-CTRL	1.68068	0.238501	32.4229	5.07e-08	8.62e-07
Q59J78	NES-CTRL	0.898781	0.328819	25.4229	0.0112505	0.0246789
Q5DQR4	NES-CTRL	1.46608	0.256921	32.4229	2.43e-06	2.02e-05
Q5DTL9	NES-CTRL	1.01717	0.250666	32.4229	0.0002923	0.00119935
Q5DTT2	NES-CTRL	1.62304	0.234513	33.4229	6.17e-08	9.77e-07
Q5DTY9	NES-CTRL	1.24919	0.228156	33.4229	4.36e-06	3.25e-05
Q5DU25	NES-CTRL	2.35774	0.245753	33.4229	3.97e-11	5.8e-09
Q5F2E8	NES-CTRL	0.77378	0.290788	32.4229	0.0120188	0.0262025
Q5H8C4	NES-CTRL	0.979521	0.25539	32.4229	0.00054647	0.00200527
Q5HZI9	NES-CTRL	0.381201	0.319716	32.4229	0.241793	0.310694
Q5M8N0	NES-CTRL	0.350922	0.222322	33.4229	0.123883	0.180742
Q5M8N4	NES-CTRL	0.160986	0.24489	33.4229	0.515437	0.572795
Q5PR73	NES-CTRL	0.395022	0.301378	33.4229	0.198887	0.265872
Q5QNQ6	NES-CTRL	1.32966	0.240308	32.4229	4.04e-06	3.06e-05
Q5RJI5	NES-CTRL	0.662704	0.23874	32.4229	0.00906929	0.0205326
Q5S006	NES-CTRL	1.86771	0.356584	25.4229	1.92e-05	0.0001189
Q5SQX6	NES-CTRL	1.43025	0.240678	32.4229	1.22e-06	1.1e-05
Q5SSH7	NES-CTRL	1.50128	0.242719	33.4229	5.31e-07	5.53e-06
Q5SSL4	NES-CTRL	1.23404	0.235638	33.4229	8.86e-06	5.96e-05
Q5SSM3	NES-CTRL	1.05511	0.284309	33.4229	0.0007478	0.00259144
Q5SUF2	NES-CTRL	0.225203	0.253039	33.4229	0.379832	0.451069
Q5SVL6	NES-CTRL	0.669596	0.236403	32.4229	0.00787889	0.0181572
Q5SWU9	NES-CTRL	0.190264	0.240318	32.4229	0.434279	0.503056
Q5SXY1	NES-CTRL	1.1121	0.272478	32.4229	0.00027341	0.00113896
Q5SYD0	NES-CTRL	0.487734	0.228459	33.4229	0.0401889	0.0703708
Q5U3K5	NES-CTRL	0.377586	0.224492	33.4229	0.101899	0.153718
Q5U458	NES-CTRL	0.777242	0.22666	33.4229	0.0016265	0.00497503
Q5XJY5	NES-CTRL	0.230112	0.264816	32.4229	0.391263	0.461787
Q60597	NES-CTRL	0.165356	0.238545	33.4229	0.492982	0.553462
Q60598	NES-CTRL	2.97273	0.333389	31.601	3.88e-10	2.12e-08
Q60605	NES-CTRL	0.877789	0.222427	32.4229	0.00040037	0.00154428
Q60625	NES-CTRL	0.934637	0.233718	33.4229	0.00033193	0.00133936
Q60631	NES-CTRL	1.32525	0.228601	33.4229	1.68e-06	1.45e-05
Q60634	NES-CTRL	0.415509	0.3151	33.4229	0.196249	0.263149
Q60668	NES-CTRL	0.9384	0.250635	33.4229	0.00068202	0.00241356
Q60676	NES-CTRL	0.756742	0.265462	33.4229	0.00742151	0.0172852
Q60692	NES-CTRL	0.60089	0.222446	32.4229	0.0108948	0.0240687
Q60715	NES-CTRL	0.246058	0.222133	33.4229	0.275899	0.346776
Q60737	NES-CTRL	0.615688	0.230701	33.4229	0.0116574	0.0255458
Q60738	NES-CTRL	0.39558	0.223992	32.4229	0.0868047	0.134735
Q60749	NES-CTRL	1.27692	0.322591	33.4229	0.00037266	0.00145278
Q60771	NES-CTRL	0.86607	0.233469	32.4229	0.00077517	0.00266556
Q60780	NES-CTRL	0.472785	0.281184	33.4229	0.102007	0.153749
Q60829	NES-CTRL	2.17462	0.256362	33.4229	7.58e-10	3.77e-08
Q60864	NES-CTRL	0.964726	0.222484	33.4229	0.00012576	0.00058158
Q60870	NES-CTRL	0.354827	0.219784	32.4229	0.116125	0.171831
Q60875	NES-CTRL	1.63026	0.22536	33.4229	2.5e-08	5.11e-07
Q60900	NES-CTRL	0.882249	0.248828	33.4229	0.00118283	0.00383236
Q60902	NES-CTRL	1.81285	0.216094	32.4229	1.25e-09	5.05e-08
Q60930	NES-CTRL	0.882884	0.234897	33.4229	0.00065489	0.00232507
Q60931	NES-CTRL	0.72529	0.232115	33.4229	0.00366755	0.00969684
Q60932	NES-CTRL	0.149828	0.25836	33.4229	0.565859	0.61784
Q60960	NES-CTRL	0.877084	0.274754	31.4313	0.00319867	0.00862576
Q60972	NES-CTRL	0.487198	0.296393	30.4229	0.110523	0.164655
Q60996	NES-CTRL	1.06648	0.237433	32.4229	8.44e-05	0.00041679
Q61016	NES-CTRL	0.169216	0.225152	32.4229	0.457734	0.521528
Q61024	NES-CTRL	1.74807	0.239722	32.4229	2.54e-08	5.12e-07
Q61035	NES-CTRL	0.730505	0.248597	33.4229	0.00593867	0.0143196
Q61081	NES-CTRL	1.13812	0.235658	32.4229	3.17e-05	0.00017847
Q61102	NES-CTRL	0.465576	0.235655	33.4229	0.0564965	0.0931107
Q61136	NES-CTRL	0.0976091	0.259181	33.4229	0.708847	0.747108
Q61137	NES-CTRL	0.250058	0.344707	28.4888	0.474112	0.536966
Q61151	NES-CTRL	0.629588	0.238173	32.4229	0.0125417	0.0271035
Q61165	NES-CTRL	0.987162	0.243059	32.4229	0.00028939	0.00119188
Q61166	NES-CTRL	0.499766	0.226992	33.4229	0.0346945	0.0624651
Q61171	NES-CTRL	1.15595	0.216625	33.4229	6.6e-06	4.63e-05
Q61187	NES-CTRL	1.90819	0.264485	33.4229	2.64e-08	5.25e-07
Q61205	NES-CTRL	0.383763	0.268131	33.4229	0.161642	0.223783
Q61206	NES-CTRL	0.184851	0.252631	32.4229	0.469605	0.532966
Q61207	NES-CTRL	0.0332103	0.250035	32.4229	0.895155	0.907184
Q61234	NES-CTRL	0.555321	0.290657	32.4229	0.0649367	0.104347
Q61290	NES-CTRL	1.40201	0.22178	32.4229	4.05e-07	4.37e-06
Q61301	NES-CTRL	0.929055	0.231411	32.4229	0.00033023	0.00133497
Q61316	NES-CTRL	0.634001	0.228065	33.4229	0.00886095	0.0201444
Q61327	NES-CTRL	0.087385	0.215944	32.4229	0.688381	0.728698
Q61330	NES-CTRL	0.437588	0.319452	32.4229	0.18016	0.245488
Q61335	NES-CTRL	0.831625	0.318495	33.4229	0.0134119	0.0285328
Q61361	NES-CTRL	0.351894	0.231367	33.4229	0.137682	0.195273
Q61411	NES-CTRL	0.513601	0.241862	33.4229	0.041197	0.0717911
Q61466	NES-CTRL	1.17087	0.29802	32.4229	0.00042067	0.00161403
Q61481	NES-CTRL	0.655939	0.249467	33.4229	0.0128317	0.0276209
Q61490	NES-CTRL	0.259366	0.240233	32.4229	0.288266	0.359634
Q61548	NES-CTRL	0.530999	0.225821	33.4229	0.0247438	0.0470972
Q61553	NES-CTRL	0.543881	0.223646	33.4229	0.0205373	0.0402825
Q61584	NES-CTRL	1.79127	0.330076	25.4229	1.17e-05	7.69e-05
Q61595	NES-CTRL	1.80129	0.235747	32.4229	9.59e-09	2.44e-07
Q61598	NES-CTRL	0.823576	0.234272	33.4229	0.00128491	0.00410235
Q61644	NES-CTRL	1.01957	0.2249	33.4229	7.07e-05	0.00035734
Q61656	NES-CTRL	1.10799	0.280939	32.4228	0.00040322	0.00155256
Q61687	NES-CTRL	0.45109	0.299612	33.4229	0.141569	0.200396
Q61699	NES-CTRL	0.721109	0.228857	33.4229	0.0034235	0.00914188
Q61735	NES-CTRL	0.341514	0.249004	32.4229	0.179631	0.245074
Q61749	NES-CTRL	0.155689	0.40142	25.4229	0.701358	0.740285
Q61753	NES-CTRL	0.281336	0.241232	33.4229	0.25177	0.321812
Q61768	NES-CTRL	0.495975	0.295027	32.4229	0.10235	0.154053
Q61781	NES-CTRL	-0.159722	0.513397	33.4229	0.75765	0.789121
Q61792	NES-CTRL	1.40049	0.290256	33.4229	3e-05	0.00017097
Q61879	NES-CTRL	0.97776	0.222437	33.4229	0.00010578	0.00050623
Q61885	NES-CTRL	1.00168	0.222329	32.4234	8.11e-05	0.00040243
Q61937	NES-CTRL	0.730998	0.250598	33.4229	0.00627331	0.0149829
Q61941	NES-CTRL	0.197537	0.257029	33.4229	0.447564	0.514357
Q61990	NES-CTRL	1.20956	0.23444	33.4229	1.12e-05	7.37e-05
Q62059	NES-CTRL	0.11747	0.272569	32.4229	0.669341	0.712335
Q62108	NES-CTRL	2.42215	0.247689	33.4229	2.47e-11	4.5e-09
Q62167	NES-CTRL	1.96404	0.237838	32.4229	1.77e-09	6.39e-08
Q62188	NES-CTRL	0.536487	0.237922	32.4229	0.0310216	0.0570599
Q62189	NES-CTRL	0.620107	0.273575	32.4229	0.0302126	0.0557125
Q62261	NES-CTRL	1.68259	0.218217	33.4229	6.45e-09	1.76e-07
Q62277	NES-CTRL	0.703343	0.217736	33.4229	0.00277563	0.00766719
Q62318	NES-CTRL	0.710507	0.227032	33.4229	0.00362126	0.00959964
Q62348	NES-CTRL	0.307143	0.252267	32.4229	0.232189	0.300649
Q62351	NES-CTRL	0.992117	0.362789	25.4229	0.0112156	0.0246517
Q62376	NES-CTRL	-0.0141593	0.228664	32.4229	0.951005	0.956252
Q62383	NES-CTRL	0.565455	0.30116	32.4229	0.0694583	0.111042
Q62393	NES-CTRL	0.628046	0.230879	33.4229	0.0102736	0.0228713
Q62417	NES-CTRL	1.21397	0.269391	31.6459	8.46e-05	0.0004168
Q62418	NES-CTRL	1.12196	0.225961	33.4229	1.98e-05	0.00012156
Q62419	NES-CTRL	0.60613	0.235882	32.4229	0.0149749	0.0311313
Q62420	NES-CTRL	0.555843	0.231178	33.4229	0.0218951	0.0424408
Q62421	NES-CTRL	0.430381	0.293145	30.4301	0.152325	0.213274
Q62425	NES-CTRL	0.209386	0.217714	33.4229	0.343083	0.415461
Q62426	NES-CTRL	1.06707	0.239131	32.4229	9.19e-05	0.00044768
Q62433	NES-CTRL	0.572339	0.297948	33.4229	0.0633034	0.102173
Q62448	NES-CTRL	0.301513	0.267197	33.4229	0.267174	0.337361
Q63810	NES-CTRL	1.11334	0.231077	33.4229	3.06e-05	0.00017407
Q63844	NES-CTRL	0.771749	0.248337	33.4229	0.00383475	0.0100539
Q63912	NES-CTRL	0.548535	0.279972	32.4229	0.058729	0.0961379
Q64012	NES-CTRL	0.670392	0.286811	33.4229	0.0255514	0.0484237
Q640R3	NES-CTRL	0.963396	0.335567	25.4229	0.00813535	0.0186891
Q64105	NES-CTRL	0.785232	0.238805	32.4229	0.0024314	0.00697312
Q64133	NES-CTRL	0.220421	0.241704	33.4229	0.368328	0.441895
Q641P0	NES-CTRL	0.966935	0.242951	33.4229	0.00035043	0.00139091
Q64331	NES-CTRL	0.0776789	0.267852	33.4229	0.773603	0.801834
Q64332	NES-CTRL	0.410118	0.240122	33.4229	0.0969182	0.147914
Q64433	NES-CTRL	0.329524	0.214097	33.4229	0.133186	0.190254
Q64487	NES-CTRL	0.460724	0.268652	32.4229	0.0958987	0.146721
Q64511	NES-CTRL	0.552565	0.266199	32.4229	0.0459259	0.0790865
Q64514	NES-CTRL	1.14953	0.233783	33.4229	2.29e-05	0.00013592
Q64516	NES-CTRL	1.20044	0.226652	32.4229	8.08e-06	5.56e-05
Q64521	NES-CTRL	0.512514	0.228174	33.4229	0.0314186	0.0575964
Q64525	NES-CTRL	0.218883	0.208106	32.4229	0.300675	0.371302
Q64674	NES-CTRL	0.388919	0.230851	33.4229	0.10136	0.153514
Q64676	NES-CTRL	0.839141	0.392177	25.4229	0.0421569	0.0732305
Q64727	NES-CTRL	0.595358	0.237579	33.4229	0.0172535	0.0349383
Q64737	NES-CTRL	0.790423	0.334206	25.4229	0.0259547	0.0491078
Q66JS6	NES-CTRL	1.21118	0.22382	32.4229	5.77e-06	4.12e-05
Q68FD5	NES-CTRL	1.02133	0.221101	33.4229	5.5e-05	0.00028713
Q68FE6	NES-CTRL	1.0342	0.28904	33.4229	0.00108178	0.00354701
Q68FF6	NES-CTRL	0.583649	0.23948	33.4229	0.0202863	0.0398977
Q68FH0	NES-CTRL	1.61786	0.373993	30.6658	0.00014923	0.00067433
Q68FL6	NES-CTRL	1.04509	0.230446	33.4229	7.04e-05	0.00035647
Q68FM6	NES-CTRL	1.31021	0.238879	32.4229	4.65e-06	3.43e-05
Q69Z98	NES-CTRL	0.873293	0.237118	32.4229	0.00083432	0.00282453
Q69ZS6	NES-CTRL	1.10606	0.241905	33.4229	6.31e-05	0.00032457
Q6A0A9	NES-CTRL	1.96691	0.221844	32.4229	3.52e-10	1.97e-08
Q6A4J8	NES-CTRL	1.21344	0.284985	31.5607	0.00017252	0.00075917
Q6DFW4	NES-CTRL	0.499385	0.427509	28.44	0.252454	0.322499
Q6DIC0	NES-CTRL	0.680887	0.260813	31.6627	0.0136912	0.0289861
Q6GQT9	NES-CTRL	0.117838	0.359998	32.4229	0.745523	0.779006
Q6GYP7	NES-CTRL	0.420877	0.330733	30.8037	0.212696	0.28039
Q6I6G8	NES-CTRL	1.53045	0.278571	33.4229	4.13e-06	3.1e-05
Q6IFX2	NES-CTRL	0.0075051	0.443674	33.4229	0.986604	0.987936
Q6IME9	NES-CTRL	0.275195	0.339801	32.4229	0.423919	0.493144
Q6IRU5	NES-CTRL	0.984114	0.223257	32.4229	0.00010749	0.00051213
Q6KAR6	NES-CTRL	1.74264	0.324601	31.4598	7.15e-06	4.98e-05
Q6NS52	NES-CTRL	1.91717	0.226374	33.4229	7.87e-10	3.82e-08
Q6NS60	NES-CTRL	1.24042	0.242719	32.4229	1.39e-05	8.99e-05
Q6NV83	NES-CTRL	0.0557704	0.296779	33.4229	0.852077	0.869572
Q6NVE9	NES-CTRL	0.512054	0.247933	33.4229	0.0467216	0.0800784
Q6NVF9	NES-CTRL	1.78409	0.256185	32.4229	6.41e-08	1.01e-06
Q6NVG1	NES-CTRL	0.890179	0.274011	33.4229	0.00264277	0.00738153
Q6NXK7	NES-CTRL	0.336311	0.224755	32.4229	0.144236	0.203643
Q6NZB0	NES-CTRL	1.05021	0.343572	25.4229	0.00520534	0.0128779
Q6NZC7	NES-CTRL	2.1751	0.272434	33.4229	3e-09	9.1e-08
Q6NZJ6	NES-CTRL	0.686307	0.35382	25.4229	0.063587	0.10248
Q6NZL0	NES-CTRL	0.470863	0.217964	32.4229	0.0382451	0.0676716
Q6P1B1	NES-CTRL	0.634787	0.229461	32.4229	0.00928292	0.0209296
Q6P1F6	NES-CTRL	1.20647	0.235049	33.4229	1.21e-05	7.88e-05
Q6P2B1	NES-CTRL	1.34708	0.334343	25.4229	0.00044826	0.00170198
Q6P4S6	NES-CTRL	1.16469	0.250291	32.4229	5.29e-05	0.00027791
Q6P4T2	NES-CTRL	0.709099	0.291529	33.4229	0.0205154	0.0402758
Q6P542	NES-CTRL	1.36192	0.296311	28.426	8.1e-05	0.00040243
Q6P5D8	NES-CTRL	0.643652	0.326325	32.4229	0.0571399	0.0940294
Q6P5E4	NES-CTRL	0.152128	0.212749	33.4229	0.479538	0.541151
Q6P5F6	NES-CTRL	0.0208882	0.332928	29.4567	0.950397	0.95608
Q6P5F9	NES-CTRL	1.47241	0.23261	33.4229	3.47e-07	3.89e-06
Q6P5U7	NES-CTRL	0.61226	0.287831	33.4229	0.0408728	0.0714538
Q6P9K8	NES-CTRL	1.00596	0.261611	32.8295	0.00052398	0.00193899
Q6P9R2	NES-CTRL	0.395368	0.233727	33.4229	0.100032	0.152029
Q6PAJ1	NES-CTRL	1.89987	0.237946	33.4229	2.99e-09	9.1e-08
Q6PAK3	NES-CTRL	0.624541	0.231623	33.4229	0.0108953	0.0240687
Q6PB66	NES-CTRL	0.0987611	0.223894	33.4229	0.661976	0.707688
Q6PCP5	NES-CTRL	0.368845	0.238173	32.4229	0.131174	0.187747
Q6PD03	NES-CTRL	1.36164	0.26702	32.4229	1.44e-05	9.2e-05
Q6PDG5	NES-CTRL	0.742746	0.249905	32.4229	0.00553786	0.0135347
Q6PDI5	NES-CTRL	0.971794	0.263031	33.4229	0.0007831	0.00268438
Q6PDL0	NES-CTRL	0.201194	0.257331	31.4229	0.440155	0.50771
Q6PDM2	NES-CTRL	0.459369	0.230862	33.4229	0.0548455	0.091076
Q6PDQ2	NES-CTRL	-0.411892	0.311884	33.4229	0.195588	0.262424
Q6PDY2	NES-CTRL	0.169795	0.223066	33.4229	0.451883	0.517147
Q6PEB6	NES-CTRL	0.150408	0.255991	32.4229	0.560904	0.613042
Q6PER3	NES-CTRL	0.616409	0.229269	33.4229	0.0111053	0.0244585
Q6PFD5	NES-CTRL	2.17988	0.240488	32.4229	2.1e-10	1.48e-08
Q6PFR5	NES-CTRL	0.514282	0.267853	32.4229	0.0636903	0.10257
Q6PGF7	NES-CTRL	1.20708	0.244184	32.4229	2.27e-05	0.00013536
Q6PGN3	NES-CTRL	1.90445	0.279776	32.4229	1e-07	1.43e-06
Q6PH08	NES-CTRL	0.77611	0.235041	32.4229	0.00234354	0.00676843
Q6PHN9	NES-CTRL	0.690674	0.227844	33.4229	0.00467734	0.0117986
Q6PHZ2	NES-CTRL	0.647799	0.229051	33.4229	0.00785312	0.0181169
Q6PIC6	NES-CTRL	0.792688	0.229892	33.4229	0.00154463	0.00475778
Q6PIE5	NES-CTRL	0.219421	0.242461	33.4229	0.371957	0.445492
Q6R891	NES-CTRL	2.10361	0.22961	32.4229	1.63e-10	1.19e-08
Q6RI63	NES-CTRL	2.40446	0.346097	25.4229	2.54e-07	3.07e-06
Q6VNB8	NES-CTRL	0.931375	0.254701	33.4229	0.00087009	0.00293654
Q6WQJ1	NES-CTRL	1.16845	0.215407	32.4229	5.56e-06	3.98e-05
Q6WVG3	NES-CTRL	0.898294	0.226554	32.4229	0.00037993	0.00147848
Q6X893	NES-CTRL	0.776929	0.245824	32.4229	0.00340389	0.00910063
Q6ZPE2	NES-CTRL	0.815371	0.218664	32.4229	0.00073483	0.00255495
Q6ZPF3	NES-CTRL	1.54608	0.246619	32.4229	4.72e-07	4.95e-06
Q6ZPJ3	NES-CTRL	0.990021	0.23056	32.4229	0.00014914	0.00067433
Q6ZPQ6	NES-CTRL	1.07621	0.2182	33.4229	2.19e-05	0.00013206
Q6ZPU9	NES-CTRL	0.867793	0.268476	30.4263	0.00294902	0.00806187
Q6ZQ18	NES-CTRL	1.51412	0.226033	33.4229	1.18e-07	1.63e-06
Q6ZQ29	NES-CTRL	1.35727	0.242752	32.4229	3.41e-06	2.66e-05
Q6ZQ38	NES-CTRL	0.970471	0.225011	33.4229	0.00013451	0.00061932
Q6ZQI3	NES-CTRL	0.339664	0.237656	33.4229	0.162221	0.224117
Q6ZWN5	NES-CTRL	0.0900408	0.214383	33.4229	0.677173	0.718572
Q6ZWR6	NES-CTRL	1.61527	0.24021	32.4229	1.27e-07	1.74e-06
Q6ZWU9	NES-CTRL	0.275753	0.209991	32.4229	0.198346	0.265397
Q6ZWV3	NES-CTRL	0.699799	0.406386	28.4229	0.0959358	0.146721
Q6ZWV7	NES-CTRL	-0.367602	0.234697	33.4229	0.126702	0.183266
Q6ZWX6	NES-CTRL	1.14155	0.242364	33.4229	4.21e-05	0.00022805
Q71LX4	NES-CTRL	0.845818	0.223378	33.4229	0.00060561	0.00219244
Q71RI9	NES-CTRL	0.563588	0.347623	25.4229	0.117301	0.172653
Q76MZ3	NES-CTRL	1.02038	0.24368	33.4229	0.00019342	0.00083762
Q78IK4	NES-CTRL	0.218423	0.258658	33.4229	0.404423	0.474248
Q78JE5	NES-CTRL	1.17219	0.326229	25.4229	0.00137103	0.00430264
Q78PY7	NES-CTRL	1.28501	0.231308	32.4229	3.78e-06	2.91e-05
Q791T5	NES-CTRL	0.372817	0.239698	33.4229	0.129279	0.185886
Q791V5	NES-CTRL	0.853767	0.223671	32.4229	0.00057515	0.00209641
Q7M6Y3	NES-CTRL	0.688889	0.272678	33.4229	0.0164354	0.0334676
Q7M729	NES-CTRL	0.542786	0.237271	33.4229	0.0286169	0.053264
Q7SIG6	NES-CTRL	0.092273	0.254787	31.4229	0.719659	0.75698
Q7TMB8	NES-CTRL	0.224688	0.282588	32.4229	0.432334	0.502132
Q7TME0	NES-CTRL	1.70964	0.391716	29.4526	0.0001436	0.00065565
Q7TMF3	NES-CTRL	0.2981	0.23171	32.4229	0.207371	0.274695
Q7TMK9	NES-CTRL	1.69059	0.23348	33.4229	2.45e-08	5.06e-07
Q7TMQ7	NES-CTRL	1.10738	0.318494	33.4229	0.00142784	0.00445463
Q7TMY8	NES-CTRL	1.22061	0.2312	33.4229	7.81e-06	5.42e-05
Q7TN79	NES-CTRL	0.514807	0.225017	33.4229	0.0286012	0.053264
Q7TNM2	NES-CTRL	1.3427	0.232361	32.4229	1.97e-06	1.68e-05
Q7TNR6	NES-CTRL	-0.102537	0.237651	32.4229	0.668989	0.712335
Q7TNV0	NES-CTRL	0.658275	0.22149	32.4229	0.0055389	0.0135347
Q7TPH6	NES-CTRL	1.72097	0.271338	32.4229	3.82e-07	4.15e-06
Q7TPM6	NES-CTRL	0.832974	0.248851	31.5305	0.0021229	0.00624029
Q7TPR4	NES-CTRL	2.26538	0.238405	33.4229	5.04e-11	5.8e-09
Q7TQD2	NES-CTRL	0.51392	0.223646	32.4229	0.0281614	0.0526524
Q7TQF7	NES-CTRL	0.300018	0.24341	33.4229	0.226339	0.294997
Q7TQH0	NES-CTRL	0.214342	0.217961	33.4229	0.332478	0.40441
Q7TQI3	NES-CTRL	1.27963	0.225028	32.4229	2.58e-06	2.13e-05
Q7TSJ2	NES-CTRL	0.981312	0.24649	33.4229	0.00034925	0.00139063
Q7TT50	NES-CTRL	0.655662	0.227821	32.4229	0.0070289	0.0165198
Q80SW1	NES-CTRL	1.07977	0.228283	33.4229	3.97e-05	0.00021777
Q80SZ7	NES-CTRL	0.44696	0.223044	32.4229	0.0534939	0.0895112
Q80TB8	NES-CTRL	0.3313	0.239153	33.4229	0.175136	0.239688
Q80TE7	NES-CTRL	2.42998	0.232027	33.4229	4.32e-12	1.18e-09
Q80TH2	NES-CTRL	2.08681	0.265988	32.4229	5.45e-09	1.53e-07
Q80TJ1	NES-CTRL	0.664721	0.231	33.4229	0.00693376	0.0163583
Q80TL4	NES-CTRL	0.942143	0.22799	33.4229	0.00022659	0.0009585
Q80TL7	NES-CTRL	1.44457	0.23522	33.4229	6.05e-07	6.13e-06
Q80TM9	NES-CTRL	1.62611	0.246315	31.4914	2.08e-07	2.63e-06
Q80TQ2	NES-CTRL	1.38168	0.240533	32.4229	2.18e-06	1.84e-05
Q80TT8	NES-CTRL	1.89055	0.233894	32.4229	2.85e-09	8.9e-08
Q80TV8	NES-CTRL	1.15894	0.267271	33.4229	0.00012576	0.00058158
Q80TZ3	NES-CTRL	0.839371	0.226207	33.4229	0.00074888	0.00259144
Q80U28	NES-CTRL	0.496412	0.261959	32.4229	0.0670392	0.10741
Q80U56	NES-CTRL	0.772241	0.350187	25.4229	0.036696	0.0655135
Q80U63	NES-CTRL	1.05934	0.231708	33.4229	6.32e-05	0.00032457
Q80UG2	NES-CTRL	0.0393121	0.254596	33.4229	0.878215	0.893744
Q80UG5	NES-CTRL	0.420751	0.250337	33.4229	0.102137	0.153838
Q80UJ7	NES-CTRL	1.26615	0.225537	33.4229	2.89e-06	2.34e-05
Q80UM3	NES-CTRL	0.92113	0.23119	33.4229	0.00034613	0.00138644
Q80UP3	NES-CTRL	0.924258	0.223001	32.4229	0.00022848	0.00096464
Q80UU9	NES-CTRL	0.903861	0.25032	31.4361	0.0010486	0.00345376
Q80VD1	NES-CTRL	1.17393	0.24704	32.4229	3.97e-05	0.00021777
Q80VP0	NES-CTRL	1.25394	0.222254	33.4229	2.66e-06	2.19e-05
Q80VP1	NES-CTRL	0.808025	0.238146	32.4229	0.00183783	0.00551397
Q80W47	NES-CTRL	1.16697	0.240236	32.4229	2.92e-05	0.00016746
Q80WC7	NES-CTRL	1.31412	0.274613	32.4229	3.6e-05	0.0001999
Q80WJ7	NES-CTRL	0.560142	0.228215	32.4229	0.0196557	0.0389024
Q80WM4	NES-CTRL	0.0384801	0.26237	32.4229	0.884306	0.898271
Q80X80	NES-CTRL	1.6121	0.253084	33.4229	3.08e-07	3.62e-06
Q80XI4	NES-CTRL	0.677416	0.253923	33.4229	0.011685	0.0255808
Q80XN0	NES-CTRL	0.081431	0.233854	32.4229	0.729932	0.764907
Q80XU3	NES-CTRL	0.597145	0.264828	33.4229	0.0308124	0.0567228
Q80Y24	NES-CTRL	1.58713	0.248283	32.4229	3.3e-07	3.76e-06
Q80YA9	NES-CTRL	2.05586	0.253104	32.4229	2.56e-09	8.22e-08
Q80YN3	NES-CTRL	1.30369	0.339041	32.4229	0.00053165	0.00196073
Q80Z24	NES-CTRL	0.262034	0.251815	33.4229	0.305539	0.376247
Q80Z38	NES-CTRL	2.65119	0.306014	27.4263	2.46e-09	8.15e-08
Q80ZF8	NES-CTRL	1.11736	0.454701	28.4229	0.0203498	0.0399865
Q810A7	NES-CTRL	0.944726	0.312941	31.4504	0.00499952	0.0124532
Q810B6	NES-CTRL	1.06071	0.248822	32.4229	0.00016302	0.00072466
Q810B7	NES-CTRL	1.64585	0.28341	28.4229	2.91e-06	2.35e-05
Q810U3	NES-CTRL	0.75763	0.246614	32.4229	0.00428339	0.0110222
Q811D0	NES-CTRL	1.45099	0.221137	33.4229	1.76e-07	2.32e-06
Q811P8	NES-CTRL	2.0587	0.287527	30.502	5.23e-08	8.73e-07
Q812A2	NES-CTRL	1.09752	0.24608	33.4229	8.77e-05	0.00043
Q812E0	NES-CTRL	1.72561	0.249659	32.4229	7.44e-08	1.13e-06
Q8BFQ8	NES-CTRL	0.391477	0.282212	33.4229	0.174572	0.239066
Q8BFR5	NES-CTRL	0.259236	0.238213	33.4229	0.284269	0.355661
Q8BFY6	NES-CTRL	2.37218	0.248539	32.4229	6.14e-11	6.23e-09
Q8BFZ9	NES-CTRL	0.0767121	0.246978	32.4229	0.75809	0.789121
Q8BG05	NES-CTRL	1.13857	0.229326	32.4238	2.13e-05	0.00012994
Q8BG32	NES-CTRL	0.763261	0.219528	32.4229	0.00146586	0.00454728
Q8BG39	NES-CTRL	0.485072	0.228668	33.4229	0.0413979	0.0720264
Q8BG51	NES-CTRL	1.05169	0.236936	32.4229	9.84e-05	0.00047591
Q8BGB7	NES-CTRL	0.900965	0.322746	25.4229	0.00981594	0.0220179
Q8BGD5	NES-CTRL	1.85356	0.369018	27.4229	2.75e-05	0.00015925
Q8BGD9	NES-CTRL	2.32456	0.316208	32.4229	2.15e-08	4.65e-07
Q8BGH2	NES-CTRL	0.328198	0.233271	33.4229	0.168677	0.232011
Q8BGN3	NES-CTRL	0.782797	0.221963	32.4229	0.00128026	0.00409345
Q8BGQ7	NES-CTRL	0.819248	0.248623	33.4229	0.00233454	0.0067535
Q8BGT8	NES-CTRL	1.27265	0.230495	33.4229	3.8e-06	2.91e-05
Q8BGU5	NES-CTRL	1.5602	0.238167	32.4229	2.09e-07	2.63e-06
Q8BGX2	NES-CTRL	0.0745781	0.278982	32.4229	0.790914	0.816295
Q8BGZ1	NES-CTRL	1.20129	0.246196	32.4229	2.74e-05	0.00015923
Q8BGZ7	NES-CTRL	0.0869951	0.417498	32.4229	0.836241	0.855807
Q8BH44	NES-CTRL	0.883646	0.236907	33.4229	0.00070957	0.0024869
Q8BH55	NES-CTRL	0.207343	0.261586	32.4229	0.433751	0.50274
Q8BH57	NES-CTRL	0.730033	0.223269	32.4229	0.00255314	0.00720481
Q8BH59	NES-CTRL	0.238537	0.232941	33.4229	0.31318	0.384573
Q8BH66	NES-CTRL	1.63861	0.234918	33.4229	5.27e-08	8.73e-07
Q8BH95	NES-CTRL	0.288265	0.24266	33.4229	0.243232	0.312177
Q8BHC1	NES-CTRL	0.633508	0.242583	33.4229	0.013399	0.0285328
Q8BHE3	NES-CTRL	0.410134	0.267439	32.4229	0.134839	0.191738
Q8BHG1	NES-CTRL	1.11686	0.271267	33.4229	0.00023669	0.00099737
Q8BHL3	NES-CTRL	0.528695	0.238284	32.4229	0.0336212	0.0608689
Q8BHL5	NES-CTRL	1.06664	0.212227	32.4229	1.78e-05	0.00011149
Q8BHN3	NES-CTRL	-0.0562211	0.222768	33.4229	0.802297	0.825705
Q8BHW2	NES-CTRL	0.435694	0.268308	29.4569	0.11506	0.170371
Q8BHZ0	NES-CTRL	0.756808	0.237376	33.4229	0.00310274	0.00841898
Q8BIG7	NES-CTRL	0.112264	0.254575	33.4229	0.662062	0.707688
Q8BIJ6	NES-CTRL	0.176949	0.264102	33.4229	0.507459	0.565654
Q8BIK4	NES-CTRL	0.884066	0.236769	33.4229	0.00070178	0.00246354
Q8BIQ5	NES-CTRL	0.548628	0.267065	33.4229	0.0478356	0.0816879
Q8BIV3	NES-CTRL	1.06979	0.227416	33.4229	4.29e-05	0.00023036
Q8BIW1	NES-CTRL	0.769812	0.235077	32.4229	0.00251979	0.00714756
Q8BIZ1	NES-CTRL	2.03408	0.229022	33.4229	2.58e-10	1.67e-08
Q8BJ42	NES-CTRL	2.30667	0.24362	32.4229	7.44e-11	6.26e-09
Q8BJ71	NES-CTRL	1.27792	0.374436	28.453	0.00194738	0.00579446
Q8BJI1	NES-CTRL	0.476131	0.243844	33.4229	0.0592824	0.0968834
Q8BJW6	NES-CTRL	1.63321	0.249352	33.4229	1.82e-07	2.38e-06
Q8BJY1	NES-CTRL	0.602959	0.246102	32.4229	0.0198589	0.039198
Q8BK08	NES-CTRL	0.346041	0.241915	33.4229	0.161878	0.223796
Q8BK63	NES-CTRL	0.781677	0.239046	32.4229	0.0025516	0.00720481
Q8BK64	NES-CTRL	0.461043	0.231371	32.4229	0.0547733	0.0910252
Q8BK67	NES-CTRL	0.749568	0.241643	33.4229	0.00389244	0.0101827
Q8BKC5	NES-CTRL	0.635726	0.244237	33.4229	0.0136805	0.0289861
Q8BKX1	NES-CTRL	0.957151	0.229608	32.4229	0.00021339	0.00091508
Q8BKZ9	NES-CTRL	0.352869	0.245546	32.4229	0.160277	0.222839
Q8BL65	NES-CTRL	2.11823	0.261662	31.4794	3.43e-09	1.01e-07
Q8BL66	NES-CTRL	1.7097	0.236598	32.4229	3.05e-08	5.76e-07
Q8BL86	NES-CTRL	0.443353	0.256291	32.4229	0.0931619	0.143281
Q8BLE7	NES-CTRL	0.279889	0.256897	32.4229	0.283965	0.355485
Q8BLF1	NES-CTRL	0.27225	0.248894	32.4229	0.282087	0.353943
Q8BLJ3	NES-CTRL	0.348293	0.291616	31.4737	0.241264	0.310379
Q8BLK3	NES-CTRL	0.381337	0.255797	32.4229	0.145685	0.205424
Q8BLQ9	NES-CTRL	0.574783	0.236299	32.4229	0.0206896	0.0404362
Q8BLY2	NES-CTRL	0.991544	0.319015	25.4229	0.00459309	0.0116533
Q8BMA6	NES-CTRL	0.39901	0.317819	31.4413	0.218563	0.287257
Q8BMF3	NES-CTRL	0.0580539	0.242019	33.4229	0.811894	0.834404
Q8BMF4	NES-CTRL	0.42783	0.229631	33.4229	0.0712527	0.113331
Q8BMG7	NES-CTRL	0.716263	0.238283	33.4229	0.00499484	0.0124532
Q8BMJ2	NES-CTRL	1.27695	0.33436	25.4229	0.00077015	0.00265665
Q8BMJ3	NES-CTRL	0.33985	0.221198	33.4229	0.133853	0.190708
Q8BMK4	NES-CTRL	0.300219	0.251747	32.4229	0.241703	0.310694
Q8BML9	NES-CTRL	0.910721	0.257627	32.4229	0.0012515	0.00400738
Q8BMS1	NES-CTRL	0.291532	0.23074	33.4229	0.215164	0.283473
Q8BNN1	NES-CTRL	1.98791	0.266389	32.4229	1.57e-08	3.67e-07
Q8BNW9	NES-CTRL	1.23564	0.250977	32.4229	2.41e-05	0.00014197
Q8BNY6	NES-CTRL	0.876387	0.226118	32.4229	0.00048811	0.00182791
Q8BP47	NES-CTRL	0.982115	0.248096	33.4229	0.00037238	0.00145278
Q8BP67	NES-CTRL	-0.207847	0.223231	32.4229	0.35869	0.432207
Q8BP92	NES-CTRL	-0.0305999	0.223992	32.4229	0.892183	0.905011
Q8BPM0	NES-CTRL	0.459856	0.280842	31.4229	0.11152	0.165802
Q8BPN8	NES-CTRL	0.783973	0.227478	33.4229	0.00155184	0.00475999
Q8BPU7	NES-CTRL	1.82641	0.256629	33.4229	3.5e-08	6.43e-07
Q8BQP9	NES-CTRL	1.22232	0.244882	32.4229	1.97e-05	0.00012156
Q8BR63	NES-CTRL	0.690047	0.265779	32.4229	0.0140486	0.029628
Q8BR90	NES-CTRL	1.11034	0.366385	29.4393	0.0050484	0.0125607
Q8BRF7	NES-CTRL	0.923958	0.274356	33.4229	0.00192063	0.00573044
Q8BRK8	NES-CTRL	0.576006	0.223635	33.4229	0.0146085	0.0306023
Q8BRT1	NES-CTRL	0.537498	0.239072	32.4229	0.0314839	0.0576678
Q8BRU6	NES-CTRL	0.334667	0.244119	32.4229	0.179816	0.245172
Q8BSY0	NES-CTRL	0.132749	0.209698	33.4229	0.531009	0.587413
Q8BSZ2	NES-CTRL	0.8484	0.27189	33.4229	0.00370933	0.00978564
Q8BTI8	NES-CTRL	-0.158267	0.229447	33.4229	0.495096	0.554985
Q8BTM8	NES-CTRL	0.161967	0.212347	33.4229	0.450965	0.516908
Q8BTV2	NES-CTRL	1.01498	0.24732	33.4229	0.00024589	0.00103415
Q8BTX9	NES-CTRL	0.240359	0.235282	33.4229	0.314318	0.385322
Q8BTZ7	NES-CTRL	0.580225	0.229647	32.4229	0.0165887	0.0337484
Q8BU30	NES-CTRL	1.3844	0.272812	33.4229	1.43e-05	9.2e-05
Q8BUV3	NES-CTRL	0.960411	0.22862	33.4229	0.00018602	0.00081041
Q8BVE3	NES-CTRL	0.392804	0.233552	33.4229	0.101917	0.153718
Q8BVI4	NES-CTRL	0.520185	0.243637	33.4229	0.0401722	0.0703708
Q8BVP5	NES-CTRL	1.0334	0.258139	32.4229	0.00034109	0.00137127
Q8BVQ5	NES-CTRL	0.887385	0.24513	33.4229	0.00096323	0.00322107
Q8BW75	NES-CTRL	0.210888	0.239506	32.4229	0.385063	0.456194
Q8BW96	NES-CTRL	1.03001	0.232273	33.4229	9.45e-05	0.00045911
Q8BWF0	NES-CTRL	0.197441	0.226866	32.4229	0.390537	0.461428
Q8BWG8	NES-CTRL	0.595371	0.233332	33.4229	0.0154757	0.0318394
Q8BWM0	NES-CTRL	0.574936	0.239325	32.4229	0.0221853	0.0428237
Q8BWQ6	NES-CTRL	0.332204	0.240647	33.4229	0.176609	0.241553
Q8BWS5	NES-CTRL	3.04176	0.281532	33.4229	1.92e-12	7e-10
Q8BWT1	NES-CTRL	0.415145	0.223484	33.4229	0.0720543	0.114347
Q8BWT5	NES-CTRL	1.11001	0.26185	32.4229	0.0001745	0.00076635
Q8BWY3	NES-CTRL	1.16738	0.254972	33.4229	6.2e-05	0.0003206
Q8BX10	NES-CTRL	0.298508	0.267515	32.4229	0.272687	0.343133
Q8BX70	NES-CTRL	0.784331	0.266066	31.4229	0.00598892	0.014409
Q8BXK8	NES-CTRL	2.00836	0.329746	25.4229	2.14e-06	1.82e-05
Q8BXR1	NES-CTRL	0.84483	0.219028	33.4229	0.00049633	0.00185235
Q8BXT1	NES-CTRL	0.523864	0.228225	32.4229	0.0283229	0.0528968
Q8BXV2	NES-CTRL	0.31841	0.20413	32.4229	0.128507	0.18502
Q8BY89	NES-CTRL	1.29222	0.335623	25.4229	0.000711	0.00248793
Q8BYI9	NES-CTRL	0.335588	0.234448	32.4229	0.161886	0.223796
Q8BYM5	NES-CTRL	0.575221	0.263003	33.4229	0.0358318	0.0642855
Q8BYN5	NES-CTRL	0.845938	0.258006	33.4229	0.00243916	0.00697312
Q8BYP3	NES-CTRL	0.929717	0.218243	32.4229	0.00016438	0.00072805
Q8BYR5	NES-CTRL	0.0217864	0.253023	31.4689	0.931929	0.938797
Q8BZ98	NES-CTRL	0.818543	0.23063	32.4229	0.00120426	0.00389029
Q8BZA9	NES-CTRL	0.73426	0.338425	25.4229	0.039577	0.0694662
Q8BZN6	NES-CTRL	1.5661	0.248328	33.4229	3.72e-07	4.08e-06
Q8BZT2	NES-CTRL	0.827399	0.430941	26.4229	0.0657168	0.105446
Q8C050	NES-CTRL	1.3344	0.240257	32.4229	3.8e-06	2.91e-05
Q8C052	NES-CTRL	0.962802	0.247751	32.4229	0.00047413	0.00178165
Q8C078	NES-CTRL	2.08025	0.293161	32.4229	4.41e-08	7.78e-07
Q8C0C7	NES-CTRL	0.511697	0.248529	32.4229	0.0476113	0.081412
Q8C0D5	NES-CTRL	0.592584	0.268038	30.4243	0.0347028	0.0624651
Q8C0L0	NES-CTRL	0.542172	0.269863	32.4229	0.0529163	0.0888848
Q8C0M9	NES-CTRL	1.0822	0.242345	32.4229	9.11e-05	0.00044448
Q8C0T5	NES-CTRL	2.56901	0.27463	33.4229	7.4e-11	6.26e-09
Q8C0Y0	NES-CTRL	1.9877	0.332366	30.454	1.39e-06	1.24e-05
Q8C163	NES-CTRL	0.340829	0.361314	30.4751	0.352944	0.426457
Q8C166	NES-CTRL	0.946249	0.237193	32.4229	0.00035475	0.0013982
Q8C1A5	NES-CTRL	1.16366	0.225441	33.4229	1.11e-05	7.36e-05
Q8C1B7	NES-CTRL	0.734174	0.235734	32.4229	0.00383859	0.0100539
Q8C2Q3	NES-CTRL	0.632855	0.238281	33.4229	0.012029	0.0262025
Q8C3Q5	NES-CTRL	1.2094	0.218167	32.4229	3.92e-06	2.99e-05
Q8C419	NES-CTRL	0.919286	0.224926	33.4229	0.00025807	0.00107916
Q8C522	NES-CTRL	0.648402	0.251604	33.4229	0.0145591	0.0305574
Q8C547	NES-CTRL	0.824372	0.256089	32.4229	0.00291885	0.00800944
Q8C7M3	NES-CTRL	1.53857	0.257919	33.4229	1.02e-06	9.6e-06
Q8C7R4	NES-CTRL	1.26445	0.248905	32.4229	1.52e-05	9.65e-05
Q8C7X2	NES-CTRL	0.385143	0.255929	33.4229	0.141747	0.200518
Q8C854	NES-CTRL	0.523949	0.240918	33.4229	0.03682	0.0656813
Q8C863	NES-CTRL	1.16004	0.322726	25.4229	0.00136636	0.00429962
Q8C878	NES-CTRL	1.01143	0.249608	33.4229	0.00028527	0.0011816
Q8C8N2	NES-CTRL	0.507421	0.248104	32.4229	0.0490215	0.0832641
Q8C8R3	NES-CTRL	0.812213	0.225933	33.4229	0.00103254	0.00341111
Q8C9H6	NES-CTRL	1.74289	0.255105	32.4229	9.34e-08	1.35e-06
Q8CA95	NES-CTRL	2.21551	0.235232	33.4229	6.26e-11	6.23e-09
Q8CAA7	NES-CTRL	0.589012	0.246737	32.4229	0.0229721	0.0442254
Q8CAQ8	NES-CTRL	0.742604	0.227889	33.4229	0.00257382	0.00724446
Q8CAY6	NES-CTRL	0.368043	0.222025	32.4229	0.107031	0.160217
Q8CBE3	NES-CTRL	0.542645	0.230545	33.4229	0.0246116	0.0469101
Q8CBW3	NES-CTRL	0.868536	0.257488	32.4229	0.00193843	0.00577566
Q8CBY8	NES-CTRL	0.712215	0.217445	32.4229	0.00251533	0.00714418
Q8CC27	NES-CTRL	1.8631	0.247448	33.4229	1.08e-08	2.65e-07
Q8CC35	NES-CTRL	2.99285	0.266035	33.4229	6.61e-13	2.89e-10
Q8CCB4	NES-CTRL	0.676038	0.255289	33.4229	0.0122595	0.0265988
Q8CCK0	NES-CTRL	-0.642283	0.241004	32.4229	0.0119011	0.0260017
Q8CCN5	NES-CTRL	0.979965	0.217192	33.4229	7.53e-05	0.00037703
Q8CCT4	NES-CTRL	2.59799	0.277153	33.4229	7.04e-11	6.26e-09
Q8CDG3	NES-CTRL	0.85552	0.247464	32.4229	0.00154602	0.00475778
Q8CDN6	NES-CTRL	0.602756	0.230504	32.4229	0.0134335	0.0285511
Q8CFE4	NES-CTRL	0.572217	0.251877	32.4229	0.0298669	0.0552163
Q8CFI7	NES-CTRL	1.6966	0.344863	25.4229	4.4e-05	0.00023513
Q8CG72	NES-CTRL	0.348189	0.258111	32.4229	0.186687	0.252338
Q8CGC7	NES-CTRL	1.49979	0.228663	32.4229	2.04e-07	2.61e-06
Q8CGF6	NES-CTRL	1.16736	0.236795	32.4229	2.36e-05	0.00013979
Q8CGK3	NES-CTRL	0.126226	0.247881	33.4229	0.613944	0.663388
Q8CGK7	NES-CTRL	1.58182	0.226091	33.4229	4.96e-08	8.54e-07
Q8CGP7	NES-CTRL	0.138042	0.210372	33.4229	0.516202	0.573354
Q8CGU1	NES-CTRL	2.38531	0.244702	33.4229	2.67e-11	4.5e-09
Q8CGY8	NES-CTRL	0.911196	0.240677	33.4229	0.00060651	0.00219244
Q8CGZ0	NES-CTRL	1.39326	0.311659	33.4229	8.51e-05	0.00041802
Q8CH09	NES-CTRL	1.89372	0.334796	25.4229	6.5e-06	4.58e-05
Q8CH25	NES-CTRL	0.854369	0.247055	33.4229	0.00150259	0.00464803
Q8CH72	NES-CTRL	0.657796	0.233976	32.4229	0.00830332	0.0190245
Q8CHC4	NES-CTRL	0.944205	0.235908	33.4229	0.00032869	0.00133121
Q8CHG7	NES-CTRL	0.78173	0.243989	33.4229	0.00297622	0.00811314
Q8CHH9	NES-CTRL	0.372979	0.239251	33.4229	0.12843	0.18502
Q8CHP8	NES-CTRL	0.670202	0.248301	32.4229	0.0109516	0.0241634
Q8CHT0	NES-CTRL	0.0896273	0.231589	33.4229	0.701201	0.740285
Q8CHT1	NES-CTRL	1.23316	0.226538	33.4229	4.8e-06	3.51e-05
Q8CI32	NES-CTRL	2.06988	0.267456	32.4229	7.3e-09	1.95e-07
Q8CI51	NES-CTRL	0.268884	0.255917	32.4229	0.30118	0.371716
Q8CI71	NES-CTRL	1.21886	0.239831	33.4229	1.4e-05	9.02e-05
Q8CI94	NES-CTRL	0.433182	0.231591	33.4229	0.0701981	0.112129
Q8CIB5	NES-CTRL	0.55256	0.217627	32.4229	0.0161071	0.0329834
Q8CIE6	NES-CTRL	0.80875	0.231256	33.4229	0.00135083	0.00425687
Q8CIG8	NES-CTRL	0.846162	0.257507	32.4229	0.00244561	0.00698245
Q8CIN4	NES-CTRL	0.878833	0.249114	33.4229	0.00124204	0.00398876
Q8CIQ7	NES-CTRL	2.42696	0.243221	33.4229	1.49e-11	3.06e-09
Q8CJ40	NES-CTRL	1.76121	0.231739	32.4229	1.07e-08	2.65e-07
Q8CJF9	NES-CTRL	0.483904	0.443933	28.5077	0.284825	0.356153
Q8JZN5	NES-CTRL	0.036412	0.244341	32.4229	0.88246	0.896845
Q8JZN7	NES-CTRL	0.979008	0.232923	32.4229	0.00019339	0.00083762
Q8JZQ2	NES-CTRL	0.371674	0.232624	32.4229	0.119801	0.175788
Q8JZS0	NES-CTRL	0.836588	0.223068	32.4229	0.00069232	0.00243818
Q8JZW4	NES-CTRL	0.204873	0.211066	32.4229	0.338904	0.411513
Q8JZW5	NES-CTRL	1.37258	0.232212	33.4229	1.2e-06	1.09e-05
Q8K019	NES-CTRL	1.41509	0.251794	33.4229	2.84e-06	2.32e-05
Q8K021	NES-CTRL	0.805916	0.220297	32.4229	0.00089292	0.00300897
Q8K0C4	NES-CTRL	0.0574517	0.210537	32.4229	0.786674	0.812673
Q8K0C9	NES-CTRL	0.82816	0.229626	32.4229	0.00102935	0.00340573
Q8K0S0	NES-CTRL	1.50071	0.245685	32.4229	7.53e-07	7.45e-06
Q8K0T0	NES-CTRL	1.67257	0.331055	32.4229	1.65e-05	0.00010413
Q8K0U4	NES-CTRL	1.72435	0.226221	33.4229	8.27e-09	2.15e-07
Q8K183	NES-CTRL	1.46634	0.234132	33.4229	4.23e-07	4.49e-06
Q8K1M6	NES-CTRL	0.856617	0.223857	33.4229	0.00054096	0.00198838
Q8K212	NES-CTRL	0.765126	0.228144	32.4229	0.00204185	0.00602546
Q8K274	NES-CTRL	0.789212	0.301034	31.5215	0.0133558	0.0284689
Q8K2B3	NES-CTRL	0.235799	0.23856	32.4229	0.330265	0.402165
Q8K2C9	NES-CTRL	0.27715	0.220783	33.4229	0.218074	0.286787
Q8K2L8	NES-CTRL	1.12227	0.248341	33.4229	7.38e-05	0.00037014
Q8K2Q7	NES-CTRL	0.667777	0.262299	32.4229	0.0158472	0.0325325
Q8K310	NES-CTRL	0.648817	0.25319	33.4229	0.0150747	0.031309
Q8K341	NES-CTRL	0.923724	0.343411	25.4229	0.0124496	0.0269844
Q8K354	NES-CTRL	0.9963	0.26287	32.4229	0.00062001	0.00223758
Q8K358	NES-CTRL	0.979801	0.225963	33.4229	0.00012578	0.00058158
Q8K386	NES-CTRL	0.77411	0.226849	33.4229	0.00170176	0.00514765
Q8K394	NES-CTRL	1.42416	0.236364	32.4229	9.59e-07	9.16e-06
Q8K3H0	NES-CTRL	0.857817	0.332565	25.4229	0.0160528	0.032903
Q8K3J1	NES-CTRL	0.24186	0.221739	33.4229	0.283187	0.354714
Q8K400	NES-CTRL	0.793576	0.23162	33.4229	0.0016394	0.00500749
Q8K411	NES-CTRL	0.313795	0.258974	31.462	0.234654	0.303123
Q8K4F5	NES-CTRL	1.01202	0.396503	24.4229	0.0173555	0.0350799
Q8K4Q0	NES-CTRL	0.809012	0.257732	32.4229	0.00360087	0.00958042
Q8K4R4	NES-CTRL	0.73923	0.248242	32.4229	0.00545728	0.0133801
Q8K4X7	NES-CTRL	0.588339	0.223523	32.4229	0.0128885	0.0276583
Q8K4Z3	NES-CTRL	0.242556	0.24762	32.4229	0.334563	0.406494
Q8K596	NES-CTRL	1.46857	0.246054	33.4229	1.01e-06	9.55e-06
Q8QZS1	NES-CTRL	0.761983	0.352698	25.4229	0.0403541	0.0706035
Q8QZT1	NES-CTRL	0.180666	0.229434	33.4229	0.436572	0.505176
Q8QZV4	NES-CTRL	0.727954	0.360243	25.4229	0.0539586	0.0900885
Q8QZY1	NES-CTRL	2.78995	0.225866	33.4229	5.24e-14	1.15e-10
Q8R001	NES-CTRL	1.01384	0.235991	32.4229	0.00014824	0.00067263
Q8R016	NES-CTRL	0.589583	0.229048	32.4229	0.0148176	0.0309039
Q8R050	NES-CTRL	0.751824	0.229704	32.4229	0.00253116	0.00716843
Q8R071	NES-CTRL	1.34454	0.248746	33.4229	5.37e-06	3.87e-05
Q8R081	NES-CTRL	0.952919	0.2526	33.4229	0.00062996	0.00226226
Q8R0A7	NES-CTRL	0.713875	0.232329	33.4229	0.00420129	0.010848
Q8R0P4	NES-CTRL	0.552746	0.229607	32.4229	0.0219287	0.0424408
Q8R0S2	NES-CTRL	1.53941	0.24558	32.4229	4.73e-07	4.95e-06
Q8R0S4	NES-CTRL	1.74115	0.236131	32.4229	2.02e-08	4.46e-07
Q8R0Y6	NES-CTRL	0.263107	0.237216	33.4229	0.275285	0.346204
Q8R0Y8	NES-CTRL	0.0280069	0.230739	33.4229	0.904118	0.915419
Q8R105	NES-CTRL	1.71499	0.328185	25.4229	1.98e-05	0.00012156
Q8R127	NES-CTRL	0.230256	0.25822	32.4229	0.379121	0.450864
Q8R164	NES-CTRL	0.115591	0.270918	33.4229	0.672359	0.714271
Q8R191	NES-CTRL	0.499855	0.234952	32.4229	0.0410789	0.0717321
Q8R1B4	NES-CTRL	1.73609	0.241524	33.4229	2.85e-08	5.52e-07
Q8R1Q8	NES-CTRL	0.996007	0.236873	33.4229	0.00018393	0.00080291
Q8R2R9	NES-CTRL	0.575433	0.247819	33.4229	0.0264673	0.049943
Q8R2Y0	NES-CTRL	1.06308	0.231318	33.4229	5.89e-05	0.00030694
Q8R2Y8	NES-CTRL	0.496289	0.261121	33.4229	0.0660064	0.105833
Q8R307	NES-CTRL	1.09895	0.358342	31.4229	0.00442564	0.0112808
Q8R326	NES-CTRL	0.625708	0.237446	32.4229	0.0127942	0.0275998
Q8R366	NES-CTRL	0.613765	0.235186	33.4229	0.0134577	0.0285747
Q8R395	NES-CTRL	1.17264	0.345053	25.4229	0.00223993	0.00650561
Q8R3F5	NES-CTRL	0.0396997	0.272361	32.4229	0.885012	0.898571
Q8R3S6	NES-CTRL	1.68696	0.236201	33.4229	3.26e-08	6.03e-07
Q8R3V5	NES-CTRL	1.02	0.233506	32.4229	0.00012052	0.00056322
Q8R3Z5	NES-CTRL	1.60435	0.222897	33.4229	2.77e-08	5.47e-07
Q8R404	NES-CTRL	0.280485	0.216274	32.4229	0.203821	0.270931
Q8R464	NES-CTRL	0.493499	0.286542	32.4229	0.0945512	0.145102
Q8R574	NES-CTRL	0.695683	0.226647	32.4229	0.00431308	0.0110712
Q8R5C5	NES-CTRL	0.616479	0.250142	32.4229	0.0191985	0.0381355
Q8R5H1	NES-CTRL	2.19726	0.229263	32.4229	5.55e-11	6.07e-09
Q8R5H6	NES-CTRL	1.00471	0.239713	32.4229	0.00020004	0.00086118
Q8R5M8	NES-CTRL	0.927669	0.256074	32.4229	0.00098487	0.00327341
Q8VBW6	NES-CTRL	0.178916	0.226832	32.4229	0.435981	0.50476
Q8VBZ3	NES-CTRL	0.706783	0.239407	33.4229	0.00573398	0.0139027
Q8VC30	NES-CTRL	0.653792	0.270709	33.4229	0.0213563	0.0416276
Q8VCD6	NES-CTRL	0.376152	0.229144	33.4229	0.11006	0.164077
Q8VCH8	NES-CTRL	1.05434	0.331047	25.4229	0.00380589	0.00999217
Q8VCT3	NES-CTRL	1.11528	0.225145	33.4229	2.05e-05	0.0001254
Q8VCW8	NES-CTRL	0.180961	0.261651	33.4229	0.493959	0.553994
Q8VCX5	NES-CTRL	0.98974	0.245361	30.4349	0.00034105	0.00137127
Q8VD04	NES-CTRL	1.96903	0.250092	32.4229	5.05e-09	1.43e-07
Q8VD33	NES-CTRL	0.513502	0.266267	32.4229	0.0625849	0.101163
Q8VD37	NES-CTRL	0.61388	0.254788	32.4229	0.0218263	0.0423549
Q8VD65	NES-CTRL	1.1307	0.242492	32.4229	5.14e-05	0.00027233
Q8VD75	NES-CTRL	0.678833	0.235898	31.5639	0.00712805	0.0167085
Q8VDD5	NES-CTRL	0.576758	0.221881	33.4229	0.0137968	0.0291533
Q8VDM4	NES-CTRL	0.721113	0.221538	33.4229	0.00259856	0.00727974
Q8VDM6	NES-CTRL	0.954602	0.24704	32.4229	0.00050427	0.00187556
Q8VDN2	NES-CTRL	0.807365	0.228674	33.4229	0.00123254	0.00396408
Q8VDP4	NES-CTRL	0.72816	0.249455	33.4229	0.00624163	0.0149348
Q8VDP6	NES-CTRL	0.46495	0.218627	32.4229	0.0411504	0.0717671
Q8VDQ1	NES-CTRL	1.22216	0.362443	30.6631	0.00203335	0.00600939
Q8VDQ8	NES-CTRL	0.466047	0.232584	33.4229	0.0532544	0.0892226
Q8VE33	NES-CTRL	0.795082	0.244166	33.4229	0.00258963	0.00727025
Q8VE97	NES-CTRL	-0.25826	0.229926	33.4229	0.269342	0.339903
Q8VED9	NES-CTRL	0.56239	0.245383	32.4229	0.0285473	0.0532281
Q8VEE4	NES-CTRL	0.903087	0.318756	25.4229	0.00889811	0.0202078
Q8VEH3	NES-CTRL	0.446383	0.270512	32.4229	0.10857	0.162188
Q8VEK3	NES-CTRL	0.866891	0.253409	33.4229	0.00166307	0.00505158
Q8VEL9	NES-CTRL	1.66095	0.249658	32.4229	1.56e-07	2.11e-06
Q8VEM8	NES-CTRL	0.383772	0.245747	33.4229	0.127789	0.184452
Q8VH51	NES-CTRL	-0.211838	0.221532	32.4229	0.346028	0.418796
Q8VHH5	NES-CTRL	1.14171	0.21696	33.4229	8.22e-06	5.61e-05
Q8VHH7	NES-CTRL	1.43274	0.24715	33.4229	1.68e-06	1.45e-05
Q8VHJ5	NES-CTRL	1.08246	0.23338	33.4229	5.2e-05	0.0002749
Q8VHK9	NES-CTRL	Inf	NA	NA	NA	NA
Q8VHL1	NES-CTRL	0.953288	0.288404	31.4303	0.00237757	0.00684176
Q8VHQ3	NES-CTRL	1.72014	0.26241	32.4229	2.07e-07	2.63e-06
Q8VHW2	NES-CTRL	1.31455	0.249046	33.4229	7.83e-06	5.42e-05
Q8VIJ6	NES-CTRL	1.03651	0.262961	33.4229	0.00039072	0.00151775
Q91V12	NES-CTRL	0.397084	0.23387	32.4229	0.099109	0.150731
Q91V14	NES-CTRL	1.75119	0.22621	33.4229	5.91e-09	1.64e-07
Q91V41	NES-CTRL	0.611115	0.238839	33.4229	0.0152156	0.0315119
Q91V61	NES-CTRL	0.202762	0.248202	33.4229	0.419756	0.488822
Q91V64	NES-CTRL	0.391236	0.235304	32.4229	0.106015	0.158914
Q91V76	NES-CTRL	0.38627	0.275623	31.4256	0.17088	0.234304
Q91V92	NES-CTRL	0.882682	0.224162	33.4229	0.00039517	0.0015296
Q91VC3	NES-CTRL	1.01256	0.258509	33.4229	0.00041914	0.00161102
Q91VD9	NES-CTRL	-0.0552383	0.227437	33.4229	0.809589	0.832426
Q91VF2	NES-CTRL	1.87927	0.291183	31.4229	3.19e-07	3.69e-06
Q91VI7	NES-CTRL	1.32997	0.225206	32.4231	1.36e-06	1.22e-05
Q91VK4	NES-CTRL	0.40992	0.248808	32.4229	0.109107	0.162878
Q91VM5	NES-CTRL	0.984692	0.291494	32.4229	0.00191274	0.0057147
Q91VM9	NES-CTRL	1.09812	0.333654	25.4229	0.00292651	0.00801037
Q91VN4	NES-CTRL	0.714861	0.224161	32.4229	0.00315863	0.00853546
Q91VR2	NES-CTRL	0.128713	0.248782	33.4229	0.608303	0.658268
Q91VR5	NES-CTRL	0.817383	0.238753	33.4229	0.00165123	0.00502959
Q91VR8	NES-CTRL	0.274363	0.23257	32.4229	0.246704	0.316075
Q91VW3	NES-CTRL	0.131932	0.252185	32.4229	0.604423	0.655041
Q91VZ6	NES-CTRL	0.398894	0.228783	32.4229	0.090714	0.140206
Q91W39	NES-CTRL	#NAME?	NA	NA	NA	NA
Q91W50	NES-CTRL	2.13678	0.233539	33.4229	1.27e-10	9.9e-09
Q91W89	NES-CTRL	1.16274	0.314103	31.4829	0.00081697	0.00277009
Q91WC3	NES-CTRL	0.659451	0.2224	33.4229	0.00554707	0.0135395
Q91WD5	NES-CTRL	0.161509	0.232562	33.4229	0.492183	0.552853
Q91WE4	NES-CTRL	0.469248	0.230605	32.4229	0.0501097	0.0846908
Q91WJ8	NES-CTRL	1.61009	0.327113	33.4229	2.25e-05	0.00013463
Q91WQ3	NES-CTRL	0.666743	0.233697	32.4229	0.00748332	0.0173553
Q91WS0	NES-CTRL	0.438715	0.216235	32.4229	0.0507483	0.0855058
Q91X97	NES-CTRL	0.363269	0.242866	33.4229	0.1441	0.203583
Q91XD7	NES-CTRL	0.32412	0.252914	32.4229	0.209093	0.276808
Q91XL9	NES-CTRL	0.55299	0.26285	32.4229	0.0432362	0.0749268
Q91XM9	NES-CTRL	1.63659	0.223389	32.4229	2.31e-08	4.89e-07
Q91XU0	NES-CTRL	0.19473	0.544067	28.6484	0.723031	0.759495
Q91XV3	NES-CTRL	0.59717	0.225815	32.4229	0.012508	0.0270574
Q91Y86	NES-CTRL	1.12382	0.33322	25.4229	0.00238937	0.0068667
Q91YD9	NES-CTRL	1.01839	0.283786	31.4404	0.00111367	0.00362979
Q91YE6	NES-CTRL	1.44633	0.293289	33.4229	2.19e-05	0.00013206
Q91YM2	NES-CTRL	0.834412	0.216591	32.4229	0.000521	0.0019345
Q91YQ5	NES-CTRL	0.30587	0.228396	33.4229	0.18954	0.255231
Q91YR1	NES-CTRL	0.505553	0.231951	33.4229	0.0364349	0.0651006
Q91YT0	NES-CTRL	-0.0344684	0.248726	33.4229	0.890614	0.903839
Q91Z31	NES-CTRL	0.206851	0.322586	33.4229	0.525748	0.582972
Q91Z53	NES-CTRL	-0.0321735	0.283227	32.4229	0.910258	0.920358
Q91Z61	NES-CTRL	0.560438	0.223955	32.4229	0.017562	0.035334
Q91Z67	NES-CTRL	0.934034	0.248418	33.4229	0.00065243	0.00232011
Q91ZA3	NES-CTRL	-0.143424	0.201417	33.4229	0.481361	0.542927
Q91ZJ5	NES-CTRL	0.381518	0.257104	33.4229	0.147204	0.206899
Q91ZP9	NES-CTRL	1.7455	0.20969	33.4229	1.17e-09	5.02e-08
Q91ZR1	NES-CTRL	0.146663	0.239085	32.4229	0.543869	0.597543
Q91ZU6	NES-CTRL	1.02585	0.218775	33.4229	4.48e-05	0.00023904
Q91ZX7	NES-CTRL	0.576078	0.213463	33.4229	0.0108324	0.0239782
Q920B9	NES-CTRL	0.980435	0.370299	25.4229	0.013725	0.0290296
Q920E5	NES-CTRL	0.236288	0.232908	33.4229	0.317628	0.388726
Q920I9	NES-CTRL	0.677048	0.232362	33.4229	0.00632533	0.0150528
Q920N2	NES-CTRL	0.0430687	0.221341	32.4229	0.846935	0.864728
Q921F2	NES-CTRL	0.83504	0.245795	32.4229	0.00181663	0.00546489
Q921F4	NES-CTRL	0.959304	0.236278	32.4229	0.00029049	0.00119417
Q921G7	NES-CTRL	0.309943	0.222735	33.4229	0.173257	0.237414
Q921H8	NES-CTRL	0.407441	0.252928	32.4229	0.116896	0.172413
Q921I1	NES-CTRL	-0.189447	0.338673	30.5123	0.579985	0.632002
Q921J2	NES-CTRL	0.694147	0.241978	33.4229	0.00709235	0.0166427
Q921M3	NES-CTRL	0.903992	0.222377	32.4229	0.00028635	0.00118382
Q921M7	NES-CTRL	0.612353	0.226637	33.4229	0.0107481	0.0238398
Q921Q7	NES-CTRL	1.64713	0.272663	32.4229	9.16e-07	8.79e-06
Q921S7	NES-CTRL	-0.0011358	0.252993	33.4229	0.996445	0.9969
Q922B2	NES-CTRL	0.517354	0.231517	33.4229	0.03224	0.0587903
Q922D4	NES-CTRL	0.537375	0.246925	32.4229	0.0369277	0.0658198
Q922D8	NES-CTRL	0.608744	0.247774	33.4229	0.0193713	0.0383741
Q922E4	NES-CTRL	0.744661	0.248605	33.4229	0.00513286	0.0127274
Q922H2	NES-CTRL	0.402748	0.257577	32.4229	0.127621	0.18435
Q922H4	NES-CTRL	0.362461	0.25304	32.4229	0.161594	0.223783
Q922J3	NES-CTRL	1.2382	0.217649	32.4228	2.56e-06	2.12e-05
Q922J6	NES-CTRL	0.851798	0.242778	32.4229	0.00134499	0.00425687
Q922P9	NES-CTRL	0.631453	0.293853	32.4229	0.0392102	0.0689885
Q922Q1	NES-CTRL	0.447541	0.228798	32.4229	0.0591206	0.0967066
Q922Q4	NES-CTRL	0.352606	0.389806	25.4229	0.374187	0.447541
Q922Q8	NES-CTRL	0.29449	0.25889	33.4229	0.263414	0.333576
Q922R8	NES-CTRL	0.231401	0.224104	33.4229	0.309224	0.380356
Q922S4	NES-CTRL	1.96729	0.23067	33.4229	6.69e-10	3.4e-08
Q922U2	NES-CTRL	0.307604	0.401004	32.4229	0.44858	0.514984
Q923D2	NES-CTRL	0.533998	0.24892	33.4229	0.0392882	0.0690682
Q923S9	NES-CTRL	0.744408	0.236099	32.4229	0.00347188	0.00925976
Q923T9	NES-CTRL	0.864628	0.256042	33.4229	0.00187366	0.00561327
Q924L1	NES-CTRL	0.324304	0.294605	30.4229	0.279613	0.351243
Q924M7	NES-CTRL	0.662748	0.252254	33.4229	0.0128962	0.0276583
Q925I1	NES-CTRL	0.313209	0.231903	32.4229	0.186174	0.251802
Q925N0	NES-CTRL	-0.10975	0.232828	33.4229	0.640433	0.687593
Q93092	NES-CTRL	0.20202	0.230913	33.4229	0.387886	0.458795
Q99020	NES-CTRL	0.993741	0.274894	33.4229	0.00097683	0.00325629
Q99104	NES-CTRL	0.79262	0.215357	33.4229	0.00081448	0.00276593
Q99J36	NES-CTRL	0.222704	0.264063	33.4229	0.405015	0.474688
Q99J39	NES-CTRL	0.122089	0.350522	24.4229	0.730595	0.765235
Q99J99	NES-CTRL	0.538379	0.262645	33.4229	0.048293	0.0821921
Q99JB2	NES-CTRL	0.990016	0.315554	30.4229	0.00376818	0.00991548
Q99JF8	NES-CTRL	0.352522	0.227584	32.4229	0.131095	0.187747
Q99JG2	NES-CTRL	0.538558	0.236187	33.4229	0.0290997	0.0540247
Q99JI4	NES-CTRL	0.412258	0.245683	33.4229	0.102675	0.154423
Q99JR1	NES-CTRL	1.21033	0.244179	32.4229	2.18e-05	0.00013206
Q99JT2	NES-CTRL	0.914275	0.240498	32.4229	0.00060048	0.00218148
Q99JY0	NES-CTRL	0.283994	0.230289	33.4229	0.226102	0.294863
Q99JY8	NES-CTRL	-0.0703152	0.228942	33.4229	0.76065	0.790656
Q99JY9	NES-CTRL	0.743943	0.234453	33.4229	0.00322912	0.00869714
Q99K48	NES-CTRL	0.932635	0.259168	32.4229	0.00105213	0.00346016
Q99K51	NES-CTRL	0.378971	0.351824	25.4229	0.291524	0.363077
Q99K85	NES-CTRL	0.315478	0.253402	33.4229	0.221801	0.290815
Q99KB8	NES-CTRL	0.362905	0.256152	32.4229	0.166091	0.229029
Q99KC8	NES-CTRL	0.145058	0.222588	32.4229	0.519195	0.576093
Q99KE1	NES-CTRL	-0.311492	0.240566	32.4229	0.204525	0.271418
Q99KI0	NES-CTRL	0.171903	0.240158	33.4229	0.479092	0.540926
Q99KJ8	NES-CTRL	0.803148	0.216358	33.4229	0.00074574	0.00258878
Q99KK2	NES-CTRL	1.18	0.346754	25.4229	0.00221443	0.0064659
Q99KK7	NES-CTRL	0.622554	0.244259	32.4229	0.015739	0.0323507
Q99KP6	NES-CTRL	0.292633	0.236252	33.4229	0.224104	0.292781
Q99KQ4	NES-CTRL	0.723617	0.233742	33.4229	0.00395561	0.010311
Q99KY4	NES-CTRL	1.06276	0.247789	33.4229	0.00014421	0.00065706
Q99L04	NES-CTRL	0.376183	0.244532	32.4229	0.133659	0.190556
Q99L13	NES-CTRL	0.0999154	0.244512	33.4229	0.685416	0.725992
Q99L43	NES-CTRL	0.56051	0.21929	32.4229	0.0154688	0.0318394
Q99L45	NES-CTRL	0.628301	0.257629	33.4229	0.020209	0.0397813
Q99L47	NES-CTRL	0.959531	0.22455	33.4229	0.00015098	0.0006808
Q99LB2	NES-CTRL	0.195596	0.254654	33.4229	0.44783	0.514393
Q99LB6	NES-CTRL	1.21354	0.335997	25.4229	0.00130783	0.0041573
Q99LC3	NES-CTRL	0.0731506	0.259139	32.4229	0.77952	0.807202
Q99LC5	NES-CTRL	0.262682	0.246711	33.4229	0.294628	0.366108
Q99LD4	NES-CTRL	0.37865	0.240029	33.4229	0.124096	0.180812
Q99LD8	NES-CTRL	0.377957	0.260263	33.4229	0.155767	0.217259
Q99LF4	NES-CTRL	0.642891	0.235594	33.4229	0.0100586	0.022493
Q99LI7	NES-CTRL	0.595534	0.257981	32.4229	0.0274991	0.0516227
Q99LI8	NES-CTRL	0.939342	0.243884	33.4229	0.00050422	0.00187556
Q99LP6	NES-CTRL	0.435123	0.219777	33.4229	0.0560044	0.0925786
Q99LR1	NES-CTRL	0.519195	0.237829	32.4229	0.0363805	0.0650565
Q99LX0	NES-CTRL	0.465183	0.222067	32.4229	0.044087	0.0761451
Q99LX5	NES-CTRL	0.32249	0.270798	32.4229	0.242344	0.311219
Q99LY9	NES-CTRL	0.339395	0.231921	32.4229	0.152984	0.213923
Q99M71	NES-CTRL	0.439599	0.22738	33.4229	0.061704	0.100035
Q99MN9	NES-CTRL	0.102174	0.21198	33.4229	0.632948	0.680481
Q99MR8	NES-CTRL	-0.0681452	0.199856	33.4229	0.73526	0.769384
Q99N16	NES-CTRL	0.0521774	0.245089	33.4229	0.832705	0.852587
Q99N28	NES-CTRL	0.374068	0.237771	33.4229	0.125085	0.181932
Q99N91	NES-CTRL	0.140384	0.313226	29.4229	0.6573	0.703974
Q99N93	NES-CTRL	0.0727968	0.247284	32.4229	0.77034	0.798831
Q99N95	NES-CTRL	0.179229	0.25406	33.4229	0.485411	0.546368
Q99NB9	NES-CTRL	0.530286	0.251125	32.4229	0.0425128	0.0737315
Q99NE5	NES-CTRL	0.19492	0.237679	32.4229	0.41815	0.48747
Q99P72	NES-CTRL	0.650525	0.225856	33.4229	0.00688669	0.0162712
Q99P88	NES-CTRL	1.37195	0.336161	25.4229	0.00039158	0.00151842
Q99PJ0	NES-CTRL	0.135244	0.259706	33.4229	0.605969	0.656392
Q99PL5	NES-CTRL	0.134604	0.243414	32.4229	0.584067	0.635816
Q99PL6	NES-CTRL	-0.392485	0.289431	33.4229	0.184173	0.250023
Q99PT1	NES-CTRL	0.425109	0.247257	33.4229	0.0948101	0.145305
Q99PU5	NES-CTRL	0.269839	0.239057	33.4229	0.267033	0.337361
Q99PU8	NES-CTRL	0.614049	0.36907	31.1638	0.106183	0.159057
Q99PV0	NES-CTRL	0.495011	0.242493	33.4229	0.0491762	0.0834356
Q99PV8	NES-CTRL	1.37839	0.251202	32.4229	4.62e-06	3.41e-05
Q9CPP6	NES-CTRL	0.262527	0.218736	33.4229	0.238499	0.307546
Q9CPQ1	NES-CTRL	0.331229	0.21338	33.4229	0.13001	0.18657
Q9CPQ3	NES-CTRL	0.397811	0.220796	32.4229	0.0808966	0.126825
Q9CPQ8	NES-CTRL	0.160205	0.212326	33.4229	0.455819	0.52029
Q9CPR4	NES-CTRL	-0.2518	0.206905	33.4229	0.232135	0.300649
Q9CPR5	NES-CTRL	0.353788	0.219525	32.4229	0.116741	0.172413
Q9CPS6	NES-CTRL	0.26744	0.234153	33.4229	0.261505	0.332314
Q9CPT4	NES-CTRL	0.229437	0.221334	33.4229	0.30736	0.378276
Q9CPV4	NES-CTRL	0.466888	0.24014	33.4229	0.0603239	0.0980879
Q9CPW0	NES-CTRL	0.354275	0.252131	31.4345	0.169791	0.23325
Q9CPW4	NES-CTRL	0.31663	0.23333	32.4229	0.184153	0.250023
Q9CPX6	NES-CTRL	0.63661	0.285658	31.4311	0.0331256	0.0602208
Q9CPY7	NES-CTRL	0.274737	0.232837	33.4229	0.246349	0.315806
Q9CQ10	NES-CTRL	0.0999513	0.334153	25.4229	0.767282	0.796414
Q9CQ45	NES-CTRL	-0.356625	0.227617	33.4229	0.126588	0.183266
Q9CQ54	NES-CTRL	0.256801	0.213575	33.4229	0.237661	0.306646
Q9CQ60	NES-CTRL	0.224806	0.276837	31.4913	0.422857	0.492171
Q9CQ62	NES-CTRL	0.178559	0.262873	33.4229	0.501649	0.56118
Q9CQ69	NES-CTRL	0.381122	0.211193	32.4229	0.0804312	0.126186
Q9CQ75	NES-CTRL	0.166855	0.228027	32.4229	0.469588	0.532966
Q9CQ79	NES-CTRL	0.757116	0.360878	25.4229	0.0460027	0.0791565
Q9CQ80	NES-CTRL	0.626652	0.234826	32.4229	0.0117989	0.0258042
Q9CQ91	NES-CTRL	-0.0098295	0.232565	32.4229	0.966546	0.96965
Q9CQ92	NES-CTRL	0.741928	0.242418	33.4229	0.00433629	0.0111001
Q9CQA1	NES-CTRL	0.160032	0.23763	32.4229	0.505434	0.564548
Q9CQA3	NES-CTRL	0.177415	0.265555	33.4229	0.508664	0.566708
Q9CQC6	NES-CTRL	0.900166	0.314183	33.4229	0.00715604	0.0167562
Q9CQC7	NES-CTRL	0.365751	0.21703	32.4229	0.101542	0.153521
Q9CQD1	NES-CTRL	0.52593	0.231822	33.4229	0.0298678	0.0552163
Q9CQE8	NES-CTRL	0.275407	0.236106	33.4229	0.251686	0.321812
Q9CQF0	NES-CTRL	0.0683012	0.24301	32.4229	0.780448	0.807398
Q9CQF3	NES-CTRL	0.334327	0.27598	33.4229	0.234232	0.302758
Q9CQH3	NES-CTRL	0.39292	0.236214	33.4229	0.105581	0.158371
Q9CQI3	NES-CTRL	0.352667	0.250238	33.4229	0.167976	0.231191
Q9CQI6	NES-CTRL	0.494186	0.219386	32.4229	0.0311815	0.0573058
Q9CQM9	NES-CTRL	1.20048	0.252504	32.4229	3.94e-05	0.00021769
Q9CQN1	NES-CTRL	0.851052	0.280326	33.4229	0.0046221	0.0116997
Q9CQQ7	NES-CTRL	0.0392912	0.251596	33.4229	0.87684	0.89276
Q9CQR4	NES-CTRL	0.221651	0.207678	33.4229	0.293493	0.364905
Q9CQS4	NES-CTRL	0.715102	0.243791	33.4229	0.00601873	0.0144648
Q9CQU0	NES-CTRL	0.212545	0.211076	32.4229	0.32141	0.392695
Q9CQU3	NES-CTRL	0.738558	0.321156	25.4229	0.0299444	0.0553111
Q9CQV8	NES-CTRL	0.465399	0.233254	33.4229	0.0542209	0.0903819
Q9CQW1	NES-CTRL	0.525979	0.257972	32.4229	0.0496819	0.084163
Q9CQW2	NES-CTRL	0.632572	0.255693	33.4229	0.0186081	0.0371992
Q9CQX2	NES-CTRL	0.503326	0.219159	33.4229	0.028039	0.0525462
Q9CQZ5	NES-CTRL	0.29169	0.217667	33.4229	0.189261	0.25503
Q9CQZ6	NES-CTRL	0.204843	0.228623	32.4229	0.376864	0.449379
Q9CR09	NES-CTRL	0.956653	0.249085	32.4229	0.00053849	0.00198263
Q9CR16	NES-CTRL	0.728788	0.239831	32.4229	0.00466846	0.0117898
Q9CR26	NES-CTRL	1.09246	0.22589	32.4229	3.1e-05	0.00017592
Q9CR57	NES-CTRL	-0.128788	0.205965	32.4229	0.536156	0.591313
Q9CR61	NES-CTRL	0.619246	0.244411	33.4229	0.0161544	0.0330493
Q9CR62	NES-CTRL	0.16124	0.23999	32.4229	0.506431	0.565373
Q9CR67	NES-CTRL	0.193168	0.218053	32.4229	0.382208	0.453548
Q9CR68	NES-CTRL	0.09025	0.219347	33.4229	0.68337	0.724445
Q9CR86	NES-CTRL	0.796183	0.237009	33.4229	0.00196487	0.00582272
Q9CR95	NES-CTRL	0.692633	0.227335	33.4229	0.00449426	0.011429
Q9CR98	NES-CTRL	0.452624	0.233286	32.4229	0.0610926	0.0991169
Q9CRB2	NES-CTRL	1.0256	0.335232	25.4229	0.00517235	0.0128108
Q9CRB6	NES-CTRL	0.468319	0.216847	33.4229	0.0380666	0.0674649
Q9CRB9	NES-CTRL	0.626385	0.243159	33.4229	0.0145955	0.0306023
Q9CRD0	NES-CTRL	0.690739	0.228402	33.4229	0.00476437	0.0119904
Q9CRT8	NES-CTRL	1.87905	0.244915	33.4229	7.18e-09	1.94e-07
Q9CRY7	NES-CTRL	0.7281	0.230221	33.4229	0.00331968	0.00891909
Q9CS84	NES-CTRL	0.208631	0.243088	33.4229	0.396865	0.46739
Q9CT10	NES-CTRL	0.982242	0.248051	33.4229	0.00037107	0.00145175
Q9CTY5	NES-CTRL	1.07805	0.236268	32.4229	6.87e-05	0.00034876
Q9CU62	NES-CTRL	0.784976	0.245828	32.4229	0.00312449	0.00846748
Q9CVB6	NES-CTRL	0.179398	0.250246	33.4229	0.478424	0.540451
Q9CWF2	NES-CTRL	0.48535	0.243764	32.4229	0.0549564	0.091191
Q9CWJ9	NES-CTRL	0.218364	0.256562	33.4229	0.400762	0.470965
Q9CWL8	NES-CTRL	0.545389	0.372164	32.4229	0.152429	0.213284
Q9CWM4	NES-CTRL	0.494694	0.212109	32.4229	0.0260516	0.0492436
Q9CWS0	NES-CTRL	0.202192	0.234021	33.4229	0.393752	0.463974
Q9CWZ7	NES-CTRL	0.925752	0.229502	32.4229	0.00031297	0.00127697
Q9CX34	NES-CTRL	1.10289	0.227216	32.4229	2.95e-05	0.00016839
Q9CX56	NES-CTRL	0.642763	0.245143	33.4229	0.0130632	0.0279817
Q9CX80	NES-CTRL	0.417535	0.265598	32.4229	0.125647	0.182221
Q9CX86	NES-CTRL	1.46084	0.271969	33.4229	5.94e-06	4.22e-05
Q9CXJ4	NES-CTRL	0.78246	0.254739	32.4229	0.00428912	0.0110227
Q9CXR1	NES-CTRL	0.373683	0.252837	32.4229	0.149068	0.209116
Q9CXS4	NES-CTRL	0.341835	0.254273	33.4229	0.187885	0.253801
Q9CXW3	NES-CTRL	1.07315	0.258473	32.4229	0.0002238	0.00095041
Q9CXW4	NES-CTRL	0.322402	0.247065	33.4229	0.200832	0.267653
Q9CXY6	NES-CTRL	0.14046	0.260315	32.4229	0.593174	0.644768
Q9CXZ1	NES-CTRL	-0.0130412	0.223372	33.4229	0.953791	0.958613
Q9CY27	NES-CTRL	0.671025	0.23491	33.4229	0.00731264	0.0170498
Q9CY50	NES-CTRL	0.504019	0.221828	32.4229	0.0298459	0.0552163
Q9CY64	NES-CTRL	0.527822	0.343872	25.4229	0.137152	0.194648
Q9CYH2	NES-CTRL	0.230047	0.245923	33.4229	0.356269	0.43
Q9CYR6	NES-CTRL	0.837038	0.239911	32.4229	0.00141849	0.00443176
Q9CYT6	NES-CTRL	0.751345	0.228554	32.4229	0.00243647	0.00697312
Q9CYZ2	NES-CTRL	0.756844	0.23902	32.4229	0.00335142	0.00898229
Q9CZ04	NES-CTRL	0.609539	0.360997	25.4229	0.103548	0.155536
Q9CZ13	NES-CTRL	0.0715181	0.23503	33.4229	0.76279	0.792505
Q9CZ30	NES-CTRL	0.764484	0.227347	32.4229	0.00199362	0.00589994
Q9CZ42	NES-CTRL	0.0458652	0.26687	32.4229	0.864613	0.881543
Q9CZ44	NES-CTRL	0.52393	0.369909	29.5944	0.167106	0.230139
Q9CZB0	NES-CTRL	0.193206	0.25344	32.4229	0.451373	0.517097
Q9CZC8	NES-CTRL	0.585733	0.224046	33.4229	0.0133075	0.0283936
Q9CZD3	NES-CTRL	1.30762	0.250411	33.4229	9.26e-06	6.22e-05
Q9CZM2	NES-CTRL	-0.187765	0.209173	33.4229	0.37579	0.448703
Q9CZN4	NES-CTRL	1.19457	0.48813	24.4229	0.0219501	0.0424447
Q9CZP5	NES-CTRL	-0.146439	0.252709	32.4229	0.566272	0.617982
Q9CZS1	NES-CTRL	0.426634	0.234922	33.4229	0.0783392	0.123169
Q9CZT8	NES-CTRL	0.630649	0.219286	33.4229	0.00696287	0.0164093
Q9CZU6	NES-CTRL	0.031065	0.23355	33.4229	0.894981	0.907184
Q9CZW4	NES-CTRL	0.321207	0.357409	30.4119	0.375868	0.448703
Q9CZW5	NES-CTRL	0.733489	0.242854	32.4224	0.0048955	0.012236
Q9CZX8	NES-CTRL	0.103313	0.218794	32.4229	0.63995	0.687412
Q9D024	NES-CTRL	0.24547	0.323745	25.4229	0.455292	0.520217
Q9D051	NES-CTRL	0.271837	0.256448	33.4229	0.296741	0.367776
Q9D0E1	NES-CTRL	0.627711	0.236422	33.4229	0.0120548	0.0262326
Q9D0F9	NES-CTRL	0.263613	0.231271	33.4229	0.262455	0.332941
Q9D0G0	NES-CTRL	0.401242	0.465852	24.4229	0.397447	0.467606
Q9D0I9	NES-CTRL	1.28535	0.229485	33.4229	3e-06	2.4e-05
Q9D0J4	NES-CTRL	0.736019	0.246575	32.4229	0.00535898	0.0131983
Q9D0K2	NES-CTRL	3.93e-05	0.231615	33.4229	0.999866	0.999866
Q9D0L7	NES-CTRL	0.590559	0.233469	33.4229	0.0163142	0.0332827
Q9D0L8	NES-CTRL	1.08381	0.253255	32.4229	0.00015546	0.00069511
Q9D0M1	NES-CTRL	0.765835	0.377835	25.4229	0.0532806	0.0892226
Q9D0M3	NES-CTRL	0.22521	0.221337	32.4229	0.31645	0.3875
Q9D0S9	NES-CTRL	0.185344	0.247839	32.4229	0.459947	0.523451
Q9D164	NES-CTRL	0.822473	0.251289	33.4229	0.00247679	0.00705305
Q9D172	NES-CTRL	0.221763	0.240147	33.4229	0.362394	0.436189
Q9D1A2	NES-CTRL	0.416564	0.260389	32.4229	0.119349	0.175297
Q9D1D4	NES-CTRL	0.302994	0.225446	32.4229	0.188285	0.254185
Q9D1G1	NES-CTRL	0.677098	0.230947	33.4229	0.00604085	0.014502
Q9D1H6	NES-CTRL	-0.191919	0.212233	32.4229	0.372515	0.445917
Q9D1K2	NES-CTRL	0.23148	0.219359	32.4229	0.299109	0.369995
Q9D1M4	NES-CTRL	0.5139	0.256872	32.4229	0.0538667	0.0900662
Q9D1N9	NES-CTRL	0.615595	0.307621	31.5244	0.0540488	0.0901638
Q9D1P0	NES-CTRL	0.250947	0.235848	33.4229	0.294947	0.366297
Q9D1P4	NES-CTRL	0.992267	0.279991	32.4229	0.00122159	0.00394043
Q9D1Q6	NES-CTRL	0.255024	0.223998	33.4229	0.263003	0.333379
Q9D1R9	NES-CTRL	-0.380916	0.212324	32.4229	0.0821391	0.128221
Q9D1T0	NES-CTRL	-0.116345	0.232863	33.4229	0.62061	0.669928
Q9D2G2	NES-CTRL	0.314714	0.2564	33.4229	0.228236	0.296937
Q9D2N4	NES-CTRL	0.700108	0.221051	33.4229	0.00327992	0.0088231
Q9D2P8	NES-CTRL	0.658113	0.211188	33.4229	0.00374968	0.00988019
Q9D2R6	NES-CTRL	0.398424	0.236329	33.4229	0.101132	0.153275
Q9D2U9	NES-CTRL	0.199589	0.22364	33.4229	0.378529	0.450649
Q9D2V7	NES-CTRL	0.731895	0.242164	32.4229	0.00487018	0.0122005
Q9D358	NES-CTRL	1.01788	0.25066	33.4229	0.0002782	0.00115672
Q9D394	NES-CTRL	1.34428	0.227299	33.4229	1.19e-06	1.08e-05
Q9D3A9	NES-CTRL	-0.0729997	0.234807	32.4229	0.757873	0.789121
Q9D4C9	NES-CTRL	1.04138	0.258646	32.4229	0.00031964	0.00129936
Q9D4H1	NES-CTRL	1.36755	0.227535	32.4229	1e-06	9.52e-06
Q9D4H8	NES-CTRL	1.39541	0.232505	32.4229	1.03e-06	9.64e-06
Q9D517	NES-CTRL	0.662884	0.228651	32.4229	0.00666442	0.0158081
Q9D5T0	NES-CTRL	0.422519	0.250568	33.4229	0.101063	0.153275
Q9D5V5	NES-CTRL	0.469078	0.226751	33.4229	0.0463814	0.0796827
Q9D6F9	NES-CTRL	0.867023	0.234841	32.4229	0.00081382	0.00276593
Q9D6G9	NES-CTRL	0.868115	0.24094	32.4229	0.00103937	0.0034285
Q9D6J5	NES-CTRL	0.117988	0.217761	33.4229	0.591535	0.643306
Q9D6J6	NES-CTRL	0.126145	0.235303	33.4229	0.595442	0.646268
Q9D6K8	NES-CTRL	0.251012	0.247525	32.4229	0.318049	0.389023
Q9D6M3	NES-CTRL	0.0629293	0.247642	32.4229	0.801012	0.825196
Q9D6R2	NES-CTRL	0.182922	0.239249	33.4229	0.449894	0.515951
Q9D6U8	NES-CTRL	0.588457	0.229009	33.4229	0.0148231	0.0309039
Q9D6Y9	NES-CTRL	0.780025	0.391937	25.4229	0.0574269	0.0943595
Q9D6Z1	NES-CTRL	0.624219	0.223528	33.4229	0.00858544	0.0195791
Q9D708	NES-CTRL	0.11475	0.251351	32.4229	0.651051	0.697965
Q9D710	NES-CTRL	0.419806	0.234872	32.4229	0.0832276	0.129735
Q9D7A8	NES-CTRL	0.567918	0.232084	32.4229	0.0199984	0.0394022
Q9D7B6	NES-CTRL	0.0928421	0.269969	33.4229	0.733076	0.767466
Q9D7G0	NES-CTRL	0.436083	0.242905	32.4229	0.081935	0.127994
Q9D7N3	NES-CTRL	0.551271	0.409255	28.4229	0.188619	0.254478
Q9D7N9	NES-CTRL	-0.0895324	0.336965	29.3901	0.792323	0.817364
Q9D7X3	NES-CTRL	0.522602	0.216122	33.4229	0.0212089	0.0413772
Q9D7X8	NES-CTRL	0.345247	0.25532	32.4229	0.185664	0.251734
Q9D819	NES-CTRL	0.883196	0.235686	32.4229	0.00069817	0.00245483
Q9D823	NES-CTRL	-0.180611	0.231849	33.4229	0.441459	0.508678
Q9D832	NES-CTRL	0.638908	0.255188	32.4229	0.0175116	0.0352975
Q9D855	NES-CTRL	0.327845	0.216137	32.4229	0.138998	0.197012
Q9D880	NES-CTRL	0.467734	0.244702	32.4229	0.0648208	0.104238
Q9D883	NES-CTRL	0.153883	0.220898	32.4229	0.491003	0.552095
Q9D892	NES-CTRL	0.611088	0.227105	32.4229	0.011178	0.0245938
Q9D898	NES-CTRL	0.553208	0.235923	33.4229	0.0251186	0.0476861
Q9D8B3	NES-CTRL	0.807328	0.337873	25.4229	0.0245971	0.0469101
Q9D8B6	NES-CTRL	0.251605	0.218731	32.4229	0.258438	0.329245
Q9D8B7	NES-CTRL	0.66669	0.240414	33.4229	0.00901278	0.0204259
Q9D8E6	NES-CTRL	-0.314052	0.232641	33.4229	0.186107	0.251802
Q9D8N0	NES-CTRL	0.518355	0.241462	33.4229	0.0391612	0.0689578
Q9D8U8	NES-CTRL	0.465204	0.27163	31.6527	0.0965602	0.14747
Q9D8W7	NES-CTRL	0.372492	0.229074	33.4229	0.113326	0.16803
Q9D8Y0	NES-CTRL	0.150602	0.239483	32.4229	0.533844	0.589357
Q9D906	NES-CTRL	0.584117	0.284073	32.4229	0.0478847	0.0816879
Q9D924	NES-CTRL	0.325336	0.225924	33.4229	0.159162	0.22143
Q9D967	NES-CTRL	0.938882	0.300116	31.4723	0.00377215	0.00991548
Q9DA37	NES-CTRL	0.894694	0.349019	25.4229	0.0166467	0.033835
Q9DAK9	NES-CTRL	1.60177	0.233153	32.4229	8.38e-08	1.24e-06
Q9DAM7	NES-CTRL	0.310784	0.252348	33.4229	0.226704	0.295296
Q9DAR7	NES-CTRL	1.00744	0.265404	33.4229	0.00058983	0.00214636
Q9DAS9	NES-CTRL	0.477225	0.222492	33.4229	0.0393187	0.0690682
Q9DB05	NES-CTRL	0.594891	0.283833	32.4229	0.0439796	0.0760387
Q9DB20	NES-CTRL	0.249508	0.23859	32.4229	0.303406	0.374041
Q9DB27	NES-CTRL	0.474148	0.235072	32.4229	0.0520349	0.0874714
Q9DB34	NES-CTRL	0.812751	0.349806	33.4229	0.0263802	0.0498216
Q9DB60	NES-CTRL	0.579583	0.236639	33.4229	0.0197206	0.0389955
Q9DB73	NES-CTRL	0.568744	0.229604	32.4229	0.0186425	0.0372
Q9DB77	NES-CTRL	0.0881742	0.243861	33.4229	0.719944	0.75698
Q9DBC7	NES-CTRL	0.847179	0.228985	32.4229	0.00079657	0.00271356
Q9DBE8	NES-CTRL	0.923987	0.238503	33.4229	0.00047315	0.00178102
Q9DBF1	NES-CTRL	0.206271	0.23814	33.4229	0.392569	0.462853
Q9DBG3	NES-CTRL	0.349363	0.237967	33.4229	0.151421	0.212145
Q9DBG6	NES-CTRL	0.531001	0.221253	33.4229	0.022121	0.0427373
Q9DBH5	NES-CTRL	0.923756	0.274263	32.5818	0.00195694	0.00580708
Q9DBJ1	NES-CTRL	0.248419	0.242667	32.4229	0.313553	0.384815
Q9DBP5	NES-CTRL	0.139663	0.220364	32.4229	0.530667	0.587333
Q9DBS2	NES-CTRL	0.113533	0.259758	32.4229	0.664956	0.709713
Q9DBT5	NES-CTRL	0.833328	0.301162	32.4229	0.00926874	0.0209192
Q9DBZ5	NES-CTRL	0.929419	0.217211	32.4229	0.00015574	0.00069511
Q9DC07	NES-CTRL	1.20675	0.257212	32.4229	4.73e-05	0.00025167
Q9DC16	NES-CTRL	0.782025	0.337295	25.4229	0.0287411	0.0534496
Q9DC53	NES-CTRL	0.606121	0.230421	33.4229	0.0127966	0.0275998
Q9DC61	NES-CTRL	0.0602816	0.237759	33.4229	0.801404	0.825196
Q9DC69	NES-CTRL	0.153426	0.239529	33.4229	0.526194	0.582972
Q9DC70	NES-CTRL	0.118561	0.236526	33.4229	0.619474	0.669032
Q9DCC4	NES-CTRL	0.516509	0.220246	33.4229	0.0251021	0.0476861
Q9DCD0	NES-CTRL	0.38495	0.245758	33.4229	0.126681	0.183266
Q9DCJ5	NES-CTRL	0.342041	0.237027	32.4229	0.1586	0.220929
Q9DCJ7	NES-CTRL	-0.131717	0.21677	32.4229	0.547662	0.600972
Q9DCJ9	NES-CTRL	0.118683	0.271044	32.4229	0.664381	0.709473
Q9DCL8	NES-CTRL	1.64565	0.650002	29.6544	0.016891	0.0342678
Q9DCL9	NES-CTRL	1.04654	0.245156	33.4229	0.00015286	0.00068785
Q9DCN2	NES-CTRL	0.238344	0.233485	33.4229	0.314677	0.385545
Q9DCP2	NES-CTRL	0.300765	0.235515	32.4229	0.210653	0.278682
Q9DCS2	NES-CTRL	0.422265	0.233213	33.4229	0.0791947	0.124424
Q9DCS9	NES-CTRL	0.180746	0.236301	33.4229	0.4497	0.515951
Q9DCT2	NES-CTRL	0.0745834	0.267164	33.4229	0.781837	0.808453
Q9DCT8	NES-CTRL	1.1283	0.256597	32.4229	0.00011089	0.00052492
Q9DCU2	NES-CTRL	1.40504	0.334931	27.4712	0.00025638	0.00107413
Q9DCW4	NES-CTRL	0.140484	0.246916	33.4229	0.573191	0.625221
Q9DCX2	NES-CTRL	0.208352	0.236037	33.4229	0.383698	0.455069
Q9DCZ4	NES-CTRL	0.183306	0.247858	33.4229	0.464728	0.528529
Q9EP69	NES-CTRL	0.800992	0.235619	33.4229	0.0017624	0.00530904
Q9EPJ9	NES-CTRL	0.926495	0.217163	32.4229	0.00016142	0.00071901
Q9EPK7	NES-CTRL	1.43755	0.220527	32.4229	2.29e-07	2.87e-06
Q9EPL8	NES-CTRL	1.6138	0.243571	32.4229	1.69e-07	2.24e-06
Q9EPN1	NES-CTRL	1.45013	0.218661	33.4229	1.43e-07	1.94e-06
Q9EPU0	NES-CTRL	1.55547	0.243196	32.4229	3.27e-07	3.74e-06
Q9EPW0	NES-CTRL	1.61888	0.237431	33.4229	8.31e-08	1.24e-06
Q9EQ06	NES-CTRL	0.41772	0.278192	32.4229	0.142889	0.202003
Q9EQ20	NES-CTRL	0.103349	0.232996	33.4229	0.660215	0.70675
Q9EQ80	NES-CTRL	0.522066	0.255758	32.4229	0.0494344	0.0838085
Q9EQF6	NES-CTRL	0.161663	0.245689	33.4229	0.515048	0.572653
Q9EQH3	NES-CTRL	0.653978	0.228839	33.4229	0.00728888	0.0170308
Q9EQI8	NES-CTRL	0.236088	0.25731	33.4229	0.365442	0.439132
Q9EQQ9	NES-CTRL	1.72797	0.230636	32.4229	1.45e-08	3.48e-07
Q9EQU5	NES-CTRL	0.393718	0.303129	32.4229	0.203158	0.27026
Q9EQZ6	NES-CTRL	0.572064	0.251351	33.4229	0.0293816	0.0545018
Q9ER00	NES-CTRL	0.83036	0.219522	32.4229	0.00063309	0.00226978
Q9ER72	NES-CTRL	1.20834	0.362828	25.4229	0.00265508	0.00740644
Q9ERD7	NES-CTRL	0.884604	0.241047	33.4229	0.00083897	0.00283589
Q9ERI6	NES-CTRL	0.719313	0.239482	32.4229	0.00510933	0.0126834
Q9ERK4	NES-CTRL	0.745254	0.260244	33.4229	0.00718179	0.0167985
Q9ERL9	NES-CTRL	1.47269	0.231404	32.4229	3.58e-07	3.98e-06
Q9ERS2	NES-CTRL	0.174277	0.222667	32.4229	0.439493	0.507482
Q9ERU9	NES-CTRL	2.05764	0.231635	32.4229	3.37e-10	1.94e-08
Q9ES28	NES-CTRL	1.00637	0.234902	32.4229	0.00015337	0.00068875
Q9ES89	NES-CTRL	0.418139	0.225089	32.4229	0.0723193	0.114527
Q9ES97	NES-CTRL	0.677874	0.227322	33.4229	0.00531239	0.0130983
Q9ESJ4	NES-CTRL	1.84046	0.283351	32.4229	2.45e-07	3.01e-06
Q9ESN6	NES-CTRL	1.02438	0.256815	32.4229	0.00035533	0.0013982
Q9ESN9	NES-CTRL	1.49253	0.229248	32.4229	2.35e-07	2.92e-06
Q9ESW4	NES-CTRL	0.23928	0.233979	33.4229	0.313817	0.384923
Q9ESX4	NES-CTRL	0.0680295	0.218483	33.4229	0.757451	0.789121
Q9ET77	NES-CTRL	1.18235	0.252966	32.4229	4.98e-05	0.00026432
Q9JHI5	NES-CTRL	0.23614	0.219827	32.4229	0.290659	0.362205
Q9JHK4	NES-CTRL	0.424805	0.227621	32.4229	0.0710699	0.113161
Q9JHR7	NES-CTRL	0.39689	0.273403	32.4229	0.156204	0.217729
Q9JHU4	NES-CTRL	1.1737	0.223815	33.4229	8.67e-06	5.89e-05
Q9JI18	NES-CTRL	0.481552	0.36733	25.4229	0.201593	0.268504
Q9JI46	NES-CTRL	0.899638	0.257223	33.4229	0.00134971	0.00425687
Q9JI90	NES-CTRL	2.42964	0.298236	32.4229	2.4e-09	8.15e-08
Q9JI91	NES-CTRL	2.45907	0.237729	33.4229	5.95e-12	1.44e-09
Q9JIA1	NES-CTRL	0.351753	0.240802	33.4229	0.153419	0.214395
Q9JIF0	NES-CTRL	0.962708	0.229983	33.4229	0.00019419	0.00083933
Q9JIF7	NES-CTRL	1.30548	0.24237	32.4229	6.21e-06	4.4e-05
Q9JIG8	NES-CTRL	0.343449	0.218763	32.4229	0.126134	0.182806
Q9JII6	NES-CTRL	0.250541	0.237955	32.4229	0.300174	0.370892
Q9JIK5	NES-CTRL	0.114986	0.340365	25.4229	0.738263	0.771789
Q9JIS5	NES-CTRL	0.678175	0.241276	33.4229	0.00820337	0.0188256
Q9JIX8	NES-CTRL	-0.0677202	0.283731	32.4229	0.812858	0.835002
Q9JIZ9	NES-CTRL	1.50083	0.243754	33.4229	5.77e-07	5.88e-06
Q9JJ69	NES-CTRL	1.52087	0.24531	32.4229	5.77e-07	5.88e-06
Q9JJG6	NES-CTRL	0.428498	0.319833	25.4229	0.192179	0.258485
Q9JJI8	NES-CTRL	0.359864	0.22862	32.4229	0.12518	0.181932
Q9JJK2	NES-CTRL	0.475346	0.256258	32.4229	0.072716	0.115072
Q9JJR8	NES-CTRL	0.662136	0.241636	32.4229	0.00990268	0.022167
Q9JJV2	NES-CTRL	0.670757	0.231607	32.4229	0.00671522	0.0159114
Q9JJV5	NES-CTRL	0.822838	0.290208	32.4229	0.00782175	0.0180635
Q9JJY3	NES-CTRL	1.18545	0.268775	32.4229	0.00010668	0.00050943
Q9JK48	NES-CTRL	0.904066	0.249961	32.4229	0.00100075	0.00331611
Q9JKB1	NES-CTRL	0.762795	0.222312	32.4199	0.00165838	0.00504433
Q9JKC6	NES-CTRL	0.378498	0.210447	33.4229	0.0811272	0.127095
Q9JKD3	NES-CTRL	0.587352	0.212256	33.4229	0.00914625	0.0206641
Q9JKK7	NES-CTRL	0.656556	0.230107	32.4229	0.00747876	0.0173553
Q9JKR6	NES-CTRL	-0.0433122	0.219211	32.4229	0.844605	0.862752
Q9JKY5	NES-CTRL	1.09306	0.228207	33.4229	3.33e-05	0.0001863
Q9JL56	NES-CTRL	0.441566	0.223475	33.4229	0.0564674	0.0931107
Q9JL62	NES-CTRL	0.53627	0.261503	33.4229	0.0482016	0.0821004
Q9JLB0	NES-CTRL	2.17572	0.247461	33.4229	3.28e-10	1.94e-08
Q9JLC8	NES-CTRL	1.67363	0.256554	33.4229	1.96e-07	2.54e-06
Q9JLI8	NES-CTRL	0.934912	0.288583	31.4229	0.00282655	0.00776592
Q9JLM8	NES-CTRL	0.680636	0.22901	32.4229	0.00553838	0.0135347
Q9JLN9	NES-CTRL	0.716028	0.249314	33.4229	0.00703244	0.0165198
Q9JLV5	NES-CTRL	0.73255	0.226132	33.4229	0.00270841	0.00750734
Q9JLZ3	NES-CTRL	0.183643	0.25333	33.4229	0.473549	0.536607
Q9JM14	NES-CTRL	0.13523	0.262607	32.4229	0.610081	0.659865
Q9JM52	NES-CTRL	1.66772	0.31084	32.4229	6.61e-06	4.63e-05
Q9JM76	NES-CTRL	0.656763	0.231366	33.4229	0.0076497	0.0177066
Q9JMA1	NES-CTRL	1.02114	0.241599	32.4229	0.00018086	0.0007911
Q9JMC3	NES-CTRL	0.750905	0.244977	33.4229	0.00428389	0.0110222
Q9JME5	NES-CTRL	0.70061	0.237236	32.4229	0.00581072	0.0140576
Q9JMG7	NES-CTRL	0.503456	0.224641	32.4229	0.0319875	0.0583946
Q9JMH6	NES-CTRL	0.667396	0.227572	32.4229	0.00612198	0.0146807
Q9JMH9	NES-CTRL	0.808011	0.225042	32.4229	0.00107567	0.00353226
Q9QUG9	NES-CTRL	1.95875	0.23971	33.4229	1.78e-09	6.39e-08
Q9QUI0	NES-CTRL	0.581896	0.221711	32.4229	0.0131253	0.0280872
Q9QUJ7	NES-CTRL	0.989458	0.226415	33.4229	0.00011395	0.00053823
Q9QUM9	NES-CTRL	0.427548	0.238067	32.4229	0.0818327	0.127926
Q9QUP5	NES-CTRL	0.166606	0.253131	33.4229	0.514929	0.572653
Q9QUR6	NES-CTRL	0.998814	0.218443	33.4229	6.31e-05	0.00032457
Q9QUR7	NES-CTRL	0.425641	0.224802	32.4229	0.0672573	0.107681
Q9QVP9	NES-CTRL	1.82211	0.252899	32.4229	3.24e-08	6.03e-07
Q9QWI6	NES-CTRL	0.826684	0.240026	33.4229	0.00156133	0.00478238
Q9QWL7	NES-CTRL	0.756455	0.509317	32.4229	0.147141	0.206899
Q9QWY8	NES-CTRL	1.34471	0.293213	33.4229	6.06e-05	0.00031421
Q9QX47	NES-CTRL	-0.104566	0.222537	32.4229	0.641583	0.68849
Q9QXB9	NES-CTRL	1.00704	0.227166	32.4229	0.0001	0.00048167
Q9QXL2	NES-CTRL	0.908457	0.218829	33.4229	0.0002145	0.00091803
Q9QXS1	NES-CTRL	1.3699	0.217015	33.4229	3.65e-07	4.03e-06
Q9QXS6	NES-CTRL	1.37778	0.214844	32.4229	3.11e-07	3.62e-06
Q9QXY6	NES-CTRL	0.222427	0.252517	32.4229	0.384887	0.456194
Q9QXZ0	NES-CTRL	1.12141	0.221194	33.4229	1.45e-05	9.25e-05
Q9QY76	NES-CTRL	0.366797	0.211522	32.4229	0.0924029	0.142313
Q9QY81	NES-CTRL	-0.458132	0.33568	30.4229	0.18233	0.247828
Q9QYA2	NES-CTRL	0.0487356	0.262071	32.4229	0.853632	0.870752
Q9QYB1	NES-CTRL	0.724847	0.247988	32.4229	0.0062754	0.0149829
Q9QYB5	NES-CTRL	0.438605	0.253542	33.4229	0.0928723	0.142936
Q9QYB8	NES-CTRL	1.09481	0.240816	32.4229	7.21e-05	0.00036251
Q9QYC0	NES-CTRL	1.08253	0.223725	33.4229	2.88e-05	0.00016639
Q9QYF9	NES-CTRL	0.151274	0.249374	33.4229	0.548206	0.601267
Q9QYG0	NES-CTRL	0.149044	0.263988	33.4229	0.576126	0.628109
Q9QYJ0	NES-CTRL	0.901231	0.232593	33.4229	0.00047234	0.00178102
Q9QYR6	NES-CTRL	1.41982	0.22842	32.4229	5.51e-07	5.71e-06
Q9QYS2	NES-CTRL	0.557607	0.236924	33.4229	0.0246241	0.0469101
Q9QYX7	NES-CTRL	0.769294	0.29624	31.5254	0.0141722	0.0298599
Q9QZ06	NES-CTRL	0.85184	0.242794	32.4229	0.00134521	0.00425687
Q9QZ88	NES-CTRL	0.722653	0.2313	33.4229	0.00367123	0.00969684
Q9QZB7	NES-CTRL	0.384607	0.219945	32.4229	0.0898146	0.139012
Q9QZE5	NES-CTRL	1.02841	0.256941	33.4229	0.00032861	0.00133121
[truncated: 192 more rows]

## Sheet: H2B-CTRL
Protein	Label	log2FC	SE	DF	pvalue	adj.pvalue
A2A432	H2B-CTRL	1.5357	0.224747	32.4229	9.31193e-08	1.25054e-06
A2A690	H2B-CTRL	0.827209	0.222552	33.4229	0.000735832	0.00128498
A2A6A1	H2B-CTRL	0.974795	0.276268	31.5445	0.00130654	0.00203885
A2AAE1	H2B-CTRL	0.782905	0.40141	26.5311	0.0617687	0.0674372
A2AG50	H2B-CTRL	1.55757	0.304326	32.4229	1.3626e-05	8.09286e-05
A2AGL3	H2B-CTRL	0.89415	0.240571	32.4229	0.000759858	0.00131702
A2AGT5	H2B-CTRL	1.08439	0.243719	32.4229	9.54126e-05	0.000297519
A2AHG0	H2B-CTRL	1.45992	0.297837	33.4229	2.39295e-05	0.000117448
A2AJA9	H2B-CTRL	0.717234	0.251438	32.4229	0.00749258	0.00929776
A2AJI0	H2B-CTRL	0.325873	0.270767	33.4229	0.23723	0.246697
A2ALS5	H2B-CTRL	1.1862	0.240242	32.4229	2.31041e-05	0.000114746
A2AN08	H2B-CTRL	1.03701	0.222126	32.4229	5.05762e-05	0.000191791
A2ARS0	H2B-CTRL	0.801608	0.224051	32.4229	0.0011137	0.00179257
A2AWA9	H2B-CTRL	1.19031	0.22984	32.4229	1.14047e-05	7.13737e-05
A2CG49	H2B-CTRL	1.1644	0.352206	25.4229	0.00282079	0.00390804
A2RT62	H2B-CTRL	1.12783	0.241129	32.4229	4.93156e-05	0.000190391
A6H5Z3	H2B-CTRL	0.841713	0.243255	32.4229	0.00153331	0.00231957
A6H630	H2B-CTRL	0.775981	0.288923	28.4229	0.0119489	0.0144111
A6H6A9	H2B-CTRL	1.54951	0.340475	28.4287	9.17252e-05	0.000292266
B0V2N1	H2B-CTRL	0.645251	0.267317	32.4229	0.0216036	0.025101
B1AWN6	H2B-CTRL	0.469792	0.246399	33.4229	0.065195	0.0710363
B1AZP2	H2B-CTRL	1.12692	0.235447	32.4229	3.59121e-05	0.000154443
B2RQC6	H2B-CTRL	0.870298	0.257398	32.4229	0.00189718	0.00276085
B2RSH2	H2B-CTRL	1.00965	0.239941	33.4229	0.000182294	0.000462926
B2RXS4	H2B-CTRL	0.969821	0.352817	25.4229	0.010852	0.0131825
B2RY56	H2B-CTRL	1.86845	0.253263	32.4229	1.99616e-08	3.03444e-07
B9EJ86	H2B-CTRL	1.16405	0.257705	33.4229	7.42402e-05	0.000253133
B9EJA2	H2B-CTRL	0.888455	0.230667	32.4229	0.000522165	0.000993065
B9EKR1	H2B-CTRL	1.128	0.2547	33.4229	9.60692e-05	0.000298715
D3YVF0	H2B-CTRL	-0.039514	0.251335	32.4229	0.876049	0.880878
D3YXK2	H2B-CTRL	3.46515	0.242909	33.4229	8.98795e-16	9.83731e-14
D3YZI9	H2B-CTRL	0.876681	0.270425	33.4229	0.00269127	0.00374979
D3YZP9	H2B-CTRL	1.87092	0.218624	32.4229	7.9446e-10	1.61067e-08
D3Z4S3	H2B-CTRL	0.913201	0.238449	32.4229	0.000555132	0.00103685
D3Z7P3	H2B-CTRL	0.939249	0.232484	33.4229	0.00029523	0.000645612
E9PUL5	H2B-CTRL	0.410305	0.276796	31.4197	0.148212	0.156204
E9PV24	H2B-CTRL	1.61101	0.213671	32.4229	1.26936e-08	1.95678e-07
E9PVA8	H2B-CTRL	0.914803	0.228915	33.4229	0.000334531	0.00071028
E9Q3L2	H2B-CTRL	0.929522	0.234131	33.4229	0.00036041	0.000750986
E9Q401	H2B-CTRL	0.685799	0.256043	32.4229	0.0115188	0.0139384
E9Q4P1	H2B-CTRL	1.05655	0.293162	32.4229	0.00103669	0.00168847
E9Q4S1	H2B-CTRL	0.607927	0.232707	33.4229	0.0133695	0.0160098
E9Q4Z2	H2B-CTRL	0.295318	0.235984	33.4229	0.219466	0.228767
E9Q557	H2B-CTRL	-0.131943	0.376831	33.4229	0.728431	0.735148
E9Q634	H2B-CTRL	0.876684	0.272558	32.4229	0.00293871	0.0040306
E9Q735	H2B-CTRL	1.40423	0.254023	32.4229	4.10149e-06	3.35006e-05
E9Q7G0	H2B-CTRL	2.63246	0.320198	33.4229	1.55222e-09	2.9279e-08
E9Q8I9	H2B-CTRL	1.12951	0.26436	33.4229	0.0001512	0.000412539
F6SEU4	H2B-CTRL	0.90881	0.215162	33.4229	0.000174108	0.000448379
F6ZDS4	H2B-CTRL	2.80605	0.334585	28.7117	3.29221e-09	5.71956e-08
F8VPU2	H2B-CTRL	1.31147	0.327414	25.4229	0.000476358	0.000926064
G3X9K3	H2B-CTRL	1.17532	0.252606	33.4229	4.98595e-05	0.000190921
G5E829	H2B-CTRL	0.987056	0.234175	32.4229	0.000186942	0.000471649
G5E8K5	H2B-CTRL	1.06396	0.228765	33.4229	5.01349e-05	0.000191194
O08529	H2B-CTRL	1.32484	0.24244	33.4229	4.5039e-06	3.62465e-05
O08532	H2B-CTRL	0.925983	0.244422	33.4229	0.000602259	0.00109599
O08539	H2B-CTRL	1.0264	0.239841	33.4229	0.000148226	0.00040711
O08547	H2B-CTRL	1.09843	0.211172	33.4229	9.83974e-06	6.58691e-05
O08553	H2B-CTRL	1.29317	0.235658	32.4229	4.61807e-06	3.67883e-05
O08582	H2B-CTRL	1.14947	0.246222	32.4229	5.05964e-05	0.000191791
O08585	H2B-CTRL	0.606618	0.217534	33.4229	0.0086708	0.0106751
O08599	H2B-CTRL	0.940773	0.226551	33.4229	0.000213802	0.000520592
O08688	H2B-CTRL	1.35895	0.310359	33.4229	0.000111156	0.00033202
O08709	H2B-CTRL	0.842252	0.242149	33.4229	0.00142272	0.00217785
O08749	H2B-CTRL	1.0794	0.258206	33.4229	0.000197363	0.000489828
O08756	H2B-CTRL	0.835524	0.253301	33.4229	0.00231343	0.00328837
O08759	H2B-CTRL	2.50803	0.273288	32.4229	1.56817e-10	3.77223e-09
O08784	H2B-CTRL	0.490986	0.229713	32.4229	0.0402036	0.0449697
O08788	H2B-CTRL	1.0073	0.230052	33.4229	0.000111179	0.00033202
O08807	H2B-CTRL	0.871183	0.20999	32.4229	0.000225872	0.000540364
O08808	H2B-CTRL	0.546826	0.376808	28.4505	0.157661	0.165604
O08810	H2B-CTRL	2.54659	0.304467	32.4229	1.33268e-09	2.58163e-08
O08842	H2B-CTRL	0.477035	0.290246	31.4259	0.110238	0.117141
O08914	H2B-CTRL	1.07779	0.242383	33.4229	9.11751e-05	0.000290936
O08917	H2B-CTRL	0.904549	0.24197	32.4229	0.00071595	0.00126185
O08989	H2B-CTRL	0.760028	0.275416	32.4229	0.00944149	0.0115784
O09061	H2B-CTRL	0.883324	0.235813	32.4229	0.000701054	0.00124159
O09111	H2B-CTRL	0.590188	0.255452	32.4229	0.027379	0.0312637
O09131	H2B-CTRL	1.18594	0.285926	31.4229	0.000237101	0.000557954
O09167	H2B-CTRL	0.203732	0.216734	32.4229	0.354163	0.365518
O35083	H2B-CTRL	0.559655	0.267137	33.4229	0.0438256	0.0488464
O35098	H2B-CTRL	1.0006	0.244151	33.4229	0.000249884	0.000580675
O35129	H2B-CTRL	1.01034	0.249232	33.4229	0.000283835	0.000632036
O35136	H2B-CTRL	0.985152	0.226743	33.4229	0.000122646	0.000355758
O35143	H2B-CTRL	0.375095	0.218241	32.4229	0.0952014	0.101607
O35226	H2B-CTRL	0.790398	0.243598	33.4229	0.0026712	0.0037315
O35239	H2B-CTRL	1.13694	0.242422	33.4229	4.47004e-05	0.000178311
O35250	H2B-CTRL	1.0744	0.249882	32.4228	0.00014675	0.000404071
O35286	H2B-CTRL	3.68865	0.312627	32.4229	2.83511e-13	1.44327e-11
O35295	H2B-CTRL	0.958252	0.243497	32.4229	0.000412982	0.000830899
O35304	H2B-CTRL	0.761014	0.307603	32.4229	0.0187764	0.0219912
O35343	H2B-CTRL	1.67912	0.252861	33.4229	1.39496e-07	1.78571e-06
O35344	H2B-CTRL	1.0477	0.422456	29.5618	0.0190672	0.022296
O35381	H2B-CTRL	3.96218	0.29115	33.4229	3.46638e-15	2.9138e-13
O35382	H2B-CTRL	0.631376	0.250628	32.4229	0.0168823	0.0199113
O35405	H2B-CTRL	0.92084	0.238554	33.4229	0.000492259	0.000946054
O35449	H2B-CTRL	0.734882	0.274013	33.4229	0.0112882	0.013667
O35465	H2B-CTRL	1.32588	0.228543	32.4229	1.84241e-06	1.72352e-05
O35526	H2B-CTRL	0.867117	0.22783	32.4229	0.000593189	0.00108502
O35551	H2B-CTRL	1.38241	0.352638	25.4229	0.000593786	0.00108502
O35598	H2B-CTRL	0.884406	0.248006	32.4229	0.00114997	0.00183877
O35633	H2B-CTRL	0.853998	0.218892	32.4229	0.000454256	0.000894214
O35638	H2B-CTRL	3.21398	0.368223	25.4229	4.01779e-09	6.87105e-08
O35643	H2B-CTRL	0.802373	0.238563	33.4229	0.00194343	0.00282294
O35678	H2B-CTRL	0.941135	0.242719	32.4229	0.000485828	0.000936984
O35685	H2B-CTRL	0.815958	0.233259	33.4229	0.00134761	0.00208409
O35841	H2B-CTRL	2.81807	0.248447	33.4229	5.30696e-13	2.48986e-11
O35864	H2B-CTRL	1.12985	0.242582	33.4229	4.91578e-05	0.000190391
O35900	H2B-CTRL	2.22102	0.269376	33.4229	1.45403e-09	2.76772e-08
O35927	H2B-CTRL	1.18337	0.233667	32.4229	1.59471e-05	9.03662e-05
O35954	H2B-CTRL	1.37274	0.255097	33.4229	5.77038e-06	4.31862e-05
O54734	H2B-CTRL	0.858683	0.225723	33.4229	0.000576299	0.00106818
O54774	H2B-CTRL	0.63042	0.245646	33.4229	0.0149376	0.0177806
O54781	H2B-CTRL	1.0657	0.275781	30.4984	0.000542554	0.0010247
O54828	H2B-CTRL	0.796095	0.250025	33.4229	0.00313702	0.00427048
O54829	H2B-CTRL	1.15571	0.243791	33.4229	3.85083e-05	0.000161794
O54833	H2B-CTRL	1.33838	0.276654	33.4229	2.89126e-05	0.000133523
O54865	H2B-CTRL	0.909873	0.239231	33.4229	0.000577636	0.00106975
O54916	H2B-CTRL	0.565107	0.254954	31.4689	0.0340124	0.0382989
O54983	H2B-CTRL	1.07295	0.247276	32.4229	0.000131046	0.000371665
O54984	H2B-CTRL	0.997191	0.256065	33.4229	0.000446897	0.000885256
O54988	H2B-CTRL	1.56491	0.269714	33.4229	1.65238e-06	1.58643e-05
O54991	H2B-CTRL	0.986079	0.241018	33.4229	0.000254943	0.000587954
O55013	H2B-CTRL	0.634462	0.252238	32.4229	0.0170365	0.0200608
O55017	H2B-CTRL	-0.101993	0.44215	33.4229	0.818974	0.825384
O55022	H2B-CTRL	0.663515	0.365768	27.6149	0.0805533	0.0867345
O55023	H2B-CTRL	1.03018	0.246833	33.4229	0.000201268	0.000496145
O55029	H2B-CTRL	1.14984	0.358135	30.465	0.00311652	0.0042505
O55042	H2B-CTRL	0.771447	0.220068	32.4229	0.00135621	0.00209067
O55091	H2B-CTRL	0.899552	0.225899	33.4229	0.000348296	0.000733096
O55106	H2B-CTRL	0.990863	0.232078	33.4229	0.000152562	0.000413316
O55125	H2B-CTRL	0.953181	0.26498	33.4229	0.00102614	0.00167503
O55126	H2B-CTRL	1.10876	0.267329	32.4229	0.000226599	0.000540921
O55131	H2B-CTRL	1.13807	0.242661	33.4229	4.46947e-05	0.000178311
O55137	H2B-CTRL	1.02169	0.258272	32.4229	0.000389845	0.000793834
O55142	H2B-CTRL	0.535784	0.211747	32.4229	0.0164436	0.0194253
O55143	H2B-CTRL	0.922519	0.232363	33.4229	0.000360331	0.000750986
O55201	H2B-CTRL	3.12135	0.231047	33.4229	4.26684e-15	3.33575e-13
O55234	H2B-CTRL	0.803872	0.230681	32.4229	0.00143463	0.00218851
O70133	H2B-CTRL	3.45204	0.23547	33.4229	4.0766e-16	5.94912e-14
O70161	H2B-CTRL	1.04873	0.224019	32.4229	4.87221e-05	0.000189773
O70172	H2B-CTRL	1.14434	0.235538	32.4229	2.91044e-05	0.000133843
O70251	H2B-CTRL	0.628201	0.217678	33.4229	0.00678894	0.00854571
O70252	H2B-CTRL	0.774451	0.240733	32.4229	0.00293453	0.00402739
O70274	H2B-CTRL	0.833866	0.256263	33.4229	0.00260605	0.00365448
O70309	H2B-CTRL	0.249355	0.244961	32.4229	0.316243	0.326844
O70311	H2B-CTRL	1.19024	0.340659	25.4229	0.00176211	0.00259398
O70318	H2B-CTRL	1.0135	0.235438	32.4229	0.00014461	0.000400192
O70325	H2B-CTRL	0.998605	0.224067	32.4229	9.33978e-05	0.000296731
O70435	H2B-CTRL	1.07593	0.232922	33.4229	5.50126e-05	0.000202731
O70439	H2B-CTRL	0.709571	0.230278	33.4229	0.00410746	0.0053969
O70443	H2B-CTRL	1.06119	0.229092	33.4229	5.29698e-05	0.000197531
O70451	H2B-CTRL	0.902453	0.226357	32.4229	0.000357265	0.000747154
O70481	H2B-CTRL	0.893974	0.337358	25.4229	0.0136542	0.0163239
O70493	H2B-CTRL	1.01511	0.230426	32.4229	0.000108299	0.000325193
O70503	H2B-CTRL	0.578838	0.232466	33.4229	0.0179168	0.0210408
O70566	H2B-CTRL	0.874292	0.238856	33.4229	0.000861433	0.00145388
O70589	H2B-CTRL	1.12923	0.241619	32.4229	4.98431e-05	0.000190921
O70591	H2B-CTRL	0.843643	0.248313	32.4229	0.00181568	0.00265715
O88291	H2B-CTRL	1.60657	0.237347	33.4229	9.59218e-08	1.28032e-06
O88342	H2B-CTRL	0.918311	0.232344	32.4229	0.000393707	0.000798726
O88343	H2B-CTRL	0.901628	0.225814	33.4229	0.000337845	0.000715969
O88384	H2B-CTRL	0.785091	0.238817	32.4229	0.00243627	0.00344287
O88441	H2B-CTRL	1.01243	0.227464	32.4229	9.49663e-05	0.000297398
O88444	H2B-CTRL	-0.178029	0.447376	30.4229	0.693453	0.701464
O88447	H2B-CTRL	1.13285	0.24631	32.4229	6.18425e-05	0.000223629
O88448	H2B-CTRL	1.51394	0.344005	25.4229	0.000170468	0.000442651
O88485	H2B-CTRL	0.71704	0.239041	32.4229	0.00516148	0.00664226
O88487	H2B-CTRL	1.06499	0.231957	32.4229	6.32814e-05	0.000226345
O88532	H2B-CTRL	3.19329	0.405589	29.2171	1.04894e-08	1.6519e-07
O88533	H2B-CTRL	0.773257	0.255825	32.4229	0.00486661	0.00628866
O88544	H2B-CTRL	0.918755	0.259917	33.4229	0.00121851	0.00193004
O88569	H2B-CTRL	4.52186	0.267775	33.4229	6.24799e-18	3.57561e-15
O88587	H2B-CTRL	1.08587	0.245338	33.4229	9.68354e-05	0.000299396
O88602	H2B-CTRL	0.867352	0.297043	33.4229	0.00622649	0.00789218
O88643	H2B-CTRL	0.995448	0.229496	33.4229	0.00012526	0.000359363
O88685	H2B-CTRL	1.28604	0.224689	32.4229	2.31303e-06	2.06663e-05
O88696	H2B-CTRL	0.816661	0.251435	32.4229	0.0027044	0.00376347
O88712	H2B-CTRL	1.38809	0.256364	33.4229	5.22681e-06	4.07275e-05
O88737	H2B-CTRL	0.837787	0.255792	33.4229	0.00246198	0.00347471
O88738	H2B-CTRL	1.28964	0.362941	27.4529	0.00139972	0.00214802
O88741	H2B-CTRL	0.93867	0.234544	33.4229	0.000328998	0.000701242
O88844	H2B-CTRL	1.0854	0.250411	32.4229	0.000132784	0.000373126
O88935	H2B-CTRL	0.978127	0.230129	33.4229	0.000161273	0.000426876
O88998	H2B-CTRL	0.694521	0.228351	32.4229	0.00463604	0.00601915
O89051	H2B-CTRL	0.896793	0.345495	25.4229	0.0154667	0.0183704
O89053	H2B-CTRL	0.963403	0.237195	33.4229	0.000277546	0.000623766
O89112	H2B-CTRL	1.81574	0.225492	33.4229	2.47779e-09	4.40966e-08
P00405	H2B-CTRL	0.772556	0.226397	33.4229	0.00170197	0.00252583
P00493	H2B-CTRL	1.20169	0.244887	33.4229	2.35526e-05	0.000115857
P00848	H2B-CTRL	0.524709	0.210026	32.4229	0.017735	0.0208384
P00920	H2B-CTRL	0.916764	0.276948	33.4229	0.00224197	0.00319874
P01831	H2B-CTRL	0.577017	0.229519	33.4229	0.0169254	0.0199514
P01942	H2B-CTRL	0.629358	0.241215	33.4229	0.0134768	0.0161294
P02088	H2B-CTRL	0.709399	0.248135	33.4229	0.00726846	0.00906074
P02463	H2B-CTRL	0.49891	0.286463	32.4229	0.0910564	0.0974682
P02468	H2B-CTRL	0.443585	0.251798	32.4229	0.0875531	0.09381
P02535	H2B-CTRL	0.32698	0.419941	32.4229	0.441842	0.454061
P03888	H2B-CTRL	0.70628	0.217316	32.4229	0.00269004	0.00374979
P03893	H2B-CTRL	0.408559	0.217102	32.4229	0.0688554	0.0749127
P03911	H2B-CTRL	0.556012	0.22035	33.4229	0.0165562	0.0195478
P03921	H2B-CTRL	0.989842	0.222344	32.4229	9.47169e-05	0.000297051
P04104	H2B-CTRL	0.145866	0.397763	32.4229	0.716214	0.723151
P04370	H2B-CTRL	0.8466	0.23072	32.4229	0.000866096	0.00145949
P04627	H2B-CTRL	0.829955	0.300316	27.4271	0.0100919	0.0123003
P04919	H2B-CTRL	0.395411	0.267476	30.4241	0.149606	0.157521
P04925	H2B-CTRL	0.796695	0.231766	32.4229	0.00163028	0.0024343
P05063	H2B-CTRL	1.05489	0.240289	33.4229	0.000107517	0.00032418
P05064	H2B-CTRL	0.966238	0.234157	33.4229	0.000230481	0.000547922
P05201	H2B-CTRL	0.812472	0.248473	32.4229	0.00255243	0.00359079
P05202	H2B-CTRL	1.13081	0.245247	32.4229	5.97895e-05	0.000217769
P05480	H2B-CTRL	0.515293	0.300986	32.4229	0.0964448	0.102834
P05555	H2B-CTRL	-0.1221	0.235993	32.4229	0.608398	0.619722
P06151	H2B-CTRL	1.07029	0.226959	33.4229	4.14238e-05	0.000171088
P06745	H2B-CTRL	0.795688	0.231584	33.4229	0.00159692	0.00239922
P06801	H2B-CTRL	0.952447	0.23098	32.4229	0.000242634	0.000568657
P06837	H2B-CTRL	0.737776	0.231791	32.4229	0.00320975	0.00435865
P07214	H2B-CTRL	0.0933478	0.243925	33.4229	0.704372	0.712181
P07901	H2B-CTRL	1.15277	0.228398	33.4229	1.55569e-05	8.90933e-05
P08003	H2B-CTRL	0.622088	0.240693	32.4229	0.0144497	0.0172279
P08113	H2B-CTRL	0.42967	0.210832	33.4229	0.0495304	0.0547863
P08122	H2B-CTRL	0.387759	0.262423	32.4229	0.149161	0.157129
P08228	H2B-CTRL	0.10286	0.221214	33.4229	0.644961	0.655136
P08249	H2B-CTRL	0.806867	0.239344	33.4229	0.00190296	0.00276599
P08414	H2B-CTRL	2.53755	0.246708	32.4229	9.7483e-12	3.23319e-10
P08551	H2B-CTRL	1.32552	0.220729	33.4229	9.04992e-07	9.43347e-06
P08553	H2B-CTRL	1.43267	0.227692	33.4229	3.87711e-07	4.6125e-06
P08730	H2B-CTRL	0.304064	0.598947	33.4229	0.615022	0.626178
P08752	H2B-CTRL	1.0519	0.236672	32.4229	9.67407e-05	0.000299396
P09103	H2B-CTRL	0.506106	0.213281	33.4229	0.0235473	0.0272005
P09405	H2B-CTRL	1.9167	0.233986	32.4229	2.12165e-09	3.83825e-08
P09411	H2B-CTRL	0.989226	0.245282	33.4229	0.000301225	0.00065545
P09671	H2B-CTRL	0.643965	0.270818	33.4229	0.0232829	0.0269284
P0C7L0	H2B-CTRL	0.321546	0.302969	33.4229	0.296156	0.306228
P0DN34	H2B-CTRL	0.520146	0.217758	33.4229	0.0227091	0.0263435
P0DP27	H2B-CTRL	1.51115	0.351912	32.4229	0.00014908	0.000408942
P10126	H2B-CTRL	1.12144	0.237088	32.4229	4.2303e-05	0.000172984
P10493	H2B-CTRL	0.47918	0.401743	32.4229	0.241622	0.250787
P10605	H2B-CTRL	0.728804	0.252193	31.4229	0.00692912	0.00871215
P10630	H2B-CTRL	0.973827	0.242103	33.4229	0.000310529	0.000671025
P10637	H2B-CTRL	1.09153	0.23921	32.4229	6.86845e-05	0.000240946
P10639	H2B-CTRL	0.602826	0.237847	33.4229	0.0161204	0.0191053
P10649	H2B-CTRL	0.945838	0.261851	33.4229	0.000984623	0.00162056
P10852	H2B-CTRL	0.85225	0.248204	33.4229	0.00160641	0.00241017
P10922	H2B-CTRL	0.416263	0.231049	32.4229	0.0809106	0.0870764
P11031	H2B-CTRL	0.665203	0.241191	32.4229	0.0094783	0.011617
P11352	H2B-CTRL	0.81909	0.275447	33.4229	0.00542714	0.00694576
P11404	H2B-CTRL	0.465289	0.27785	32.4229	0.103632	0.110389
P11499	H2B-CTRL	1.26879	0.227622	32.4182	3.58485e-06	2.98374e-05
P11627	H2B-CTRL	0.857823	0.255688	32.4229	0.00203498	0.0029452
P11798	H2B-CTRL	1.19057	0.227989	33.4229	9.26056e-06	6.29545e-05
P11881	H2B-CTRL	0.948247	0.235481	33.4229	0.000306573	0.000663131
P11983	H2B-CTRL	0.894111	0.234925	32.4229	0.000593255	0.00108502
P12382	H2B-CTRL	1.28244	0.246193	32.4229	1.04393e-05	6.86235e-05
P12658	H2B-CTRL	1.41635	0.251973	32.423	3.1229e-06	2.67032e-05
P12787	H2B-CTRL	0.553302	0.210208	32.4229	0.0128872	0.0154407
P12815	H2B-CTRL	1.56872	0.230744	33.4229	8.79853e-08	1.18889e-06
P12960	H2B-CTRL	1.09967	0.246104	33.4229	8.55863e-05	0.000277965
P12970	H2B-CTRL	0.435926	0.215341	32.4229	0.0512368	0.0565025
P13020	H2B-CTRL	1.30239	0.258678	32.4229	1.73867e-05	9.58677e-05
P13595	H2B-CTRL	0.977917	0.229189	33.4229	0.000153744	0.000414465
P13707	H2B-CTRL	1.04771	0.24112	33.4229	0.00012251	0.000355758
P14094	H2B-CTRL	0.951786	0.241472	33.4229	0.000390813	0.000795064
P14115	H2B-CTRL	0.467795	0.229675	32.4229	0.0499075	0.0551476
P14131	H2B-CTRL	0.840967	0.226742	33.4229	0.000752449	0.00130735
P14148	H2B-CTRL	0.139892	0.232093	33.4229	0.550748	0.562308
P14152	H2B-CTRL	0.920282	0.232487	33.4229	0.00037257	0.000768667
P14206	H2B-CTRL	0.956187	0.24141	32.4229	0.000384426	0.000786456
P14211	H2B-CTRL	0.747552	0.236872	33.4229	0.00337859	0.00455593
P14231	H2B-CTRL	0.914905	0.259348	33.4229	0.00124249	0.00195952
P14685	H2B-CTRL	1.06596	0.260576	32.4229	0.000266267	0.000606513
P14733	H2B-CTRL	2.76185	0.317454	33.4229	4.20694e-10	9.20898e-09
P14824	H2B-CTRL	0.941969	0.22727	33.4229	0.000218702	0.000527829
P14869	H2B-CTRL	0.850938	0.234334	32.4229	0.000961781	0.00159134
P14873	H2B-CTRL	0.812274	0.222073	32.4229	0.000894464	0.00150152
P15105	H2B-CTRL	1.13808	0.256508	33.4229	9.38305e-05	0.000297051
P15209	H2B-CTRL	0.934138	0.261607	33.4229	0.00110374	0.00177915
P15508	H2B-CTRL	0.809038	0.234972	33.4229	0.00156564	0.00235987
P15532	H2B-CTRL	0.778973	0.234182	32.4229	0.00219652	0.0031468
P15864	H2B-CTRL	0.216381	0.220127	33.4229	0.332679	0.343669
P16054	H2B-CTRL	0.862552	0.232091	33.4229	0.00073681	0.00128516
P16125	H2B-CTRL	0.998742	0.23774	33.4229	0.000185982	0.000470652
P16330	H2B-CTRL	1.35589	0.247165	33.4229	4.22938e-06	3.44167e-05
P16332	H2B-CTRL	1.79257	0.559233	28.4229	0.00332159	0.00448825
P16460	H2B-CTRL	0.980822	0.256404	33.4229	0.00054301	0.0010247
P16546	H2B-CTRL	0.817459	0.224201	33.4229	0.000896176	0.00150324
P16858	H2B-CTRL	0.970677	0.23022	32.4229	0.000186263	0.00047082
P17095	H2B-CTRL	-0.660377	0.217628	32.4229	0.00472074	0.00611462
P17156	H2B-CTRL	1.25097	0.238861	33.4229	8.85189e-06	6.09333e-05
P17182	H2B-CTRL	0.86657	0.244921	33.4229	0.00120732	0.00191724
P17183	H2B-CTRL	0.777858	0.244612	32.4229	0.00323483	0.00438196
P17426	H2B-CTRL	0.927439	0.233009	33.4229	0.000350113	0.000735655
P17427	H2B-CTRL	0.915608	0.233677	33.4229	0.000417557	0.000839332
P17665	H2B-CTRL	0.703054	0.228657	32.4229	0.00425495	0.00558398
P17710	H2B-CTRL	0.957454	0.22921	33.4229	0.000199176	0.000492096
P17742	H2B-CTRL	0.93697	0.230124	33.4229	0.000269757	0.000610649
P17751	H2B-CTRL	1.07746	0.237948	33.4229	7.18596e-05	0.000246784
P17809	H2B-CTRL	1.08316	0.217716	33.4229	1.92611e-05	0.000102336
P18242	H2B-CTRL	0.617184	0.225039	33.4229	0.00972222	0.011896
P18572	H2B-CTRL	1.07711	0.235453	33.4229	6.2713e-05	0.000225117
P18654	H2B-CTRL	1.13958	0.279883	33.4229	0.000269726	0.000610649
P18760	H2B-CTRL	0.866323	0.22735	33.4229	0.000566042	0.00105207
P18872	H2B-CTRL	1.09278	0.2321	33.4229	4.23569e-05	0.000172984
P19096	H2B-CTRL	1.06514	0.2271	33.4229	4.4668e-05	0.000178311
P19157	H2B-CTRL	1.06275	0.229509	32.4229	5.64812e-05	0.000207794
P19246	H2B-CTRL	1.11558	0.24682	32.4229	7.7841e-05	0.000259747
P19253	H2B-CTRL	0.0197839	0.227886	33.4229	0.931337	0.934324
P19536	H2B-CTRL	0.670096	0.21144	33.4229	0.00326256	0.00441394
P19783	H2B-CTRL	1.01538	0.246905	32.4228	0.000250379	0.000581209
P20029	H2B-CTRL	0.713972	0.227898	32.4229	0.00365863	0.00486854
P20060	H2B-CTRL	0.293646	0.213352	32.4229	0.178147	0.186496
P20108	H2B-CTRL	0.687712	0.23845	33.4229	0.00682039	0.00858036
P20152	H2B-CTRL	0.959275	0.254003	32.4229	0.000643658	0.00115679
P20357	H2B-CTRL	1.56563	0.308489	33.4229	1.43207e-05	8.35945e-05
P20444	H2B-CTRL	1.1627	0.234312	33.4229	2.00121e-05	0.000105051
P20917	H2B-CTRL	1.26326	0.252554	33.4229	1.77914e-05	9.76076e-05
P21107	H2B-CTRL	0.505083	0.226859	32.4229	0.0330544	0.0372393
P21126	H2B-CTRL	0.803004	0.228284	32.4229	0.00131246	0.00204483
P21278	H2B-CTRL	0.882293	0.239654	32.4229	0.000837591	0.00142256
P21279	H2B-CTRL	0.911252	0.230951	32.4229	0.00040122	0.000810634
P21836	H2B-CTRL	0.620622	0.254459	32.4229	0.020377	0.0237136
P21981	H2B-CTRL	1.62611	0.370277	25.4229	0.000174667	0.000449291
P21995	H2B-CTRL	1.42148	0.263967	32.4229	6.23405e-06	4.59473e-05
P22315	H2B-CTRL	1.06555	0.342981	25.4229	0.00460904	0.00598765
P22437	H2B-CTRL	0.273045	0.224633	33.4229	0.232686	0.242201
P22723	H2B-CTRL	0.068625	0.328928	25.4229	0.836398	0.842168
P22892	H2B-CTRL	0.973289	0.221978	32.4229	0.000114966	0.0003378
P23116	H2B-CTRL	0.5725	0.288951	33.4229	0.0558328	0.0614161
P23242	H2B-CTRL	0.694398	0.283023	33.4229	0.0195239	0.0227935
P23506	H2B-CTRL	0.485885	0.211511	33.4229	0.0280017	0.0319249
P23591	H2B-CTRL	1.09527	0.247444	33.4229	9.67434e-05	0.000299396
P23818	H2B-CTRL	0.659016	0.280727	33.4229	0.0249653	0.0287475
P23819	H2B-CTRL	1.14318	0.229004	33.4229	1.83242e-05	9.92272e-05
P24270	H2B-CTRL	0.683518	0.234215	33.4229	0.00625226	0.00792026
P24369	H2B-CTRL	0.886453	0.253177	33.4229	0.00133571	0.00207367
P24472	H2B-CTRL	1.04181	0.239904	32.4229	0.00012972	0.000368775
P24527	H2B-CTRL	1.48586	0.233054	32.4229	3.46768e-07	4.17075e-06
P24529	H2B-CTRL	0.867141	0.228456	33.4229	0.000590197	0.00108502
P24547	H2B-CTRL	1.5174	0.259281	33.4229	1.42359e-06	1.39741e-05
P24549	H2B-CTRL	0.765894	0.237425	33.4229	0.00280838	0.00389826
P25444	H2B-CTRL	0.850518	0.227782	32.4229	0.000724657	0.00127144
P26039	H2B-CTRL	1.19386	0.248885	33.4229	3.26239e-05	0.000143979
P26040	H2B-CTRL	1.04921	0.273919	32.4228	0.00055418	0.00103685
P26041	H2B-CTRL	0.998152	0.240826	33.4229	0.000218703	0.000527829
P26043	H2B-CTRL	1.15591	0.240682	33.4229	3.20697e-05	0.000142395
P26369	H2B-CTRL	1.76452	0.221558	33.4229	3.167e-09	5.54605e-08
P26443	H2B-CTRL	1.07766	0.240399	33.4229	8.20497e-05	0.00026968
P26638	H2B-CTRL	0.865631	0.248404	32.4229	0.00143468	0.00218851
P26645	H2B-CTRL	0.912911	0.238365	32.4229	0.000554939	0.00103685
P26883	H2B-CTRL	0.699732	0.214109	32.4229	0.00256434	0.00360291
P27048	H2B-CTRL	2.51214	0.250008	33.4229	1.24637e-11	3.89759e-10
P27601	H2B-CTRL	0.961961	0.224057	33.4229	0.000142383	0.000396225
P27612	H2B-CTRL	1.11119	0.237158	32.4229	4.81601e-05	0.000188254
P27659	H2B-CTRL	0.811165	0.210254	32.4229	0.000512987	0.000979014
P27661	H2B-CTRL	2.35681	0.275748	33.4229	6.3657e-10	1.33986e-08
P27773	H2B-CTRL	0.708701	0.220482	33.4229	0.00289552	0.00398886
P28028	H2B-CTRL	1.12014	0.231665	32.4229	3.11472e-05	0.000139851
P28271	H2B-CTRL	1.035	0.22841	33.4229	7.11927e-05	0.000246194
P28474	H2B-CTRL	1.17457	0.23622	32.4229	2.08677e-05	0.000108502
P28571	H2B-CTRL	0.957227	0.26329	32.4229	0.000950398	0.00157369
P28650	H2B-CTRL	1.13248	0.250079	32.4229	7.59115e-05	0.000256436
P28652	H2B-CTRL	1.15567	0.231082	32.4229	1.91856e-05	0.000102183
P28656	H2B-CTRL	1.12209	0.24349	33.4229	5.68052e-05	0.000208286
P28658	H2B-CTRL	1.10011	0.247601	32.4229	9.71462e-05	0.000299934
P28660	H2B-CTRL	0.996205	0.224781	33.4229	9.51867e-05	0.000297519
P28661	H2B-CTRL	1.13942	0.273447	32.4229	0.00021445	0.000521589
P28663	H2B-CTRL	0.964443	0.252466	32.4229	0.000570317	0.00105888
P28667	H2B-CTRL	0.696816	0.215974	32.4229	0.00286318	0.00395426
P28705	H2B-CTRL	2.48316	0.284018	33.4229	3.7469e-10	8.36934e-09
P28738	H2B-CTRL	1.11501	0.226165	33.4229	2.20063e-05	0.000112289
P28740	H2B-CTRL	1.05551	0.238688	32.4229	0.000103197	0.0003155
P28741	H2B-CTRL	0.916061	0.335096	25.4229	0.011241	0.0136173
P28867	H2B-CTRL	0.866029	0.25462	33.4229	0.00175411	0.00258395
P29341	H2B-CTRL	1.14639	0.223109	33.4229	1.18766e-05	7.34403e-05
P29387	H2B-CTRL	1.03933	0.232722	32.4229	9.09356e-05	0.000290596
P30275	H2B-CTRL	0.908422	0.233668	33.4229	0.000455371	0.0008948
P30416	H2B-CTRL	1.33858	0.258728	33.4229	1.06897e-05	6.92812e-05
P30999	H2B-CTRL	1.11353	0.250004	32.4229	9.41232e-05	0.000297051
P31324	H2B-CTRL	1.08067	0.23297	33.4229	5.19708e-05	0.000195166
P31648	H2B-CTRL	0.991641	0.232594	32.4229	0.000162794	0.000429346
P31650	H2B-CTRL	1.06784	0.2162	33.4229	2.14252e-05	0.000110589
P31938	H2B-CTRL	1.35933	0.229074	33.4229	1.11749e-06	1.12728e-05
P32020	H2B-CTRL	0.796284	0.217301	33.4229	0.000851687	0.00144187
P32037	H2B-CTRL	0.934065	0.238903	33.4229	0.00042768	0.000855752
P32067	H2B-CTRL	1.80655	0.234855	33.4229	6.78976e-09	1.12597e-07
P32233	H2B-CTRL	1.5568	0.273093	33.4229	2.23347e-06	2.01196e-05
P32921	H2B-CTRL	0.902347	0.226709	33.4229	0.000350184	0.000735655
P33173	H2B-CTRL	1.22251	0.225433	32.4229	5.57939e-06	4.22605e-05
P35235	H2B-CTRL	1.49417	0.249052	32.4229	1.03378e-06	1.05745e-05
P35278	H2B-CTRL	0.816061	0.233726	32.4229	0.00140858	0.00215772
P35279	H2B-CTRL	0.955382	0.298887	27.4374	0.00348815	0.00468152
P35282	H2B-CTRL	0.766425	0.216448	32.4229	0.0012316	0.00194515
P35283	H2B-CTRL	0.920051	0.236244	33.4229	0.000446651	0.000885256
P35288	H2B-CTRL	0.479075	0.248214	32.4229	0.0623829	0.06804
P35293	H2B-CTRL	0.968884	0.230936	32.4229	0.000197675	0.00048993
P35438	H2B-CTRL	0.878982	0.237258	32.4229	0.000785552	0.00134974
P35486	H2B-CTRL	1.0965	0.252505	33.4229	0.00012347	0.000357508
P35550	H2B-CTRL	1.04054	0.42885	33.4229	0.0208048	0.0241986
P35564	H2B-CTRL	1.05057	0.231875	33.4229	7.13059e-05	0.000246196
P35585	H2B-CTRL	1.21748	0.279061	32.4229	0.000122414	0.000355758
P35700	H2B-CTRL	1.05869	0.221046	33.4229	3.33427e-05	0.000145974
P35762	H2B-CTRL	0.778926	0.239943	32.4229	0.00271662	0.00377807
P35802	H2B-CTRL	0.779972	0.226542	33.4229	0.00156642	0.00235987
P35803	H2B-CTRL	0.729023	0.214405	32.4229	0.00180246	0.00264626
P35922	H2B-CTRL	0.752651	0.349378	27.4229	0.040161	0.044945
P35979	H2B-CTRL	0.783869	0.223959	33.4229	0.00134031	0.00207786
P35980	H2B-CTRL	-0.00606353	0.225199	32.4229	0.978684	0.979579
P36536	H2B-CTRL	0.915772	0.288498	33.4229	0.00321916	0.00436872
P36916	H2B-CTRL	1.32843	0.231104	33.4229	1.93923e-06	1.7836e-05
P37040	H2B-CTRL	1.25788	0.229398	33.4229	4.25937e-06	3.45324e-05
P38060	H2B-CTRL	0.831814	0.24236	33.4229	0.00161313	0.00241693
P38647	H2B-CTRL	0.881154	0.231246	33.4229	0.000566164	0.00105207
P39053	H2B-CTRL	0.890714	0.224713	33.4229	0.000366936	0.000759909
P39054	H2B-CTRL	1.06705	0.26202	33.4229	0.000269136	0.000610649
P39447	H2B-CTRL	0.58022	0.243914	33.4229	0.0232324	0.0268936
P40124	H2B-CTRL	0.945476	0.230279	32.4229	0.000255165	0.000587954
P40142	H2B-CTRL	2.07076	0.241167	32.4229	7.36161e-10	1.53472e-08
P40237	H2B-CTRL	0.964223	0.241282	33.4229	0.000334536	0.00071028
P40336	H2B-CTRL	1.14372	0.335485	25.4229	0.00218049	0.00312785
P41105	H2B-CTRL	-0.000329099	0.244653	33.4229	0.998935	0.998935
P41216	H2B-CTRL	1.00617	0.240326	33.4229	0.00019381	0.00048265
P42125	H2B-CTRL	0.897319	0.25508	33.4229	0.00127676	0.00200489
P42208	H2B-CTRL	0.941781	0.2467	33.4229	0.000555029	0.00103685
P42669	H2B-CTRL	1.21487	0.234562	33.4229	1.05135e-05	6.89043e-05
P42859	H2B-CTRL	0.983662	0.242676	32.4229	0.000296031	0.000646719
P42932	H2B-CTRL	1.14665	0.230305	33.4229	1.90495e-05	0.000101706
P43006	H2B-CTRL	0.98234	0.2341	33.4229	0.00018854	0.000474929
P43274	H2B-CTRL	0.481447	0.203995	33.4229	0.0242555	0.027989
P43275	H2B-CTRL	0.324245	0.21559	32.4229	0.142262	0.150296
P43276	H2B-CTRL	0.420773	0.214703	32.4229	0.0586637	0.0642717
P43277	H2B-CTRL	0.746028	0.243677	32.4229	0.0044022	0.00575309
P45376	H2B-CTRL	0.909819	0.250478	33.4229	0.000931046	0.00154515
P45591	H2B-CTRL	0.838216	0.237854	33.4229	0.00125495	0.00197632
P45878	H2B-CTRL	0.29779	0.325451	27.4285	0.368162	0.379608
P45952	H2B-CTRL	0.899182	0.239923	33.4229	0.000674996	0.00120479
P46061	H2B-CTRL	1.00596	0.265133	33.4229	0.000592659	0.00108502
P46096	H2B-CTRL	0.922981	0.239191	32.4229	0.000511945	0.000977878
P46460	H2B-CTRL	1.04528	0.230241	33.4229	6.94153e-05	0.000241959
P46471	H2B-CTRL	1.61101	0.232128	33.4229	5.83212e-08	8.18366e-07
P46638	H2B-CTRL	0.84677	0.250869	33.4229	0.00188154	0.00274396
P46660	H2B-CTRL	1.33247	0.22652	33.4229	1.30242e-06	1.2959e-05
P46664	H2B-CTRL	-0.135359	0.313585	31.2742	0.668956	0.678252
P46735	H2B-CTRL	0.705804	0.224333	32.4229	0.00353319	0.00472748
P46935	H2B-CTRL	1.18489	0.312969	31.4087	0.000649996	0.00116626
P46978	H2B-CTRL	0.804249	0.269211	32.4229	0.00532549	0.00683323
P47199	H2B-CTRL	0.964219	0.238421	33.4229	0.000291763	0.000639948
P47708	H2B-CTRL	0.711123	0.220899	32.4229	0.00291778	0.00401195
P47738	H2B-CTRL	0.939644	0.254328	33.4229	0.000783073	0.00134654
P47740	H2B-CTRL	0.872383	0.275791	32.4229	0.00338	0.00455593
P47753	H2B-CTRL	1.17395	0.233757	32.4229	1.80457e-05	9.85561e-05
P47754	H2B-CTRL	0.955534	0.243338	32.4229	0.000423075	0.000848864
P47757	H2B-CTRL	0.964028	0.238617	33.4229	0.000295215	0.000645612
P47809	H2B-CTRL	1.22951	0.244168	33.4229	1.61067e-05	9.087e-05
P47857	H2B-CTRL	1.05367	0.239917	32.4229	0.000112613	0.000334302
P47911	H2B-CTRL	0.109248	0.218832	33.4229	0.620884	0.631853
P47915	H2B-CTRL	0.53448	0.231158	33.4229	0.0270649	0.0309536
P47962	H2B-CTRL	0.617222	0.210682	32.4229	0.00616932	0.00782877
P47963	H2B-CTRL	0.551341	0.222195	32.4229	0.0184567	0.0216399
P48024	H2B-CTRL	0.463213	0.31654	25.4229	0.155623	0.163542
P48036	H2B-CTRL	1.11424	0.238635	32.4229	5.0478e-05	0.000191791
P48318	H2B-CTRL	0.916738	0.247752	33.4229	0.000770915	0.00133086
P48320	H2B-CTRL	1.12774	0.223034	33.4229	1.5141e-05	8.72201e-05
P48453	H2B-CTRL	1.36992	0.253144	33.4229	5.27198e-06	4.07275e-05
P48678	H2B-CTRL	2.26742	0.307173	33.4229	1.63891e-08	2.50879e-07
P48722	H2B-CTRL	1.0368	0.24099	32.4229	0.000145652	0.000402057
P48758	H2B-CTRL	0.982296	0.248188	33.4229	0.000373148	0.000769135
P48774	H2B-CTRL	1.19716	0.242512	33.4229	2.1594e-05	0.000110689
P48962	H2B-CTRL	0.897054	0.235878	32.4229	0.000598054	0.00109131
P49025	H2B-CTRL	1.16711	0.227232	32.4229	1.29228e-05	7.88252e-05
P49312	H2B-CTRL	3.59849	0.248294	33.4229	5.68775e-16	7.68104e-14
P49442	H2B-CTRL	0.969673	0.25908	32.4229	0.000707109	0.00124892
P49443	H2B-CTRL	1.22834	0.2396	32.4229	1.32902e-05	7.99238e-05
P49615	H2B-CTRL	1.31585	0.233378	33.4229	2.68784e-06	2.33479e-05
P49722	H2B-CTRL	1.01698	0.236679	32.4229	0.000147912	0.000406759
P49813	H2B-CTRL	0.899383	0.227357	33.4229	0.000375337	0.000771351
P50096	H2B-CTRL	1.54375	0.252566	32.4229	7.44305e-07	7.90914e-06
P50153	H2B-CTRL	0.728792	0.220116	33.4229	0.00223774	0.00319531
P50171	H2B-CTRL	0.997208	0.260359	32.4229	0.000554572	0.00103685
P50247	H2B-CTRL	1.05452	0.232421	32.4229	7.40338e-05	0.000252824
P50396	H2B-CTRL	1.00454	0.228747	32.4229	0.000112707	0.000334302
P50446	H2B-CTRL	-0.111321	0.533435	25.4229	0.836356	0.842168
P50516	H2B-CTRL	0.949572	0.237079	33.4229	0.000326015	0.000696241
P50518	H2B-CTRL	1.03356	0.24843	32.4143	0.00021856	0.000527829
P50544	H2B-CTRL	0.956554	0.349397	25.4229	0.0111363	0.0135054
P50580	H2B-CTRL	1.0976	0.24655	32.4229	9.47197e-05	0.000297051
P51150	H2B-CTRL	0.820136	0.230884	33.4229	0.00116177	0.00184985
P51174	H2B-CTRL	0.597949	0.274254	29.456	0.0373662	0.041989
P51410	H2B-CTRL	0.950388	0.253293	33.4229	0.000666862	0.00119164
P51660	H2B-CTRL	1.18992	0.235599	32.4229	1.66006e-05	9.29377e-05
P51807	H2B-CTRL	0.856755	0.236018	32.4229	0.000965131	0.00159447
P51830	H2B-CTRL	0.719616	0.24088	33.4229	0.0052385	0.00673346
P51855	H2B-CTRL	1.19816	0.265457	32.4229	7.92542e-05	0.000262769
P51859	H2B-CTRL	4.34323	0.30467	32.4229	1.61711e-15	1.53907e-13
P51863	H2B-CTRL	0.925523	0.235995	32.4229	0.000429046	0.000856137
P51880	H2B-CTRL	0.819426	0.20592	32.4229	0.000364911	0.000757689
P51881	H2B-CTRL	1.00385	0.236084	33.4229	0.000160459	0.000425751
P52189	H2B-CTRL	0.952876	0.245857	33.4229	0.000470989	0.000918303
P52196	H2B-CTRL	0.829568	0.255206	33.4229	0.00262952	0.00367797
P52479	H2B-CTRL	1.29961	0.233036	33.4229	3.22636e-06	2.72683e-05
P52480	H2B-CTRL	0.907928	0.234035	33.4229	0.000466067	0.000911726
P52800	H2B-CTRL	0.885172	0.240633	32.4229	0.000844589	0.00143096
P53026	H2B-CTRL	0.928545	0.239422	32.4229	0.000484722	0.000935675
P53810	H2B-CTRL	0.938247	0.246875	32.4229	0.000602316	0.00109599
P53994	H2B-CTRL	0.964262	0.231012	33.4229	0.000200974	0.000495978
P54071	H2B-CTRL	1.06598	0.236194	32.4229	7.93469e-05	0.000262769
P54227	H2B-CTRL	0.589748	0.23038	32.4229	0.0153271	0.0182145
P54728	H2B-CTRL	0.541996	0.261751	32.4229	0.0464309	0.0515925
P54775	H2B-CTRL	0.950961	0.231756	33.4229	0.00024633	0.000575471
P54822	H2B-CTRL	1.07194	0.367951	32.4229	0.00643034	0.00812234
P54823	H2B-CTRL	1.34812	0.213383	32.4229	4.09843e-07	4.82337e-06
P54830	H2B-CTRL	1.17631	0.230988	33.4229	1.36022e-05	8.09286e-05
P54923	H2B-CTRL	1.45931	0.236654	32.4229	6.3582e-07	6.99402e-06
P55012	H2B-CTRL	1.1646	0.322847	32.4229	0.0010273	0.00167568
P55066	H2B-CTRL	0.886502	0.247878	32.4229	0.00111806	0.00179694
P55096	H2B-CTRL	0.915872	0.206551	33.4229	9.45727e-05	0.000297051
P55258	H2B-CTRL	0.960733	0.254116	33.4229	0.00061554	0.00111449
P55264	H2B-CTRL	0.960191	0.249186	32.4229	0.000519784	0.000989398
P55302	H2B-CTRL	0.290927	0.329619	25.4229	0.385714	0.397518
P56135	H2B-CTRL	0.746991	0.237126	32.4229	0.00349702	0.00469054
P56375	H2B-CTRL	0.976367	0.240039	32.4229	0.000284402	0.000632036
P56376	H2B-CTRL	0.821787	0.34705	25.4229	0.0257928	0.029607
P56380	H2B-CTRL	1.17934	0.234104	32.4229	1.72418e-05	9.57926e-05
P56382	H2B-CTRL	0.731739	0.225574	33.4229	0.00267676	0.00373689
P56383	H2B-CTRL	0.573969	0.211843	32.4229	0.0106804	0.0129886
P56391	H2B-CTRL	0.500996	0.244502	32.4229	0.0486222	0.0538361
P56395	H2B-CTRL	0.916635	0.217255	32.4229	0.000184751	0.000468078
P56399	H2B-CTRL	1.28326	0.226171	33.4229	2.41848e-06	2.14334e-05
P56480	H2B-CTRL	0.912806	0.231167	33.4229	0.000383024	0.000784462
P56564	H2B-CTRL	0.815809	0.234409	32.4229	0.0014522	0.00221215
P56959	H2B-CTRL	3.98119	0.23611	33.4229	6.53377e-18	3.57561e-15
P57722	H2B-CTRL	1.21634	0.222814	33.4229	4.57965e-06	3.67211e-05
P57746	H2B-CTRL	0.887688	0.246131	33.4229	0.000999849	0.00164068
P57759	H2B-CTRL	0.71836	0.219784	32.4229	0.00256172	0.00360154
P57776	H2B-CTRL	0.993374	0.225064	32.4229	0.00010572	0.000319642
P57780	H2B-CTRL	1.1505	0.223366	33.4229	1.14446e-05	7.13737e-05
P58252	H2B-CTRL	1.15239	0.234319	32.4229	2.44553e-05	0.000119414
P58281	H2B-CTRL	0.855959	0.233108	33.4229	0.0008341	0.00142089
P58389	H2B-CTRL	1.03457	0.230673	32.4229	8.60745e-05	0.000278312
P58404	H2B-CTRL	0.858447	0.262814	32.4229	0.00257614	0.00361717
P58462	H2B-CTRL	3.07392	0.285587	33.4229	2.12171e-12	8.29361e-11
P58771	H2B-CTRL	0.913652	0.224063	33.4229	0.000265115	0.000604516
P59281	H2B-CTRL	1.25435	0.230023	32.4229	5.10668e-06	4.00664e-05
P59325	H2B-CTRL	1.05903	0.245064	33.4229	0.000131246	0.000371665
P59764	H2B-CTRL	1.18313	0.224031	32.4229	8.45428e-06	5.88972e-05
P59999	H2B-CTRL	0.776864	0.241972	33.4229	0.00292463	0.00401884
P60122	H2B-CTRL	1.79214	0.235019	33.4229	8.1961e-09	1.32898e-07
P60202	H2B-CTRL	1.20375	0.232975	33.4229	1.09085e-05	7.00255e-05
P60229	H2B-CTRL	1.28792	0.227498	33.4229	2.51059e-06	2.2071e-05
P60335	H2B-CTRL	1.72839	0.224147	33.4229	6.44002e-09	1.07612e-07
P60469	H2B-CTRL	1.08917	0.225401	33.4229	2.93943e-05	0.000134611
P60487	H2B-CTRL	1.04999	0.234267	32.4229	8.68201e-05	0.000280309
P60521	H2B-CTRL	0.312589	0.219923	32.4229	0.164761	0.172897
P60670	H2B-CTRL	1.22534	0.393534	25.4229	0.00453134	0.00589721
P60710	H2B-CTRL	0.973545	0.230186	33.4229	0.000171336	0.000443852
P60761	H2B-CTRL	1.81222	0.314528	33.4229	1.86294e-06	1.72796e-05
P60766	H2B-CTRL	1.02349	0.226654	33.4229	7.45319e-05	0.000253339
P60824	H2B-CTRL	3.26434	0.289744	32.4229	9.53011e-13	4.01181e-11
P60853	H2B-CTRL	0.953818	0.331796	30.4229	0.00731477	0.00911328
P60867	H2B-CTRL	0.71199	0.222559	32.4229	0.00307631	0.00420352
P60879	H2B-CTRL	0.879815	0.217454	32.4229	0.000302306	0.000657148
P60904	H2B-CTRL	0.734144	0.21456	33.4229	0.00165984	0.00247337
P61021	H2B-CTRL	0.685859	0.246855	32.4229	0.0090123	0.0110769
P61027	H2B-CTRL	0.95402	0.225138	32.4229	0.000175318	0.000450437
P61082	H2B-CTRL	1.16182	0.24665	33.4229	4.20863e-05	0.000172522
P61087	H2B-CTRL	0.969918	0.255309	33.4229	0.000584708	0.00107919
P61089	H2B-CTRL	0.460039	0.24565	33.4229	0.0698737	0.0759452
P61161	H2B-CTRL	1.04233	0.224588	33.4229	5.16004e-05	0.000194961
P61164	H2B-CTRL	1.23395	0.263896	32.4229	4.95116e-05	0.000190811
P61202	H2B-CTRL	1.1586	0.236119	32.4229	2.52675e-05	0.000121469
P61205	H2B-CTRL	1.1031	0.250629	33.4229	0.000104061	0.000316376
P61211	H2B-CTRL	1.21553	0.229936	32.4229	8.32411e-06	5.84022e-05
P61222	H2B-CTRL	1.09813	0.242494	32.4229	7.59079e-05	0.000256436
P61226	H2B-CTRL	0.816156	0.224805	32.4229	0.000963883	0.00159361
P61255	H2B-CTRL	0.728205	0.21709	32.4229	0.00203809	0.00294603
P61264	H2B-CTRL	0.854291	0.216352	33.4229	0.000383093	0.000784462
P61329	H2B-CTRL	0.961216	0.225463	33.4229	0.000155334	0.000417722
P61358	H2B-CTRL	0.381302	0.211775	32.4229	0.0810903	0.087184
P61514	H2B-CTRL	0.433035	0.212357	32.4229	0.0496515	0.0548925
P61759	H2B-CTRL	0.928449	0.238786	33.4229	0.000454665	0.000894216
P61922	H2B-CTRL	0.915838	0.237269	32.4229	0.000510288	0.000976033
P61961	H2B-CTRL	0.438169	0.226785	33.4229	0.0618614	0.0675048
P61979	H2B-CTRL	3.73354	0.240559	33.4229	7.68832e-17	1.86997e-14
P61982	H2B-CTRL	0.998331	0.235484	33.4229	0.000166417	0.000434709
P62075	H2B-CTRL	0.460514	0.226819	32.4229	0.0505949	0.0558227
P62077	H2B-CTRL	0.479704	0.242275	32.4229	0.0562438	0.061806
P62082	H2B-CTRL	0.872568	0.223279	32.4229	0.00044601	0.000885146
P62137	H2B-CTRL	1.26076	0.231781	32.4229	5.31552e-06	4.07275e-05
P62192	H2B-CTRL	1.29308	0.246186	32.4229	9.19441e-06	6.26995e-05
P62196	H2B-CTRL	1.19522	0.235045	33.4229	1.39056e-05	8.18263e-05
P62242	H2B-CTRL	0.559525	0.221021	32.4229	0.0163952	0.0193785
P62245	H2B-CTRL	0.769246	0.223224	32.4229	0.00159301	0.00239498
P62259	H2B-CTRL	0.874584	0.215954	33.4229	0.000287059	0.000635743
P62264	H2B-CTRL	0.603707	0.211883	33.4229	0.00744807	0.00926354
P62267	H2B-CTRL	0.507982	0.212796	32.4229	0.0229736	0.026608
P62270	H2B-CTRL	0.756798	0.223842	32.4229	0.00189816	0.00276085
P62281	H2B-CTRL	0.736947	0.2093	32.4229	0.00130021	0.00203296
P62301	H2B-CTRL	0.611852	0.225692	32.4229	0.0106386	0.012945
P62315	H2B-CTRL	1.64096	0.225212	32.4229	2.57842e-08	3.81362e-07
P62317	H2B-CTRL	2.23205	0.22794	33.4229	2.3874e-11	6.90647e-10
P62331	H2B-CTRL	0.924892	0.227925	33.4229	0.000280557	0.000626674
P62334	H2B-CTRL	1.17437	0.23294	32.4229	1.70488e-05	9.49613e-05
P62482	H2B-CTRL	1.06214	0.233807	33.4229	6.88431e-05	0.000240956
P62484	H2B-CTRL	0.890958	0.225959	33.4229	0.000389248	0.000793356
P62500	H2B-CTRL	0.456097	0.250581	32.4229	0.077977	0.0841675
P62627	H2B-CTRL	0.424378	0.234875	32.4229	0.0800778	0.0862649
P62631	H2B-CTRL	1.09666	0.227847	33.4229	3.10914e-05	0.000139851
P62702	H2B-CTRL	0.829304	0.230102	33.4229	0.00100681	0.00165087
P62715	H2B-CTRL	1.09078	0.239675	33.4229	6.71899e-05	0.000237224
P62717	H2B-CTRL	0.47713	0.212212	32.4229	0.0314773	0.0356092
P62743	H2B-CTRL	0.829076	0.227293	32.4229	0.000919607	0.00153431
P62746	H2B-CTRL	0.984614	0.230394	33.4229	0.00015077	0.00041224
P62751	H2B-CTRL	0.389819	0.220386	32.4229	0.0863356	0.0926415
P62754	H2B-CTRL	0.424056	0.218668	32.4229	0.0612117	0.0668625
P62761	H2B-CTRL	0.960972	0.217395	33.4229	9.84318e-05	0.000302623
P62774	H2B-CTRL	1.10439	0.232484	33.4229	3.74107e-05	0.000159323
P62806	H2B-CTRL	1.06743	0.215212	32.4229	2.16422e-05	0.000110689
P62814	H2B-CTRL	1.03971	0.23539	32.4229	0.00010474	0.000317557
P62821	H2B-CTRL	0.842021	0.226656	33.4229	0.000739842	0.0012884
P62823	H2B-CTRL	0.727344	0.226065	33.4229	0.00287195	0.00396388
P62827	H2B-CTRL	1.17208	0.250088	32.4229	4.79884e-05	0.000187919
P62830	H2B-CTRL	0.779222	0.220738	32.4229	0.00126852	0.00199338
P62835	H2B-CTRL	1.09334	0.236226	33.4229	5.35615e-05	0.000199398
P62849	H2B-CTRL	0.504457	0.212156	33.4229	0.0232871	0.0269284
P62852	H2B-CTRL	0.67623	0.218349	32.4229	0.00401602	0.00529264
P62858	H2B-CTRL	0.82625	0.236211	33.4229	0.00134814	0.00208409
P62874	H2B-CTRL	0.948494	0.242675	32.4229	0.000445358	0.000884654
P62880	H2B-CTRL	0.868832	0.248287	33.4229	0.0013431	0.00208071
P62881	H2B-CTRL	0.9233	0.249664	33.4229	0.00077534	0.00133639
P62889	H2B-CTRL	0.768358	0.225543	32.4229	0.0017713	0.00260576
P62897	H2B-CTRL	0.814437	0.232319	32.4229	0.0013555	0.00209067
P62900	H2B-CTRL	0.442256	0.210835	32.4229	0.0438169	0.0488464
P62908	H2B-CTRL	1.03064	0.241009	32.4229	0.000156868	0.000419273
P62911	H2B-CTRL	0.330809	0.214736	32.4229	0.133133	0.140855
P62918	H2B-CTRL	0.460306	0.213182	33.4229	0.038104	0.0427523
P62960	H2B-CTRL	0.577867	0.223809	32.4229	0.01454	0.0173261
P62962	H2B-CTRL	0.800298	0.221773	33.4229	0.000994157	0.00163379
P62983	H2B-CTRL	0.738172	0.241713	33.4229	0.00441153	0.00576184
P62996	H2B-CTRL	2.96417	0.271919	33.4229	1.52139e-12	6.16725e-11
P63001	H2B-CTRL	0.8927	0.243738	32.4229	0.000882585	0.00148385
P63005	H2B-CTRL	0.97878	0.235974	33.4229	0.000216742	0.000524832
P63011	H2B-CTRL	0.888745	0.21952	33.4229	0.000288108	0.000635755
P63017	H2B-CTRL	1.11583	0.219133	33.4229	1.36205e-05	8.09286e-05
P63028	H2B-CTRL	0.980433	0.231993	32.4229	0.000181105	0.000461513
P63034	H2B-CTRL	1.07239	0.232038	32.4229	5.79596e-05	0.000211809
P63037	H2B-CTRL	1.1013	0.231745	33.4229	3.72132e-05	0.000158791
P63038	H2B-CTRL	0.844107	0.232596	32.4229	0.000967681	0.00159748
P63044	H2B-CTRL	0.845314	0.223706	33.4229	0.000619008	0.00111892
P63046	H2B-CTRL	1.52883	0.324512	31.4229	4.76949e-05	0.000187104
P63073	H2B-CTRL	0.924662	0.272451	31.4544	0.00187926	0.00274247
P63080	H2B-CTRL	0.595891	0.264761	31.4459	0.0315364	0.0356576
P63085	H2B-CTRL	1.29883	0.244954	33.4229	7.29484e-06	5.25276e-05
P63089	H2B-CTRL	0.507281	0.218068	32.4229	0.0264102	0.0302521
P63094	H2B-CTRL	0.965804	0.282131	30.4229	0.00178761	0.00262799
P63101	H2B-CTRL	0.977103	0.2266	33.4229	0.000134895	0.000377837
P63137	H2B-CTRL	0.602779	0.262919	32.4229	0.0284984	0.0324236
P63143	H2B-CTRL	1.07362	0.329061	25.4229	0.00314089	0.00427309
P63158	H2B-CTRL	1.677	0.227803	32.4229	2.087e-08	3.15065e-07
P63168	H2B-CTRL	0.608983	0.224122	32.4229	0.0104786	0.0127573
P63213	H2B-CTRL	0.840429	0.217005	32.4229	0.000492148	0.000946054
P63216	H2B-CTRL	0.555618	0.209535	32.4229	0.0122931	0.0147936
P63242	H2B-CTRL	0.611747	0.21447	33.4229	0.00738967	0.00919612
P63276	H2B-CTRL	0.804471	0.220275	32.4229	0.000908297	0.00151892
P63318	H2B-CTRL	0.997253	0.221206	33.4229	7.61602e-05	0.000256484
P63321	H2B-CTRL	0.821561	0.235423	33.4229	0.00137876	0.00211946
P63323	H2B-CTRL	1.06189	0.214827	32.4229	2.27376e-05	0.000114684
P63325	H2B-CTRL	0.808733	0.228217	32.4229	0.00122233	0.0019347
P63328	H2B-CTRL	1.23831	0.243037	33.4229	1.34953e-05	8.09286e-05
P63330	H2B-CTRL	0.953143	0.213736	33.4229	8.78353e-05	0.000283168
P67778	H2B-CTRL	1.023	0.255087	33.4229	0.000321333	0.000688785
P68037	H2B-CTRL	0.757558	0.225811	32.4229	0.00203567	0.0029452
P68040	H2B-CTRL	0.966495	0.231742	33.4229	0.000203024	0.000499909
P68134	H2B-CTRL	0.88841	0.230046	33.4229	0.000489781	0.000942946
P68181	H2B-CTRL	0.993619	0.233756	33.4229	0.00016112	0.000426876
P68254	H2B-CTRL	1.00784	0.234506	33.4229	0.000140603	0.000392578
P68368	H2B-CTRL	1.07198	0.236638	33.4229	7.14632e-05	0.000246351
P68369	H2B-CTRL	1.23627	0.219555	33.4229	2.74832e-06	2.37789e-05
P68372	H2B-CTRL	1.44386	0.263395	32.4229	4.69613e-06	3.72458e-05
P68404	H2B-CTRL	1.10341	0.231623	32.4229	3.83407e-05	0.000161794
P68510	H2B-CTRL	0.983559	0.228185	32.4229	0.000142304	0.000396225
P69566	H2B-CTRL	1.29621	0.239532	32.4229	5.77029e-06	4.31862e-05
P70122	H2B-CTRL	0.962323	0.245138	32.4229	0.000424434	0.000850812
P70168	H2B-CTRL	1.10334	0.234862	33.4229	4.36743e-05	0.000176064
P70175	H2B-CTRL	0.972805	0.247397	33.4229	0.000401429	0.000810634
P70188	H2B-CTRL	0.873543	0.260094	32.4229	0.00201544	0.00292172
P70202	H2B-CTRL	0.945927	0.234432	33.4229	0.000299541	0.000653082
P70206	H2B-CTRL	0.931294	0.259491	32.4229	0.0010803	0.00175105
P70207	H2B-CTRL	1.10147	0.272301	32.4229	0.000303107	0.000658236
P70236	H2B-CTRL	0.986283	0.274394	33.4229	0.00103403	0.0016854
P70296	H2B-CTRL	0.61871	0.216331	32.4229	0.00735332	0.0091561
P70302	H2B-CTRL	0.990822	0.277533	30.4446	0.0012078	0.00191724
P70318	H2B-CTRL	2.4407	0.252617	32.4229	4.56556e-11	1.23383e-09
P70333	H2B-CTRL	3.11525	0.252446	32.4229	8.56277e-14	4.93261e-12
P70336	H2B-CTRL	0.76314	0.238176	33.4229	0.00297506	0.00407535
P70349	H2B-CTRL	0.529824	0.210932	33.4229	0.017014	0.020045
P70362	H2B-CTRL	0.913555	0.314368	28.4794	0.00701216	0.00879634
P70372	H2B-CTRL	2.64826	0.238218	33.4229	9.06325e-13	3.96789e-11
P70398	H2B-CTRL	1.28302	0.246714	32.4229	1.07077e-05	6.92812e-05
P70404	H2B-CTRL	0.768728	0.27397	33.4229	0.00830469	0.0102648
P70441	H2B-CTRL	0.495288	0.220775	32.4229	0.0318277	0.0359685
P70670	H2B-CTRL	0.507139	0.215832	32.4229	0.0250366	0.0288144
P70698	H2B-CTRL	0.488909	0.329927	32.4229	0.14803	0.156088
P70704	H2B-CTRL	0.98754	0.221687	33.4229	8.90719e-05	0.000285892
P80313	H2B-CTRL	1.02767	0.25057	32.4229	0.000258425	0.000594215
P80314	H2B-CTRL	1.04876	0.22999	33.4229	6.54502e-05	0.00023296
P80315	H2B-CTRL	1.20194	0.235912	32.4229	1.45846e-05	8.49088e-05
P80316	H2B-CTRL	1.06392	0.225421	33.4229	4.09507e-05	0.000170097
P80317	H2B-CTRL	1.05881	0.234158	32.4229	7.73987e-05	0.000258731
P80318	H2B-CTRL	0.946898	0.229538	32.4229	0.000241444	0.000566611
P80560	H2B-CTRL	0.819973	0.237953	29.4269	0.00173366	0.00255866
P83510	H2B-CTRL	0.986446	0.289301	33.4229	0.00171418	0.0025388
P83882	H2B-CTRL	0.151157	0.253673	32.4229	0.555396	0.566789
P84075	H2B-CTRL	0.937592	0.218823	32.4229	0.000153157	0.000413568
P84086	H2B-CTRL	1.38982	0.230458	32.4229	9.43849e-07	9.74568e-06
P84089	H2B-CTRL	2.49124	0.294282	33.4229	7.94664e-10	1.61067e-08
P84091	H2B-CTRL	0.900104	0.229751	33.4229	0.000418191	0.000839835
P84096	H2B-CTRL	1.06159	0.229479	33.4229	5.39215e-05	0.000199954
P84099	H2B-CTRL	0.391293	0.227282	32.4229	0.0946674	0.101086
P84228	H2B-CTRL	0.465536	0.260836	32.4229	0.0836564	0.0898547
P84244	H2B-CTRL	0.578901	0.247053	33.4229	0.0252131	0.0290023
P84309	H2B-CTRL	0.790161	0.242775	33.4229	0.00260086	0.00364955
P85094	H2B-CTRL	0.734594	0.264873	30.4282	0.00938632	0.0115236
P97300	H2B-CTRL	0.644265	0.214232	33.4229	0.00497705	0.00641623
P97315	H2B-CTRL	0.956105	0.249607	33.4229	0.000535182	0.00101342
P97350	H2B-CTRL	0.257581	0.557408	33.4229	0.646999	0.656902
P97351	H2B-CTRL	0.982048	0.237993	33.4229	0.000230533	0.000547922
P97352	H2B-CTRL	1.04193	0.231015	32.4229	8.00225e-05	0.000264606
P97370	H2B-CTRL	1.10871	0.239019	33.4229	5.19811e-05	0.000195166
P97371	H2B-CTRL	0.979619	0.339256	29.4229	0.00720995	0.00899805
P97379	H2B-CTRL	0.542261	0.263205	32.4229	0.0474772	0.0527284
P97384	H2B-CTRL	0.889765	0.227449	32.4229	0.000441082	0.000877753
P97393	H2B-CTRL	1.30145	0.32315	25.4229	0.000450203	0.000888633
P97411	H2B-CTRL	0.863181	0.286982	32.4229	0.00505501	0.00650907
P97427	H2B-CTRL	1.07414	0.227634	33.4229	4.10686e-05	0.000170263
P97441	H2B-CTRL	1.04801	0.317748	32.4229	0.0023672	0.00335391
P97445	H2B-CTRL	0.446389	0.306336	33.4229	0.154396	0.162331
P97447	H2B-CTRL	1.42508	0.243357	33.4229	1.40851e-06	1.38884e-05
P97450	H2B-CTRL	0.162102	0.217554	32.4229	0.461573	0.473692
P97461	H2B-CTRL	0.954933	0.232357	32.4229	0.000252294	0.000584413
P97470	H2B-CTRL	1.06698	0.396676	29.4495	0.0116552	0.014088
P97492	H2B-CTRL	0.666416	0.339057	30.7746	0.058437	0.0640875
P97494	H2B-CTRL	1.20971	0.238726	32.4229	1.58078e-05	9.01049e-05
P97765	H2B-CTRL	1.72026	0.287834	32.4229	1.10501e-06	1.11985e-05
P97772	H2B-CTRL	0.780293	0.243653	32.4229	0.0030492	0.00417169
P97797	H2B-CTRL	0.772417	0.232956	33.4229	0.00220924	0.0031608
P97807	H2B-CTRL	0.901353	0.238943	33.4229	0.000630291	0.00113463
P97823	H2B-CTRL	0.620378	0.241788	33.4229	0.0149587	0.0177959
P97950	H2B-CTRL	0.30075	0.241601	31.4229	0.222401	0.231716
P99024	H2B-CTRL	1.15035	0.24014	33.4229	3.32563e-05	0.000145888
P99027	H2B-CTRL	0.411295	0.220213	32.4229	0.0708642	0.0769453
P99029	H2B-CTRL	0.685575	0.216947	32.4229	0.00340745	0.00458728
Q00493	H2B-CTRL	0.956563	0.22767	32.4229	0.000194286	0.000483286
Q00612	H2B-CTRL	1.09427	0.241682	32.4229	7.60788e-05	0.000256484
Q00915	H2B-CTRL	0.932377	0.251021	32.4229	0.000765002	0.00132483
Q00PI9	H2B-CTRL	3.4499	0.243178	32.4229	1.85237e-15	1.68952e-13
Q01065	H2B-CTRL	1.21257	0.240972	33.4229	1.6274e-05	9.1578e-05
Q01097	H2B-CTRL	1.08731	0.218923	33.4229	1.97509e-05	0.000104432
Q01405	H2B-CTRL	0.717638	0.288012	32.4229	0.0180128	0.0211421
Q01768	H2B-CTRL	0.797788	0.231021	32.4229	0.00156217	0.00235671
Q01853	H2B-CTRL	1.3014	0.225702	33.4229	1.83941e-06	1.72352e-05
Q02053	H2B-CTRL	1.49032	0.231575	33.4229	2.54265e-07	3.15843e-06
Q02248	H2B-CTRL	1.0843	0.217237	33.4229	1.83586e-05	9.92272e-05
Q02257	H2B-CTRL	0.290003	0.348181	33.4229	0.410808	0.422981
Q02357	H2B-CTRL	1.07662	0.365249	25.4229	0.00677402	0.00853183
Q03059	H2B-CTRL	0.583047	0.316619	26.4229	0.0768051	0.0829434
Q03137	H2B-CTRL	0.700574	0.240026	32.4229	0.00634203	0.00802005
Q03141	H2B-CTRL	1.0768	0.246199	32.4229	0.000118634	0.000346715
Q03265	H2B-CTRL	0.893493	0.238925	33.4229	0.000690581	0.00122801
Q03717	H2B-CTRL	1.07024	0.25192	32.4229	0.000169974	0.000442419
Q03958	H2B-CTRL	0.672302	0.216694	32.4229	0.0039588	0.00522667
Q04447	H2B-CTRL	1.05928	0.237029	33.4229	8.54209e-05	0.00027784
Q04690	H2B-CTRL	1.37879	0.230837	33.4229	9.95461e-07	1.02303e-05
Q04750	H2B-CTRL	1.03403	0.241286	32.4229	0.000152818	0.000413496
Q05512	H2B-CTRL	1.14075	0.2394	33.4229	3.58279e-05	0.000154384
Q05793	H2B-CTRL	0.552095	0.243519	33.4229	0.0299706	0.033975
Q05816	H2B-CTRL	0.718398	0.215853	33.4229	0.00213651	0.00307079
Q05920	H2B-CTRL	0.281737	0.201018	33.4229	0.170268	0.178333
Q05BC3	H2B-CTRL	Inf	NA	NA	NA	NA
Q05D44	H2B-CTRL	-0.17878	0.281304	33.4229	0.529404	0.54102
Q06138	H2B-CTRL	1.21473	0.240026	33.4229	1.49422e-05	8.65301e-05
Q06185	H2B-CTRL	0.441206	0.217087	33.4229	0.0501224	0.0553572
Q06890	H2B-CTRL	0.881612	0.26397	32.4229	0.00211904	0.00305371
Q07076	H2B-CTRL	1.37594	0.225022	33.4229	6.54547e-07	7.16401e-06
Q08331	H2B-CTRL	1.08277	0.25281	32.4229	0.000153948	0.000414504
Q08460	H2B-CTRL	0.961952	0.259389	32.4229	0.000777388	0.00133782
Q08943	H2B-CTRL	2.95324	0.30153	32.4229	3.27525e-11	9.07536e-10
Q0GA42	H2B-CTRL	1.84083	0.310551	29.4786	1.82501e-06	1.72196e-05
Q0GNC1	H2B-CTRL	1.37514	0.264253	31.521	1.14389e-05	7.13737e-05
Q0KL02	H2B-CTRL	1.10515	0.238165	33.4229	5.17256e-05	0.000194961
Q0P5W1	H2B-CTRL	1.00435	0.241228	33.4229	0.000207197	0.000508469
Q11011	H2B-CTRL	1.02758	0.22676	33.4229	7.11341e-05	0.000246194
Q148V7	H2B-CTRL	0.851279	0.227168	33.4229	0.000675835	0.00120479
Q14BI2	H2B-CTRL	0.676379	0.253558	32.4229	0.0118283	0.0142735
Q2M3X8	H2B-CTRL	0.802536	0.266008	32.423	0.00493754	0.00637281
Q2NL51	H2B-CTRL	1.43843	0.27649	33.4229	9.81469e-06	6.58691e-05
Q2PFD7	H2B-CTRL	1.22179	0.24614	33.4229	1.99163e-05	0.0001048
Q3B7Z2	H2B-CTRL	1.09533	0.2452	33.4229	8.58953e-05	0.000278239
Q3TC72	H2B-CTRL	0.921368	0.256775	33.4229	0.00105182	0.00170804
Q3TDD9	H2B-CTRL	0.496089	0.241843	32.4229	0.0483914	0.0536076
Q3TDK6	H2B-CTRL	0.69092	0.243152	33.4229	0.00759446	0.00941885
Q3TDQ1	H2B-CTRL	0.874908	0.328707	29.437	0.0124681	0.0149549
Q3TEA8	H2B-CTRL	1.26723	0.257826	33.4229	2.30058e-05	0.000114746
Q3THK7	H2B-CTRL	1.5142	0.247776	33.4229	6.61422e-07	7.20325e-06
Q3THS6	H2B-CTRL	1.13755	0.240368	32.4229	4.19966e-05	0.000172478
Q3TKT4	H2B-CTRL	3.13493	0.348798	25.4229	2.27456e-09	4.08115e-08
Q3TMH2	H2B-CTRL	2.22886	0.244119	32.4229	1.77051e-10	4.21265e-09
Q3TMP8	H2B-CTRL	1.3667	0.264742	31.4704	1.29518e-05	7.88252e-05
Q3TPE9	H2B-CTRL	1.31471	0.289476	30.4229	8.2435e-05	0.00027054
Q3TPX4	H2B-CTRL	1.40655	0.236186	32.4229	1.17582e-06	1.17529e-05
Q3TTY5	H2B-CTRL	0.367221	0.394692	32.4229	0.35904	0.370377
Q3TXS7	H2B-CTRL	1.28069	0.223819	33.4229	2.09622e-06	1.91993e-05
Q3TXX4	H2B-CTRL	0.707431	0.221555	33.4229	0.00306355	0.0041887
Q3TYX3	H2B-CTRL	1.42535	0.228688	33.4229	4.61952e-07	5.32821e-06
Q3TZX8	H2B-CTRL	3.38481	0.347375	25.4229	4.5559e-10	9.87413e-09
Q3TZZ7	H2B-CTRL	1.14639	0.324854	25.4229	0.00161311	0.00241693
Q3U0D9	H2B-CTRL	1.15625	0.270217	32.4229	0.000155706	0.000417945
Q3U0M1	H2B-CTRL	0.856761	0.272669	33.4229	0.0035035	0.00469636
Q3U0V1	H2B-CTRL	4.02106	0.229951	33.4229	2.18354e-18	2.38988e-15
Q3U1J4	H2B-CTRL	2.02878	0.222136	33.4229	1.32402e-10	3.2203e-09
Q3U214	H2B-CTRL	0.995662	0.34479	33.4229	0.00675771	0.00851619
Q3UEB3	H2B-CTRL	1.56388	0.296833	33.4229	8.06544e-06	5.71028e-05
Q3UFT3	H2B-CTRL	0.71205	0.252057	32.4229	0.00802724	0.0099387
Q3UGR5	H2B-CTRL	0.810028	0.243129	33.4229	0.00211657	0.00305215
Q3UH60	H2B-CTRL	1.45669	0.296846	33.4229	2.35462e-05	0.000115857
Q3UH66	H2B-CTRL	1.30254	0.250841	32.4229	1.09537e-05	7.011e-05
Q3UH93	H2B-CTRL	0.981408	0.357603	25.4229	0.010964	0.0133112
Q3UHB1	H2B-CTRL	1.06071	0.348335	25.4229	0.00535466	0.0068652
Q3UHC7	H2B-CTRL	1.1736	0.26803	32.4229	0.000116965	0.000342294
Q3UHD6	H2B-CTRL	1.15769	0.228028	33.4229	1.42436e-05	8.33671e-05
Q3UHD9	H2B-CTRL	0.642042	0.232889	32.4229	0.0095049	0.0116431
Q3UHH2	H2B-CTRL	0.768927	0.281323	32.4229	0.0100737	0.0122848
Q3UHJ0	H2B-CTRL	1.10425	0.233275	33.4229	3.92984e-05	0.000164482
Q3UHL1	H2B-CTRL	1.16626	0.240999	33.4229	2.87842e-05	0.000133322
Q3UJD6	H2B-CTRL	1.78656	0.326047	25.4229	1.02537e-05	6.8016e-05
Q3UJU9	H2B-CTRL	1.15629	0.259379	32.4229	9.30822e-05	0.000296158
Q3UL36	H2B-CTRL	0.446228	0.214614	32.4229	0.0455878	0.0507329
Q3ULJ0	H2B-CTRL	1.01144	0.230932	33.4229	0.000110777	0.000331725
Q3UM45	H2B-CTRL	1.34036	0.230382	32.4229	1.75536e-06	1.66342e-05
Q3UMR5	H2B-CTRL	0.978435	0.252905	33.4229	0.000480327	0.000930474
Q3UNH4	H2B-CTRL	0.746355	0.243765	32.4229	0.00439944	0.00575291
Q3UPL0	H2B-CTRL	1.01548	0.226776	33.4229	8.32298e-05	0.000272332
Q3UQ44	H2B-CTRL	0.191955	0.387508	30.4229	0.623907	0.634634
Q3USB7	H2B-CTRL	0.651612	0.327103	30.4522	0.0553957	0.0609966
Q3UTH8	H2B-CTRL	1.24536	0.25541	33.4229	2.58277e-05	0.000123174
Q3UTJ2	H2B-CTRL	0.765132	0.22223	32.4229	0.00160636	0.00241017
Q3UUG6	H2B-CTRL	0.897668	0.251554	33.4229	0.00111066	0.00178899
Q3UUI3	H2B-CTRL	0.915263	0.23656	33.4229	0.000479964	0.000930474
Q3UUQ7	H2B-CTRL	0.833246	0.251092	32.4229	0.00224306	0.00319874
Q3UV17	H2B-CTRL	0.194702	0.454043	32.4229	0.670892	0.679585
Q3UV70	H2B-CTRL	0.646309	0.257728	33.4229	0.0171806	0.0202086
Q3UVL4	H2B-CTRL	0.949473	0.240252	32.4229	0.000394135	0.000798854
Q3UVX5	H2B-CTRL	0.904446	0.236625	33.4229	0.000547647	0.00103078
Q3UYC0	H2B-CTRL	0.575449	0.316685	28.4229	0.07976	0.0860072
Q3V038	H2B-CTRL	1.91736	0.404224	24.4229	7.65431e-05	0.000256983
Q3V0I2	H2B-CTRL	0.579062	0.349249	31.4491	0.107256	0.114139
Q3V1U8	H2B-CTRL	1.14451	0.255787	33.4229	8.40623e-05	0.000274645
Q3V3R1	H2B-CTRL	0.774925	0.247688	33.4229	0.00362988	0.0048391
Q4ACU6	H2B-CTRL	0.725005	0.237048	33.4229	0.00435958	0.00571103
Q4KMM3	H2B-CTRL	0.720377	0.237019	32.4229	0.00466173	0.00604892
Q4KUS2	H2B-CTRL	1.16178	0.243057	32.4229	3.65908e-05	0.000157053
Q4VA53	H2B-CTRL	2.15138	0.315415	25.4229	3.45653e-07	4.17075e-06
Q4VAA2	H2B-CTRL	1.22826	0.352967	30.4229	0.00153836	0.0023256
Q4VAE3	H2B-CTRL	0.877432	0.290991	33.4229	0.00487521	0.00629607
Q501J6	H2B-CTRL	3.68584	0.235639	32.4229	1.15655e-16	2.30154e-14
Q505F5	H2B-CTRL	0.87164	0.248302	32.4229	0.00133826	0.00207615
Q52KI8	H2B-CTRL	0.259244	0.234579	32.4229	0.27723	0.28693
Q569Z5	H2B-CTRL	1.25891	0.235464	32.4229	6.97924e-06	5.05879e-05
Q569Z6	H2B-CTRL	2.75754	0.253028	32.4229	2.2487e-12	8.63581e-11
Q56A07	H2B-CTRL	0.434157	0.246014	32.4229	0.0870229	0.0932875
Q58A65	H2B-CTRL	1.04711	0.238501	32.4229	0.000113077	0.000334947
Q59J78	H2B-CTRL	0.91543	0.328819	25.4229	0.00999203	0.0121989
Q5DQR4	H2B-CTRL	1.17384	0.256921	32.4229	6.75339e-05	0.000237323
Q5DTL9	H2B-CTRL	0.913809	0.250666	32.4229	0.000924913	0.00154199
Q5DTT2	H2B-CTRL	1.01492	0.234513	33.4229	0.000128858	0.000367593
Q5DTY9	H2B-CTRL	0.90649	0.228156	33.4229	0.000357325	0.000747154
Q5DU25	H2B-CTRL	1.04962	0.245753	33.4229	0.000151898	0.000412539
Q5F2E8	H2B-CTRL	0.881929	0.290788	32.4229	0.0047395	0.00613529
Q5H8C4	H2B-CTRL	1.10788	0.25539	32.4229	0.000131449	0.000371761
Q5HZI9	H2B-CTRL	1.08503	0.319716	32.4229	0.00183405	0.00268185
Q5M8N0	H2B-CTRL	0.817787	0.222322	33.4229	0.000819242	0.00139885
Q5M8N4	H2B-CTRL	0.789292	0.24489	33.4229	0.00282926	0.00391483
Q5PR73	H2B-CTRL	1.08538	0.301378	33.4229	0.00101422	0.00166054
Q5QNQ6	H2B-CTRL	0.946721	0.240308	32.4229	0.000408089	0.000822566
Q5RJI5	H2B-CTRL	1.14577	0.23874	32.4229	3.45821e-05	0.000150199
Q5S006	H2B-CTRL	1.02978	0.356584	25.4229	0.00781379	0.00968538
Q5SQX6	H2B-CTRL	1.12122	0.240678	32.4229	5.2068e-05	0.000195166
Q5SSH7	H2B-CTRL	1.16796	0.242719	33.4229	3.11974e-05	0.000139851
Q5SSL4	H2B-CTRL	1.17094	0.235638	33.4229	1.96006e-05	0.000103888
Q5SSM3	H2B-CTRL	1.2611	0.284309	33.4229	9.41498e-05	0.000297051
Q5SUF2	H2B-CTRL	0.16121	0.253039	33.4229	0.528402	0.540501
Q5SVL6	H2B-CTRL	1.10478	0.236403	32.4229	4.98889e-05	0.000190921
Q5SWU9	H2B-CTRL	0.211136	0.240318	32.4229	0.3861	0.397729
Q5SXY1	H2B-CTRL	1.13976	0.272478	32.4229	0.000204868	0.000503884
Q5SYD0	H2B-CTRL	1.15103	0.228459	33.4229	1.59761e-05	9.03662e-05
Q5U3K5	H2B-CTRL	0.849434	0.224492	33.4229	0.000610184	0.00110662
Q5U458	H2B-CTRL	0.92961	0.22666	33.4229	0.000247717	0.000576703
Q5XJY5	H2B-CTRL	1.24295	0.264816	32.4229	4.70251e-05	0.000185809
Q60597	H2B-CTRL	0.848147	0.238545	33.4229	0.00115113	0.00183886
Q60598	H2B-CTRL	0.893596	0.333389	31.601	0.0115829	0.0140083
Q60605	H2B-CTRL	0.665607	0.222427	32.4229	0.00525725	0.00675359
Q60625	H2B-CTRL	0.970164	0.233718	33.4229	0.000214778	0.000521706
Q60631	H2B-CTRL	1.15237	0.228601	33.4229	1.58476e-05	9.01049e-05
Q60634	H2B-CTRL	1.07957	0.3151	33.4229	0.0016398	0.00244684
Q60668	H2B-CTRL	3.70107	0.250635	33.4229	3.30263e-16	5.56113e-14
Q60676	H2B-CTRL	1.15194	0.265462	33.4229	0.00012459	0.000358536
Q60692	H2B-CTRL	0.852566	0.222446	32.4229	0.000550623	0.00103372
Q60715	H2B-CTRL	0.0283863	0.222133	33.4229	0.899081	0.903208
Q60737	H2B-CTRL	0.930723	0.230701	33.4229	0.000300091	0.00065363
Q60738	H2B-CTRL	0.771962	0.223992	32.4229	0.00159169	0.00239465
Q60749	H2B-CTRL	3.89219	0.322591	33.4229	9.9879e-14	5.60603e-12
Q60771	H2B-CTRL	1.00131	0.233469	32.4229	0.000151363	0.000412539
Q60780	H2B-CTRL	0.841245	0.281184	33.4229	0.00518025	0.00666249
Q60829	H2B-CTRL	1.83987	0.256362	33.4229	2.94607e-08	4.32815e-07
Q60864	H2B-CTRL	1.03398	0.222484	33.4229	5.06421e-05	0.000191791
Q60870	H2B-CTRL	0.670769	0.219784	32.4229	0.00451258	0.00587629
Q60875	H2B-CTRL	1.06248	0.22536	33.4229	4.15706e-05	0.000171371
Q60900	H2B-CTRL	2.15321	0.248828	33.4229	4.77064e-10	1.02064e-08
Q60902	H2B-CTRL	0.877165	0.216094	32.4229	0.00029122	0.000639398
Q60930	H2B-CTRL	1.02564	0.234897	33.4229	0.00011521	0.000338061
Q60931	H2B-CTRL	0.939988	0.232115	33.4229	0.000287232	0.000635743
Q60932	H2B-CTRL	0.816598	0.25836	33.4229	0.00333646	0.00450556
Q60960	H2B-CTRL	1.32915	0.274754	31.4313	3.3145e-05	0.000145692
Q60972	H2B-CTRL	2.43637	0.27916	30.4311	8.71963e-10	1.75113e-08
Q60996	H2B-CTRL	1.19826	0.237433	32.4229	1.679e-05	9.37583e-05
Q61016	H2B-CTRL	0.538461	0.225152	32.4229	0.0227441	0.0263701
Q61024	H2B-CTRL	1.2159	0.239722	32.4229	1.55883e-05	8.90933e-05
Q61035	H2B-CTRL	1.07642	0.248597	33.4229	0.000128044	0.000366391
Q61081	H2B-CTRL	1.22424	0.235658	32.4229	1.08797e-05	7.00255e-05
Q61102	H2B-CTRL	0.880676	0.235655	33.4229	0.000695412	0.0012336
Q61136	H2B-CTRL	0.802436	0.259181	33.4229	0.00395312	0.00522232
Q61137	H2B-CTRL	0.568233	0.349934	28.4515	0.115441	0.122492
Q61151	H2B-CTRL	0.908145	0.238173	32.4229	0.000581762	0.00107557
Q61165	H2B-CTRL	0.855127	0.243059	32.4229	0.00131023	0.0020428
Q61166	H2B-CTRL	0.703508	0.226992	33.4229	0.00392	0.00519109
Q61171	H2B-CTRL	1.21624	0.216625	33.4229	2.88468e-06	2.4763e-05
Q61187	H2B-CTRL	1.21735	0.264485	33.4229	5.77546e-05	0.000211413
Q61205	H2B-CTRL	1.08515	0.268131	33.4229	0.000289333	0.000636762
Q61206	H2B-CTRL	0.885184	0.252631	32.4229	0.00136223	0.00209699
Q61207	H2B-CTRL	0.581768	0.250035	32.4229	0.0263803	0.0302496
Q61234	H2B-CTRL	1.35789	0.290657	32.4229	5.01056e-05	0.000191194
Q61290	H2B-CTRL	1.01175	0.22178	32.4229	6.89073e-05	0.000240956
Q61301	H2B-CTRL	0.821681	0.231411	32.4229	0.00119909	0.00190756
Q61316	H2B-CTRL	1.1064	0.228065	33.4229	2.7783e-05	0.000130508
Q61327	H2B-CTRL	0.458434	0.215944	32.4229	0.0414864	0.0463336
Q61330	H2B-CTRL	0.831065	0.319452	32.4229	0.0138737	0.0165773
Q61335	H2B-CTRL	1.20736	0.318495	33.4229	0.000598253	0.00109131
Q61361	H2B-CTRL	0.919148	0.231367	33.4229	0.000357769	0.000747286
Q61411	H2B-CTRL	0.923999	0.241862	33.4229	0.000550618	0.00103372
Q61466	H2B-CTRL	3.05224	0.29802	32.4229	1.08488e-11	3.49237e-10
Q61481	H2B-CTRL	0.794632	0.249467	33.4229	0.0031266	0.00426159
Q61490	H2B-CTRL	0.679095	0.240233	32.4229	0.00798993	0.00989811
Q61548	H2B-CTRL	0.876535	0.225821	33.4229	0.000463306	0.000907136
Q61553	H2B-CTRL	1.04197	0.223646	33.4229	4.89497e-05	0.000189984
Q61584	H2B-CTRL	1.534	0.330076	25.4229	8.95507e-05	0.000287008
Q61595	H2B-CTRL	1.56543	0.235747	32.4229	1.617e-07	2.04602e-06
Q61598	H2B-CTRL	1.09949	0.234272	33.4229	4.42695e-05	0.000177809
Q61644	H2B-CTRL	1.05003	0.2249	33.4229	4.75515e-05	0.000187051
Q61656	H2B-CTRL	3.85113	0.280939	32.4228	4.82963e-15	3.52402e-13
Q61687	H2B-CTRL	2.43398	0.299612	33.4229	2.03253e-09	3.70767e-08
Q61699	H2B-CTRL	1.11516	0.228857	33.4229	2.6073e-05	0.000124073
Q61735	H2B-CTRL	0.649537	0.249005	32.4229	0.0136422	0.0163184
Q61749	H2B-CTRL	0.483076	0.40142	25.4229	0.239901	0.249237
Q61753	H2B-CTRL	1.12276	0.241232	33.4229	4.96395e-05	0.000190921
Q61768	H2B-CTRL	0.93145	0.295027	32.4229	0.00343374	0.00461982
Q61781	H2B-CTRL	-0.0787372	0.513397	33.4229	0.879033	0.883472
Q61792	H2B-CTRL	0.52662	0.290256	33.4229	0.078612	0.0848111
Q61879	H2B-CTRL	0.835101	0.222437	33.4229	0.000662775	0.00118531
Q61885	H2B-CTRL	1.30588	0.222329	32.4234	1.49193e-06	1.45148e-05
Q61937	H2B-CTRL	1.82264	0.250598	33.4229	2.23454e-08	3.35028e-07
Q61941	H2B-CTRL	0.3092	0.257029	33.4229	0.237438	0.246796
Q61990	H2B-CTRL	1.8434	0.23444	33.4229	4.2014e-09	7.07559e-08
Q62059	H2B-CTRL	0.866026	0.272569	32.4229	0.00325778	0.00441019
Q62108	H2B-CTRL	0.869698	0.247689	33.4229	0.00129987	0.00203296
Q62167	H2B-CTRL	1.65463	0.237838	32.4229	6.54132e-08	9.12035e-07
Q62188	H2B-CTRL	1.15748	0.237922	32.4229	2.85548e-05	0.000132993
Q62189	H2B-CTRL	2.00329	0.273575	32.4229	2.32815e-08	3.46689e-07
Q62261	H2B-CTRL	0.994073	0.218217	33.4229	6.63402e-05	0.000234982
Q62277	H2B-CTRL	0.849046	0.217736	33.4229	0.000440441	0.000877275
Q62318	H2B-CTRL	3.28495	0.227032	33.4229	5.96518e-16	7.68104e-14
Q62348	H2B-CTRL	1.2519	0.252267	32.4229	2.14712e-05	0.000110589
Q62351	H2B-CTRL	1.24067	0.362789	25.4229	0.00212305	0.00305546
Q62376	H2B-CTRL	1.34227	0.228664	32.4229	1.50764e-06	1.46028e-05
Q62383	H2B-CTRL	2.7333	0.30116	32.4229	2.03789e-10	4.69573e-09
Q62393	H2B-CTRL	0.838763	0.230879	33.4229	0.000929535	0.00154515
Q62417	H2B-CTRL	0.362776	0.269391	31.6459	0.187658	0.196078
Q62418	H2B-CTRL	0.699773	0.225961	33.4229	0.00394458	0.00521419
Q62419	H2B-CTRL	1.15592	0.235882	32.4229	2.57488e-05	0.000123066
Q62420	H2B-CTRL	0.983693	0.231178	33.4229	0.000159052	0.000423312
Q62421	H2B-CTRL	1.09796	0.293145	30.4301	0.000752515	0.00130735
Q62425	H2B-CTRL	0.720178	0.217714	33.4229	0.002256	0.00321316
Q62426	H2B-CTRL	1.26327	0.239131	32.4229	8.41329e-06	5.88393e-05
Q62433	H2B-CTRL	1.12766	0.297948	33.4229	0.000608561	0.00110459
Q62448	H2B-CTRL	1.00512	0.267197	33.4229	0.000649179	0.00116575
Q63810	H2B-CTRL	0.729499	0.231077	33.4229	0.0033695	0.00454737
Q63844	H2B-CTRL	1.12721	0.248337	33.4229	6.96054e-05	0.000242236
Q63912	H2B-CTRL	1.27565	0.279972	32.4229	7.00277e-05	0.000243319
Q64012	H2B-CTRL	2.43313	0.286811	33.4229	7.5681e-10	1.56288e-08
Q640R3	H2B-CTRL	1.24076	0.335567	25.4229	0.00105131	0.00170804
Q64105	H2B-CTRL	1.2391	0.238805	32.4229	1.10803e-05	7.03038e-05
Q64133	H2B-CTRL	0.899537	0.241704	33.4229	0.000726178	0.00127168
Q641P0	H2B-CTRL	1.03824	0.242951	33.4229	0.000150847	0.00041224
Q64331	H2B-CTRL	0.878395	0.267852	33.4229	0.00243492	0.00344287
Q64332	H2B-CTRL	0.975585	0.240122	33.4229	0.000276572	0.000622216
Q64433	H2B-CTRL	0.313798	0.214097	33.4229	0.15208	0.16005
Q64487	H2B-CTRL	1.11707	0.268652	32.4229	0.000219917	0.000530008
Q64511	H2B-CTRL	2.74446	0.266199	32.4229	9.191e-12	3.09525e-10
Q64514	H2B-CTRL	0.904545	0.233783	33.4229	0.000479804	0.000930474
Q64516	H2B-CTRL	1.09484	0.226652	32.4229	3.15719e-05	0.000140469
Q64521	H2B-CTRL	0.88432	0.228174	33.4229	0.000471108	0.000918303
Q64525	H2B-CTRL	0.931674	0.208106	32.4229	8.81096e-05	0.000283635
Q64674	H2B-CTRL	0.935811	0.230851	33.4229	0.000283892	0.000632036
Q64676	H2B-CTRL	1.17704	0.392177	25.4229	0.00595318	0.00757548
Q64727	H2B-CTRL	0.95285	0.23758	33.4229	0.000321073	0.000688785
Q64737	H2B-CTRL	1.00927	0.334206	25.4229	0.00569127	0.00726002
Q66JS6	H2B-CTRL	1.00397	0.22382	32.4229	8.59248e-05	0.000278239
Q68FD5	H2B-CTRL	0.977935	0.221101	33.4229	9.76798e-05	0.000301157
Q68FE6	H2B-CTRL	0.583342	0.28904	33.4229	0.0516544	0.0569343
Q68FF6	H2B-CTRL	0.858055	0.23948	33.4229	0.00106716	0.00173166
Q68FH0	H2B-CTRL	1.25508	0.373993	30.6658	0.00212157	0.00305534
Q68FL6	H2B-CTRL	1.1018	0.230446	33.4229	3.41658e-05	0.000148686
Q68FM6	H2B-CTRL	0.392454	0.238879	32.4229	0.110069	0.117018
Q69Z98	H2B-CTRL	0.93698	0.237118	32.4229	0.000394642	0.000799141
Q69ZS6	H2B-CTRL	0.852042	0.241905	33.4229	0.00126136	0.00198462
Q6A0A9	H2B-CTRL	1.39527	0.221844	32.4229	4.44993e-07	5.18133e-06
Q6A4J8	H2B-CTRL	1.97376	0.284985	31.5607	8.25573e-08	1.12247e-06
Q6DFW4	H2B-CTRL	1.31837	0.351546	28.4292	0.000803096	0.00137449
Q6DIC0	H2B-CTRL	2.70918	0.260813	31.6627	1.00362e-11	3.279e-10
Q6GQT9	H2B-CTRL	0.486101	0.333293	32.4229	0.154328	0.162331
Q6GYP7	H2B-CTRL	0.911506	0.330733	30.8037	0.00973901	0.0119099
Q6I6G8	H2B-CTRL	0.79802	0.278571	33.4229	0.00716332	0.00896029
Q6IFX2	H2B-CTRL	-0.182397	0.443674	33.4229	0.683619	0.692156
Q6IME9	H2B-CTRL	0.418455	0.339801	32.4229	0.227005	0.2364
Q6IRU5	H2B-CTRL	0.413516	0.223257	32.4229	0.0731214	0.0792782
Q6KAR6	H2B-CTRL	1.26546	0.324601	31.4598	0.000475207	0.000924647
Q6NS52	H2B-CTRL	1.13055	0.226374	33.4229	1.82046e-05	9.88829e-05
Q6NS60	H2B-CTRL	0.93007	0.242719	32.4229	0.000551862	0.00103515
Q6NV83	H2B-CTRL	0.668675	0.296779	33.4229	0.0309327	0.0350475
Q6NVE9	H2B-CTRL	1.01817	0.247933	33.4229	0.000243984	0.0005706
Q6NVF9	H2B-CTRL	4.03542	0.256185	32.4229	9.45321e-17	2.06931e-14
Q6NVG1	H2B-CTRL	0.949658	0.274011	33.4229	0.00147196	0.00223914
Q6NXK7	H2B-CTRL	0.582728	0.224755	32.4229	0.01417	0.0169128
Q6NZB0	H2B-CTRL	2.9044	0.343572	25.4229	7.41174e-09	1.21987e-07
Q6NZC7	H2B-CTRL	1.29307	0.272434	33.4229	3.78553e-05	0.000160592
Q6NZJ6	H2B-CTRL	0.957381	0.35382	25.4229	0.0119956	0.0144594
Q6NZL0	H2B-CTRL	0.127338	0.217964	32.4229	0.563117	0.574401
Q6P1B1	H2B-CTRL	1.13309	0.229461	32.4229	2.3069e-05	0.000114746
Q6P1F6	H2B-CTRL	1.12178	0.235049	33.4229	3.50461e-05	0.000151913
Q6P2B1	H2B-CTRL	1.44521	0.334343	25.4229	0.000209133	0.000512142
Q6P4S6	H2B-CTRL	1.06633	0.250291	32.4229	0.000164226	0.000431303
Q6P4T2	H2B-CTRL	2.72585	0.291529	33.4229	7.48332e-11	1.92718e-09
Q6P542	H2B-CTRL	1.75209	0.296311	28.426	2.18316e-06	1.97477e-05
Q6P5D8	H2B-CTRL	3.03836	0.326325	32.4229	1.11235e-10	2.73588e-09
Q6P5E4	H2B-CTRL	0.401947	0.212749	33.4229	0.0675527	0.073532
Q6P5F6	H2B-CTRL	0.545842	0.332928	29.4567	0.111743	0.118683
Q6P5F9	H2B-CTRL	2.14906	0.23261	33.4229	1.00174e-10	2.52047e-09
Q6P5U7	H2B-CTRL	0.664833	0.287831	33.4229	0.0272119	0.0311054
Q6P9K8	H2B-CTRL	0.842733	0.261611	32.8295	0.00287705	0.00396701
Q6P9R2	H2B-CTRL	1.0084	0.233727	33.4229	0.000133949	0.000375916
Q6PAJ1	H2B-CTRL	1.07406	0.237946	33.4229	7.49173e-05	0.000254254
Q6PAK3	H2B-CTRL	1.25302	0.231623	33.4229	5.30214e-06	4.07275e-05
Q6PB66	H2B-CTRL	0.985519	0.223894	33.4229	0.000103935	0.000316376
Q6PCP5	H2B-CTRL	0.515722	0.238173	32.4229	0.0378246	0.0424823
Q6PD03	H2B-CTRL	1.08797	0.26702	32.4229	0.000278859	0.000626074
Q6PDG5	H2B-CTRL	3.16933	0.249905	32.4229	4.09242e-14	2.55951e-12
Q6PDI5	H2B-CTRL	1.05961	0.263031	33.4229	0.000305169	0.000660747
Q6PDL0	H2B-CTRL	0.529939	0.257331	31.4229	0.0478262	0.0530621
Q6PDM2	H2B-CTRL	3.01483	0.230862	33.4229	1.11246e-14	7.85541e-13
Q6PDQ2	H2B-CTRL	1.18216	0.311884	33.4229	0.000599009	0.00109178
Q6PDY2	H2B-CTRL	0.43381	0.223066	33.4229	0.0602576	0.0658861
Q6PEB6	H2B-CTRL	0.879081	0.255991	32.4229	0.00164561	0.00245385
Q6PER3	H2B-CTRL	0.940245	0.229269	33.4229	0.000247911	0.000576703
Q6PFD5	H2B-CTRL	0.932896	0.240488	32.4229	0.000483504	0.000934503
Q6PFR5	H2B-CTRL	3.17437	0.267853	32.4229	2.52191e-13	1.34645e-11
Q6PGF7	H2B-CTRL	0.936241	0.244184	32.4229	0.000548349	0.00103122
Q6PGN3	H2B-CTRL	1.24211	0.279776	32.4229	9.81037e-05	0.000302038
Q6PH08	H2B-CTRL	0.991809	0.235041	32.4229	0.000184447	0.000467849
Q6PHN9	H2B-CTRL	0.885168	0.227844	33.4229	0.000458831	0.000899983
Q6PHZ2	H2B-CTRL	0.973265	0.229051	33.4229	0.000161842	0.000427348
Q6PIC6	H2B-CTRL	1.05327	0.229892	33.4229	6.14418e-05	0.000223045
Q6PIE5	H2B-CTRL	1.06386	0.242461	33.4229	0.000108246	0.000325193
Q6R891	H2B-CTRL	0.701245	0.22961	32.4229	0.00448787	0.00584758
Q6RI63	H2B-CTRL	3.24707	0.346097	25.4229	9.74684e-10	1.92215e-08
Q6VNB8	H2B-CTRL	0.692775	0.254701	33.4229	0.0102809	0.0125236
Q6WQJ1	H2B-CTRL	0.700338	0.215407	32.4229	0.00268146	0.00374106
Q6WVG3	H2B-CTRL	0.965716	0.226554	32.4229	0.000163158	0.000429788
Q6X893	H2B-CTRL	0.89444	0.245824	32.4229	0.000942857	0.00156239
Q6ZPE2	H2B-CTRL	0.999158	0.218664	32.4229	6.74355e-05	0.000237323
Q6ZPF3	H2B-CTRL	1.22043	0.246619	32.4229	2.23646e-05	0.000113325
Q6ZPJ3	H2B-CTRL	0.932312	0.23056	32.4229	0.000304281	0.00066013
Q6ZPQ6	H2B-CTRL	0.863118	0.2182	33.4229	0.000375541	0.000771351
Q6ZPU9	H2B-CTRL	0.41053	0.246827	30.4229	0.106535	0.113427
Q6ZQ18	H2B-CTRL	1.06194	0.226033	33.4229	4.36314e-05	0.000176064
Q6ZQ29	H2B-CTRL	0.966374	0.242752	32.4229	0.000363296	0.000755228
Q6ZQ38	H2B-CTRL	1.29651	0.225011	33.4229	1.86148e-06	1.72796e-05
Q6ZQI3	H2B-CTRL	0.545117	0.237656	33.4229	0.0282242	0.0321618
Q6ZWN5	H2B-CTRL	0.680914	0.214383	33.4229	0.00320316	0.00435405
Q6ZWR6	H2B-CTRL	0.983278	0.24021	32.4229	0.000264285	0.000603253
Q6ZWU9	H2B-CTRL	0.566169	0.209991	32.4229	0.0110322	0.0133866
Q6ZWV3	H2B-CTRL	0.402106	0.35194	28.4229	0.262763	0.272343
Q6ZWV7	H2B-CTRL	0.480005	0.234697	33.4229	0.0487715	0.0539742
Q6ZWX6	H2B-CTRL	1.25133	0.242364	33.4229	1.10341e-05	7.03038e-05
Q71LX4	H2B-CTRL	0.908142	0.223378	33.4229	0.000274509	0.000620124
Q71RI9	H2B-CTRL	1.0774	0.347623	25.4229	0.00469295	0.00608582
Q76MZ3	H2B-CTRL	1.09614	0.24368	33.4229	7.84135e-05	0.000260862
Q78IK4	H2B-CTRL	0.286657	0.258658	33.4229	0.275666	0.285446
Q78JE5	H2B-CTRL	2.43874	0.326229	25.4229	7.10432e-08	9.84263e-07
Q78PY7	H2B-CTRL	1.1988	0.231308	32.4229	1.12774e-05	7.09376e-05
Q791T5	H2B-CTRL	0.832701	0.239698	33.4229	0.00143941	0.00219419
Q791V5	H2B-CTRL	0.914022	0.223671	32.4229	0.000269559	0.000610649
Q7M6Y3	H2B-CTRL	1.03247	0.272678	33.4229	0.00060575	0.00110132
Q7M729	H2B-CTRL	0.879182	0.237271	33.4229	0.000759889	0.00131702
Q7SIG6	H2B-CTRL	0.865825	0.254787	31.4229	0.00185904	0.00271477
Q7TMB8	H2B-CTRL	0.985249	0.282588	32.4229	0.00142788	0.0021827
Q7TME0	H2B-CTRL	1.15463	0.391716	29.4526	0.00620971	0.00787547
Q7TMF3	H2B-CTRL	0.735404	0.23171	32.4229	0.00328738	0.00444476
Q7TMK9	H2B-CTRL	2.39861	0.23348	33.4229	7.08981e-12	2.46343e-10
Q7TMQ7	H2B-CTRL	0.727845	0.318494	33.4229	0.0287694	0.0326979
Q7TMY8	H2B-CTRL	1.43951	0.2312	33.4229	4.70883e-07	5.36855e-06
Q7TN79	H2B-CTRL	0.725034	0.225017	33.4229	0.00283619	0.00392194
Q7TNM2	H2B-CTRL	0.923904	0.232361	32.4229	0.000368211	0.000761828
Q7TNR6	H2B-CTRL	0.531166	0.237651	32.4229	0.0324247	0.0365675
Q7TNV0	H2B-CTRL	1.57461	0.22149	32.4229	4.24813e-08	6.07789e-07
Q7TPH6	H2B-CTRL	1.4158	0.271338	32.4229	1.01756e-05	6.77034e-05
Q7TPM6	H2B-CTRL	1.43951	0.248851	31.5305	2.13531e-06	1.94758e-05
Q7TPR4	H2B-CTRL	1.08029	0.238405	33.4229	7.11883e-05	0.000246194
Q7TQD2	H2B-CTRL	0.750643	0.223646	32.4229	0.00202724	0.00293688
Q7TQF7	H2B-CTRL	0.94714	0.24341	33.4229	0.000450926	0.000889065
Q7TQH0	H2B-CTRL	0.00726294	0.217961	33.4229	0.973616	0.974952
Q7TQI3	H2B-CTRL	1.30236	0.225028	32.4229	1.91887e-06	1.77232e-05
Q7TSJ2	H2B-CTRL	0.906538	0.24649	33.4229	0.000820625	0.00140012
Q7TT50	H2B-CTRL	0.933878	0.227821	32.4229	0.000259994	0.000597196
Q80SW1	H2B-CTRL	1.14053	0.228283	33.4229	1.80994e-05	9.85561e-05
Q80SZ7	H2B-CTRL	0.742894	0.223044	32.4229	0.00217119	0.00311655
Q80TB8	H2B-CTRL	0.81441	0.239153	33.4229	0.0017346	0.00255866
Q80TE7	H2B-CTRL	1.01411	0.232027	33.4229	0.000113774	0.000335345
Q80TH2	H2B-CTRL	1.05903	0.265988	32.4229	0.000362728	0.000754764
Q80TJ1	H2B-CTRL	1.02443	0.231	33.4229	9.43926e-05	0.000297051
Q80TL4	H2B-CTRL	0.754167	0.22799	33.4229	0.00225611	0.00321316
Q80TL7	H2B-CTRL	1.08749	0.23522	33.4229	5.43673e-05	0.000201031
Q80TM9	H2B-CTRL	1.54486	0.246315	31.4914	5.3037e-07	5.95375e-06
Q80TQ2	H2B-CTRL	0.898105	0.240533	32.4229	0.000724879	0.00127144
Q80TT8	H2B-CTRL	1.23909	0.233894	32.4229	8.05321e-06	5.71028e-05
Q80TV8	H2B-CTRL	0.940013	0.267271	33.4229	0.00127925	0.00200691
Q80TZ3	H2B-CTRL	0.880455	0.226207	33.4229	0.000449493	0.000888323
Q80U28	H2B-CTRL	1.02591	0.261959	32.4229	0.000435734	0.000868691
Q80U56	H2B-CTRL	0.848995	0.350187	25.4229	0.022763	0.0263781
Q80U63	H2B-CTRL	0.970317	0.231708	33.4229	0.000193259	0.000481828
Q80UG2	H2B-CTRL	0.946276	0.254596	33.4229	0.000736122	0.00128498
Q80UG5	H2B-CTRL	1.03282	0.250337	33.4229	0.000230958	0.000548336
Q80UJ7	H2B-CTRL	1.2591	0.225537	33.4229	3.17099e-06	2.70089e-05
Q80UM3	H2B-CTRL	1.00017	0.23119	33.4229	0.000129464	0.000368526
Q80UP3	H2B-CTRL	0.888343	0.223001	32.4229	0.000360569	0.000750986
Q80UU9	H2B-CTRL	1.25909	0.25032	31.4361	1.90367e-05	0.000101706
Q80VD1	H2B-CTRL	3.24742	0.24704	32.4229	1.53731e-14	1.05162e-12
Q80VP0	H2B-CTRL	1.41908	0.222254	33.4229	2.95034e-07	3.60798e-06
Q80VP1	H2B-CTRL	1.0327	0.238146	32.4229	0.000132051	0.000372257
Q80W47	H2B-CTRL	0.965853	0.240236	32.4229	0.000324955	0.000695333
Q80WC7	H2B-CTRL	1.16511	0.274613	32.4229	0.000172709	0.000445491
Q80WJ7	H2B-CTRL	0.845194	0.228215	32.4229	0.00078829	0.00135339
Q80WM4	H2B-CTRL	0.735937	0.26237	32.4229	0.00843721	0.0104168
Q80X80	H2B-CTRL	0.957503	0.253084	33.4229	0.000610996	0.00110718
Q80XI4	H2B-CTRL	1.1386	0.253923	33.4229	8.17461e-05	0.000269086
Q80XN0	H2B-CTRL	1.02797	0.233854	32.4229	0.000111336	0.000332037
Q80XU3	H2B-CTRL	1.8154	0.264828	33.4229	7.46638e-08	1.02149e-06
Q80Y24	H2B-CTRL	0.815107	0.248283	32.4229	0.00246519	0.00347699
Q80YA9	H2B-CTRL	1.20422	0.253104	32.4229	3.90182e-05	0.000163622
Q80YN3	H2B-CTRL	1.67368	0.339041	32.4229	2.31724e-05	0.000114746
Q80Z24	H2B-CTRL	1.062	0.251815	33.4229	0.000177382	0.000454139
Q80Z38	H2B-CTRL	1.40132	0.32262	27.4224	0.000172536	0.000445491
Q80ZF8	H2B-CTRL	0.519553	0.454701	28.4229	0.262729	0.272343
Q810A7	H2B-CTRL	3.03167	0.312941	31.4504	5.85958e-11	1.56422e-09
Q810B6	H2B-CTRL	1.2734	0.248822	32.4229	1.36421e-05	8.09286e-05
Q810B7	H2B-CTRL	0.872651	0.324279	28.551	0.011777	0.0142194
Q810U3	H2B-CTRL	1.2417	0.246614	32.4229	1.73775e-05	9.58677e-05
Q811D0	H2B-CTRL	0.834773	0.221137	33.4229	0.000625617	0.001129
Q811P8	H2B-CTRL	1.50783	0.287527	30.502	1.11586e-05	7.03923e-05
Q812A2	H2B-CTRL	1.20941	0.24608	33.4229	2.3033e-05	0.000114746
Q812E0	H2B-CTRL	1.69814	0.249659	32.4229	1.01789e-07	1.34227e-06
Q8BFQ8	H2B-CTRL	1.01844	0.282212	33.4229	0.000993763	0.00163379
Q8BFR5	H2B-CTRL	0.878916	0.238213	33.4229	0.000794021	0.00136109
Q8BFY6	H2B-CTRL	2.11522	0.248539	32.4229	9.00606e-10	1.79221e-08
Q8BFZ9	H2B-CTRL	1.30833	0.246978	32.4229	8.06081e-06	5.71028e-05
Q8BG05	H2B-CTRL	3.75723	0.229326	32.4238	3.03079e-17	1.32688e-14
Q8BG32	H2B-CTRL	1.34646	0.219528	32.4229	6.99897e-07	7.54716e-06
Q8BG39	H2B-CTRL	0.955724	0.228668	33.4229	0.000197852	0.00048993
Q8BG51	H2B-CTRL	0.896828	0.236936	32.4229	0.000628663	0.00113263
Q8BGB7	H2B-CTRL	1.48534	0.322746	25.4229	0.000100786	0.000308992
Q8BGD5	H2B-CTRL	1.50492	0.349397	27.4696	0.000189694	0.00047674
Q8BGD9	H2B-CTRL	1.20895	0.316208	32.4229	0.00056529	0.00105207
Q8BGH2	H2B-CTRL	0.889731	0.233271	33.4229	0.000560304	0.00104561
Q8BGN3	H2B-CTRL	1.18966	0.221963	32.4229	6.71445e-06	4.91569e-05
Q8BGQ7	H2B-CTRL	1.07591	0.248623	33.4229	0.000128968	0.000367593
Q8BGT8	H2B-CTRL	1.37232	0.230495	33.4229	1.05383e-06	1.07294e-05
Q8BGU5	H2B-CTRL	1.38694	0.238167	32.4229	1.72797e-06	1.64458e-05
Q8BGX2	H2B-CTRL	0.740296	0.278982	32.4229	0.0122368	0.0147339
Q8BGZ1	H2B-CTRL	1.05292	0.246196	32.4229	0.000156691	0.000419273
Q8BGZ7	H2B-CTRL	0.159258	0.417498	32.4229	0.705351	0.712841
Q8BH44	H2B-CTRL	0.97976	0.236907	33.4229	0.000224483	0.000537629
Q8BH55	H2B-CTRL	0.92548	0.261586	32.4229	0.00124158	0.0019595
Q8BH57	H2B-CTRL	0.7278	0.223269	32.4229	0.00262165	0.00366931
Q8BH59	H2B-CTRL	0.792451	0.232941	33.4229	0.00175091	0.00258097
Q8BH66	H2B-CTRL	1.20739	0.234918	33.4229	1.1828e-05	7.33472e-05
Q8BH95	H2B-CTRL	1.14457	0.24266	33.4229	4.13067e-05	0.000170927
Q8BHC1	H2B-CTRL	1.09632	0.242583	33.4229	7.37322e-05	0.000252582
Q8BHE3	H2B-CTRL	1.04574	0.267439	32.4229	0.000443246	0.000881259
Q8BHG1	H2B-CTRL	0.965275	0.271267	33.4229	0.001142	0.0018287
Q8BHL3	H2B-CTRL	0.984427	0.238284	32.4229	0.000237303	0.000557954
Q8BHL5	H2B-CTRL	0.908066	0.212227	32.4229	0.000155799	0.000417945
Q8BHN3	H2B-CTRL	0.333893	0.222768	33.4229	0.143303	0.151322
Q8BHW2	H2B-CTRL	0.823558	0.268308	29.4569	0.00457486	0.00594677
Q8BHZ0	H2B-CTRL	1.16627	0.237376	33.4229	2.31351e-05	0.000114746
Q8BIG7	H2B-CTRL	0.598502	0.254575	33.4229	0.0247679	0.0285353
Q8BIJ6	H2B-CTRL	0.727448	0.264102	33.4229	0.00944065	0.0115784
Q8BIK4	H2B-CTRL	0.877587	0.236769	33.4229	0.000757502	0.00131497
Q8BIQ5	H2B-CTRL	1.80539	0.267065	33.4229	9.83963e-08	1.30539e-06
Q8BIV3	H2B-CTRL	0.795734	0.227416	33.4229	0.0013441	0.00208079
Q8BIW1	H2B-CTRL	1.07958	0.235077	32.4229	6.30789e-05	0.00022599
Q8BIZ1	H2B-CTRL	1.10288	0.229022	33.4229	3.08661e-05	0.000139311
Q8BJ42	H2B-CTRL	1.25264	0.24362	32.4229	1.27138e-05	7.79564e-05
Q8BJ71	H2B-CTRL	1.94966	0.379833	28.4359	1.84871e-05	9.94308e-05
Q8BJI1	H2B-CTRL	1.02866	0.243844	33.4229	0.00017681	0.000453204
Q8BJW6	H2B-CTRL	1.29011	0.249352	33.4229	1.06852e-05	6.92812e-05
Q8BJY1	H2B-CTRL	1.49788	0.246102	32.4229	8.02391e-07	8.4444e-06
Q8BK08	H2B-CTRL	0.703806	0.241915	33.4229	0.00639737	0.00808536
Q8BK63	H2B-CTRL	1.30967	0.239046	32.4229	4.73804e-06	3.73078e-05
Q8BK64	H2B-CTRL	0.686158	0.231371	32.4229	0.00563028	0.0071906
Q8BK67	H2B-CTRL	1.99782	0.241643	33.4229	1.36636e-09	2.62365e-08
Q8BKC5	H2B-CTRL	0.939622	0.244237	33.4229	0.000510533	0.000976033
Q8BKX1	H2B-CTRL	0.940538	0.229608	32.4229	0.000262143	0.00059991
Q8BKZ9	H2B-CTRL	1.15265	0.245546	32.4229	4.69416e-05	0.000185809
Q8BL65	H2B-CTRL	1.085	0.261662	31.4794	0.000237225	0.000557954
Q8BL66	H2B-CTRL	0.889383	0.236598	32.4229	0.000675873	0.00120479
Q8BL86	H2B-CTRL	0.943386	0.256291	32.4229	0.000838992	0.00142289
Q8BLE7	H2B-CTRL	0.546758	0.256897	32.4229	0.041004	0.0458182
Q8BLF1	H2B-CTRL	0.869441	0.248894	32.4229	0.00140218	0.00214942
Q8BLJ3	H2B-CTRL	1.14317	0.291616	31.4737	0.000447279	0.000885256
Q8BLK3	H2B-CTRL	1.29806	0.255797	32.4229	1.54781e-05	8.89279e-05
Q8BLQ9	H2B-CTRL	0.852787	0.236299	32.4229	0.00102266	0.0016706
Q8BLY2	H2B-CTRL	0.745909	0.319015	25.4229	0.027534	0.031408
Q8BMA6	H2B-CTRL	0.205643	0.317819	31.4413	0.5223	0.534759
Q8BMF3	H2B-CTRL	0.855666	0.242019	33.4229	0.0012161	0.00192823
Q8BMF4	H2B-CTRL	0.980942	0.229631	33.4229	0.00015155	0.000412539
Q8BMG7	H2B-CTRL	0.960024	0.238283	33.4229	0.000304766	0.000660527
Q8BMJ2	H2B-CTRL	1.19124	0.33436	25.4229	0.00148092	0.00224808
Q8BMJ3	H2B-CTRL	0.76484	0.221198	33.4229	0.00150465	0.00228094
Q8BMK4	H2B-CTRL	0.374121	0.251747	32.4229	0.146913	0.154984
Q8BML9	H2B-CTRL	0.961799	0.257627	32.4229	0.000725889	0.00127168
Q8BMS1	H2B-CTRL	0.893942	0.23074	33.4229	0.000472974	0.00092112
Q8BNN1	H2B-CTRL	0.746656	0.266389	32.4229	0.00848093	0.0104649
Q8BNW9	H2B-CTRL	1.33662	0.250977	32.4229	7.41944e-06	5.32497e-05
Q8BNY6	H2B-CTRL	0.708776	0.226118	32.4229	0.00364268	0.00485025
Q8BP47	H2B-CTRL	1.19372	0.248096	33.4229	3.12412e-05	0.000139851
Q8BP67	H2B-CTRL	0.269936	0.223231	32.4229	0.23532	0.244827
Q8BP92	H2B-CTRL	0.39958	0.223992	32.4229	0.0838022	0.0899671
Q8BPM0	H2B-CTRL	0.582426	0.229306	31.4229	0.0162411	0.0192276
Q8BPN8	H2B-CTRL	1.04858	0.227478	33.4229	5.66002e-05	0.000207882
Q8BPU7	H2B-CTRL	1.21365	0.256629	33.4229	3.98191e-05	0.000166027
Q8BQP9	H2B-CTRL	0.698601	0.244882	32.4229	0.00748731	0.00929649
Q8BR63	H2B-CTRL	1.12896	0.265779	32.4229	0.000170269	0.000442651
Q8BR90	H2B-CTRL	0.859053	0.359537	29.461	0.0234924	0.0271514
Q8BRF7	H2B-CTRL	1.03473	0.274356	33.4229	0.000631661	0.00113616
Q8BRK8	H2B-CTRL	0.627772	0.223634	33.4229	0.0082787	0.0102385
Q8BRT1	H2B-CTRL	1.05618	0.239072	32.4229	0.000104474	0.000317189
Q8BRU6	H2B-CTRL	0.377188	0.244119	32.4229	0.132028	0.139753
Q8BSY0	H2B-CTRL	0.0173675	0.209698	33.4229	0.934488	0.937056
Q8BSZ2	H2B-CTRL	1.65251	0.27189	33.4229	7.29925e-07	7.82045e-06
Q8BTI8	H2B-CTRL	0.395087	0.229447	33.4229	0.0943299	0.100775
Q8BTM8	H2B-CTRL	0.983926	0.212347	33.4229	5.27529e-05	0.000197058
Q8BTV2	H2B-CTRL	3.53238	0.24732	33.4229	8.67712e-16	9.83731e-14
Q8BTX9	H2B-CTRL	0.807449	0.235282	33.4229	0.00161442	0.00241721
Q8BTZ7	H2B-CTRL	1.15176	0.229647	32.4229	1.8404e-05	9.92277e-05
Q8BU30	H2B-CTRL	1.20807	0.272812	33.4229	9.6212e-05	0.000298735
Q8BUV3	H2B-CTRL	0.801807	0.22862	33.4229	0.00131449	0.00204653
Q8BVE3	H2B-CTRL	0.958006	0.233552	33.4229	0.000247321	0.000576703
Q8BVI4	H2B-CTRL	0.994397	0.243637	33.4229	0.000262232	0.00059991
Q8BVP5	H2B-CTRL	1.06814	0.258139	32.4229	0.000232952	0.000551374
Q8BVQ5	H2B-CTRL	1.20744	0.24513	33.4229	2.22936e-05	0.000113226
Q8BW75	H2B-CTRL	0.764555	0.239506	32.4229	0.00313256	0.00426706
Q8BW96	H2B-CTRL	1.00349	0.232273	33.4229	0.000131686	0.00037195
Q8BWF0	H2B-CTRL	0.808778	0.226866	32.4229	0.00115332	0.0018401
Q8BWG8	H2B-CTRL	0.927045	0.233332	33.4229	0.000357364	0.000747154
Q8BWM0	H2B-CTRL	1.06427	0.239325	32.4229	9.60645e-05	0.000298715
Q8BWQ6	H2B-CTRL	0.952755	0.240647	33.4229	0.000371818	0.00076784
Q8BWS5	H2B-CTRL	1.58828	0.281532	33.4229	2.66178e-06	2.32137e-05
Q8BWT1	H2B-CTRL	0.92367	0.223484	33.4229	0.000226161	0.000540466
Q8BWT5	H2B-CTRL	1.0184	0.26185	32.4229	0.00047006	0.000917897
Q8BWY3	H2B-CTRL	1.37506	0.254972	33.4229	5.57262e-06	4.22605e-05
Q8BX10	H2B-CTRL	0.974907	0.267515	32.4229	0.00092801	0.0015448
Q8BX70	H2B-CTRL	0.531596	0.289061	31.4481	0.0753683	0.0814722
Q8BXK8	H2B-CTRL	1.77488	0.329746	25.4229	1.31783e-05	7.96889e-05
Q8BXR1	H2B-CTRL	0.849432	0.219028	33.4229	0.000467731	0.000914164
Q8BXT1	H2B-CTRL	0.666638	0.228225	32.4229	0.00630631	0.00797948
Q8BXV2	H2B-CTRL	0.638849	0.20413	32.4229	0.00368968	0.00490687
Q8BY89	H2B-CTRL	1.71752	0.335623	25.4229	2.62502e-05	0.000124646
Q8BYI9	H2B-CTRL	0.99783	0.234448	32.4229	0.000166243	0.000434709
Q8BYM5	H2B-CTRL	0.486502	0.263003	33.4229	0.0732019	0.0793263
Q8BYN5	H2B-CTRL	1.20902	0.258006	33.4229	4.52142e-05	0.000179626
Q8BYP3	H2B-CTRL	1.08733	0.218243	32.4229	2.02749e-05	0.000106069
Q8BYR5	H2B-CTRL	0.502184	0.253023	31.4689	0.05595	0.0615141
Q8BZ98	H2B-CTRL	0.895769	0.23063	32.4229	0.000477015	0.000926518
Q8BZA9	H2B-CTRL	1.27112	0.338425	25.4229	0.000905389	0.00151521
Q8BZN6	H2B-CTRL	0.93379	0.248328	33.4229	0.00065175	0.00116845
Q8BZT2	H2B-CTRL	0.799797	0.406295	26.4229	0.059583	0.0652135
Q8C050	H2B-CTRL	3.60847	0.240257	32.4229	3.69642e-16	5.77962e-14
Q8C052	H2B-CTRL	1.27101	0.247751	32.4229	1.31527e-05	7.96889e-05
Q8C078	H2B-CTRL	1.81827	0.293161	32.4229	5.72987e-07	6.36685e-06
Q8C0C7	H2B-CTRL	0.79832	0.248529	32.4229	0.00297231	0.00407413
Q8C0D5	H2B-CTRL	1.0041	0.284526	30.4235	0.00134913	0.00208416
Q8C0L0	H2B-CTRL	0.826308	0.269863	32.4229	0.00439744	0.00575291
Q8C0M9	H2B-CTRL	1.57362	0.242345	32.4229	2.46839e-07	3.0876e-06
Q8C0T5	H2B-CTRL	1.414	0.27463	33.4229	1.1512e-05	7.15905e-05
Q8C0Y0	H2B-CTRL	1.33908	0.332366	30.454	0.000345391	0.000729085
Q8C163	H2B-CTRL	0.199475	0.361314	30.4751	0.584919	0.596084
Q8C166	H2B-CTRL	1.29972	0.237193	32.4229	4.72625e-06	3.73078e-05
Q8C1A5	H2B-CTRL	2.20199	0.225441	33.4229	2.54365e-11	7.23122e-10
Q8C1B7	H2B-CTRL	1.13675	0.235734	32.4229	3.23477e-05	0.000143338
Q8C2Q3	H2B-CTRL	2.72499	0.238281	33.4229	4.26211e-13	2.07328e-11
Q8C3Q5	H2B-CTRL	0.919547	0.218167	32.4229	0.000187022	0.000471649
Q8C419	H2B-CTRL	0.887627	0.224926	33.4229	0.000385631	0.000787792
Q8C522	H2B-CTRL	0.779395	0.251604	33.4229	0.00393601	0.00520914
Q8C547	H2B-CTRL	0.763871	0.256089	32.4229	0.00538838	0.0069018
Q8C7M3	H2B-CTRL	1.11917	0.257919	33.4229	0.000124644	0.000358536
Q8C7R4	H2B-CTRL	1.12943	0.248905	32.4229	7.39306e-05	0.000252824
Q8C7X2	H2B-CTRL	1.40949	0.255929	33.4229	3.96658e-06	3.26422e-05
Q8C854	H2B-CTRL	2.37854	0.240918	33.4229	1.94403e-11	5.75065e-10
Q8C863	H2B-CTRL	0.65806	0.322726	25.4229	0.0519669	0.0572499
Q8C878	H2B-CTRL	1.54258	0.249608	33.4229	5.39704e-07	6.02761e-06
Q8C8N2	H2B-CTRL	1.30948	0.248104	32.4229	8.53271e-06	5.9108e-05
Q8C8R3	H2B-CTRL	0.988935	0.225933	33.4229	0.000111648	0.000332271
Q8C9H6	H2B-CTRL	1.30478	0.255105	32.4229	1.37633e-05	8.14265e-05
Q8CA95	H2B-CTRL	0.867551	0.235232	33.4229	0.000797492	0.00136597
Q8CAA7	H2B-CTRL	0.988499	0.246737	32.4229	0.000338196	0.000715969
Q8CAQ8	H2B-CTRL	0.899282	0.227889	33.4229	0.000385799	0.000787792
Q8CAY6	H2B-CTRL	0.983492	0.222025	32.4229	0.000100983	0.000309163
Q8CBE3	H2B-CTRL	0.91729	0.230545	33.4229	0.000351598	0.000737917
Q8CBW3	H2B-CTRL	0.780145	0.257488	32.4229	0.00477694	0.00618009
Q8CBY8	H2B-CTRL	0.978226	0.217445	32.4229	8.27281e-05	0.000271096
Q8CC27	H2B-CTRL	1.153	0.247448	33.4229	4.88709e-05	0.000189984
Q8CC35	H2B-CTRL	1.14159	0.266035	33.4229	0.000143309	0.000397596
Q8CCB4	H2B-CTRL	1.04156	0.255289	33.4229	0.000263381	0.000601818
Q8CCK0	H2B-CTRL	0.445557	0.241004	32.4229	0.0736305	0.0797118
Q8CCN5	H2B-CTRL	0.837605	0.217192	33.4229	0.000497245	0.000953126
Q8CCT4	H2B-CTRL	4.89583	0.277154	33.4229	1.60716e-18	2.38988e-15
Q8CDG3	H2B-CTRL	1.02252	0.247464	32.4229	0.000236836	0.000557954
Q8CDN6	H2B-CTRL	1.09932	0.230504	32.4229	3.77474e-05	0.000160445
Q8CFE4	H2B-CTRL	0.781903	0.251877	32.4229	0.00394081	0.00521235
Q8CFI7	H2B-CTRL	3.15915	0.344863	25.4229	1.56493e-09	2.9279e-08
Q8CG72	H2B-CTRL	1.55675	0.258111	32.4229	9.41994e-07	9.74568e-06
Q8CGC7	H2B-CTRL	1.19186	0.228663	32.4229	1.03415e-05	6.83911e-05
Q8CGF6	H2B-CTRL	1.09342	0.236795	32.4229	5.86449e-05	0.000213956
Q8CGK3	H2B-CTRL	0.855713	0.247881	33.4229	0.00152781	0.00231444
Q8CGK7	H2B-CTRL	0.857941	0.226091	33.4229	0.000591841	0.00108502
Q8CGP7	H2B-CTRL	0.731582	0.210372	33.4229	0.00142535	0.00218036
Q8CGU1	H2B-CTRL	1.3616	0.244702	33.4229	3.34856e-06	2.79771e-05
Q8CGY8	H2B-CTRL	1.24929	0.240677	33.4229	1.01625e-05	6.77034e-05
Q8CGZ0	H2B-CTRL	3.10817	0.311659	33.4229	1.50748e-11	4.58315e-10
Q8CH09	H2B-CTRL	4.3604	0.334796	25.4229	9.42871e-13	4.01181e-11
Q8CH25	H2B-CTRL	2.89018	0.247055	33.4229	2.31336e-13	1.26598e-11
Q8CH72	H2B-CTRL	0.956595	0.233976	32.4229	0.000268043	0.000609922
Q8CHC4	H2B-CTRL	1.1085	0.235908	33.4229	4.35375e-05	0.000176064
Q8CHG7	H2B-CTRL	1.01965	0.243989	33.4229	0.000198106	0.000490005
Q8CHH9	H2B-CTRL	1.06652	0.239251	33.4229	8.82771e-05	0.000283757
Q8CHP8	H2B-CTRL	1.3726	0.248301	32.4229	4.10139e-06	3.35006e-05
Q8CHT0	H2B-CTRL	0.923464	0.231589	33.4229	0.000342964	0.00072466
Q8CHT1	H2B-CTRL	1.10587	0.226538	33.4229	2.53967e-05	0.000121648
Q8CI32	H2B-CTRL	1.84923	0.267456	32.4229	7.38913e-08	1.01728e-06
Q8CI51	H2B-CTRL	0.805898	0.255917	32.4229	0.00350727	0.00469708
Q8CI71	H2B-CTRL	0.945983	0.239831	33.4229	0.000387733	0.000791005
Q8CI94	H2B-CTRL	0.905998	0.231591	33.4229	0.000424964	0.000851095
Q8CIB5	H2B-CTRL	0.955128	0.217627	32.4229	0.00011358	0.000335345
Q8CIE6	H2B-CTRL	0.927362	0.231256	33.4229	0.00032158	0.000688785
Q8CIG8	H2B-CTRL	1.33585	0.257507	32.4229	1.11161e-05	7.03273e-05
Q8CIN4	H2B-CTRL	0.844114	0.249114	33.4229	0.00181594	0.00265715
Q8CIQ7	H2B-CTRL	1.05591	0.243221	33.4229	0.000123877	0.000358059
Q8CJ40	H2B-CTRL	1.2539	0.231739	32.4229	5.78052e-06	4.31862e-05
Q8CJF9	H2B-CTRL	0.698221	0.420655	28.4763	0.107921	0.11479
Q8JZN5	H2B-CTRL	0.879524	0.244341	32.4229	0.00104925	0.0017064
Q8JZN7	H2B-CTRL	1.07093	0.232923	32.4229	6.21056e-05	0.000223723
Q8JZQ2	H2B-CTRL	0.897335	0.232624	32.4229	0.00051382	0.00097975
Q8JZS0	H2B-CTRL	0.786716	0.223068	32.4229	0.00127988	0.00200691
Q8JZW4	H2B-CTRL	0.275073	0.211066	32.4229	0.201666	0.210614
Q8JZW5	H2B-CTRL	0.830949	0.232212	33.4229	0.00108071	0.00175105
Q8K019	H2B-CTRL	3.94734	0.251794	33.4229	5.7176e-17	1.78797e-14
Q8K021	H2B-CTRL	0.727116	0.220297	32.4229	0.00235235	0.00333719
Q8K0C4	H2B-CTRL	0.588981	0.210537	32.4229	0.0085945	0.0105872
Q8K0C9	H2B-CTRL	1.24287	0.229626	32.4229	5.75078e-06	4.31862e-05
Q8K0S0	H2B-CTRL	1.51792	0.245685	32.4229	6.14251e-07	6.79088e-06
Q8K0T0	H2B-CTRL	0.571259	0.331055	32.4229	0.0939455	0.100413
Q8K0U4	H2B-CTRL	1.07605	0.226221	33.4229	3.67258e-05	0.000157324
Q8K183	H2B-CTRL	1.45021	0.234132	33.4229	5.17904e-07	5.84377e-06
Q8K1M6	H2B-CTRL	0.992508	0.223857	33.4229	9.46937e-05	0.000297051
Q8K212	H2B-CTRL	0.928011	0.228144	32.4229	0.000284307	0.000632036
Q8K274	H2B-CTRL	1.02605	0.301034	31.5215	0.00180451	0.0026475
Q8K2B3	H2B-CTRL	1.01211	0.23856	32.4229	0.000172783	0.000445491
Q8K2C9	H2B-CTRL	0.873605	0.220783	33.4229	0.000374236	0.000770651
Q8K2L8	H2B-CTRL	0.631941	0.248341	33.4229	0.0157351	0.0186689
Q8K2Q7	H2B-CTRL	1.02247	0.262299	32.4229	0.000458545	0.000899983
Q8K310	H2B-CTRL	3.41113	0.25319	33.4229	4.61241e-15	3.48158e-13
Q8K341	H2B-CTRL	1.20681	0.343411	25.4229	0.00167431	0.00249155
Q8K354	H2B-CTRL	1.10337	0.26287	32.4229	0.000196597	0.00048848
Q8K358	H2B-CTRL	0.901283	0.225963	33.4229	0.000341881	0.000723069
Q8K386	H2B-CTRL	0.872762	0.226849	33.4229	0.00051033	0.000976033
Q8K394	H2B-CTRL	1.27548	0.236364	32.4229	6.03314e-06	4.46167e-05
Q8K3H0	H2B-CTRL	1.04948	0.332565	25.4229	0.00408835	0.00538148
Q8K3J1	H2B-CTRL	0.586483	0.221739	33.4229	0.0123555	0.0148443
Q8K400	H2B-CTRL	0.671089	0.23162	33.4229	0.00659456	0.00832017
Q8K411	H2B-CTRL	1.06781	0.258974	31.462	0.000253537	0.000586053
Q8K4F5	H2B-CTRL	0.996091	0.396503	24.4229	0.0189945	0.0222229
Q8K4Q0	H2B-CTRL	0.810773	0.257732	32.4229	0.00353728	0.00473005
Q8K4R4	H2B-CTRL	1.26699	0.248242	32.4229	1.42072e-05	8.33671e-05
Q8K4X7	H2B-CTRL	1.1827	0.223523	32.4229	8.20837e-06	5.77753e-05
Q8K4Z3	H2B-CTRL	0.734438	0.24762	32.4229	0.005625	0.00718804
Q8K596	H2B-CTRL	1.02354	0.246054	33.4229	0.000209396	0.000512142
Q8QZS1	H2B-CTRL	1.14654	0.352698	25.4229	0.00323492	0.00438196
Q8QZT1	H2B-CTRL	0.936416	0.229434	33.4229	0.000262272	0.00059991
Q8QZV4	H2B-CTRL	0.787563	0.360243	25.4229	0.0382121	0.0428515
Q8QZY1	H2B-CTRL	1.27754	0.225866	33.4229	2.54877e-06	2.2317e-05
Q8R001	H2B-CTRL	0.983837	0.235991	32.4229	0.000213194	0.00051969
Q8R016	H2B-CTRL	1.04723	0.229048	32.4229	6.69079e-05	0.00023661
Q8R050	H2B-CTRL	0.966135	0.229704	32.4229	0.000191823	0.000479338
Q8R071	H2B-CTRL	1.08596	0.248746	33.4229	0.000115412	0.000338202
Q8R081	H2B-CTRL	3.46173	0.2526	33.4229	2.83935e-15	2.48613e-13
Q8R0A7	H2B-CTRL	0.805868	0.232329	33.4229	0.00146043	0.00222314
Q8R0P4	H2B-CTRL	0.65873	0.229607	32.4229	0.00719038	0.00898387
Q8R0S2	H2B-CTRL	1.20933	0.24558	32.4229	2.40074e-05	0.000117567
Q8R0S4	H2B-CTRL	1.26483	0.236131	32.4229	6.77897e-06	4.94639e-05
Q8R0Y6	H2B-CTRL	0.950296	0.237216	33.4229	0.000325335	0.000695468
Q8R0Y8	H2B-CTRL	0.815114	0.230739	33.4229	0.00122584	0.00193885
Q8R105	H2B-CTRL	0.65528	0.328185	25.4229	0.0566725	0.0622459
Q8R127	H2B-CTRL	0.907274	0.25822	32.4229	0.00132677	0.0020613
Q8R164	H2B-CTRL	0.843727	0.270918	33.4229	0.00376852	0.00499957
Q8R191	H2B-CTRL	0.508284	0.234952	32.4229	0.0379884	0.0426444
Q8R1B4	H2B-CTRL	1.05584	0.241524	33.4229	0.000113471	0.000335345
Q8R1Q8	H2B-CTRL	1.02135	0.236873	33.4229	0.000134979	0.000377837
Q8R2R9	H2B-CTRL	0.88572	0.247819	33.4229	0.00109377	0.00176829
Q8R2Y0	H2B-CTRL	0.998982	0.231318	33.4229	0.000132317	0.000372289
Q8R2Y8	H2B-CTRL	0.748864	0.261121	33.4229	0.00710589	0.00889354
Q8R307	H2B-CTRL	0.641122	0.358342	31.4229	0.0832376	0.0894487
Q8R326	H2B-CTRL	3.02819	0.237446	32.4229	3.51611e-14	2.26375e-12
Q8R366	H2B-CTRL	1.13312	0.235186	33.4229	3.0651e-05	0.000138775
Q8R395	H2B-CTRL	1.20846	0.345053	25.4229	0.00172557	0.00255221
Q8R3F5	H2B-CTRL	1.13242	0.272361	32.4229	0.00022009	0.000530008
Q8R3S6	H2B-CTRL	1.27863	0.236201	33.4229	5.24581e-06	4.07275e-05
Q8R3V5	H2B-CTRL	0.952131	0.233506	32.4229	0.000276454	0.000622216
Q8R3Z5	H2B-CTRL	1.15292	0.222897	33.4229	1.07292e-05	6.92812e-05
Q8R404	H2B-CTRL	0.670271	0.216274	32.4229	0.00399362	0.00526629
Q8R464	H2B-CTRL	0.928433	0.286542	32.4229	0.00276128	0.0038353
Q8R574	H2B-CTRL	1.18616	0.226647	32.4229	9.71807e-06	6.58084e-05
Q8R5C5	H2B-CTRL	0.857899	0.250142	32.4229	0.00166516	0.00247962
Q8R5H1	H2B-CTRL	1.40259	0.229263	32.4229	7.32385e-07	7.82045e-06
Q8R5H6	H2B-CTRL	1.11723	0.239713	32.4229	5.17461e-05	0.000194961
Q8R5M8	H2B-CTRL	1.03318	0.256074	32.4229	0.000312105	0.000673766
Q8VBW6	H2B-CTRL	0.86323	0.226832	32.4229	0.000593811	0.00108502
Q8VBZ3	H2B-CTRL	0.955869	0.239407	33.4229	0.000337978	0.000715969
Q8VC30	H2B-CTRL	0.905672	0.270709	33.4229	0.00203893	0.00294603
Q8VCD6	H2B-CTRL	0.680587	0.229144	33.4229	0.00547675	0.00700268
Q8VCH8	H2B-CTRL	1.22562	0.331047	25.4229	0.00103862	0.00169036
Q8VCT3	H2B-CTRL	1.10095	0.225145	33.4229	2.47789e-05	0.000119888
Q8VCW8	H2B-CTRL	0.930782	0.261651	33.4229	0.00114533	0.0018327
Q8VCX5	H2B-CTRL	0.890344	0.260536	30.4229	0.00181567	0.00265715
Q8VD04	H2B-CTRL	0.799205	0.250092	32.4229	0.0031044	0.00423661
Q8VD33	H2B-CTRL	0.808147	0.266267	32.4229	0.00471267	0.00610778
Q8VD37	H2B-CTRL	0.940287	0.254788	32.4229	0.00081717	0.0013964
Q8VD65	H2B-CTRL	0.79084	0.242492	32.4229	0.00261092	0.00365896
Q8VD75	H2B-CTRL	1.03479	0.235898	31.5639	0.000119666	0.000349266
Q8VDD5	H2B-CTRL	0.793782	0.221881	33.4229	0.0010834	0.00175282
Q8VDM4	H2B-CTRL	1.26209	0.221538	33.4229	2.25805e-06	2.02576e-05
Q8VDM6	H2B-CTRL	3.56414	0.24704	32.4229	1.15432e-15	1.20325e-13
Q8VDN2	H2B-CTRL	1.07243	0.228674	33.4229	4.47204e-05	0.000178311
Q8VDP4	H2B-CTRL	2.55296	0.249455	33.4229	7.81714e-12	2.67371e-10
Q8VDP6	H2B-CTRL	0.952521	0.218627	32.4229	0.000124529	0.000358536
Q8VDQ1	H2B-CTRL	1.50233	0.362443	30.6631	0.000247729	0.000576703
Q8VDQ8	H2B-CTRL	1.28413	0.232584	33.4229	3.80723e-06	3.15683e-05
Q8VE33	H2B-CTRL	1.27591	0.244166	33.4229	9.16343e-06	6.26995e-05
Q8VE97	H2B-CTRL	1.04114	0.229926	33.4229	7.18593e-05	0.000246784
Q8VED9	H2B-CTRL	0.769415	0.245383	32.4229	0.00363296	0.00484026
Q8VEE4	H2B-CTRL	2.00266	0.318756	25.4229	1.3179e-06	1.30537e-05
Q8VEH3	H2B-CTRL	1.02958	0.270512	32.4229	0.000593074	0.00108502
Q8VEK3	H2B-CTRL	3.09687	0.253409	33.4229	7.03115e-14	4.15978e-12
Q8VEL9	H2B-CTRL	1.42738	0.249658	32.4229	2.35622e-06	2.09665e-05
Q8VEM8	H2B-CTRL	1.00508	0.245747	33.4229	0.000255989	0.000589232
Q8VH51	H2B-CTRL	0.177069	0.221532	32.4229	0.429937	0.442054
Q8VHH5	H2B-CTRL	0.867221	0.21696	33.4229	0.000333691	0.000709864
Q8VHH7	H2B-CTRL	0.901011	0.24715	33.4229	0.000897413	0.00150416
Q8VHJ5	H2B-CTRL	1.05099	0.23338	33.4229	7.72628e-05	0.000258731
Q8VHK9	H2B-CTRL	Inf	NA	NA	NA	NA
Q8VHL1	H2B-CTRL	0.766024	0.288404	31.4303	0.0123089	0.0148045
Q8VHQ3	H2B-CTRL	0.802676	0.26241	32.4229	0.00443273	0.00578607
Q8VHW2	H2B-CTRL	0.512155	0.249046	33.4229	0.0476126	0.0528519
Q8VIJ6	H2B-CTRL	3.57402	0.262961	33.4229	3.594e-15	2.9138e-13
Q91V12	H2B-CTRL	1.00264	0.23387	32.4229	0.000152087	0.000412539
Q91V14	H2B-CTRL	1.20937	0.22621	33.4229	6.40347e-06	4.70376e-05
Q91V41	H2B-CTRL	0.909015	0.238839	33.4229	0.000573354	0.00106362
Q91V61	H2B-CTRL	0.928673	0.248202	33.4229	0.000686785	0.00122325
Q91V64	H2B-CTRL	1.05693	0.235304	32.4229	8.44112e-05	0.000274964
Q91V76	H2B-CTRL	1.08936	0.275623	31.4256	0.000409693	0.00082504
Q91V92	H2B-CTRL	1.21238	0.224162	33.4229	5.32118e-06	4.07275e-05
Q91VC3	H2B-CTRL	2.38336	0.258509	33.4229	1.05377e-10	2.62125e-09
Q91VD9	H2B-CTRL	0.712094	0.227437	33.4229	0.00360791	0.00481275
Q91VF2	H2B-CTRL	1.55112	0.291183	31.4229	8.08674e-06	5.71028e-05
Q91VI7	H2B-CTRL	1.49678	0.225206	32.4231	1.58947e-07	2.02288e-06
Q91VK4	H2B-CTRL	0.929277	0.248808	32.4229	0.000722645	0.00126956
Q91VM5	H2B-CTRL	3.73846	0.291494	32.4229	3.01675e-14	2.00111e-12
Q91VM9	H2B-CTRL	1.71603	0.333654	25.4229	2.45484e-05	0.000119414
Q91VN4	H2B-CTRL	0.926256	0.224161	32.4229	0.000236779	0.000557954
Q91VR2	H2B-CTRL	0.920572	0.248782	33.4229	0.000770734	0.00133086
Q91VR5	H2B-CTRL	2.09115	0.238753	33.4229	3.59221e-10	8.10654e-09
Q91VR8	H2B-CTRL	0.472786	0.23257	32.4229	0.0503209	0.0555484
Q91VW3	H2B-CTRL	0.166531	0.252185	32.4229	0.513692	0.526439
Q91VZ6	H2B-CTRL	0.699456	0.228783	32.4229	0.0044507	0.00580261
Q91W39	H2B-CTRL	2.80129	0.409002	23.4229	5.00996e-07	5.68228e-06
Q91W50	H2B-CTRL	1.64019	0.233539	33.4229	4.58728e-08	6.52049e-07
Q91W89	H2B-CTRL	1.28114	0.314103	31.4829	0.000287052	0.000635743
Q91WC3	H2B-CTRL	0.865608	0.2224	33.4229	0.00044964	0.000888323
Q91WD5	H2B-CTRL	0.94666	0.232562	33.4229	0.000270541	0.000611791
Q91WE4	H2B-CTRL	0.41687	0.230605	32.4229	0.0799349	0.0861534
Q91WJ8	H2B-CTRL	3.67149	0.327113	33.4229	7.02777e-13	3.13955e-11
Q91WQ3	H2B-CTRL	1.13116	0.233697	32.4229	3.0684e-05	0.000138775
Q91WS0	H2B-CTRL	0.721669	0.216235	32.4229	0.00213259	0.00306718
Q91X97	H2B-CTRL	0.960666	0.242866	33.4229	0.000375633	0.000771351
Q91XD7	H2B-CTRL	0.869734	0.252914	32.4229	0.00162435	0.00242709
Q91XL9	H2B-CTRL	1.13204	0.26285	32.4229	0.000143759	0.000398339
Q91XM9	H2B-CTRL	1.14211	0.223389	32.4229	1.38456e-05	8.16929e-05
Q91XU0	H2B-CTRL	1.64018	0.516551	28.5657	0.00357292	0.0047748
Q91XV3	H2B-CTRL	0.776767	0.225815	32.4229	0.00162001	0.00242227
Q91Y86	H2B-CTRL	1.31316	0.33322	25.4229	0.000563032	0.00104981
Q91YD9	H2B-CTRL	0.664341	0.283786	31.4404	0.0257439	0.0295663
Q91YE6	H2B-CTRL	1.37925	0.293289	33.4229	4.30516e-05	0.000175494
Q91YM2	H2B-CTRL	0.785157	0.216591	32.4229	0.000978383	0.00161262
Q91YQ5	H2B-CTRL	0.972138	0.228396	33.4229	0.000158484	0.000422559
Q91YR1	H2B-CTRL	0.587051	0.231951	33.4229	0.0162586	0.0192379
Q91YT0	H2B-CTRL	0.902498	0.248726	33.4229	0.000941019	0.00156052
Q91Z31	H2B-CTRL	1.87071	0.322586	33.4229	1.66717e-06	1.59364e-05
Q91Z53	H2B-CTRL	0.645288	0.283227	32.4229	0.0294317	0.0333813
Q91Z61	H2B-CTRL	0.615803	0.223955	32.4229	0.00967467	0.0118444
Q91Z67	H2B-CTRL	1.10567	0.248418	33.4229	9.00707e-05	0.000288253
Q91ZA3	H2B-CTRL	0.262109	0.201417	33.4229	0.202047	0.210912
Q91ZJ5	H2B-CTRL	1.07089	0.257104	33.4229	0.00020618	0.000506541
Q91ZP9	H2B-CTRL	1.01426	0.20969	33.4229	2.89813e-05	0.000133558
Q91ZR1	H2B-CTRL	0.364349	0.239085	32.4229	0.137221	0.14511
Q91ZU6	H2B-CTRL	0.949159	0.218775	33.4229	0.000124903	0.000358811
Q91ZX7	H2B-CTRL	0.781462	0.213463	33.4229	0.000860147	0.00145282
Q920B9	H2B-CTRL	2.87885	0.370299	25.4229	3.51354e-08	5.05996e-07
Q920E5	H2B-CTRL	1.15989	0.232909	33.4229	1.89822e-05	0.000101706
Q920I9	H2B-CTRL	1.06399	0.232362	33.4229	6.19091e-05	0.000223629
Q920N2	H2B-CTRL	0.140764	0.221341	32.4229	0.529268	0.54102
Q921F2	H2B-CTRL	2.31505	0.245795	32.4229	8.44707e-11	2.15007e-09
Q921F4	H2B-CTRL	2.94119	0.236278	32.4229	6.77519e-14	4.11969e-12
Q921G7	H2B-CTRL	0.747111	0.222735	33.4229	0.0019917	0.00289113
Q921H8	H2B-CTRL	1.01628	0.252928	32.4229	0.000327158	0.000698001
Q921I1	H2B-CTRL	1.12451	0.338673	30.5123	0.00233872	0.00332001
Q921J2	H2B-CTRL	1.10693	0.241978	33.4229	6.27326e-05	0.000225117
Q921M3	H2B-CTRL	2.43807	0.222377	32.4229	1.92758e-12	7.67176e-11
Q921M7	H2B-CTRL	1.1744	0.226637	33.4229	1.04348e-05	6.86235e-05
Q921Q7	H2B-CTRL	1.28395	0.272663	32.4229	4.49819e-05	0.000179028
Q921S7	H2B-CTRL	0.876391	0.252993	33.4229	0.00147871	0.00224785
Q922B2	H2B-CTRL	1.14759	0.231517	33.4229	2.03327e-05	0.000106069
Q922D4	H2B-CTRL	0.808724	0.246925	32.4229	0.00251669	0.00354507
Q922D8	H2B-CTRL	1.00544	0.247774	33.4229	0.000280552	0.000626674
Q922E4	H2B-CTRL	1.08045	0.248605	33.4229	0.000122205	0.000355758
Q922H2	H2B-CTRL	0.844573	0.257577	32.4229	0.00249193	0.00351244
Q922H4	H2B-CTRL	0.830898	0.25304	32.4229	0.0024607	0.00347471
Q922J3	H2B-CTRL	0.932532	0.217649	32.4228	0.000153222	0.000413568
Q922J6	H2B-CTRL	0.97399	0.242777	32.4229	0.00033292	0.000708912
Q922P9	H2B-CTRL	2.25029	0.293853	32.4229	9.14367e-09	1.46098e-07
Q922Q1	H2B-CTRL	0.84531	0.228798	32.4229	0.000807974	0.00138176
Q922Q4	H2B-CTRL	0.253834	0.389806	25.4229	0.520773	0.533445
Q922Q8	H2B-CTRL	0.991041	0.25889	33.4229	0.000538819	0.00101943
Q922R8	H2B-CTRL	0.714622	0.224104	33.4229	0.00309802	0.00423055
Q922S4	H2B-CTRL	0.88489	0.23067	33.4229	0.000526606	0.00100064
Q922U2	H2B-CTRL	0.14722	0.401004	32.4229	0.715909	0.723151
Q923D2	H2B-CTRL	0.749131	0.24892	33.4229	0.00494874	0.0063835
Q923S9	H2B-CTRL	0.845582	0.236099	32.4229	0.00110257	0.00177915
Q923T9	H2B-CTRL	1.0852	0.256042	33.4229	0.000166951	0.000435586
Q924L1	H2B-CTRL	0.589014	0.240544	30.4229	0.0203107	0.0236615
Q924M7	H2B-CTRL	0.973373	0.252254	33.4229	0.000494203	0.000948436
Q925I1	H2B-CTRL	0.93518	0.231903	32.4229	0.000313939	0.000677056
Q925N0	H2B-CTRL	0.726139	0.232828	33.4229	0.00372484	0.00494762
Q93092	H2B-CTRL	1.05739	0.230913	33.4229	6.18815e-05	0.000223629
Q99020	H2B-CTRL	3.2024	0.274894	33.4229	2.59092e-13	1.35036e-11
Q99104	H2B-CTRL	0.751632	0.215357	33.4229	0.00137708	0.00211836
Q99J36	H2B-CTRL	1.28187	0.264063	33.4229	2.75243e-05	0.000129571
Q99J39	H2B-CTRL	0.829253	0.350522	24.4229	0.0262576	0.0301247
Q99J99	H2B-CTRL	1.22479	0.262645	33.4229	4.83447e-05	0.000188639
Q99JB2	H2B-CTRL	1.45964	0.297032	30.4521	2.86527e-05	0.000133165
Q99JF8	H2B-CTRL	1.30808	0.227584	32.4229	2.1561e-06	1.95839e-05
Q99JG2	H2B-CTRL	0.591211	0.236187	33.4229	0.0173676	0.0204176
Q99JI4	H2B-CTRL	1.20933	0.245683	33.4229	2.2519e-05	0.000113843
Q99JR1	H2B-CTRL	1.8489	0.244179	32.4229	1.16064e-08	1.81474e-07
Q99JT2	H2B-CTRL	1.18758	0.240498	32.4229	2.30727e-05	0.000114746
Q99JY0	H2B-CTRL	1.13683	0.230289	33.4229	2.15895e-05	0.000110689
Q99JY8	H2B-CTRL	0.388391	0.228942	33.4229	0.0990957	0.105609
Q99JY9	H2B-CTRL	1.05405	0.234453	33.4229	7.8987e-05	0.000262371
Q99K48	H2B-CTRL	2.70249	0.259168	32.4229	6.90972e-12	2.43958e-10
Q99K51	H2B-CTRL	1.57239	0.351824	25.4229	0.000142634	0.000396225
Q99K85	H2B-CTRL	1.19756	0.253402	33.4229	4.02037e-05	0.000167311
Q99KB8	H2B-CTRL	1.10145	0.256152	32.4229	0.000146599	0.000404071
Q99KC8	H2B-CTRL	1.09864	0.222588	32.4229	2.32218e-05	0.000114746
Q99KE1	H2B-CTRL	0.425003	0.240566	32.4229	0.0866965	0.0929832
Q99KI0	H2B-CTRL	0.969655	0.240158	33.4229	0.000297328	0.000648904
Q99KJ8	H2B-CTRL	1.044	0.216358	33.4229	2.99922e-05	0.000136493
Q99KK2	H2B-CTRL	2.90033	0.346754	25.4229	9.06302e-09	1.45875e-07
Q99KK7	H2B-CTRL	1.04082	0.244259	32.4229	0.000163848	0.000431085
Q99KP6	H2B-CTRL	1.48367	0.236252	33.4229	4.01822e-07	4.75454e-06
Q99KQ4	H2B-CTRL	1.6649	0.233742	33.4229	3.44132e-08	4.98877e-07
Q99KY4	H2B-CTRL	0.924997	0.247789	33.4229	0.000703514	0.00124494
Q99L04	H2B-CTRL	1.01816	0.244532	32.4229	0.000216417	0.000524626
Q99L13	H2B-CTRL	0.811257	0.244512	33.4229	0.00219658	0.0031468
Q99L43	H2B-CTRL	0.772968	0.21929	32.4229	0.00128663	0.00201462
Q99L45	H2B-CTRL	1.26019	0.257629	33.4229	2.46671e-05	0.000119726
Q99L47	H2B-CTRL	1.12333	0.22455	33.4229	1.77567e-05	9.76076e-05
Q99LB2	H2B-CTRL	0.962065	0.254654	33.4229	0.000620342	0.0011204
Q99LB6	H2B-CTRL	1.47208	0.335997	25.4229	0.000179454	0.000457839
Q99LC3	H2B-CTRL	0.97165	0.259139	32.4229	0.000693951	0.001233
Q99LC5	H2B-CTRL	0.905555	0.246711	33.4229	0.000837427	0.00142256
Q99LD4	H2B-CTRL	1.01865	0.240029	33.4229	0.000164325	0.000431303
Q99LD8	H2B-CTRL	1.07702	0.260263	33.4229	0.000222846	0.000534462
Q99LF4	H2B-CTRL	1.42936	0.235594	33.4229	7.53641e-07	7.96966e-06
Q99LI7	H2B-CTRL	2.55902	0.257981	32.4229	2.39786e-11	6.90647e-10
Q99LI8	H2B-CTRL	0.978926	0.243884	33.4229	0.000318122	0.000684056
Q99LP6	H2B-CTRL	0.921131	0.219777	33.4229	0.000191293	0.000478559
Q99LR1	H2B-CTRL	0.799642	0.237829	32.4229	0.00199564	0.00289494
Q99LX0	H2B-CTRL	0.759723	0.222067	32.4229	0.00170377	0.0025268
Q99LX5	H2B-CTRL	0.128062	0.270798	32.4229	0.639449	0.64984
Q99LY9	H2B-CTRL	0.701927	0.231921	32.4229	0.00481708	0.00622835
Q99M71	H2B-CTRL	0.871262	0.22738	33.4229	0.00053324	0.00101083
Q99MN9	H2B-CTRL	0.473256	0.21198	33.4229	0.0323899	0.0365472
Q99MR8	H2B-CTRL	0.273024	0.199856	33.4229	0.18103	0.189333
Q99N16	H2B-CTRL	0.0164001	0.245089	33.4229	0.947048	0.949217
Q99N28	H2B-CTRL	0.744944	0.237771	33.4229	0.00358822	0.00478939
Q99N91	H2B-CTRL	0.303559	0.313226	29.4229	0.340377	0.351455
Q99N93	H2B-CTRL	0.781756	0.247284	32.4229	0.00339628	0.00457506
Q99N95	H2B-CTRL	0.887972	0.25406	33.4229	0.0013585	0.00209272
Q99NB9	H2B-CTRL	2.9451	0.251125	32.4229	3.32787e-13	1.65561e-11
Q99NE5	H2B-CTRL	0.586119	0.237679	32.4229	0.0191317	0.0223595
Q99P72	H2B-CTRL	0.857084	0.225856	33.4229	0.000591582	0.00108502
Q99P88	H2B-CTRL	3.04193	0.336161	25.4229	1.99133e-09	3.66305e-08
Q99PJ0	H2B-CTRL	0.93709	0.259706	33.4229	0.000995163	0.00163422
Q99PL5	H2B-CTRL	-0.0988095	0.243414	32.4229	0.687459	0.695722
Q99PL6	H2B-CTRL	0.792166	0.289431	33.4229	0.00985772	0.0120483
Q99PT1	H2B-CTRL	0.791609	0.247257	33.4229	0.00299515	0.00410031
Q99PU5	H2B-CTRL	0.792961	0.239057	33.4229	0.00220143	0.00315169
Q99PU8	H2B-CTRL	0.759093	0.36907	31.1638	0.048162	0.0533805
Q99PV0	H2B-CTRL	2.5397	0.242493	33.4229	4.31788e-12	1.5753e-10
Q99PV8	H2B-CTRL	3.69199	0.251202	32.4229	6.8383e-16	8.31613e-14
Q9CPP6	H2B-CTRL	0.628113	0.218736	33.4229	0.0070402	0.00882141
Q9CPQ1	H2B-CTRL	0.761946	0.21338	33.4229	0.0011035	0.00177915
Q9CPQ3	H2B-CTRL	0.96887	0.220796	32.4229	0.000113824	0.000335345
Q9CPQ8	H2B-CTRL	0.684371	0.212326	33.4229	0.00282808	0.00391483
Q9CPR4	H2B-CTRL	0.506398	0.206905	33.4229	0.0198014	0.0230928
Q9CPR5	H2B-CTRL	0.731738	0.219525	32.4229	0.00215634	0.00309727
Q9CPS6	H2B-CTRL	0.735617	0.234153	33.4229	0.00350833	0.00469708
Q9CPT4	H2B-CTRL	0.497177	0.221334	33.4229	0.0314103	0.0355518
Q9CPV4	H2B-CTRL	1.12852	0.24014	33.4229	4.34697e-05	0.000176064
Q9CPW0	H2B-CTRL	1.25939	0.252131	31.4345	2.10577e-05	0.000109231
Q9CPW4	H2B-CTRL	0.799338	0.23333	32.4229	0.00168262	0.00250052
Q9CPX6	H2B-CTRL	0.450849	0.285658	31.4311	0.124513	0.13199
Q9CPY7	H2B-CTRL	0.809196	0.232837	33.4229	0.00143385	0.00218851
Q9CQ10	H2B-CTRL	0.401434	0.334153	25.4229	0.240689	0.249938
Q9CQ45	H2B-CTRL	0.632838	0.227617	33.4229	0.00885296	0.0108872
Q9CQ54	H2B-CTRL	0.749744	0.213575	33.4229	0.00130271	0.00203543
Q9CQ60	H2B-CTRL	0.941983	0.255093	31.4229	0.000839176	0.00142289
Q9CQ62	H2B-CTRL	1.10639	0.262873	33.4229	0.00018181	0.00046277
Q9CQ69	H2B-CTRL	0.789422	0.211193	32.4229	0.000716668	0.0012621
Q9CQ75	H2B-CTRL	0.65578	0.228027	32.4229	0.00706588	0.00884852
Q9CQ79	H2B-CTRL	1.21861	0.360878	25.4229	0.00236447	0.00335222
Q9CQ80	H2B-CTRL	0.889067	0.234826	32.4229	0.000627004	0.00113057
Q9CQ91	H2B-CTRL	0.326825	0.232565	32.4229	0.169439	0.17755
Q9CQ92	H2B-CTRL	1.17997	0.242418	33.4229	2.64788e-05	0.000125459
Q9CQA1	H2B-CTRL	0.78586	0.23763	32.4229	0.00231226	0.00328837
Q9CQA3	H2B-CTRL	0.933653	0.265555	33.4229	0.00128356	0.00201125
Q9CQC6	H2B-CTRL	0.885637	0.314183	33.4229	0.00803919	0.00994787
Q9CQC7	H2B-CTRL	0.73421	0.21703	32.4229	0.00188778	0.00275021
Q9CQD1	H2B-CTRL	0.819587	0.231822	33.4229	0.00121649	0.00192823
Q9CQE8	H2B-CTRL	1.51912	0.236106	33.4229	2.55387e-07	3.15843e-06
Q9CQF0	H2B-CTRL	0.773051	0.24301	32.4229	0.0032248	0.00437366
Q9CQF3	H2B-CTRL	2.58521	0.27598	33.4229	7.15481e-11	1.86451e-09
Q9CQH3	H2B-CTRL	0.832832	0.236214	33.4229	0.00124916	0.00196862
Q9CQI3	H2B-CTRL	0.580295	0.250238	33.4229	0.0266498	0.0305107
Q9CQI6	H2B-CTRL	0.854645	0.219386	32.4229	0.000461747	0.000904892
Q9CQM9	H2B-CTRL	1.61599	0.252504	32.4229	3.23278e-07	3.93142e-06
Q9CQN1	H2B-CTRL	0.533808	0.280326	33.4229	0.0655165	0.0713511
Q9CQQ7	H2B-CTRL	0.898807	0.251596	33.4229	0.0010987	0.00177494
Q9CQR4	H2B-CTRL	0.575783	0.207678	33.4229	0.00902639	0.011088
Q9CQS4	H2B-CTRL	0.84016	0.243791	33.4229	0.00155244	0.00234365
Q9CQU0	H2B-CTRL	-0.00489752	0.211076	32.4229	0.981631	0.982079
Q9CQU3	H2B-CTRL	1.02571	0.321156	25.4229	0.00372316	0.00494762
Q9CQV8	H2B-CTRL	0.968934	0.233254	33.4229	0.000212947	0.000519666
Q9CQW1	H2B-CTRL	1.08574	0.257972	32.4229	0.000190325	0.000477777
Q9CQW2	H2B-CTRL	0.929207	0.255693	33.4229	0.000926576	0.00154359
Q9CQX2	H2B-CTRL	0.719122	0.219159	33.4229	0.00242276	0.00342842
Q9CQZ5	H2B-CTRL	1.02279	0.217667	33.4229	4.35396e-05	0.000176064
Q9CQZ6	H2B-CTRL	0.586399	0.228623	32.4229	0.0151445	0.0180073
Q9CR09	H2B-CTRL	1.1927	0.249085	32.4229	3.57001e-05	0.000154137
Q9CR16	H2B-CTRL	1.19458	0.239831	32.4229	2.03512e-05	0.000106069
Q9CR26	H2B-CTRL	0.693667	0.22589	32.4229	0.00429795	0.00563367
Q9CR57	H2B-CTRL	0.522055	0.205965	32.4229	0.0162739	0.0192456
Q9CR61	H2B-CTRL	0.955408	0.244411	33.4229	0.000428637	0.0008561
Q9CR62	H2B-CTRL	0.813362	0.23999	32.4229	0.00185681	0.00271332
Q9CR67	H2B-CTRL	0.612669	0.218053	32.4229	0.00833779	0.0102999
Q9CR68	H2B-CTRL	0.558408	0.219347	33.4229	0.0156927	0.0186287
Q9CR86	H2B-CTRL	1.14804	0.237009	33.4229	2.8396e-05	0.000132535
Q9CR95	H2B-CTRL	0.825787	0.227335	33.4229	0.000930683	0.00154515
Q9CR98	H2B-CTRL	0.371076	0.233286	32.4229	0.121393	0.128745
Q9CRB2	H2B-CTRL	1.72435	0.335232	25.4229	2.45099e-05	0.000119414
Q9CRB6	H2B-CTRL	1.04487	0.216847	33.4229	3.06048e-05	0.000138775
Q9CRB9	H2B-CTRL	0.992942	0.243159	33.4229	0.000260704	0.000598198
Q9CRD0	H2B-CTRL	0.924259	0.228402	33.4229	0.000289728	0.000636762
Q9CRT8	H2B-CTRL	2.11875	0.244915	33.4229	4.80244e-10	1.02064e-08
Q9CRY7	H2B-CTRL	1.08958	0.230221	33.4229	3.94055e-05	0.000164616
Q9CS84	H2B-CTRL	0.902674	0.243088	33.4229	0.000743178	0.00129318
Q9CT10	H2B-CTRL	2.47116	0.248051	33.4229	1.54881e-11	4.6443e-10
Q9CTY5	H2B-CTRL	1.05132	0.236268	32.4229	9.53056e-05	0.000297519
Q9CU62	H2B-CTRL	2.57965	0.245828	32.4229	5.89068e-12	2.11389e-10
Q9CVB6	H2B-CTRL	0.862683	0.250246	33.4229	0.00154779	0.00233824
Q9CWF2	H2B-CTRL	1.28041	0.243764	32.4229	9.18837e-06	6.26995e-05
Q9CWJ9	H2B-CTRL	0.900356	0.256562	33.4229	0.00130676	0.00203885
Q9CWL8	H2B-CTRL	2.68517	0.372164	32.4229	3.1509e-08	4.59821e-07
Q9CWM4	H2B-CTRL	0.508726	0.212109	32.4229	0.0223862	0.0259828
Q9CWS0	H2B-CTRL	0.865792	0.234021	33.4229	0.000772192	0.00133202
Q9CWZ7	H2B-CTRL	1.08267	0.229502	32.4229	4.38779e-05	0.00017656
Q9CX34	H2B-CTRL	1.18198	0.227216	32.4229	1.06575e-05	6.92812e-05
Q9CX56	H2B-CTRL	1.30464	0.245143	33.4229	6.8824e-06	5.00517e-05
Q9CX80	H2B-CTRL	0.622891	0.265598	32.4229	0.0252923	0.0290782
Q9CX86	H2B-CTRL	4.27241	0.271969	33.4229	5.38093e-17	1.78797e-14
Q9CXJ4	H2B-CTRL	0.821394	0.254739	32.4229	0.00287785	0.00396701
Q9CXR1	H2B-CTRL	1.07423	0.252837	32.4229	0.000169785	0.000442419
Q9CXS4	H2B-CTRL	1.99934	0.254273	33.4229	4.20204e-09	7.07559e-08
Q9CXW3	H2B-CTRL	1.13588	0.258473	32.4229	0.000111718	0.000332271
Q9CXW4	H2B-CTRL	0.947004	0.247065	33.4229	0.000531331	0.00100875
Q9CXY6	H2B-CTRL	2.00572	0.260315	32.4229	8.02609e-09	1.31113e-07
Q9CXZ1	H2B-CTRL	0.476996	0.223372	33.4229	0.0401413	0.044945
Q9CY27	H2B-CTRL	1.01672	0.23491	33.4229	0.000128731	0.000367593
Q9CY50	H2B-CTRL	1.11386	0.221828	32.4229	1.8088e-05	9.85561e-05
Q9CY64	H2B-CTRL	1.07496	0.343872	25.4229	0.00439668	0.00575291
Q9CYH2	H2B-CTRL	0.986355	0.245923	33.4229	0.000320913	0.000688785
Q9CYR6	H2B-CTRL	1.06847	0.239911	32.4229	9.42447e-05	0.000297051
Q9CYT6	H2B-CTRL	0.939587	0.228554	32.4229	0.000251405	0.000582972
Q9CYZ2	H2B-CTRL	0.808576	0.23902	32.4229	0.00188834	0.00275021
Q9CZ04	H2B-CTRL	1.1235	0.360997	25.4229	0.00454775	0.00591505
Q9CZ13	H2B-CTRL	0.893794	0.23503	33.4229	0.000578322	0.00107012
Q9CZ30	H2B-CTRL	1.09359	0.227347	32.4229	3.34938e-05	0.000146343
Q9CZ42	H2B-CTRL	1.08871	0.26687	32.4229	0.000274889	0.000620342
Q9CZ44	H2B-CTRL	0.790672	0.377883	29.4972	0.045117	0.0502345
Q9CZB0	H2B-CTRL	0.475248	0.25344	32.4229	0.0697982	0.0759008
Q9CZC8	H2B-CTRL	0.780652	0.224046	33.4229	0.00139921	0.00214802
Q9CZD3	H2B-CTRL	0.905028	0.250411	33.4229	0.000979063	0.00161262
Q9CZM2	H2B-CTRL	0.29617	0.209173	33.4229	0.166055	0.174171
Q9CZN4	H2B-CTRL	0.042704	0.48813	24.4229	0.930999	0.934324
Q9CZP5	H2B-CTRL	0.692599	0.252709	32.4229	0.00989086	0.0120821
Q9CZS1	H2B-CTRL	0.949878	0.234922	33.4229	0.000292431	0.000640773
Q9CZT8	H2B-CTRL	0.924517	0.219286	33.4229	0.000178072	0.000454842
Q9CZU6	H2B-CTRL	0.937797	0.23355	33.4229	0.000316753	0.000681781
Q9CZW4	H2B-CTRL	0.910221	0.357409	30.4119	0.0161653	0.0191482
Q9CZW5	H2B-CTRL	1.05844	0.242854	32.4224	0.000123988	0.000358059
Q9CZX8	H2B-CTRL	0.578409	0.218794	32.4229	0.012535	0.0150269
Q9D024	H2B-CTRL	0.7686	0.323745	25.4229	0.0254449	0.0292383
Q9D051	H2B-CTRL	1.09117	0.256448	33.4229	0.000159153	0.000423312
Q9D0E1	H2B-CTRL	2.38002	0.236422	33.4229	1.18949e-11	3.77361e-10
Q9D0F9	H2B-CTRL	0.939791	0.231271	33.4229	0.000276012	0.000622216
Q9D0G0	H2B-CTRL	0.653556	0.347226	24.4229	0.071774	0.0778946
Q9D0I9	H2B-CTRL	1.06868	0.229485	33.4229	4.92623e-05	0.000190391
Q9D0J4	H2B-CTRL	1.22125	0.246575	32.4229	2.20908e-05	0.000112457
Q9D0K2	H2B-CTRL	0.922373	0.231615	33.4229	0.000348044	0.000733096
Q9D0L7	H2B-CTRL	1.08225	0.233469	33.4229	5.24505e-05	0.000196264
Q9D0L8	H2B-CTRL	2.91708	0.253255	32.4229	5.34598e-13	2.48986e-11
Q9D0M1	H2B-CTRL	0.994411	0.377835	25.4229	0.0142344	0.0169804
Q9D0M3	H2B-CTRL	0.95976	0.221337	32.4229	0.000132135	0.000372257
Q9D0S9	H2B-CTRL	0.781873	0.247839	32.4229	0.00345546	0.00464334
Q9D164	H2B-CTRL	0.777209	0.251289	33.4229	0.00398573	0.00525906
Q9D172	H2B-CTRL	0.97476	0.240147	33.4229	0.000279645	0.000626553
Q9D1A2	H2B-CTRL	0.913165	0.260389	32.4229	0.00135095	0.0020855
Q9D1D4	H2B-CTRL	0.441836	0.225446	32.4229	0.0586583	0.0642717
Q9D1G1	H2B-CTRL	1.03895	0.230947	33.4229	7.83309e-05	0.000260862
Q9D1H6	H2B-CTRL	0.406249	0.212233	32.4229	0.0644594	0.0702697
Q9D1K2	H2B-CTRL	0.517173	0.219359	32.4229	0.0245845	0.0283538
Q9D1M4	H2B-CTRL	0.509957	0.256872	32.4229	0.0556285	0.0612221
Q9D1N9	H2B-CTRL	0.559547	0.283701	31.4229	0.0574299	0.0630461
Q9D1P0	H2B-CTRL	0.695897	0.235848	33.4229	0.00575761	0.00734037
Q9D1P4	H2B-CTRL	0.803542	0.279991	32.4229	0.00717341	0.00896778
Q9D1Q6	H2B-CTRL	0.727358	0.223998	33.4229	0.00265365	0.00370935
Q9D1R9	H2B-CTRL	0.321284	0.212324	32.4229	0.139923	0.147895
Q9D1T0	H2B-CTRL	0.560185	0.232863	33.4229	0.0218314	0.0253523
Q9D2G2	H2B-CTRL	1.01339	0.2564	33.4229	0.000379032	0.000777602
Q9D2N4	H2B-CTRL	0.636048	0.221051	33.4229	0.00693718	0.00871728
Q9D2P8	H2B-CTRL	0.719428	0.211188	33.4229	0.00172905	0.00255563
Q9D2R6	H2B-CTRL	0.758988	0.236329	33.4229	0.00291669	0.00401195
Q9D2U9	H2B-CTRL	1.39712	0.22364	33.4229	4.42635e-07	5.18133e-06
Q9D2V7	H2B-CTRL	0.863439	0.242164	32.4229	0.0011517	0.00183886
Q9D358	H2B-CTRL	1.21546	0.25066	33.4229	2.79652e-05	0.000130803
Q9D394	H2B-CTRL	1.26818	0.227299	33.4229	3.20244e-06	2.71711e-05
Q9D3A9	H2B-CTRL	0.572919	0.234807	32.4229	0.0203311	0.0236728
Q9D4C9	H2B-CTRL	1.10172	0.258646	32.4229	0.0001646	0.000431508
Q9D4H1	H2B-CTRL	1.0575	0.227535	32.4229	5.3743e-05	0.000199734
Q9D4H8	H2B-CTRL	1.52682	0.232505	32.4229	1.99744e-07	2.51287e-06
Q9D517	H2B-CTRL	1.08902	0.228651	32.4229	3.84545e-05	0.000161794
Q9D5T0	H2B-CTRL	0.931676	0.250568	33.4229	0.000733088	0.00128173
Q9D5V5	H2B-CTRL	1.06048	0.226751	33.4229	4.64525e-05	0.000184211
Q9D6F9	H2B-CTRL	0.975367	0.234841	32.4229	0.000222916	0.000534462
Q9D6G9	H2B-CTRL	1.06345	0.24094	32.4229	0.000105716	0.000319642
Q9D6J5	H2B-CTRL	0.575723	0.217761	33.4229	0.0123885	0.0148675
Q9D6J6	H2B-CTRL	0.514447	0.235303	33.4229	0.0358958	0.0403782
Q9D6K8	H2B-CTRL	0.706438	0.247525	32.4229	0.00746483	0.00927385
Q9D6M3	H2B-CTRL	0.959919	0.247642	32.4229	0.000487497	0.000939375
Q9D6R2	H2B-CTRL	0.95166	0.239249	33.4229	0.000352686	0.000739491
Q9D6U8	H2B-CTRL	0.885419	0.229009	33.4229	0.000483687	0.000934503
Q9D6Y9	H2B-CTRL	0.872645	0.391937	25.4229	0.0350658	0.0394648
Q9D6Z1	H2B-CTRL	1.77139	0.223528	33.4229	3.53593e-09	6.0946e-08
Q9D708	H2B-CTRL	0.608029	0.251351	32.4229	0.0213429	0.0248112
Q9D710	H2B-CTRL	1.03554	0.234872	32.4229	0.000107189	0.000323636
Q9D7A8	H2B-CTRL	0.768418	0.232084	32.4229	0.00228855	0.00325723
Q9D7B6	H2B-CTRL	1.00816	0.269969	33.4229	0.000700852	0.00124159
Q9D7G0	H2B-CTRL	0.877058	0.242905	32.4229	0.00101772	0.0016644
Q9D7N3	H2B-CTRL	0.694936	0.372378	29.0974	0.0721205	0.0782318
Q9D7N9	H2B-CTRL	0.730989	0.336965	29.3901	0.0382816	0.0429076
Q9D7X3	H2B-CTRL	0.820568	0.216122	33.4229	0.000588352	0.00108409
Q9D7X8	H2B-CTRL	0.732369	0.25532	32.4229	0.00719945	0.00899007
Q9D819	H2B-CTRL	1.31988	0.235686	32.4229	3.31996e-06	2.79413e-05
Q9D823	H2B-CTRL	0.145522	0.231849	33.4229	0.534493	0.545966
Q9D832	H2B-CTRL	0.735351	0.255188	32.4229	0.00696501	0.00874722
Q9D855	H2B-CTRL	0.644064	0.216137	32.4229	0.00542905	0.00694576
Q9D880	H2B-CTRL	0.84992	0.244702	32.4229	0.00147998	0.00224808
Q9D883	H2B-CTRL	1.49058	0.220898	32.4229	1.18807e-07	1.53887e-06
Q9D892	H2B-CTRL	1.09161	0.227105	32.4229	3.38472e-05	0.000147593
Q9D898	H2B-CTRL	0.457927	0.235923	33.4229	0.0607303	0.0663698
Q9D8B3	H2B-CTRL	1.03007	0.337873	25.4229	0.00530796	0.00681474
Q9D8B6	H2B-CTRL	0.584437	0.218731	32.4229	0.0117029	0.0141377
Q9D8B7	H2B-CTRL	0.952995	0.240414	33.4229	0.000366733	0.000759909
Q9D8E6	H2B-CTRL	0.0472439	0.232641	33.4229	0.840307	0.845716
Q9D8N0	H2B-CTRL	1.17903	0.241462	33.4229	2.53037e-05	0.000121469
Q9D8U8	H2B-CTRL	0.926142	0.27163	31.6527	0.00179277	0.0026338
Q9D8W7	H2B-CTRL	0.902739	0.229074	33.4229	0.000391669	0.000796066
Q9D8Y0	H2B-CTRL	0.467221	0.239483	32.4229	0.059749	0.0653626
Q9D906	H2B-CTRL	1.10227	0.284073	32.4229	0.00048208	0.000933043
Q9D924	H2B-CTRL	0.700332	0.225924	33.4229	0.0039139	0.00518616
Q9D967	H2B-CTRL	1.328	0.300116	31.4723	0.00010783	0.000324678
Q9DA37	H2B-CTRL	1.40532	0.349019	25.4229	0.000451234	0.000889065
Q9DAK9	H2B-CTRL	1.24594	0.233153	32.4229	7.03344e-06	5.08125e-05
Q9DAM7	H2B-CTRL	0.124111	0.252348	33.4229	0.626059	0.636527
Q9DAR7	H2B-CTRL	2.31065	0.265404	33.4229	4.13762e-10	9.14874e-09
Q9DAS9	H2B-CTRL	0.787598	0.222492	33.4229	0.00120161	0.00191019
Q9DB05	H2B-CTRL	1.09108	0.283833	32.4229	0.000533354	0.00101083
Q9DB20	H2B-CTRL	0.890401	0.23859	32.4229	0.000728662	0.00127501
Q9DB27	H2B-CTRL	0.876194	0.235072	32.4229	0.000737958	0.00128614
Q9DB34	H2B-CTRL	0.763982	0.349806	33.4229	0.0360787	0.0405631
Q9DB60	H2B-CTRL	1.16374	0.236639	33.4229	2.28201e-05	0.000114746
Q9DB73	H2B-CTRL	0.859684	0.229604	32.4229	0.000704293	0.00124531
Q9DB77	H2B-CTRL	0.926322	0.243861	33.4229	0.000585398	0.00107956
Q9DBC7	H2B-CTRL	0.931193	0.228985	32.4229	0.000285154	0.000633064
Q9DBE8	H2B-CTRL	0.968161	0.238503	33.4229	0.000279397	0.000626553
Q9DBF1	H2B-CTRL	0.910994	0.23814	33.4229	0.000542762	0.0010247
Q9DBG3	H2B-CTRL	0.980213	0.237967	33.4229	0.000235388	0.000556441
Q9DBG6	H2B-CTRL	1.00861	0.221253	33.4229	6.57276e-05	0.000233568
Q9DBH5	H2B-CTRL	1.2633	0.274263	32.5818	6.0048e-05	0.000218347
Q9DBJ1	H2B-CTRL	0.891772	0.242667	32.4229	0.000853102	0.00144315
Q9DBP5	H2B-CTRL	0.839851	0.220364	32.4229	0.00058461	0.00107919
Q9DBS2	H2B-CTRL	0.938547	0.259758	32.4229	0.0010109	0.00165633
Q9DBT5	H2B-CTRL	1.06369	0.301162	32.4229	0.00126203	0.00198462
Q9DBZ5	H2B-CTRL	1.01906	0.217211	32.4229	4.73072e-05	0.000186586
Q9DC07	H2B-CTRL	0.30555	0.257212	32.4229	0.243492	0.252608
Q9DC16	H2B-CTRL	0.862578	0.337295	25.4229	0.0168799	0.0199113
Q9DC53	H2B-CTRL	0.253658	0.230421	33.4229	0.278829	0.288449
Q9DC61	H2B-CTRL	0.988827	0.237759	33.4229	0.00020993	0.000512877
Q9DC69	H2B-CTRL	0.987503	0.239529	33.4229	0.000232993	0.000551374
Q9DC70	H2B-CTRL	0.801827	0.236526	33.4229	0.00180838	0.0026514
Q9DCC4	H2B-CTRL	1.18246	0.220246	33.4229	5.98728e-06	4.44277e-05
Q9DCD0	H2B-CTRL	0.899788	0.245758	33.4229	0.000859186	0.00145232
Q9DCJ5	H2B-CTRL	0.892951	0.237027	32.4229	0.000660582	0.00118235
Q9DCJ7	H2B-CTRL	0.406216	0.21677	32.4229	0.0699727	0.076015
Q9DCJ9	H2B-CTRL	0.755858	0.271044	32.4229	0.008785	0.0108097
Q9DCL8	H2B-CTRL	0.506488	0.650002	29.6544	0.442031	0.454061
Q9DCL9	H2B-CTRL	1.37712	0.245156	33.4229	2.8606e-06	2.4653e-05
Q9DCN2	H2B-CTRL	0.74956	0.233485	33.4229	0.0029265	0.00401889
Q9DCP2	H2B-CTRL	0.625933	0.235515	32.4229	0.0121139	0.0145941
Q9DCS2	H2B-CTRL	1.04586	0.233213	33.4229	8.16208e-05	0.000269086
Q9DCS9	H2B-CTRL	0.807654	0.236301	33.4229	0.0016767	0.00249341
Q9DCT2	H2B-CTRL	0.7821	0.267164	33.4229	0.00610924	0.00775704
Q9DCT8	H2B-CTRL	0.972966	0.256597	32.4229	0.00061705	0.0011163
Q9DCU2	H2B-CTRL	1.39293	0.334931	27.4712	0.000282449	0.000630255
Q9DCW4	H2B-CTRL	0.914163	0.246916	33.4229	0.000766417	0.00132623
Q9DCX2	H2B-CTRL	0.883034	0.236037	33.4229	0.000687802	0.00122406
Q9DCZ4	H2B-CTRL	0.692873	0.247858	33.4229	0.0085242	0.0105124
Q9EP69	H2B-CTRL	1.13289	0.235619	33.4229	3.15527e-05	0.000140469
Q9EPJ9	H2B-CTRL	1.07854	0.217163	32.4229	2.1227e-05	0.000109849
Q9EPK7	H2B-CTRL	1.49115	0.220527	32.4229	1.14148e-07	1.49623e-06
Q9EPL8	H2B-CTRL	1.63475	0.243571	32.4229	1.3179e-07	1.69699e-06
Q9EPN1	H2B-CTRL	1.12878	0.218661	33.4229	1.10595e-05	7.03038e-05
Q9EPU0	H2B-CTRL	0.747437	0.243196	32.4229	0.00426942	0.00559962
Q9EPW0	H2B-CTRL	1.3014	0.237431	33.4229	4.28747e-06	3.4632e-05
Q9EQ06	H2B-CTRL	0.978208	0.278192	32.4229	0.00131695	0.00204889
Q9EQ20	H2B-CTRL	0.833564	0.232996	33.4229	0.00108316	0.00175282
Q9EQ80	H2B-CTRL	1.35046	0.255758	32.4229	8.47538e-06	5.88972e-05
Q9EQF6	H2B-CTRL	1.11967	0.245689	33.4229	6.59879e-05	0.000234113
Q9EQH3	H2B-CTRL	0.926483	0.228839	33.4229	0.000288077	0.000635755
Q9EQI8	H2B-CTRL	1.13648	0.25731	33.4229	9.9474e-05	0.000305398
Q9EQQ9	H2B-CTRL	1.34928	0.230636	32.4229	1.59739e-06	1.54039e-05
Q9EQU5	H2B-CTRL	1.48872	0.303129	32.4229	2.49512e-05	0.000120304
Q9EQZ6	H2B-CTRL	0.969859	0.251351	33.4229	0.000494365	0.000948436
Q9ER00	H2B-CTRL	0.820449	0.219522	32.4229	0.000717619	0.00126276
Q9ER72	H2B-CTRL	1.40018	0.362828	25.4229	0.000694977	0.0012336
Q9ERD7	H2B-CTRL	0.975482	0.241047	33.4229	0.000289541	0.000636762
Q9ERI6	H2B-CTRL	1.21777	0.239482	32.4229	1.50115e-05	8.67022e-05
Q9ERK4	H2B-CTRL	1.40869	0.260244	33.4229	5.25148e-06	4.07275e-05
Q9ERL9	H2B-CTRL	1.09564	0.231404	32.4229	4.1727e-05	0.000171692
Q9ERS2	H2B-CTRL	0.655423	0.222667	32.4229	0.00595587	0.00757548
Q9ERU9	H2B-CTRL	1.76453	0.231635	32.4229	1.02195e-08	1.62105e-07
Q9ES28	H2B-CTRL	0.737977	0.234902	32.4229	0.0035759	0.00477586
Q9ES89	H2B-CTRL	0.579212	0.225089	32.4229	0.0148458	0.0176809
Q9ES97	H2B-CTRL	0.860531	0.227322	33.4229	0.000607264	0.00110316
Q9ESJ4	H2B-CTRL	0.823816	0.283351	32.4229	0.00652641	0.00823893
Q9ESN6	H2B-CTRL	1.25401	0.256815	32.4229	2.70952e-05	0.000127826
Q9ESN9	H2B-CTRL	1.30681	0.229248	32.4229	2.4756e-06	2.18512e-05
Q9ESW4	H2B-CTRL	1.13222	0.233979	33.4229	2.88083e-05	0.000133322
Q9ESX4	H2B-CTRL	0.488836	0.218483	33.4229	0.03204	0.0361896
Q9ET77	H2B-CTRL	1.27368	0.252966	32.4229	1.73764e-05	9.58677e-05
Q9JHI5	H2B-CTRL	0.910669	0.219827	32.4229	0.000229776	0.000547311
Q9JHK4	H2B-CTRL	0.762347	0.227621	32.4229	0.00206661	0.00298404
Q9JHR7	H2B-CTRL	0.805159	0.273403	32.4229	0.00593425	0.00755676
Q9JHU4	H2B-CTRL	1.01082	0.223815	33.4229	7.43829e-05	0.000253226
Q9JI18	H2B-CTRL	0.302957	0.36733	25.4229	0.417183	0.429142
Q9JI46	H2B-CTRL	1.09586	0.257223	33.4229	0.000156661	0.000419273
Q9JI90	H2B-CTRL	1.87176	0.298236	32.4229	4.62498e-07	5.32821e-06
Q9JI91	H2B-CTRL	1.10986	0.237729	33.4229	4.75959e-05	0.000187051
Q9JIA1	H2B-CTRL	0.897717	0.240802	33.4229	0.00071334	0.00125826
Q9JIF0	H2B-CTRL	2.03684	0.229983	33.4229	2.76276e-10	6.29966e-09
Q9JIF7	H2B-CTRL	1.04451	0.24237	32.4229	0.000142623	0.000396225
Q9JIG8	H2B-CTRL	0.579656	0.218763	32.4229	0.012352	0.0148443
Q9JII6	H2B-CTRL	0.863415	0.237955	32.4229	0.000969259	0.00159888
Q9JIK5	H2B-CTRL	1.28243	0.340365	25.4229	0.000878399	0.00147795
Q9JIS5	H2B-CTRL	1.02528	0.241276	33.4229	0.000161702	0.000427348
Q9JIX8	H2B-CTRL	1.45497	0.283731	32.4229	1.32378e-05	7.98277e-05
Q9JIZ9	H2B-CTRL	1.0257	0.243754	33.4229	0.000182279	0.000462926
Q9JJ69	H2B-CTRL	0.876968	0.24531	32.4229	0.00112242	0.0018013
Q9JJG6	H2B-CTRL	0.507615	0.319833	25.4229	0.124846	0.132279
Q9JJI8	H2B-CTRL	0.524376	0.22862	32.4229	0.0284334	0.0323669
Q9JJK2	H2B-CTRL	0.737363	0.256258	32.4229	0.00703867	0.00882141
Q9JJR8	H2B-CTRL	0.802595	0.241636	32.4229	0.00222515	0.00317941
Q9JJV2	H2B-CTRL	0.809167	0.231607	32.4229	0.00140028	0.00214802
Q9JJV5	H2B-CTRL	1.04781	0.290208	32.4229	0.0010181	0.0016644
Q9JJY3	H2B-CTRL	0.865365	0.268775	32.4229	0.00291436	0.00401195
Q9JK48	H2B-CTRL	1.21238	0.249961	32.4229	2.98015e-05	0.000135907
Q9JKB1	H2B-CTRL	1.0329	0.222312	32.4199	5.39848e-05	0.000199954
Q9JKC6	H2B-CTRL	0.773629	0.210447	33.4229	0.000824414	0.00140549
Q9JKD3	H2B-CTRL	0.756635	0.212256	33.4229	0.00112227	0.0018013
Q9JKK7	H2B-CTRL	0.944919	0.230107	32.4229	0.000254693	0.000587954
Q9JKR6	H2B-CTRL	0.782911	0.219211	32.4229	0.00113302	0.00181565
Q9JKY5	H2B-CTRL	0.909057	0.228207	33.4229	0.000346935	0.000731639
Q9JL56	H2B-CTRL	0.87363	0.223475	33.4229	0.000428306	0.0008561
Q9JL62	H2B-CTRL	1.26341	0.261503	33.4229	2.94636e-05	0.000134647
Q9JLB0	H2B-CTRL	1.16338	0.247461	33.4229	4.32333e-05	0.000175906
Q9JLC8	H2B-CTRL	1.0673	0.256554	33.4229	0.000209205	0.000512142
Q9JLI8	H2B-CTRL	2.97693	0.288583	31.4229	1.29928e-11	4.00581e-10
Q9JLM8	H2B-CTRL	0.974991	0.22901	32.4229	0.000165613	0.000433645
Q9JLN9	H2B-CTRL	0.832283	0.249314	33.4229	0.00207922	0.00300028
Q9JLV5	H2B-CTRL	1.2215	0.226132	33.4229	5.42952e-06	4.14119e-05
Q9JLZ3	H2B-CTRL	1.0465	0.25333	33.4229	0.000227512	0.00054251
Q9JM14	H2B-CTRL	0.853375	0.262607	32.4229	0.00269286	0.00374979
Q9JM52	H2B-CTRL	0.711934	0.31084	32.4229	0.0286461	0.0325747
Q9JM76	H2B-CTRL	0.734823	0.231366	33.4229	0.00320437	0.00435405
Q9JMA1	H2B-CTRL	1.24456	0.241599	32.4229	1.23625e-05	7.60153e-05
Q9JMC3	H2B-CTRL	1.0587	0.244977	33.4229	0.000131175	0.000371665
Q9JME5	H2B-CTRL	0.822868	0.237236	32.4229	0.00149901	0.00227397
Q9JMG7	H2B-CTRL	3.22166	0.224641	32.4229	1.36595e-15	1.35912e-13
Q9JMH6	H2B-CTRL	0.877427	0.227572	32.4229	0.000516479	0.000983963
Q9JMH9	H2B-CTRL	0.822287	0.225042	32.4229	0.000903768	0.00151366
Q9QUG9	H2B-CTRL	1.14916	0.23971	33.4229	3.28994e-05	0.000144903
Q9QUI0	H2B-CTRL	0.94669	0.221711	32.4229	0.000159782	0.00042447
Q9QUJ7	H2B-CTRL	0.843109	0.226415	33.4229	0.000721954	0.00126936
Q9QUM9	H2B-CTRL	0.640843	0.238067	32.4229	0.0111484	0.0135127
Q9QUP5	H2B-CTRL	0.964831	0.253131	33.4229	0.000564365	0.0010514
Q9QUR6	H2B-CTRL	1.33259	0.218443	33.4229	6.82821e-07	7.39948e-06
Q9QUR7	H2B-CTRL	0.927342	0.224802	32.4229	0.000241502	0.000566611
Q9QVP9	H2B-CTRL	1.17409	0.252899	32.4229	5.45515e-05	0.000201371
Q9QWI6	H2B-CTRL	0.942661	0.240026	33.4229	0.000406967	0.00082106
Q9QWL7	H2B-CTRL	0.221463	0.509317	32.4229	0.666571	0.676147
Q9QWY8	H2B-CTRL	1.18698	0.293213	33.4229	0.000288446	0.000635859
Q9QX47	H2B-CTRL	0.788083	0.222537	32.4229	0.00123014	0.00194424
Q9QXB9	H2B-CTRL	1.08272	0.227166	32.4229	3.80758e-05	0.000161215
Q9QXL2	H2B-CTRL	0.898955	0.218829	33.4229	0.000243003	0.000568913
Q9QXS1	H2B-CTRL	0.927526	0.217015	33.4229	0.000150594	0.00041224
Q9QXS6	H2B-CTRL	0.661257	0.214844	32.4229	0.00422045	0.00554204
Q9QXY6	H2B-CTRL	0.759611	0.252517	32.4229	0.0050502	0.0065067
Q9QXZ0	H2B-CTRL	0.935201	0.221194	33.4229	0.000172042	0.000445153
Q9QY76	H2B-CTRL	0.660845	0.211522	32.4229	0.00374172	0.00496702
Q9QY81	H2B-CTRL	0.621736	0.315722	30.4809	0.0580724	0.0637196
Q9QYA2	H2B-CTRL	0.754941	0.262071	32.4229	0.00698135	0.00876271
Q9QYB1	H2B-CTRL	1.34076	0.247988	32.4229	5.85373e-06	4.35844e-05
Q9QYB5	H2B-CTRL	1.11613	0.253542	33.4229	0.0001038	0.000316376
Q9QYB8	H2B-CTRL	1.08996	0.240816	32.4229	7.64297e-05	0.000256983
Q9QYC0	H2B-CTRL	1.11087	0.223725	33.4229	1.98266e-05	0.000104579
Q9QYF9	H2B-CTRL	1.08906	0.249374	33.4229	0.000114931	0.0003378
Q9QYG0	H2B-CTRL	1.26667	0.263988	33.4229	3.24906e-05	0.000143681
Q9QYJ0	H2B-CTRL	1.06475	0.232593	33.4229	6.21396e-05	0.000223723
Q9QYR6	H2B-CTRL	0.933394	0.22842	32.4229	0.000269671	0.000610649
Q9QYS2	H2B-CTRL	0.866034	0.236924	33.4229	0.000873514	0.00147086
Q9QYX7	H2B-CTRL	1.18098	0.29624	31.5254	0.000370894	0.000766655
Q9QZ06	H2B-CTRL	0.988836	0.242794	32.4229	0.00028024	0.000626674
Q9QZ88	H2B-CTRL	0.936586	0.2313	33.4229	0.000287587	0.000635755
Q9QZB7	H2B-CTRL	0.930998	0.219945	32.4229	0.000177652	0.000454301
Q9QZE5	H2B-CTRL	1.22512	0.256941	33.4229	3.55067e-05	0.000153605
[truncated: 192 more rows]

## Sheet: LCK-CTRL
Protein	Label	log2FC	SE	DF	pvalue	adj.pvalue
A2A432	LCK-CTRL	1.02401	0.224747	32.4229	7.00427e-05	0.000255422
A2A690	LCK-CTRL	1.52841	0.222552	33.4229	7.19773e-08	7.22414e-07
A2A6A1	LCK-CTRL	0.188894	0.276268	31.5445	0.499136	0.530665
A2AAE1	LCK-CTRL	0.293538	0.274206	26.4812	0.294053	0.327757
A2AG50	LCK-CTRL	2.07427	0.304326	32.4229	9.77729e-08	9.39394e-07
A2AGL3	LCK-CTRL	2.0725	0.240571	32.4229	6.82521e-10	1.73646e-08
A2AGT5	LCK-CTRL	0.759187	0.243719	32.4229	0.00383273	0.00787419
A2AHG0	LCK-CTRL	2.97496	0.297837	33.4229	1.44928e-11	8.57036e-10
A2AJA9	LCK-CTRL	1.70424	0.251438	32.4229	1.08976e-07	1.02335e-06
A2AJI0	LCK-CTRL	-0.0400577	0.270767	33.4229	0.883278	0.886519
A2ALS5	LCK-CTRL	2.19845	0.240242	32.4229	1.67801e-10	5.92176e-09
A2AN08	LCK-CTRL	1.48	0.222126	32.4229	1.51553e-07	1.31291e-06
A2ARS0	LCK-CTRL	1.54869	0.224051	32.4229	7.42956e-08	7.42277e-07
A2AWA9	LCK-CTRL	1.36099	0.22984	32.4229	1.29766e-06	8.32635e-06
A2CG49	LCK-CTRL	2.02565	0.352206	25.4229	5.08963e-06	2.79101e-05
A2RT62	LCK-CTRL	1.57946	0.241129	32.4229	2.09488e-07	1.73621e-06
A6H5Z3	LCK-CTRL	1.61743	0.243255	32.4229	1.57661e-07	1.3528e-06
A6H630	LCK-CTRL	1.11912	0.272306	28.4942	0.000304644	0.000918129
A6H6A9	LCK-CTRL	2.13783	0.335749	28.4365	6.38627e-07	4.47858e-06
B0V2N1	LCK-CTRL	0.460472	0.267317	32.4229	0.0944934	0.123434
B1AWN6	LCK-CTRL	1.03937	0.246399	33.4229	0.000176935	0.000576952
B1AZP2	LCK-CTRL	2.08729	0.235447	32.4229	3.52876e-10	1.04337e-08
B2RQC6	LCK-CTRL	1.19564	0.257398	32.4229	5.41439e-05	0.000203204
B2RSH2	LCK-CTRL	1.07247	0.239941	33.4229	8.52392e-05	0.000305974
B2RXS4	LCK-CTRL	1.20304	0.352817	25.4229	0.00217697	0.00490548
B2RY56	LCK-CTRL	0.351842	0.253263	32.4229	0.17423	0.20752
B9EJ86	LCK-CTRL	2.11261	0.257705	33.4229	1.65641e-09	3.48483e-08
B9EJA2	LCK-CTRL	1.80489	0.230667	32.4229	5.77063e-09	9.01868e-08
B9EKR1	LCK-CTRL	1.08502	0.2547	33.4229	0.000156842	0.00051917
D3YVF0	LCK-CTRL	0.607681	0.251335	32.4229	0.021404	0.0344606
D3YXK2	LCK-CTRL	1.20187	0.242909	33.4229	2.08814e-05	9.42032e-05
D3YZI9	LCK-CTRL	1.04131	0.270425	33.4229	0.000505536	0.00139661
D3YZP9	LCK-CTRL	1.78648	0.218624	32.4229	2.23967e-09	4.4549e-08
D3Z4S3	LCK-CTRL	0.748918	0.238449	32.4229	0.00358373	0.0074607
D3Z7P3	LCK-CTRL	0.349391	0.232484	33.4229	0.142267	0.175567
E9PUL5	LCK-CTRL	0.463842	0.276796	31.4197	0.103712	0.133327
E9PV24	LCK-CTRL	1.80646	0.213671	32.4229	1.04637e-09	2.46178e-08
E9PVA8	LCK-CTRL	0.81262	0.228915	33.4229	0.00116907	0.00288381
E9Q3L2	LCK-CTRL	1.88289	0.234131	33.4229	2.55e-09	4.85165e-08
E9Q401	LCK-CTRL	1.22976	0.256043	32.4229	3.42114e-05	0.000140969
E9Q4P1	LCK-CTRL	0.407778	0.293162	32.4229	0.173709	0.207238
E9Q4S1	LCK-CTRL	2.15113	0.232707	33.4229	9.88492e-11	3.729e-09
E9Q4Z2	LCK-CTRL	0.335321	0.235984	33.4229	0.164596	0.198095
E9Q557	LCK-CTRL	-0.116389	0.376831	33.4229	0.759343	0.774565
E9Q634	LCK-CTRL	0.408899	0.272558	32.4229	0.143231	0.176557
E9Q735	LCK-CTRL	1.68254	0.254023	32.4229	1.69659e-07	1.45005e-06
E9Q7G0	LCK-CTRL	0.246712	0.320198	33.4229	0.446417	0.479509
E9Q8I9	LCK-CTRL	2.11924	0.26436	33.4229	2.73757e-09	5.07611e-08
F6SEU4	LCK-CTRL	2.15978	0.215162	33.4229	1.27929e-11	8.23261e-10
F6ZDS4	LCK-CTRL	1.0367	0.334585	28.7117	0.00432346	0.00873985
F8VPU2	LCK-CTRL	0.493868	0.327414	25.4229	0.143783	0.176939
G3X9K3	LCK-CTRL	1.21684	0.252606	33.4229	3.07232e-05	0.0001292
G5E829	LCK-CTRL	2.23527	0.234175	32.4229	6.12394e-11	2.67984e-09
G5E8K5	LCK-CTRL	1.74604	0.228765	33.4229	8.03729e-09	1.16461e-07
O08529	LCK-CTRL	0.95755	0.24244	33.4229	0.000381984	0.00110261
O08532	LCK-CTRL	0.530472	0.244422	33.4229	0.0371858	0.0553864
O08539	LCK-CTRL	0.520139	0.239841	33.4229	0.0373198	0.0555481
O08547	LCK-CTRL	0.762381	0.211172	33.4229	0.000989774	0.00251817
O08553	LCK-CTRL	1.50206	0.235658	32.4229	3.48477e-07	2.6292e-06
O08582	LCK-CTRL	1.19157	0.246222	32.4229	3.07647e-05	0.0001292
O08585	LCK-CTRL	1.03388	0.217534	33.4229	3.71533e-05	0.000150819
O08599	LCK-CTRL	0.726298	0.226551	33.4229	0.00296103	0.00633926
O08688	LCK-CTRL	1.0016	0.310359	33.4229	0.00279806	0.00605554
O08709	LCK-CTRL	0.372308	0.242149	33.4229	0.133581	0.166444
O08749	LCK-CTRL	0.431933	0.258206	33.4229	0.103698	0.133327
O08756	LCK-CTRL	0.258473	0.253301	33.4229	0.314861	0.348818
O08759	LCK-CTRL	2.21863	0.273288	32.4229	2.58729e-09	4.88016e-08
O08784	LCK-CTRL	0.0614626	0.229713	32.4229	0.790731	0.802839
O08788	LCK-CTRL	0.805882	0.230052	33.4229	0.00132941	0.00319293
O08807	LCK-CTRL	0.650779	0.20999	32.4229	0.00399448	0.00813016
O08808	LCK-CTRL	0.823777	0.355739	28.4229	0.0280023	0.0434532
O08810	LCK-CTRL	0.837424	0.304467	32.4229	0.00965602	0.0173745
O08842	LCK-CTRL	0.308395	0.290246	31.4259	0.296093	0.329863
O08914	LCK-CTRL	0.6987	0.242383	33.4229	0.0068457	0.0129576
O08917	LCK-CTRL	0.454882	0.24197	32.4229	0.069131	0.0938329
O08989	LCK-CTRL	0.878564	0.275416	32.4229	0.00315114	0.00665511
O09061	LCK-CTRL	0.619448	0.235813	32.4229	0.0130531	0.0224177
O09111	LCK-CTRL	0.463096	0.255452	32.4229	0.0791227	0.10569
O09131	LCK-CTRL	0.571291	0.285926	31.4229	0.0544305	0.0764893
O09167	LCK-CTRL	-0.387249	0.216734	32.4229	0.0833329	0.110237
O35083	LCK-CTRL	0.421358	0.267137	33.4229	0.124143	0.155927
O35098	LCK-CTRL	0.711	0.244151	33.4229	0.00635167	0.0121587
O35129	LCK-CTRL	0.407919	0.249232	33.4229	0.111075	0.141628
O35136	LCK-CTRL	1.81935	0.226743	33.4229	2.682e-09	5.01557e-08
O35143	LCK-CTRL	0.39364	0.218241	32.4229	0.0805786	0.107234
O35226	LCK-CTRL	0.353467	0.243598	33.4229	0.156095	0.189742
O35239	LCK-CTRL	0.963088	0.242422	33.4229	0.000357664	0.00104622
O35250	LCK-CTRL	2.03681	0.249882	32.4228	2.36719e-09	4.5777e-08
O35286	LCK-CTRL	1.73645	0.312627	32.4229	3.79593e-06	2.17421e-05
O35295	LCK-CTRL	1.18461	0.243497	32.4229	2.8551e-05	0.000121065
O35304	LCK-CTRL	0.510482	0.307603	32.4229	0.106649	0.136541
O35343	LCK-CTRL	1.32865	0.252861	33.4229	8.4099e-06	4.27927e-05
O35344	LCK-CTRL	0.543508	0.422456	29.5618	0.208238	0.241583
O35381	LCK-CTRL	1.55615	0.29115	33.4229	6.42986e-06	3.43135e-05
O35382	LCK-CTRL	1.33232	0.250628	32.4229	7.63409e-06	3.99436e-05
O35405	LCK-CTRL	0.59055	0.238554	33.4229	0.0185384	0.0303449
O35449	LCK-CTRL	2.88892	0.274013	33.4229	3.63665e-12	3.45956e-10
O35465	LCK-CTRL	1.46846	0.228543	32.4229	3.00337e-07	2.30923e-06
O35526	LCK-CTRL	0.696654	0.22783	32.4229	0.00444517	0.00893937
O35551	LCK-CTRL	1.75032	0.352638	25.4229	3.92129e-05	0.000157716
O35598	LCK-CTRL	0.74697	0.248006	32.4229	0.00500202	0.00986975
O35633	LCK-CTRL	0.771422	0.218892	32.4229	0.00128896	0.00311973
O35638	LCK-CTRL	1.44233	0.368223	25.4229	0.000598681	0.00161319
O35643	LCK-CTRL	0.478676	0.238563	33.4229	0.0529493	0.074744
O35678	LCK-CTRL	0.683716	0.242719	32.4229	0.00819005	0.0149831
O35685	LCK-CTRL	0.565021	0.233259	33.4229	0.0210022	0.0339385
O35841	LCK-CTRL	1.18635	0.248447	33.4229	3.47853e-05	0.000142796
O35864	LCK-CTRL	0.858015	0.242582	33.4229	0.00121117	0.00296583
O35900	LCK-CTRL	0.859407	0.269376	33.4229	0.00308519	0.00656015
O35927	LCK-CTRL	2.21616	0.233667	32.4229	7.14788e-11	2.95086e-09
O35954	LCK-CTRL	1.39243	0.255097	33.4229	4.58752e-06	2.57372e-05
O54734	LCK-CTRL	0.43492	0.225723	33.4229	0.0625439	0.0862294
O54774	LCK-CTRL	0.347884	0.245646	33.4229	0.165969	0.199267
O54781	LCK-CTRL	1.02117	0.293359	30.4229	0.00153372	0.00361225
O54828	LCK-CTRL	1.91809	0.250025	33.4229	7.19582e-09	1.06381e-07
O54829	LCK-CTRL	1.76917	0.243791	33.4229	2.34087e-08	2.76855e-07
O54833	LCK-CTRL	0.925205	0.276654	33.4229	0.00204604	0.00466327
O54865	LCK-CTRL	1.79157	0.239231	33.4229	1.20736e-08	1.65075e-07
O54916	LCK-CTRL	0.904864	0.254954	31.4689	0.00123826	0.00301632
O54983	LCK-CTRL	0.516503	0.247276	32.4229	0.0446615	0.0645864
O54984	LCK-CTRL	0.549203	0.256065	33.4229	0.0393293	0.058026
O54988	LCK-CTRL	1.65272	0.269714	33.4229	6.29962e-07	4.43202e-06
O54991	LCK-CTRL	0.888997	0.241018	33.4229	0.000796501	0.00208213
O55013	LCK-CTRL	0.460613	0.252238	32.4229	0.0770563	0.103308
O55017	LCK-CTRL	-0.250276	0.44215	33.4229	0.575146	0.604719
O55022	LCK-CTRL	0.370992	0.367436	27.5089	0.321448	0.355396
O55023	LCK-CTRL	0.701742	0.246833	33.4229	0.00756644	0.0140438
O55029	LCK-CTRL	1.15621	0.358135	30.465	0.00297614	0.00636538
O55042	LCK-CTRL	0.893779	0.220068	32.4229	0.000289413	0.000880716
O55091	LCK-CTRL	0.711001	0.225899	33.4229	0.003455	0.00724094
O55106	LCK-CTRL	1.80185	0.232078	33.4229	5.54702e-09	8.73157e-08
O55125	LCK-CTRL	0.448646	0.26498	33.4229	0.099733	0.129351
O55126	LCK-CTRL	0.166171	0.267329	32.4229	0.538554	0.569254
O55131	LCK-CTRL	0.733023	0.242661	33.4229	0.00480705	0.00952702
O55137	LCK-CTRL	0.212472	0.258272	32.4229	0.416706	0.450249
O55142	LCK-CTRL	0.258059	0.211747	32.4229	0.231747	0.265339
O55143	LCK-CTRL	1.13094	0.232363	33.4229	2.65095e-05	0.000114857
O55201	LCK-CTRL	1.76271	0.231047	33.4229	8.11093e-09	1.16755e-07
O55234	LCK-CTRL	0.528033	0.230681	32.4229	0.0287324	0.044241
O70133	LCK-CTRL	1.33456	0.23547	33.4229	2.46334e-06	1.4686e-05
O70161	LCK-CTRL	1.07396	0.224019	32.4229	3.51072e-05	0.000143469
O70172	LCK-CTRL	0.792963	0.235538	32.4229	0.00197251	0.00451518
O70251	LCK-CTRL	0.849986	0.217678	33.4229	0.000433828	0.00122479
O70252	LCK-CTRL	0.999006	0.240733	32.4229	0.000225124	0.000707718
O70274	LCK-CTRL	0.50281	0.256263	33.4229	0.058123	0.081002
O70309	LCK-CTRL	0.460198	0.244961	32.4229	0.0693079	0.0940146
O70311	LCK-CTRL	0.387015	0.340659	25.4229	0.26652	0.301056
O70318	LCK-CTRL	0.54392	0.235438	32.4229	0.0273869	0.0425888
O70325	LCK-CTRL	1.07418	0.224067	32.4229	3.51145e-05	0.000143469
O70435	LCK-CTRL	0.704445	0.232922	33.4229	0.00476241	0.0094471
O70439	LCK-CTRL	0.873909	0.230278	33.4229	0.000591277	0.00159718
O70443	LCK-CTRL	1.96271	0.229092	33.4229	6.02356e-10	1.5879e-08
O70451	LCK-CTRL	0.7462	0.226357	32.4229	0.00237784	0.00527146
O70481	LCK-CTRL	1.15314	0.337358	25.4229	0.00213199	0.004824
O70493	LCK-CTRL	1.04063	0.230426	32.4229	7.86764e-05	0.000284535
O70503	LCK-CTRL	0.387673	0.232466	33.4229	0.104728	0.134554
O70566	LCK-CTRL	1.43162	0.238856	33.4229	9.36468e-07	6.20907e-06
O70589	LCK-CTRL	1.30818	0.241619	32.4229	5.72358e-06	3.10749e-05
O70591	LCK-CTRL	0.548537	0.248313	32.4229	0.0343525	0.0516021
O88291	LCK-CTRL	0.153023	0.237347	33.4229	0.523509	0.554961
O88342	LCK-CTRL	0.540418	0.232344	32.4229	0.0264288	0.0412162
O88343	LCK-CTRL	1.18443	0.225814	33.4229	8.64586e-06	4.37897e-05
O88384	LCK-CTRL	1.61346	0.238817	32.4229	1.16031e-07	1.08032e-06
O88441	LCK-CTRL	0.459999	0.227464	32.4229	0.0514601	0.0728768
O88444	LCK-CTRL	-0.0478196	0.447376	30.4229	0.915579	0.917676
O88447	LCK-CTRL	0.993001	0.24631	32.4229	0.000314946	0.000941395
O88448	LCK-CTRL	1.34015	0.344005	25.4229	0.000632406	0.00169157
O88485	LCK-CTRL	1.03836	0.239041	32.4229	0.00012926	0.000440532
O88487	LCK-CTRL	1.14796	0.231957	32.4229	2.23418e-05	9.91558e-05
O88532	LCK-CTRL	1.02724	0.419417	28.8086	0.0206403	0.0335519
O88533	LCK-CTRL	-0.113409	0.255825	32.4229	0.660489	0.68264
O88544	LCK-CTRL	0.535213	0.259917	33.4229	0.0473382	0.0679632
O88569	LCK-CTRL	1.75251	0.267775	33.4229	1.84609e-07	1.55956e-06
O88587	LCK-CTRL	0.983986	0.245338	33.4229	0.000321	0.000956876
O88602	LCK-CTRL	1.84876	0.297043	33.4229	4.74171e-07	3.4815e-06
O88643	LCK-CTRL	0.758989	0.229496	33.4229	0.00226031	0.00505558
O88685	LCK-CTRL	1.05707	0.224689	32.4229	4.5549e-05	0.000177018
O88696	LCK-CTRL	0.60019	0.251435	32.4229	0.02298	0.0366207
O88712	LCK-CTRL	0.750642	0.256364	33.4229	0.00609954	0.0117171
O88737	LCK-CTRL	0.941513	0.255792	33.4229	0.000813823	0.00212234
O88738	LCK-CTRL	0.772399	0.362941	27.4529	0.0424435	0.0619539
O88741	LCK-CTRL	0.597138	0.234544	33.4229	0.0156861	0.0262394
O88844	LCK-CTRL	0.239624	0.250411	32.4229	0.345688	0.377839
O88935	LCK-CTRL	0.496322	0.230129	33.4229	0.0383149	0.0567589
O88998	LCK-CTRL	0.547481	0.228351	32.4229	0.0224313	0.0358658
O89051	LCK-CTRL	0.239013	0.345495	25.4229	0.495334	0.527136
O89053	LCK-CTRL	0.738656	0.237195	33.4229	0.00377051	0.00776095
O89112	LCK-CTRL	2.24883	0.225492	33.4229	1.50747e-11	8.67988e-10
P00405	LCK-CTRL	0.477706	0.226397	33.4229	0.0424226	0.0619539
P00493	LCK-CTRL	1.2557	0.244887	33.4229	1.22551e-05	5.98532e-05
P00848	LCK-CTRL	0.399566	0.210026	32.4229	0.066025	0.0902891
P00920	LCK-CTRL	0.830152	0.276948	33.4229	0.00510459	0.0100382
P01831	LCK-CTRL	0.363159	0.229519	33.4229	0.123008	0.154768
P01942	LCK-CTRL	0.314188	0.241215	33.4229	0.201642	0.235303
P02088	LCK-CTRL	0.280782	0.248135	33.4229	0.26587	0.300632
P02463	LCK-CTRL	1.09928	0.286463	32.4229	0.000543363	0.00148796
P02468	LCK-CTRL	0.870912	0.251798	32.4229	0.00153927	0.00361753
P02535	LCK-CTRL	-0.0674241	0.419941	32.4229	0.873439	0.877853
P03888	LCK-CTRL	0.719986	0.217316	32.4229	0.00227557	0.00507538
P03893	LCK-CTRL	0.585215	0.217102	32.4229	0.0110477	0.0193844
P03911	LCK-CTRL	0.623493	0.22035	33.4229	0.00782628	0.0144384
P03921	LCK-CTRL	0.63898	0.222344	32.4229	0.00710237	0.0133276
P04104	LCK-CTRL	-0.185504	0.397763	32.4229	0.64407	0.668196
P04370	LCK-CTRL	0.611234	0.23072	32.4229	0.0123653	0.0213697
P04627	LCK-CTRL	1.00315	0.300284	27.4297	0.00242128	0.00535126
P04919	LCK-CTRL	0.13701	0.267476	30.4241	0.612186	0.638752
P04925	LCK-CTRL	0.487926	0.231766	32.4229	0.0431032	0.0626643
P05063	LCK-CTRL	0.286446	0.240289	33.4229	0.241623	0.275636
P05064	LCK-CTRL	0.455626	0.234157	33.4229	0.0601256	0.0831821
P05201	LCK-CTRL	0.478915	0.248473	32.4229	0.0627253	0.086425
P05202	LCK-CTRL	0.0957193	0.245247	32.4229	0.698869	0.719589
P05480	LCK-CTRL	0.917966	0.300986	32.4229	0.00453688	0.00909038
P05555	LCK-CTRL	0.0816793	0.235993	32.4229	0.731497	0.748254
P06151	LCK-CTRL	0.662103	0.226959	33.4229	0.00626895	0.0120214
P06745	LCK-CTRL	0.149423	0.231584	33.4229	0.523188	0.554889
P06801	LCK-CTRL	0.316115	0.23098	32.4229	0.180538	0.213754
P06837	LCK-CTRL	0.419556	0.231791	32.4229	0.079564	0.106215
P07214	LCK-CTRL	0.0481872	0.243925	33.4229	0.844595	0.851208
P07901	LCK-CTRL	1.35171	0.228398	33.4229	1.17088e-06	7.60892e-06
P08003	LCK-CTRL	0.291106	0.240693	32.4229	0.235236	0.269052
P08113	LCK-CTRL	0.278881	0.210832	33.4229	0.194894	0.228281
P08122	LCK-CTRL	0.951667	0.262423	32.4229	0.000974654	0.00248548
P08228	LCK-CTRL	0.0775202	0.221214	33.4229	0.728215	0.745901
P08249	LCK-CTRL	0.267426	0.239344	33.4229	0.271822	0.306412
P08414	LCK-CTRL	2.21683	0.246708	32.4229	2.57638e-10	8.67249e-09
P08551	LCK-CTRL	1.22089	0.220729	33.4229	3.69527e-06	2.12211e-05
P08553	LCK-CTRL	1.69512	0.227692	33.4229	1.36869e-08	1.78255e-07
P08730	LCK-CTRL	1.04093	0.598947	33.4229	0.091431	0.119863
P08752	LCK-CTRL	0.602515	0.236672	32.4229	0.0158504	0.0264738
P09103	LCK-CTRL	0.213213	0.213281	33.4229	0.324648	0.35839
P09405	LCK-CTRL	0.55337	0.233986	32.4229	0.0241761	0.0381728
P09411	LCK-CTRL	0.429372	0.245282	33.4229	0.0892039	0.117224
P09671	LCK-CTRL	0.269578	0.270818	33.4229	0.326684	0.360093
P0C7L0	LCK-CTRL	1.4756	0.302969	33.4229	2.62481e-05	0.00011395
P0DN34	LCK-CTRL	0.345289	0.217758	33.4229	0.122235	0.153884
P0DP27	LCK-CTRL	2.64584	0.351912	32.4229	1.34649e-08	1.78255e-07
P10126	LCK-CTRL	0.957335	0.237088	32.4229	0.000309316	0.000928372
P10493	LCK-CTRL	1.20686	0.401743	32.4229	0.00510349	0.0100382
P10605	LCK-CTRL	0.377803	0.274031	31.4421	0.177721	0.211219
P10630	LCK-CTRL	1.41605	0.242103	33.4229	1.43804e-06	9.14659e-06
P10637	LCK-CTRL	0.961862	0.23921	32.4229	0.000324447	0.000965835
P10639	LCK-CTRL	0.605109	0.237847	33.4229	0.0157555	0.0263354
P10649	LCK-CTRL	0.409863	0.261851	33.4229	0.126943	0.158988
P10852	LCK-CTRL	0.0918461	0.248204	33.4229	0.713685	0.732553
P10922	LCK-CTRL	-0.182601	0.231049	32.4229	0.435087	0.46849
P11031	LCK-CTRL	0.323112	0.241191	32.4229	0.189673	0.223481
P11352	LCK-CTRL	0.465542	0.275447	33.4229	0.10031	0.129869
P11404	LCK-CTRL	0.657084	0.27785	32.4229	0.0241807	0.0381728
P11499	LCK-CTRL	1.67367	0.227622	32.4182	2.14094e-08	2.58805e-07
P11627	LCK-CTRL	0.868009	0.255688	32.4229	0.00182888	0.00421663
P11798	LCK-CTRL	1.74493	0.227989	33.4229	7.57192e-09	1.1119e-07
P11881	LCK-CTRL	1.92123	0.235481	33.4229	1.84509e-09	3.77296e-08
P11983	LCK-CTRL	0.826986	0.234925	32.4229	0.00130306	0.00314343
P12382	LCK-CTRL	1.30765	0.246193	32.4229	7.73407e-06	4.02908e-05
P12658	LCK-CTRL	2.01951	0.251973	32.423	3.42868e-09	5.81547e-08
P12787	LCK-CTRL	0.244733	0.210208	32.4229	0.252823	0.287066
P12815	LCK-CTRL	1.33372	0.230744	33.4229	1.76411e-06	1.08729e-05
P12960	LCK-CTRL	0.995228	0.246104	33.4229	0.000291969	0.000887262
P12970	LCK-CTRL	-0.179178	0.215341	32.4229	0.411458	0.445458
P13020	LCK-CTRL	0.781694	0.258678	32.4229	0.0048755	0.00965393
P13595	LCK-CTRL	0.402154	0.229189	33.4229	0.0884782	0.11648
P13707	LCK-CTRL	0.651249	0.24112	33.4229	0.0107737	0.0190256
P14094	LCK-CTRL	0.485585	0.241472	33.4229	0.0524553	0.0741422
P14115	LCK-CTRL	-0.140639	0.229675	32.4229	0.544586	0.575074
P14131	LCK-CTRL	0.431654	0.226742	33.4229	0.0655857	0.0898569
P14148	LCK-CTRL	0.275378	0.232093	33.4229	0.243792	0.277821
P14152	LCK-CTRL	0.231342	0.232487	33.4229	0.32685	0.360095
P14206	LCK-CTRL	0.503574	0.24141	32.4229	0.0449308	0.0648848
P14211	LCK-CTRL	0.12197	0.236872	33.4229	0.609998	0.637076
P14231	LCK-CTRL	0.370028	0.259348	33.4229	0.162925	0.196407
P14685	LCK-CTRL	0.714329	0.260576	32.4229	0.00987525	0.0177107
P14733	LCK-CTRL	0.567405	0.317454	33.4229	0.0829512	0.109932
P14824	LCK-CTRL	2.01463	0.22727	33.4229	2.70424e-10	8.7013e-09
P14869	LCK-CTRL	0.332047	0.234334	32.4229	0.166026	0.199267
P14873	LCK-CTRL	1.05315	0.222073	32.4229	4.08144e-05	0.000162367
P15105	LCK-CTRL	0.441699	0.256508	33.4229	0.0943185	0.123279
P15209	LCK-CTRL	2.00971	0.261607	33.4229	6.98482e-09	1.04961e-07
P15508	LCK-CTRL	2.32077	0.234972	33.4229	1.9245e-11	1.0413e-09
P15532	LCK-CTRL	0.48198	0.234182	32.4229	0.0476888	0.0683769
P15864	LCK-CTRL	0.0879873	0.220127	33.4229	0.691912	0.713432
P16054	LCK-CTRL	1.13266	0.232091	33.4229	2.54992e-05	0.000111808
P16125	LCK-CTRL	0.487071	0.23774	33.4229	0.0484046	0.0692217
P16330	LCK-CTRL	0.73221	0.247165	33.4229	0.005586	0.0108641
P16332	LCK-CTRL	1.34517	0.577573	28.4229	0.0271847	0.0423346
P16460	LCK-CTRL	0.745941	0.256404	33.4229	0.00639869	0.0122381
P16546	LCK-CTRL	1.97058	0.224201	33.4229	3.30775e-10	9.9142e-09
P16858	LCK-CTRL	0.633861	0.23022	32.4229	0.00958896	0.0172822
P17095	LCK-CTRL	-0.266298	0.217628	32.4229	0.229906	0.263507
P17156	LCK-CTRL	0.771484	0.238861	33.4229	0.00277871	0.00601963
P17182	LCK-CTRL	0.294113	0.244921	33.4229	0.238252	0.272217
P17183	LCK-CTRL	0.565782	0.244612	32.4229	0.027218	0.0423564
P17426	LCK-CTRL	0.418624	0.233009	33.4229	0.0814422	0.108194
P17427	LCK-CTRL	0.376988	0.233677	33.4229	0.116086	0.147073
P17665	LCK-CTRL	0.437616	0.228657	32.4229	0.0645012	0.0886486
P17710	LCK-CTRL	0.724233	0.22921	33.4229	0.00334523	0.00703109
P17742	LCK-CTRL	0.433118	0.230124	33.4229	0.0685524	0.093221
P17751	LCK-CTRL	0.742899	0.237948	33.4229	0.00369257	0.00764366
P17809	LCK-CTRL	0.744662	0.217716	33.4229	0.00166566	0.00387709
P18242	LCK-CTRL	0.290371	0.225039	33.4229	0.205797	0.239258
P18572	LCK-CTRL	0.605642	0.235453	33.4229	0.0147289	0.0249069
P18654	LCK-CTRL	1.64938	0.279883	33.4229	1.26149e-06	8.1661e-06
P18760	LCK-CTRL	0.644865	0.22735	33.4229	0.00769186	0.0142145
P18872	LCK-CTRL	1.49643	0.2321	33.4229	2.45597e-07	1.95406e-06
P19096	LCK-CTRL	0.801353	0.2271	33.4229	0.00123934	0.00301632
P19157	LCK-CTRL	0.754119	0.229509	32.4229	0.00244678	0.00538777
P19246	LCK-CTRL	0.888284	0.24682	32.4229	0.00105114	0.00262844
P19253	LCK-CTRL	0.245033	0.227886	33.4229	0.289966	0.323862
P19536	LCK-CTRL	0.411044	0.21144	33.4229	0.0603506	0.0833631
P19783	LCK-CTRL	0.470891	0.246905	32.4228	0.0653903	0.0896889
P20029	LCK-CTRL	0.339453	0.227898	32.4229	0.14602	0.179389
P20060	LCK-CTRL	0.207164	0.213352	32.4229	0.338739	0.371509
P20108	LCK-CTRL	0.399142	0.23845	33.4229	0.103485	0.13327
P20152	LCK-CTRL	0.651234	0.254003	32.4229	0.0151818	0.0255325
P20357	LCK-CTRL	2.88125	0.308489	33.4229	7.68771e-11	3.05831e-09
P20444	LCK-CTRL	2.02284	0.234312	33.4229	5.03983e-10	1.39584e-08
P20917	LCK-CTRL	0.501907	0.252554	33.4229	0.0551315	0.077276
P21107	LCK-CTRL	2.03565	0.226859	32.4229	2.66129e-10	8.69089e-09
P21126	LCK-CTRL	0.583169	0.228284	32.4229	0.0155223	0.0260251
P21278	LCK-CTRL	1.77535	0.239654	32.4229	1.83314e-08	2.26605e-07
P21279	LCK-CTRL	1.90378	0.230951	32.4229	1.84488e-09	3.77296e-08
P21836	LCK-CTRL	0.263668	0.254459	32.4229	0.307779	0.341491
P21981	LCK-CTRL	1.21975	0.370277	25.4229	0.00290502	0.00623623
P21995	LCK-CTRL	1.68092	0.263967	32.4229	3.54522e-07	2.65648e-06
P22315	LCK-CTRL	0.214433	0.342981	25.4229	0.537409	0.568318
P22437	LCK-CTRL	-0.0581041	0.224633	33.4229	0.797482	0.808943
P22723	LCK-CTRL	-0.109777	0.328928	25.4229	0.741311	0.757231
P22892	LCK-CTRL	0.847605	0.221978	32.4229	0.000572989	0.00155546
P23116	LCK-CTRL	0.201269	0.288951	33.4229	0.490901	0.522672
P23242	LCK-CTRL	0.17238	0.283023	33.4229	0.546598	0.576643
P23506	LCK-CTRL	0.322075	0.211511	33.4229	0.137231	0.170217
P23591	LCK-CTRL	0.616289	0.247444	33.4229	0.0178902	0.0293991
P23818	LCK-CTRL	1.88112	0.280727	33.4229	1.16941e-07	1.08419e-06
P23819	LCK-CTRL	2.33304	0.229004	33.4229	8.77826e-12	6.19575e-10
P24270	LCK-CTRL	-0.0513437	0.234215	33.4229	0.827815	0.83661
P24369	LCK-CTRL	0.364472	0.253177	33.4229	0.159284	0.192732
P24472	LCK-CTRL	0.36447	0.239904	32.4229	0.138396	0.171322
P24527	LCK-CTRL	0.732392	0.233054	32.4229	0.00356707	0.00744728
P24529	LCK-CTRL	0.120388	0.228456	33.4229	0.601698	0.629611
P24547	LCK-CTRL	1.70206	0.259281	33.4229	1.74189e-07	1.48298e-06
P24549	LCK-CTRL	0.425584	0.237425	33.4229	0.0821085	0.108947
P25444	LCK-CTRL	0.540751	0.227782	32.4229	0.0236812	0.0376012
P26039	LCK-CTRL	0.716342	0.248885	33.4229	0.00692278	0.0130803
P26040	LCK-CTRL	0.506862	0.273919	32.4228	0.0733857	0.0988719
P26041	LCK-CTRL	0.266486	0.240826	33.4229	0.276389	0.31076
P26043	LCK-CTRL	0.569757	0.240682	33.4229	0.0238582	0.0378369
P26369	LCK-CTRL	0.512307	0.221558	33.4229	0.0270583	0.0421678
P26443	LCK-CTRL	0.330403	0.240399	33.4229	0.178465	0.211873
P26638	LCK-CTRL	0.557388	0.248404	32.4229	0.0317941	0.0482758
P26645	LCK-CTRL	0.359275	0.238365	32.4229	0.14143	0.174731
P26883	LCK-CTRL	0.749432	0.214109	32.4229	0.00137574	0.00328258
P27048	LCK-CTRL	0.817779	0.250008	33.4229	0.00249009	0.00546471
P27601	LCK-CTRL	0.782978	0.224057	33.4229	0.00136069	0.00325375
P27612	LCK-CTRL	1.18225	0.237158	32.4229	2.01064e-05	9.16333e-05
P27659	LCK-CTRL	0.380078	0.210254	32.4229	0.0799375	0.106529
P27661	LCK-CTRL	0.685127	0.275748	33.4229	0.0181459	0.0297625
P27773	LCK-CTRL	0.258782	0.220482	33.4229	0.248807	0.282654
P28028	LCK-CTRL	1.23353	0.231665	32.4229	7.44197e-06	3.90577e-05
P28271	LCK-CTRL	0.601851	0.22841	33.4229	0.0126585	0.0217914
P28474	LCK-CTRL	0.555239	0.23622	32.4229	0.0249893	0.0393357
P28571	LCK-CTRL	0.65279	0.26329	32.4229	0.0185426	0.0303449
P28650	LCK-CTRL	0.48884	0.250079	32.4229	0.0592818	0.082407
P28652	LCK-CTRL	1.73835	0.231082	32.4229	1.33089e-08	1.7756e-07
P28656	LCK-CTRL	0.98436	0.24349	33.4229	0.000292989	0.000889127
P28658	LCK-CTRL	0.710646	0.247601	32.4229	0.00716908	0.0134298
P28660	LCK-CTRL	1.07541	0.224781	33.4229	3.38542e-05	0.00013976
P28661	LCK-CTRL	0.621306	0.273447	32.4229	0.0298452	0.0455585
P28663	LCK-CTRL	0.52847	0.252466	32.4229	0.0442353	0.0640548
P28667	LCK-CTRL	-0.0853356	0.215974	32.4229	0.695342	0.716294
P28705	LCK-CTRL	1.57152	0.284018	33.4229	3.67378e-06	2.11532e-05
P28738	LCK-CTRL	1.03513	0.226165	33.4229	6.22941e-05	0.000230236
P28740	LCK-CTRL	0.847561	0.238688	32.4229	0.0011985	0.00293981
P28741	LCK-CTRL	1.14385	0.335096	25.4229	0.00215695	0.0048704
P28867	LCK-CTRL	0.547262	0.25462	33.4229	0.0389396	0.0574898
P29341	LCK-CTRL	1.48593	0.223109	33.4229	1.31733e-07	1.17645e-06
P29387	LCK-CTRL	1.04927	0.232722	32.4229	8.03824e-05	0.000289747
P30275	LCK-CTRL	0.649657	0.233668	33.4229	0.00885349	0.0161026
P30416	LCK-CTRL	1.46025	0.258728	33.4229	2.64307e-06	1.56722e-05
P30999	LCK-CTRL	1.32315	0.250004	32.4229	8.17615e-06	4.17977e-05
P31324	LCK-CTRL	1.89479	0.23297	33.4229	1.98041e-09	4.01217e-08
P31648	LCK-CTRL	1.10551	0.232594	32.4229	3.95742e-05	0.000158297
P31650	LCK-CTRL	0.689639	0.2162	33.4229	0.00308963	0.00656322
P31938	LCK-CTRL	1.49591	0.229074	33.4229	1.92614e-07	1.60854e-06
P32020	LCK-CTRL	0.353253	0.217301	33.4229	0.11342	0.144056
P32037	LCK-CTRL	0.605813	0.238903	33.4229	0.0160703	0.0268002
P32067	LCK-CTRL	0.426001	0.234855	33.4229	0.0786811	0.105293
P32233	LCK-CTRL	1.29248	0.273093	33.4229	3.94038e-05	0.000158082
P32921	LCK-CTRL	0.886433	0.226709	33.4229	0.000427445	0.00120833
P33173	LCK-CTRL	1.5392	0.225433	32.4229	9.45296e-08	9.15181e-07
P35235	LCK-CTRL	1.6926	0.249052	32.4229	1.0346e-07	9.79261e-07
P35278	LCK-CTRL	1.14687	0.233726	32.4229	2.5264e-05	0.000111031
P35279	LCK-CTRL	1.05873	0.298887	27.4374	0.00144134	0.00342787
P35282	LCK-CTRL	0.820215	0.216448	32.4229	0.000621143	0.00166953
P35283	LCK-CTRL	0.855989	0.236244	33.4229	0.000954577	0.00243997
P35288	LCK-CTRL	0.421791	0.248214	32.4229	0.0988391	0.12842
P35293	LCK-CTRL	0.599866	0.230936	32.4229	0.0140071	0.0238132
P35438	LCK-CTRL	1.22121	0.237258	32.4229	1.25141e-05	6.08465e-05
P35486	LCK-CTRL	0.504087	0.252505	33.4229	0.054095	0.0760667
P35550	LCK-CTRL	0.606854	0.42885	33.4229	0.166298	0.199484
P35564	LCK-CTRL	0.875118	0.231875	33.4229	0.000627029	0.0016813
P35585	LCK-CTRL	0.526684	0.279061	32.4229	0.0680935	0.0929436
P35700	LCK-CTRL	0.797562	0.221046	33.4229	0.000995573	0.00252998
P35762	LCK-CTRL	0.451139	0.239943	32.4229	0.0690918	0.0938329
P35802	LCK-CTRL	1.51053	0.226542	33.4229	1.28808e-07	1.15505e-06
P35803	LCK-CTRL	1.71608	0.214405	32.4229	3.5317e-09	5.89875e-08
P35922	LCK-CTRL	1.69275	0.331209	27.4402	2.16383e-05	9.68191e-05
P35979	LCK-CTRL	0.377849	0.223959	33.4229	0.10089	0.130465
P35980	LCK-CTRL	0.271584	0.225199	32.4229	0.236555	0.270419
P36536	LCK-CTRL	0.494852	0.288498	33.4229	0.0955543	0.124671
P36916	LCK-CTRL	1.73315	0.231104	33.4229	1.17169e-08	1.62257e-07
P37040	LCK-CTRL	1.88851	0.229398	33.4229	1.50536e-09	3.27499e-08
P38060	LCK-CTRL	0.139521	0.24236	33.4229	0.568691	0.598795
P38647	LCK-CTRL	0.308473	0.231246	33.4229	0.191237	0.22484
P39053	LCK-CTRL	0.736503	0.224713	33.4229	0.00244721	0.00538777
P39054	LCK-CTRL	0.816544	0.26202	33.4229	0.00374871	0.0077306
P39447	LCK-CTRL	0.729647	0.243914	33.4229	0.00518532	0.0101753
P40124	LCK-CTRL	0.832461	0.230279	32.4229	0.00100577	0.00253971
P40142	LCK-CTRL	1.08567	0.241167	32.4229	8.20146e-05	0.000295145
P40237	LCK-CTRL	0.950333	0.241282	33.4229	0.000394057	0.00113149
P40336	LCK-CTRL	0.337507	0.335485	25.4229	0.323882	0.357726
P41105	LCK-CTRL	0.0942102	0.244653	33.4229	0.70262	0.723111
P41216	LCK-CTRL	0.696382	0.240326	33.4229	0.00658971	0.0125814
P42125	LCK-CTRL	0.233577	0.25508	33.4229	0.366383	0.399598
P42208	LCK-CTRL	0.239594	0.2467	33.4229	0.338427	0.371353
P42669	LCK-CTRL	0.968166	0.234562	33.4229	0.00022976	0.000719479
P42859	LCK-CTRL	0.684698	0.242676	32.4229	0.00809781	0.0148516
P42932	LCK-CTRL	1.3462	0.230305	33.4229	1.45377e-06	9.21987e-06
P43006	LCK-CTRL	0.407658	0.2341	33.4229	0.090815	0.119127
P43274	LCK-CTRL	0.303106	0.203995	33.4229	0.146691	0.180011
P43275	LCK-CTRL	-0.0363396	0.21559	32.4229	0.867191	0.872374
P43276	LCK-CTRL	-0.0438001	0.214703	32.4229	0.839626	0.846981
P43277	LCK-CTRL	-0.069235	0.243677	32.4229	0.778121	0.791874
P45376	LCK-CTRL	0.452552	0.250478	33.4229	0.0798111	0.10648
P45591	LCK-CTRL	0.525539	0.237854	33.4229	0.034098	0.0513111
P45878	LCK-CTRL	0.240169	0.325451	27.4285	0.466808	0.499206
P45952	LCK-CTRL	0.339834	0.239923	33.4229	0.165904	0.199267
P46061	LCK-CTRL	1.10946	0.265133	33.4229	0.000195011	0.000626556
P46096	LCK-CTRL	0.576857	0.239191	32.4229	0.0217095	0.0349012
P46460	LCK-CTRL	0.629667	0.230241	33.4229	0.00991024	0.0177444
P46471	LCK-CTRL	1.42076	0.232128	33.4229	6.43282e-07	4.49681e-06
P46638	LCK-CTRL	0.47866	0.250869	33.4229	0.0650113	0.0892376
P46660	LCK-CTRL	1.10185	0.22652	33.4229	2.67355e-05	0.000115379
P46664	LCK-CTRL	-0.2785	0.313585	31.2742	0.381257	0.414608
P46735	LCK-CTRL	1.52744	0.224333	32.4229	9.97867e-08	9.49275e-07
P46935	LCK-CTRL	1.77851	0.312969	31.4087	2.90233e-06	1.7163e-05
P46978	LCK-CTRL	0.808577	0.269211	32.4229	0.00511086	0.0100382
P47199	LCK-CTRL	0.593777	0.238421	33.4229	0.0178974	0.0293991
P47708	LCK-CTRL	0.718567	0.220899	32.4229	0.00266947	0.00582334
P47738	LCK-CTRL	0.414258	0.254328	33.4229	0.11274	0.143416
P47740	LCK-CTRL	0.0629324	0.275791	32.4229	0.820933	0.831553
P47753	LCK-CTRL	0.656294	0.233757	32.4229	0.00838222	0.0153091
P47754	LCK-CTRL	0.949074	0.243338	32.4229	0.000455802	0.00127695
P47757	LCK-CTRL	0.948891	0.238617	33.4229	0.000353767	0.00103759
P47809	LCK-CTRL	1.00805	0.244168	33.4229	0.000229131	0.000719279
P47857	LCK-CTRL	0.838181	0.239917	32.4229	0.0014006	0.00333824
P47911	LCK-CTRL	-0.321352	0.218832	33.4229	0.151321	0.184967
P47915	LCK-CTRL	-0.333734	0.231158	33.4229	0.158118	0.191669
P47962	LCK-CTRL	0.104881	0.210682	32.4229	0.621972	0.647419
P47963	LCK-CTRL	-0.299366	0.222195	32.4229	0.187222	0.220831
P48024	LCK-CTRL	0.426386	0.31654	25.4229	0.189858	0.223579
P48036	LCK-CTRL	0.471277	0.238635	32.4229	0.0568471	0.0794769
P48318	LCK-CTRL	1.20468	0.247752	33.4229	2.68784e-05	0.000115496
P48320	LCK-CTRL	1.17193	0.223034	33.4229	8.4098e-06	4.27927e-05
P48453	LCK-CTRL	1.30179	0.253144	33.4229	1.17273e-05	5.77915e-05
P48678	LCK-CTRL	1.11368	0.307173	33.4229	0.000948582	0.00243307
P48722	LCK-CTRL	1.03315	0.24099	32.4229	0.000152108	0.0005061
P48758	LCK-CTRL	0.536967	0.248188	33.4229	0.0377432	0.0560639
P48774	LCK-CTRL	0.683723	0.242512	33.4229	0.0080295	0.0147635
P48962	LCK-CTRL	0.301461	0.235878	32.4229	0.21031	0.24347
P49025	LCK-CTRL	2.50827	0.227232	32.4229	1.61841e-12	2.39937e-10
P49312	LCK-CTRL	1.23153	0.248294	33.4229	2.01442e-05	9.16333e-05
P49442	LCK-CTRL	0.604824	0.25908	32.4229	0.0259184	0.0406349
P49443	LCK-CTRL	0.949184	0.2396	32.4229	0.000383686	0.00110607
P49615	LCK-CTRL	1.11358	0.233378	33.4229	3.51459e-05	0.000143469
P49722	LCK-CTRL	0.649188	0.236679	32.4229	0.00983748	0.0176574
P49813	LCK-CTRL	1.51221	0.227357	33.4229	1.35178e-07	1.20232e-06
P50096	LCK-CTRL	1.53449	0.252566	32.4229	8.28108e-07	5.57508e-06
P50153	LCK-CTRL	0.760237	0.220116	33.4229	0.0015208	0.00358954
P50171	LCK-CTRL	0.648611	0.260359	32.4229	0.0180332	0.0295998
P50247	LCK-CTRL	0.61614	0.232421	32.4229	0.0123139	0.0213261
P50396	LCK-CTRL	0.703648	0.228747	32.4229	0.0042396	0.00858911
P50446	LCK-CTRL	-1.66586	0.533435	25.4229	0.00443048	0.00892755
P50516	LCK-CTRL	0.567514	0.237079	33.4229	0.0224407	0.0358658
P50518	LCK-CTRL	0.541278	0.24843	32.4143	0.0367255	0.0548126
P50544	LCK-CTRL	-0.0953383	0.349397	25.4229	0.787161	0.799586
P50580	LCK-CTRL	0.380737	0.24655	32.4229	0.132231	0.165044
P51150	LCK-CTRL	1.17194	0.230884	33.4229	1.42894e-05	6.72371e-05
P51174	LCK-CTRL	0.764247	0.325114	29.6284	0.0255941	0.0402009
P51410	LCK-CTRL	0.726261	0.253293	33.4229	0.00711685	0.0133433
P51660	LCK-CTRL	0.655607	0.235599	32.4229	0.00891592	0.0162027
P51807	LCK-CTRL	0.527925	0.236018	32.4229	0.0322998	0.0489079
P51830	LCK-CTRL	1.36527	0.24088	33.4229	2.46178e-06	1.4686e-05
P51855	LCK-CTRL	0.578583	0.265457	32.4229	0.0366606	0.0547906
P51859	LCK-CTRL	1.66626	0.30467	32.4229	4.87386e-06	2.71349e-05
P51863	LCK-CTRL	0.399458	0.235995	32.4229	0.10011	0.129764
P51880	LCK-CTRL	0.202921	0.20592	32.4229	0.331708	0.364346
P51881	LCK-CTRL	0.401194	0.236084	33.4229	0.0985405	0.128108
P52189	LCK-CTRL	2.01183	0.245857	33.4229	1.72573e-09	3.59609e-08
P52196	LCK-CTRL	0.272357	0.255206	33.4229	0.293527	0.327505
P52479	LCK-CTRL	1.69721	0.233036	33.4229	2.17225e-08	2.61148e-07
P52480	LCK-CTRL	0.47528	0.234035	33.4229	0.0502918	0.0714999
P52800	LCK-CTRL	1.60239	0.240633	32.4229	1.5323e-07	1.31995e-06
P53026	LCK-CTRL	0.612244	0.239422	32.4229	0.0154263	0.0259039
P53810	LCK-CTRL	0.599177	0.246875	32.4229	0.0209505	0.0339199
P53994	LCK-CTRL	0.997624	0.231012	33.4229	0.00013238	0.000450462
P54071	LCK-CTRL	0.361279	0.236194	32.4229	0.135817	0.168845
P54227	LCK-CTRL	0.345486	0.23038	32.4229	0.143385	0.176619
P54728	LCK-CTRL	0.752545	0.261751	32.4229	0.00708096	0.0133103
P54775	LCK-CTRL	0.842522	0.231756	33.4229	0.000923184	0.0023708
P54822	LCK-CTRL	0.511582	0.367951	32.4229	0.173893	0.207345
P54823	LCK-CTRL	1.03598	0.213383	32.4229	2.93939e-05	0.000124158
P54830	LCK-CTRL	1.66043	0.230988	33.4229	2.84983e-08	3.29917e-07
P54923	LCK-CTRL	1.14195	0.236654	32.4229	3.20461e-05	0.000133556
P55012	LCK-CTRL	0.409213	0.322847	32.4229	0.214001	0.246828
P55066	LCK-CTRL	0.105045	0.247878	32.4229	0.674526	0.69649
P55096	LCK-CTRL	0.519423	0.206551	33.4229	0.0168967	0.0280287
P55258	LCK-CTRL	0.892786	0.254116	33.4229	0.00129254	0.00312151
P55264	LCK-CTRL	0.183577	0.249186	32.4229	0.466598	0.499206
P55302	LCK-CTRL	-0.0752298	0.329619	25.4229	0.821291	0.831553
P56135	LCK-CTRL	0.628567	0.237126	32.4229	0.01232	0.0213261
P56375	LCK-CTRL	1.4758	0.240039	32.4229	6.70523e-07	4.65747e-06
P56376	LCK-CTRL	0.687692	0.34705	25.4229	0.0584426	0.0813438
P56380	LCK-CTRL	0.971721	0.234104	32.4229	0.000224506	0.000706791
P56382	LCK-CTRL	0.251178	0.225574	33.4229	0.273435	0.308072
P56383	LCK-CTRL	0.217437	0.211843	32.4229	0.312297	0.346152
P56391	LCK-CTRL	0.14816	0.244502	32.4229	0.548757	0.578641
P56395	LCK-CTRL	0.564871	0.217255	32.4229	0.0139238	0.0237084
P56399	LCK-CTRL	1.43657	0.226171	33.4229	3.25361e-07	2.47184e-06
P56480	LCK-CTRL	0.116387	0.231167	33.4229	0.617931	0.644132
P56564	LCK-CTRL	0.313179	0.234409	32.4229	0.190839	0.224493
P56959	LCK-CTRL	2.21554	0.23611	33.4229	6.85947e-11	2.88625e-09
P57722	LCK-CTRL	0.558725	0.222814	33.4229	0.017186	0.0284441
P57746	LCK-CTRL	0.436764	0.246131	33.4229	0.0850872	0.112422
P57759	LCK-CTRL	0.492473	0.219784	32.4229	0.0320187	0.0485159
P57776	LCK-CTRL	0.699591	0.225064	32.4229	0.00389904	0.00798761
P57780	LCK-CTRL	2.67011	0.223366	33.4229	1.28677e-13	5.63089e-11
P58252	LCK-CTRL	0.965753	0.234319	32.4229	0.000243999	0.000758339
P58281	LCK-CTRL	0.935581	0.233108	33.4229	0.00031848	0.000950661
P58389	LCK-CTRL	0.396249	0.230673	32.4229	0.0953728	0.124508
P58404	LCK-CTRL	1.07235	0.262814	32.4229	0.000274338	0.00084069
P58462	LCK-CTRL	0.884096	0.285587	33.4229	0.00395648	0.00806662
P58771	LCK-CTRL	1.41529	0.224063	33.4229	3.60891e-07	2.69498e-06
P59281	LCK-CTRL	1.38811	0.230023	32.4229	9.32991e-07	6.20907e-06
P59325	LCK-CTRL	0.871585	0.245064	33.4229	0.00114776	0.00284083
P59764	LCK-CTRL	2.42401	0.224031	32.4229	2.70451e-12	2.68976e-10
P59999	LCK-CTRL	0.343737	0.241972	33.4229	0.164706	0.198118
P60122	LCK-CTRL	1.4991	0.235019	33.4229	3.00562e-07	2.30923e-06
P60202	LCK-CTRL	0.899756	0.232975	33.4229	0.000489585	0.00135768
P60229	LCK-CTRL	1.75078	0.227498	33.4229	6.72102e-09	1.02267e-07
P60335	LCK-CTRL	1.29841	0.224147	33.4229	1.69924e-06	1.05924e-05
P60469	LCK-CTRL	1.57963	0.225401	33.4229	4.7913e-08	5.16422e-07
P60487	LCK-CTRL	0.337834	0.234267	32.4229	0.158869	0.192472
P60521	LCK-CTRL	0.474593	0.219923	32.4229	0.0384365	0.0568621
P60670	LCK-CTRL	0.67918	0.393534	25.4229	0.096511	0.125844
P60710	LCK-CTRL	0.813633	0.230186	33.4229	0.00121893	0.00297991
P60761	LCK-CTRL	2.59996	0.314528	33.4229	1.37169e-09	3.12423e-08
P60766	LCK-CTRL	1.05464	0.226654	33.4229	4.98155e-05	0.000189889
P60824	LCK-CTRL	1.35596	0.289744	32.4229	4.89483e-05	0.000186909
P60853	LCK-CTRL	1.18229	0.277601	30.4229	0.000182402	0.000591468
P60867	LCK-CTRL	0.32057	0.222559	32.4229	0.159347	0.192732
P60879	LCK-CTRL	0.641027	0.217454	32.4229	0.0058903	0.0113651
P60904	LCK-CTRL	0.552359	0.21456	33.4229	0.0146533	0.0248154
P61021	LCK-CTRL	1.06018	0.246855	32.4229	0.000148821	0.000498652
P61027	LCK-CTRL	0.730796	0.225138	32.4229	0.00271877	0.00590731
P61082	LCK-CTRL	0.794911	0.24665	33.4229	0.00283098	0.00611107
P61087	LCK-CTRL	0.736691	0.255309	33.4229	0.00679634	0.0129083
P61089	LCK-CTRL	0.491911	0.24565	33.4229	0.0533993	0.0753306
P61161	LCK-CTRL	0.780521	0.224588	33.4229	0.00143398	0.00341409
P61164	LCK-CTRL	0.876169	0.263896	32.4229	0.00223332	0.0050118
P61202	LCK-CTRL	0.948654	0.236119	32.4229	0.000327482	0.000972226
P61205	LCK-CTRL	1.03664	0.250629	33.4229	0.000224151	0.000706689
P61211	LCK-CTRL	1.24945	0.229936	32.4229	5.40296e-06	2.94072e-05
P61222	LCK-CTRL	1.15644	0.242494	32.4229	3.77716e-05	0.000152762
P61226	LCK-CTRL	1.46897	0.224805	32.4229	2.19267e-07	1.8036e-06
P61255	LCK-CTRL	-0.256943	0.21709	32.4229	0.245187	0.279265
P61264	LCK-CTRL	0.721938	0.216352	33.4229	0.00208719	0.00474223
P61329	LCK-CTRL	0.745128	0.225463	33.4229	0.0022744	0.00507538
P61358	LCK-CTRL	0.0346273	0.211775	32.4229	0.871132	0.875936
P61514	LCK-CTRL	0.238498	0.212357	32.4229	0.269642	0.304112
P61759	LCK-CTRL	0.847338	0.238786	33.4229	0.00117344	0.00289131
P61922	LCK-CTRL	0.228314	0.237269	32.4229	0.343043	0.375476
P61961	LCK-CTRL	0.501502	0.226785	33.4229	0.0339575	0.0511701
P61979	LCK-CTRL	1.55137	0.240559	33.4229	2.44418e-07	1.95406e-06
P61982	LCK-CTRL	0.674404	0.235484	33.4229	0.00717771	0.0134344
P62075	LCK-CTRL	0.387803	0.226819	32.4229	0.096869	0.126235
P62077	LCK-CTRL	0.411405	0.242275	32.4229	0.0990696	0.128643
P62082	LCK-CTRL	0.464529	0.223279	32.4229	0.0454624	0.0654419
P62137	LCK-CTRL	1.40221	0.231781	32.4229	8.92932e-07	5.97472e-06
P62192	LCK-CTRL	0.871629	0.246186	32.4229	0.00123293	0.00301077
P62196	LCK-CTRL	0.772578	0.235045	33.4229	0.0023864	0.00527952
P62242	LCK-CTRL	0.135078	0.221021	32.4229	0.545359	0.575612
P62245	LCK-CTRL	0.51102	0.223224	32.4229	0.0287164	0.044241
P62259	LCK-CTRL	0.838407	0.215954	33.4229	0.000462264	0.00129339
P62264	LCK-CTRL	0.188443	0.211883	33.4229	0.38016	0.413826
P62267	LCK-CTRL	-0.114571	0.212796	32.4229	0.593973	0.62242
P62270	LCK-CTRL	0.466868	0.223842	32.4229	0.0449567	0.0648848
P62281	LCK-CTRL	0.292352	0.2093	32.4229	0.171959	0.205487
P62301	LCK-CTRL	0.342597	0.225692	32.4229	0.138709	0.171563
P62315	LCK-CTRL	0.44853	0.225212	32.4229	0.054896	0.077094
P62317	LCK-CTRL	0.717058	0.22794	33.4229	0.00346973	0.00726485
P62331	LCK-CTRL	1.37348	0.227925	33.4229	8.50886e-07	5.71086e-06
P62334	LCK-CTRL	0.979528	0.23294	32.4229	0.000192339	0.000619791
P62482	LCK-CTRL	1.49106	0.233807	33.4229	3.01748e-07	2.30923e-06
P62484	LCK-CTRL	0.92972	0.225959	33.4229	0.000238495	0.000743581
P62500	LCK-CTRL	0.60814	0.250581	32.4229	0.0209565	0.0339199
P62627	LCK-CTRL	0.589201	0.234875	32.4229	0.0173106	0.0286069
P62631	LCK-CTRL	0.72635	0.227847	33.4229	0.00310547	0.00659046
P62702	LCK-CTRL	0.433249	0.230102	33.4229	0.0684481	0.0931371
P62715	LCK-CTRL	1.66091	0.239675	33.4229	6.00938e-08	6.17301e-07
P62717	LCK-CTRL	0.047434	0.212212	32.4229	0.824532	0.834062
P62743	LCK-CTRL	0.571863	0.227293	32.4229	0.0170106	0.0281751
P62746	LCK-CTRL	1.4055	0.230394	33.4229	6.82739e-07	4.7124e-06
P62751	LCK-CTRL	-0.36663	0.220386	32.4229	0.105834	0.135792
P62754	LCK-CTRL	-0.0714383	0.218668	32.4229	0.745996	0.761661
P62761	LCK-CTRL	0.694968	0.217395	33.4229	0.00303314	0.00646833
P62774	LCK-CTRL	1.03701	0.232484	33.4229	8.75514e-05	0.000313523
P62806	LCK-CTRL	0.153408	0.215212	32.4229	0.481055	0.512937
P62814	LCK-CTRL	0.611628	0.23539	32.4229	0.0139798	0.0237853
P62821	LCK-CTRL	0.816971	0.226656	33.4229	0.00100573	0.00253971
P62823	LCK-CTRL	0.637149	0.226065	33.4229	0.00804774	0.0147846
P62827	LCK-CTRL	0.520521	0.250088	32.4229	0.0453789	0.0653648
P62830	LCK-CTRL	0.503969	0.220738	32.4229	0.0291174	0.0445517
P62835	LCK-CTRL	0.731957	0.236226	33.4229	0.0039273	0.0080158
P62849	LCK-CTRL	-0.120734	0.212156	33.4229	0.573105	0.602862
P62852	LCK-CTRL	0.287666	0.218349	32.4229	0.196919	0.23016
P62858	LCK-CTRL	0.842806	0.236211	33.4229	0.00111211	0.00276198
P62874	LCK-CTRL	0.499934	0.242675	32.4229	0.0474898	0.0681362
P62880	LCK-CTRL	0.67877	0.248287	33.4229	0.00993507	0.0177743
P62881	LCK-CTRL	0.855722	0.249664	33.4229	0.00163361	0.00381059
P62889	LCK-CTRL	0.604671	0.225543	32.4229	0.0114489	0.0200049
P62897	LCK-CTRL	0.340671	0.232319	32.4229	0.152173	0.185594
P62900	LCK-CTRL	-0.200686	0.210835	32.4229	0.348209	0.380371
P62908	LCK-CTRL	0.757195	0.241009	32.4229	0.00357469	0.00745607
P62911	LCK-CTRL	-0.121228	0.214736	32.4229	0.57627	0.605609
P62918	LCK-CTRL	-0.101239	0.213182	33.4229	0.63795	0.66279
P62960	LCK-CTRL	0.323461	0.223809	32.4229	0.157983	0.191669
P62962	LCK-CTRL	0.63759	0.221773	33.4229	0.00697971	0.0131608
P62983	LCK-CTRL	0.551551	0.241713	33.4229	0.0289936	0.0444442
P62996	LCK-CTRL	0.642971	0.271919	33.4229	0.0240069	0.0380355
P63001	LCK-CTRL	1.0306	0.243738	32.4229	0.000179972	0.00058598
P63005	LCK-CTRL	0.722421	0.235974	33.4229	0.00432598	0.00873985
P63011	LCK-CTRL	0.778365	0.21952	33.4229	0.00118236	0.00290675
P63017	LCK-CTRL	0.852128	0.219133	33.4229	0.000454112	0.00127384
P63028	LCK-CTRL	0.830623	0.231993	32.4229	0.00110584	0.00274952
P63034	LCK-CTRL	1.63565	0.232038	32.4229	5.03647e-08	5.37551e-07
P63037	LCK-CTRL	1.38587	0.231745	33.4229	9.74612e-07	6.44245e-06
P63038	LCK-CTRL	0.336073	0.232596	32.4229	0.158087	0.191669
P63044	LCK-CTRL	0.241677	0.223706	33.4229	0.287726	0.321689
P63046	LCK-CTRL	1.29364	0.324512	31.4229	0.000372636	0.00108277
P63073	LCK-CTRL	0.663343	0.272451	31.4544	0.0207646	0.0337289
P63080	LCK-CTRL	1.38309	0.264761	31.4459	1.08654e-05	5.40309e-05
P63085	LCK-CTRL	1.34192	0.244954	33.4229	4.32477e-06	2.45145e-05
P63089	LCK-CTRL	0.232662	0.218068	32.4229	0.293887	0.32774
P63094	LCK-CTRL	0.132228	0.282131	30.4229	0.642644	0.667349
P63101	LCK-CTRL	0.592614	0.2266	33.4229	0.0132787	0.0227459
P63137	LCK-CTRL	1.34455	0.262919	32.4229	1.37935e-05	6.51837e-05
P63143	LCK-CTRL	1.5728	0.329061	25.4229	6.33825e-05	0.000233863
P63158	LCK-CTRL	0.593878	0.227803	32.4229	0.0136932	0.0233703
P63168	LCK-CTRL	0.931986	0.224122	32.4229	0.000219712	0.000693693
P63213	LCK-CTRL	0.637352	0.217005	32.4229	0.00605464	0.0116513
P63216	LCK-CTRL	0.523698	0.209535	32.4229	0.0176917	0.0291487
P63242	LCK-CTRL	0.618513	0.21447	33.4229	0.00682342	0.0129485
P63276	LCK-CTRL	0.40295	0.220275	32.4229	0.0765648	0.102712
P63318	LCK-CTRL	1.58075	0.221206	33.4229	3.2183e-08	3.64851e-07
P63321	LCK-CTRL	1.10379	0.235423	33.4229	4.4881e-05	0.000175356
P63323	LCK-CTRL	0.914929	0.214827	32.4229	0.000164903	0.000543387
P63325	LCK-CTRL	0.754436	0.228217	32.4229	0.00232028	0.00515931
P63328	LCK-CTRL	1.71559	0.243037	33.4229	4.13655e-08	4.5943e-07
P63330	LCK-CTRL	1.55261	0.213736	33.4229	2.29293e-08	2.73163e-07
P67778	LCK-CTRL	0.395008	0.255087	33.4229	0.130915	0.163588
P68037	LCK-CTRL	0.664563	0.225811	32.4229	0.00596357	0.0114862
P68040	LCK-CTRL	0.655948	0.231742	33.4229	0.00780755	0.014416
P68134	LCK-CTRL	0.803186	0.230046	33.4229	0.00137238	0.00327814
P68181	LCK-CTRL	1.01376	0.233756	33.4229	0.000125515	0.000429757
P68254	LCK-CTRL	0.695618	0.234506	33.4229	0.00553064	0.010766
P68368	LCK-CTRL	1.52841	0.236638	33.4229	2.37484e-07	1.9174e-06
P68369	LCK-CTRL	1.22399	0.219555	33.4229	3.24531e-06	1.89859e-05
P68372	LCK-CTRL	0.879546	0.263395	32.4229	0.00212211	0.00481159
P68404	LCK-CTRL	2.04377	0.231623	32.4229	3.93443e-10	1.1478e-08
P68510	LCK-CTRL	0.718173	0.228185	32.4229	0.00352319	0.0073627
P69566	LCK-CTRL	1.51234	0.239532	32.4229	4.14761e-07	3.06587e-06
P70122	LCK-CTRL	0.595144	0.245138	32.4229	0.0209142	0.0339199
P70168	LCK-CTRL	0.73427	0.234862	33.4229	0.00365124	0.00756527
P70175	LCK-CTRL	2.52085	0.247397	33.4229	8.74083e-12	6.19575e-10
P70188	LCK-CTRL	2.31379	0.260094	32.4229	3.25549e-10	9.89307e-09
P70202	LCK-CTRL	0.442035	0.234432	33.4229	0.0680713	0.0929436
P70206	LCK-CTRL	0.426488	0.259491	32.4229	0.109932	0.140252
P70207	LCK-CTRL	2.64035	0.272301	32.4229	4.1834e-11	1.90693e-09
P70236	LCK-CTRL	0.70409	0.274394	33.4229	0.0149517	0.0252231
P70296	LCK-CTRL	0.830494	0.216331	32.4229	0.000541004	0.00148521
P70302	LCK-CTRL	1.01141	0.277533	30.4446	0.000989234	0.00251817
P70318	LCK-CTRL	1.28941	0.252617	32.4229	1.41909e-05	6.69173e-05
P70333	LCK-CTRL	1.11701	0.252446	32.4229	0.000102413	0.000358659
P70336	LCK-CTRL	1.75585	0.238176	33.4229	1.68397e-08	2.11755e-07
P70349	LCK-CTRL	0.382028	0.210932	33.4229	0.0791142	0.10569
P70362	LCK-CTRL	1.196	0.309262	28.5527	0.000584328	0.00158036
P70372	LCK-CTRL	0.899762	0.238218	33.4229	0.000621876	0.00166953
P70398	LCK-CTRL	2.09427	0.246714	32.4229	9.54932e-10	2.32154e-08
P70404	LCK-CTRL	0.225889	0.27397	33.4229	0.4155	0.449167
P70441	LCK-CTRL	0.534225	0.220775	32.4229	0.0213075	0.0343558
P70670	LCK-CTRL	0.0505631	0.215832	32.4229	0.816248	0.827212
P70698	LCK-CTRL	0.859954	0.329927	32.4229	0.0137093	0.0233795
P70704	LCK-CTRL	1.20982	0.221687	33.4229	4.6023e-06	2.5754e-05
P80313	LCK-CTRL	0.678481	0.25057	32.4229	0.0107239	0.0189531
P80314	LCK-CTRL	0.849122	0.22999	33.4229	0.000788793	0.00206445
P80315	LCK-CTRL	0.867477	0.235912	32.4229	0.000847842	0.00220318
P80316	LCK-CTRL	0.948816	0.225421	33.4229	0.000181689	0.00059069
P80317	LCK-CTRL	1.02969	0.234158	32.4229	0.000110809	0.000383624
P80318	LCK-CTRL	0.761123	0.229538	32.4229	0.0022586	0.00505558
P80560	LCK-CTRL	1.13663	0.252419	29.4229	9.79601e-05	0.000345148
P83510	LCK-CTRL	1.87091	0.289301	33.4229	2.31836e-07	1.89128e-06
P83882	LCK-CTRL	-0.357817	0.253673	32.4229	0.167901	0.201298
P84075	LCK-CTRL	1.42703	0.218823	32.4229	2.27644e-07	1.86549e-06
P84086	LCK-CTRL	1.83071	0.230458	32.4229	4.16251e-09	6.74634e-08
P84089	LCK-CTRL	0.992788	0.294282	33.4229	0.00189042	0.00434417
P84091	LCK-CTRL	0.640884	0.229751	33.4229	0.00865238	0.0157893
P84096	LCK-CTRL	0.739537	0.229479	33.4229	0.0028321	0.00611107
P84099	LCK-CTRL	0.229522	0.227282	32.4229	0.320041	0.354198
P84228	LCK-CTRL	0.308216	0.260836	32.4229	0.245942	0.279979
P84244	LCK-CTRL	0.271748	0.247053	33.4229	0.279211	0.31345
P84309	LCK-CTRL	2.71505	0.242775	33.4229	7.73744e-13	1.90654e-10
P85094	LCK-CTRL	0.284941	0.264873	30.4282	0.29049	0.324282
P97300	LCK-CTRL	0.49925	0.214232	33.4229	0.0259632	0.0406349
P97315	LCK-CTRL	0.581144	0.249607	33.4229	0.0260923	0.0407495
P97350	LCK-CTRL	0.15678	0.557408	33.4229	0.78024	0.793292
P97351	LCK-CTRL	0.601289	0.237993	33.4229	0.0164308	0.0273388
P97352	LCK-CTRL	0.641687	0.231015	32.4229	0.00902786	0.0163925
P97370	LCK-CTRL	0.634614	0.239019	33.4229	0.0120536	0.0209312
P97371	LCK-CTRL	0.588538	0.339256	29.4229	0.0932442	0.121948
P97379	LCK-CTRL	1.00632	0.263205	32.4229	0.000565198	0.00153983
P97384	LCK-CTRL	1.68544	0.227449	32.4229	1.82167e-08	2.26466e-07
P97393	LCK-CTRL	1.67734	0.32315	25.4229	2.16964e-05	9.6881e-05
P97411	LCK-CTRL	1.02663	0.286982	32.4229	0.00111508	0.00276307
P97427	LCK-CTRL	0.682724	0.227634	33.4229	0.00508213	0.0100177
P97441	LCK-CTRL	0.482683	0.317748	32.4229	0.138436	0.171322
P97445	LCK-CTRL	0.132381	0.306336	33.4229	0.668412	0.690503
P97447	LCK-CTRL	0.774526	0.243357	33.4229	0.00314852	0.00665511
P97450	LCK-CTRL	0.297379	0.217554	32.4229	0.181055	0.214134
P97461	LCK-CTRL	0.266303	0.232357	32.4229	0.260144	0.294462
P97470	LCK-CTRL	0.759121	0.396676	29.4495	0.0654221	0.0896889
P97492	LCK-CTRL	0.855699	0.339057	30.7746	0.0169915	0.0281647
P97494	LCK-CTRL	1.68013	0.238726	32.4229	5.19844e-08	5.49478e-07
P97765	LCK-CTRL	2.61159	0.287834	32.4229	2.05188e-10	7.12622e-09
P97772	LCK-CTRL	2.733	0.243653	32.4229	1.06857e-12	2.15785e-10
P97797	LCK-CTRL	1.20295	0.232956	33.4229	1.10063e-05	5.46075e-05
P97807	LCK-CTRL	0.110005	0.238943	33.4229	0.648225	0.671869
P97823	LCK-CTRL	0.376362	0.241788	33.4229	0.12899	0.161366
P97950	LCK-CTRL	0.885614	0.241601	31.4229	0.000903639	0.00233156
P99024	LCK-CTRL	1.12914	0.24014	33.4229	4.31395e-05	0.000169586
P99027	LCK-CTRL	0.513668	0.220213	32.4229	0.0260319	0.0406899
P99029	LCK-CTRL	0.4228	0.216947	32.4229	0.0600087	0.0831395
Q00493	LCK-CTRL	0.319102	0.22767	32.4229	0.170536	0.203898
Q00612	LCK-CTRL	1.10439	0.241682	32.4229	6.73968e-05	0.000248256
Q00915	LCK-CTRL	0.531845	0.251021	32.4229	0.0418655	0.0613542
Q00PI9	LCK-CTRL	1.09946	0.243178	32.4229	7.75281e-05	0.000280847
Q01065	LCK-CTRL	1.82591	0.240972	33.4229	9.39512e-09	1.32623e-07
Q01097	LCK-CTRL	2.86053	0.218923	33.4229	1.09506e-14	2.396e-11
Q01405	LCK-CTRL	0.946022	0.288012	32.4229	0.00245417	0.00539388
Q01768	LCK-CTRL	0.385163	0.231021	32.4229	0.105103	0.134956
Q01853	LCK-CTRL	1.19945	0.225702	33.4229	7.0407e-06	3.71206e-05
Q02053	LCK-CTRL	1.09381	0.231575	33.4229	4.05101e-05	0.00016145
Q02248	LCK-CTRL	1.48143	0.217237	33.4229	8.28002e-08	8.16067e-07
Q02257	LCK-CTRL	0.0980684	0.348181	33.4229	0.779941	0.793292
Q02357	LCK-CTRL	0.927231	0.365249	25.4229	0.0176128	0.0290625
Q03059	LCK-CTRL	0.571061	0.335557	26.4672	0.100508	0.130048
Q03137	LCK-CTRL	1.23411	0.240026	32.4229	1.27217e-05	6.14459e-05
Q03141	LCK-CTRL	1.20072	0.246199	32.4229	2.75656e-05	0.000118031
Q03265	LCK-CTRL	0.257365	0.238925	33.4229	0.289114	0.323075
Q03717	LCK-CTRL	2.09709	0.25192	32.4229	1.4826e-09	3.27499e-08
Q03958	LCK-CTRL	0.644807	0.216694	32.4229	0.00548791	0.0106992
Q04447	LCK-CTRL	1.40272	0.237029	33.4229	1.17194e-06	7.60892e-06
Q04690	LCK-CTRL	1.77646	0.230837	33.4229	6.72233e-09	1.02267e-07
Q04750	LCK-CTRL	0.0992982	0.241286	32.4229	0.683386	0.704973
Q05512	LCK-CTRL	1.11847	0.2394	33.4229	4.71222e-05	0.00018184
Q05793	LCK-CTRL	0.965249	0.243519	33.4229	0.000366969	0.00106914
Q05816	LCK-CTRL	0.485876	0.215853	33.4229	0.0310819	0.0473588
Q05920	LCK-CTRL	0.0735691	0.201018	33.4229	0.716685	0.734476
Q05BC3	LCK-CTRL	Inf	NA	NA	NA	NA
Q05D44	LCK-CTRL	0.198344	0.281304	33.4229	0.485639	0.517574
Q06138	LCK-CTRL	1.10542	0.240026	33.4229	5.72958e-05	0.000213566
Q06185	LCK-CTRL	0.209755	0.217087	33.4229	0.340872	0.373662
Q06890	LCK-CTRL	0.634079	0.26397	32.4229	0.0221974	0.0356069
Q07076	LCK-CTRL	2.19388	0.225022	33.4229	2.66235e-11	1.2945e-09
Q08331	LCK-CTRL	0.69151	0.25281	32.4229	0.0100234	0.0178883
Q08460	LCK-CTRL	0.81477	0.259389	32.4229	0.00358074	0.0074607
Q08943	LCK-CTRL	1.0354	0.30153	32.4229	0.00164659	0.00383677
Q0GA42	LCK-CTRL	2.56747	0.30424	29.5518	2.29673e-09	4.52725e-08
Q0GNC1	LCK-CTRL	1.18174	0.264253	31.521	9.40311e-05	0.000334612
Q0KL02	LCK-CTRL	1.47526	0.238165	33.4229	5.17432e-07	3.73644e-06
Q0P5W1	LCK-CTRL	1.4891	0.241228	33.4229	5.50992e-07	3.92694e-06
Q11011	LCK-CTRL	0.957708	0.22676	33.4229	0.000174305	0.000569222
Q148V7	LCK-CTRL	0.788095	0.227168	33.4229	0.0014582	0.00346046
Q14BI2	LCK-CTRL	0.523202	0.253558	32.4229	0.0471525	0.067741
Q2M3X8	LCK-CTRL	2.00985	0.266008	32.423	1.21439e-08	1.65075e-07
Q2NL51	LCK-CTRL	1.52263	0.27649	33.4229	3.97045e-06	2.26824e-05
Q2PFD7	LCK-CTRL	2.11739	0.24614	33.4229	5.47712e-10	1.4802e-08
Q3B7Z2	LCK-CTRL	1.2343	0.2452	33.4229	1.61847e-05	7.48673e-05
Q3TC72	LCK-CTRL	0.418025	0.256775	33.4229	0.112921	0.143562
Q3TDD9	LCK-CTRL	0.66572	0.241843	32.4229	0.00960301	0.0172933
Q3TDK6	LCK-CTRL	0.318543	0.243152	33.4229	0.19911	0.232472
Q3TDQ1	LCK-CTRL	0.775361	0.328707	29.437	0.0251763	0.0396015
Q3TEA8	LCK-CTRL	-0.0777252	0.257826	33.4229	0.764928	0.779535
Q3THK7	LCK-CTRL	0.716751	0.247776	33.4229	0.00667245	0.0127172
Q3THS6	LCK-CTRL	0.691235	0.240368	32.4229	0.00706863	0.0132985
Q3TKT4	LCK-CTRL	0.981585	0.348798	25.4229	0.00930598	0.0168138
Q3TMH2	LCK-CTRL	2.58661	0.244119	32.4229	4.61186e-12	4.0363e-10
Q3TMP8	LCK-CTRL	2.26985	0.264742	31.4704	9.74439e-10	2.34294e-08
Q3TPE9	LCK-CTRL	0.966441	0.272412	30.4617	0.00128179	0.00310927
Q3TPX4	LCK-CTRL	1.77539	0.236186	32.4229	1.35255e-08	1.78255e-07
Q3TTY5	LCK-CTRL	-0.114007	0.394692	32.4229	0.774535	0.788592
Q3TXS7	LCK-CTRL	0.876337	0.223819	33.4229	0.00042099	0.00119472
Q3TXX4	LCK-CTRL	0.505509	0.221555	33.4229	0.0290066	0.0444442
Q3TYX3	LCK-CTRL	1.98047	0.228688	33.4229	4.6849e-10	1.31417e-08
Q3TZX8	LCK-CTRL	1.37394	0.347375	25.4229	0.000542523	0.00148752
Q3TZZ7	LCK-CTRL	0.693945	0.324854	25.4229	0.0424705	0.0619539
Q3U0D9	LCK-CTRL	2.1482	0.270217	32.4229	4.09309e-09	6.7336e-08
Q3U0M1	LCK-CTRL	1.08856	0.272669	33.4229	0.000338391	0.00100189
Q3U0V1	LCK-CTRL	2.09128	0.229951	33.4229	1.46609e-10	5.26822e-09
Q3U1J4	LCK-CTRL	1.47592	0.222136	33.4229	1.37992e-07	1.21252e-06
Q3U214	LCK-CTRL	1.55749	0.34479	33.4229	7.4192e-05	0.000270103
Q3UEB3	LCK-CTRL	0.590205	0.296833	33.4229	0.0550142	0.0771609
Q3UFT3	LCK-CTRL	2.10461	0.252057	32.4229	1.38505e-09	3.12423e-08
Q3UGR5	LCK-CTRL	0.322986	0.243129	33.4229	0.193028	0.226458
Q3UH60	LCK-CTRL	1.79333	0.296846	33.4229	8.13285e-07	5.49219e-06
Q3UH66	LCK-CTRL	0.907488	0.250841	32.4229	0.000998168	0.00253205
Q3UH93	LCK-CTRL	0.981138	0.357603	25.4229	0.0109834	0.0193251
Q3UHB1	LCK-CTRL	0.382088	0.348335	25.4229	0.282968	0.317179
Q3UHC7	LCK-CTRL	1.80767	0.26803	32.4229	1.20007e-07	1.09679e-06
Q3UHD6	LCK-CTRL	2.19817	0.228028	33.4229	3.52881e-11	1.67848e-09
Q3UHD9	LCK-CTRL	1.08398	0.232889	32.4229	5.26919e-05	0.000199119
Q3UHH2	LCK-CTRL	0.914544	0.281323	32.4229	0.002684	0.00584765
Q3UHJ0	LCK-CTRL	0.736922	0.233275	33.4229	0.0033512	0.00703687
Q3UHL1	LCK-CTRL	1.84046	0.240999	33.4229	7.9391e-09	1.15805e-07
Q3UJD6	LCK-CTRL	1.36064	0.326047	25.4229	0.000308508	0.000927218
Q3UJU9	LCK-CTRL	1.09476	0.259379	32.4229	0.000183954	0.000595402
Q3UL36	LCK-CTRL	-0.141843	0.214614	32.4229	0.513332	0.544699
Q3ULJ0	LCK-CTRL	0.454674	0.230932	33.4229	0.0573055	0.0800666
Q3UM45	LCK-CTRL	1.15209	0.230382	32.4229	1.92055e-05	8.80956e-05
Q3UMR5	LCK-CTRL	0.370825	0.252905	33.4229	0.151924	0.185496
Q3UNH4	LCK-CTRL	1.16329	0.243765	32.4229	3.74202e-05	0.000151621
Q3UPL0	LCK-CTRL	1.31585	0.226776	33.4229	1.65085e-06	1.03497e-05
Q3UQ44	LCK-CTRL	1.55479	0.387508	30.4229	0.000362157	0.00105794
Q3USB7	LCK-CTRL	0.00457028	0.327103	30.4522	0.988943	0.988943
Q3UTH8	LCK-CTRL	2.02862	0.25541	33.4229	3.36331e-09	5.74915e-08
Q3UTJ2	LCK-CTRL	1.95064	0.22223	32.4229	4.44133e-10	1.26203e-08
Q3UUG6	LCK-CTRL	0.555998	0.251554	33.4229	0.0340406	0.05126
Q3UUI3	LCK-CTRL	0.540856	0.23656	33.4229	0.0287002	0.044241
Q3UUQ7	LCK-CTRL	0.633256	0.251092	32.4229	0.0167696	0.0278391
Q3UV17	LCK-CTRL	0.0927132	0.454043	32.4229	0.839478	0.846981
Q3UV70	LCK-CTRL	0.117492	0.257728	33.4229	0.651427	0.67423
Q3UVL4	LCK-CTRL	1.32956	0.240252	32.4229	4.02935e-06	2.29589e-05
Q3UVX5	LCK-CTRL	2.75111	0.236625	33.4229	2.73375e-13	8.82402e-11
Q3UYC0	LCK-CTRL	0.434548	0.316685	28.4229	0.180742	0.213879
Q3V038	LCK-CTRL	1.38408	0.404224	24.4229	0.00218415	0.00491208
Q3V0I2	LCK-CTRL	1.36273	0.349249	31.4491	0.000470969	0.00131439
Q3V1U8	LCK-CTRL	1.45507	0.255787	33.4229	2.3146e-06	1.3913e-05
Q3V3R1	LCK-CTRL	0.45364	0.247688	33.4229	0.0759518	0.102078
Q4ACU6	LCK-CTRL	1.63334	0.237048	33.4229	6.7388e-08	6.82615e-07
Q4KMM3	LCK-CTRL	0.499128	0.237019	32.4229	0.0430475	0.0626643
Q4KUS2	LCK-CTRL	0.958518	0.243057	32.4229	0.000403559	0.00115423
Q4VA53	LCK-CTRL	0.293638	0.315415	25.4229	0.360633	0.393549
Q4VAA2	LCK-CTRL	0.862605	0.332072	30.4712	0.0143235	0.0243133
Q4VAE3	LCK-CTRL	0.667443	0.290991	33.4229	0.0282261	0.0437015
Q501J6	LCK-CTRL	1.36493	0.235639	32.4229	1.89143e-06	1.15599e-05
Q505F5	LCK-CTRL	0.670426	0.248302	32.4229	0.0109279	0.019267
Q52KI8	LCK-CTRL	-0.298051	0.234579	32.4229	0.212921	0.245972
Q569Z5	LCK-CTRL	-0.346189	0.235464	32.4229	0.151135	0.184919
Q569Z6	LCK-CTRL	0.539444	0.253028	32.4229	0.0406818	0.0597795
Q56A07	LCK-CTRL	0.526328	0.246014	32.4229	0.0400262	0.0589349
Q58A65	LCK-CTRL	1.51508	0.238501	32.4229	3.70732e-07	2.75905e-06
Q59J78	LCK-CTRL	0.678839	0.328819	25.4229	0.0493152	0.0702942
Q5DQR4	LCK-CTRL	1.61511	0.256921	32.4229	4.48928e-07	3.30726e-06
Q5DTL9	LCK-CTRL	1.78487	0.250666	32.4229	4.11399e-08	4.59255e-07
Q5DTT2	LCK-CTRL	1.8933	0.234513	33.4229	2.33774e-09	4.56695e-08
Q5DTY9	LCK-CTRL	1.59511	0.228156	33.4229	5.02994e-08	5.37551e-07
Q5DU25	LCK-CTRL	2.18556	0.245753	33.4229	2.50323e-10	8.55793e-09
Q5F2E8	LCK-CTRL	1.39943	0.290788	32.4229	3.32681e-05	0.000137861
Q5H8C4	LCK-CTRL	1.35983	0.25539	32.4229	7.44381e-06	3.90577e-05
Q5HZI9	LCK-CTRL	0.880579	0.319716	32.4229	0.00956601	0.0172551
Q5M8N0	LCK-CTRL	0.525024	0.222322	33.4229	0.0241742	0.0381728
Q5M8N4	LCK-CTRL	0.406991	0.24489	33.4229	0.105878	0.135792
Q5PR73	LCK-CTRL	0.816945	0.301378	33.4229	0.0105179	0.0186276
Q5QNQ6	LCK-CTRL	1.61837	0.240308	32.4229	1.23397e-07	1.1203e-06
Q5RJI5	LCK-CTRL	0.791795	0.23874	32.4229	0.00225463	0.00505445
Q5S006	LCK-CTRL	1.66383	0.356584	25.4229	8.53035e-05	0.000305974
Q5SQX6	LCK-CTRL	1.67965	0.240678	32.4229	6.14754e-08	6.28543e-07
Q5SSH7	LCK-CTRL	1.70687	0.242719	33.4229	4.46786e-08	4.9124e-07
Q5SSL4	LCK-CTRL	1.26531	0.235638	33.4229	5.97183e-06	3.23425e-05
Q5SSM3	LCK-CTRL	1.17867	0.284309	33.4229	0.00021806	0.000689474
Q5SUF2	LCK-CTRL	-0.204182	0.253039	33.4229	0.425419	0.458756
Q5SVL6	LCK-CTRL	0.846631	0.236403	32.4229	0.00110306	0.00274572
Q5SWU9	LCK-CTRL	0.326876	0.240318	32.4229	0.183157	0.216503
Q5SXY1	LCK-CTRL	1.35276	0.272478	32.4229	2.13439e-05	9.56975e-05
Q5SYD0	LCK-CTRL	0.513922	0.228459	33.4229	0.0311827	0.0474793
Q5U3K5	LCK-CTRL	0.537403	0.224492	33.4229	0.0224364	0.0358658
Q5U458	LCK-CTRL	0.815415	0.22666	33.4229	0.0010252	0.00257832
Q5XJY5	LCK-CTRL	0.62442	0.264816	32.4229	0.0245688	0.0387015
Q60597	LCK-CTRL	0.326431	0.238545	33.4229	0.180308	0.213598
Q60598	LCK-CTRL	2.84833	0.333389	31.601	1.01905e-09	2.42357e-08
Q60605	LCK-CTRL	1.16698	0.222427	32.4229	9.35346e-06	4.72641e-05
Q60625	LCK-CTRL	1.73897	0.233718	33.4229	1.38561e-08	1.78799e-07
Q60631	LCK-CTRL	1.47056	0.228601	33.4229	2.56289e-07	2.02423e-06
Q60634	LCK-CTRL	0.807977	0.3151	33.4229	0.0150162	0.0252929
Q60668	LCK-CTRL	1.30362	0.250635	33.4229	9.84926e-06	4.96548e-05
Q60676	LCK-CTRL	0.852879	0.265462	33.4229	0.0029072	0.00623623
Q60692	LCK-CTRL	0.373881	0.222446	32.4229	0.102418	0.132051
Q60715	LCK-CTRL	0.33435	0.222133	33.4229	0.141671	0.17493
Q60737	LCK-CTRL	0.819566	0.230701	33.4229	0.00116064	0.00286622
Q60738	LCK-CTRL	0.714928	0.223992	32.4229	0.00313633	0.00663665
Q60749	LCK-CTRL	1.21526	0.322591	33.4229	0.000639285	0.00170788
Q60771	LCK-CTRL	0.913294	0.233469	32.4229	0.000441204	0.00124241
Q60780	LCK-CTRL	0.929852	0.281184	33.4229	0.00226207	0.00505558
Q60829	LCK-CTRL	2.07668	0.256362	33.4229	2.16759e-09	4.3511e-08
Q60864	LCK-CTRL	1.13536	0.222484	33.4229	1.31807e-05	6.33834e-05
Q60870	LCK-CTRL	0.365071	0.219784	32.4229	0.106346	0.136232
Q60875	LCK-CTRL	1.85544	0.22536	33.4229	1.50209e-09	3.27499e-08
Q60900	LCK-CTRL	0.991114	0.248828	33.4229	0.000347274	0.00102266
Q60902	LCK-CTRL	1.90392	0.216094	32.4229	4.0721e-10	1.17234e-08
Q60930	LCK-CTRL	1.10018	0.234897	33.4229	4.55298e-05	0.000177018
Q60931	LCK-CTRL	0.966002	0.232115	33.4229	0.00020825	0.000664213
Q60932	LCK-CTRL	0.323886	0.25836	33.4229	0.218678	0.251825
Q60960	LCK-CTRL	0.835883	0.274754	31.4313	0.00471083	0.00937027
Q60972	LCK-CTRL	0.720526	0.27916	30.4311	0.014905	0.0251636
Q60996	LCK-CTRL	1.00998	0.237433	32.4229	0.00016736	0.000549001
Q61016	LCK-CTRL	0.322207	0.225152	32.4229	0.161981	0.195377
Q61024	LCK-CTRL	1.76341	0.239722	32.4229	2.1198e-08	2.57674e-07
Q61035	LCK-CTRL	0.706576	0.248597	33.4229	0.00758029	0.0140438
Q61081	LCK-CTRL	1.22957	0.235658	32.4229	1.01814e-05	5.09768e-05
Q61102	LCK-CTRL	0.420978	0.235655	33.4229	0.0831066	0.110071
Q61136	LCK-CTRL	0.226655	0.259181	33.4229	0.388085	0.421405
Q61137	LCK-CTRL	1.15355	0.349934	28.4515	0.0026302	0.0057434
Q61151	LCK-CTRL	0.766607	0.238173	32.4229	0.00292183	0.00626147
Q61165	LCK-CTRL	1.10751	0.243059	32.4229	6.99881e-05	0.000255422
Q61166	LCK-CTRL	0.489463	0.226992	33.4229	0.0383492	0.0567714
Q61171	LCK-CTRL	1.17845	0.216625	33.4229	4.84504e-06	2.70432e-05
Q61187	LCK-CTRL	1.793	0.264485	33.4229	9.30689e-08	9.05043e-07
Q61205	LCK-CTRL	0.396665	0.268131	33.4229	0.148406	0.18181
Q61206	LCK-CTRL	0.482822	0.252631	32.4229	0.0648563	0.0890807
Q61207	LCK-CTRL	0.366902	0.250035	32.4229	0.151901	0.185496
Q61234	LCK-CTRL	0.679529	0.290657	32.4229	0.0257186	0.0403675
Q61290	LCK-CTRL	1.9867	0.22178	32.4229	2.76888e-10	8.78017e-09
Q61301	LCK-CTRL	1.33177	0.231411	32.4229	2.11034e-06	1.27553e-05
Q61316	LCK-CTRL	0.923665	0.228065	33.4229	0.000286942	0.000875633
Q61327	LCK-CTRL	0.390353	0.215944	32.4229	0.0799457	0.106529
Q61330	LCK-CTRL	0.837561	0.319452	32.4229	0.0132113	0.0226716
Q61335	LCK-CTRL	1.02919	0.318495	33.4229	0.00276709	0.00600038
Q61361	LCK-CTRL	0.373642	0.231367	33.4229	0.115728	0.146706
Q61411	LCK-CTRL	1.06169	0.241862	33.4229	0.000107651	0.000374468
Q61466	LCK-CTRL	0.925643	0.29802	32.4229	0.0039237	0.0080158
Q61481	LCK-CTRL	0.986884	0.249467	33.4229	0.000375169	0.00108869
Q61490	LCK-CTRL	0.578855	0.240233	32.4229	0.0218171	0.0350484
Q61548	LCK-CTRL	0.498532	0.225821	33.4229	0.0342391	0.0514881
Q61553	LCK-CTRL	0.644796	0.223646	33.4229	0.00683733	0.0129576
Q61584	LCK-CTRL	1.31415	0.330076	25.4229	0.000507105	0.00139917
Q61595	LCK-CTRL	1.89572	0.235747	32.4229	3.1892e-09	5.53807e-08
Q61598	LCK-CTRL	1.02839	0.234272	33.4229	0.000107627	0.000374468
Q61644	LCK-CTRL	1.08032	0.2249	33.4229	3.19803e-05	0.000133536
Q61656	LCK-CTRL	1.44479	0.280939	32.4228	1.26778e-05	6.13697e-05
Q61687	LCK-CTRL	0.221283	0.299612	33.4229	0.465327	0.498353
Q61699	LCK-CTRL	1.03043	0.228857	33.4229	7.74572e-05	0.000280847
Q61735	LCK-CTRL	0.295805	0.249005	32.4229	0.243483	0.277613
Q61749	LCK-CTRL	0.135459	0.40142	25.4229	0.738548	0.754761
Q61753	LCK-CTRL	0.339295	0.241232	33.4229	0.168804	0.201937
Q61768	LCK-CTRL	1.01757	0.295027	32.4229	0.00158013	0.00370163
Q61781	LCK-CTRL	-0.55956	0.513397	33.4229	0.283546	0.317664
Q61792	LCK-CTRL	1.43841	0.290256	33.4229	2.04029e-05	9.24254e-05
Q61879	LCK-CTRL	1.35968	0.222437	33.4229	6.58576e-07	4.58906e-06
Q61885	LCK-CTRL	0.808047	0.222329	32.4234	0.000953454	0.00243995
Q61937	LCK-CTRL	0.548688	0.250598	33.4229	0.0356432	0.0534526
Q61941	LCK-CTRL	0.405841	0.257029	33.4229	0.123762	0.155627
Q61990	LCK-CTRL	1.14336	0.23444	33.4229	2.57472e-05	0.000112531
Q62059	LCK-CTRL	0.530905	0.272569	32.4229	0.0601436	0.0831821
Q62108	LCK-CTRL	2.71996	0.247689	33.4229	1.25366e-12	2.28584e-10
Q62167	LCK-CTRL	1.92489	0.237838	32.4229	2.76911e-09	5.09144e-08
Q62188	LCK-CTRL	0.463624	0.237922	32.4229	0.0600367	0.0831395
Q62189	LCK-CTRL	0.553688	0.273575	32.4229	0.0512864	0.0726779
Q62261	LCK-CTRL	1.84855	0.218217	33.4229	7.82459e-10	1.96784e-08
Q62277	LCK-CTRL	0.834783	0.217736	33.4229	0.000529962	0.00145856
Q62318	LCK-CTRL	0.805137	0.227032	33.4229	0.00118046	0.00290534
Q62348	LCK-CTRL	0.543866	0.252267	32.4229	0.0386115	0.0570824
Q62351	LCK-CTRL	0.964574	0.362789	25.4229	0.0133783	0.0228685
Q62376	LCK-CTRL	0.103568	0.228664	32.4229	0.653617	0.675858
Q62383	LCK-CTRL	0.800548	0.30116	32.4229	0.0120996	0.0209943
Q62393	LCK-CTRL	0.499036	0.230879	33.4229	0.0379168	0.0562454
Q62417	LCK-CTRL	1.34096	0.269391	31.6459	2.1776e-05	9.70382e-05
Q62418	LCK-CTRL	1.15154	0.225961	33.4229	1.34539e-05	6.41331e-05
Q62419	LCK-CTRL	0.811963	0.235882	32.4229	0.00160954	0.00375845
Q62420	LCK-CTRL	0.559816	0.231178	33.4229	0.0210371	0.0339698
Q62421	LCK-CTRL	0.60029	0.269535	30.4229	0.0334808	0.0505213
Q62425	LCK-CTRL	0.360474	0.217714	33.4229	0.107139	0.137075
Q62426	LCK-CTRL	1.13028	0.239131	32.4229	4.2726e-05	0.000168744
Q62433	LCK-CTRL	0.73086	0.297948	33.4229	0.0195481	0.0318951
Q62448	LCK-CTRL	0.278497	0.267197	33.4229	0.304758	0.338483
Q63810	LCK-CTRL	1.33754	0.231077	33.4229	1.72152e-06	1.06705e-05
Q63844	LCK-CTRL	0.871596	0.248337	33.4229	0.00130527	0.00314529
Q63912	LCK-CTRL	0.672232	0.279972	32.4229	0.0222494	0.0356381
Q64012	LCK-CTRL	0.585466	0.286811	33.4229	0.0491806	0.0701938
Q640R3	LCK-CTRL	0.418317	0.335567	25.4229	0.223909	0.257172
Q64105	LCK-CTRL	0.955581	0.238805	32.4229	0.000342788	0.00101354
Q64133	LCK-CTRL	0.241097	0.241704	33.4229	0.325693	0.359363
Q641P0	LCK-CTRL	1.16436	0.242951	33.4229	3.30359e-05	0.000137318
Q64331	LCK-CTRL	0.270508	0.267852	33.4229	0.319792	0.354102
Q64332	LCK-CTRL	0.531456	0.240122	33.4229	0.0338127	0.0509871
Q64433	LCK-CTRL	0.44579	0.214097	33.4229	0.0450548	0.0649835
Q64487	LCK-CTRL	0.552128	0.268652	32.4229	0.0479909	0.06872
Q64511	LCK-CTRL	0.977982	0.266199	32.4229	0.000855436	0.00222028
Q64514	LCK-CTRL	1.44757	0.233783	33.4229	5.21023e-07	3.7377e-06
Q64516	LCK-CTRL	1.30463	0.226652	32.4229	2.10351e-06	1.27493e-05
Q64521	LCK-CTRL	0.838452	0.228174	33.4229	0.000827895	0.0021539
Q64525	LCK-CTRL	0.162277	0.208106	32.4229	0.441175	0.474308
Q64674	LCK-CTRL	0.663859	0.230851	33.4229	0.0069667	0.013152
Q64676	LCK-CTRL	0.315565	0.392177	25.4229	0.428483	0.461833
Q64727	LCK-CTRL	0.682984	0.23758	33.4229	0.00698343	0.0131608
Q64737	LCK-CTRL	0.372888	0.334206	25.4229	0.274968	0.309639
Q66JS6	LCK-CTRL	1.22352	0.22382	32.4229	4.91039e-06	2.72143e-05
Q68FD5	LCK-CTRL	1.0797	0.221101	33.4229	2.52712e-05	0.000111031
Q68FE6	LCK-CTRL	1.1355	0.28904	33.4229	0.000405582	0.00115699
Q68FF6	LCK-CTRL	0.626245	0.23948	33.4229	0.0132858	0.0227459
Q68FH0	LCK-CTRL	1.91845	0.373993	30.6658	1.52402e-05	7.1404e-05
Q68FL6	LCK-CTRL	1.31704	0.230446	33.4229	2.13897e-06	1.28927e-05
Q68FM6	LCK-CTRL	1.91372	0.238879	32.4229	3.46201e-09	5.82682e-08
Q69Z98	LCK-CTRL	1.18609	0.237118	32.4229	1.91299e-05	8.79331e-05
Q69ZS6	LCK-CTRL	1.11704	0.241905	33.4229	5.52749e-05	0.000207092
Q6A0A9	LCK-CTRL	1.65335	0.221844	32.4229	1.61731e-08	2.04548e-07
Q6A4J8	LCK-CTRL	1.24381	0.284985	31.5607	0.000127477	0.000435133
Q6DFW4	LCK-CTRL	0.49181	0.372125	28.4229	0.196833	0.23016
Q6DIC0	LCK-CTRL	0.964771	0.260813	31.6627	0.000818016	0.00213074
Q6GQT9	LCK-CTRL	0.615288	0.333293	32.4229	0.0740268	0.0996129
Q6GYP7	LCK-CTRL	0.932464	0.330733	30.8037	0.00833625	0.0152379
Q6I6G8	LCK-CTRL	1.63101	0.278571	33.4229	1.41277e-06	9.01207e-06
Q6IFX2	LCK-CTRL	-0.163013	0.443674	33.4229	0.715626	0.733734
Q6IME9	LCK-CTRL	0.0495752	0.339801	32.4229	0.884908	0.887748
Q6IRU5	LCK-CTRL	1.05377	0.223257	32.4229	4.35552e-05	0.000170786
Q6KAR6	LCK-CTRL	2.14138	0.324601	31.4598	2.11666e-07	1.74764e-06
Q6NS52	LCK-CTRL	2.23461	0.226374	33.4229	1.95125e-11	1.0413e-09
Q6NS60	LCK-CTRL	1.86541	0.242719	32.4229	8.4706e-09	1.21135e-07
Q6NV83	LCK-CTRL	-0.0282375	0.296779	33.4229	0.924767	0.92646
Q6NVE9	LCK-CTRL	0.5096	0.247933	33.4229	0.0477225	0.0683803
Q6NVF9	LCK-CTRL	1.81428	0.256185	32.4229	4.589e-08	4.99539e-07
Q6NVG1	LCK-CTRL	1.28852	0.274011	33.4229	4.30831e-05	0.000169586
Q6NXK7	LCK-CTRL	0.162143	0.224755	32.4229	0.475822	0.507606
Q6NZB0	LCK-CTRL	0.884146	0.343572	25.4229	0.0162741	0.0270988
Q6NZC7	LCK-CTRL	1.86241	0.272434	33.4229	7.88591e-08	7.80741e-07
Q6NZJ6	LCK-CTRL	0.293266	0.35382	25.4229	0.4149	0.44874
Q6NZL0	LCK-CTRL	0.571339	0.217964	32.4229	0.0132308	0.0226874
Q6P1B1	LCK-CTRL	0.69137	0.229461	32.4229	0.00498777	0.0098584
Q6P1F6	LCK-CTRL	1.42348	0.235049	33.4229	7.78449e-07	5.28959e-06
Q6P2B1	LCK-CTRL	1.34682	0.334343	25.4229	0.000449174	0.00126161
Q6P4S6	LCK-CTRL	1.2848	0.250291	32.4229	1.30359e-05	6.2825e-05
Q6P4T2	LCK-CTRL	0.984291	0.291529	33.4229	0.00187668	0.00432228
Q6P542	LCK-CTRL	1.12462	0.292242	28.4296	0.000618285	0.00166397
Q6P5D8	LCK-CTRL	1.34261	0.326325	32.4229	0.000249036	0.000770832
Q6P5E4	LCK-CTRL	0.204518	0.212749	33.4229	0.343298	0.375568
Q6P5F6	LCK-CTRL	0.0925638	0.339243	29.4374	0.78687	0.799586
Q6P5F9	LCK-CTRL	1.49482	0.23261	33.4229	2.61297e-07	2.04917e-06
Q6P5U7	LCK-CTRL	0.932683	0.287831	33.4229	0.00270189	0.00587649
Q6P9K8	LCK-CTRL	0.88392	0.261611	32.8295	0.00189062	0.00434417
Q6P9R2	LCK-CTRL	0.544396	0.233727	33.4229	0.0260356	0.0406899
Q6PAJ1	LCK-CTRL	1.89702	0.237946	33.4229	3.09452e-09	5.48137e-08
Q6PAK3	LCK-CTRL	1.0825	0.231623	33.4229	4.69033e-05	0.000181315
Q6PB66	LCK-CTRL	0.35131	0.223894	33.4229	0.126047	0.158046
Q6PCP5	LCK-CTRL	0.41383	0.238173	32.4229	0.0917873	0.120258
Q6PD03	LCK-CTRL	1.34918	0.26702	32.4229	1.64981e-05	7.61556e-05
Q6PDG5	LCK-CTRL	0.912423	0.249905	32.4229	0.000910897	0.00234476
Q6PDI5	LCK-CTRL	1.16144	0.263031	33.4229	9.98167e-05	0.000351124
Q6PDL0	LCK-CTRL	1.01419	0.27969	31.4311	0.00100601	0.00253971
Q6PDM2	LCK-CTRL	0.788952	0.230862	33.4229	0.00167894	0.0038997
Q6PDQ2	LCK-CTRL	-0.413788	0.311884	33.4229	0.193589	0.226874
Q6PDY2	LCK-CTRL	0.285448	0.223066	33.4229	0.209477	0.242762
Q6PEB6	LCK-CTRL	0.367641	0.255991	32.4229	0.160539	0.194066
Q6PER3	LCK-CTRL	0.712893	0.229269	33.4229	0.00381723	0.00784971
Q6PFD5	LCK-CTRL	2.21772	0.240488	32.4229	1.39828e-10	5.18548e-09
Q6PFR5	LCK-CTRL	0.815646	0.267853	32.4229	0.00459262	0.00917918
Q6PGF7	LCK-CTRL	1.44286	0.244184	32.4229	1.34613e-06	8.61209e-06
Q6PGN3	LCK-CTRL	1.88207	0.279776	32.4229	1.26074e-07	1.13519e-06
Q6PH08	LCK-CTRL	0.854004	0.235041	32.4229	0.000956176	0.0024412
Q6PHN9	LCK-CTRL	1.29538	0.227844	33.4229	2.33675e-06	1.40077e-05
Q6PHZ2	LCK-CTRL	0.499543	0.229051	33.4229	0.0363258	0.0543644
Q6PIC6	LCK-CTRL	1.21186	0.229892	33.4229	7.99685e-06	4.12667e-05
Q6PIE5	LCK-CTRL	0.359643	0.242461	33.4229	0.147364	0.180634
Q6R891	LCK-CTRL	2.32648	0.22961	32.4229	1.41783e-11	8.57036e-10
Q6RI63	LCK-CTRL	2.20599	0.346097	25.4229	1.04811e-06	6.88666e-06
Q6VNB8	LCK-CTRL	1.05816	0.254701	33.4229	0.000212629	0.00067621
Q6WQJ1	LCK-CTRL	1.62249	0.215407	32.4229	1.29611e-08	1.73981e-07
Q6WVG3	LCK-CTRL	1.41152	0.226554	32.4229	5.281e-07	3.77608e-06
Q6X893	LCK-CTRL	0.704904	0.245824	32.4229	0.00721623	0.0134719
Q6ZPE2	LCK-CTRL	0.968654	0.218664	32.4229	0.000100913	0.000354411
Q6ZPF3	LCK-CTRL	1.91593	0.246619	32.4229	6.73053e-09	1.02267e-07
Q6ZPJ3	LCK-CTRL	1.22225	0.23056	32.4229	7.96996e-06	4.12252e-05
Q6ZPQ6	LCK-CTRL	1.15242	0.2182	33.4229	7.76207e-06	4.03407e-05
Q6ZPU9	LCK-CTRL	0.766635	0.268476	30.4263	0.00767051	0.0141989
Q6ZQ18	LCK-CTRL	1.98881	0.226033	33.4229	3.22492e-10	9.89307e-09
Q6ZQ29	LCK-CTRL	1.93589	0.242752	32.4229	3.82416e-09	6.33883e-08
Q6ZQ38	LCK-CTRL	1.15502	0.225011	33.4229	1.2057e-05	5.90175e-05
Q6ZQI3	LCK-CTRL	0.789806	0.237656	33.4229	0.00216467	0.00488278
Q6ZWN5	LCK-CTRL	0.237281	0.214383	33.4229	0.276278	0.31076
Q6ZWR6	LCK-CTRL	1.64844	0.24021	32.4229	8.56026e-08	8.39904e-07
Q6ZWU9	LCK-CTRL	0.501986	0.209991	32.4229	0.0227982	0.036384
Q6ZWV3	LCK-CTRL	0.625853	0.370978	28.4229	0.102543	0.132134
Q6ZWV7	LCK-CTRL	-0.0865797	0.234697	33.4229	0.714529	0.732953
Q6ZWX6	LCK-CTRL	1.29798	0.242364	33.4229	6.22933e-06	3.33246e-05
Q71LX4	LCK-CTRL	0.98815	0.223378	33.4229	9.74973e-05	0.000344627
Q71RI9	LCK-CTRL	0.0471816	0.347623	25.4229	0.893107	0.895563
Q76MZ3	LCK-CTRL	1.2429	0.24368	33.4229	1.32811e-05	6.35864e-05
Q78IK4	LCK-CTRL	0.377595	0.258658	33.4229	0.153674	0.187215
Q78JE5	LCK-CTRL	0.966097	0.326229	25.4229	0.00655361	0.0125234
Q78PY7	LCK-CTRL	1.12073	0.231308	32.4229	3.02499e-05	0.000127528
Q791T5	LCK-CTRL	0.677955	0.239698	33.4229	0.00784938	0.0144688
Q791V5	LCK-CTRL	1.08911	0.223671	32.4229	2.82009e-05	0.000120046
Q7M6Y3	LCK-CTRL	0.626156	0.272678	33.4229	0.0280582	0.0435091
Q7M729	LCK-CTRL	1.02101	0.237271	33.4229	0.000138402	0.000467322
Q7SIG6	LCK-CTRL	0.340329	0.272379	31.4229	0.220721	0.25391
Q7TMB8	LCK-CTRL	1.09398	0.282588	32.4229	0.000494311	0.00136905
Q7TME0	LCK-CTRL	2.13923	0.391716	29.4526	6.71089e-06	3.55531e-05
Q7TMF3	LCK-CTRL	0.473321	0.23171	32.4229	0.049279	0.0702884
Q7TMK9	LCK-CTRL	1.54611	0.23348	33.4229	1.47233e-07	1.28345e-06
Q7TMQ7	LCK-CTRL	0.880915	0.318494	33.4229	0.00917588	0.0166199
Q7TMY8	LCK-CTRL	1.26307	0.2312	33.4229	4.52427e-06	2.54841e-05
Q7TN79	LCK-CTRL	0.490303	0.225017	33.4229	0.0364838	0.0545636
Q7TNM2	LCK-CTRL	1.72226	0.232361	32.4229	1.81248e-08	2.26466e-07
Q7TNR6	LCK-CTRL	0.500371	0.237651	32.4229	0.043082	0.0626643
Q7TNV0	LCK-CTRL	0.738532	0.22149	32.4229	0.00214998	0.00485966
Q7TPH6	LCK-CTRL	1.97847	0.271338	32.4229	2.54065e-08	2.97269e-07
Q7TPM6	LCK-CTRL	0.691071	0.248851	31.5305	0.00915425	0.0165944
Q7TPR4	LCK-CTRL	2.63239	0.238405	33.4229	1.08484e-12	2.15785e-10
Q7TQD2	LCK-CTRL	0.818476	0.223646	32.4229	0.00088955	0.00229792
Q7TQF7	LCK-CTRL	0.2999	0.24341	33.4229	0.226519	0.260034
Q7TQH0	LCK-CTRL	0.307089	0.217961	33.4229	0.168096	0.20142
Q7TQI3	LCK-CTRL	1.37428	0.225028	32.4229	7.55449e-07	5.18158e-06
Q7TSJ2	LCK-CTRL	0.91661	0.24649	33.4229	0.000732286	0.00193041
Q7TT50	LCK-CTRL	0.848399	0.227821	32.4229	0.000744873	0.00196123
Q80SW1	LCK-CTRL	1.18519	0.228283	33.4229	1.01319e-05	5.08452e-05
Q80SZ7	LCK-CTRL	0.556391	0.223044	32.4229	0.0178927	0.0293991
Q80TB8	LCK-CTRL	0.450691	0.239153	33.4229	0.068215	0.0929798
Q80TE7	LCK-CTRL	2.80598	0.232027	33.4229	9.37516e-14	5.63089e-11
Q80TH2	LCK-CTRL	2.64724	0.265988	32.4229	2.20919e-11	1.12412e-09
Q80TJ1	LCK-CTRL	0.678957	0.231	33.4229	0.00592812	0.011428
Q80TL4	LCK-CTRL	1.16224	0.22799	33.4229	1.33907e-05	6.39714e-05
Q80TL7	LCK-CTRL	1.44671	0.23522	33.4229	5.88936e-07	4.15675e-06
Q80TM9	LCK-CTRL	1.75708	0.246315	31.4914	4.68418e-08	5.07375e-07
Q80TQ2	LCK-CTRL	1.55167	0.240533	32.4229	2.78907e-07	2.1717e-06
Q80TT8	LCK-CTRL	2.15244	0.233894	32.4229	1.46875e-10	5.26822e-09
Q80TV8	LCK-CTRL	1.34907	0.267271	33.4229	1.55392e-05	7.24943e-05
Q80TZ3	LCK-CTRL	0.872466	0.226207	33.4229	0.000496674	0.00137386
Q80U28	LCK-CTRL	0.812721	0.261959	32.4229	0.00395957	0.00806662
Q80U56	LCK-CTRL	0.172566	0.350187	25.4229	0.626396	0.651404
Q80U63	LCK-CTRL	1.23794	0.231708	33.4229	6.47135e-06	3.44509e-05
Q80UG2	LCK-CTRL	0.327975	0.254596	33.4229	0.206517	0.239968
Q80UG5	LCK-CTRL	0.609368	0.250337	33.4229	0.0204269	0.0332298
Q80UJ7	LCK-CTRL	1.14121	0.225537	33.4229	1.49793e-05	7.0332e-05
Q80UM3	LCK-CTRL	1.14418	0.23119	33.4229	2.08036e-05	9.40458e-05
Q80UP3	LCK-CTRL	1.08501	0.223001	32.4229	2.85084e-05	0.000121065
Q80UU9	LCK-CTRL	1.17073	0.25032	31.4361	5.25748e-05	0.000199119
Q80VD1	LCK-CTRL	1.46452	0.24704	32.4229	1.27225e-06	8.21143e-06
Q80VP0	LCK-CTRL	1.58942	0.222254	33.4229	3.16964e-08	3.62522e-07
Q80VP1	LCK-CTRL	0.932019	0.238146	32.4229	0.000438977	0.00123773
Q80W47	LCK-CTRL	1.19956	0.240236	32.4229	1.96326e-05	8.96789e-05
Q80WC7	LCK-CTRL	1.40805	0.274613	32.4229	1.32593e-05	6.35864e-05
Q80WJ7	LCK-CTRL	0.521946	0.228215	32.4229	0.0288582	0.0443412
Q80WM4	LCK-CTRL	0.471507	0.26237	32.4229	0.0816394	0.10839
Q80X80	LCK-CTRL	1.94353	0.253084	33.4229	7.03954e-09	1.04961e-07
Q80XI4	LCK-CTRL	1.067	0.253923	33.4229	0.000185407	0.000599216
Q80XN0	LCK-CTRL	0.230513	0.233854	32.4229	0.331574	0.364346
Q80XU3	LCK-CTRL	0.572716	0.264828	33.4229	0.0378227	0.0561439
Q80Y24	LCK-CTRL	1.52103	0.248283	32.4229	7.14741e-07	4.91778e-06
Q80YA9	LCK-CTRL	2.39696	0.253104	32.4229	7.40692e-11	3.00117e-09
Q80YN3	LCK-CTRL	0.819982	0.339041	32.4229	0.0213685	0.0344287
Q80Z24	LCK-CTRL	0.446916	0.251815	33.4229	0.0850435	0.112422
Q80Z38	LCK-CTRL	2.46579	0.305951	27.4312	1.03815e-08	1.45607e-07
Q80ZF8	LCK-CTRL	1.63457	0.454701	28.4229	0.00121182	0.00296583
Q810A7	LCK-CTRL	1.12854	0.312941	31.4504	0.00106125	0.00265069
Q810B6	LCK-CTRL	1.09548	0.248822	32.4229	0.00010915	0.00037848
Q810B7	LCK-CTRL	1.5476	0.267338	28.4706	3.04362e-06	1.78537e-05
Q810U3	LCK-CTRL	1.01652	0.246614	32.4229	0.000243742	0.000758339
Q811D0	LCK-CTRL	1.59336	0.221137	33.4229	2.71478e-08	3.15955e-07
Q811P8	LCK-CTRL	2.04852	0.287527	30.502	5.76058e-08	5.94536e-07
Q812A2	LCK-CTRL	1.29216	0.24608	33.4229	8.49781e-06	4.31397e-05
Q812E0	LCK-CTRL	1.75155	0.249659	32.4229	5.53489e-08	5.7395e-07
Q8BFQ8	LCK-CTRL	0.56422	0.282212	33.4229	0.0537625	0.0756965
Q8BFR5	LCK-CTRL	0.458215	0.238213	33.4229	0.0629627	0.086643
Q8BFY6	LCK-CTRL	2.52216	0.248539	32.4229	1.36449e-11	8.53001e-10
Q8BFZ9	LCK-CTRL	0.537075	0.246978	32.4229	0.0370644	0.0552431
Q8BG05	LCK-CTRL	1.49383	0.229326	32.4238	2.3252e-07	1.89128e-06
Q8BG32	LCK-CTRL	0.969101	0.219528	32.4229	0.000105493	0.000368131
Q8BG39	LCK-CTRL	0.637222	0.228668	33.4229	0.00871315	0.015887
Q8BG51	LCK-CTRL	1.04822	0.236936	32.4229	0.000102615	0.000358659
Q8BGB7	LCK-CTRL	0.501364	0.322746	25.4229	0.132682	0.165418
Q8BGD5	LCK-CTRL	1.85595	0.348541	27.5277	1.20126e-05	5.89316e-05
Q8BGD9	LCK-CTRL	2.10667	0.316208	32.4229	1.51813e-07	1.31291e-06
Q8BGH2	LCK-CTRL	0.417761	0.233271	33.4229	0.0823729	0.109232
Q8BGN3	LCK-CTRL	0.89198	0.221963	32.4229	0.000326652	0.000971081
Q8BGQ7	LCK-CTRL	1.03248	0.248623	33.4229	0.000213678	0.000677577
Q8BGT8	LCK-CTRL	1.50625	0.230495	33.4229	1.90006e-07	1.59897e-06
Q8BGU5	LCK-CTRL	1.91715	0.238167	32.4229	3.11828e-09	5.48137e-08
Q8BGX2	LCK-CTRL	0.663728	0.278982	32.4229	0.0234042	0.0372154
Q8BGZ1	LCK-CTRL	1.92547	0.246196	32.4229	5.83117e-09	9.04865e-08
Q8BGZ7	LCK-CTRL	-0.158922	0.417498	32.4229	0.705943	0.726189
Q8BH44	LCK-CTRL	1.09071	0.236907	33.4229	5.75456e-05	0.000214132
Q8BH55	LCK-CTRL	0.49798	0.261586	32.4229	0.0658573	0.0901726
Q8BH57	LCK-CTRL	0.9625	0.223269	32.4229	0.00014206	0.000478197
Q8BH59	LCK-CTRL	0.465718	0.232941	33.4229	0.0537599	0.0756965
Q8BH66	LCK-CTRL	1.70633	0.234918	33.4229	2.29717e-08	2.73163e-07
Q8BH95	LCK-CTRL	0.541711	0.24266	33.4229	0.0324023	0.0490292
Q8BHC1	LCK-CTRL	0.838444	0.242583	33.4229	0.00151038	0.00356954
Q8BHE3	LCK-CTRL	0.818001	0.267439	32.4229	0.00443521	0.00892755
Q8BHG1	LCK-CTRL	1.19537	0.271267	33.4229	0.000102464	0.000358659
Q8BHL3	LCK-CTRL	0.709305	0.238284	32.4229	0.00547304	0.0106824
Q8BHL5	LCK-CTRL	1.22266	0.212227	32.4229	2.07307e-06	1.25997e-05
Q8BHN3	LCK-CTRL	0.0725875	0.222768	33.4229	0.746575	0.761896
Q8BHW2	LCK-CTRL	0.664069	0.268308	29.4569	0.0193109	0.0315551
Q8BHZ0	LCK-CTRL	0.953905	0.237376	33.4229	0.000313936	0.00093966
Q8BIG7	LCK-CTRL	0.344367	0.254575	33.4229	0.185227	0.218832
Q8BIJ6	LCK-CTRL	0.514611	0.264102	33.4229	0.0597873	0.082899
Q8BIK4	LCK-CTRL	1.18051	0.236769	33.4229	1.86551e-05	8.59315e-05
Q8BIQ5	LCK-CTRL	0.990952	0.267065	33.4229	0.000749078	0.00196993
Q8BIV3	LCK-CTRL	1.42713	0.227416	33.4229	4.07275e-07	3.02074e-06
Q8BIW1	LCK-CTRL	0.972498	0.235077	32.4229	0.000233551	0.000730015
Q8BIZ1	LCK-CTRL	2.33384	0.229022	33.4229	8.71961e-12	6.19575e-10
Q8BJ42	LCK-CTRL	2.55473	0.24362	32.4229	5.99358e-12	5.04383e-10
Q8BJ71	LCK-CTRL	1.62342	0.379833	28.4359	0.000195569	0.000627428
Q8BJI1	LCK-CTRL	0.853145	0.243844	33.4229	0.00134516	0.00322367
Q8BJW6	LCK-CTRL	1.60375	0.249352	33.4229	2.57192e-07	2.02423e-06
Q8BJY1	LCK-CTRL	1.05184	0.246102	32.4229	0.000157929	0.000521976
Q8BK08	LCK-CTRL	0.516805	0.241915	33.4229	0.0400645	0.0589517
Q8BK63	LCK-CTRL	0.943747	0.239046	32.4229	0.000398621	0.0011416
Q8BK64	LCK-CTRL	0.628284	0.231371	32.4229	0.0105227	0.0186276
Q8BK67	LCK-CTRL	0.849362	0.241643	33.4229	0.00128678	0.00311792
Q8BKC5	LCK-CTRL	0.800475	0.244237	33.4229	0.00244764	0.00538777
Q8BKX1	LCK-CTRL	1.06153	0.229608	32.4229	5.76886e-05	0.0002143
Q8BKZ9	LCK-CTRL	0.502556	0.245546	32.4229	0.0488666	0.0698368
Q8BL65	LCK-CTRL	2.12112	0.261662	31.4794	3.32838e-09	5.73425e-08
Q8BL66	LCK-CTRL	1.91018	0.236598	32.4229	2.92166e-09	5.32716e-08
Q8BL86	LCK-CTRL	0.793139	0.256291	32.4229	0.00404042	0.00820838
Q8BLE7	LCK-CTRL	0.685162	0.256897	32.4229	0.0118422	0.0206131
Q8BLF1	LCK-CTRL	0.246969	0.248894	32.4229	0.328416	0.361456
Q8BLJ3	LCK-CTRL	0.54557	0.291616	31.4737	0.0706891	0.095651
Q8BLK3	LCK-CTRL	0.730365	0.255797	32.4229	0.00744165	0.0138455
Q8BLQ9	LCK-CTRL	0.99072	0.236299	32.4229	0.000199267	0.000637421
Q8BLY2	LCK-CTRL	0.726689	0.319015	25.4229	0.0313915	0.047764
Q8BMA6	LCK-CTRL	0.430344	0.317819	31.4413	0.185373	0.218886
Q8BMF3	LCK-CTRL	0.112904	0.242019	33.4229	0.643877	0.668196
Q8BMF4	LCK-CTRL	0.609166	0.229631	33.4229	0.0121206	0.0210141
Q8BMG7	LCK-CTRL	0.808028	0.238283	33.4229	0.00180334	0.00416215
Q8BMJ2	LCK-CTRL	0.980655	0.33436	25.4229	0.00701692	0.0132126
Q8BMJ3	LCK-CTRL	0.50451	0.221198	33.4229	0.0290612	0.0444968
Q8BMK4	LCK-CTRL	0.531707	0.251747	32.4229	0.0424729	0.0619539
Q8BML9	LCK-CTRL	1.25457	0.257627	32.4229	2.81595e-05	0.000120046
Q8BMS1	LCK-CTRL	0.404707	0.23074	33.4229	0.0886055	0.116578
Q8BNN1	LCK-CTRL	2.23002	0.266389	32.4229	1.30721e-09	3.0107e-08
Q8BNW9	LCK-CTRL	1.41332	0.250977	32.4229	3.03098e-06	1.78274e-05
Q8BNY6	LCK-CTRL	1.48504	0.226118	32.4229	1.99313e-07	1.65817e-06
Q8BP47	LCK-CTRL	0.823664	0.248096	33.4229	0.00218439	0.00491208
Q8BP67	LCK-CTRL	-0.18345	0.223231	32.4229	0.417196	0.450556
Q8BP92	LCK-CTRL	0.683634	0.223992	32.4229	0.00451141	0.00904763
Q8BPM0	LCK-CTRL	0.263132	0.229306	31.4229	0.259832	0.294261
Q8BPN8	LCK-CTRL	0.866841	0.227478	33.4229	0.000565825	0.00153983
Q8BPU7	LCK-CTRL	2.01523	0.256629	33.4229	4.32485e-09	6.95792e-08
Q8BQP9	LCK-CTRL	1.83978	0.244882	32.4229	1.36744e-08	1.78255e-07
Q8BR63	LCK-CTRL	0.732747	0.265779	32.4229	0.00950207	0.0171539
Q8BR90	LCK-CTRL	0.992472	0.359537	29.461	0.00983127	0.0176574
Q8BRF7	LCK-CTRL	0.725882	0.274356	33.4229	0.0123303	0.021327
Q8BRK8	LCK-CTRL	0.848386	0.223634	33.4229	0.000593585	0.00160143
Q8BRT1	LCK-CTRL	0.707412	0.239072	32.4229	0.0057261	0.0110961
Q8BRU6	LCK-CTRL	0.324578	0.244119	32.4229	0.192932	0.226458
Q8BSY0	LCK-CTRL	0.0717653	0.209698	33.4229	0.734319	0.75079
Q8BSZ2	LCK-CTRL	1.18968	0.27189	33.4229	0.000112148	0.000387647
Q8BTI8	LCK-CTRL	-0.226963	0.229447	33.4229	0.329684	0.36267
Q8BTM8	LCK-CTRL	-0.0426146	0.212347	33.4229	0.842162	0.849148
Q8BTV2	LCK-CTRL	1.3272	0.24732	33.4229	6.03189e-06	3.25871e-05
Q8BTX9	LCK-CTRL	0.643582	0.235282	33.4229	0.00989683	0.0177349
Q8BTZ7	LCK-CTRL	0.928733	0.229647	32.4229	0.000303859	0.000917026
Q8BU30	LCK-CTRL	1.57793	0.272812	33.4229	1.74388e-06	1.07786e-05
Q8BUV3	LCK-CTRL	1.11984	0.22862	33.4229	2.41789e-05	0.00010666
Q8BVE3	LCK-CTRL	0.522925	0.233552	33.4229	0.031926	0.048409
Q8BVI4	LCK-CTRL	0.650699	0.243637	33.4229	0.0116005	0.0202247
Q8BVP5	LCK-CTRL	1.81113	0.258139	32.4229	5.53006e-08	5.7395e-07
Q8BVQ5	LCK-CTRL	0.975353	0.24513	33.4229	0.000351459	0.00103221
Q8BW75	LCK-CTRL	0.30808	0.239506	32.4229	0.207444	0.240789
Q8BW96	LCK-CTRL	0.952186	0.232273	33.4229	0.000249076	0.000770832
Q8BWF0	LCK-CTRL	0.415332	0.226866	32.4229	0.0763449	0.10248
Q8BWG8	LCK-CTRL	0.8021	0.233332	33.4229	0.00158938	0.00371535
Q8BWM0	LCK-CTRL	0.781982	0.239325	32.4229	0.00256883	0.00562059
Q8BWQ6	LCK-CTRL	0.82023	0.240647	33.4229	0.00172036	0.00398323
Q8BWS5	LCK-CTRL	3.26932	0.281532	33.4229	2.82304e-13	8.82402e-11
Q8BWT1	LCK-CTRL	0.565795	0.223484	33.4229	0.0162287	0.0270437
Q8BWT5	LCK-CTRL	1.52268	0.26185	32.4229	1.77035e-06	1.08807e-05
Q8BWY3	LCK-CTRL	1.21752	0.254972	33.4229	3.47813e-05	0.000142796
Q8BX10	LCK-CTRL	0.509161	0.267515	32.4229	0.0659116	0.0901905
Q8BX70	LCK-CTRL	0.43488	0.266066	31.4229	0.112138	0.142733
Q8BXK8	LCK-CTRL	1.80373	0.329746	25.4229	1.05063e-05	5.23642e-05
Q8BXR1	LCK-CTRL	0.853033	0.219028	33.4229	0.000446474	0.00125564
Q8BXT1	LCK-CTRL	0.925214	0.228225	32.4229	0.000295563	0.000895696
Q8BXV2	LCK-CTRL	0.54071	0.20413	32.4229	0.0123773	0.0213697
Q8BY89	LCK-CTRL	1.13676	0.335623	25.4229	0.00230486	0.00513024
Q8BYI9	LCK-CTRL	0.957066	0.234448	32.4229	0.000272821	0.000837213
Q8BYM5	LCK-CTRL	0.898682	0.263003	33.4229	0.00168083	0.00389995
Q8BYN5	LCK-CTRL	1.12349	0.258006	33.4229	0.000119236	0.000410202
Q8BYP3	LCK-CTRL	1.4409	0.218243	32.4229	1.80368e-07	1.52963e-06
Q8BYR5	LCK-CTRL	0.125012	0.253023	31.4689	0.624686	0.649935
Q8BZ98	LCK-CTRL	0.905873	0.23063	32.4229	0.000421849	0.0011956
Q8BZA9	LCK-CTRL	0.128465	0.338425	25.4229	0.707398	0.727343
Q8BZN6	LCK-CTRL	1.7116	0.248328	33.4229	6.69675e-08	6.81511e-07
Q8BZT2	LCK-CTRL	1.22475	0.406295	26.4229	0.00562326	0.0109269
Q8C050	LCK-CTRL	1.81291	0.240257	32.4229	1.24821e-08	1.68585e-07
Q8C052	LCK-CTRL	0.905134	0.247751	32.4229	0.000905069	0.0023325
Q8C078	LCK-CTRL	1.83219	0.293161	32.4229	4.99198e-07	3.6167e-06
Q8C0C7	LCK-CTRL	0.39966	0.248529	32.4229	0.117508	0.148617
Q8C0D5	LCK-CTRL	0.471111	0.268038	30.4243	0.08887	0.116855
Q8C0L0	LCK-CTRL	0.576003	0.269863	32.4229	0.0404631	0.0594982
Q8C0M9	LCK-CTRL	1.05506	0.242345	32.4229	0.000125706	0.000429757
Q8C0T5	LCK-CTRL	2.34919	0.27463	33.4229	6.24521e-10	1.61912e-08
Q8C0Y0	LCK-CTRL	1.70627	0.332366	30.454	1.53438e-05	7.17353e-05
Q8C163	LCK-CTRL	0.223732	0.332633	30.4229	0.506274	0.537732
Q8C166	LCK-CTRL	1.32591	0.237193	32.4229	3.42038e-06	1.99037e-05
Q8C1A5	LCK-CTRL	1.33527	0.225441	33.4229	1.15479e-06	7.54231e-06
Q8C1B7	LCK-CTRL	0.890719	0.235734	32.4229	0.000640342	0.00170862
Q8C2Q3	LCK-CTRL	0.640343	0.238281	33.4229	0.0111392	0.0195047
Q8C3Q5	LCK-CTRL	2.07801	0.218167	32.4229	6.44844e-11	2.76651e-09
Q8C419	LCK-CTRL	1.28859	0.224926	33.4229	2.05321e-06	1.25137e-05
Q8C522	LCK-CTRL	0.793455	0.251604	33.4229	0.00339956	0.00713158
Q8C547	LCK-CTRL	0.980227	0.256089	32.4229	0.000558369	0.00152333
Q8C7M3	LCK-CTRL	1.64155	0.257919	33.4229	3.13243e-07	2.38807e-06
Q8C7R4	LCK-CTRL	1.36017	0.248905	32.4229	4.93789e-06	2.72143e-05
Q8C7X2	LCK-CTRL	0.584633	0.255929	33.4229	0.0288292	0.0443277
Q8C854	LCK-CTRL	0.577717	0.240918	33.4229	0.0222231	0.0356221
Q8C863	LCK-CTRL	0.846822	0.322726	25.4229	0.0144952	0.0245857
Q8C878	LCK-CTRL	1.25948	0.249608	33.4229	1.56209e-05	7.25658e-05
Q8C8N2	LCK-CTRL	0.755482	0.248104	32.4229	0.00459378	0.00917918
Q8C8R3	LCK-CTRL	0.999201	0.225933	33.4229	9.78117e-05	0.000345148
Q8C9H6	LCK-CTRL	2.12175	0.255105	32.4229	1.51176e-09	3.27499e-08
Q8CA95	LCK-CTRL	2.92951	0.235232	33.4229	4.17862e-14	4.57141e-11
Q8CAA7	LCK-CTRL	0.748588	0.246737	32.4229	0.00472656	0.00939301
Q8CAQ8	LCK-CTRL	0.948746	0.227889	33.4229	0.000207372	0.00066238
Q8CAY6	LCK-CTRL	0.660616	0.222025	32.4229	0.00549142	0.0106992
Q8CBE3	LCK-CTRL	0.625427	0.230545	33.4229	0.0104633	0.0185674
Q8CBW3	LCK-CTRL	1.02819	0.257488	32.4229	0.000350949	0.00103209
Q8CBY8	LCK-CTRL	0.79738	0.217445	32.4229	0.000871701	0.00225447
Q8CC27	LCK-CTRL	2.53175	0.247448	33.4229	7.86989e-12	6.19575e-10
Q8CC35	LCK-CTRL	2.97366	0.266035	33.4229	7.84226e-13	1.90654e-10
Q8CCB4	LCK-CTRL	0.933823	0.255289	33.4229	0.000867265	0.00224565
Q8CCK0	LCK-CTRL	-0.4735	0.241004	32.4229	0.0580678	0.0809766
Q8CCN5	LCK-CTRL	1.05614	0.217192	33.4229	2.68576e-05	0.000115496
Q8CCT4	LCK-CTRL	2.62675	0.277154	33.4229	5.36977e-11	2.39777e-09
Q8CDG3	LCK-CTRL	0.98496	0.247464	32.4229	0.000364013	0.00106195
Q8CDN6	LCK-CTRL	0.91287	0.230504	32.4229	0.000385005	0.00110841
Q8CFE4	LCK-CTRL	0.946306	0.251877	32.4229	0.000679707	0.00180485
Q8CFI7	LCK-CTRL	1.49093	0.344863	25.4229	0.000208748	0.000664833
Q8CG72	LCK-CTRL	0.589149	0.258111	32.4229	0.0291545	0.0445773
Q8CGC7	LCK-CTRL	1.56717	0.228663	32.4229	8.7798e-08	8.57598e-07
Q8CGF6	LCK-CTRL	1.11982	0.236795	32.4229	4.24192e-05	0.000167836
Q8CGK3	LCK-CTRL	0.193732	0.247881	33.4229	0.43998	0.473292
Q8CGK7	LCK-CTRL	2.28323	0.226091	33.4229	1.09761e-11	7.27746e-10
Q8CGP7	LCK-CTRL	0.252323	0.210372	33.4229	0.238802	0.272703
Q8CGU1	LCK-CTRL	2.49482	0.244702	33.4229	8.61304e-12	6.19575e-10
Q8CGY8	LCK-CTRL	1.03789	0.240677	33.4229	0.000134754	0.000456413
Q8CGZ0	LCK-CTRL	1.45475	0.311659	33.4229	4.77119e-05	0.000183469
Q8CH09	LCK-CTRL	1.62359	0.334796	25.4229	5.28125e-05	0.000199231
Q8CH25	LCK-CTRL	1.03284	0.247055	33.4229	0.00019723	0.00063183
Q8CH72	LCK-CTRL	0.669067	0.233976	32.4229	0.00736173	0.0137202
Q8CHC4	LCK-CTRL	1.05925	0.235908	33.4229	8.03101e-05	0.000289747
Q8CHG7	LCK-CTRL	0.958697	0.243989	33.4229	0.000404738	0.00115609
Q8CHH9	LCK-CTRL	0.596133	0.239251	33.4229	0.0178464	0.0293814
Q8CHP8	LCK-CTRL	0.921485	0.248301	32.4229	0.000771762	0.00202472
Q8CHT0	LCK-CTRL	0.344347	0.231589	33.4229	0.146418	0.179777
Q8CHT1	LCK-CTRL	1.53182	0.226538	33.4229	9.78893e-08	9.39394e-07
Q8CI32	LCK-CTRL	2.38255	0.267456	32.4229	3.15322e-10	9.85607e-09
Q8CI51	LCK-CTRL	0.581426	0.255917	32.4229	0.0298587	0.0455585
Q8CI71	LCK-CTRL	1.29827	0.239831	33.4229	5.24636e-06	2.86976e-05
Q8CI94	LCK-CTRL	0.465191	0.231591	33.4229	0.0527062	0.0744488
Q8CIB5	LCK-CTRL	0.602038	0.217627	32.4229	0.00928421	0.0167883
Q8CIE6	LCK-CTRL	0.865896	0.231256	33.4229	0.000681596	0.00180768
Q8CIG8	LCK-CTRL	0.940038	0.257507	32.4229	0.00091225	0.00234548
Q8CIN4	LCK-CTRL	0.677013	0.249114	33.4229	0.0103385	0.0183908
Q8CIQ7	LCK-CTRL	2.60659	0.243221	33.4229	2.37619e-12	2.59955e-10
Q8CJ40	LCK-CTRL	1.56271	0.231739	32.4229	1.20306e-07	1.09679e-06
Q8CJF9	LCK-CTRL	0.464374	0.420655	28.4763	0.278865	0.313222
Q8JZN5	LCK-CTRL	0.0728105	0.244341	32.4229	0.767614	0.781909
Q8JZN7	LCK-CTRL	1.12602	0.232923	32.4229	3.12258e-05	0.000130713
Q8JZQ2	LCK-CTRL	0.457381	0.232624	32.4229	0.0578884	0.080778
Q8JZS0	LCK-CTRL	1.04748	0.223068	32.4229	4.67326e-05	0.000180975
Q8JZW4	LCK-CTRL	0.577083	0.211066	32.4229	0.0100517	0.0179244
Q8JZW5	LCK-CTRL	1.63174	0.232212	33.4229	4.53746e-08	4.96398e-07
Q8K019	LCK-CTRL	1.50444	0.251794	33.4229	9.89936e-07	6.52404e-06
Q8K021	LCK-CTRL	0.953978	0.220297	32.4229	0.000134341	0.00045572
Q8K0C4	LCK-CTRL	0.178145	0.210537	32.4229	0.403672	0.437461
Q8K0C9	LCK-CTRL	1.07499	0.229626	32.4229	4.87135e-05	0.00018643
Q8K0S0	LCK-CTRL	1.7052	0.245685	32.4229	6.85263e-08	6.90947e-07
Q8K0T0	LCK-CTRL	1.4272	0.331055	32.4229	0.000142012	0.000478197
Q8K0U4	LCK-CTRL	1.90771	0.226221	33.4229	8.68439e-10	2.15925e-08
Q8K183	LCK-CTRL	1.42937	0.234132	33.4229	6.73626e-07	4.66422e-06
Q8K1M6	LCK-CTRL	0.994465	0.223857	33.4229	9.23101e-05	0.000329485
Q8K212	LCK-CTRL	0.822844	0.228144	32.4229	0.00102899	0.00258487
Q8K274	LCK-CTRL	1.25951	0.301034	31.5215	0.000213089	0.000676689
Q8K2B3	LCK-CTRL	0.33147	0.23856	32.4229	0.174162	0.20752
Q8K2C9	LCK-CTRL	0.534945	0.220783	33.4229	0.02097	0.0339199
Q8K2L8	LCK-CTRL	1.05499	0.248341	33.4229	0.000162307	0.000535636
Q8K2Q7	LCK-CTRL	0.922737	0.262299	32.4229	0.00131131	0.00315467
Q8K310	LCK-CTRL	0.771272	0.25319	33.4229	0.00450056	0.00903415
Q8K341	LCK-CTRL	0.346493	0.343411	25.4229	0.322494	0.356372
Q8K354	LCK-CTRL	1.40871	0.26287	32.4229	6.72931e-06	3.55646e-05
Q8K358	LCK-CTRL	1.39365	0.225963	33.4229	5.5984e-07	3.96418e-06
Q8K386	LCK-CTRL	0.904454	0.226849	33.4229	0.000343452	0.00101413
Q8K394	LCK-CTRL	1.74704	0.236364	32.4229	1.92049e-08	2.36069e-07
Q8K3H0	LCK-CTRL	0.623009	0.332565	25.4229	0.0725618	0.0978824
Q8K3J1	LCK-CTRL	0.354927	0.221739	33.4229	0.118865	0.15016
Q8K400	LCK-CTRL	1.05309	0.23162	33.4229	6.80773e-05	0.000250341
Q8K411	LCK-CTRL	0.648388	0.258974	31.462	0.0176809	0.0291487
Q8K4F5	LCK-CTRL	#NAME?	NA	NA	NA	NA
Q8K4Q0	LCK-CTRL	0.806155	0.257732	32.4229	0.00370644	0.00766511
Q8K4R4	LCK-CTRL	0.818342	0.248242	32.4229	0.00237794	0.00527146
Q8K4X7	LCK-CTRL	0.673219	0.223523	32.4229	0.00500254	0.00986975
Q8K4Z3	LCK-CTRL	0.339351	0.24762	32.4229	0.179961	0.213302
Q8K596	LCK-CTRL	1.93557	0.246054	33.4229	4.16141e-09	6.74634e-08
Q8QZS1	LCK-CTRL	0.617354	0.352698	25.4229	0.0921143	0.120614
Q8QZT1	LCK-CTRL	0.309648	0.229434	33.4229	0.186209	0.219755
Q8QZV4	LCK-CTRL	1.33327	0.360243	25.4229	0.00104194	0.0026144
Q8QZY1	LCK-CTRL	2.46935	0.225866	33.4229	1.40889e-12	2.37127e-10
Q8R001	LCK-CTRL	1.03017	0.235991	32.4229	0.000121533	0.000417448
Q8R016	LCK-CTRL	0.484284	0.229048	32.4229	0.042266	0.0618582
Q8R050	LCK-CTRL	0.926333	0.229704	32.4229	0.000313856	0.00093966
Q8R071	LCK-CTRL	1.67696	0.248746	33.4229	1.03834e-07	9.79261e-07
Q8R081	LCK-CTRL	1.19127	0.2526	33.4229	4.13945e-05	0.000164247
Q8R0A7	LCK-CTRL	0.753352	0.232329	33.4229	0.00268597	0.00584765
Q8R0P4	LCK-CTRL	0.730649	0.229607	32.4229	0.00321621	0.00678598
Q8R0S2	LCK-CTRL	1.80881	0.24558	32.4229	2.06469e-08	2.52377e-07
Q8R0S4	LCK-CTRL	2.37441	0.236131	32.4229	1.71278e-11	9.60913e-10
Q8R0Y6	LCK-CTRL	0.301491	0.237216	33.4229	0.21252	0.245667
Q8R0Y8	LCK-CTRL	0.427577	0.230739	33.4229	0.0727179	0.0980325
Q8R105	LCK-CTRL	1.67628	0.328185	25.4229	2.69209e-05	0.000115496
Q8R127	LCK-CTRL	0.403877	0.25822	32.4229	0.127507	0.159603
Q8R164	LCK-CTRL	0.521232	0.270918	33.4229	0.0629109	0.0866263
Q8R191	LCK-CTRL	0.651962	0.234952	32.4229	0.00909096	0.0164934
Q8R1B4	LCK-CTRL	1.63178	0.241524	33.4229	9.9532e-08	9.49275e-07
Q8R1Q8	LCK-CTRL	1.22737	0.236873	33.4229	1.04438e-05	5.21711e-05
Q8R2R9	LCK-CTRL	0.550499	0.247819	33.4229	0.0332085	0.050145
Q8R2Y0	LCK-CTRL	1.191	0.231318	33.4229	1.15114e-05	5.68556e-05
Q8R2Y8	LCK-CTRL	0.41626	0.261121	33.4229	0.120322	0.151737
Q8R307	LCK-CTRL	1.14954	0.358342	31.4229	0.00307103	0.00653638
Q8R326	LCK-CTRL	0.669049	0.237446	32.4229	0.00817403	0.0149789
Q8R366	LCK-CTRL	0.847565	0.235186	33.4229	0.00100753	0.00253971
Q8R395	LCK-CTRL	0.434593	0.345053	25.4229	0.219292	0.252399
Q8R3F5	LCK-CTRL	0.429112	0.272361	32.4229	0.124844	0.156718
Q8R3S6	LCK-CTRL	1.74927	0.236201	33.4229	1.5293e-08	1.95679e-07
Q8R3V5	LCK-CTRL	0.948376	0.233506	32.4229	0.000289346	0.000880716
Q8R3Z5	LCK-CTRL	2.19611	0.222897	33.4229	2.04672e-11	1.06624e-09
Q8R404	LCK-CTRL	0.329013	0.216274	32.4229	0.137884	0.170929
Q8R464	LCK-CTRL	0.682512	0.286542	32.4229	0.023255	0.037005
Q8R574	LCK-CTRL	0.67537	0.226647	32.4229	0.00542973	0.0106118
Q8R5C5	LCK-CTRL	0.606372	0.250142	32.4229	0.0210937	0.0340361
Q8R5H1	LCK-CTRL	2.35888	0.229263	32.4229	9.66945e-12	6.61149e-10
Q8R5H6	LCK-CTRL	1.13555	0.239713	32.4229	4.14372e-05	0.000164247
Q8R5M8	LCK-CTRL	1.4455	0.256074	32.4229	2.91267e-06	1.71777e-05
Q8VBW6	LCK-CTRL	0.333444	0.226832	32.4229	0.151198	0.184919
Q8VBZ3	LCK-CTRL	0.844903	0.239407	33.4229	0.00123756	0.00301632
Q8VC30	LCK-CTRL	0.592087	0.270709	33.4229	0.0358279	0.0536928
Q8VCD6	LCK-CTRL	0.31964	0.229144	33.4229	0.172238	0.205708
Q8VCH8	LCK-CTRL	0.921921	0.331047	25.4229	0.00997161	0.0178251
Q8VCT3	LCK-CTRL	1.18607	0.225145	33.4229	8.07855e-06	4.14932e-05
Q8VCW8	LCK-CTRL	0.348551	0.261651	33.4229	0.191833	0.225298
Q8VCX5	LCK-CTRL	0.97218	0.245361	30.4349	0.00041558	0.00118089
Q8VD04	LCK-CTRL	1.60815	0.250092	32.4229	2.961e-07	2.2974e-06
Q8VD33	LCK-CTRL	0.682864	0.266267	32.4229	0.0151566	0.0255097
Q8VD37	LCK-CTRL	0.576222	0.254788	32.4229	0.0305602	0.0465963
Q8VD65	LCK-CTRL	1.20804	0.242492	32.4229	2.03025e-05	9.21614e-05
Q8VD75	LCK-CTRL	0.725817	0.235898	31.5639	0.00430078	0.008705
Q8VDD5	LCK-CTRL	1.03579	0.221881	33.4229	4.76455e-05	0.000183469
Q8VDM4	LCK-CTRL	0.988029	0.221538	33.4229	8.77272e-05	0.000313639
Q8VDM6	LCK-CTRL	1.35013	0.24704	32.4229	4.92899e-06	2.72143e-05
Q8VDN2	LCK-CTRL	1.29386	0.228674	33.4229	2.53435e-06	1.50683e-05
Q8VDP4	LCK-CTRL	0.637503	0.249455	33.4229	0.015329	0.0257603
Q8VDP6	LCK-CTRL	0.708735	0.218627	32.4229	0.00274945	0.00596806
Q8VDQ1	LCK-CTRL	1.22321	0.362443	30.6631	0.00201788	0.00460868
Q8VDQ8	LCK-CTRL	0.433985	0.232584	33.4229	0.0708484	0.0958073
Q8VE33	LCK-CTRL	0.847937	0.244166	33.4229	0.00144401	0.00343051
Q8VE97	LCK-CTRL	-0.120441	0.229926	33.4229	0.603857	0.631568
Q8VED9	LCK-CTRL	0.711981	0.245383	32.4229	0.00662435	0.0126365
Q8VEE4	LCK-CTRL	0.236283	0.318756	25.4229	0.465325	0.498353
Q8VEH3	LCK-CTRL	0.74929	0.270512	32.4229	0.00920373	0.0166565
Q8VEK3	LCK-CTRL	0.945302	0.253409	33.4229	0.000708761	0.00187348
Q8VEL9	LCK-CTRL	1.89644	0.249658	32.4229	1.08505e-08	1.51216e-07
Q8VEM8	LCK-CTRL	0.542124	0.245747	33.4229	0.0343621	0.0516021
Q8VH51	LCK-CTRL	-0.245686	0.221532	32.4229	0.275575	0.310164
Q8VHH5	LCK-CTRL	1.37679	0.21696	33.4229	3.31066e-07	2.50648e-06
Q8VHH7	LCK-CTRL	1.99354	0.24715	33.4229	2.38509e-09	4.5777e-08
Q8VHJ5	LCK-CTRL	1.22897	0.23338	33.4229	8.12789e-06	4.16483e-05
Q8VHK9	LCK-CTRL	Inf	NA	NA	NA	NA
Q8VHL1	LCK-CTRL	0.783472	0.288404	31.4303	0.01063	0.0188023
Q8VHQ3	LCK-CTRL	2.26873	0.26241	32.4229	6.29001e-10	1.61912e-08
Q8VHW2	LCK-CTRL	2.32281	0.249046	33.4229	7.95447e-11	3.10793e-09
Q8VIJ6	LCK-CTRL	1.22005	0.262961	33.4229	5.18176e-05	0.000197177
Q91V12	LCK-CTRL	0.61447	0.23387	32.4229	0.0130361	0.0224061
Q91V14	LCK-CTRL	2.45826	0.22621	33.4229	1.65066e-12	2.39937e-10
Q91V41	LCK-CTRL	0.90831	0.238839	33.4229	0.000578128	0.00156552
Q91V61	LCK-CTRL	0.439962	0.248202	33.4229	0.0854112	0.112782
Q91V64	LCK-CTRL	0.623231	0.235304	32.4229	0.0123843	0.0213697
Q91V76	LCK-CTRL	0.188967	0.275623	31.4256	0.497992	0.529707
Q91V92	LCK-CTRL	1.13075	0.224162	33.4229	1.56889e-05	7.27273e-05
Q91VC3	LCK-CTRL	0.945763	0.258509	33.4229	0.000865768	0.00224443
Q91VD9	LCK-CTRL	0.21111	0.227437	33.4229	0.359953	0.393003
Q91VF2	LCK-CTRL	1.98831	0.291183	31.4229	1.11015e-07	1.03804e-06
Q91VI7	LCK-CTRL	1.32221	0.225206	32.4231	1.50315e-06	9.45081e-06
Q91VK4	LCK-CTRL	0.533889	0.248808	32.4229	0.0394748	0.0581622
Q91VM5	LCK-CTRL	1.42514	0.291494	32.4229	2.66119e-05	0.000115073
Q91VM9	LCK-CTRL	0.645954	0.333654	25.4229	0.0640614	0.0880995
Q91VN4	LCK-CTRL	0.886592	0.224161	32.4229	0.000390634	0.00112314
Q91VR2	LCK-CTRL	0.250624	0.248782	33.4229	0.320979	0.355056
Q91VR5	LCK-CTRL	0.943556	0.238753	33.4229	0.000379419	0.00109666
Q91VR8	LCK-CTRL	0.438678	0.23257	32.4229	0.0682496	0.0929798
Q91VW3	LCK-CTRL	0.384834	0.252185	32.4229	0.136706	0.169676
Q91VZ6	LCK-CTRL	0.449054	0.228783	32.4229	0.0582974	0.0811934
Q91W39	LCK-CTRL	0.565719	0.409002	23.4229	0.179656	0.213056
Q91W50	LCK-CTRL	2.00896	0.233539	33.4229	5.47973e-10	1.4802e-08
Q91W89	LCK-CTRL	1.32511	0.314103	31.4829	0.000193511	0.00062265
Q91WC3	LCK-CTRL	0.711114	0.2224	33.4229	0.00302784	0.00646332
Q91WD5	LCK-CTRL	-0.00685836	0.232562	33.4229	0.976649	0.977095
Q91WE4	LCK-CTRL	0.617714	0.230605	32.4229	0.0115127	0.0200875
Q91WJ8	LCK-CTRL	2.113	0.327113	33.4229	2.36992e-07	1.9174e-06
Q91WQ3	LCK-CTRL	0.808318	0.233697	32.4229	0.00153903	0.00361753
Q91WS0	LCK-CTRL	0.511664	0.216235	32.4229	0.024106	0.0381649
Q91X97	LCK-CTRL	0.452148	0.242866	33.4229	0.0714556	0.0965688
Q91XD7	LCK-CTRL	0.409662	0.252914	32.4229	0.114969	0.145912
Q91XL9	LCK-CTRL	0.440237	0.26285	32.4229	0.103581	0.133315
Q91XM9	LCK-CTRL	1.80254	0.223389	32.4229	2.95757e-09	5.34806e-08
Q91XU0	LCK-CTRL	0.345991	0.516551	28.5657	0.508357	0.539682
Q91XV3	LCK-CTRL	0.685437	0.225815	32.4229	0.00470907	0.00937027
Q91Y86	LCK-CTRL	0.669209	0.33322	25.4229	0.0553454	0.0775261
Q91YD9	LCK-CTRL	1.23437	0.283786	31.4404	0.000133829	0.000454686
Q91YE6	LCK-CTRL	1.48019	0.293289	33.4229	1.5573e-05	7.24975e-05
Q91YM2	LCK-CTRL	1.00822	0.216591	32.4229	5.26168e-05	0.000199119
Q91YQ5	LCK-CTRL	0.61986	0.228396	33.4229	0.0104336	0.0185298
Q91YR1	LCK-CTRL	0.502189	0.231951	33.4229	0.0376181	0.0559541
Q91YT0	LCK-CTRL	0.138012	0.248726	33.4229	0.582675	0.611752
Q91Z31	LCK-CTRL	0.492905	0.322586	33.4229	0.135926	0.168885
Q91Z53	LCK-CTRL	0.146777	0.283227	32.4229	0.607816	0.635101
Q91Z61	LCK-CTRL	0.810175	0.223955	32.4229	0.000998701	0.00253205
Q91Z67	LCK-CTRL	1.19046	0.248418	33.4229	3.30742e-05	0.000137318
Q91ZA3	LCK-CTRL	0.0473202	0.201417	33.4229	0.815692	0.827031
Q91ZJ5	LCK-CTRL	0.331878	0.257104	33.4229	0.205619	0.239179
Q91ZP9	LCK-CTRL	1.72433	0.20969	33.4229	1.54412e-09	3.31229e-08
Q91ZR1	LCK-CTRL	0.485292	0.239085	32.4229	0.050651	0.0719172
Q91ZU6	LCK-CTRL	1.32454	0.218775	33.4229	7.82398e-07	5.29996e-06
Q91ZX7	LCK-CTRL	0.612353	0.213463	33.4229	0.00709196	0.0133195
Q920B9	LCK-CTRL	0.470399	0.370299	25.4229	0.215473	0.248395
Q920E5	LCK-CTRL	0.374132	0.232909	33.4229	0.117606	0.148655
Q920I9	LCK-CTRL	0.876624	0.232362	33.4229	0.000629545	0.00168598
Q920N2	LCK-CTRL	0.173839	0.221341	32.4229	0.437927	0.471315
Q921F2	LCK-CTRL	0.864628	0.245795	32.4229	0.00131204	0.00315467
Q921F4	LCK-CTRL	1.18109	0.236278	32.4229	1.93191e-05	8.84315e-05
Q921G7	LCK-CTRL	0.416356	0.222735	33.4229	0.0703659	0.0952726
Q921H8	LCK-CTRL	0.223721	0.252928	32.4229	0.382927	0.416217
Q921I1	LCK-CTRL	0.383644	0.338673	30.5123	0.266127	0.300767
Q921J2	LCK-CTRL	1.14849	0.241978	33.4229	3.78681e-05	0.00015287
Q921M3	LCK-CTRL	1.09793	0.222377	32.4229	2.31233e-05	0.00010221
Q921M7	LCK-CTRL	0.761002	0.226637	33.4229	0.00197281	0.00451518
Q921Q7	LCK-CTRL	1.61576	0.272663	32.4229	1.28111e-06	8.24431e-06
Q921S7	LCK-CTRL	0.0457495	0.252993	33.4229	0.857591	0.863908
Q922B2	LCK-CTRL	0.707933	0.231517	33.4229	0.00436713	0.00881483
Q922D4	LCK-CTRL	0.701771	0.246925	32.4229	0.00769196	0.0142145
Q922D8	LCK-CTRL	0.716597	0.247774	33.4229	0.00668264	0.0127255
Q922E4	LCK-CTRL	0.770827	0.248605	33.4229	0.00390619	0.00798761
Q922H2	LCK-CTRL	0.231987	0.257577	32.4229	0.374416	0.40798
Q922H4	LCK-CTRL	0.42693	0.25304	32.4229	0.101164	0.130742
Q922J3	LCK-CTRL	1.35711	0.217649	32.4228	5.20628e-07	3.7377e-06
Q922J6	LCK-CTRL	0.770834	0.242777	32.4229	0.00327665	0.0069002
Q922P9	LCK-CTRL	0.599252	0.293853	32.4229	0.0496407	0.0706662
Q922Q1	LCK-CTRL	1.18118	0.228798	32.4229	1.19631e-05	5.88209e-05
Q922Q4	LCK-CTRL	-0.358377	0.389806	25.4229	0.366541	0.399598
Q922Q8	LCK-CTRL	0.523824	0.25889	33.4229	0.0510942	0.0724994
Q922R8	LCK-CTRL	0.345939	0.224104	33.4229	0.132089	0.16496
Q922S4	LCK-CTRL	2.4653	0.23067	33.4229	2.5525e-12	2.65947e-10
Q922U2	LCK-CTRL	-0.0702414	0.401004	32.4229	0.86204	0.867591
Q923D2	LCK-CTRL	0.492501	0.24892	33.4229	0.0561558	0.0785606
Q923S9	LCK-CTRL	0.916756	0.236099	32.4229	0.000478464	0.00133191
Q923T9	LCK-CTRL	0.989435	0.256042	33.4229	0.000486384	0.00135177
Q924L1	LCK-CTRL	0.0907682	0.259817	30.4229	0.72923	0.746285
Q924M7	LCK-CTRL	0.728403	0.252254	33.4229	0.00676045	0.0128513
Q925I1	LCK-CTRL	0.680609	0.231903	32.4229	0.00608774	0.0117047
Q925N0	LCK-CTRL	0.171413	0.232828	33.4229	0.466732	0.499206
Q93092	LCK-CTRL	0.126831	0.230913	33.4229	0.586481	0.615158
Q99020	LCK-CTRL	1.19235	0.274894	33.4229	0.000125281	0.000429648
Q99104	LCK-CTRL	1.05024	0.215357	33.4229	2.5767e-05	0.000112531
Q99J36	LCK-CTRL	0.302947	0.264063	33.4229	0.259422	0.293949
Q99J39	LCK-CTRL	-0.219405	0.4293	24.4229	0.613887	0.640222
Q99J99	LCK-CTRL	0.512989	0.262645	33.4229	0.0592142	0.0823654
Q99JB2	LCK-CTRL	0.758395	0.297032	30.4521	0.015912	0.0265564
Q99JF8	LCK-CTRL	0.283118	0.227584	32.4229	0.222413	0.255588
Q99JG2	LCK-CTRL	0.63626	0.236187	33.4229	0.0109619	0.0193113
Q99JI4	LCK-CTRL	0.630118	0.245683	33.4229	0.0149959	0.0252781
Q99JR1	LCK-CTRL	1.45939	0.244179	32.4229	1.10447e-06	7.23525e-06
Q99JT2	LCK-CTRL	1.17719	0.240498	32.4229	2.61717e-05	0.000113914
Q99JY0	LCK-CTRL	0.392253	0.230289	33.4229	0.0977934	0.127289
Q99JY8	LCK-CTRL	0.12642	0.228942	33.4229	0.584492	0.613366
Q99JY9	LCK-CTRL	0.950505	0.234453	33.4229	0.00028357	0.000866551
Q99K48	LCK-CTRL	0.968608	0.259168	32.4229	0.000717749	0.00189437
Q99K51	LCK-CTRL	0.506909	0.351824	25.4229	0.161844	0.19532
Q99K85	LCK-CTRL	0.365086	0.253402	33.4229	0.158962	0.192479
Q99KB8	LCK-CTRL	0.607242	0.256152	32.4229	0.0238642	0.0378369
Q99KC8	LCK-CTRL	0.235299	0.222588	32.4229	0.298275	0.331956
Q99KE1	LCK-CTRL	0.120807	0.240566	32.4229	0.618937	0.644626
Q99KI0	LCK-CTRL	0.383744	0.240158	33.4229	0.119482	0.150765
Q99KJ8	LCK-CTRL	0.864942	0.216358	33.4229	0.000333126	0.000987642
Q99KK2	LCK-CTRL	1.07677	0.346754	25.4229	0.00462532	0.00923376
Q99KK7	LCK-CTRL	0.754982	0.244259	32.4229	0.00408012	0.00827681
Q99KP6	LCK-CTRL	0.402075	0.236252	33.4229	0.0980615	0.127562
Q99KQ4	LCK-CTRL	0.86105	0.233742	33.4229	0.00080708	0.00210727
Q99KY4	LCK-CTRL	1.01603	0.247789	33.4229	0.000248386	0.000770832
Q99L04	LCK-CTRL	0.569689	0.244532	32.4229	0.026203	0.0408931
Q99L13	LCK-CTRL	0.324593	0.244512	33.4229	0.193336	0.226698
Q99L43	LCK-CTRL	0.706764	0.21929	32.4229	0.00288913	0.00620965
Q99L45	LCK-CTRL	1.04802	0.257629	33.4229	0.000272583	0.000837213
Q99L47	LCK-CTRL	0.995213	0.22455	33.4229	9.51458e-05	0.000337405
Q99LB2	LCK-CTRL	0.430571	0.254654	33.4229	0.100181	0.129778
Q99LB6	LCK-CTRL	0.782019	0.335997	25.4229	0.0281862	0.0436767
Q99LC3	LCK-CTRL	0.284998	0.259139	32.4229	0.279523	0.313479
Q99LC5	LCK-CTRL	0.267694	0.246711	33.4229	0.285664	0.31971
Q99LD4	LCK-CTRL	0.547766	0.240029	33.4229	0.0289776	0.0444442
Q99LD8	LCK-CTRL	0.552554	0.260263	33.4229	0.0412391	0.0605579
Q99LF4	LCK-CTRL	0.776282	0.235594	33.4229	0.00233542	0.00518772
Q99LI7	LCK-CTRL	0.889919	0.257981	32.4229	0.00157809	0.00370081
Q99LI8	LCK-CTRL	0.753195	0.243884	33.4229	0.00403351	0.00820196
Q99LP6	LCK-CTRL	0.528246	0.219777	33.4229	0.0219374	0.0352158
Q99LR1	LCK-CTRL	0.647881	0.237829	32.4229	0.0103016	0.01834
Q99LX0	LCK-CTRL	0.657439	0.222067	32.4229	0.00570352	0.0110632
Q99LX5	LCK-CTRL	0.565122	0.270798	32.4229	0.0448436	0.0648069
Q99LY9	LCK-CTRL	0.352731	0.231921	32.4229	0.137976	0.170947
Q99M71	LCK-CTRL	0.519965	0.22738	33.4229	0.0286725	0.044241
Q99MN9	LCK-CTRL	0.306332	0.21198	33.4229	0.15774	0.191636
Q99MR8	LCK-CTRL	0.0835312	0.199856	33.4229	0.678652	0.70042
Q99N16	LCK-CTRL	0.55996	0.245089	33.4229	0.0288055	0.0443224
Q99N28	LCK-CTRL	0.513672	0.237771	33.4229	0.0380084	0.0563431
Q99N91	LCK-CTRL	-0.227729	0.255748	29.4229	0.380451	0.413937
Q99N93	LCK-CTRL	0.05053	0.247284	32.4229	0.839365	0.846981
Q99N95	LCK-CTRL	0.253018	0.25406	33.4229	0.326455	0.360022
Q99NB9	LCK-CTRL	0.715304	0.251125	32.4229	0.00757056	0.0140438
Q99NE5	LCK-CTRL	0.355605	0.237679	32.4229	0.144285	0.177457
Q99P72	LCK-CTRL	0.507036	0.225856	33.4229	0.0315032	0.0479006
Q99P88	LCK-CTRL	1.38487	0.336161	25.4229	0.000354444	0.00103818
Q99PJ0	LCK-CTRL	0.529247	0.259706	33.4229	0.0495409	0.07057
Q99PL5	LCK-CTRL	0.295408	0.243414	32.4229	0.233665	0.267395
Q99PL6	LCK-CTRL	0.153479	0.289431	33.4229	0.599426	0.627533
Q99PT1	LCK-CTRL	0.54366	0.247257	33.4229	0.0349201	0.0524041
Q99PU5	LCK-CTRL	0.303813	0.239057	33.4229	0.212545	0.245667
Q99PU8	LCK-CTRL	0.697011	0.36907	31.1638	0.06829	0.0929798
Q99PV0	LCK-CTRL	0.904556	0.242493	33.4229	0.000708978	0.00187348
Q99PV8	LCK-CTRL	1.33052	0.251202	32.4229	8.07866e-06	4.14932e-05
Q9CPP6	LCK-CTRL	0.501658	0.218736	33.4229	0.0282422	0.0437015
Q9CPQ1	LCK-CTRL	0.374736	0.21338	33.4229	0.0882167	0.116206
Q9CPQ3	LCK-CTRL	0.491798	0.220796	32.4229	0.0329833	0.0498393
Q9CPQ8	LCK-CTRL	0.284022	0.212326	33.4229	0.190036	0.223668
Q9CPR4	LCK-CTRL	-0.1822	0.206905	33.4229	0.384826	0.418073
Q9CPR5	LCK-CTRL	0.116859	0.219525	32.4229	0.59813	0.626476
Q9CPS6	LCK-CTRL	0.491336	0.234153	33.4229	0.0435099	0.0631297
Q9CPT4	LCK-CTRL	0.339684	0.221334	33.4229	0.134268	0.167109
Q9CPV4	LCK-CTRL	0.645307	0.24014	33.4229	0.011143	0.0195047
Q9CPW0	LCK-CTRL	0.815559	0.252131	31.4345	0.00286306	0.0061718
Q9CPW4	LCK-CTRL	0.537447	0.23333	32.4229	0.027816	0.0431947
Q9CPX6	LCK-CTRL	1.23001	0.285658	31.4311	0.000151592	0.000505613
Q9CPY7	LCK-CTRL	0.376057	0.232837	33.4229	0.115689	0.146706
Q9CQ10	LCK-CTRL	0.168224	0.334153	25.4229	0.618995	0.644626
Q9CQ45	LCK-CTRL	0.136126	0.227617	33.4229	0.553838	0.583437
Q9CQ54	LCK-CTRL	0.433554	0.213575	33.4229	0.0503794	0.071578
Q9CQ60	LCK-CTRL	0.334834	0.255093	31.4229	0.198827	0.232265
Q9CQ62	LCK-CTRL	0.511129	0.262873	33.4229	0.0603033	0.0833503
Q9CQ69	LCK-CTRL	0.439596	0.211193	32.4229	0.0453654	0.0653648
Q9CQ75	LCK-CTRL	0.477547	0.228027	32.4229	0.0441372	0.0639551
Q9CQ79	LCK-CTRL	0.723721	0.360878	25.4229	0.0556699	0.0779308
Q9CQ80	LCK-CTRL	0.620452	0.234826	32.4229	0.012579	0.0216716
Q9CQ91	LCK-CTRL	0.351023	0.232565	32.4229	0.140892	0.174165
Q9CQ92	LCK-CTRL	0.691348	0.242418	33.4229	0.00739858	0.0137771
Q9CQA1	LCK-CTRL	0.378365	0.23763	32.4229	0.121034	0.152547
Q9CQA3	LCK-CTRL	0.279408	0.265555	33.4229	0.300271	0.333668
Q9CQC6	LCK-CTRL	0.745156	0.314183	33.4229	0.0236143	0.0375222
Q9CQC7	LCK-CTRL	0.406252	0.21703	32.4229	0.0702689	0.0952593
Q9CQD1	LCK-CTRL	0.88494	0.231822	33.4229	0.000555331	0.00151693
Q9CQE8	LCK-CTRL	0.464529	0.236106	33.4229	0.0574741	0.0802511
Q9CQF0	LCK-CTRL	0.170631	0.24301	32.4229	0.487593	0.519403
Q9CQF3	LCK-CTRL	0.748512	0.27598	33.4229	0.0104794	0.0185809
Q9CQH3	LCK-CTRL	0.383975	0.236214	33.4229	0.113441	0.144056
Q9CQI3	LCK-CTRL	0.716229	0.250238	33.4229	0.00720875	0.0134719
Q9CQI6	LCK-CTRL	0.59171	0.219386	32.4229	0.0110064	0.0193429
Q9CQM9	LCK-CTRL	1.34034	0.252504	32.4229	7.8091e-06	4.04889e-05
Q9CQN1	LCK-CTRL	0.91928	0.280326	33.4229	0.00243545	0.00537717
Q9CQQ7	LCK-CTRL	0.200707	0.251596	33.4229	0.430655	0.463945
Q9CQR4	LCK-CTRL	0.311861	0.207678	33.4229	0.142575	0.175848
Q9CQS4	LCK-CTRL	0.751796	0.243791	33.4229	0.00408166	0.00827681
Q9CQU0	LCK-CTRL	0.427245	0.211076	32.4229	0.0512607	0.0726779
Q9CQU3	LCK-CTRL	0.534133	0.321156	25.4229	0.108562	0.138666
Q9CQV8	LCK-CTRL	0.659491	0.233254	33.4229	0.00786976	0.0144941
Q9CQW1	LCK-CTRL	0.747158	0.257972	32.4229	0.00671236	0.012771
Q9CQW2	LCK-CTRL	0.720236	0.255693	33.4229	0.0080808	0.0148329
Q9CQX2	LCK-CTRL	0.686354	0.219159	33.4229	0.0036002	0.00748787
Q9CQZ5	LCK-CTRL	0.487801	0.217667	33.4229	0.0317805	0.0482758
Q9CQZ6	LCK-CTRL	0.335307	0.228623	32.4229	0.152108	0.185594
Q9CR09	LCK-CTRL	1.0583	0.249085	32.4229	0.000169766	0.000556059
Q9CR16	LCK-CTRL	0.802086	0.239831	32.4229	0.00209331	0.00475121
Q9CR26	LCK-CTRL	1.09197	0.22589	32.4229	3.12446e-05	0.000130713
Q9CR57	LCK-CTRL	-0.128853	0.205965	32.4229	0.535952	0.567052
Q9CR61	LCK-CTRL	0.822874	0.244411	33.4229	0.00192563	0.00441644
Q9CR62	LCK-CTRL	0.294487	0.23999	32.4229	0.228628	0.262179
Q9CR67	LCK-CTRL	0.3125	0.218053	32.4229	0.161391	0.194989
Q9CR68	LCK-CTRL	0.27826	0.219347	33.4229	0.213354	0.246254
Q9CR86	LCK-CTRL	1.12659	0.237009	33.4229	3.7083e-05	0.000150814
Q9CR95	LCK-CTRL	0.753362	0.227335	33.4229	0.00222014	0.00498733
Q9CR98	LCK-CTRL	0.531263	0.233286	32.4229	0.0295003	0.0450745
Q9CRB2	LCK-CTRL	0.820984	0.335232	25.4229	0.0215486	0.034668
Q9CRB6	LCK-CTRL	0.619493	0.216847	33.4229	0.00730721	0.0136302
Q9CRB9	LCK-CTRL	0.875911	0.243159	33.4229	0.00101197	0.00254797
Q9CRD0	LCK-CTRL	0.961023	0.228402	33.4229	0.000182468	0.000591468
Q9CRT8	LCK-CTRL	1.95153	0.244915	33.4229	3.13149e-09	5.48137e-08
Q9CRY7	LCK-CTRL	0.809595	0.230221	33.4229	0.00128095	0.00310927
Q9CS84	LCK-CTRL	0.510968	0.243088	33.4229	0.0431688	0.062718
Q9CT10	LCK-CTRL	1.17271	0.248051	33.4229	3.99963e-05	0.000159693
Q9CTY5	LCK-CTRL	1.27321	0.236268	32.4229	6.16537e-06	3.30633e-05
Q9CU62	LCK-CTRL	1.12202	0.245828	32.4229	6.84473e-05	0.000250859
Q9CVB6	LCK-CTRL	0.399924	0.250246	33.4229	0.119428	0.150765
Q9CWF2	LCK-CTRL	0.337869	0.243764	32.4229	0.175192	0.208439
Q9CWJ9	LCK-CTRL	0.363338	0.256562	33.4229	0.165975	0.199267
Q9CWL8	LCK-CTRL	0.235624	0.372164	32.4229	0.531098	0.562188
Q9CWM4	LCK-CTRL	0.637071	0.212109	32.4229	0.00511084	0.0100382
Q9CWS0	LCK-CTRL	0.298131	0.234021	33.4229	0.211469	0.244682
Q9CWZ7	LCK-CTRL	1.28259	0.229502	32.4229	3.43431e-06	1.99318e-05
Q9CX34	LCK-CTRL	1.16362	0.227216	32.4229	1.35024e-05	6.41473e-05
Q9CX56	LCK-CTRL	0.816117	0.245143	33.4229	0.002131	0.004824
Q9CX80	LCK-CTRL	0.394546	0.265598	32.4229	0.147071	0.180376
Q9CX86	LCK-CTRL	1.50506	0.271969	33.4229	3.66516e-06	2.11532e-05
Q9CXJ4	LCK-CTRL	0.900181	0.254739	32.4229	0.00125596	0.00305339
Q9CXR1	LCK-CTRL	0.720972	0.252837	32.4229	0.00751132	0.0139633
Q9CXS4	LCK-CTRL	0.340574	0.254273	33.4229	0.189478	0.223371
Q9CXW3	LCK-CTRL	1.39339	0.258473	32.4229	6.12926e-06	3.29504e-05
Q9CXW4	LCK-CTRL	0.64388	0.247065	33.4229	0.0135749	0.0231864
Q9CXY6	LCK-CTRL	0.438858	0.260315	32.4229	0.101422	0.130948
Q9CXZ1	LCK-CTRL	0.25118	0.223372	33.4229	0.268816	0.303336
Q9CY27	LCK-CTRL	0.799569	0.23491	33.4229	0.00174242	0.00403004
Q9CY50	LCK-CTRL	0.415142	0.221828	32.4229	0.070327	0.0952726
Q9CY64	LCK-CTRL	0.234018	0.343872	25.4229	0.502315	0.533786
Q9CYH2	LCK-CTRL	0.191617	0.245923	33.4229	0.441358	0.474308
Q9CYR6	LCK-CTRL	0.999223	0.239911	32.4229	0.00021563	0.000682777
Q9CYT6	LCK-CTRL	0.899909	0.228554	32.4229	0.000410633	0.00116902
Q9CYZ2	LCK-CTRL	0.860756	0.23902	32.4229	0.00104462	0.00261514
Q9CZ04	LCK-CTRL	0.382863	0.360997	25.4229	0.298857	0.332435
Q9CZ13	LCK-CTRL	0.258357	0.23503	33.4229	0.279512	0.313479
Q9CZ30	LCK-CTRL	1.03045	0.227347	32.4229	7.50305e-05	0.000272702
Q9CZ42	LCK-CTRL	0.481279	0.26687	32.4229	0.0806218	0.107234
Q9CZ44	LCK-CTRL	0.679796	0.369909	29.5944	0.0761595	0.102294
Q9CZB0	LCK-CTRL	0.287358	0.25344	32.4229	0.26518	0.300007
Q9CZC8	LCK-CTRL	0.697966	0.224046	33.4229	0.00375916	0.00774486
Q9CZD3	LCK-CTRL	1.13826	0.250411	33.4229	6.82856e-05	0.000250686
Q9CZM2	LCK-CTRL	-0.0327325	0.209173	33.4229	0.876592	0.880617
Q9CZN4	LCK-CTRL	1.32421	0.48813	24.4229	0.0120379	0.0209205
Q9CZP5	LCK-CTRL	0.115308	0.252709	32.4229	0.651223	0.67423
Q9CZS1	LCK-CTRL	0.569615	0.234922	33.4229	0.0208844	0.0338984
Q9CZT8	LCK-CTRL	1.01413	0.219286	33.4229	5.41445e-05	0.000203204
Q9CZU6	LCK-CTRL	0.00767412	0.23355	33.4229	0.973983	0.974874
Q9CZW4	LCK-CTRL	1.1257	0.374234	29.9914	0.00528338	0.0103585
Q9CZW5	LCK-CTRL	0.771755	0.242854	32.4224	0.00325273	0.00685643
Q9CZX8	LCK-CTRL	0.159873	0.218794	32.4229	0.470208	0.502351
Q9D024	LCK-CTRL	-0.313613	0.323745	25.4229	0.341819	0.374333
Q9D051	LCK-CTRL	0.302673	0.256448	33.4229	0.246232	0.280165
Q9D0E1	LCK-CTRL	0.927712	0.236422	33.4229	0.000410868	0.00116902
Q9D0F9	LCK-CTRL	0.382195	0.231271	33.4229	0.107781	0.137748
Q9D0G0	LCK-CTRL	0.576329	0.465852	24.4229	0.227796	0.261362
Q9D0I9	LCK-CTRL	1.39067	0.229485	33.4229	7.69525e-07	5.24524e-06
Q9D0J4	LCK-CTRL	0.752978	0.246575	32.4229	0.00449161	0.00902446
Q9D0K2	LCK-CTRL	0.0600102	0.231615	33.4229	0.797151	0.808943
Q9D0L7	LCK-CTRL	0.78067	0.233469	33.4229	0.00204874	0.00466456
Q9D0L8	LCK-CTRL	1.21122	0.253255	32.4229	3.63031e-05	0.000147917
Q9D0M1	LCK-CTRL	0.0288577	0.377835	25.4229	0.939717	0.941008
Q9D0M3	LCK-CTRL	0.593337	0.221337	32.4229	0.0114562	0.0200049
Q9D0S9	LCK-CTRL	0.215945	0.247839	32.4229	0.389991	0.423264
Q9D164	LCK-CTRL	0.740094	0.251289	33.4229	0.00583806	0.0112842
Q9D172	LCK-CTRL	0.397555	0.240147	33.4229	0.107192	0.137075
Q9D1A2	LCK-CTRL	0.302401	0.260389	32.4229	0.253981	0.288232
Q9D1D4	LCK-CTRL	0.293138	0.225446	32.4229	0.20268	0.236262
Q9D1G1	LCK-CTRL	0.989392	0.230947	33.4229	0.000146278	0.000491639
Q9D1H6	LCK-CTRL	0.231266	0.212233	32.4229	0.283887	0.317884
Q9D1K2	LCK-CTRL	0.388122	0.219359	32.4229	0.0862419	0.11381
Q9D1M4	LCK-CTRL	1.02747	0.256872	32.4229	0.000344328	0.00101535
Q9D1N9	LCK-CTRL	0.358481	0.283701	31.4229	0.215673	0.248496
Q9D1P0	LCK-CTRL	0.199251	0.235848	33.4229	0.404214	0.437832
Q9D1P4	LCK-CTRL	0.916403	0.279991	32.4229	0.00253148	0.00554443
Q9D1Q6	LCK-CTRL	0.571158	0.223998	33.4229	0.0155413	0.026037
Q9D1R9	LCK-CTRL	-0.246254	0.212324	32.4229	0.254599	0.288783
Q9D1T0	LCK-CTRL	0.256778	0.232863	33.4229	0.278033	0.312448
Q9D2G2	LCK-CTRL	0.418915	0.2564	33.4229	0.11168	0.142316
Q9D2N4	LCK-CTRL	0.904786	0.221051	33.4229	0.000253623	0.000783795
Q9D2P8	LCK-CTRL	0.568261	0.211188	33.4229	0.0110457	0.0193844
Q9D2R6	LCK-CTRL	0.630534	0.236329	33.4229	0.0116783	0.0203441
Q9D2U9	LCK-CTRL	0.222009	0.22364	33.4229	0.327985	0.361163
Q9D2V7	LCK-CTRL	0.942007	0.242164	32.4229	0.000469131	0.00131093
Q9D358	LCK-CTRL	1.15169	0.25066	33.4229	5.91375e-05	0.00021931
Q9D394	LCK-CTRL	1.41439	0.227299	33.4229	4.75941e-07	3.48281e-06
Q9D3A9	LCK-CTRL	0.323207	0.234807	32.4229	0.178106	0.211562
Q9D4C9	LCK-CTRL	1.34163	0.258646	32.4229	1.11329e-05	5.51102e-05
Q9D4H1	LCK-CTRL	1.64751	0.227535	32.4229	2.93093e-08	3.3752e-07
Q9D4H8	LCK-CTRL	1.51244	0.232505	32.4229	2.38688e-07	1.92004e-06
Q9D517	LCK-CTRL	0.872397	0.228651	32.4229	0.000577789	0.00156552
Q9D5T0	LCK-CTRL	0.613927	0.250568	33.4229	0.0196787	0.0320603
Q9D5V5	LCK-CTRL	0.87834	0.226751	33.4229	0.00047385	0.00132074
Q9D6F9	LCK-CTRL	0.872488	0.234841	32.4229	0.000763134	0.00200449
Q9D6G9	LCK-CTRL	0.808066	0.24094	32.4229	0.00204132	0.00465735
Q9D6J5	LCK-CTRL	0.349921	0.217761	33.4229	0.117483	0.148617
Q9D6J6	LCK-CTRL	0.310063	0.235303	33.4229	0.19656	0.230109
Q9D6K8	LCK-CTRL	0.456744	0.247525	32.4229	0.0741523	0.0997205
Q9D6M3	LCK-CTRL	0.37789	0.247642	32.4229	0.136718	0.169676
Q9D6R2	LCK-CTRL	0.340541	0.239249	33.4229	0.163896	0.197361
Q9D6U8	LCK-CTRL	0.446545	0.229009	33.4229	0.0596168	0.082715
Q9D6Y9	LCK-CTRL	1.24416	0.391937	25.4229	0.00390528	0.00798761
Q9D6Z1	LCK-CTRL	0.673467	0.223528	33.4229	0.00490583	0.0097052
Q9D708	LCK-CTRL	0.575545	0.251351	32.4229	0.0286812	0.044241
Q9D710	LCK-CTRL	0.736041	0.234872	32.4229	0.00364977	0.00756527
Q9D7A8	LCK-CTRL	0.586006	0.232084	32.4229	0.0166523	0.0276654
Q9D7B6	LCK-CTRL	0.346143	0.269969	33.4229	0.208609	0.241885
Q9D7G0	LCK-CTRL	0.718677	0.242905	32.4229	0.00573063	0.0110961
Q9D7N3	LCK-CTRL	-0.182645	0.372378	29.0974	0.627471	0.652212
Q9D7N9	LCK-CTRL	0.873505	0.37846	28.4229	0.0284806	0.0440082
Q9D7X3	LCK-CTRL	0.755798	0.216122	33.4229	0.00135126	0.00323475
Q9D7X8	LCK-CTRL	0.456297	0.25532	32.4229	0.0832642	0.110213
Q9D819	LCK-CTRL	1.08455	0.235686	32.4229	6.14107e-05	0.000227355
Q9D823	LCK-CTRL	-0.0502523	0.231849	33.4229	0.829724	0.838151
Q9D832	LCK-CTRL	0.736483	0.255188	32.4229	0.00688762	0.0130252
Q9D855	LCK-CTRL	0.343853	0.216137	32.4229	0.121336	0.15284
Q9D880	LCK-CTRL	0.559356	0.244702	32.4229	0.0289372	0.0444312
Q9D883	LCK-CTRL	0.322541	0.220898	32.4229	0.153876	0.187357
Q9D892	LCK-CTRL	0.768098	0.227105	32.4229	0.00189214	0.00434417
Q9D898	LCK-CTRL	0.675213	0.235923	33.4229	0.00721222	0.0134719
Q9D8B3	LCK-CTRL	0.808847	0.337873	25.4229	0.0243539	0.0383908
Q9D8B6	LCK-CTRL	0.291725	0.218731	32.4229	0.191592	0.225135
Q9D8B7	LCK-CTRL	0.844762	0.240414	33.4229	0.00129088	0.00312094
Q9D8E6	LCK-CTRL	0.092839	0.232641	33.4229	0.692384	0.713583
Q9D8N0	LCK-CTRL	0.755465	0.241462	33.4229	0.00362908	0.00753361
Q9D8U8	LCK-CTRL	0.35342	0.27163	31.6527	0.202613	0.236262
Q9D8W7	LCK-CTRL	0.622366	0.229074	33.4229	0.010359	0.0184122
Q9D8Y0	LCK-CTRL	0.40305	0.239483	32.4229	0.101983	0.131567
Q9D906	LCK-CTRL	0.732775	0.284073	32.4229	0.014625	0.0247866
Q9D924	LCK-CTRL	0.471357	0.225924	33.4229	0.0446522	0.0645864
Q9D967	LCK-CTRL	1.26731	0.300116	31.4723	0.000191428	0.000617766
Q9DA37	LCK-CTRL	1.13895	0.349019	25.4229	0.00313612	0.00663665
Q9DAK9	LCK-CTRL	1.51072	0.233153	32.4229	2.56854e-07	2.02423e-06
Q9DAM7	LCK-CTRL	0.144434	0.252348	33.4229	0.570907	0.600839
Q9DAR7	LCK-CTRL	1.0449	0.265404	33.4229	0.000395942	0.00113541
Q9DAS9	LCK-CTRL	0.459487	0.222492	33.4229	0.0467322	0.0672255
Q9DB05	LCK-CTRL	0.548093	0.283833	32.4229	0.0622603	0.0858925
Q9DB20	LCK-CTRL	0.402207	0.23859	32.4229	0.101443	0.130948
Q9DB27	LCK-CTRL	0.669529	0.235072	32.4229	0.00757445	0.0140438
Q9DB34	LCK-CTRL	0.537667	0.349806	33.4229	0.133697	0.166493
Q9DB60	LCK-CTRL	0.722201	0.236639	33.4229	0.0044345	0.00892755
Q9DB73	LCK-CTRL	0.598179	0.229604	32.4229	0.0137499	0.0234305
Q9DB77	LCK-CTRL	0.184349	0.243861	33.4229	0.454968	0.488214
Q9DBC7	LCK-CTRL	0.982581	0.228985	32.4229	0.000150412	0.000503214
Q9DBE8	LCK-CTRL	1.09962	0.238503	33.4229	5.64479e-05	0.000211003
Q9DBF1	LCK-CTRL	0.306234	0.23814	33.4229	0.207301	0.240751
Q9DBG3	LCK-CTRL	0.503069	0.237967	33.4229	0.0420561	0.0615922
Q9DBG6	LCK-CTRL	0.689567	0.221253	33.4229	0.00374581	0.0077306
Q9DBH5	LCK-CTRL	1.17334	0.274263	32.5818	0.000154856	0.00051337
Q9DBJ1	LCK-CTRL	0.363858	0.242667	32.4229	0.143442	0.176619
Q9DBP5	LCK-CTRL	0.481557	0.220364	32.4229	0.0362029	0.0542175
Q9DBS2	LCK-CTRL	0.329696	0.259758	32.4229	0.21339	0.246254
Q9DBT5	LCK-CTRL	1.19671	0.301162	32.4229	0.000370834	0.00107897
Q9DBZ5	LCK-CTRL	0.878129	0.217211	32.4229	0.000305087	0.000918199
Q9DC07	LCK-CTRL	1.32479	0.257212	32.4229	1.23903e-05	6.03785e-05
Q9DC16	LCK-CTRL	0.433703	0.337295	25.4229	0.210092	0.243346
Q9DC53	LCK-CTRL	0.723866	0.230421	33.4229	0.00350937	0.00734082
Q9DC61	LCK-CTRL	0.247344	0.237759	33.4229	0.305662	0.339314
Q9DC69	LCK-CTRL	0.385568	0.239529	33.4229	0.116871	0.147983
Q9DC70	LCK-CTRL	0.392871	0.236526	33.4229	0.106066	0.135954
Q9DCC4	LCK-CTRL	0.977013	0.220246	33.4229	9.40524e-05	0.000334612
Q9DCD0	LCK-CTRL	0.456476	0.245758	33.4229	0.0720815	0.0972944
Q9DCJ5	LCK-CTRL	0.528847	0.237027	32.4229	0.0327074	0.0494566
Q9DCJ7	LCK-CTRL	-0.121885	0.21677	32.4229	0.577793	0.606918
Q9DCJ9	LCK-CTRL	0.122891	0.271044	32.4229	0.653282	0.67583
Q9DCL8	LCK-CTRL	1.82363	0.650002	29.6544	0.0087818	0.0159988
Q9DCL9	LCK-CTRL	0.938159	0.245156	33.4229	0.000540731	0.00148521
Q9DCN2	LCK-CTRL	0.332833	0.233485	33.4229	0.163286	0.196734
Q9DCP2	LCK-CTRL	0.457065	0.235515	32.4229	0.06103	0.0842484
Q9DCS2	LCK-CTRL	0.90114	0.233213	33.4229	0.000486835	0.00135177
Q9DCS9	LCK-CTRL	0.471967	0.236301	33.4229	0.0539847	0.0759605
Q9DCT2	LCK-CTRL	0.221115	0.267164	33.4229	0.413746	0.447713
Q9DCT8	LCK-CTRL	1.19253	0.256597	32.4229	5.37701e-05	0.000202494
Q9DCU2	LCK-CTRL	0.43439	0.273816	27.441	0.1241	0.155927
Q9DCW4	LCK-CTRL	0.406245	0.246916	33.4229	0.109287	0.13951
Q9DCX2	LCK-CTRL	0.310794	0.236037	33.4229	0.196891	0.23016
Q9DCZ4	LCK-CTRL	0.348811	0.247858	33.4229	0.168569	0.201796
Q9EP69	LCK-CTRL	1.0448	0.235619	33.4229	9.4525e-05	0.000335748
Q9EPJ9	LCK-CTRL	0.836084	0.217163	32.4229	0.000524581	0.00144557
Q9EPK7	LCK-CTRL	1.54967	0.220527	32.4229	5.35945e-08	5.62927e-07
Q9EPL8	LCK-CTRL	1.73588	0.243571	32.4229	4.04173e-08	4.53502e-07
Q9EPN1	LCK-CTRL	1.56345	0.218661	33.4229	3.18118e-08	3.62522e-07
Q9EPU0	LCK-CTRL	1.43035	0.243196	32.4229	1.45829e-06	9.22181e-06
Q9EPW0	LCK-CTRL	1.84429	0.237431	33.4229	5.48944e-09	8.70355e-08
Q9EQ06	LCK-CTRL	0.507449	0.278192	32.4229	0.0773662	0.10366
Q9EQ20	LCK-CTRL	0.126907	0.232996	33.4229	0.589594	0.618127
Q9EQ80	LCK-CTRL	0.81156	0.255758	32.4229	0.00329305	0.00692807
Q9EQF6	LCK-CTRL	0.242659	0.245689	33.4229	0.330413	0.363289
Q9EQH3	LCK-CTRL	0.736264	0.228839	33.4229	0.00287209	0.00618041
Q9EQI8	LCK-CTRL	0.154605	0.25731	33.4229	0.551993	0.581773
Q9EQQ9	LCK-CTRL	1.76837	0.230636	32.4229	8.90609e-09	1.26536e-07
Q9EQU5	LCK-CTRL	0.0677633	0.303129	32.4229	0.824513	0.834062
Q9EQZ6	LCK-CTRL	0.808675	0.251351	33.4229	0.00287271	0.00618041
Q9ER00	LCK-CTRL	0.962156	0.219522	32.4229	0.000115512	0.000398643
Q9ER72	LCK-CTRL	0.500766	0.362828	25.4229	0.17955	0.213045
Q9ERD7	LCK-CTRL	1.06686	0.241047	33.4229	9.68577e-05	0.00034292
Q9ERI6	LCK-CTRL	0.766601	0.239482	32.4229	0.00306045	0.00652021
Q9ERK4	LCK-CTRL	0.932575	0.260244	33.4229	0.00106575	0.00265891
Q9ERL9	LCK-CTRL	1.44698	0.231404	32.4229	4.94472e-07	3.59437e-06
Q9ERS2	LCK-CTRL	0.386196	0.222667	32.4229	0.0923441	0.120843
Q9ERU9	LCK-CTRL	1.52423	0.231635	32.4229	1.92126e-07	1.60854e-06
Q9ES28	LCK-CTRL	0.900309	0.234902	32.4229	0.000550603	0.0015059
Q9ES89	LCK-CTRL	0.474456	0.225089	32.4229	0.0428614	0.0624789
Q9ES97	LCK-CTRL	0.750211	0.227322	33.4229	0.00230306	0.00513024
Q9ESJ4	LCK-CTRL	1.77266	0.283351	32.4229	4.90232e-07	3.57543e-06
Q9ESN6	LCK-CTRL	1.04772	0.256815	32.4229	0.000274781	0.000840868
Q9ESN9	LCK-CTRL	1.53549	0.229248	32.4229	1.37043e-07	1.21252e-06
Q9ESW4	LCK-CTRL	0.476067	0.233979	33.4229	0.0498813	0.0709625
Q9ESX4	LCK-CTRL	0.336805	0.218483	33.4229	0.132595	0.165404
Q9ET77	LCK-CTRL	1.32105	0.252966	32.4229	1.00447e-05	5.05238e-05
Q9JHI5	LCK-CTRL	0.160866	0.219827	32.4229	0.469558	0.501901
Q9JHK4	LCK-CTRL	0.67982	0.227621	32.4229	0.00533632	0.0104529
Q9JHR7	LCK-CTRL	0.495945	0.273403	32.4229	0.0789468	0.105584
Q9JHU4	LCK-CTRL	1.49888	0.223815	33.4229	1.1828e-07	1.09197e-06
Q9JI18	LCK-CTRL	1.26644	0.36733	25.4229	0.00197964	0.00452608
Q9JI46	LCK-CTRL	0.891097	0.257223	33.4229	0.00147787	0.00349955
Q9JI90	LCK-CTRL	2.47131	0.298236	32.4229	1.64204e-09	3.48483e-08
Q9JI91	LCK-CTRL	2.85593	0.237729	33.4229	1.12395e-13	5.63089e-11
Q9JIA1	LCK-CTRL	0.496767	0.240802	33.4229	0.0469541	0.0675004
Q9JIF0	LCK-CTRL	1.25817	0.229983	33.4229	4.423e-06	2.50065e-05
Q9JIF7	LCK-CTRL	1.17726	0.24237	32.4229	2.92021e-05	0.000123587
Q9JIG8	LCK-CTRL	0.522513	0.218763	32.4229	0.0229046	0.0365272
Q9JII6	LCK-CTRL	0.0833122	0.237955	32.4229	0.728515	0.745901
Q9JIK5	LCK-CTRL	-0.0520921	0.340365	25.4229	0.879569	0.883202
Q9JIS5	LCK-CTRL	0.755354	0.241276	33.4229	0.00361053	0.00750222
Q9JIX8	LCK-CTRL	-0.106388	0.283731	32.4229	0.710131	0.729468
Q9JIZ9	LCK-CTRL	2.62303	0.243754	33.4229	2.135e-12	2.49809e-10
Q9JJ69	LCK-CTRL	2.30264	0.24531	32.4229	9.16364e-11	3.51755e-09
Q9JJG6	LCK-CTRL	0.460998	0.319833	25.4229	0.161686	0.195236
Q9JJI8	LCK-CTRL	0.26893	0.22862	32.4229	0.248032	0.281919
Q9JJK2	LCK-CTRL	0.588205	0.256258	32.4229	0.0283241	0.0437972
Q9JJR8	LCK-CTRL	0.73272	0.241636	32.4229	0.00474644	0.00942396
Q9JJV2	LCK-CTRL	0.956408	0.231607	32.4229	0.000238571	0.000743581
Q9JJV5	LCK-CTRL	1.34376	0.290208	32.4229	5.65119e-05	0.000211003
Q9JJY3	LCK-CTRL	1.79947	0.268775	32.4229	1.38182e-07	1.21252e-06
Q9JK48	LCK-CTRL	0.86512	0.249961	32.4229	0.00152992	0.00360718
Q9JKB1	LCK-CTRL	0.800658	0.222312	32.4199	0.0010438	0.00261514
Q9JKC6	LCK-CTRL	0.441218	0.210447	33.4229	0.0436769	0.0633301
Q9JKD3	LCK-CTRL	0.709588	0.212256	33.4229	0.00205266	0.00466862
Q9JKK7	LCK-CTRL	0.912795	0.230107	32.4229	0.000378007	0.00109402
Q9JKR6	LCK-CTRL	0.158623	0.219211	32.4229	0.474495	0.506436
Q9JKY5	LCK-CTRL	1.16264	0.228207	33.4229	1.35155e-05	6.41473e-05
Q9JL56	LCK-CTRL	0.558862	0.223475	33.4229	0.0174654	0.0288409
Q9JL62	LCK-CTRL	0.617154	0.261503	33.4229	0.024259	0.0382687
Q9JLB0	LCK-CTRL	2.67032	0.247461	33.4229	1.98539e-12	2.49809e-10
Q9JLC8	LCK-CTRL	1.79305	0.256554	33.4229	5.06394e-08	5.37859e-07
Q9JLI8	LCK-CTRL	1.25241	0.288583	31.4229	0.000137722	0.000465745
Q9JLM8	LCK-CTRL	0.752181	0.22901	32.4229	0.00245535	0.00539388
Q9JLN9	LCK-CTRL	0.889417	0.249314	33.4229	0.00111385	0.00276307
Q9JLV5	LCK-CTRL	0.965662	0.226132	33.4229	0.0001522	0.0005061
Q9JLZ3	LCK-CTRL	0.244284	0.25333	33.4229	0.341827	0.374333
Q9JM14	LCK-CTRL	0.526239	0.262607	32.4229	0.0534952	0.0754172
Q9JM52	LCK-CTRL	2.20519	0.31084	32.4229	4.43107e-08	4.89655e-07
Q9JM76	LCK-CTRL	0.791172	0.231366	33.4229	0.00166916	0.0038811
Q9JMA1	LCK-CTRL	1.13101	0.241599	32.4229	4.87377e-05	0.00018643
Q9JMC3	LCK-CTRL	1.04914	0.244977	33.4229	0.000146891	0.000492939
Q9JME5	LCK-CTRL	0.685244	0.237236	32.4229	0.00684596	0.0129576
Q9JMG7	LCK-CTRL	0.662587	0.224641	32.4229	0.00586547	0.0113271
Q9JMH6	LCK-CTRL	0.641088	0.227572	32.4229	0.00818651	0.0149831
Q9JMH9	LCK-CTRL	0.95734	0.225042	32.4229	0.000167212	0.000549001
Q9QUG9	LCK-CTRL	2.01762	0.23971	33.4229	9.07306e-10	2.23054e-08
Q9QUI0	LCK-CTRL	1.06592	0.221711	32.4229	3.37436e-05	0.000139567
Q9QUJ7	LCK-CTRL	1.09842	0.226415	33.4229	2.77726e-05	0.000118685
Q9QUM9	LCK-CTRL	0.41514	0.238067	32.4229	0.0906711	0.119009
Q9QUP5	LCK-CTRL	0.442172	0.253131	33.4229	0.0898555	0.11801
Q9QUR6	LCK-CTRL	1.01807	0.218443	33.4229	4.87271e-05	0.00018643
Q9QUR7	LCK-CTRL	0.578584	0.224802	32.4229	0.0148283	0.0250536
Q9QVP9	LCK-CTRL	1.89858	0.252899	32.4229	1.38921e-08	1.78799e-07
Q9QWI6	LCK-CTRL	0.978864	0.240026	33.4229	0.000264736	0.000816984
Q9QWL7	LCK-CTRL	0.537343	0.509317	32.4229	0.299212	0.33266
Q9QWY8	LCK-CTRL	1.44464	0.293213	33.4229	2.22121e-05	9.87807e-05
Q9QX47	LCK-CTRL	0.0494598	0.222537	32.4229	0.82551	0.834665
Q9QXB9	LCK-CTRL	1.08221	0.227166	32.4229	3.83263e-05	0.000154434
Q9QXL2	LCK-CTRL	0.890244	0.218829	33.4229	0.000272371	0.000837213
Q9QXS1	LCK-CTRL	1.51221	0.217015	33.4229	5.37714e-08	5.62927e-07
Q9QXS6	LCK-CTRL	1.66544	0.214844	32.4229	7.05178e-09	1.04961e-07
Q9QXY6	LCK-CTRL	0.377082	0.252517	32.4229	0.145028	0.17827
Q9QXZ0	LCK-CTRL	1.34148	0.221194	33.4229	7.58785e-07	5.18819e-06
Q9QY76	LCK-CTRL	0.525362	0.211522	32.4229	0.0183535	0.0300805
Q9QY81	LCK-CTRL	-0.440729	0.315722	30.4809	0.172817	0.206287
Q9QYA2	LCK-CTRL	0.46172	0.262071	32.4229	0.0875285	0.115438
Q9QYB1	LCK-CTRL	0.633848	0.247988	32.4229	0.0154712	0.0259593
Q9QYB5	LCK-CTRL	0.966022	0.253542	33.4229	0.000566724	0.00154036
Q9QYB8	LCK-CTRL	1.27999	0.240816	32.4229	7.64916e-06	3.99436e-05
Q9QYC0	LCK-CTRL	1.22212	0.223725	33.4229	4.53076e-06	2.54841e-05
Q9QYF9	LCK-CTRL	0.495978	0.249374	33.4229	0.0549504	0.0771209
Q9QYG0	LCK-CTRL	0.311042	0.263988	33.4229	0.247022	0.280917
Q9QYJ0	LCK-CTRL	1.19003	0.232593	33.4229	1.2673e-05	6.13697e-05
Q9QYR6	LCK-CTRL	1.27559	0.22842	32.4229	3.47649e-06	2.01232e-05
Q9QYS2	LCK-CTRL	1.10994	0.236924	33.4229	4.53772e-05	0.000176979
Q9QYX7	LCK-CTRL	0.801364	0.29624	31.5254	0.0109171	0.0192635
Q9QZ06	LCK-CTRL	1.03332	0.242794	32.4229	0.000166298	0.000547159
Q9QZ88	LCK-CTRL	0.978479	0.2313	33.4229	0.000170866	0.000558828
Q9QZB7	LCK-CTRL	0.612854	0.219945	32.4229	0.00883511	0.0160826
Q9QZE5	LCK-CTRL	0.919147	0.256941	33.4229	0.00108413	0.00270167
[truncated: 192 more rows]

## Sheet: H2B-NES
Gene Symbol	Description	Cellular Component	Protein	Label	log2FC	SE	DF	pvalue	adj.pvalue	issue	sig
Cul4b	Cullin-4B OS=Mus musculus OX=10090 GN=Cul4b PE=1 SV=1	cytosol;nucleus;other cell component	A2A432	H2B-NES	0.699966	0.171128	5	0.00944408	0.0611894	NA	0
Tanc2	Protein TANC2 OS=Mus musculus OX=10090 GN=Tanc2 PE=1 SV=1	other cell component	A2A690	H2B-NES	-0.343744	0.167456	6	0.0859149	0.164461	NA	0
Gpatch8	G patch domain-containing protein 8 OS=Mus musculus OX=10090 GN=Gpatch8 PE=1 SV=1	NA	A2A6A1	H2B-NES	0.534893	0.184216	5	0.0336488	0.0992286	NA	0
Map7d2	MAP7 domain-containing protein 2 OS=Mus musculus OX=10090 GN=Map7d2 PE=1 SV=1	cytoskeleton	A2AG50	H2B-NES	-0.875579	0.414538	6	0.0791342	0.156831	NA	0
Ryr3	Ryanodine receptor 3 OS=Mus musculus OX=10090 GN=Ryr3 PE=1 SV=1	plasma membrane;other membranes;cytosol;cytoskeleton;ER/Golgi;other cell component	A2AGL3	H2B-NES	-0.651459	0.24102	5	0.0426348	0.110129	NA	0
Ckap5	Cytoskeleton-associated protein 5 OS=Mus musculus OX=10090 GN=Ckap5 PE=1 SV=1	plasma membrane;other membranes;cytoskeleton;nucleus;other cell component	A2AGT5	H2B-NES	0.585967	0.223581	5	0.0470505	0.114319	NA	0
Lzts3	Leucine zipper putative tumor suppressor 3 OS=Mus musculus OX=10090 GN=Lzts3 PE=1 SV=1	cytoskeleton;other cell component	A2AHG0	H2B-NES	-1.68853	0.453802	6	0.00984248	0.0615546	NA	0
Ajm1	Apical junction component 1 homolog OS=Mus musculus OX=10090 GN=Ajm1 PE=1 SV=1	plasma membrane;other membranes;other cell component	A2AJA9	H2B-NES	-0.706332	0.29713	5	0.0633859	0.135066	NA	0
Rap1gap	Rap1 GTPase-activating protein 1 OS=Mus musculus OX=10090 GN=Rap1gap PE=1 SV=2	other membranes;cytosol;ER/Golgi;other cytoplasmic organelle;other cell component	A2ALS5	H2B-NES	-0.819954	0.217578	6	0.00930446	0.0607108	NA	0
Ubr4	E3 ubiquitin-protein ligase UBR4 OS=Mus musculus OX=10090 GN=Ubr4 PE=1 SV=1	other membranes;cytosol;cytoskeleton;nucleus	A2AN08	H2B-NES	-0.112685	0.117107	5	0.380122	0.476683	NA	0
Ankrd63	Ankyrin repeat domain-containing protein 63 OS=Mus musculus OX=10090 GN=Ankrd63 PE=1 SV=1	NA	A2ARS0	H2B-NES	-0.258162	0.155046	6	0.146953	0.237935	NA	0
Rabgap1	Rab GTPase-activating protein 1 OS=Mus musculus OX=10090 GN=Rabgap1 PE=1 SV=1	cytosol;cytoskeleton	A2AWA9	H2B-NES	-0.0631594	0.241905	5	0.804434	0.855392	NA	0
Kalrn	Kalirin OS=Mus musculus OX=10090 GN=Kalrn PE=1 SV=1	cytosol;cytoskeleton;nucleus;other cell component	A2CG49	H2B-NES	-0.675851	0.553388	2	0.346401	0.444952	NA	0
Fbxl16	F-box/LRR-repeat protein 16 OS=Mus musculus OX=10090 GN=Fbxl16 PE=1 SV=1	other cell component	A2RT62	H2B-NES	-0.223986	0.236691	6	0.38052	0.476683	NA	0
Exoc6b	Exocyst complex component 6B OS=Mus musculus OX=10090 GN=Exoc6b PE=1 SV=1	other membranes;other cell component	A6H5Z3	H2B-NES	-0.313359	0.216388	6	0.197741	0.292003	NA	0
Armt1	Damage-control phosphatase ARMT1 OS=Mus musculus OX=10090 GN=Armt1 PE=1 SV=1	NA	A6H630	H2B-NES	-0.188734	0.316924	2.05101	0.610588	0.691577	NA	0
Rabgap1l	Rab GTPase-activating protein 1-like OS=Mus musculus OX=10090 GN=Rabgap1l PE=1 SV=1	ER/Golgi;nucleus;other cytoplasmic organelle;other cell component	A6H6A9	H2B-NES	-0.607948	0.431875	3.00001	0.253947	0.351234	NA	0
Ptprs	Receptor-type tyrosine-protein phosphatase S OS=Mus musculus OX=10090 GN=Ptprs PE=1 SV=1	plasma membrane;other membranes;cytosol;ER/Golgi;other cell component	B0V2N1	H2B-NES	0.412957	0.219284	5	0.118388	0.203781	NA	0
Nhsl2	NHS-like protein 2 OS=Mus musculus OX=10090 GN=Nhsl2 PE=1 SV=2	NA	B1AXH1	H2B-NES	-1.23878	0.350741	2	0.0716552	0.147108	NA	0
Usp24	Ubiquitin carboxyl-terminal hydrolase 24 OS=Mus musculus OX=10090 GN=Usp24 PE=1 SV=1	cytosol;nucleus	B1AY13	H2B-NES	-0.973844	0.319431	2	0.0928494	0.172034	NA	0
Dlgap4	Disks large-associated protein 4 OS=Mus musculus OX=10090 GN=Dlgap4 PE=1 SV=1	plasma membrane;other membranes;other cell component	B1AZP2	H2B-NES	-0.848457	0.186766	5	0.0061524	0.0476081	NA	1
Cad	CAD protein OS=Mus musculus OX=10090 GN=Cad PE=1 SV=1	cytosol;nucleus;other cell component	B2RQC6	H2B-NES	-0.0249047	0.212155	5	0.911121	0.938847	NA	0
Gnai1	Guanine nucleotide-binding protein G(i) subunit alpha-1 OS=Mus musculus OX=10090 GN=Gnai1 PE=1 SV=1	plasma membrane;other membranes;cytoskeleton;nucleus;other cell component	B2RSH2	H2B-NES	0.326341	0.296821	5	0.321667	0.420744	NA	0
Plxnb2	Plexin-B2 OS=Mus musculus OX=10090 GN=Plxnb2 PE=1 SV=1	plasma membrane;other membranes;other cell component	B2RXS4	H2B-NES	0.122103	0.524129	2	0.837461	0.880971	NA	0
Rbm25	RNA-binding protein 25 OS=Mus musculus OX=10090 GN=Rbm25 PE=1 SV=2	nucleus;other cell component	B2RY56	H2B-NES	1.64689	0.273404	5	0.00181391	0.0226912	NA	1
Osbpl8	Oxysterol-binding protein-related protein 8 OS=Mus musculus OX=10090 GN=Osbpl8 PE=1 SV=1	other membranes;cytosol;ER/Golgi;nucleus;other cell component	B9EJ86	H2B-NES	-0.716571	0.250848	5	0.0355481	0.10233	NA	0
Cttnbp2	Cortactin-binding protein 2 OS=Mus musculus OX=10090 GN=Cttnbp2 PE=1 SV=2	cytoskeleton;ER/Golgi;other cell component	B9EJA2	H2B-NES	-0.606997	0.210888	6	0.0281206	0.092114	NA	0
Ptprz1	Receptor-type tyrosine-protein phosphatase zeta OS=Mus musculus OX=10090 GN=Ptprz1 PE=1 SV=1	non-structural extracellular;extracellular matrix;plasma membrane;other membranes;other cell component	B9EKR1	H2B-NES	0.394433	0.228626	6	0.135243	0.224719	NA	0
Safb	Scaffold attachment factor B1 OS=Mus musculus OX=10090 GN=Safb PE=1 SV=2	nucleus	D3YXK2	H2B-NES	2.31875	0.167719	5	3.55551e-05	0.00193447	NA	1
Pgbd5	PiggyBac transposable element-derived protein 5 OS=Mus musculus OX=10090 GN=Pgbd5 PE=1 SV=1	nucleus	D3YZI9	H2B-NES	-0.0354109	0.244809	5	0.890639	0.922582	NA	0
Ccdc6	Coiled-coil domain-containing protein 6 OS=Mus musculus OX=10090 GN=Ccdc6 PE=1 SV=1	cytosol;cytoskeleton	D3YZP9	H2B-NES	0.0257968	0.149466	5	0.86974	0.906671	NA	0
Ptrhd1	Putative peptidyl-tRNA hydrolase PTRHD1 OS=Mus musculus OX=10090 GN=Ptrhd1 PE=1 SV=1	NA	D3Z4S3	H2B-NES	0.447413	0.14445	5	0.0269339	0.0903762	NA	0
Gls	Glutaminase kidney isoform, mitochondrial OS=Mus musculus OX=10090 GN=Gls PE=1 SV=1	cytosol;mitochondrion;other cell component	D3Z7P3	H2B-NES	0.764187	0.191813	5	0.0104887	0.0628483	NA	0
Fga	Fibrinogen alpha chain OS=Mus musculus OX=10090 GN=Fga PE=1 SV=1	non-structural extracellular;plasma membrane;other membranes;ER/Golgi;other cell component	E9PV24	H2B-NES	-0.236954	0.139569	5	0.150312	0.241548	NA	0
Gcn1	eIF-2-alpha kinase activator GCN1 OS=Mus musculus OX=10090 GN=Gcn1 PE=1 SV=1	cytosol;other cell component	E9PVA8	H2B-NES	0.0203925	0.149872	6	0.896219	0.925972	NA	0
Pi4ka	Phosphatidylinositol 4-kinase alpha OS=Mus musculus OX=10090 GN=Pi4ka PE=1 SV=2	plasma membrane;other membranes;ER/Golgi;other cell component	E9Q3L2	H2B-NES	-0.553843	0.221865	5	0.0547371	0.123284	NA	0
Ryr2	Ryanodine receptor 2 OS=Mus musculus OX=10090 GN=Ryr2 PE=1 SV=1	plasma membrane;other membranes;cytosol;cytoskeleton;ER/Golgi;nucleus;other cell component	E9Q401	H2B-NES	-0.309698	0.220729	5	0.219542	0.315451	NA	0
Wdfy1	WD repeat and FYVE domain-containing protein 1 OS=Mus musculus OX=10090 GN=Wdfy1 PE=1 SV=1	cytosol;nucleus;other cytoplasmic organelle	E9Q4P1	H2B-NES	0.600577	0.283945	5	0.0880488	0.166597	NA	0
Pde8b	High affinity cAMP-specific and IBMX-insensitive 3',5'-cyclic phosphodiesterase 8B OS=Mus musculus OX=10090 GN=Pde8b PE=1 SV=1	NA	E9Q4S1	H2B-NES	-1.07799	0.263154	6	0.0063831	0.0481077	NA	1
Myo1e	Unconventional myosin-Ie OS=Mus musculus OX=10090 GN=Myo1e PE=1 SV=1	plasma membrane;other membranes;cytoskeleton;other cell component	E9Q634	H2B-NES	0.346115	0.260578	6	0.232381	0.329766	NA	0
Ube4a	Ubiquitin conjugation factor E4 A OS=Mus musculus OX=10090 GN=Ube4a PE=1 SV=1	nucleus;other cell component	E9Q735	H2B-NES	0.00184787	0.270345	5	0.994811	0.995424	NA	0
Numa1	Nuclear mitotic apparatus protein 1 OS=Mus musculus OX=10090 GN=Numa1 PE=1 SV=1	plasma membrane;other membranes;cytosol;cytoskeleton;ER/Golgi;nucleus;other cell component	E9Q7G0	H2B-NES	1.99079	0.215209	5	0.000248072	0.00641071	NA	1
Fry	Protein furry homolog OS=Mus musculus OX=10090 GN=Fry PE=1 SV=1	cytoskeleton;other cell component	E9Q8I9	H2B-NES	-0.710947	0.286567	6	0.0477463	0.114663	NA	0
Syngap1	Ras/Rap GTPase-activating protein SynGAP OS=Mus musculus OX=10090 GN=Syngap1 PE=1 SV=2	plasma membrane;other membranes;other cell component	F6SEU4	H2B-NES	-0.883015	0.176886	6	0.00247198	0.0274292	NA	1
Tpr	Nucleoprotein TPR OS=Mus musculus OX=10090 GN=Tpr PE=1 SV=1	other membranes;cytoskeleton;nucleus;other cell component	F6ZDS4	H2B-NES	2.11718	0.291232	3.09852	0.00481397	0.0407528	NA	1
Farp1	FERM, ARHGEF and pleckstrin domain-containing protein 1 OS=Mus musculus OX=10090 GN=Farp1 PE=1 SV=1	plasma membrane;other membranes;cytosol;cytoskeleton;other cell component	F8VPU2	H2B-NES	0.693771	0.324451	2	0.165918	0.258866	NA	0
Arfgef1	Brefeldin A-inhibited guanine nucleotide-exchange protein 1 OS=Mus musculus OX=10090 GN=Arfgef1 PE=1 SV=1	other membranes;cytosol;ER/Golgi;nucleus;other cell component	G3X9K3	H2B-NES	-0.527374	0.186778	4.99679	0.0369814	0.103759	NA	0
Atp2b1	Plasma membrane calcium-transporting ATPase 1 OS=Mus musculus OX=10090 GN=Atp2b1 PE=1 SV=1	plasma membrane;other membranes;nucleus;other cell component	G5E829	H2B-NES	-0.193932	0.220436	6	0.412831	0.508021	NA	0
Ank3	Ankyrin-3 OS=Mus musculus OX=10090 GN=Ank3 PE=1 SV=1	plasma membrane;other membranes;cytosol;cytoskeleton;ER/Golgi;other cytoplasmic organelle;other cell component	G5E8K5	H2B-NES	-0.404035	0.22086	5	0.12687	0.214619	NA	0
Capn2	Calpain-2 catalytic subunit OS=Mus musculus OX=10090 GN=Capn2 PE=1 SV=4	plasma membrane;other membranes;cytosol;mitochondrion;ER/Golgi;nucleus;other cytoplasmic organelle;other cell component	O08529	H2B-NES	0.479383	0.267546	5	0.13316	0.222297	NA	0
Cacna2d1	Voltage-dependent calcium channel subunit alpha-2/delta-1 OS=Mus musculus OX=10090 GN=Cacna2d1 PE=1 SV=1	plasma membrane;other membranes;cytosol;ER/Golgi;other cell component	O08532	H2B-NES	0.414321	0.241778	5	0.147265	0.238154	NA	0
Bin1	Myc box-dependent-interacting protein 1 OS=Mus musculus OX=10090 GN=Bin1 PE=1 SV=1	plasma membrane;other membranes;cytosol;cytoskeleton;ER/Golgi;nucleus;other cytoplasmic organelle;other cell component	O08539	H2B-NES	0.64081	0.233164	5	0.0403905	0.107734	NA	0
Sec22b	Vesicle-trafficking protein SEC22b OS=Mus musculus OX=10090 GN=Sec22b PE=1 SV=3	other membranes;ER/Golgi;other cell component	O08547	H2B-NES	0.34535	0.148512	5	0.0675971	0.141085	NA	0
Dpysl2	Dihydropyrimidinase-related protein 2 OS=Mus musculus OX=10090 GN=Dpysl2 PE=1 SV=2	plasma membrane;other membranes;cytosol;cytoskeleton;other cell component	O08553	H2B-NES	-0.33326	0.238448	6	0.211719	0.30665	NA	0
Gtpbp1	GTP-binding protein 1 OS=Mus musculus OX=10090 GN=Gtpbp1 PE=1 SV=2	cytosol;other cytoplasmic organelle	O08582	H2B-NES	0.176975	0.172481	5	0.351919	0.449394	NA	0
Clta	Clathrin light chain A OS=Mus musculus OX=10090 GN=Clta PE=1 SV=2	plasma membrane;other membranes;cytoskeleton;ER/Golgi;other cell component	O08585	H2B-NES	-0.439058	0.135805	5	0.0231283	0.0858649	NA	0
Stxbp1	Syntaxin-binding protein 1 OS=Mus musculus OX=10090 GN=Stxbp1 PE=1 SV=2	plasma membrane;other membranes;cytosol;cytoskeleton;nucleus;other cell component	O08599	H2B-NES	0.52204	0.231611	5	0.0739096	0.149802	NA	0
Capn5	Calpain-5 OS=Mus musculus OX=10090 GN=Capn5 PE=1 SV=1	other cell component	O08688	H2B-NES	0.763016	0.369275	6	0.0843232	0.163003	NA	0
Prdx6	Peroxiredoxin-6 OS=Mus musculus OX=10090 GN=Prdx6 PE=1 SV=3	cytosol;nucleus;other cytoplasmic organelle;other cell component	O08709	H2B-NES	0.566623	0.198115	5	0.0354035	0.102254	NA	0
Dld	Dihydrolipoyl dehydrogenase, mitochondrial OS=Mus musculus OX=10090 GN=Dld PE=1 SV=2	cytoskeleton;mitochondrion;nucleus;other cytoplasmic organelle;other cell component	O08749	H2B-NES	0.805884	0.28919	5	0.0385955	0.106016	NA	0
Hsd17b10	3-hydroxyacyl-CoA dehydrogenase type-2 OS=Mus musculus OX=10090 GN=Hsd17b10 PE=1 SV=4	mitochondrion;ER/Golgi	O08756	H2B-NES	0.865278	0.211696	5	0.00947127	0.0611894	NA	0
Ube3a	Ubiquitin-protein ligase E3A OS=Mus musculus OX=10090 GN=Ube3a PE=1 SV=2	cytosol;nucleus;other cell component	O08759	H2B-NES	0.20896	0.301731	6	0.514496	0.604348	NA	0
Tcof1	Treacle protein OS=Mus musculus OX=10090 GN=Tcof1 PE=1 SV=1	cytosol;nucleus	O08784	H2B-NES	0.38019	0.148415	6	0.0428119	0.110161	NA	0
Dctn1	Dynactin subunit 1 OS=Mus musculus OX=10090 GN=Dctn1 PE=1 SV=3	non-structural extracellular;cytosol;cytoskeleton;nucleus;other cell component	O08788	H2B-NES	0.36183	0.204962	5	0.13777	0.227223	NA	0
Prdx4	Peroxiredoxin-4 OS=Mus musculus OX=10090 GN=Prdx4 PE=1 SV=1	non-structural extracellular;cytosol;ER/Golgi;other cell component	O08807	H2B-NES	0.282301	0.126645	5	0.0762532	0.152974	NA	0
Eftud2	116 kDa U5 small nuclear ribonucleoprotein component OS=Mus musculus OX=10090 GN=Eftud2 PE=1 SV=1	cytosol;nucleus;other cell component	O08810	H2B-NES	1.8876	0.31562	5	0.00187308	0.0231367	NA	1
Faah	Fatty-acid amide hydrolase 1 OS=Mus musculus OX=10090 GN=Faah PE=1 SV=1	other membranes;ER/Golgi	O08914	H2B-NES	0.752649	0.175727	5	0.00784056	0.0553916	NA	0
Flot1	Flotillin-1 OS=Mus musculus OX=10090 GN=Flot1 PE=1 SV=1	plasma membrane;other membranes;cytoskeleton;nucleus;other cytoplasmic organelle;other cell component	O08917	H2B-NES	0.52117	0.227617	6	0.0619715	0.132813	NA	0
Mras	Ras-related protein M-Ras OS=Mus musculus OX=10090 GN=Mras PE=1 SV=1	plasma membrane;other membranes	O08989	H2B-NES	0.575325	0.284889	6	0.0899667	0.168441	NA	0
Psmb1	Proteasome subunit beta type-1 OS=Mus musculus OX=10090 GN=Psmb1 PE=1 SV=1	cytosol;nucleus;other cell component	O09061	H2B-NES	0.265641	0.135563	6	0.0977581	0.178436	NA	0
Hdac1	Histone deacetylase 1 OS=Mus musculus OX=10090 GN=Hdac1 PE=1 SV=1	cytosol;nucleus;other cell component	O09106	H2B-NES	2.21343	0.737271	1	0.204694	0.299121	NA	0
Ndufb11	NADH dehydrogenase [ubiquinone] 1 beta subcomplex subunit 11, mitochondrial OS=Mus musculus OX=10090 GN=Ndufb11 PE=1 SV=2	other membranes;mitochondrion	O09111	H2B-NES	0.260657	0.236181	6	0.312038	0.41158	NA	0
Gsto1	Glutathione S-transferase omega-1 OS=Mus musculus OX=10090 GN=Gsto1 PE=1 SV=2	extracellular matrix;other membranes;cytosol;nucleus;other cell component	O09131	H2B-NES	0.790453	0.183675	4.14134	0.0116909	0.0657614	NA	0
Agpat1	1-acyl-sn-glycerol-3-phosphate acyltransferase alpha OS=Mus musculus OX=10090 GN=Agpat1 PE=1 SV=1	other membranes;ER/Golgi	O35083	H2B-NES	0.240862	0.0877498	5.00001	0.0405564	0.107734	NA	0
Dpysl4	Dihydropyrimidinase-related protein 4 OS=Mus musculus OX=10090 GN=Dpysl4 PE=1 SV=1	other cell component	O35098	H2B-NES	0.389104	0.243304	5	0.17066	0.263918	NA	0
Phb2	Prohibitin-2 OS=Mus musculus OX=10090 GN=Phb2 PE=1 SV=1	plasma membrane;other membranes;mitochondrion;nucleus;other cell component	O35129	H2B-NES	0.843184	0.262493	5	0.0236703	0.0865706	NA	0
Ncam2	Neural cell adhesion molecule 2 OS=Mus musculus OX=10090 GN=Ncam2 PE=1 SV=1	plasma membrane;other membranes;nucleus;other cell component	O35136	H2B-NES	0.101517	0.241306	6	0.688627	0.758108	NA	0
Psmd4	26S proteasome non-ATPase regulatory subunit 4 OS=Mus musculus OX=10090 GN=Psmd4 PE=1 SV=1	cytosol;nucleus;other cell component	O35226	H2B-NES	0.554786	0.259317	5	0.0853806	0.164078	NA	0
Ptpn9	Tyrosine-protein phosphatase non-receptor type 9 OS=Mus musculus OX=10090 GN=Ptpn9 PE=1 SV=2	other cell component	O35239	H2B-NES	0.424956	0.216225	6	0.0969737	0.177334	NA	0
Exoc7	Exocyst complex component 7 OS=Mus musculus OX=10090 GN=Exoc7 PE=1 SV=2	plasma membrane;other membranes;cytosol;cytoskeleton;other cell component	O35250	H2B-NES	-0.774416	0.230388	6	0.0152042	0.0714378	NA	0
Dhx15	Pre-mRNA-splicing factor ATP-dependent RNA helicase DHX15 OS=Mus musculus OX=10090 GN=Dhx15 PE=1 SV=2	nucleus	O35286	H2B-NES	2.36712	0.244761	5	0.000200635	0.00555852	NA	1
Purb	Transcriptional activator protein Pur-beta OS=Mus musculus OX=10090 GN=Purb PE=1 SV=3	nucleus	O35295	H2B-NES	-0.158791	0.280468	5	0.595746	0.678288	NA	0
Slc18a3	Vesicular acetylcholine transporter OS=Mus musculus OX=10090 GN=Slc18a3 PE=1 SV=1	plasma membrane;other membranes;ER/Golgi;other cell component	O35304	H2B-NES	0.576162	0.404191	6	0.203905	0.298635	NA	0
Kpna4	Importin subunit alpha-3 OS=Mus musculus OX=10090 GN=Kpna4 PE=1 SV=1	other membranes;nucleus;other cell component	O35343	H2B-NES	0.525406	0.213631	5	0.0572699	0.12638	NA	0
Kpna3	Importin subunit alpha-4 OS=Mus musculus OX=10090 GN=Kpna3 PE=1 SV=1	nucleus;other cell component	O35344	H2B-NES	0.110323	0.376254	5	0.781138	0.833328	NA	0
Anp32a	Acidic leucine-rich nuclear phosphoprotein 32 family member A OS=Mus musculus OX=10090 GN=Anp32a PE=1 SV=1	ER/Golgi;nucleus;other cell component	O35381	H2B-NES	2.7313	0.325872	5	0.000395944	0.00823167	NA	1
Exoc4	Exocyst complex component 4 OS=Mus musculus OX=10090 GN=Exoc4 PE=1 SV=2	plasma membrane;other membranes;ER/Golgi;other cell component	O35382	H2B-NES	-0.670394	0.218854	6	0.022134	0.0841686	NA	0
Pld3	Phospholipase D3 OS=Mus musculus OX=10090 GN=Pld3 PE=1 SV=1	other membranes;ER/Golgi;other cytoplasmic organelle	O35405	H2B-NES	0.665524	0.253361	6	0.039228	0.107363	NA	0
Prrt1	Proline-rich transmembrane protein 1 OS=Mus musculus OX=10090 GN=Prrt1 PE=1 SV=1	plasma membrane;other membranes;ER/Golgi;other cell component	O35449	H2B-NES	-1.24532	0.270938	6	0.00370627	0.0353877	NA	1
Fkbp8	Peptidyl-prolyl cis-trans isomerase FKBP8 OS=Mus musculus OX=10090 GN=Fkbp8 PE=1 SV=2	other membranes;cytosol;mitochondrion;ER/Golgi;other cell component	O35465	H2B-NES	0.0137241	0.197977	6	0.946986	0.962173	NA	0
Stx1a	Syntaxin-1A OS=Mus musculus OX=10090 GN=Stx1a PE=1 SV=3	plasma membrane;other membranes;cytoskeleton;ER/Golgi;nucleus;other cell component	O35526	H2B-NES	0.152161	0.102228	5	0.1968	0.2911	NA	0
Rabep1	Rab GTPase-binding effector protein 1 OS=Mus musculus OX=10090 GN=Rabep1 PE=1 SV=2	other cytoplasmic organelle;other cell component	O35551	H2B-NES	-0.484455	0.548337	2	0.470167	0.559642	NA	0
Adam10	Disintegrin and metalloproteinase domain-containing protein 10 OS=Mus musculus OX=10090 GN=Adam10 PE=1 SV=2	plasma membrane;other membranes;ER/Golgi;nucleus;other cell component	O35598	H2B-NES	0.531289	0.223522	5	0.0634082	0.135066	NA	0
Slc32a1	Vesicular inhibitory amino acid transporter OS=Mus musculus OX=10090 GN=Slc32a1 PE=1 SV=3	plasma membrane;other membranes;ER/Golgi;other cell component	O35633	H2B-NES	0.223885	0.1325	6	0.142046	0.232096	NA	0
Stag2	Cohesin subunit SA-2 OS=Mus musculus OX=10090 GN=Stag2 PE=1 SV=3	cytoskeleton;nucleus;other cell component	O35638	H2B-NES	1.53001	0.269526	2	0.0296586	0.0941858	NA	0
Ap1b1	AP-1 complex subunit beta-1 OS=Mus musculus OX=10090 GN=Ap1b1 PE=1 SV=2	other membranes;cytosol;ER/Golgi;other cell component	O35643	H2B-NES	0.498198	0.19635	5	0.0520646	0.120869	NA	0
Mgll	Monoglyceride lipase OS=Mus musculus OX=10090 GN=Mgll PE=1 SV=1	other membranes;cytosol;nucleus;other cell component	O35678	H2B-NES	0.523191	0.207153	5	0.0528106	0.121737	NA	0
Nudc	Nuclear migration protein nudC OS=Mus musculus OX=10090 GN=Nudc PE=1 SV=1	cytosol;cytoskeleton;ER/Golgi;nucleus;other cell component	O35685	H2B-NES	0.435651	0.206636	5	0.0888132	0.167078	NA	0
Api5	Apoptosis inhibitor 5 OS=Mus musculus OX=10090 GN=Api5 PE=1 SV=2	nucleus;other cell component	O35841	H2B-NES	1.87723	0.219322	5	0.000358608	0.00786206	NA	1
Cops5	COP9 signalosome complex subunit 5 OS=Mus musculus OX=10090 GN=Cops5 PE=1 SV=3	cytosol;ER/Golgi;nucleus;other cell component	O35864	H2B-NES	0.540085	0.214656	5	0.0534321	0.122648	NA	0
Lsm2	U6 snRNA-associated Sm-like protein LSm2 OS=Mus musculus OX=10090 GN=Lsm2 PE=1 SV=1	nucleus;other cell component	O35900	H2B-NES	1.27456	0.208964	5	0.00171502	0.0221846	NA	1
Ctnnd2	Catenin delta-2 OS=Mus musculus OX=10090 GN=Ctnnd2 PE=1 SV=1	plasma membrane;other membranes;nucleus;other cell component	O35927	H2B-NES	-0.419297	0.216919	5	0.111067	0.194416	NA	0
Pitpnm1	Membrane-associated phosphatidylinositol transfer protein 1 OS=Mus musculus OX=10090 GN=Pitpnm1 PE=1 SV=1	plasma membrane;other membranes;cytosol;ER/Golgi;other cell component	O35954	H2B-NES	-0.0304057	0.351026	6	0.933792	0.952711	NA	0
Ddost	Dolichyl-diphosphooligosaccharide--protein glycosyltransferase 48 kDa subunit OS=Mus musculus OX=10090 GN=Ddost PE=1 SV=2	other membranes;ER/Golgi;other cell component	O54734	H2B-NES	0.634883	0.1464	5	0.0074526	0.0540108	NA	0
Ap3d1	AP-3 complex subunit delta-1 OS=Mus musculus OX=10090 GN=Ap3d1 PE=1 SV=1	other membranes;ER/Golgi;other cytoplasmic organelle;other cell component	O54774	H2B-NES	0.325392	0.245722	5	0.242728	0.338875	NA	0
Srpk2	SRSF protein kinase 2 OS=Mus musculus OX=10090 GN=Srpk2 PE=1 SV=2	cytosol;nucleus;other cell component	O54781	H2B-NES	0.142253	0.229094	5	0.561848	0.647956	NA	0
Rgs9	Regulator of G-protein signaling 9 OS=Mus musculus OX=10090 GN=Rgs9 PE=1 SV=3	plasma membrane;other membranes;nucleus;other cell component	O54828	H2B-NES	-0.712009	0.271156	5	0.0467678	0.114319	NA	0
Rgs7	Regulator of G-protein signaling 7 OS=Mus musculus OX=10090 GN=Rgs7 PE=1 SV=2	plasma membrane;other membranes;cytosol;nucleus;other cell component	O54829	H2B-NES	0.00255827	0.255752	6	0.992343	0.994876	NA	0
[truncated: 1,857 more rows]

## Sheet: H2B-LCK
Gene Symbol	Description	Cellular Component	Protein	Label	log2FC	SE	DF	pvalue	adj.pvalue	issue	sig
[truncated: 1,965 more rows]

## Sheet: LCK-NES
Gene Symbol	Description	Cellular Component	Protein	Label	log2FC	SE	DF	pvalue	adj.pvalue	issue
[truncated: 1,448 more rows]

## Sheet: H2B_enriched
Gene Symbol	Description	Cellular Component	Protein	Label	log2FC	SE	DF	pvalue	adj.pvalue	issue	sig
[truncated: 219 more rows]

[truncated: 1 more sheets: LCK_enriched]
