# Supplementary material for: Cell-type and subcellular compartment-specific APEX2 proximity labeling reveals activity-dependent nuclear proteome dynamics in the striatum
Source: Nat Commun. 2021 Aug 11;12:4855. doi: 10.1038/s41467-021-25144-y (PMC8357913; doi:10.1038/s41467-021-25144-y)
Supplement: Supplementary file 6 — Supplementary Data 3 [file 41467_2021_25144_MOESM6_ESM.xlsx]

## Sheet: description
Tab#	Title	GO CC DAVID results for Fig. 2-3
1	GO_CC_H2B	GO CC for H2B_enriched proteins
2	GO_CC_LCK	GO_CC for LCK_enriched proteins

## Sheet: GO_CC_H2B
Category	Term	Count	%	PValue	Genes	List Total	Pop Hits	Pop Total	Fold Enrichment	Bonferroni	Benjamini	FDR
GOTERM_CC_DIRECT	GO:0005654~nucleoplasm	109	49.7717	2.90929e-38	Q9D2U9, P09405, O70133, Q9CXS4, Q9DAR7, Q6PDG5, Q9JIX8, Q60749, Q569Z6, Q9CT10, P70372, O88291, Q920E5, Q9JMG7, P62806, Q04750, Q6NZB0, Q62376, Q6PDQ2, Q91VC3, Q4VA53, Q80XN0, P32020, O88569, P48678, Q9Z130, Q9CX86, Q64525, Q921F2, P51880, Q9CXY6, Q922P9, Q99NB9, Q91VR5, Q8C050, Q61656, Q6DIC0, Q9EQU5, Q99K48, Q8VDM6, Q9JIF0, P40142, Q6NVF9, Q8C854, Q61937, Q00PI9, Q60972, P61979, P62827, Q9D6Z1,…	216	603	4205	3.51902	8.49513e-36	8.49513e-36	7.85508e-36
GOTERM_CC_DIRECT	GO:0005634~nucleus	168	76.7123	9.0648e-37	Q9D2U9, P09405, O70133, Q9CXS4, Q9D883, F6ZDS4, Q8CAY6, Q9Z0H4, Q9DAR7, Q6PDG5, Q6DFW4, Q9Z2D6, Q9JIX8, Q60749, P43277, Q91Z31, Q569Z5, P62996, Q569Z6, Q61687, Q9CT10, P70372, O88291, Q9JMG7, P62806, Q04750, Q8CCT4, Q62376, Q6PDQ2, Q9CPR4, Q91VC3, P62242, Q4VA53, P32020, O88569, Q9CY27, P48678, Q9Z130, O88685, Q8BK67, Q9CX86, Q64525, Q921F2, P51880, Q9CXY6, Q922P9, Q99NB9, Q91VR5, Q8C050, Q61656,…	216	1534	4205	2.13204	2.64692e-34	1.32346e-34	1.22375e-34
GOTERM_CC_DIRECT	GO:0030529~intracellular ribonucleoprotein complex	55	25.1142	3.25473e-26	P09405, P62717, O70133, Q60668, P62281, P32067, Q9D883, Q6P4T2, Q6DFW4, P62317, P62830, P62315, Q9Z204, P27048, Q9CR57, P62849, P70333, Q62376, Q9CPR4, Q9WV02, Q91VC3, P62242, O55142, O88569, Q9Z1X4, Q9CX86, Q9CXY6, Q91VR5, Q61656, Q921F4, Q8VDM6, Q8VEK3, Q62189, Q6NVF9, Q61937, O35900, P61979, P49312, Q91VM5, Q9D6Z1, Q99020, Q64012, Q8R081, Q99PV0, P70318, P63276, Q6ZWN5, P62267, P47962, P47963,…	216	203	4205	5.27447	9.50382e-24	3.16794e-24	2.92926e-24
GOTERM_CC_DIRECT	GO:0005681~spliceosomal complex	33	15.0685	7.41945e-24	Q99NB9, Q61656, Q9Z1N5, Q8VEK3, Q9D883, Q62189, Q6P4T2, O35841, Q9CWL8, Q99KP6, P62317, Q91Z31, O35900, B2RY56, P62315, Q9Z204, P27048, P61979, P49312, O88291, Q6PDM2, O35286, Q64012, Q8VDP4, Q62376, Q9WV02, O08810, Q99PV0, O88569, Q9D0E1, Q8BG05, Q921M3, P26369	216	70	4205	9.17758	2.16648e-21	5.4162e-22	5.00813e-22
GOTERM_CC_DIRECT	GO:0071013~catalytic step 2 spliceosome	23	10.5023	3.90559e-15	Q9Z204, P27048, Q99NB9, Q61656, P61979, P49312, Q91VM5, Q6PDM2, Q8VEK3, Q64012, Q9WV02, O08810, Q91VC3, Q99PV0, Q6P4T2, Q99KP6, O88569, P62317, Q9D0E1, Q8BG05, O35900, Q921M3, P62315	216	55	4205	8.14099	1.13465e-12	2.28087e-13	2.10902e-13
GOTERM_CC_DIRECT	GO:0016607~nuclear speck	24	10.9589	6.57585e-14	Q9R0U0, Q921F2, Q8VE97, Q9Z1N5, Q8K019, Q9JLI8, Q99K48, Q6PDM2, Q9D883, Q62376, O08810, Q91VC3, Q99PV0, Q9QUR7, Q9QX47, Q99KP6, Q810A7, Q61937, Q9JIX8, Q569Z5, Q569Z6, P26369, Q8R326, B2RY56	216	68	4205	6.87092	1.91918e-11	3.20024e-12	2.95913e-12
GOTERM_CC_DIRECT	GO:0019013~viral nucleocapsid	11	5.02283	8.32954e-11	P61979, P49312, Q60668, O88569, P62317, Q8VEK3, Q99020, Q9D883, Q62376, Q8BG05, P26369	216	14	4205	15.296	2.43223e-08	3.47461e-09	3.21282e-09
GOTERM_CC_DIRECT	GO:0005730~nucleolus	37	16.895	1.4343e-08	Q9CXY6, P09405, Q61656, Q8K019, O70133, Q6PFR5, Q08943, Q501J6, Q99K48, Q8BTM8, P62281, Q8CAY6, Q6DFW4, Q9JIX8, Q61937, Q9D0L8, P62830, Q8R326, P60824, Q61206, Q62318, P62827, Q04750, O35286, Q9D6Z1, Q9JIK5, Q64511, Q6ZWN5, P62267, Q8C2Q3, P47962, P62900, Q9QZQ8, P27659, Q8BK67, Q9Z1X4, Q921M3	216	258	4205	2.79186	4.18814e-06	5.23518e-07	4.84075e-07
GOTERM_CC_DIRECT	GO:0016363~nuclear matrix	13	5.93607	4.98302e-07	Q99NB9, Q9Z1N5, E9Q7G0, O88291, Q99K48, P14733, O35381, Q8VIJ6, Q61937, P48678, Q9D0E1, Q8K310, Q8R326	216	41	4205	6.17265	0.000145494	1.61671e-05	1.49491e-05
GOTERM_CC_DIRECT	GO:0042382~paraspeckles	6	2.73973	1.92186e-06	Q8VIJ6, Q6NVF9, Q9CQF3, Q99K48, Q9D0E1, Q8R326	216	6	4205	19.4676	0.000561025	5.18796e-05	4.79709e-05
GOTERM_CC_DIRECT	GO:0000790~nuclear chromatin	13	5.93607	1.95437e-06	Q9Z204, Q60972, P27661, P61979, Q6DIC0, Q80XU3, Q8VDP4, Q6PDQ2, Q6PDG5, Q9Z2D6, Q9QZQ8, P43277, Q9R190	216	46	4205	5.50171	0.000570514	5.18796e-05	4.79709e-05
GOTERM_CC_DIRECT	GO:0005694~chromosome	17	7.76256	2.57245e-06	Q61687, Q9D2U9, P27661, Q3TEA8, Q9CXS4, Q08943, Q04750, Q6P5D8, F6ZDS4, Q9CU62, Q920B9, Q64511, P63158, Q9QZQ8, P43277, Q9WVA3, Q8BK67	216	82	4205	4.03596	0.000750875	6.25964e-05	5.78802e-05
GOTERM_CC_DIRECT	GO:0022625~cytosolic large ribosomal subunit	11	5.02283	0.000167748	P47915, O55142, Q9CR57, P61255, P62717, P47962, P62900, P47963, P27659, Q9CPR4, P62830	216	50	4205	4.28287	0.0478062	0.00376789	0.00348401
GOTERM_CC_DIRECT	GO:0000786~nucleosome	7	3.19635	0.00018426	Q64525, Q9D2U9, P27661, Q3TEA8, P62806, Q9QZQ8, P43277	216	18	4205	7.57073	0.0523867	0.00384313	0.00355358
GOTERM_CC_DIRECT	GO:0005682~U5 snRNP	5	2.28311	0.000205989	Q6P4T2, P27048, P62317, P62315, Q99PV0	216	7	4205	13.9054	0.0583815	0.00400992	0.00370781
GOTERM_CC_DIRECT	GO:0005689~U12-type spliceosomal complex	6	2.73973	0.000306427	P27048, Q99NB9, O35286, P62317, Q921M3, P62315	216	13	4205	8.98504	0.085603	0.00559229	0.00517096
GOTERM_CC_DIRECT	GO:0000785~chromatin	9	4.10959	0.000357932	Q4VA53, P27661, Q99NB9, Q8VIJ6, P62827, Q62318, O88569, Q9QZQ8, Q80XU3	216	36	4205	4.8669	0.0992565	0.006148	0.0056848
GOTERM_CC_DIRECT	GO:0034709~methylosome	5	2.28311	0.00068348	P27048, P84089, P62317, P62315, Q9JIF0	216	9	4205	10.8153	0.180978	0.0110876	0.0102522
GOTERM_CC_DIRECT	GO:0005840~ribosome	16	7.30594	0.00215364	Q9CR57, P62717, P62849, P62281, Q9CPR4, P63276, P47915, P62242, Q6ZWN5, O55142, P62267, P47962, P62900, P47963, P27659, P62830	216	129	4205	2.41459	0.467164	0.0315507	0.0291736
GOTERM_CC_DIRECT	GO:0031012~extracellular matrix	14	6.39269	0.00221062	Q61656, P61979, P62827, P62806, Q8BTM8, Q8VEK3, P62281, O08810, P63276, O55142, Q8VIJ6, P48678, Q9D0E1, P62830	216	104	4205	2.62064	0.475974	0.0315507	0.0291736
GOTERM_CC_DIRECT	GO:0005687~U4 snRNP	4	1.82648	0.0023504	P27048, Q9Z1N5, P62317, P62315	216	6	4205	12.9784	0.49698	0.0315507	0.0291736
GOTERM_CC_DIRECT	GO:0005685~U1 snRNP	5	2.28311	0.00237711	P27048, P62317, Q62376, Q62189, P62315	216	12	4205	8.1115	0.500897	0.0315507	0.0291736
GOTERM_CC_DIRECT	GO:0071011~precatalytic spliceosome	5	2.28311	0.00443359	Q9QX47, P62317, Q62376, O35900, P62315	216	14	4205	6.95271	0.726782	0.0562873	0.0520465
GOTERM_CC_DIRECT	GO:0015030~Cajal body	5	2.28311	0.00580683	Q6DFW4, Q9JLI8, Q810A7, O08810, Q569Z5	216	15	4205	6.4892	0.817414	0.0706497	0.0653268
GOTERM_CC_DIRECT	GO:0046540~U4/U6 x U5 tri-snRNP complex	4	1.82648	0.00609663	P27048, Q9JLI8, P62317, O35900	216	8	4205	9.7338	0.832315	0.0712087	0.0658436
GOTERM_CC_DIRECT	GO:0005849~mRNA cleavage factor complex	3	1.36986	0.00754429	Q6NVF9, Q9CQF3, Q8BTV2	216	3	4205	19.4676	0.89044	0.0847282	0.0783446
GOTERM_CC_DIRECT	GO:0090575~RNA polymerase II transcription factor complex	4	1.82648	0.0121073	Q8VIJ6, Q62318, Q99K48, Q99020	216	10	4205	7.78704	0.971473	0.130938	0.121073
GOTERM_CC_DIRECT	GO:0000228~nuclear chromosome	4	1.82648	0.0160286	Q61687, P62806, Q04750, Q9QZQ8	216	11	4205	7.07912	0.991069	0.167156	0.154562
GOTERM_CC_DIRECT	GO:0071004~U2-type prespliceosome	4	1.82648	0.0205792	P27048, Q99NB9, Q62376, P26369	216	12	4205	6.4892	0.997693	0.200304	0.185212
GOTERM_CC_DIRECT	GO:0005686~U2 snRNP	4	1.82648	0.0205792	P27048, Q99NB9, P62317, P62315	216	12	4205	6.4892	0.997693	0.200304	0.185212
GOTERM_CC_DIRECT	GO:0072669~tRNA-splicing ligase complex	3	1.36986	0.0234875	Q9CQE8, Q91VR5, Q80VD1	216	5	4205	11.6806	0.999032	0.214323	0.198175
GOTERM_CC_DIRECT	GO:0000243~commitment complex	3	1.36986	0.0234875	Q62376, P62315, P26369	216	5	4205	11.6806	0.999032	0.214323	0.198175
GOTERM_CC_DIRECT	GO:0000784~nuclear chromosome, telomeric region	6	2.73973	0.0245514	Q8VEE4, Q61687, P62806, Q6P5D8, Q9QZQ8, P32067	216	33	4205	3.53956	0.999296	0.217242	0.200875
GOTERM_CC_DIRECT	GO:0005719~nuclear euchromatin	4	1.82648	0.031581	Q62318, Q91VM5, P43277, Q9WV02	216	14	4205	5.56217	0.999915	0.271225	0.25079
GOTERM_CC_DIRECT	GO:0030532~small nuclear ribonucleoprotein complex	3	1.36986	0.034056	Q99NB9, P62317, Q99PV0	216	6	4205	9.7338	0.99996	0.27213	0.251627
GOTERM_CC_DIRECT	GO:0034719~SMN-Sm protein complex	3	1.36986	0.034056	P27048, P62317, P62315	216	6	4205	9.7338	0.99996	0.27213	0.251627
GOTERM_CC_DIRECT	GO:0022627~cytosolic small ribosomal subunit	6	2.73973	0.0344822	P63276, P62242, Q6ZWN5, P62267, P62849, P62281	216	36	4205	3.2446	0.999965	0.27213	0.251627
GOTERM_CC_DIRECT	GO:0071564~npBAF complex	3	1.36986	0.0460949	Q61466, Q6PDG5, Q6DIC0	216	7	4205	8.34325	0.999999	0.345121	0.319118
GOTERM_CC_DIRECT	GO:0001673~male germ cell nucleus	3	1.36986	0.0460949	Q8VEE4, P27661, P62827	216	7	4205	8.34325	0.999999	0.345121	0.319118
GOTERM_CC_DIRECT	GO:0022626~cytosolic ribosome	3	1.36986	0.0594276	P47915, P47962, P62830	216	8	4205	7.30035	1	0.403555	0.37315
GOTERM_CC_DIRECT	GO:0016514~SWI/SNF complex	3	1.36986	0.0594276	Q61466, Q6PDG5, Q6DIC0	216	8	4205	7.30035	1	0.403555	0.37315
GOTERM_CC_DIRECT	GO:0035145~exon-exon junction complex	3	1.36986	0.0594276	Q6PDM2, Q91VC3, Q569Z6	216	8	4205	7.30035	1	0.403555	0.37315
GOTERM_CC_DIRECT	GO:0071565~nBAF complex	3	1.36986	0.0594276	Q61466, Q6PDG5, Q6DIC0	216	8	4205	7.30035	1	0.403555	0.37315
GOTERM_CC_DIRECT	GO:0005697~telomerase holoenzyme complex	3	1.36986	0.0738918	Q9Z204, P27048, Q8VEK3	216	9	4205	6.4892	1	0.459072	0.424485
GOTERM_CC_DIRECT	GO:0016581~NuRD complex	3	1.36986	0.0738918	Q60972, Q6PDQ2, Q9R190	216	9	4205	6.4892	1	0.459072	0.424485
GOTERM_CC_DIRECT	GO:0090544~BAF-type complex	3	1.36986	0.0738918	Q61466, Q6PDG5, Q6DIC0	216	9	4205	6.4892	1	0.459072	0.424485
GOTERM_CC_DIRECT	GO:0000974~Prp19 complex	3	1.36986	0.0738918	Q9CWL8, Q99KP6, P26369	216	9	4205	6.4892	1	0.459072	0.424485
GOTERM_CC_DIRECT	GO:0010494~cytoplasmic stress granule	4	1.82648	0.0889728	P70318, Q91VR5, P60824, Q3U0V1	216	21	4205	3.70811	1	0.541251	0.500472
GOTERM_CC_DIRECT	GO:0031510~SUMO activating enzyme complex	2	0.913242	0.0996565	Q9R1T2, Q9Z1F9	216	2	4205	19.4676	1	0.549051	0.507684
GOTERM_CC_DIRECT	GO:0089701~U2AF	2	0.913242	0.0996565	Q9D883, P26369	216	2	4205	19.4676	1	0.549051	0.507684
GOTERM_CC_DIRECT	GO:0070761~pre-snoRNP complex	2	0.913242	0.0996565	Q6DFW4, Q9D6Z1	216	2	4205	19.4676	1	0.549051	0.507684
GOTERM_CC_DIRECT	GO:0044609~DBIRD complex	2	0.913242	0.0996565	O88291, Q8VDP4	216	2	4205	19.4676	1	0.549051	0.507684
GOTERM_CC_DIRECT	GO:0071920~cleavage body	2	0.913242	0.0996565	Q91VR5, Q8BIQ5	216	2	4205	19.4676	1	0.549051	0.507684

## Sheet: GO_CC_LCK
Category	Term	Count	%	PValue	Genes	List Total	Pop Hits	Pop Total	Fold Enrichment	Bonferroni	Benjamini	FDR
GOTERM_CC_DIRECT	GO:0005886~plasma membrane	45	71.4286	5.62361e-15	P84309, Q8CC27, Q7TPR4, Q91V14, Q62108, P49025, P15508, Q9JLB0, Q60625, Q9Z0P4, P59764, Q8BIZ1, Q6PAJ1, Q8VHQ3, Q01097, Q8BQP9, Q6R891, Q9Z1B3, Q60902, Q9JIZ9, Q80TE7, Q9Z1S3, G5E829, Q6WQJ1, O35449, Q9Z2Y3, Q9JI91, Q8BJ42, P35803, P52189, Q8CC35, P97772, Q3UTJ2, Q9WTU3, Q9Z2W9, P70175, Q61187, P16546, Q3UVX5, Q8R3Z5, Q6NS52, Q9QXS6, P23819, Q6PFD5, Q922S4	61	1066	4205	2.90999	9.0028e-13	8.94155e-13	7.76059e-13
GOTERM_CC_DIRECT	GO:0014069~postsynaptic density	20	31.746	1.08059e-13	Q8BJ42, P97772, Q62108, Q8CC35, Q3UTJ2, Q9Z0P4, Q9Z2W9, P70175, Q8BIZ1, Q6PAJ1, Q3UVX5, Q01097, Q9QXS6, P23819, F6SEU4, Q6R891, Q80TE7, Q6PFD5, O35927, Q9Z2Y3	61	155	4205	8.89476	1.71759e-11	8.59069e-12	7.45607e-12
GOTERM_CC_DIRECT	GO:0045211~postsynaptic membrane	15	23.8095	1.93864e-10	Q8BJ42, P52189, P97772, Q62108, Q8CC35, Q9Z2W9, P70175, Q8BIZ1, Q6PAJ1, Q01097, Q9QXS6, P23819, Q80TE7, Q6PFD5, Q9Z2Y3	61	110	4205	9.40015	3.08244e-08	1.02748e-08	8.91774e-09
GOTERM_CC_DIRECT	GO:0043197~dendritic spine	14	22.2222	2.84986e-10	Q7TPR4, P97772, Q62108, Q8CC35, Q9Z0P4, Q9Z2W9, Q8BIZ1, Q3UVX5, Q01097, Q9QXS6, P23819, Q6R891, Q80TE7, Q6PFD5	61	93	4205	10.3772	4.53127e-08	1.13282e-08	9.83201e-09
GOTERM_CC_DIRECT	GO:0030054~cell junction	22	34.9206	6.94428e-10	Q8BJ42, Q7TPR4, P52189, Q62108, Q8CC35, Q3UTJ2, Q9Z2W9, Q8BIZ1, Q6PAJ1, Q01097, Q9QXS6, P23819, F6SEU4, Q6R891, P57780, Q80TE7, Q6PFD5, G5E829, Q2M3X8, O35927, O35449, Q9Z2Y3	61	316	4205	4.79923	1.10414e-07	2.20828e-08	1.91662e-08
GOTERM_CC_DIRECT	GO:0045202~synapse	19	30.1587	1.66259e-08	Q8BJ42, P52189, Q62108, Q8CC35, Q9Z2W9, P70175, Q8BIZ1, Q6PAJ1, Q01097, P23819, F6SEU4, Q6R891, Q8C3Q5, Q80TE7, Q6PFD5, G5E829, Q2M3X8, O35449, Q9Z2Y3	61	271	4205	4.83304	2.64351e-06	4.40586e-07	3.82396e-07
GOTERM_CC_DIRECT	GO:0016020~membrane	51	80.9524	1.22712e-07	P84309, P49025, Q60625, Q9JLB0, Q9Z0P4, Q6PAJ1, Q01097, Q8BQP9, F6SEU4, Q6R891, Q9Z1B3, Q60902, Q9Z1S3, Q8QZY1, O35449, Q9Z2Y3, Q8BJ42, P35803, Q8CC35, Q3UTJ2, Q9WTU3, Q7TME0, P16546, Q9QXS6, Q61290, Q8C3Q5, Q6PFD5, Q8CC27, Q7TPR4, Q91V14, Q62108, P15508, P59764, Q8BIZ1, Q8VHQ3, Q9JIZ9, Q80TE7, G5E829, Q6WQJ1, P52189, P97772, Q9Z2W9, Q3UHD6, P14824, Q8CA95, Q61187, Q3UVX5, Q8R3Z5, Q6NS52, P23819,…	61	2134	4205	1.64745	1.9511e-05	2.78732e-06	2.41918e-06
GOTERM_CC_DIRECT	GO:0043198~dendritic shaft	8	12.6984	5.08932e-07	Q9QXS6, P23819, Q91V14, F6SEU4, Q9Z2W9, P70175, Q3UVX5, Q9Z2Y3	61	36	4205	15.3188	8.0917e-05	1.0115e-05	8.77909e-06
GOTERM_CC_DIRECT	GO:0030018~Z disc	9	14.2857	1.33794e-06	Q9JI91, Q7TPR4, Q8CC35, P57780, Q3UTJ2, Q9WTU3, P16546, Q9Z2Y3, Q01097	61	59	4205	10.5154	0.00021271	2.3637e-05	2.05151e-05
GOTERM_CC_DIRECT	GO:0030863~cortical cytoskeleton	6	9.52381	8.5322e-06	P21107, Q7TPR4, Q62108, P57780, P15508, P16546	61	21	4205	19.6956	0.00135571	0.000135662	0.000117744
GOTERM_CC_DIRECT	GO:0043025~neuronal cell body	14	22.2222	3.25452e-05	P52189, Q91V14, P97772, P49025, Q3UTJ2, Q9WTU3, Q9Z2W9, P70175, Q8CA95, Q9QXS6, P23819, Q6R891, Q6PFD5, Q9Z2Y3	61	248	4205	3.89146	0.0051614	0.000470426	0.000408294
GOTERM_CC_DIRECT	GO:0030425~dendrite	13	20.6349	4.88312e-05	Q8BJ42, P52189, P97772, Q62108, Q8CC35, Q3UTJ2, Q9WTU3, Q9Z2W9, P23819, Q6R891, Q922S4, O35927, Q9Z2Y3	61	221	4205	4.05497	0.00773428	0.000647013	0.000561558
GOTERM_CC_DIRECT	GO:0032281~AMPA glutamate receptor complex	5	7.93651	9.87428e-05	P23819, Q62108, Q9Z2W9, P70175, Q8C3Q5	61	18	4205	19.1485	0.0155783	0.0012077	0.00104819
GOTERM_CC_DIRECT	GO:0043204~perikaryon	7	11.1111	0.000305962	P23819, Q91V14, Q8CC35, Q61290, Q9Z2W9, O35927, Q8CA95	61	66	4205	7.31123	0.0474908	0.00347486	0.00301592
GOTERM_CC_DIRECT	GO:0030175~filopodium	5	7.93651	0.00192484	Q9JI91, Q9QXS6, Q6R891, Q9Z0P4, Q80TE7	61	38	4205	9.07032	0.263867	0.0204033	0.0177085
GOTERM_CC_DIRECT	GO:0042995~cell projection	12	19.0476	0.00238411	P84309, Q7TPR4, Q9QXS6, Q91V14, Q6R891, Q62108, Q8CC35, Q3UTJ2, Q9Z0P4, Q8BIZ1, O35927, Q8VHQ3	61	292	4205	2.83292	0.315815	0.0236921	0.020563
GOTERM_CC_DIRECT	GO:0044309~neuron spine	3	4.7619	0.0028949	Q9QXS6, Q62108, Q9Z0P4	61	6	4205	34.4672	0.36932	0.0255716	0.0221943
GOTERM_CC_DIRECT	GO:0032591~dendritic spine membrane	3	4.7619	0.0028949	Q6R891, Q9Z0P4, G5E829	61	6	4205	34.4672	0.36932	0.0255716	0.0221943
GOTERM_CC_DIRECT	GO:0043005~neuron projection	10	15.873	0.00414518	P21107, P23819, P97772, Q6R891, P57780, Q80TE7, O35927, Q3UVX5, Q9Z2Y3, Q01097	61	225	4205	3.06375	0.483383	0.0346886	0.0301071
GOTERM_CC_DIRECT	GO:0005887~integral component of plasma membrane	8	12.6984	0.00716304	P23819, Q91V14, P52189, P97772, Q60625, G5E829, Q7TME0, Q3UVX5	61	160	4205	3.44672	0.681146	0.0569462	0.049425
GOTERM_CC_DIRECT	GO:0032590~dendrite membrane	3	4.7619	0.0101381	Q91V14, Q9Z0P4, G5E829	61	11	4205	18.8003	0.802137	0.070085	0.0608285
GOTERM_CC_DIRECT	GO:0005891~voltage-gated calcium channel complex	3	4.7619	0.0101381	Q8R3Z5, Q8CC27, Q61290	61	11	4205	18.8003	0.802137	0.070085	0.0608285
GOTERM_CC_DIRECT	GO:0032279~asymmetric synapse	3	4.7619	0.0101381	Q9QXS6, P23819, Q9Z2W9	61	11	4205	18.8003	0.802137	0.070085	0.0608285
GOTERM_CC_DIRECT	GO:0015629~actin cytoskeleton	6	9.52381	0.0108519	Q9QXS6, Q6R891, Q8CC35, P49025, P57780, Q80TE7	61	95	4205	4.35375	0.82358	0.071894	0.0623986
GOTERM_CC_DIRECT	GO:0001725~stress fiber	4	6.34921	0.0130733	P21107, Q7TPR4, Q8CC35, P57780	61	35	4205	7.87822	0.876604	0.0831461	0.0721645
GOTERM_CC_DIRECT	GO:0016323~basolateral plasma membrane	5	7.93651	0.0178783	P52189, Q62108, Q9Z0P4, P70175, G5E829	61	71	4205	4.85454	0.943209	0.109333	0.0948927
GOTERM_CC_DIRECT	GO:0042734~presynaptic membrane	4	6.34921	0.0303298	P23819, P97772, Q922S4, Q01097	61	48	4205	5.74454	0.992532	0.178609	0.155019
GOTERM_CC_DIRECT	GO:0030426~growth cone	5	7.93651	0.0333914	P21107, Q9QXS6, P23819, Q6R891, P70175	61	86	4205	4.00782	0.995483	0.189615	0.164572
GOTERM_CC_DIRECT	GO:0030864~cortical actin cytoskeleton	3	4.7619	0.038519	Q9JI91, Q7TPR4, Q6R891	61	22	4205	9.40015	0.998061	0.204151	0.177188
GOTERM_CC_DIRECT	GO:0060076~excitatory synapse	3	4.7619	0.038519	Q9QXS6, Q62108, Q9Z2Y3	61	22	4205	9.40015	0.998061	0.204151	0.177188
GOTERM_CC_DIRECT	GO:0043083~synaptic cleft	2	3.1746	0.0693686	Q9Z2W9, Q01097	61	5	4205	27.5738	0.999989	0.346414	0.300661
GOTERM_CC_DIRECT	GO:0005622~intracellular	12	19.0476	0.0697186	P84309, Q6NS52, Q7TPR4, Q9QXS6, P49025, P57780, Q9Z0P4, P59764, Q3UHD6, Q9Z1S3, Q6PAJ1, Q8CIQ7	61	475	4205	1.7415	0.99999	0.346414	0.300661
GOTERM_CC_DIRECT	GO:0017146~NMDA selective glutamate receptor complex	2	3.1746	0.0957712	Q6PFD5, Q01097	61	7	4205	19.6956	1	0.461443	0.400498
