# Supplementary material for: Cell-type and subcellular compartment-specific APEX2 proximity labeling reveals activity-dependent nuclear proteome dynamics in the striatum
Source: Nat Commun. 2021 Aug 11;12:4855. doi: 10.1038/s41467-021-25144-y (PMC8357913; doi:10.1038/s41467-021-25144-y)
Supplement: Supplementary file 7 — Supplementary Data 4 [file 41467_2021_25144_MOESM7_ESM.xlsx]

## Sheet: description
tab#	tab_title	description for data associated with Fig. 4
1	proteinID_fig4	protein identification by Proteome Discoverer at 1% peptide FDR with minimum unique peptide = 1
2	proteinID_fig4	contaminant list as filter 1
3	proteinQuant_fig4	protein quantification by MSstatsTMT (negative log2 intensity replaced by NA)

## Sheet: proteinID_fig4
Accession	Description	Gene Symbol	Cellular Component	Exp. q-value: Combined	Sum PEP Score	Coverage [%]	# Peptides	# PSMs	# Unique Peptides
P16546	Spectrin alpha chain, non-erythrocytic 1 OS=Mus musculus OX=10090 GN=Sptan1 PE=1 SV=4	Sptan1	plasma membrane;other membranes;cytoskeleton;other cell component	0	955.001	76	218	598	217
Q62261	Spectrin beta chain, non-erythrocytic 1 OS=Mus musculus OX=10090 GN=Sptbn1 PE=1 SV=2	Sptbn1	plasma membrane;other membranes;cytoskeleton;nucleus;other cell component	0	680.743	66	155	473	149
Q9QXS1	Plectin OS=Mus musculus OX=10090 GN=Plec PE=1 SV=3	Plec	plasma membrane;other membranes;cytosol;cytoskeleton;other cell component	0	616.171	46	186	340	183
Q9QYR6	Microtubule-associated protein 1A OS=Mus musculus OX=10090 GN=Map1a PE=1 SV=2	Map1a	cytosol;cytoskeleton;other cell component	0	585.625	56	151	350	149
P20357	Microtubule-associated protein 2 OS=Mus musculus OX=10090 GN=Map2 PE=1 SV=2	Map2	plasma membrane;other membranes;cytoskeleton;ER/Golgi;nucleus;other cell component	0	572.753	65	130	385	130
Q9JHU4	Cytoplasmic dynein 1 heavy chain 1 OS=Mus musculus OX=10090 GN=Dync1h1 PE=1 SV=2	Dync1h1	cytoskeleton;nucleus;other cell component	0	510.567	37	161	278	160
O88737	Protein bassoon OS=Mus musculus OX=10090 GN=Bsn PE=1 SV=4	Bsn	other membranes;cytoskeleton;ER/Golgi;other cell component	0	475.234	47	130	285	126
Q05920	Pyruvate carboxylase, mitochondrial OS=Mus musculus OX=10090 GN=Pc PE=1 SV=1	Pc	mitochondrion;other cell component	0	462.461	73	92	648	90
P14873	Microtubule-associated protein 1B OS=Mus musculus OX=10090 GN=Map1b PE=1 SV=2	Map1b	plasma membrane;other membranes;cytosol;cytoskeleton;other cell component	0	439.249	50	108	231	106
Q8C8R3	Ankyrin-2 OS=Mus musculus OX=10090 GN=Ank2 PE=1 SV=2	Ank2	plasma membrane;other membranes;cytoskeleton;mitochondrion;other cytoplasmic organelle;other cell component	0	420.487	43	134	242	122
Q5SWU9	Acetyl-CoA carboxylase 1 OS=Mus musculus OX=10090 GN=Acaca PE=1 SV=1	Acaca	cytosol;cytoskeleton;nucleus	0	408.062	48	101	271	84
Q68FD5	Clathrin heavy chain 1 OS=Mus musculus OX=10090 GN=Cltc PE=1 SV=3	Cltc	plasma membrane;other membranes;cytosol;cytoskeleton;ER/Golgi;nucleus;other cytoplasmic organelle;other cell component	0	379.533	52	82	240	82
Q91ZA3	Propionyl-CoA carboxylase alpha chain, mitochondrial OS=Mus musculus OX=10090 GN=Pcca PE=1 SV=2	Pcca	mitochondrion	0	352.442	77	67	419	66
Q6PIC6	Sodium/potassium-transporting ATPase subunit alpha-3 OS=Mus musculus OX=10090 GN=Atp1a3 PE=1 SV=1	Atp1a3	plasma membrane;other membranes;ER/Golgi;nucleus;other cell component	0	332.288	58	63	257	43
Q9QYX7	Protein piccolo OS=Mus musculus OX=10090 GN=Pclo PE=1 SV=4	Pclo	cytoskeleton;ER/Golgi;other cell component	0	314.291	24	91	138	89
Q99MR8	Methylcrotonoyl-CoA carboxylase subunit alpha, mitochondrial OS=Mus musculus OX=10090 GN=Mccc1 PE=1 SV=2	Mccc1	mitochondrion;other cell component	0	306.228	77	54	295	54
Q61879	Myosin-10 OS=Mus musculus OX=10090 GN=Myh10 PE=1 SV=2	Myh10	plasma membrane;other membranes;cytosol;cytoskeleton;other cell component	0	299.822	44	90	156	69
Q7TPR4	Alpha-actinin-1 OS=Mus musculus OX=10090 GN=Actn1 PE=1 SV=1	Actn1	plasma membrane;other membranes;cytoskeleton;nucleus;other cell component	0	296.725	62	56	180	36
G5E829	Plasma membrane calcium-transporting ATPase 1 OS=Mus musculus OX=10090 GN=Atp2b1 PE=1 SV=1	Atp2b1	plasma membrane;other membranes;nucleus;other cell component	0	253.169	47	54	177	34
Q8VDN2	Sodium/potassium-transporting ATPase subunit alpha-1 OS=Mus musculus OX=10090 GN=Atp1a1 PE=1 SV=1	Atp1a1	plasma membrane;other membranes;cytoskeleton;ER/Golgi;other cytoplasmic organelle;other cell component	0	252.52	47	47	164	29
Q9R0K7	Plasma membrane calcium-transporting ATPase 2 OS=Mus musculus OX=10090 GN=Atp2b2 PE=1 SV=2	Atp2b2	plasma membrane;other membranes;ER/Golgi;other cell component	0	242.789	42	54	157	39
Q99104	Unconventional myosin-Va OS=Mus musculus OX=10090 GN=Myo5a PE=1 SV=2	Myo5a	other membranes;cytosol;cytoskeleton;ER/Golgi;other cytoplasmic organelle;other cell component	0	237.93	38	69	139	69
Q7TSJ2	Microtubule-associated protein 6 OS=Mus musculus OX=10090 GN=Map6 PE=1 SV=2	Map6	other membranes;cytoskeleton;ER/Golgi;other cell component	0	235.211	73	64	148	64
Q6PIE5	Sodium/potassium-transporting ATPase subunit alpha-2 OS=Mus musculus OX=10090 GN=Atp1a2 PE=1 SV=1	Atp1a2	plasma membrane;other membranes;other cytoplasmic organelle;other cell component	0	230.919	46	46	153	26
Q9Z1B3	1-phosphatidylinositol 4,5-bisphosphate phosphodiesterase beta-1 OS=Mus musculus OX=10090 GN=Plcb1 PE=1 SV=2	Plcb1	plasma membrane;other membranes;cytosol;nucleus;other cell component	0	230.505	48	57	114	57
P52480	Pyruvate kinase PKM OS=Mus musculus OX=10090 GN=Pkm PE=1 SV=4	Pkm	cytosol;ER/Golgi;nucleus;other cell component	0	229.116	65	40	165	40
Q9QXZ0	Microtubule-actin cross-linking factor 1 OS=Mus musculus OX=10090 GN=Macf1 PE=1 SV=2	Macf1	plasma membrane;other membranes;cytoskeleton;ER/Golgi;other cell component	0	228.681	14	93	129	91
P60710	Actin, cytoplasmic 1 OS=Mus musculus OX=10090 GN=Actb PE=1 SV=1	Actb	plasma membrane;other membranes;cytosol;cytoskeleton;nucleus;other cell component	0	211.347	73	31	255	11
Q9QWI6	SRC kinase signaling inhibitor 1 OS=Mus musculus OX=10090 GN=Srcin1 PE=1 SV=2	Srcin1	cytoskeleton;other cell component	0	208.229	49	51	107	51
Q4ACU6	SH3 and multiple ankyrin repeat domains protein 3 OS=Mus musculus OX=10090 GN=Shank3 PE=1 SV=3	Shank3	plasma membrane;other membranes;other cell component	0	207.155	50	65	137	62
Q03265	ATP synthase subunit alpha, mitochondrial OS=Mus musculus OX=10090 GN=Atp5f1a PE=1 SV=1	Atp5f1a	plasma membrane;other membranes;mitochondrion;ER/Golgi;nucleus;other cell component	0	202.736	66	38	230	38
P11881	Inositol 1,4,5-trisphosphate receptor type 1 OS=Mus musculus OX=10090 GN=Itpr1 PE=1 SV=2	Itpr1	plasma membrane;other membranes;cytosol;ER/Golgi;nucleus;other cell component	0	199.904	27	64	100	64
Q70FJ1	A-kinase anchor protein 9 OS=Mus musculus OX=10090 GN=Akap9 PE=1 SV=2	Akap9	plasma membrane;other membranes;cytoskeleton;ER/Golgi;other cell component	0	198.32	22	72	101	71
P68372	Tubulin beta-4B chain OS=Mus musculus OX=10090 GN=Tubb4b PE=1 SV=1	Tubb4b	cytoskeleton;other cell component	0	197.491	79	30	251	2
Q7TMM9	Tubulin beta-2A chain OS=Mus musculus OX=10090 GN=Tubb2a PE=1 SV=1	Tubb2a	cytoskeleton;other cell component	0	192.176	79	28	286	3
P11499	Heat shock protein HSP 90-beta OS=Mus musculus OX=10090 GN=Hsp90ab1 PE=1 SV=3	Hsp90ab1	non-structural extracellular;plasma membrane;other membranes;cytosol;nucleus;other cytoplasmic organelle;other cell component	0	191.195	62	48	138	26
P16330	2',3'-cyclic-nucleotide 3'-phosphodiesterase OS=Mus musculus OX=10090 GN=Cnp PE=1 SV=3	Cnp	non-structural extracellular;plasma membrane;other membranes;cytosol;cytoskeleton;mitochondrion;nucleus;other cell component	0	190.519	79	43	147	41
Q80TE7	Leucine-rich repeat-containing protein 7 OS=Mus musculus OX=10090 GN=Lrrc7 PE=1 SV=2	Lrrc7	plasma membrane;other membranes;cytosol;cytoskeleton;nucleus;other cell component	0	190.515	44	49	106	47
E9Q7G0	Nuclear mitotic apparatus protein 1 OS=Mus musculus OX=10090 GN=Numa1 PE=1 SV=1	Numa1	plasma membrane;other membranes;cytosol;cytoskeleton;ER/Golgi;nucleus;other cell component	0	190.286	32	58	93	58
Q9JI91	Alpha-actinin-2 OS=Mus musculus OX=10090 GN=Actn2 PE=1 SV=2	Actn2	plasma membrane;other membranes;cytoskeleton;other cell component	0	189.861	60	45	123	35
D3YVF0	A-kinase anchor protein 5 OS=Mus musculus OX=10090 GN=Akap5 PE=1 SV=2	Akap5	plasma membrane;other membranes;cytoskeleton;other cytoplasmic organelle;other cell component	0	186.836	66	38	91	38
O08553	Dihydropyrimidinase-related protein 2 OS=Mus musculus OX=10090 GN=Dpysl2 PE=1 SV=2	Dpysl2	plasma membrane;other membranes;cytosol;cytoskeleton;other cell component	0	186.556	80	35	179	29
Q9CWF2	Tubulin beta-2B chain OS=Mus musculus OX=10090 GN=Tubb2b PE=1 SV=1	Tubb2b	cytoskeleton;other cell component	0	185.731	78	27	282	1
G5E8K5	Ankyrin-3 OS=Mus musculus OX=10090 GN=Ank3 PE=1 SV=1	Ank3	plasma membrane;other membranes;cytosol;cytoskeleton;ER/Golgi;other cytoplasmic organelle;other cell component	0	184.96	32	53	90	44
P15508	Spectrin beta chain, erythrocytic OS=Mus musculus OX=10090 GN=Sptb PE=1 SV=4	Sptb	plasma membrane;other membranes;cytosol;cytoskeleton;other cell component	0	184.469	31	58	103	52
F6ZDS4	Nucleoprotein TPR OS=Mus musculus OX=10090 GN=Tpr PE=1 SV=1	Tpr	other membranes;cytoskeleton;nucleus;other cell component	0	183.599	30	63	97	63
P19096	Fatty acid synthase OS=Mus musculus OX=10090 GN=Fasn PE=1 SV=2	Fasn	plasma membrane;other membranes;cytosol;ER/Golgi;other cell component	0	183.054	28	56	93	56
Q8VDD5	Myosin-9 OS=Mus musculus OX=10090 GN=Myh9 PE=1 SV=4	Myh9	plasma membrane;other membranes;cytosol;cytoskeleton;nucleus;other cell component	0	181.664	34	63	91	45
Q01853	Transitional endoplasmic reticulum ATPase OS=Mus musculus OX=10090 GN=Vcp PE=1 SV=4	Vcp	other membranes;cytosol;ER/Golgi;nucleus;other cell component	0	181.579	54	39	81	39
Q6ZWR6	Nesprin-1 OS=Mus musculus OX=10090 GN=Syne1 PE=1 SV=2	Syne1	plasma membrane;other membranes;cytoskeleton;ER/Golgi;nucleus;other cell component	0	181.14	11	77	96	74
O54774	AP-3 complex subunit delta-1 OS=Mus musculus OX=10090 GN=Ap3d1 PE=1 SV=1	Ap3d1	other membranes;ER/Golgi;other cytoplasmic organelle;other cell component	0	176.494	38	42	103	42
Q3U0V1	Far upstream element-binding protein 2 OS=Mus musculus OX=10090 GN=Khsrp PE=1 SV=2	Khsrp	cytosol;nucleus;other cell component	0	175.731	50	39	90	33
P99024	Tubulin beta-5 chain OS=Mus musculus OX=10090 GN=Tubb5 PE=1 SV=1	Tubb5	other membranes;cytosol;cytoskeleton;nucleus;other cell component	0	173.938	78	29	237	4
Q99KI0	Aconitate hydratase, mitochondrial OS=Mus musculus OX=10090 GN=Aco2 PE=1 SV=1	Aco2	cytosol;mitochondrion	0	173.062	52	40	123	40
P63017	Heat shock cognate 71 kDa protein OS=Mus musculus OX=10090 GN=Hspa8 PE=1 SV=1	Hspa8	non-structural extracellular;plasma membrane;other membranes;cytosol;cytoskeleton;ER/Golgi;nucleus;other cytoplasmic organelle;other cell component	0	172.577	61	39	137	24
P57780	Alpha-actinin-4 OS=Mus musculus OX=10090 GN=Actn4 PE=1 SV=1	Actn4	cytosol;cytoskeleton;nucleus;other cell component	0	170.936	51	44	105	28
Q71LX4	Talin-2 OS=Mus musculus OX=10090 GN=Tln2 PE=1 SV=3	Tln2	plasma membrane;other membranes;cytoskeleton;other cell component	0	170.895	29	55	87	46
P05064	Fructose-bisphosphate aldolase A OS=Mus musculus OX=10090 GN=Aldoa PE=1 SV=2	Aldoa	non-structural extracellular;plasma membrane;other membranes;cytosol;cytoskeleton;mitochondrion;other cell component	0	169.286	83	32	143	28
P39053	Dynamin-1 OS=Mus musculus OX=10090 GN=Dnm1 PE=1 SV=2	Dnm1	plasma membrane;other membranes;cytoskeleton;mitochondrion;ER/Golgi;nucleus;other cell component	0	166.291	48	49	111	33
Q8CA95	cAMP and cAMP-inhibited cGMP 3',5'-cyclic phosphodiesterase 10A OS=Mus musculus OX=10090 GN=Pde10a PE=1 SV=2	Pde10a	other membranes;other cell component	0	166.096	50	39	116	39
Q8VEK3	Heterogeneous nuclear ribonucleoprotein U OS=Mus musculus OX=10090 GN=Hnrnpu PE=1 SV=1	Hnrnpu	cytoskeleton;nucleus;other cell component	0	162.233	51	43	97	42
Q8C0T5	Signal-induced proliferation-associated 1-like protein 1 OS=Mus musculus OX=10090 GN=Sipa1l1 PE=1 SV=2	Sipa1l1	cytoskeleton;other cell component	0	161.759	32	41	70	40
P17710	Hexokinase-1 OS=Mus musculus OX=10090 GN=Hk1 PE=1 SV=3	Hk1	plasma membrane;other membranes;cytosol;cytoskeleton;mitochondrion;other cell component	0	159.665	43	45	115	45
Q9ERD7	Tubulin beta-3 chain OS=Mus musculus OX=10090 GN=Tubb3 PE=1 SV=1	Tubb3	cytoskeleton;other cell component	0	158.448	76	27	211	9
Q9D6F9	Tubulin beta-4A chain OS=Mus musculus OX=10090 GN=Tubb4a PE=1 SV=3	Tubb4a	cytoskeleton;other cell component	0	157.942	78	28	197	7
Q02053	Ubiquitin-like modifier-activating enzyme 1 OS=Mus musculus OX=10090 GN=Uba1 PE=1 SV=1	Uba1	other membranes;cytosol;mitochondrion;ER/Golgi;nucleus;other cytoplasmic organelle;other cell component	0	157.259	43	38	106	38
P17182	Alpha-enolase OS=Mus musculus OX=10090 GN=Eno1 PE=1 SV=3	Eno1	plasma membrane;other membranes;cytosol;other cell component	0	156.964	67	30	91	27
O08599	Syntaxin-binding protein 1 OS=Mus musculus OX=10090 GN=Stxbp1 PE=1 SV=2	Stxbp1	plasma membrane;other membranes;cytosol;cytoskeleton;nucleus;other cell component	0	156.498	70	43	125	43
Q9WV92	Band 4.1-like protein 3 OS=Mus musculus OX=10090 GN=Epb41l3 PE=1 SV=1	Epb41l3	plasma membrane;other membranes;cytoskeleton;other cell component	0	155.31	52	47	79	43
Q99P72	Reticulon-4 OS=Mus musculus OX=10090 GN=Rtn4 PE=1 SV=2	Rtn4	plasma membrane;other membranes;ER/Golgi;nucleus;other cell component	0	154.625	60	46	92	46
Q3UHJ0	AP2-associated protein kinase 1 OS=Mus musculus OX=10090 GN=Aak1 PE=1 SV=2	Aak1	plasma membrane;other membranes;other cell component	0	154.518	41	30	60	29
P68369	Tubulin alpha-1A chain OS=Mus musculus OX=10090 GN=Tuba1a PE=1 SV=1	Tuba1a	other membranes;cytoskeleton;other cytoplasmic organelle;other cell component	0	154.228	73	26	200	9
P07901	Heat shock protein HSP 90-alpha OS=Mus musculus OX=10090 GN=Hsp90aa1 PE=1 SV=4	Hsp90aa1	extracellular matrix;plasma membrane;other membranes;cytosol;cytoskeleton;mitochondrion;nucleus;other cell component	0	153.033	57	46	114	26
P28652	Calcium/calmodulin-dependent protein kinase type II subunit beta OS=Mus musculus OX=10090 GN=Camk2b PE=1 SV=2	Camk2b	other membranes;cytosol;cytoskeleton;ER/Golgi;other cell component	0	152.314	57	30	167	17
Q8BWS5	G protein-regulated inducer of neurite outgrowth 3 OS=Mus musculus OX=10090 GN=Gprin3 PE=1 SV=1	Gprin3		0	150.534	61	38	79	37
O55143	Sarcoplasmic/endoplasmic reticulum calcium ATPase 2 OS=Mus musculus OX=10090 GN=Atp2a2 PE=1 SV=2	Atp2a2	plasma membrane;other membranes;cytosol;ER/Golgi;other cell component	0	149.256	38	39	88	39
F6SEU4	Ras/Rap GTPase-activating protein SynGAP OS=Mus musculus OX=10090 GN=Syngap1 PE=1 SV=2	Syngap1	plasma membrane;other membranes;other cell component	0	149.002	43	47	104	44
P46460	Vesicle-fusing ATPase OS=Mus musculus OX=10090 GN=Nsf PE=1 SV=2	Nsf	plasma membrane;other membranes;cytosol;ER/Golgi;other cell component	0	148.855	46	37	99	37
Q8CHC4	Synaptojanin-1 OS=Mus musculus OX=10090 GN=Synj1 PE=1 SV=3	Synj1	plasma membrane;other membranes;other cell component	0	147.703	37	49	76	49
P70336	Rho-associated protein kinase 2 OS=Mus musculus OX=10090 GN=Rock2 PE=1 SV=1	Rock2	plasma membrane;other membranes;cytosol;cytoskeleton;nucleus;other cell component	0	147.285	36	47	78	46
Q3UHD9	Arf-GAP with GTPase, ANK repeat and PH domain-containing protein 2 OS=Mus musculus OX=10090 GN=Agap2 PE=1 SV=1	Agap2	cytosol;nucleus;other cytoplasmic organelle;other cell component	0	146.99	37	38	68	37
P68368	Tubulin alpha-4A chain OS=Mus musculus OX=10090 GN=Tuba4a PE=1 SV=1	Tuba4a	cytoskeleton;other cell component	0	146.847	61	24	188	7
P50516	V-type proton ATPase catalytic subunit A OS=Mus musculus OX=10090 GN=Atp6v1a PE=1 SV=2	Atp6v1a	plasma membrane;other membranes;cytosol;other cytoplasmic organelle;other cell component	0	146.732	56	32	102	32
Q7TMK9	Heterogeneous nuclear ribonucleoprotein Q OS=Mus musculus OX=10090 GN=Syncrip PE=1 SV=2	Syncrip	ER/Golgi;nucleus;other cell component	0	146.324	51	34	69	34
Q99PV0	Pre-mRNA-processing-splicing factor 8 OS=Mus musculus OX=10090 GN=Prpf8 PE=1 SV=2	Prpf8	nucleus	0	145.666	21	42	70	42
Q62108	Disks large homolog 4 OS=Mus musculus OX=10090 GN=Dlg4 PE=1 SV=1	Dlg4	plasma membrane;other membranes;cytoskeleton;ER/Golgi;other cell component	0	144.803	55	36	91	28
O70133	ATP-dependent RNA helicase A OS=Mus musculus OX=10090 GN=Dhx9 PE=1 SV=2	Dhx9	cytoskeleton;translational apparatus;nucleus;other cell component	0	144.12	36	42	93	42
Q04447	Creatine kinase B-type OS=Mus musculus OX=10090 GN=Ckb PE=1 SV=1	Ckb	non-structural extracellular;cytosol;nucleus;other cell component	0	143.89	70	25	164	24
Q91XV3	Brain acid soluble protein 1 OS=Mus musculus OX=10090 GN=Basp1 PE=1 SV=3	Basp1	plasma membrane;other membranes;nucleus;other cell component	0	142.597	94	28	81	28
Q8K310	Matrin-3 OS=Mus musculus OX=10090 GN=Matr3 PE=1 SV=1	Matr3	nucleus;other cell component	0	141.45	48	44	96	44
Q99PL5	Ribosome-binding protein 1 OS=Mus musculus OX=10090 GN=Rrbp1 PE=1 SV=2	Rrbp1	other membranes;ER/Golgi	0	139.176	50	48	68	48
Q91ZU6	Dystonin OS=Mus musculus OX=10090 GN=Dst PE=1 SV=2	Dst	plasma membrane;other membranes;cytoskeleton;ER/Golgi;nucleus;other cell component	0	138.583	9	59	77	57
Q62417	Sorbin and SH3 domain-containing protein 1 OS=Mus musculus OX=10090 GN=Sorbs1 PE=1 SV=2	Sorbs1	plasma membrane;other membranes;cytosol;cytoskeleton;nucleus;other cell component	0	138.3	34	38	68	37
O88935	Synapsin-1 OS=Mus musculus OX=10090 GN=Syn1 PE=1 SV=2	Syn1	other membranes;cytosol;cytoskeleton;ER/Golgi;nucleus;other cell component	0	138.061	55	26	120	25
P11798	Calcium/calmodulin-dependent protein kinase type II subunit alpha OS=Mus musculus OX=10090 GN=Camk2a PE=1 SV=2	Camk2a	plasma membrane;other membranes;cytosol;mitochondrion;nucleus;other cell component	0	137.784	54	30	113	20
Q8R081	Heterogeneous nuclear ribonucleoprotein L OS=Mus musculus OX=10090 GN=Hnrnpl PE=1 SV=2	Hnrnpl	cytosol;nucleus;other cell component	0	136.797	65	29	123	29
P08551	Neurofilament light polypeptide OS=Mus musculus OX=10090 GN=Nefl PE=1 SV=5	Nefl	cytoskeleton;other cell component	0	136.703	59	37	93	33
P13595	Neural cell adhesion molecule 1 OS=Mus musculus OX=10090 GN=Ncam1 PE=1 SV=3	Ncam1	plasma membrane;other membranes;cytosol;other cell component	0	135.548	43	39	68	39
P63101	14-3-3 protein zeta/delta OS=Mus musculus OX=10090 GN=Ywhaz PE=1 SV=1	Ywhaz	cytosol;nucleus;other cell component	0	131.519	74	26	129	19
Q91XM9	Disks large homolog 2 OS=Mus musculus OX=10090 GN=Dlg2 PE=1 SV=2	Dlg2	plasma membrane;other membranes;ER/Golgi;nucleus;other cell component	0	130.19	54	40	67	32
P14733	Lamin-B1 OS=Mus musculus OX=10090 GN=Lmnb1 PE=1 SV=3	Lmnb1	other membranes;cytoskeleton;nucleus;other cell component	0	130.02	57	41	88	37
P08553	Neurofilament medium polypeptide OS=Mus musculus OX=10090 GN=Nefm PE=1 SV=4	Nefm	cytoskeleton;other cell component	0	129.957	44	43	88	38
P16858	Glyceraldehyde-3-phosphate dehydrogenase OS=Mus musculus OX=10090 GN=Gapdh PE=1 SV=2	Gapdh	plasma membrane;other membranes;cytosol;cytoskeleton;nucleus;other cell component	0	127.786	83	26	210	26
Q9QXS6	Drebrin OS=Mus musculus OX=10090 GN=Dbn1 PE=1 SV=4	Dbn1	plasma membrane;other membranes;cytosol;cytoskeleton;other cell component	0	127.463	44	29	66	29
P60879	Synaptosomal-associated protein 25 OS=Mus musculus OX=10090 GN=Snap25 PE=1 SV=1	Snap25	plasma membrane;other membranes;cytosol;cytoskeleton;ER/Golgi;other cytoplasmic organelle;other cell component	0	124.669	79	23	129	23
Q8BRT1	CLIP-associating protein 2 OS=Mus musculus OX=10090 GN=Clasp2 PE=1 SV=1	Clasp2	plasma membrane;other membranes;cytosol;cytoskeleton;ER/Golgi;other cell component	0	124.252	35	38	63	35
P46660	Alpha-internexin OS=Mus musculus OX=10090 GN=Ina PE=1 SV=3	Ina	cytoskeleton;other cell component	0	123.804	73	37	72	31
Q9ERU9	E3 SUMO-protein ligase RanBP2 OS=Mus musculus OX=10090 GN=Ranbp2 PE=1 SV=2	Ranbp2	other membranes;mitochondrion;nucleus;other cell component	0	123.732	21	48	70	47
Q60932	Voltage-dependent anion-selective channel protein 1 OS=Mus musculus OX=10090 GN=Vdac1 PE=1 SV=3	Vdac1	plasma membrane;other membranes;mitochondrion;ER/Golgi;other cell component	0	123.011	73	22	104	20
P68404	Protein kinase C beta type OS=Mus musculus OX=10090 GN=Prkcb PE=1 SV=4	Prkcb	plasma membrane;other membranes;cytosol;cytoskeleton;nucleus;other cell component	0	122.69	48	32	87	20
O88569	Heterogeneous nuclear ribonucleoproteins A2/B1 OS=Mus musculus OX=10090 GN=Hnrnpa2b1 PE=1 SV=2	Hnrnpa2b1	non-structural extracellular;nucleus;other cell component	0	122.314	74	25	151	22
P70175	Disks large homolog 3 OS=Mus musculus OX=10090 GN=Dlg3 PE=1 SV=1	Dlg3	plasma membrane;other membranes;other cell component	0	121.271	44	32	63	30
Q9ES97	Reticulon-3 OS=Mus musculus OX=10090 GN=Rtn3 PE=1 SV=2	Rtn3	other membranes;ER/Golgi;other cell component	0	121.079	49	33	73	32
Q6R891	Neurabin-2 OS=Mus musculus OX=10090 GN=Ppp1r9b PE=1 SV=1	Ppp1r9b	plasma membrane;other membranes;cytoskeleton;nucleus;other cell component	0	120.938	41	28	62	27
P68134	Actin, alpha skeletal muscle OS=Mus musculus OX=10090 GN=Acta1 PE=1 SV=1	Acta1	cytoskeleton;other cell component	0	120.848	43	21	162	2
P97427	Dihydropyrimidinase-related protein 1 OS=Mus musculus OX=10090 GN=Crmp1 PE=1 SV=1	Crmp1	cytosol;cytoskeleton;nucleus;other cell component	0	120.42	65	32	87	24
P06837	Neuromodulin OS=Mus musculus OX=10090 GN=Gap43 PE=1 SV=1	Gap43	plasma membrane;other membranes;other cell component	0	120.168	86	28	70	27
Q8BH59	Calcium-binding mitochondrial carrier protein Aralar1 OS=Mus musculus OX=10090 GN=Slc25a12 PE=1 SV=1	Slc25a12	other membranes;mitochondrion	0	120.021	56	27	54	27
P62814	V-type proton ATPase subunit B, brain isoform OS=Mus musculus OX=10090 GN=Atp6v1b2 PE=1 SV=1	Atp6v1b2	plasma membrane;other membranes;cytosol;other cell component	0	119.101	64	25	88	25
Q61656	Probable ATP-dependent RNA helicase DDX5 OS=Mus musculus OX=10090 GN=Ddx5 PE=1 SV=2	Ddx5	nucleus;other cell component	0	118.852	48	32	85	24
P17426	AP-2 complex subunit alpha-1 OS=Mus musculus OX=10090 GN=Ap2a1 PE=1 SV=1	Ap2a1	plasma membrane;other membranes;other cell component	0	118.091	45	38	82	24
P05063	Fructose-bisphosphate aldolase C OS=Mus musculus OX=10090 GN=Aldoc PE=1 SV=4	Aldoc	cytosol;other cell component	0	116.918	76	26	69	22
Q8K1M6	Dynamin-1-like protein OS=Mus musculus OX=10090 GN=Dnm1l PE=1 SV=2	Dnm1l	plasma membrane;other membranes;cytosol;cytoskeleton;mitochondrion;ER/Golgi;other cytoplasmic organelle;other cell component	0	116.593	54	31	62	31
P26443	Glutamate dehydrogenase 1, mitochondrial OS=Mus musculus OX=10090 GN=Glud1 PE=1 SV=1	Glud1	mitochondrion;ER/Golgi;other cell component	0	116.525	51	29	76	29
Q9EPN1	Neurobeachin OS=Mus musculus OX=10090 GN=Nbea PE=1 SV=1	Nbea	plasma membrane;other membranes;cytosol;ER/Golgi;nucleus;other cell component	0	115.505	16	37	62	34
Q3TLH4	Protein PRRC2C OS=Mus musculus OX=10090 GN=Prrc2c PE=1 SV=3	Prrc2c	cytosol;other cell component	0	115.462	16	42	67	41
P61264	Syntaxin-1B OS=Mus musculus OX=10090 GN=Stx1b PE=1 SV=1	Stx1b	plasma membrane;other membranes;cytoskeleton;ER/Golgi;nucleus;other cell component	0	115.293	53	24	111	21
A2ALS5	Rap1 GTPase-activating protein 1 OS=Mus musculus OX=10090 GN=Rap1gap PE=1 SV=2	Rap1gap	other membranes;cytosol;ER/Golgi;other cytoplasmic organelle;other cell component	0	114.208	57	28	63	28
Q6Q477	Plasma membrane calcium-transporting ATPase 4 OS=Mus musculus OX=10090 GN=Atp2b4 PE=1 SV=1	Atp2b4	plasma membrane;other membranes;cytoskeleton;other cell component	0	113.462	21	26	63	11
Q60875	Rho guanine nucleotide exchange factor 2 OS=Mus musculus OX=10090 GN=Arhgef2 PE=1 SV=4	Arhgef2	plasma membrane;other membranes;cytoskeleton;ER/Golgi;other cell component	0	113.062	41	36	60	36
Q99NB9	Splicing factor 3B subunit 1 OS=Mus musculus OX=10090 GN=Sf3b1 PE=1 SV=1	Sf3b1	nucleus;other cell component	0	112.689	24	28	44	28
P56480	ATP synthase subunit beta, mitochondrial OS=Mus musculus OX=10090 GN=Atp5f1b PE=1 SV=2	Atp5f1b	plasma membrane;other membranes;mitochondrion;ER/Golgi;other cell component	0	112.657	71	25	125	25
Q00PI9	Heterogeneous nuclear ribonucleoprotein U-like protein 2 OS=Mus musculus OX=10090 GN=Hnrnpul2 PE=1 SV=2	Hnrnpul2	nucleus	0	112.327	40	26	83	26
Q8VIJ6	Splicing factor, proline- and glutamine-rich OS=Mus musculus OX=10090 GN=Sfpq PE=1 SV=1	Sfpq	nucleus;other cell component	0	111.916	40	27	76	25
Q8R0S2	IQ motif and SEC7 domain-containing protein 1 OS=Mus musculus OX=10090 GN=Iqsec1 PE=1 SV=2	Iqsec1	ER/Golgi;nucleus;other cell component	0	111.801	39	33	64	28
Q5DTX6	Junctional protein associated with coronary artery disease OS=Mus musculus OX=10090 GN=Jcad PE=1 SV=2	Jcad	plasma membrane;other membranes;other cell component	0	111.731	31	32	65	32
Q8JZW4	Copine-5 OS=Mus musculus OX=10090 GN=Cpne5 PE=1 SV=1	Cpne5	plasma membrane;other membranes;other cell component	0	111.537	49	24	62	15
Q9Z1G4	V-type proton ATPase 116 kDa subunit a isoform 1 OS=Mus musculus OX=10090 GN=Atp6v0a1 PE=1 SV=3	Atp6v0a1	plasma membrane;other membranes;cytosol;ER/Golgi;nucleus;other cytoplasmic organelle;other cell component	0	111.416	31	24	71	23
Q6PDQ2	Chromodomain-helicase-DNA-binding protein 4 OS=Mus musculus OX=10090 GN=Chd4 PE=1 SV=1	Chd4	cytoskeleton;nucleus;other cell component	0	111.069	24	39	57	29
O55106	Striatin OS=Mus musculus OX=10090 GN=Strn PE=1 SV=2	Strn	plasma membrane;other membranes;other cell component	0	110.976	47	26	57	26
Q9WUA3	ATP-dependent 6-phosphofructokinase, platelet type OS=Mus musculus OX=10090 GN=Pfkp PE=1 SV=1	Pfkp	other membranes;cytosol;other cell component	0	110.857	44	31	65	27
Q8CI94	Glycogen phosphorylase, brain form OS=Mus musculus OX=10090 GN=Pygb PE=1 SV=3	Pygb	other cell component	0	110.277	39	30	51	25
P63318	Protein kinase C gamma type OS=Mus musculus OX=10090 GN=Prkcg PE=1 SV=1	Prkcg	plasma membrane;other membranes;cytosol;nucleus;other cell component	0	110.189	45	29	77	26
Q9QYC0	Alpha-adducin OS=Mus musculus OX=10090 GN=Add1 PE=1 SV=2	Add1	plasma membrane;other membranes;cytoskeleton;nucleus;other cell component	0	110.153	38	25	60	24
P16054	Protein kinase C epsilon type OS=Mus musculus OX=10090 GN=Prkce PE=1 SV=1	Prkce	plasma membrane;other membranes;cytosol;cytoskeleton;mitochondrion;ER/Golgi;nucleus;other cell component	0	109.879	48	32	63	28
Q8CAQ8	MICOS complex subunit Mic60 OS=Mus musculus OX=10090 GN=Immt PE=1 SV=1	Immt	other membranes;mitochondrion	0	109.705	56	41	64	41
P63328	Serine/threonine-protein phosphatase 2B catalytic subunit alpha isoform OS=Mus musculus OX=10090 GN=Ppp3ca PE=1 SV=1	Ppp3ca	plasma membrane;other membranes;cytosol;cytoskeleton;mitochondrion;nucleus;other cell component	0	109.328	53	25	105	14
Q6PFD5	Disks large-associated protein 3 OS=Mus musculus OX=10090 GN=Dlgap3 PE=1 SV=1	Dlgap3	plasma membrane;other membranes;other cell component	0	109.202	47	33	70	32
Q5DU25	IQ motif and SEC7 domain-containing protein 2 OS=Mus musculus OX=10090 GN=Iqsec2 PE=1 SV=3	Iqsec2	plasma membrane;other membranes;other cell component	0	109.016	30	34	50	29
Q3UNH4	G protein-regulated inducer of neurite outgrowth 1 OS=Mus musculus OX=10090 GN=Gprin1 PE=1 SV=2	Gprin1	plasma membrane;other membranes;other cell component	0	108.894	44	34	58	34
P49025	Citron Rho-interacting kinase OS=Mus musculus OX=10090 GN=Cit PE=1 SV=3	Cit	plasma membrane;other membranes;cytosol;cytoskeleton;ER/Golgi;nucleus;other cytoplasmic organelle;other cell component	0	108.777	18	39	50	38
Q61316	Heat shock 70 kDa protein 4 OS=Mus musculus OX=10090 GN=Hspa4 PE=1 SV=1	Hspa4	non-structural extracellular;cytosol;mitochondrion;nucleus;other cell component	0	107.814	51	40	75	36
Q501J6	Probable ATP-dependent RNA helicase DDX17 OS=Mus musculus OX=10090 GN=Ddx17 PE=1 SV=1	Ddx17	cytosol;nucleus;other cell component	0	107.57	46	31	75	22
P61979	Heterogeneous nuclear ribonucleoprotein K OS=Mus musculus OX=10090 GN=Hnrnpk PE=1 SV=1	Hnrnpk	cytosol;cytoskeleton;mitochondrion;nucleus;other cell component	0	107.226	64	29	74	29
P84309	Adenylate cyclase type 5 OS=Mus musculus OX=10090 GN=Adcy5 PE=1 SV=2	Adcy5	plasma membrane;other membranes;cytoskeleton;other cytoplasmic organelle;other cell component	0	106.832	30	32	80	25
Q811P8	Rho GTPase-activating protein 32 OS=Mus musculus OX=10090 GN=Arhgap32 PE=1 SV=2	Arhgap32	other membranes;cytoskeleton;ER/Golgi;nucleus;other cytoplasmic organelle;other cell component	0	106.571	24	35	51	34
Q811D0	Disks large homolog 1 OS=Mus musculus OX=10090 GN=Dlg1 PE=1 SV=1	Dlg1	extracellular matrix;plasma membrane;other membranes;cytosol;cytoskeleton;ER/Golgi;nucleus;other cell component	0	106.248	39	30	56	17
Q3UHL1	CaM kinase-like vesicle-associated protein OS=Mus musculus OX=10090 GN=Camkv PE=1 SV=2	Camkv	plasma membrane;other membranes;other cell component	0	106.11	58	24	64	24
Q8BKX1	Brain-specific angiogenesis inhibitor 1-associated protein 2 OS=Mus musculus OX=10090 GN=Baiap2 PE=1 SV=2	Baiap2	plasma membrane;other membranes;cytosol;cytoskeleton;ER/Golgi;nucleus;other cell component	0	106.107	62	31	59	31
Q8BG05	Heterogeneous nuclear ribonucleoprotein A3 OS=Mus musculus OX=10090 GN=Hnrnpa3 PE=1 SV=1	Hnrnpa3	nucleus;other cell component	0	105.962	50	25	72	21
P21619	Lamin-B2 OS=Mus musculus OX=10090 GN=Lmnb2 PE=1 SV=2	Lmnb2	other membranes;cytoskeleton;nucleus	0	105.658	51	34	55	30
P50396	Rab GDP dissociation inhibitor alpha OS=Mus musculus OX=10090 GN=Gdi1 PE=1 SV=3	Gdi1	ER/Golgi;other cell component	0	105.64	54	24	52	18
P40124	Adenylyl cyclase-associated protein 1 OS=Mus musculus OX=10090 GN=Cap1 PE=1 SV=4	Cap1	non-structural extracellular;plasma membrane;other membranes;cytosol;cytoskeleton;other cell component	0	105.482	64	25	55	24
P70398	Probable ubiquitin carboxyl-terminal hydrolase FAF-X OS=Mus musculus OX=10090 GN=Usp9x PE=1 SV=2	Usp9x	cytosol;nucleus;other cell component	0	105.264	16	35	46	35
P61922	4-aminobutyrate aminotransferase, mitochondrial OS=Mus musculus OX=10090 GN=Abat PE=1 SV=1	Abat	mitochondrion;other cell component	0	105.183	45	17	47	17
P47708	Rabphilin-3A OS=Mus musculus OX=10090 GN=Rph3a PE=1 SV=2	Rph3a	plasma membrane;other membranes;cytosol;ER/Golgi;other cell component	0	105.163	44	26	54	26
Q61699	Heat shock protein 105 kDa OS=Mus musculus OX=10090 GN=Hsph1 PE=1 SV=2	Hsph1	non-structural extracellular;cytosol;nucleus;other cell component	0	105.101	34	28	58	26
Q60597	2-oxoglutarate dehydrogenase, mitochondrial OS=Mus musculus OX=10090 GN=Ogdh PE=1 SV=3	Ogdh	other membranes;mitochondrion;nucleus;other cell component	0	104.56	39	33	62	33
O35526	Syntaxin-1A OS=Mus musculus OX=10090 GN=Stx1a PE=1 SV=3	Stx1a	plasma membrane;other membranes;cytoskeleton;ER/Golgi;nucleus;other cell component	0	103.938	66	23	81	20
O35927	Catenin delta-2 OS=Mus musculus OX=10090 GN=Ctnnd2 PE=1 SV=1	Ctnnd2	plasma membrane;other membranes;nucleus;other cell component	0	103.929	30	29	57	26
Q8K0T0	Reticulon-1 OS=Mus musculus OX=10090 GN=Rtn1 PE=1 SV=1	Rtn1	other membranes;ER/Golgi	0	103.148	44	24	63	23
P58281	Dynamin-like 120 kDa protein, mitochondrial OS=Mus musculus OX=10090 GN=Opa1 PE=1 SV=1	Opa1	other membranes;cytosol;mitochondrion;nucleus;other cell component	0	102.898	42	34	66	34
Q8CHG7	Rap guanine nucleotide exchange factor 2 OS=Mus musculus OX=10090 GN=Rapgef2 PE=1 SV=2	Rapgef2	plasma membrane;other membranes;cytosol;other cytoplasmic organelle;other cell component	0	102.714	25	27	53	27
P09405	Nucleolin OS=Mus musculus OX=10090 GN=Ncl PE=1 SV=2	Ncl	nucleus;other cell component	0	102.343	40	35	60	35
Q8BPN8	DmX-like protein 2 OS=Mus musculus OX=10090 GN=Dmxl2 PE=1 SV=3	Dmxl2	other membranes;ER/Golgi;other cell component	0	102.102	15	34	52	33
P58252	Elongation factor 2 OS=Mus musculus OX=10090 GN=Eef2 PE=1 SV=2	Eef2	plasma membrane;other membranes;cytosol;translational apparatus;other cell component	0	102.08	48	33	66	33
Q9Z1X4	Interleukin enhancer-binding factor 3 OS=Mus musculus OX=10090 GN=Ilf3 PE=1 SV=2	Ilf3	mitochondrion;nucleus;other cell component	0	101.941	42	29	58	25
Q80Z38	SH3 and multiple ankyrin repeat domains protein 2 OS=Mus musculus OX=10090 GN=Shank2 PE=1 SV=2	Shank2	plasma membrane;other membranes;cytoskeleton;other cell component	0	101.484	30	31	47	29
P16125	L-lactate dehydrogenase B chain OS=Mus musculus OX=10090 GN=Ldhb PE=1 SV=2	Ldhb	other membranes;cytosol	0	100.752	61	19	58	17
Q6PAJ1	Breakpoint cluster region protein OS=Mus musculus OX=10090 GN=Bcr PE=1 SV=3	Bcr	plasma membrane;other membranes;cytosol;other cell component	0	100.297	31	30	45	27
Q8C419	Probable G-protein coupled receptor 158 OS=Mus musculus OX=10090 GN=Gpr158 PE=1 SV=2	Gpr158	plasma membrane;other membranes	0	100.168	38	32	59	32
P63038	60 kDa heat shock protein, mitochondrial OS=Mus musculus OX=10090 GN=Hspd1 PE=1 SV=1	Hspd1	non-structural extracellular;plasma membrane;other membranes;cytosol;mitochondrion;ER/Golgi;other cytoplasmic organelle;other cell component	0	99.447	49	23	53	23
Q8BJ42	Disks large-associated protein 2 OS=Mus musculus OX=10090 GN=Dlgap2 PE=1 SV=2	Dlgap2	plasma membrane;other membranes;other cell component	0	99.438	31	30	69	26
P43277	Histone H1.3 OS=Mus musculus OX=10090 GN=H1-3 PE=1 SV=2	H1-3	nucleus;other cell component	0	99.409	57	24	82	3
Q8C2Q3	RNA-binding protein 14 OS=Mus musculus OX=10090 GN=Rbm14 PE=1 SV=1	Rbm14	nucleus;other cell component	0	99.27	47	23	70	23
P08113	Endoplasmin OS=Mus musculus OX=10090 GN=Hsp90b1 PE=1 SV=2	Hsp90b1	non-structural extracellular;plasma membrane;other membranes;cytosol;ER/Golgi;other cell component	0	99.229	35	24	48	22
P31324	cAMP-dependent protein kinase type II-beta regulatory subunit OS=Mus musculus OX=10090 GN=Prkar2b PE=1 SV=3	Prkar2b	plasma membrane;other membranes;cytoskeleton;other cell component	0	99.193	70	23	54	20
P12960	Contactin-1 OS=Mus musculus OX=10090 GN=Cntn1 PE=1 SV=1	Cntn1	plasma membrane;other membranes	0	99.177	39	29	48	29
Q62318	Transcription intermediary factor 1-beta OS=Mus musculus OX=10090 GN=Trim28 PE=1 SV=3	Trim28	nucleus;other cell component	0	98.765	46	30	56	30
P97445	Voltage-dependent P/Q-type calcium channel subunit alpha-1A OS=Mus musculus OX=10090 GN=Cacna1a PE=1 SV=2	Cacna1a	plasma membrane;other membranes;nucleus;other cell component	0	98.191	15	31	44	29
Q60668	Heterogeneous nuclear ribonucleoprotein D0 OS=Mus musculus OX=10090 GN=Hnrnpd PE=1 SV=2	Hnrnpd	cytosol;nucleus;other cell component	0	98.104	43	20	60	18
O88532	Zinc finger RNA-binding protein OS=Mus musculus OX=10090 GN=Zfr PE=1 SV=2	Zfr	nucleus;other cell component	0	97.777	32	25	50	25
Q9DBJ1	Phosphoglycerate mutase 1 OS=Mus musculus OX=10090 GN=Pgam1 PE=1 SV=3	Pgam1	cytosol;nucleus;other cell component	0	97.528	69	17	56	12
Q6P4T2	U5 small nuclear ribonucleoprotein 200 kDa helicase OS=Mus musculus OX=10090 GN=Snrnp200 PE=1 SV=1	Snrnp200	nucleus	0	97.397	20	33	51	33
Q80YN3	Breast carcinoma-amplified sequence 1 homolog OS=Mus musculus OX=10090 GN=Bcas1 PE=1 SV=3	Bcas1	cytosol;other cell component	0	97.064	38	23	53	23
Q62188	Dihydropyrimidinase-related protein 3 OS=Mus musculus OX=10090 GN=Dpysl3 PE=1 SV=1	Dpysl3	non-structural extracellular;cytosol;cytoskeleton;other cell component	0	96.454	56	23	90	16
Q2PFD7	PH and SEC7 domain-containing protein 3 OS=Mus musculus OX=10090 GN=Psd3 PE=1 SV=2	Psd3	plasma membrane;other membranes;other cell component	0	96.109	21	25	49	25
Q8CC35	Synaptopodin OS=Mus musculus OX=10090 GN=Synpo PE=1 SV=2	Synpo	cytosol;cytoskeleton;nucleus;other cell component	0	95.96	37	24	63	24
P43274	Histone H1.4 OS=Mus musculus OX=10090 GN=H1-4 PE=1 SV=2	H1-4	nucleus;other cell component	0	95.748	56	21	66	5
O08784	Treacle protein OS=Mus musculus OX=10090 GN=Tcof1 PE=1 SV=1	Tcof1	cytosol;nucleus	0	95.123	27	34	50	34
Q8BTI8	Serine/arginine repetitive matrix protein 2 OS=Mus musculus OX=10090 GN=Srrm2 PE=1 SV=3	Srrm2	nucleus	0	95.12	14	28	53	28
P20152	Vimentin OS=Mus musculus OX=10090 GN=Vim PE=1 SV=3	Vim	plasma membrane;other membranes;cytosol;cytoskeleton;nucleus;other cytoplasmic organelle;other cell component	0	94.888	55	27	50	24
Q9Z0P4	Paralemmin-1 OS=Mus musculus OX=10090 GN=Palm PE=1 SV=1	Palm	plasma membrane;other membranes;nucleus;other cell component	0	94.706	52	26	62	25
O70318	Band 4.1-like protein 2 OS=Mus musculus OX=10090 GN=Epb41l2 PE=1 SV=2	Epb41l2	plasma membrane;other membranes;cytoskeleton;nucleus;other cell component	0	94.661	38	34	52	31
Q61553	Fascin OS=Mus musculus OX=10090 GN=Fscn1 PE=1 SV=4	Fscn1	plasma membrane;other membranes;cytosol;cytoskeleton;other cell component	0	94.468	61	27	68	27
P18872	Guanine nucleotide-binding protein G(o) subunit alpha OS=Mus musculus OX=10090 GN=Gnao1 PE=1 SV=3	Gnao1	plasma membrane;other membranes;other cell component	0	94.304	60	20	108	18
P43006	Excitatory amino acid transporter 2 OS=Mus musculus OX=10090 GN=Slc1a2 PE=1 SV=1	Slc1a2	plasma membrane;other membranes;other cell component	0	94.101	28	16	72	16
O55131	Septin-7 OS=Mus musculus OX=10090 GN=Septin7 PE=1 SV=1	Septin7	plasma membrane;other membranes;cytoskeleton;nucleus;other cell component	0	93.999	43	24	61	23
O08788	Dynactin subunit 1 OS=Mus musculus OX=10090 GN=Dctn1 PE=1 SV=3	Dctn1	non-structural extracellular;cytosol;cytoskeleton;nucleus;other cell component	0	93.853	31	33	45	33
Q9JMH9	Unconventional myosin-XVIIIa OS=Mus musculus OX=10090 GN=Myo18a PE=1 SV=2	Myo18a	other membranes;cytoskeleton;ER/Golgi;other cell component	0	93.574	21	35	49	33
P09411	Phosphoglycerate kinase 1 OS=Mus musculus OX=10090 GN=Pgk1 PE=1 SV=4	Pgk1	non-structural extracellular;other membranes;cytosol;other cell component	0	92.976	66	25	67	25
P84091	AP-2 complex subunit mu OS=Mus musculus OX=10090 GN=Ap2m1 PE=1 SV=1	Ap2m1	plasma membrane;other membranes;other cell component	0	92.904	46	24	70	24
P48962	ADP/ATP translocase 1 OS=Mus musculus OX=10090 GN=Slc25a4 PE=1 SV=4	Slc25a4	other membranes;mitochondrion	0	92.843	64	21	91	9
Q9QXL2	Kinesin-like protein KIF21A OS=Mus musculus OX=10090 GN=Kif21a PE=1 SV=2	Kif21a	plasma membrane;other membranes;cytosol;cytoskeleton;other cell component	0	92.584	21	26	44	24
Q9JM52	Misshapen-like kinase 1 OS=Mus musculus OX=10090 GN=Mink1 PE=1 SV=3	Mink1	ER/Golgi;other cell component	0	92.411	26	31	50	20
E9Q557	Desmoplakin OS=Mus musculus OX=10090 GN=Dsp PE=1 SV=1	Dsp	plasma membrane;other membranes;cytoskeleton;other cell component	0	92.407	12	32	50	30
Q61644	Protein kinase C and casein kinase substrate in neurons protein 1 OS=Mus musculus OX=10090 GN=Pacsin1 PE=1 SV=1	Pacsin1	plasma membrane;other membranes;cytosol;cytoskeleton;ER/Golgi;other cytoplasmic organelle;other cell component	0	92.34	46	22	44	19
P33173	Kinesin-like protein KIF1A OS=Mus musculus OX=10090 GN=Kif1a PE=1 SV=2	Kif1a	other membranes;cytosol;cytoskeleton;ER/Golgi;other cell component	0	91.898	20	25	47	14
O08810	116 kDa U5 small nuclear ribonucleoprotein component OS=Mus musculus OX=10090 GN=Eftud2 PE=1 SV=1	Eftud2	cytosol;nucleus;other cell component	0	91.479	37	28	45	28
P14094	Sodium/potassium-transporting ATPase subunit beta-1 OS=Mus musculus OX=10090 GN=Atp1b1 PE=1 SV=1	Atp1b1	plasma membrane;other membranes;cytoskeleton;other cell component	0	91.235	57	24	65	24
Q9QYB8	Beta-adducin OS=Mus musculus OX=10090 GN=Add2 PE=1 SV=4	Add2	plasma membrane;other membranes;cytoskeleton;other cell component	0	90.928	42	28	64	27
Q60930	Voltage-dependent anion-selective channel protein 2 OS=Mus musculus OX=10090 GN=Vdac2 PE=1 SV=2	Vdac2	other membranes;mitochondrion;ER/Golgi;other cell component	0	90.832	69	19	76	18
Q62167	ATP-dependent RNA helicase DDX3X OS=Mus musculus OX=10090 GN=Ddx3x PE=1 SV=3	Ddx3x	plasma membrane;other membranes;cytosol;cytoskeleton;nucleus;other cell component	0	90.775	44	25	60	5
Q9EQF6	Dihydropyrimidinase-related protein 5 OS=Mus musculus OX=10090 GN=Dpysl5 PE=1 SV=1	Dpysl5	other cell component	0	90.64	55	23	55	23
A2AJA9	Apical junction component 1 homolog OS=Mus musculus OX=10090 GN=Ajm1 PE=1 SV=1	Ajm1	plasma membrane;other membranes;other cell component	0	90.34	32	27	42	27
Q8CJF7	Protein ELYS OS=Mus musculus OX=10090 GN=Ahctf1 PE=1 SV=1	Ahctf1	other membranes;nucleus;other cell component	0	90.215	21	32	44	32
Q922S4	cGMP-dependent 3',5'-cyclic phosphodiesterase OS=Mus musculus OX=10090 GN=Pde2a PE=1 SV=4	Pde2a	plasma membrane;other membranes;cytosol;mitochondrion;ER/Golgi;nucleus;other cell component	0	90.149	30	22	46	22
Q6P9K8	Caskin-1 OS=Mus musculus OX=10090 GN=Caskin1 PE=1 SV=2	Caskin1	other membranes;other cell component	0	89.769	33	34	45	34
Q4KMM3	Oxidation resistance protein 1 OS=Mus musculus OX=10090 GN=Oxr1 PE=1 SV=3	Oxr1	nucleus	0	89.756	32	27	45	27
P20029	Endoplasmic reticulum chaperone BiP OS=Mus musculus OX=10090 GN=Hspa5 PE=1 SV=3	Hspa5	non-structural extracellular;plasma membrane;other membranes;cytosol;mitochondrion;ER/Golgi;nucleus;other cell component	0	89.721	37	25	52	22
P68254	14-3-3 protein theta OS=Mus musculus OX=10090 GN=Ywhaq PE=1 SV=1	Ywhaq	cytosol;other cell component	0	89.721	69	21	57	15
Q8CGC7	Bifunctional glutamate/proline--tRNA ligase OS=Mus musculus OX=10090 GN=Eprs PE=1 SV=4	Eprs1	plasma membrane;other membranes;cytosol;other cell component	0	89.598	26	31	48	31
Q8BZ98	Dynamin-3 OS=Mus musculus OX=10090 GN=Dnm3 PE=1 SV=1	Dnm3	non-structural extracellular;plasma membrane;other membranes;cytoskeleton;mitochondrion;ER/Golgi;other cell component	0	89.263	29	26	54	13
Q9EPU0	Regulator of nonsense transcripts 1 OS=Mus musculus OX=10090 GN=Upf1 PE=1 SV=2	Upf1	cytosol;nucleus;other cell component	0	89.223	39	30	43	30
Q6A0A9	Constitutive coactivator of PPAR-gamma-like protein 1 OS=Mus musculus OX=10090 GN=FAM120A PE=1 SV=2	FAM120A	plasma membrane;other membranes;cytosol;nucleus	0	89.124	25	24	44	23
O54828	Regulator of G-protein signaling 9 OS=Mus musculus OX=10090 GN=Rgs9 PE=1 SV=3	Rgs9	plasma membrane;other membranes;nucleus;other cell component	0	88.972	38	22	45	22
P61982	14-3-3 protein gamma OS=Mus musculus OX=10090 GN=Ywhag PE=1 SV=2	Ywhag	cytosol;other cell component	0	88.759	64	20	86	12
P17427	AP-2 complex subunit alpha-2 OS=Mus musculus OX=10090 GN=Ap2a2 PE=1 SV=2	Ap2a2	plasma membrane;other membranes;ER/Golgi;other cell component	0	88.469	36	31	61	17
Q7TMY8	E3 ubiquitin-protein ligase HUWE1 OS=Mus musculus OX=10090 GN=Huwe1 PE=1 SV=5	Huwe1	other membranes;cytosol;ER/Golgi;nucleus;other cell component	0	88.071	11	34	46	34
D3YXK2	Scaffold attachment factor B1 OS=Mus musculus OX=10090 GN=Safb PE=1 SV=2	Safb	nucleus	0	87.9	31	29	53	19
P08249	Malate dehydrogenase, mitochondrial OS=Mus musculus OX=10090 GN=Mdh2 PE=1 SV=3	Mdh2	other membranes;mitochondrion;other cell component	0	87.611	63	20	44	20
P51881	ADP/ATP translocase 2 OS=Mus musculus OX=10090 GN=Slc25a5 PE=1 SV=3	Slc25a5	other membranes;cytoskeleton;mitochondrion	0	87.417	65	24	85	12
P14824	Annexin A6 OS=Mus musculus OX=10090 GN=Anxa6 PE=1 SV=3	Anxa6	plasma membrane;other membranes;cytosol;mitochondrion;nucleus;other cytoplasmic organelle;other cell component	0	87.331	41	22	37	21
P70399	TP53-binding protein 1 OS=Mus musculus OX=10090 GN=Tp53bp1 PE=1 SV=3	Tp53bp1	nucleus;other cell component	0	87.08	27	30	45	30
Q7TSC1	Protein PRRC2A OS=Mus musculus OX=10090 GN=Prrc2a PE=1 SV=1	Prrc2a	plasma membrane;other membranes;cytosol;nucleus	0	86.9	16	26	44	25
O35737	Heterogeneous nuclear ribonucleoprotein H OS=Mus musculus OX=10090 GN=Hnrnph1 PE=1 SV=3	Hnrnph1	cytosol;nucleus;other cell component	0	86.709	51	17	73	7
P08414	Calcium/calmodulin-dependent protein kinase type IV OS=Mus musculus OX=10090 GN=Camk4 PE=1 SV=2	Camk4	cytosol;nucleus;other cell component	0	86.672	56	26	57	26
P15864	Histone H1.2 OS=Mus musculus OX=10090 GN=H1-2 PE=1 SV=2	H1-2	nucleus;other cell component	0	86.545	54	21	74	6
Q9Z2H5	Band 4.1-like protein 1 OS=Mus musculus OX=10090 GN=Epb41l1 PE=1 SV=2	Epb41l1	plasma membrane;other membranes;cytoskeleton;other cell component	0	86.501	41	31	64	30
Q8K596	Sodium/calcium exchanger 2 OS=Mus musculus OX=10090 GN=Slc8a2 PE=1 SV=1	Slc8a2	plasma membrane;other membranes;cytoskeleton;mitochondrion;other cell component	0	86.121	29	21	47	20
Q3UVX5	Metabotropic glutamate receptor 5 OS=Mus musculus OX=10090 GN=Grm5 PE=1 SV=2	Grm5	plasma membrane;other membranes;other cell component	0	86.1	25	25	46	23
Q2M3X8	Phosphatase and actin regulator 1 OS=Mus musculus OX=10090 GN=Phactr1 PE=1 SV=1	Phactr1	cytosol;nucleus;other cell component	0	86.057	45	23	64	23
Q8BYI9	Tenascin-R OS=Mus musculus OX=10090 GN=Tnr PE=1 SV=2	Tnr	non-structural extracellular;extracellular matrix;other membranes;other cell component	0	86.056	27	26	41	26
P06151	L-lactate dehydrogenase A chain OS=Mus musculus OX=10090 GN=Ldha PE=1 SV=3	Ldha	cytosol;cytoskeleton	0	85.763	53	18	57	16
Q05793	Basement membrane-specific heparan sulfate proteoglycan core protein OS=Mus musculus OX=10090 GN=Hspg2 PE=1 SV=1	Hspg2	non-structural extracellular;extracellular matrix;ER/Golgi	0	85.626	11	29	39	29
Q91WJ8	Far upstream element-binding protein 1 OS=Mus musculus OX=10090 GN=Fubp1 PE=1 SV=1	Fubp1	nucleus;other cell component	0	85.352	37	24	56	18
Q9JLM8	Serine/threonine-protein kinase DCLK1 OS=Mus musculus OX=10090 GN=Dclk1 PE=1 SV=1	Dclk1	other cell component	0	85.33	41	29	48	26
Q11011	Puromycin-sensitive aminopeptidase OS=Mus musculus OX=10090 GN=Npepps PE=1 SV=2	Npepps	cytosol;nucleus;other cell component	0	85.176	33	25	42	25
Q61781	Keratin, type I cytoskeletal 14 OS=Mus musculus OX=10090 GN=Krt14 PE=1 SV=2	Krt14	cytoskeleton;nucleus;other cell component	0	85.144	33	21	62	4
Q8R0Y6	Cytosolic 10-formyltetrahydrofolate dehydrogenase OS=Mus musculus OX=10090 GN=Aldh1l1 PE=1 SV=1	Aldh1l1	cytosol;other cell component	0	84.985	44	31	46	30
Q9WU78	Programmed cell death 6-interacting protein OS=Mus musculus OX=10090 GN=Pdcd6ip PE=1 SV=3	Pdcd6ip	non-structural extracellular;plasma membrane;cytosol;cytoskeleton;ER/Golgi;other cell component	0	84.962	36	26	36	26
Q0GNC1	Inverted formin-2 OS=Mus musculus OX=10090 GN=Inf2 PE=1 SV=1	Inf2	other cell component	0	84.745	33	27	48	27
Q3UTJ2	Sorbin and SH3 domain-containing protein 2 OS=Mus musculus OX=10090 GN=Sorbs2 PE=1 SV=2	Sorbs2	plasma membrane;other membranes;cytoskeleton;other cell component	0	84.708	27	28	44	27
Q80TQ2	Ubiquitin carboxyl-terminal hydrolase CYLD OS=Mus musculus OX=10090 GN=Cyld PE=1 SV=2	Cyld	plasma membrane;other membranes;cytosol;cytoskeleton;other cell component	0	84.644	33	23	45	23
Q8CIQ7	Dedicator of cytokinesis protein 3 OS=Mus musculus OX=10090 GN=Dock3 PE=1 SV=1	Dock3	cytosol;other cell component	0	84.184	16	24	44	22
P46096	Synaptotagmin-1 OS=Mus musculus OX=10090 GN=Syt1 PE=1 SV=1	Syt1	plasma membrane;other membranes;ER/Golgi;other cell component	0	83.499	44	23	81	16
Q6ZPE2	Myotubularin-related protein 5 OS=Mus musculus OX=10090 GN=Sbf1 PE=1 SV=2	Sbf1	nucleus;other cell component	0	83.472	19	25	47	23
Q921F4	Heterogeneous nuclear ribonucleoprotein L-like OS=Mus musculus OX=10090 GN=Hnrnpll PE=1 SV=3	Hnrnpll	nucleus	0	83.463	43	19	44	19
Q810U3	Neurofascin OS=Mus musculus OX=10090 GN=Nfasc PE=1 SV=1	Nfasc	plasma membrane;other membranes;other cell component	0	83.457	23	24	47	24
Q80YA9	Connector enhancer of kinase suppressor of ras 2 OS=Mus musculus OX=10090 GN=Cnksr2 PE=1 SV=1	Cnksr2	plasma membrane;other membranes;other cell component	0	83.236	27	24	45	23
Q3UPL0	Protein transport protein Sec31A OS=Mus musculus OX=10090 GN=Sec31a PE=1 SV=2	Sec31a	other membranes;cytosol;ER/Golgi;other cytoplasmic organelle;other cell component	0	82.898	27	26	37	25
Q9CQV8	14-3-3 protein beta/alpha OS=Mus musculus OX=10090 GN=Ywhab PE=1 SV=3	Ywhab	cytosol;nucleus;other cell component	0	82.774	64	18	83	9
Q8CGK7	Guanine nucleotide-binding protein G(olf) subunit alpha OS=Mus musculus OX=10090 GN=Gnal PE=1 SV=1	Gnal	plasma membrane;other membranes	0	81.953	58	19	45	16
Q9DBR7	Protein phosphatase 1 regulatory subunit 12A OS=Mus musculus OX=10090 GN=Ppp1r12a PE=1 SV=2	Ppp1r12a	plasma membrane;other membranes;cytosol;cytoskeleton;nucleus;other cell component	0	81.684	28	29	45	28
Q8VHJ5	Serine/threonine-protein kinase MARK1 OS=Mus musculus OX=10090 GN=Mark1 PE=1 SV=2	Mark1	plasma membrane;other membranes;cytoskeleton;other cell component	0	81.438	36	23	39	16
Q923T9	Calcium/calmodulin-dependent protein kinase type II subunit gamma OS=Mus musculus OX=10090 GN=Camk2g PE=1 SV=1	Camk2g	other membranes;cytosol;ER/Golgi;other cell component	0	81.357	39	23	78	9
Q80U49	Centrosomal protein of 170 kDa protein B OS=Mus musculus OX=10090 GN=Cep170b PE=1 SV=2	Cep170b	cytoskeleton;other cell component	0	81.333	28	36	51	34
P42932	T-complex protein 1 subunit theta OS=Mus musculus OX=10090 GN=Cct8 PE=1 SV=3	Cct8	cytosol;cytoskeleton;nucleus;other cell component	0	81.283	50	27	50	27
O35129	Prohibitin-2 OS=Mus musculus OX=10090 GN=Phb2 PE=1 SV=1	Phb2	plasma membrane;other membranes;mitochondrion;nucleus;other cell component	0	81.119	63	18	54	18
Q80SW1	S-adenosylhomocysteine hydrolase-like protein 1 OS=Mus musculus OX=10090 GN=Ahcyl1 PE=1 SV=1	Ahcyl1	plasma membrane;other membranes;cytosol;ER/Golgi;other cell component	0	81.018	41	23	58	9
P39447	Tight junction protein ZO-1 OS=Mus musculus OX=10090 GN=Tjp1 PE=1 SV=2	Tjp1	plasma membrane;other membranes;cytosol;cytoskeleton;nucleus;other cell component	0	80.945	18	24	32	24
Q8K212	Phosphofurin acidic cluster sorting protein 1 OS=Mus musculus OX=10090 GN=Pacs1 PE=1 SV=2	Pacs1	ER/Golgi;other cell component	0	80.722	23	19	35	19
Q8BLK3	Limbic system-associated membrane protein OS=Mus musculus OX=10090 GN=Lsamp PE=1 SV=1	Lsamp	plasma membrane;other membranes;cytosol	0	80.443	49	17	36	17
Q8QZT1	Acetyl-CoA acetyltransferase, mitochondrial OS=Mus musculus OX=10090 GN=Acat1 PE=1 SV=1	Acat1	mitochondrion	0	80.142	46	18	34	18
P83510	Traf2 and NCK-interacting protein kinase OS=Mus musculus OX=10090 GN=Tnik PE=1 SV=2	Tnik	plasma membrane;other membranes;cytosol;cytoskeleton;nucleus;other cytoplasmic organelle;other cell component	0	80.002	18	21	34	10
P28660	Nck-associated protein 1 OS=Mus musculus OX=10090 GN=Nckap1 PE=1 SV=2	Nckap1	plasma membrane;other membranes;cytoskeleton;other cell component	0	79.784	26	25	52	25
Q62095	ATP-dependent RNA helicase DDX3Y OS=Mus musculus OX=10090 GN=Ddx3y PE=1 SV=2	Ddx3y	cytosol;nucleus;other cell component	0	79.766	39	23	56	3
Q01065	Calcium/calmodulin-dependent 3',5'-cyclic nucleotide phosphodiesterase 1B OS=Mus musculus OX=10090 GN=Pde1b PE=1 SV=2	Pde1b	other cell component	0	79.721	36	17	55	15
Q64514	Tripeptidyl-peptidase 2 OS=Mus musculus OX=10090 GN=Tpp2 PE=1 SV=3	Tpp2	cytosol;nucleus	0	79.676	30	32	42	32
Q61290	Voltage-dependent R-type calcium channel subunit alpha-1E OS=Mus musculus OX=10090 GN=Cacna1e PE=1 SV=1	Cacna1e	plasma membrane;other membranes;other cell component	0	79.543	15	26	45	26
P28738	Kinesin heavy chain isoform 5C OS=Mus musculus OX=10090 GN=Kif5c PE=1 SV=3	Kif5c	cytoskeleton;other cell component	0	79.322	34	25	38	18
P62874	Guanine nucleotide-binding protein G(I)/G(S)/G(T) subunit beta-1 OS=Mus musculus OX=10090 GN=Gnb1 PE=1 SV=3	Gnb1	plasma membrane;other membranes;other cell component	0	78.938	52	13	69	10
O55201	Transcription elongation factor SPT5 OS=Mus musculus OX=10090 GN=Supt5h PE=1 SV=1	Supt5h	nucleus	0	78.886	26	23	38	23
P60469	Liprin-alpha-3 OS=Mus musculus OX=10090 GN=Ppfia3 PE=1 SV=2	Ppfia3	non-structural extracellular;other cell component	0	78.74	28	29	42	24
Q922F4	Tubulin beta-6 chain OS=Mus musculus OX=10090 GN=Tubb6 PE=1 SV=1	Tubb6	cytoskeleton;other cell component	0	78.702	43	17	162	1
Q61464	Zinc finger protein 638 OS=Mus musculus OX=10090 GN=Znf638 PE=1 SV=2	Znf638	nucleus;other cell component	0	78.618	17	26	38	26
Q9QZQ1	Afadin OS=Mus musculus OX=10090 GN=Afdn PE=1 SV=3	Afdn	plasma membrane;other membranes;cytosol;nucleus;other cell component	0	78.452	19	26	46	26
O55017	Voltage-dependent N-type calcium channel subunit alpha-1B OS=Mus musculus OX=10090 GN=Cacna1b PE=1 SV=1	Cacna1b	plasma membrane;other membranes;other cell component	0	78.334	15	29	43	27
P47857	ATP-dependent 6-phosphofructokinase, muscle type OS=Mus musculus OX=10090 GN=Pfkm PE=1 SV=3	Pfkm	plasma membrane;other membranes;cytosol;cytoskeleton;nucleus	0	77.654	37	24	44	21
Q9QX47	Protein SON OS=Mus musculus OX=10090 GN=Son PE=1 SV=2	Son	nucleus	0	77.607	13	23	41	23
P70333	Heterogeneous nuclear ribonucleoprotein H2 OS=Mus musculus OX=10090 GN=Hnrnph2 PE=1 SV=1	Hnrnph2	cytosol;nucleus;other cell component	0	77.384	48	17	64	8
Q91VD9	NADH-ubiquinone oxidoreductase 75 kDa subunit, mitochondrial OS=Mus musculus OX=10090 GN=Ndufs1 PE=1 SV=2	Ndufs1	other membranes;mitochondrion	0	77.306	43	26	47	26
Q810A7	ATP-dependent RNA helicase DDX42 OS=Mus musculus OX=10090 GN=Ddx42 PE=1 SV=3	Ddx42	cytosol;nucleus;other cell component	0	76.806	34	25	40	25
Q64332	Synapsin-2 OS=Mus musculus OX=10090 GN=Syn2 PE=1 SV=2	Syn2	plasma membrane;other membranes;ER/Golgi;other cell component	0	76.776	46	18	58	17
A2BH40	AT-rich interactive domain-containing protein 1A OS=Mus musculus OX=10090 GN=Arid1a PE=1 SV=1	Arid1a	nucleus;other cell component	0	76.648	15	24	37	21
Q3TKT4	Transcription activator BRG1 OS=Mus musculus OX=10090 GN=Smarca4 PE=1 SV=1	Smarca4	nucleus;other cell component	0	76.34	16	24	40	16
Q8K0U4	Heat shock 70 kDa protein 12A OS=Mus musculus OX=10090 GN=Hspa12a PE=1 SV=1	Hspa12a	nucleus;other cell component	0	76.334	39	23	50	23
P35486	Pyruvate dehydrogenase E1 component subunit alpha, somatic form, mitochondrial OS=Mus musculus OX=10090 GN=Pdha1 PE=1 SV=1	Pdha1	mitochondrion;nucleus;other cell component	0	76.268	52	18	46	18
P56399	Ubiquitin carboxyl-terminal hydrolase 5 OS=Mus musculus OX=10090 GN=Usp5 PE=1 SV=1	Usp5	cytosol;nucleus	0	75.956	40	26	55	26
P15105	Glutamine synthetase OS=Mus musculus OX=10090 GN=Glul PE=1 SV=6	Glul	plasma membrane;other membranes;cytosol;ER/Golgi;other cell component	0	75.942	49	17	59	17
B1AXH1	NHS-like protein 2 OS=Mus musculus OX=10090 GN=Nhsl2 PE=1 SV=2	Nhsl2		0	75.731	21	19	27	19
P67778	Prohibitin OS=Mus musculus OX=10090 GN=Phb PE=1 SV=1	Phb	plasma membrane;other membranes;mitochondrion;nucleus;other cytoplasmic organelle;other cell component	0	74.945	59	18	45	18
Q9JKY5	Huntingtin-interacting protein 1-related protein OS=Mus musculus OX=10090 GN=Hip1r PE=1 SV=2	Hip1r	plasma membrane;other membranes;cytosol;cytoskeleton;mitochondrion;other cell component	0	74.746	28	26	36	25
Q7TQD2	Tubulin polymerization-promoting protein OS=Mus musculus OX=10090 GN=Tppp PE=1 SV=1	Tppp	cytosol;cytoskeleton;mitochondrion;ER/Golgi;nucleus;other cell component	0	74.707	60	15	39	15
Q64511	DNA topoisomerase 2-beta OS=Mus musculus OX=10090 GN=Top2b PE=1 SV=2	Top2b	cytosol;nucleus;other cell component	0	74.597	18	25	37	24
Q60829	Protein phosphatase 1 regulatory subunit 1B OS=Mus musculus OX=10090 GN=Ppp1r1b PE=1 SV=2	Ppp1r1b	nucleus;other cell component	0	74.518	90	14	55	14
Q9Z0E0	Neurochondrin OS=Mus musculus OX=10090 GN=Ncdn PE=1 SV=1	Ncdn	other membranes;cytosol;other cytoplasmic organelle;other cell component	0	74.316	39	24	56	24
Q920I9	WD repeat-containing protein 7 OS=Mus musculus OX=10090 GN=Wdr7 PE=1 SV=3	Wdr7	ER/Golgi	0	74.117	20	24	39	24
P43276	Histone H1.5 OS=Mus musculus OX=10090 GN=H1-5 PE=1 SV=2	H1-5	nucleus;other cell component	0	73.919	55	19	47	12
Q9JME5	AP-3 complex subunit beta-2 OS=Mus musculus OX=10090 GN=Ap3b2 PE=1 SV=2	Ap3b2	other membranes;ER/Golgi;other cell component	0	73.845	27	27	44	24
Q9EPJ9	ADP-ribosylation factor GTPase-activating protein 1 OS=Mus musculus OX=10090 GN=Arfgap1 PE=1 SV=2	Arfgap1	other membranes;ER/Golgi;other cell component	0	73.715	50	19	32	19
Q8K2B3	Succinate dehydrogenase [ubiquinone] flavoprotein subunit, mitochondrial OS=Mus musculus OX=10090 GN=Sdha PE=1 SV=1	Sdha	other membranes;mitochondrion;nucleus	0	73.181	36	17	32	17
Q80X50	Ubiquitin-associated protein 2-like OS=Mus musculus OX=10090 GN=Ubap2l PE=1 SV=1	Ubap2l	nucleus;other cell component	0	73.134	26	20	35	20
Q6PGN3	Serine/threonine-protein kinase DCLK2 OS=Mus musculus OX=10090 GN=Dclk2 PE=1 SV=1	Dclk2	cytoskeleton;other cell component	0	73.069	38	23	35	21
Q60598	Src substrate cortactin OS=Mus musculus OX=10090 GN=Cttn PE=1 SV=2	Cttn	plasma membrane;other membranes;cytosol;cytoskeleton;ER/Golgi;other cell component	0	72.974	37	23	47	23
Q61301	Catenin alpha-2 OS=Mus musculus OX=10090 GN=Ctnna2 PE=1 SV=3	Ctnna2	plasma membrane;other membranes;cytoskeleton;nucleus;other cell component	0	72.939	33	25	38	16
O35098	Dihydropyrimidinase-related protein 4 OS=Mus musculus OX=10090 GN=Dpysl4 PE=1 SV=1	Dpysl4	other cell component	0	72.786	40	18	65	16
Q0KL02	Triple functional domain protein OS=Mus musculus OX=10090 GN=Trio PE=1 SV=3	Trio	other cytoplasmic organelle;other cell component	0	72.633	11	29	39	24
Q3U214	Microtubule-associated serine/threonine-protein kinase 3 OS=Mus musculus OX=10090 GN=Mast3 PE=1 SV=3	Mast3		0	72.209	27	24	38	22
Q91V92	ATP-citrate synthase OS=Mus musculus OX=10090 GN=Acly PE=1 SV=1	Acly	plasma membrane;other membranes;cytosol;nucleus	0	71.994	27	27	44	27
Q569Z6	Thyroid hormone receptor-associated protein 3 OS=Mus musculus OX=10090 GN=Thrap3 PE=1 SV=1	Thrap3	nucleus	0	71.778	25	29	48	28
Q61687	Transcriptional regulator ATRX OS=Mus musculus OX=10090 GN=Atrx PE=1 SV=3	Atrx	nucleus;other cell component	0	71.659	12	23	34	23
Q7TME0	Phospholipid phosphatase-related protein type 4 OS=Mus musculus OX=10090 GN=Plppr4 PE=1 SV=2	Plppr4	plasma membrane;other membranes;other cell component	0	71.594	32	21	37	21
P80315	T-complex protein 1 subunit delta OS=Mus musculus OX=10090 GN=Cct4 PE=1 SV=3	Cct4	cytosol;cytoskeleton;nucleus;other cell component	0	71.507	45	21	46	20
O55042	Alpha-synuclein OS=Mus musculus OX=10090 GN=Snca PE=1 SV=2	Snca	non-structural extracellular;plasma membrane;other membranes;cytosol;cytoskeleton;mitochondrion;ER/Golgi;translational apparatus;nucleus;other cell component	0	71.479	89	14	54	10
P68510	14-3-3 protein eta OS=Mus musculus OX=10090 GN=Ywhah PE=1 SV=2	Ywhah	plasma membrane;other membranes;cytosol;other cell component	0	71.428	70	19	50	13
Q62383	Transcription elongation factor SPT6 OS=Mus musculus OX=10090 GN=Supt6h PE=1 SV=2	Supt6h	nucleus;other cell component	0	71.307	22	26	37	26
O08749	Dihydrolipoyl dehydrogenase, mitochondrial OS=Mus musculus OX=10090 GN=Dld PE=1 SV=2	Dld	cytoskeleton;mitochondrion;nucleus;other cytoplasmic organelle;other cell component	0	71.306	39	21	31	21
E9Q3L2	Phosphatidylinositol 4-kinase alpha OS=Mus musculus OX=10090 GN=Pi4ka PE=1 SV=2	Pi4ka	plasma membrane;other membranes;ER/Golgi;other cell component	0	70.93	15	24	38	24
P27773	Protein disulfide-isomerase A3 OS=Mus musculus OX=10090 GN=Pdia3 PE=1 SV=2	Pdia3	non-structural extracellular;plasma membrane;other membranes;mitochondrion;ER/Golgi;nucleus;other cell component	0	70.874	42	22	38	22
P62897	Cytochrome c, somatic OS=Mus musculus OX=10090 GN=Cycs PE=1 SV=2	Cycs	other membranes;cytosol;mitochondrion;nucleus	0	70.516	70	12	46	12
Q922U2	Keratin, type II cytoskeletal 5 OS=Mus musculus OX=10090 GN=Krt5 PE=1 SV=1	Krt5	plasma membrane;other membranes;cytoskeleton;other cell component	0	70.375	30	21	65	12
Q8C1A5	Thimet oligopeptidase OS=Mus musculus OX=10090 GN=Thop1 PE=1 SV=1	Thop1	mitochondrion	0	70.243	41	24	34	24
Q91V41	Ras-related protein Rab-14 OS=Mus musculus OX=10090 GN=Rab14 PE=1 SV=3	Rab14	plasma membrane;other membranes;cytosol;ER/Golgi;other cytoplasmic organelle;other cell component	0	69.794	81	18	42	16
P04370	Myelin basic protein OS=Mus musculus OX=10090 GN=Mbp PE=1 SV=2	Mbp	plasma membrane;other membranes;nucleus;other cell component	0	69.765	44	11	156	11
Q6NS52	Diacylglycerol kinase beta OS=Mus musculus OX=10090 GN=Dgkb PE=1 SV=2	Dgkb	plasma membrane;other membranes;cytosol;other cell component	0	69.684	32	20	42	20
Q99K48	Non-POU domain-containing octamer-binding protein OS=Mus musculus OX=10090 GN=Nono PE=1 SV=3	Nono	nucleus	0	69.58	61	24	65	21
Q99NE5	Regulating synaptic membrane exocytosis protein 1 OS=Mus musculus OX=10090 GN=Rims1 PE=1 SV=2	Rims1	plasma membrane;other membranes;cytoskeleton;other cell component	0	69.515	26	27	35	26
Q9WV34	MAGUK p55 subfamily member 2 OS=Mus musculus OX=10090 GN=Mpp2 PE=1 SV=1	Mpp2	plasma membrane;other membranes;cytoskeleton;other cell component	0	69.512	50	20	38	19
P18760	Cofilin-1 OS=Mus musculus OX=10090 GN=Cfl1 PE=1 SV=3	Cfl1	non-structural extracellular;plasma membrane;other membranes;cytosol;cytoskeleton;mitochondrion;nucleus;other cell component	0	69.386	78	20	45	17
Q3UHU5	Microtubule cross-linking factor 1 OS=Mus musculus OX=10090 GN=Mtcl1 PE=1 SV=1	Mtcl1	non-structural extracellular;plasma membrane;other membranes;cytoskeleton;other cell component	0	69.267	17	28	43	25
P17156	Heat shock-related 70 kDa protein 2 OS=Mus musculus OX=10090 GN=Hspa2 PE=1 SV=2	Hspa2	plasma membrane;other membranes;cytosol;cytoskeleton;nucleus;other cell component	0	68.833	37	21	44	7
P35564	Calnexin OS=Mus musculus OX=10090 GN=Canx PE=1 SV=1	Canx	plasma membrane;other membranes;ER/Golgi;translational apparatus;other cell component	0	68.769	33	21	36	21
Q78PY7	Staphylococcal nuclease domain-containing protein 1 OS=Mus musculus OX=10090 GN=Snd1 PE=1 SV=1	Snd1	cytosol;nucleus;other cell component	0	68.768	30	20	34	20
P48453	Serine/threonine-protein phosphatase 2B catalytic subunit beta isoform OS=Mus musculus OX=10090 GN=Ppp3cb PE=1 SV=2	Ppp3cb	plasma membrane;other membranes;cytosol;cytoskeleton;other cell component	0	68.664	36	18	50	8
Q9QWL7	Keratin, type I cytoskeletal 17 OS=Mus musculus OX=10090 GN=Krt17 PE=1 SV=3	Krt17	cytoskeleton;other cell component	0	68.544	26	17	32	4
Q8BL66	Early endosome antigen 1 OS=Mus musculus OX=10090 GN=Eea1 PE=1 SV=2	Eea1	plasma membrane;other membranes;cytosol;other cytoplasmic organelle;other cell component	0	68.51	21	25	36	25
Q01097	Glutamate receptor ionotropic, NMDA 2B OS=Mus musculus OX=10090 GN=Grin2b PE=1 SV=3	Grin2b	non-structural extracellular;plasma membrane;other membranes;cytoskeleton;ER/Golgi;other cytoplasmic organelle;other cell component	0	68.508	23	27	41	27
Q9D0K2	Succinyl-CoA:3-ketoacid coenzyme A transferase 1, mitochondrial OS=Mus musculus OX=10090 GN=Oxct1 PE=1 SV=1	Oxct1	mitochondrion;nucleus	0	68.179	51	19	38	19
Q3UTQ8	Cyclin-dependent kinase-like 5 OS=Mus musculus OX=10090 GN=Cdkl5 PE=1 SV=1	Cdkl5	plasma membrane;other membranes;cytoskeleton;nucleus;other cell component	0	68.108	25	19	28	19
Q8CHT1	Ephexin-1 OS=Mus musculus OX=10090 GN=Ngef PE=1 SV=1	Ngef	other membranes;cytosol;other cell component	0	68.08	31	20	39	20
Q9CZW5	Mitochondrial import receptor subunit TOM70 OS=Mus musculus OX=10090 GN=Tomm70 PE=1 SV=2	Tomm70	other membranes;mitochondrion	0	68.01	36	22	49	21
Q5SQX6	Cytoplasmic FMR1-interacting protein 2 OS=Mus musculus OX=10090 GN=Cyfip2 PE=1 SV=2	Cyfip2	nucleus;other cell component	0	67.976	20	28	50	16
Q80X80	Phospholipid transfer protein C2CD2L OS=Mus musculus OX=10090 GN=C2cd2l PE=1 SV=3	C2cd2l	plasma membrane;other membranes;ER/Golgi;other cell component	0	67.785	39	18	40	18
Q91ZX7	Prolow-density lipoprotein receptor-related protein 1 OS=Mus musculus OX=10090 GN=Lrp1 PE=1 SV=1	Lrp1	plasma membrane;other membranes;cytoskeleton;ER/Golgi;nucleus;other cytoplasmic organelle;other cell component	0	67.767	7	24	30	24
Q8CCT4	Transcription elongation factor A protein-like 5 OS=Mus musculus OX=10090 GN=Tceal5 PE=1 SV=1	Tceal5	nucleus	0	67.512	64	15	41	5
Q8BVE3	V-type proton ATPase subunit H OS=Mus musculus OX=10090 GN=Atp6v1h PE=1 SV=1	Atp6v1h	other membranes;other cytoplasmic organelle	0	67.491	42	16	32	16
P63330	Serine/threonine-protein phosphatase 2A catalytic subunit alpha isoform OS=Mus musculus OX=10090 GN=Ppp2ca PE=1 SV=1	Ppp2ca	plasma membrane;other membranes;cytosol;cytoskeleton;nucleus;other cell component	0	66.997	58	15	40	3
P63011	Ras-related protein Rab-3A OS=Mus musculus OX=10090 GN=Rab3a PE=1 SV=1	Rab3a	plasma membrane;other membranes;cytosol;ER/Golgi;other cytoplasmic organelle;other cell component	0	66.783	62	15	68	10
P62821	Ras-related protein Rab-1A OS=Mus musculus OX=10090 GN=Rab1A PE=1 SV=3	Rab1A	other membranes;cytosol;ER/Golgi;other cytoplasmic organelle;other cell component	0	66.761	72	14	52	7
P49312	Heterogeneous nuclear ribonucleoprotein A1 OS=Mus musculus OX=10090 GN=Hnrnpa1 PE=1 SV=2	Hnrnpa1	nucleus;other cell component	0	66.658	53	17	61	12
P17751	Triosephosphate isomerase OS=Mus musculus OX=10090 GN=Tpi1 PE=1 SV=4			0	66.621	60	17	49	17
P62259	14-3-3 protein epsilon OS=Mus musculus OX=10090 GN=Ywhae PE=1 SV=1	Ywhae	plasma membrane;other membranes;cytosol;cytoskeleton;nucleus;other cell component	0	66.502	75	20	49	17
P24549	Retinal dehydrogenase 1 OS=Mus musculus OX=10090 GN=Aldh1a1 PE=1 SV=5	Aldh1a1	cytosol;nucleus;other cell component	0	66.345	45	22	38	21
P17183	Gamma-enolase OS=Mus musculus OX=10090 GN=Eno2 PE=1 SV=2	Eno2	plasma membrane;other membranes;cytosol;other cell component	0	66.269	50	17	42	14
O88342	WD repeat-containing protein 1 OS=Mus musculus OX=10090 GN=Wdr1 PE=1 SV=3	Wdr1	plasma membrane;other membranes;cytoskeleton;other cell component	0	66.223	42	21	47	21
Q58A65	C-Jun-amino-terminal kinase-interacting protein 4 OS=Mus musculus OX=10090 GN=Spag9 PE=1 SV=2	Spag9	other membranes;cytosol;cytoskeleton;other cytoplasmic organelle;other cell component	0	66.216	17	18	28	17
Q9Z130	Heterogeneous nuclear ribonucleoprotein D-like OS=Mus musculus OX=10090 GN=Hnrnpdl PE=1 SV=1	Hnrnpdl	nucleus;other cell component	0	65.743	45	19	49	17
Q9D6R2	Isocitrate dehydrogenase [NAD] subunit alpha, mitochondrial OS=Mus musculus OX=10090 GN=Idh3a PE=1 SV=1	Idh3a		0	65.465	46	16	38	16
Q64521	Glycerol-3-phosphate dehydrogenase, mitochondrial OS=Mus musculus OX=10090 GN=Gpd2 PE=1 SV=2	Gpd2	other cell component	0	65.33	31	22	36	22
P30275	Creatine kinase U-type, mitochondrial OS=Mus musculus OX=10090 GN=Ckmt1 PE=1 SV=1	Ckmt1	other membranes;mitochondrion;other cell component	0	65.291	46	15	39	13
E9Q4Z2	Acetyl-CoA carboxylase 2 OS=Mus musculus OX=10090 GN=Acacb PE=1 SV=1	Acacb	mitochondrion;nucleus	0	64.963	9	21	51	3
Q6NS60	F-box only protein 41 OS=Mus musculus OX=10090 GN=Fbxo41 PE=1 SV=3	Fbxo41		0	64.878	35	20	29	20
Q8CCK0	Core histone macro-H2A.2 OS=Mus musculus OX=10090 GN=H2afy2 PE=1 SV=3	Macroh2a2	nucleus;other cell component	0	64.796	58	21	34	19
Q8VD37	SH3-containing GRB2-like protein 3-interacting protein 1 OS=Mus musculus OX=10090 GN=Sgip1 PE=1 SV=1	Sgip1	plasma membrane;other membranes;cytoskeleton;other cell component	0	64.646	42	21	29	21
Q91VM5	RNA binding motif protein, X-linked-like-1 OS=Mus musculus OX=10090 GN=Rbmxl1 PE=2 SV=1	Rbmxl1	non-structural extracellular;nucleus;other cell component	0	64.635	55	27	60	6
Q05512	Serine/threonine-protein kinase MARK2 OS=Mus musculus OX=10090 GN=Mark2 PE=1 SV=3	Mark2	plasma membrane;other membranes;cytoskeleton;nucleus;other cell component	0	64.568	32	21	36	15
P29341	Polyadenylate-binding protein 1 OS=Mus musculus OX=10090 GN=Pabpc1 PE=1 SV=2	Pabpc1	cytosol;nucleus;other cell component	0	64.559	33	21	35	21
P11983	T-complex protein 1 subunit alpha OS=Mus musculus OX=10090 GN=Tcp1 PE=1 SV=3	Tcp1	cytosol;cytoskeleton;ER/Golgi;other cell component	0	64.524	42	21	36	21
Q8BFZ3	Beta-actin-like protein 2 OS=Mus musculus OX=10090 GN=Actbl2 PE=1 SV=1	Actbl2	other membranes;cytoskeleton;nucleus;other cell component	0	64.408	28	12	94	1
P10126	Elongation factor 1-alpha 1 OS=Mus musculus OX=10090 GN=Eef1a1 PE=1 SV=3	Eef1a1	plasma membrane;other membranes;cytosol;cytoskeleton;nucleus;other cell component	0	64.293	44	20	62	11
Q6ZQ38	Cullin-associated NEDD8-dissociated protein 1 OS=Mus musculus OX=10090 GN=Cand1 PE=1 SV=2	Cand1	cytosol;ER/Golgi;nucleus;other cell component	0	64.106	28	29	39	29
P03995	Glial fibrillary acidic protein OS=Mus musculus OX=10090 GN=Gfap PE=1 SV=4	Gfap	other membranes;cytoskeleton;other cytoplasmic organelle;other cell component	0	63.869	48	21	36	18
Q6NZL0	Protein SOGA3 OS=Mus musculus OX=10090 GN=Soga3 PE=1 SV=2	Soga3	non-structural extracellular;other membranes	0	63.846	22	21	35	18
Q80TL4	PHD finger protein 24 OS=Mus musculus OX=10090 GN=Phf24 PE=1 SV=2	Phf24		0	63.723	47	19	39	19
P97351	40S ribosomal protein S3a OS=Mus musculus OX=10090 GN=Rps3a PE=1 SV=3	Rps3a	cytosol;ER/Golgi;translational apparatus;nucleus;other cell component	0	63.53	44	15	33	15
Q80XI3	Eukaryotic translation initiation factor 4 gamma 3 OS=Mus musculus OX=10090 GN=Eif4g3 PE=1 SV=2	Eif4g3	translational apparatus	0	63.365	20	28	35	24
O08638	Myosin-11 OS=Mus musculus OX=10090 GN=Myh11 PE=1 SV=1	Myh11	cytoskeleton;other cell component	0	63.365	10	22	34	1
Q99JY9	Actin-related protein 3 OS=Mus musculus OX=10090 GN=Actr3 PE=1 SV=3	Actr3	other membranes;cytoskeleton;ER/Golgi;nucleus;other cell component	0	63.29	43	18	32	15
P28663	Beta-soluble NSF attachment protein OS=Mus musculus OX=10090 GN=Napb PE=1 SV=2	Napb	other membranes;other cytoplasmic organelle;other cell component	0	63.207	54	14	36	12
Q9DB77	Cytochrome b-c1 complex subunit 2, mitochondrial OS=Mus musculus OX=10090 GN=Uqcrc2 PE=1 SV=1	Uqcrc2	other membranes;mitochondrion;nucleus	0	62.995	40	16	43	15
A2AJI0	MAP7 domain-containing protein 1 OS=Mus musculus OX=10090 GN=Map7d1 PE=1 SV=1	Map7d1	cytosol;cytoskeleton	0	62.778	28	18	31	18
Q9WV02	RNA-binding motif protein, X chromosome OS=Mus musculus OX=10090 GN=Rbmx PE=1 SV=1	Rbmx	non-structural extracellular;nucleus;other cell component	0	62.736	55	27	58	5
Q61598	Rab GDP dissociation inhibitor beta OS=Mus musculus OX=10090 GN=Gdi2 PE=1 SV=1	Gdi2	other membranes;ER/Golgi;other cell component	0	62.707	51	18	36	12
Q9CX86	Heterogeneous nuclear ribonucleoprotein A0 OS=Mus musculus OX=10090 GN=Hnrnpa0 PE=1 SV=1	Hnrnpa0	nucleus	0	62.676	55	17	41	14
P62880	Guanine nucleotide-binding protein G(I)/G(S)/G(T) subunit beta-2 OS=Mus musculus OX=10090 GN=Gnb2 PE=1 SV=3	Gnb2	plasma membrane;other membranes;other cell component	0	62.646	51	12	64	7
Q80TK0	AP2-interacting clathrin-endocytosis protein OS=Mus musculus OX=10090 GN=Kiaa1107 PE=1 SV=6	Kiaa1107	ER/Golgi;other cell component	0	62.525	23	19	28	19
Q80VD1	Protein FAM98B OS=Mus musculus OX=10090 GN=Fam98b PE=1 SV=1	Fam98b	nucleus;other cell component	0	62.42	41	14	29	11
P48678	Prelamin-A/C OS=Mus musculus OX=10090 GN=Lmna PE=1 SV=2	Lmna	other membranes;cytosol;cytoskeleton;nucleus;other cell component	0	62.267	34	21	29	20
P20444	Protein kinase C alpha type OS=Mus musculus OX=10090 GN=Prkca PE=1 SV=3	Prkca	plasma membrane;other membranes;cytosol;mitochondrion;ER/Golgi;nucleus;other cell component	0	62.09	28	21	40	9
Q8BL65	Actin-binding LIM protein 2 OS=Mus musculus OX=10090 GN=Ablim2 PE=1 SV=1	Ablim2	cytoskeleton	0	62.088	36	18	34	17
A2AHG0	Leucine zipper putative tumor suppressor 3 OS=Mus musculus OX=10090 GN=Lzts3 PE=1 SV=1	Lzts3	cytoskeleton;other cell component	0	61.942	23	14	23	14
P56959	RNA-binding protein FUS OS=Mus musculus OX=10090 GN=Fus PE=1 SV=1	Fus	nucleus;other cell component	0	61.915	27	16	55	16
Q8VDM6	Heterogeneous nuclear ribonucleoprotein U-like protein 1 OS=Mus musculus OX=10090 GN=Hnrnpul1 PE=1 SV=1	Hnrnpul1	nucleus	0	61.787	30	21	33	20
Q91WC3	Long-chain-fatty-acid--CoA ligase 6 OS=Mus musculus OX=10090 GN=Acsl6 PE=1 SV=1	Acsl6	other membranes;mitochondrion;ER/Golgi;nucleus;other cytoplasmic organelle	0	61.701	30	17	33	16
Q68FF6	ARF GTPase-activating protein GIT1 OS=Mus musculus OX=10090 GN=Git1 PE=1 SV=1	Git1	cytosol;mitochondrion;other cytoplasmic organelle;other cell component	0	61.482	36	20	31	20
Q6NZJ6	Eukaryotic translation initiation factor 4 gamma 1 OS=Mus musculus OX=10090 GN=Eif4g1 PE=1 SV=1	Eif4g1	cytosol;translational apparatus;nucleus;other cell component	0	61.478	18	26	38	22
Q9QVP9	Protein-tyrosine kinase 2-beta OS=Mus musculus OX=10090 GN=Ptk2b PE=1 SV=2	Ptk2b	plasma membrane;other membranes;cytoskeleton;nucleus;other cell component	0	61.457	26	21	36	21
Q9DBG3	AP-2 complex subunit beta OS=Mus musculus OX=10090 GN=Ap2b1 PE=1 SV=1	Ap2b1	plasma membrane;other membranes;other cell component	0	61.236	29	25	42	13
Q9EPQ8	Transcription factor 20 OS=Mus musculus OX=10090 GN=Tcf20 PE=1 SV=3	Tcf20	nucleus	0	61.007	20	25	34	25
Q8CH09	SURP and G-patch domain-containing protein 2 OS=Mus musculus OX=10090 GN=Sugp2 PE=1 SV=2	Sugp2	nucleus	0	60.91	26	19	28	19
Q8VDP4	Cell cycle and apoptosis regulator protein 2 OS=Mus musculus OX=10090 GN=Ccar2 PE=1 SV=2	Ccar2	cytoskeleton;mitochondrion;nucleus;other cell component	0	60.601	30	17	28	17
P62823	Ras-related protein Rab-3C OS=Mus musculus OX=10090 GN=Rab3c PE=1 SV=1	Rab3c	plasma membrane;other membranes;cytosol;ER/Golgi;other cytoplasmic organelle;other cell component	0	60.497	64	13	58	8
B9EJ86	Oxysterol-binding protein-related protein 8 OS=Mus musculus OX=10090 GN=Osbpl8 PE=1 SV=1	Osbpl8	other membranes;cytosol;ER/Golgi;nucleus;other cell component	0	60.48	21	19	31	19
Q7TQH0	Ataxin-2-like protein OS=Mus musculus OX=10090 GN=Atxn2l PE=1 SV=1	Atxn2l	other membranes;cytosol;nucleus;other cell component	0	60.456	16	16	31	14
Q9QUR6	Prolyl endopeptidase OS=Mus musculus OX=10090 GN=Prep PE=1 SV=1	Prep	cytosol;nucleus;other cell component	0	60.278	28	15	28	15
Q91V14	Solute carrier family 12 member 5 OS=Mus musculus OX=10090 GN=Slc12a5 PE=1 SV=2	Slc12a5	plasma membrane;other membranes;other cell component	0	60.187	18	22	32	17
Q61753	D-3-phosphoglycerate dehydrogenase OS=Mus musculus OX=10090 GN=Phgdh PE=1 SV=3	Phgdh		0	60.046	32	13	25	13
Q8CBW3	Abl interactor 1 OS=Mus musculus OX=10090 GN=Abi1 PE=1 SV=3	Abi1	plasma membrane;other membranes;cytosol;cytoskeleton;nucleus;other cell component	0	59.817	39	18	37	14
Q6PB44	Tyrosine-protein phosphatase non-receptor type 23 OS=Mus musculus OX=10090 GN=Ptpn23 PE=1 SV=2	Ptpn23	cytosol;cytoskeleton;nucleus;other cytoplasmic organelle;other cell component	0	59.708	12	15	25	15
P48722	Heat shock 70 kDa protein 4L OS=Mus musculus OX=10090 GN=Hspa4l PE=1 SV=2	Hspa4l	cytosol;nucleus;other cell component	0	59.239	30	21	40	19
Q6P5D8	Structural maintenance of chromosomes flexible hinge domain-containing protein 1 OS=Mus musculus OX=10090 GN=Smchd1 PE=1 SV=2	Smchd1	nucleus;other cell component	0	59.239	12	20	32	20
Q8VD04	GRIP1-associated protein 1 OS=Mus musculus OX=10090 GN=Gripap1 PE=1 SV=1	Gripap1	other membranes;cytosol;nucleus;other cytoplasmic organelle;other cell component	0	59.215	30	18	26	18
Q8C1B7	Septin-11 OS=Mus musculus OX=10090 GN=Septin11 PE=1 SV=4	Septin11	cytoskeleton;other cell component	0	59.029	37	15	35	7
P14685	26S proteasome non-ATPase regulatory subunit 3 OS=Mus musculus OX=10090 GN=Psmd3 PE=1 SV=3	Psmd3	other cell component	0	58.883	29	16	28	16
P62715	Serine/threonine-protein phosphatase 2A catalytic subunit beta isoform OS=Mus musculus OX=10090 GN=Ppp2cb PE=1 SV=1	Ppp2cb	cytosol;cytoskeleton;nucleus;other cell component	0	58.829	57	14	34	2
Q91YT0	NADH dehydrogenase [ubiquinone] flavoprotein 1, mitochondrial OS=Mus musculus OX=10090 GN=Ndufv1 PE=1 SV=1	Ndufv1	other membranes;cytosol;mitochondrion	0	58.807	42	17	29	17
Q8BGD9	Eukaryotic translation initiation factor 4B OS=Mus musculus OX=10090 GN=Eif4b PE=1 SV=1	Eif4b	cytosol;other cell component	0	58.804	37	20	37	20
Q9D8E6	60S ribosomal protein L4 OS=Mus musculus OX=10090 GN=Rpl4 PE=1 SV=3	Rpl4	cytosol;cytoskeleton;ER/Golgi;translational apparatus;nucleus;other cell component	0	58.751	37	14	32	14
Q80U28	MAP kinase-activating death domain protein OS=Mus musculus OX=10090 GN=Madd PE=1 SV=2	Madd	plasma membrane;other membranes;cytosol;ER/Golgi;nucleus;other cell component	0	58.479	19	23	33	23
Q7TNM2	Tripartite motif-containing protein 46 OS=Mus musculus OX=10090 GN=Trim46 PE=1 SV=1	Trim46	cytoskeleton;other cell component	0	58.383	35	19	32	19
Q9DC69	NADH dehydrogenase [ubiquinone] 1 alpha subcomplex subunit 9, mitochondrial OS=Mus musculus OX=10090 GN=Ndufa9 PE=1 SV=2	Ndufa9	other membranes;mitochondrion;nucleus	0	58.325	46	15	37	15
Q6A068	Cell division cycle 5-like protein OS=Mus musculus OX=10090 GN=Cdc5l PE=1 SV=2	Cdc5l	nucleus;other cell component	0	58.277	37	20	26	20
P59764	Dedicator of cytokinesis protein 4 OS=Mus musculus OX=10090 GN=Dock4 PE=1 SV=1	Dock4	plasma membrane;other membranes;cytosol;ER/Golgi;nucleus;other cell component	0	58.267	15	23	39	21
Q921Q7	Ras and Rab interactor 1 OS=Mus musculus OX=10090 GN=Rin1 PE=1 SV=1	Rin1	plasma membrane;other membranes;cytoskeleton;other cell component	0	58.159	30	18	25	18
Q03141	MAP/microtubule affinity-regulating kinase 3 OS=Mus musculus OX=10090 GN=Mark3 PE=1 SV=2	Mark3	plasma membrane;other membranes;other cell component	0	58.061	28	20	31	14
Q62418	Drebrin-like protein OS=Mus musculus OX=10090 GN=Dbnl PE=1 SV=2	Dbnl	plasma membrane;other membranes;cytosol;cytoskeleton;ER/Golgi;other cytoplasmic organelle;other cell component	0	58.01	42	15	24	15
A2A6A1	G patch domain-containing protein 8 OS=Mus musculus OX=10090 GN=Gpatch8 PE=1 SV=1	Gpatch8		0	57.927	19	22	27	22
B0V2N1	Receptor-type tyrosine-protein phosphatase S OS=Mus musculus OX=10090 GN=Ptprs PE=1 SV=1	Ptprs	plasma membrane;other membranes;cytosol;ER/Golgi;other cell component	0	57.689	15	18	29	12
A2AN08	E3 ubiquitin-protein ligase UBR4 OS=Mus musculus OX=10090 GN=Ubr4 PE=1 SV=1	Ubr4	other membranes;cytosol;cytoskeleton;nucleus	0	57.593	6	20	25	20
Q9CVB6	Actin-related protein 2/3 complex subunit 2 OS=Mus musculus OX=10090 GN=Arpc2 PE=1 SV=3	Arpc2	plasma membrane;other membranes;cytoskeleton;nucleus;other cytoplasmic organelle;other cell component	0	57.507	59	17	26	17
Q76MZ3	Serine/threonine-protein phosphatase 2A 65 kDa regulatory subunit A alpha isoform OS=Mus musculus OX=10090 GN=Ppp2r1a PE=1 SV=3	Ppp2r1a	plasma membrane;other membranes;cytosol;nucleus;other cell component	0	57.378	34	18	45	13
P53994	Ras-related protein Rab-2A OS=Mus musculus OX=10090 GN=Rab2a PE=1 SV=1	Rab2a	other membranes;ER/Golgi;other cell component	0	57.202	62	12	33	7
Q9WV69	Dematin OS=Mus musculus OX=10090 GN=Dmtn PE=1 SV=1	Dmtn	plasma membrane;other membranes;cytosol;cytoskeleton;other cell component	0	57.155	47	17	35	16
Q9D1G1	Ras-related protein Rab-1B OS=Mus musculus OX=10090 GN=Rab1b PE=1 SV=1	Rab1b	other membranes;ER/Golgi;other cell component	0	57.144	59	11	39	4
Q9D0L8	mRNA cap guanine-N7 methyltransferase OS=Mus musculus OX=10090 GN=Rnmt PE=1 SV=1	Rnmt	nucleus;other cell component	0	57.128	48	18	27	18
P70704	Phospholipid-transporting ATPase IA OS=Mus musculus OX=10090 GN=Atp8a1 PE=1 SV=2	Atp8a1	plasma membrane;other membranes;ER/Golgi;other cell component	0	56.909	19	21	37	18
O70305	Ataxin-2 OS=Mus musculus OX=10090 GN=Atxn2 PE=1 SV=1	Atxn2	cytosol;ER/Golgi;other cell component	0	56.904	14	16	25	13
P80313	T-complex protein 1 subunit eta OS=Mus musculus OX=10090 GN=Cct7 PE=1 SV=1	Cct7	cytosol;cytoskeleton;other cell component	0	56.883	42	18	25	18
P23819	Glutamate receptor 2 OS=Mus musculus OX=10090 GN=Gria2 PE=1 SV=3	Gria2	non-structural extracellular;plasma membrane;other membranes;ER/Golgi;other cell component	0	56.782	21	18	37	13
P80317	T-complex protein 1 subunit zeta OS=Mus musculus OX=10090 GN=Cct6a PE=1 SV=3	Cct6a	cytosol;cytoskeleton;other cell component	0	56.653	36	16	23	13
Q9WTT4	V-type proton ATPase subunit G 2 OS=Mus musculus OX=10090 GN=Atp6v1g2 PE=1 SV=1	Atp6v1g2	other membranes;ER/Golgi;other cytoplasmic organelle;other cell component	0	56.617	44	7	30	7
Q9JJY3	Sphingomyelin phosphodiesterase 3 OS=Mus musculus OX=10090 GN=Smpd3 PE=1 SV=1	Smpd3	non-structural extracellular;plasma membrane;other membranes;ER/Golgi;other cell component	0	56.522	36	16	32	16
P08775	DNA-directed RNA polymerase II subunit RPB1 OS=Mus musculus OX=10090 GN=Polr2a PE=1 SV=3	Polr2a	nucleus;other cell component	0	56.52	14	20	30	20
Q9CZ13	Cytochrome b-c1 complex subunit 1, mitochondrial OS=Mus musculus OX=10090 GN=Uqcrc1 PE=1 SV=2	Uqcrc1	other membranes;cytosol;mitochondrion	0	56.52	31	12	27	12
Q6PHN9	Ras-related protein Rab-35 OS=Mus musculus OX=10090 GN=Rab35 PE=1 SV=1	Rab35	non-structural extracellular;plasma membrane;other membranes;ER/Golgi;other cytoplasmic organelle;other cell component	0	56.416	74	15	39	11
P10637	Microtubule-associated protein tau OS=Mus musculus OX=10090 GN=Mapt PE=1 SV=3	Mapt	non-structural extracellular;plasma membrane;other membranes;cytosol;cytoskeleton;nucleus;other cell component	0	56.295	30	22	41	22
O35286	Pre-mRNA-splicing factor ATP-dependent RNA helicase DHX15 OS=Mus musculus OX=10090 GN=Dhx15 PE=1 SV=2	Dhx15	nucleus	0	56.19	32	23	51	23
Q8R326	Paraspeckle component 1 OS=Mus musculus OX=10090 GN=Pspc1 PE=1 SV=1	Pspc1	nucleus;other cell component	0	56.184	31	16	30	12
Q3UHC7	Disabled homolog 2-interacting protein OS=Mus musculus OX=10090 GN=Dab2ip PE=1 SV=1	Dab2ip	plasma membrane;other membranes;other cell component	0	55.81	23	20	28	17
Q9Z204	Heterogeneous nuclear ribonucleoproteins C1/C2 OS=Mus musculus OX=10090 GN=Hnrnpc PE=1 SV=1	Hnrnpc	cytosol;cytoskeleton;nucleus;other cell component	0	55.714	41	16	32	14
Q8R0S4	Voltage-dependent L-type calcium channel subunit beta-4 OS=Mus musculus OX=10090 GN=Cacnb4 PE=1 SV=2	Cacnb4	plasma membrane;other membranes;nucleus;other cell component	0	55.686	44	20	29	13
Q9WUT3	Ribosomal protein S6 kinase alpha-2 OS=Mus musculus OX=10090 GN=Rps6ka2 PE=1 SV=1	Rps6ka2	cytoskeleton;nucleus;other cell component	0	55.651	24	18	25	14
P62192	26S proteasome regulatory subunit 4 OS=Mus musculus OX=10090 GN=Psmc1 PE=1 SV=1	Psmc1	other membranes;cytosol;nucleus;other cell component	0	55.632	32	14	27	13
Q6URW6	Myosin-14 OS=Mus musculus OX=10090 GN=Myh14 PE=1 SV=1	Myh14	cytoskeleton;other cell component	0	55.564	11	20	31	9
P14152	Malate dehydrogenase, cytoplasmic OS=Mus musculus OX=10090 GN=Mdh1 PE=1 SV=3	Mdh1	cytosol	0	55.532	41	16	38	16
Q8CJ40	Rootletin OS=Mus musculus OX=10090 GN=Crocc PE=1 SV=2	Crocc	plasma membrane;other membranes;cytosol;cytoskeleton;other cell component	0	55.513	13	24	32	23
Q6PHZ2	Calcium/calmodulin-dependent protein kinase type II subunit delta OS=Mus musculus OX=10090 GN=Camk2d PE=1 SV=1	Camk2d	plasma membrane;other membranes;cytosol;ER/Golgi;nucleus;other cell component	0	55.349	35	18	52	6
Q60931	Voltage-dependent anion-selective channel protein 3 OS=Mus musculus OX=10090 GN=Vdac3 PE=1 SV=1	Vdac3	other membranes;mitochondrion;ER/Golgi	0	55.303	63	18	54	16
Q8BIZ1	Ankyrin repeat and sterile alpha motif domain-containing protein 1B OS=Mus musculus OX=10090 GN=Anks1b PE=1 SV=3	Anks1b	plasma membrane;other membranes;cytosol;nucleus;other cell component	0	55.297	13	17	35	16
Q9D0E1	Heterogeneous nuclear ribonucleoprotein M OS=Mus musculus OX=10090 GN=Hnrnpm PE=1 SV=3	Hnrnpm	nucleus;other cell component	0	55.257	35	23	45	23
Q8BFR5	Elongation factor Tu, mitochondrial OS=Mus musculus OX=10090 GN=Tufm PE=1 SV=1	Tufm	mitochondrion;other cell component	0	55.134	39	17	29	17
Q6A065	Centrosomal protein of 170 kDa OS=Mus musculus OX=10090 GN=Cep170 PE=1 SV=2	Cep170	cytosol;cytoskeleton;other cell component	0	55.033	20	23	28	21
P46735	Unconventional myosin-Ib OS=Mus musculus OX=10090 GN=Myo1b PE=1 SV=3	Myo1b	plasma membrane;other membranes;cytoskeleton;other cytoplasmic organelle;other cell component	0	55.01	20	19	28	19
B1AZP2	Disks large-associated protein 4 OS=Mus musculus OX=10090 GN=Dlgap4 PE=1 SV=1	Dlgap4	plasma membrane;other membranes;other cell component	0	54.965	33	21	32	19
Q9DC07	LIM zinc-binding domain-containing Nebulette OS=Mus musculus OX=10090 GN=Nebl PE=1 SV=1	Nebl	cytoskeleton	0	54.896	57	15	30	14
Q91VR2	ATP synthase subunit gamma, mitochondrial OS=Mus musculus OX=10090 GN=Atp5f1c PE=1 SV=1	Atp5f1c	other membranes;mitochondrion;ER/Golgi	0	54.861	46	16	53	16
P60202	Myelin proteolipid protein OS=Mus musculus OX=10090 GN=Plp1 PE=1 SV=2	Plp1	plasma membrane;other membranes;other cell component	0	54.809	35	12	88	12
Q9Z268	RasGAP-activating-like protein 1 OS=Mus musculus OX=10090 GN=Rasal1 PE=1 SV=2	Rasal1	plasma membrane;other membranes;cytosol	0	54.757	32	21	28	21
Q6A4J8	Ubiquitin carboxyl-terminal hydrolase 7 OS=Mus musculus OX=10090 GN=Usp7 PE=1 SV=1	Usp7	cytosol;nucleus;other cell component	0	54.659	19	19	29	19
P35278	Ras-related protein Rab-5C OS=Mus musculus OX=10090 GN=Rab5c PE=1 SV=2	Rab5c	plasma membrane;other membranes;ER/Golgi;other cytoplasmic organelle;other cell component	0	54.612	61	10	29	7
D3Z7P3	Glutaminase kidney isoform, mitochondrial OS=Mus musculus OX=10090 GN=Gls PE=1 SV=1	Gls	cytosol;mitochondrion;other cell component	0	54.483	30	19	35	17
Q9Z2I9	Succinate--CoA ligase [ADP-forming] subunit beta, mitochondrial OS=Mus musculus OX=10090 GN=Sucla2 PE=1 SV=2	Sucla2	other cell component	0	54.421	27	13	32	13
A2ARS0	Ankyrin repeat domain-containing protein 63 OS=Mus musculus OX=10090 GN=Ankrd63 PE=1 SV=1	Ankrd63		0	54.195	48	14	45	14
P97315	Cysteine and glycine-rich protein 1 OS=Mus musculus OX=10090 GN=Csrp1 PE=1 SV=3	Csrp1	cytoskeleton;nucleus;other cell component	0	53.962	60	11	20	11
Q8K019	Bcl-2-associated transcription factor 1 OS=Mus musculus OX=10090 GN=Bclaf1 PE=1 SV=2	Bclaf1	nucleus;other cell component	0	53.886	20	18	36	17
Q9R0P9	Ubiquitin carboxyl-terminal hydrolase isozyme L1 OS=Mus musculus OX=10090 GN=Uchl1 PE=1 SV=1	Uchl1	other membranes;cytosol;ER/Golgi;other cell component	0	53.88	74	15	40	14
Q9QUG9	RAS guanyl-releasing protein 2 OS=Mus musculus OX=10090 GN=Rasgrp2 PE=1 SV=2	Rasgrp2	plasma membrane;other membranes;cytosol;other cell component	0	53.821	24	11	20	11
Q80TJ1	Calcium-dependent secretion activator 1 OS=Mus musculus OX=10090 GN=Cadps PE=1 SV=3	Cadps	other membranes;other cell component	0	53.78	19	19	30	19
Q61029	Lamina-associated polypeptide 2, isoforms beta/delta/epsilon/gamma OS=Mus musculus OX=10090 GN=Tmpo PE=1 SV=4	Tmpo	other membranes;nucleus;other cell component	0	53.766	42	15	24	15
P50446	Keratin, type II cytoskeletal 6A OS=Mus musculus OX=10090 GN=Krt6a PE=1 SV=3	Krt6a	cytoskeleton	0	53.723	20	15	43	4
P40142	Transketolase OS=Mus musculus OX=10090 GN=Tkt PE=1 SV=1	Tkt	other membranes;ER/Golgi;nucleus;other cytoplasmic organelle;other cell component	0	53.566	34	15	26	15
Q9Z2Q6	Septin-5 OS=Mus musculus OX=10090 GN=Septin5 PE=1 SV=2	Septin5	plasma membrane;other membranes;cytoskeleton;ER/Golgi;other cell component	0	53.443	45	15	40	13
E9QAT4	Protein transport protein Sec16A OS=Mus musculus OX=10090 GN=Sec16a PE=1 SV=1	Sec16a	other membranes;cytosol;ER/Golgi;other cell component	0	53.429	11	17	27	17
Q91ZW3	SWI/SNF-related matrix-associated actin-dependent regulator of chromatin subfamily A member 5 OS=Mus musculus OX=10090 GN=Smarca5 PE=1 SV=1	Smarca5	nucleus;other cell component	0	53.396	20	20	30	19
Q925N0	Sideroflexin-5 OS=Mus musculus OX=10090 GN=Sfxn5 PE=1 SV=2	Sfxn5	other membranes;mitochondrion	0	52.833	31	9	24	9
Q3TEA8	Heterochromatin protein 1-binding protein 3 OS=Mus musculus OX=10090 GN=Hp1bp3 PE=1 SV=1	Hp1bp3	nucleus;other cell component	0	52.673	32	20	33	20
Q8R366	Immunoglobulin superfamily member 8 OS=Mus musculus OX=10090 GN=Igsf8 PE=1 SV=2	Igsf8	plasma membrane;other membranes;other cell component	0	52.656	25	11	30	11
Q99MR6	Serrate RNA effector molecule homolog OS=Mus musculus OX=10090 GN=Srrt PE=1 SV=1	Srrt	nucleus;other cell component	0	52.637	22	22	32	22
Q61768	Kinesin-1 heavy chain OS=Mus musculus OX=10090 GN=Kif5b PE=1 SV=3	Kif5b	cytosol;cytoskeleton;other cell component	0	52.541	20	16	24	9
Q64727	Vinculin OS=Mus musculus OX=10090 GN=Vcl PE=1 SV=4	Vcl	plasma membrane;other membranes;cytoskeleton;other cell component	0	52.473	27	23	28	23
Q8C078	Calcium/calmodulin-dependent protein kinase kinase 2 OS=Mus musculus OX=10090 GN=Camkk2 PE=1 SV=2	Camkk2	cytosol;nucleus;other cell component	0	52.417	34	16	26	16
Q9R0I7	YLP motif-containing protein 1 OS=Mus musculus OX=10090 GN=Ylpm1 PE=2 SV=2	Ylpm1	cytosol;nucleus	0	52.31	17	18	27	17
Q9R1T2	SUMO-activating enzyme subunit 1 OS=Mus musculus OX=10090 GN=Sae1 PE=1 SV=1	Sae1	nucleus;other cell component	0	52.3	50	15	23	15
P19783	Cytochrome c oxidase subunit 4 isoform 1, mitochondrial OS=Mus musculus OX=10090 GN=Cox4i1 PE=1 SV=2	Cox4i1	other membranes;cytosol;mitochondrion;nucleus	0	52.214	59	14	35	14
Q9JLB0	MAGUK p55 subfamily member 6 OS=Mus musculus OX=10090 GN=Mpp6 PE=1 SV=1	Mpp6	plasma membrane;other membranes	0	52.212	36	18	28	17
E9Q8I9	Protein furry homolog OS=Mus musculus OX=10090 GN=Fry PE=1 SV=1	Fry	cytoskeleton;other cell component	0	52.193	10	24	36	24
Q64487	Receptor-type tyrosine-protein phosphatase delta OS=Mus musculus OX=10090 GN=Ptprd PE=1 SV=3	Ptprd	plasma membrane;other membranes;other cell component	0	51.986	11	15	26	7
P84096	Rho-related GTP-binding protein RhoG OS=Mus musculus OX=10090 GN=Rhog PE=1 SV=1	Rhog	plasma membrane;other membranes;cytoskeleton;other cell component	0	51.965	55	11	23	10
Q9R1T4	Septin-6 OS=Mus musculus OX=10090 GN=Septin6 PE=1 SV=4	Septin6	plasma membrane;other membranes;cytoskeleton;ER/Golgi;other cell component	0	51.935	38	17	29	10
P35235	Tyrosine-protein phosphatase non-receptor type 11 OS=Mus musculus OX=10090 GN=Ptpn11 PE=1 SV=2	Ptpn11	other cell component	0	51.866	34	17	29	17
Q80WJ7	Protein LYRIC OS=Mus musculus OX=10090 GN=Mtdh PE=1 SV=1	Mtdh	plasma membrane;other membranes;ER/Golgi;nucleus;other cell component	0	51.488	34	15	25	15
Q9WV60	Glycogen synthase kinase-3 beta OS=Mus musculus OX=10090 GN=Gsk3b PE=1 SV=2	Gsk3b	plasma membrane;other membranes;cytosol;cytoskeleton;mitochondrion;nucleus;other cell component	0	51.476	44	12	22	10
Q8BWF0	Succinate-semialdehyde dehydrogenase, mitochondrial OS=Mus musculus OX=10090 GN=Aldh5a1 PE=1 SV=1	Aldh5a1	mitochondrion	0	51.28	36	16	34	16
P62908	40S ribosomal protein S3 OS=Mus musculus OX=10090 GN=Rps3 PE=1 SV=1	Rps3	plasma membrane;other membranes;cytosol;cytoskeleton;mitochondrion;ER/Golgi;translational apparatus;nucleus;other cell component	0	51.226	70	16	34	16
Q8R071	Inositol-trisphosphate 3-kinase A OS=Mus musculus OX=10090 GN=Itpka PE=1 SV=1	Itpka	nucleus;other cell component	0	51.165	44	13	25	13
P23116	Eukaryotic translation initiation factor 3 subunit A OS=Mus musculus OX=10090 GN=Eif3a PE=1 SV=5	Eif3a	cytosol;cytoskeleton;translational apparatus;nucleus;other cell component	0	51.16	18	24	29	23
Q80TZ3	Putative tyrosine-protein phosphatase auxilin OS=Mus musculus OX=10090 GN=Dnajc6 PE=1 SV=2	Dnajc6	other cell component	0	50.976	24	15	27	12
P38647	Stress-70 protein, mitochondrial OS=Mus musculus OX=10090 GN=Hspa9 PE=1 SV=3	Hspa9	mitochondrion;nucleus;other cell component	0	50.891	28	14	21	13
Q91V61	Sideroflexin-3 OS=Mus musculus OX=10090 GN=Sfxn3 PE=1 SV=1	Sfxn3	other membranes;mitochondrion	0	50.863	47	12	31	11
Q569Z5	Probable ATP-dependent RNA helicase DDX46 OS=Mus musculus OX=10090 GN=Ddx46 PE=1 SV=2	Ddx46	other membranes;nucleus	0	50.79	20	18	26	18
O54865	Guanylate cyclase soluble subunit beta-1 OS=Mus musculus OX=10090 GN=Gucy1b1 PE=1 SV=1	Gucy1b1	cytosol;other cell component	0	50.659	31	16	26	16
Q6PDG5	SWI/SNF complex subunit SMARCC2 OS=Mus musculus OX=10090 GN=Smarcc2 PE=1 SV=2	Smarcc2	nucleus	0	50.564	19	20	31	15
Q9CQD1	Ras-related protein Rab-5A OS=Mus musculus OX=10090 GN=Rab5a PE=1 SV=1	Rab5a	plasma membrane;other membranes;cytosol;cytoskeleton;ER/Golgi;other cytoplasmic organelle;other cell component	0	50.559	61	10	26	7
Q8VDQ8	NAD-dependent protein deacetylase sirtuin-2 OS=Mus musculus OX=10090 GN=Sirt2 PE=1 SV=2	Sirt2	plasma membrane;other membranes;cytosol;cytoskeleton;mitochondrion;nucleus;other cell component	0	50.533	50	16	29	16
Q61315	Adenomatous polyposis coli protein OS=Mus musculus OX=10090 GN=Apc PE=1 SV=1	Apc	plasma membrane;other membranes;cytoskeleton;nucleus;other cell component	0	50.379	9	19	22	19
Q8K0S0	Phytanoyl-CoA hydroxylase-interacting protein OS=Mus musculus OX=10090 GN=Phyhip PE=1 SV=1	Phyhip	other cell component	0	50.225	41	13	34	11
Q04750	DNA topoisomerase 1 OS=Mus musculus OX=10090 GN=Top1 PE=1 SV=2	Top1	nucleus;other cell component	0	50.149	24	17	28	16
P50518	V-type proton ATPase subunit E 1 OS=Mus musculus OX=10090 GN=Atp6v1e1 PE=1 SV=2	Atp6v1e1	plasma membrane;other membranes;cytosol;other cytoplasmic organelle;other cell component	0	50.1	49	16	58	15
Q9DCS9	NADH dehydrogenase [ubiquinone] 1 beta subcomplex subunit 10 OS=Mus musculus OX=10090 GN=Ndufb10 PE=1 SV=3	Ndufb10	other membranes;mitochondrion	0	50.079	70	12	35	12
Q5SSL4	Active breakpoint cluster region-related protein OS=Mus musculus OX=10090 GN=Abr PE=1 SV=1	Abr	plasma membrane;other membranes;cytosol;other cell component	0	50.033	24	18	22	15
Q91VR5	ATP-dependent RNA helicase DDX1 OS=Mus musculus OX=10090 GN=Ddx1 PE=1 SV=1	Ddx1	cytosol;mitochondrion;nucleus;other cell component	0	49.851	24	14	23	14
P46471	26S proteasome regulatory subunit 7 OS=Mus musculus OX=10090 GN=Psmc2 PE=1 SV=5	Psmc2	cytosol;nucleus;other cell component	0	49.838	43	17	29	17
P17742	Peptidyl-prolyl cis-trans isomerase A OS=Mus musculus OX=10090 GN=Ppia PE=1 SV=2	Ppia	non-structural extracellular;cytosol;nucleus;other cell component	0	49.749	69	15	73	13
Q8CH25	SAFB-like transcription modulator OS=Mus musculus OX=10090 GN=Sltm PE=1 SV=1	Sltm	nucleus	0	49.726	14	14	21	14
Q6ZPZ3	Zinc finger CCCH domain-containing protein 4 OS=Mus musculus OX=10090 GN=Zc3h4 PE=1 SV=2	Zc3h4	cytosol;nucleus	0	49.654	19	14	21	14
Q6ZPQ6	Membrane-associated phosphatidylinositol transfer protein 2 OS=Mus musculus OX=10090 GN=Pitpnm2 PE=1 SV=2	Pitpnm2	other membranes;cytoskeleton;other cell component	0	49.606	16	15	20	14
Q9Z2Y3	Homer protein homolog 1 OS=Mus musculus OX=10090 GN=Homer1 PE=1 SV=2	Homer1	plasma membrane;other membranes;cytosol;cytoskeleton;other cell component	0	49.507	46	17	34	17
O35643	AP-1 complex subunit beta-1 OS=Mus musculus OX=10090 GN=Ap1b1 PE=1 SV=2	Ap1b1	other membranes;cytosol;ER/Golgi;other cell component	0	49.442	28	20	35	8
Q91W50	Cold shock domain-containing protein E1 OS=Mus musculus OX=10090 GN=Csde1 PE=1 SV=1	Csde1	plasma membrane;other membranes;cytosol;ER/Golgi;other cell component	0	49.363	24	19	27	19
Q9JKC6	Cell cycle exit and neuronal differentiation protein 1 OS=Mus musculus OX=10090 GN=Cend1 PE=1 SV=1	Cend1	other membranes;mitochondrion;other cell component	0	49.254	60	10	28	10
P63044	Vesicle-associated membrane protein 2 OS=Mus musculus OX=10090 GN=Vamp2 PE=1 SV=2	Vamp2	plasma membrane;other membranes;ER/Golgi;other cytoplasmic organelle;other cell component	0	49.219	46	8	54	2
Q922J3	CAP-Gly domain-containing linker protein 1 OS=Mus musculus OX=10090 GN=Clip1 PE=1 SV=1	Clip1	other membranes;cytoskeleton;nucleus;other cytoplasmic organelle;other cell component	0	49.213	16	19	24	18
Q68FL4	Putative adenosylhomocysteinase 3 OS=Mus musculus OX=10090 GN=Ahcyl2 PE=1 SV=1	Ahcyl2	cytosol;ER/Golgi;other cell component	0	48.843	22	15	32	1
Q8QZY1	Eukaryotic translation initiation factor 3 subunit L OS=Mus musculus OX=10090 GN=Eif3l PE=1 SV=1	Eif3l	translational apparatus;nucleus;other cell component	0	48.778	29	12	25	12
Q7TQF7	Amphiphysin OS=Mus musculus OX=10090 GN=Amph PE=1 SV=1	Amph	plasma membrane;other membranes;cytoskeleton;ER/Golgi;other cell component	0	48.614	27	17	28	15
P80316	T-complex protein 1 subunit epsilon OS=Mus musculus OX=10090 GN=Cct5 PE=1 SV=1	Cct5	cytosol;cytoskeleton;other cell component	0	48.582	23	12	21	11
Q9Z1G3	V-type proton ATPase subunit C 1 OS=Mus musculus OX=10090 GN=Atp6v1c1 PE=1 SV=4	Atp6v1c1	plasma membrane;other membranes;other cytoplasmic organelle;other cell component	0	48.563	36	13	23	13
P63085	Mitogen-activated protein kinase 1 OS=Mus musculus OX=10090 GN=Mapk1 PE=1 SV=3	Mapk1	plasma membrane;other membranes;cytosol;cytoskeleton;mitochondrion;ER/Golgi;nucleus;other cytoplasmic organelle;other cell component	0	48.548	48	13	34	9
B9EJA2	Cortactin-binding protein 2 OS=Mus musculus OX=10090 GN=Cttnbp2 PE=1 SV=2	Cttnbp2	cytoskeleton;ER/Golgi;other cell component	0	48.394	11	14	24	14
O54988	STE20-like serine/threonine-protein kinase OS=Mus musculus OX=10090 GN=Slk PE=1 SV=2	Slk	other cell component	0	48.374	22	19	27	17
Q9Z0X1	Apoptosis-inducing factor 1, mitochondrial OS=Mus musculus OX=10090 GN=Aifm1 PE=1 SV=1	Aifm1	other membranes;cytosol;mitochondrion;nucleus;other cell component	0	48.344	26	13	21	13
Q99JF8	PC4 and SFRS1-interacting protein OS=Mus musculus OX=10090 GN=Psip1 PE=1 SV=1	Psip1	nucleus;other cell component	0	48.255	33	16	32	15
Q99N28	Cell adhesion molecule 3 OS=Mus musculus OX=10090 GN=Cadm3 PE=1 SV=1	Cadm3	plasma membrane;other membranes;other cell component	0	48.208	36	10	21	10
Q99JR1	Sideroflexin-1 OS=Mus musculus OX=10090 GN=Sfxn1 PE=1 SV=3	Sfxn1	other membranes;mitochondrion	0	48.198	44	11	35	10
Q9Z2B9	Ribosomal protein S6 kinase alpha-4 OS=Mus musculus OX=10090 GN=Rps6ka4 PE=1 SV=2	Rps6ka4	cytosol;nucleus	0	48.195	19	13	25	12
P54830	Tyrosine-protein phosphatase non-receptor type 5 OS=Mus musculus OX=10090 GN=Ptpn5 PE=1 SV=2	Ptpn5	plasma membrane;other membranes;cytosol;ER/Golgi;other cell component	0	48.194	36	15	28	15
P47962	60S ribosomal protein L5 OS=Mus musculus OX=10090 GN=Rpl5 PE=1 SV=3	Rpl5	cytosol;ER/Golgi;translational apparatus;nucleus;other cell component	0	48.188	43	14	26	14
O89053	Coronin-1A OS=Mus musculus OX=10090 GN=Coro1a PE=1 SV=5	Coro1a	plasma membrane;other membranes;cytosol;cytoskeleton;other cytoplasmic organelle;other cell component	0	48.161	38	15	23	14
P35700	Peroxiredoxin-1 OS=Mus musculus OX=10090 GN=Prdx1 PE=1 SV=1	Prdx1	cytosol;mitochondrion;nucleus;other cytoplasmic organelle;other cell component	0	48.155	50	14	38	12
P97434	Myosin phosphatase Rho-interacting protein OS=Mus musculus OX=10090 GN=Mprip PE=1 SV=2	Mprip	cytosol;cytoskeleton	0	48.062	19	13	17	13
O35633	Vesicular inhibitory amino acid transporter OS=Mus musculus OX=10090 GN=Slc32a1 PE=1 SV=3	Slc32a1	plasma membrane;other membranes;ER/Golgi;other cell component	0	48.054	26	11	18	10
Q9CWZ7	Gamma-soluble NSF attachment protein OS=Mus musculus OX=10090 GN=Napg PE=1 SV=1	Napg	other membranes;mitochondrion;other cytoplasmic organelle;other cell component	0	48.026	46	16	26	15
P97300	Neuroplastin OS=Mus musculus OX=10090 GN=Nptn PE=1 SV=3	Nptn	plasma membrane;other membranes;other cell component	0	47.974	36	13	40	13
A2A690	Protein TANC2 OS=Mus musculus OX=10090 GN=Tanc2 PE=1 SV=1	Tanc2	other cell component	0	47.936	11	19	25	19
Q99LC3	NADH dehydrogenase [ubiquinone] 1 alpha subcomplex subunit 10, mitochondrial OS=Mus musculus OX=10090 GN=Ndufa10 PE=1 SV=1	Ndufa10	other membranes;mitochondrion;other cell component	0	47.925	42	14	23	14
Q60575	Kinesin-like protein KIF1B OS=Mus musculus OX=10090 GN=Kif1b PE=1 SV=2	Kif1b	other membranes;cytoskeleton;mitochondrion;ER/Golgi;other cell component	0	47.886	11	15	21	4
Q9R0P5	Destrin OS=Mus musculus OX=10090 GN=Dstn PE=1 SV=3	Dstn	cytoskeleton;other cell component	0	47.867	71	11	20	10
P42669	Transcriptional activator protein Pur-alpha OS=Mus musculus OX=10090 GN=Pura PE=1 SV=1	Pura	nucleus;other cell component	0	47.838	51	14	26	12
Q6IFX2	Keratin, type I cytoskeletal 42 OS=Mus musculus OX=10090 GN=Krt42 PE=1 SV=1	Krt42	cytoskeleton;other cell component	0	47.693	29	15	33	6
B2RSH2	Guanine nucleotide-binding protein G(i) subunit alpha-1 OS=Mus musculus OX=10090 GN=Gnai1 PE=1 SV=1	Gnai1	plasma membrane;other membranes;cytoskeleton;nucleus;other cell component	0	47.595	40	11	25	6
Q9Z2I0	Mitochondrial proton/calcium exchanger protein OS=Mus musculus OX=10090 GN=Letm1 PE=1 SV=1	Letm1	other membranes;mitochondrion	0	47.572	28	16	21	16
Q3TTY5	Keratin, type II cytoskeletal 2 epidermal OS=Mus musculus OX=10090 GN=Krt2 PE=1 SV=1	Krt2	plasma membrane;cytoskeleton	0	47.522	14	16	33	12
Q80XI4	Phosphatidylinositol 5-phosphate 4-kinase type-2 beta OS=Mus musculus OX=10090 GN=Pip4k2b PE=1 SV=1	Pip4k2b	plasma membrane;other membranes;ER/Golgi;nucleus;other cytoplasmic organelle	0	47.486	30	14	33	9
Q9QUP5	Hyaluronan and proteoglycan link protein 1 OS=Mus musculus OX=10090 GN=Hapln1 PE=1 SV=1	Hapln1	extracellular matrix;other cell component	0	47.469	39	12	23	11
Q9Z0R4	Intersectin-1 OS=Mus musculus OX=10090 GN=Itsn1 PE=1 SV=2	Itsn1	plasma membrane;other membranes;cytosol;cytoskeleton;nucleus;other cytoplasmic organelle;other cell component	0	47.401	12	19	25	16
P43275	Histone H1.1 OS=Mus musculus OX=10090 GN=H1-1 PE=1 SV=2	H1-1	nucleus;other cell component	0	47.397	35	11	33	8
Q9R190	Metastasis-associated protein MTA2 OS=Mus musculus OX=10090 GN=Mta2 PE=1 SV=1	Mta2	nucleus;other cell component	0	47.332	23	14	17	11
P12382	ATP-dependent 6-phosphofructokinase, liver type OS=Mus musculus OX=10090 GN=Pfkl PE=1 SV=4	Pfkl	other membranes;cytosol	0	47.279	20	13	23	7
Q9DB20	ATP synthase subunit O, mitochondrial OS=Mus musculus OX=10090 GN=Atp5po PE=1 SV=1	Atp5po	plasma membrane;other membranes;mitochondrion;other cell component	0	47.115	54	13	41	13
Q8BHL3	TBC1 domain family member 10B OS=Mus musculus OX=10090 GN=Tbc1d10b PE=1 SV=2	Tbc1d10b	plasma membrane;other membranes;cytosol	0	46.996	18	13	23	13
A2A8L1	Chromodomain-helicase-DNA-binding protein 5 OS=Mus musculus OX=10090 GN=Chd5 PE=1 SV=1	Chd5	cytosol;nucleus;other cell component	0	46.988	9	15	25	5
P24529	Tyrosine 3-monooxygenase OS=Mus musculus OX=10090 GN=Th PE=1 SV=3	Th	plasma membrane;other membranes;cytosol;mitochondrion;ER/Golgi;nucleus;other cell component	0	46.984	45	15	26	15
Q6P1F6	Serine/threonine-protein phosphatase 2A 55 kDa regulatory subunit B alpha isoform OS=Mus musculus OX=10090 GN=Ppp2r2a PE=1 SV=1	Ppp2r2a	cytosol;other cell component	0	46.962	37	12	33	7
Q8BMS1	Trifunctional enzyme subunit alpha, mitochondrial OS=Mus musculus OX=10090 GN=Hadha PE=1 SV=1	Hadha	mitochondrion	0	46.794	29	17	28	17
P63321	Ras-related protein Ral-A OS=Mus musculus OX=10090 GN=Rala PE=1 SV=1	Rala	plasma membrane;other membranes;other cell component	0	46.742	60	14	29	8
Q8C050	Ribosomal protein S6 kinase alpha-5 OS=Mus musculus OX=10090 GN=Rps6ka5 PE=1 SV=2	Rps6ka5	nucleus;other cell component	0	46.712	21	15	22	14
Q99PV8	B-cell lymphoma/leukemia 11B OS=Mus musculus OX=10090 GN=Bcl11b PE=1 SV=1	Bcl11b	nucleus;other cell component	0	46.624	25	14	24	14
Q9WVK8	Cholesterol 24-hydroxylase OS=Mus musculus OX=10090 GN=Cyp46a1 PE=1 SV=1	Cyp46a1	other membranes;ER/Golgi;other cell component	0	46.579	31	16	36	16
Q6DIC0	Probable global transcription activator SNF2L2 OS=Mus musculus OX=10090 GN=Smarca2 PE=1 SV=1	Smarca2	cytoskeleton;nucleus;other cell component	0	46.56	11	17	25	9
Q8K4Z5	Splicing factor 3A subunit 1 OS=Mus musculus OX=10090 GN=Sf3a1 PE=1 SV=1	Sf3a1	nucleus	0	46.56	23	14	25	13
P60487	Pyridoxal phosphate phosphatase OS=Mus musculus OX=10090 GN=Pdxp PE=1 SV=1	Pdxp	plasma membrane;other membranes;cytosol;cytoskeleton;other cell component	0	46.517	55	11	18	11
Q8BGT8	Phytanoyl-CoA hydroxylase-interacting protein-like OS=Mus musculus OX=10090 GN=Phyhipl PE=1 SV=1	Phyhipl	other cell component	0	46.508	35	13	23	11
Q7TT50	Serine/threonine-protein kinase MRCK beta OS=Mus musculus OX=10090 GN=Cdc42bpb PE=1 SV=2	Cdc42bpb	plasma membrane;other membranes;cytoskeleton;other cell component	0	46.49	14	19	27	18
Q9QZQ8	Core histone macro-H2A.1 OS=Mus musculus OX=10090 GN=H2afy PE=1 SV=3	Macroh2a1	cytoskeleton;nucleus;other cell component	0	46.457	42	12	22	10
P19246	Neurofilament heavy polypeptide OS=Mus musculus OX=10090 GN=Nefh PE=1 SV=3	Nefh	cytoskeleton;nucleus;other cell component	0	46.435	15	16	27	14
Q9QY76	Vesicle-associated membrane protein-associated protein B OS=Mus musculus OX=10090 GN=Vapb PE=1 SV=3	Vapb	plasma membrane;other membranes;ER/Golgi;other cell component	0	46.413	38	9	17	8
P28740	Kinesin-like protein KIF2A OS=Mus musculus OX=10090 GN=Kif2a PE=1 SV=2	Kif2a	cytoskeleton;nucleus;other cytoplasmic organelle;other cell component	0	46.382	22	16	36	16
Q2NL51	Glycogen synthase kinase-3 alpha OS=Mus musculus OX=10090 GN=Gsk3a PE=1 SV=2	Gsk3a	cytosol;cytoskeleton;mitochondrion;nucleus;other cell component	0	46.367	32	9	17	7
P24527	Leukotriene A-4 hydrolase OS=Mus musculus OX=10090 GN=Lta4h PE=1 SV=4	Lta4h	cytosol;nucleus;other cell component	0	46.278	27	13	21	13
P56564	Excitatory amino acid transporter 1 OS=Mus musculus OX=10090 GN=Slc1a3 PE=1 SV=2	Slc1a3	plasma membrane;other membranes;mitochondrion;other cell component	0	46.175	18	7	29	6
P61205	ADP-ribosylation factor 3 OS=Mus musculus OX=10090 GN=Arf3 PE=2 SV=2	Arf3	plasma membrane;other membranes;ER/Golgi;other cell component	0	46.105	55	9	47	4
P26039	Talin-1 OS=Mus musculus OX=10090 GN=Tln1 PE=1 SV=2	Tln1	plasma membrane;other membranes;cytoskeleton;other cell component	0	46.081	9	18	28	10
P27612	Phospholipase A-2-activating protein OS=Mus musculus OX=10090 GN=Plaa PE=1 SV=4	Plaa	non-structural extracellular;nucleus;other cell component	0	46.04	24	14	20	14
Q9D2V7	Coronin-7 OS=Mus musculus OX=10090 GN=Coro7 PE=1 SV=2	Coro7	other membranes;cytosol;ER/Golgi;other cell component	0	45.98	24	14	23	14
P39054	Dynamin-2 OS=Mus musculus OX=10090 GN=Dnm2 PE=1 SV=2	Dnm2	plasma membrane;other membranes;cytosol;cytoskeleton;mitochondrion;ER/Golgi;nucleus;other cytoplasmic organelle;other cell component	0	45.894	15	16	32	2
Q9R111	Guanine deaminase OS=Mus musculus OX=10090 GN=Gda PE=1 SV=1	Gda		0	45.809	24	10	21	10
Q60865	Caprin-1 OS=Mus musculus OX=10090 GN=Caprin1 PE=1 SV=2	Caprin1	cytosol;other cell component	0	45.786	25	14	28	14
Q80U63	Mitofusin-2 OS=Mus musculus OX=10090 GN=Mfn2 PE=1 SV=3	Mfn2	other membranes;cytosol;cytoskeleton;mitochondrion;other cell component	0	45.778	16	12	23	12
Q9ESZ8	General transcription factor II-I OS=Mus musculus OX=10090 GN=Gtf2i PE=1 SV=3	Gtf2i	nucleus;other cell component	0	45.646	27	21	29	21
Q9WU40	Inner nuclear membrane protein Man1 OS=Mus musculus OX=10090 GN=Lemd3 PE=1 SV=2	Lemd3	other membranes;nucleus	0	45.645	24	13	19	13
P97797	Tyrosine-protein phosphatase non-receptor type substrate 1 OS=Mus musculus OX=10090 GN=Sirpa PE=1 SV=2	Sirpa	plasma membrane;other membranes;other cell component	0	45.632	35	12	25	12
Q99KG3	RNA-binding protein 10 OS=Mus musculus OX=10090 GN=Rbm10 PE=1 SV=1	Rbm10	nucleus;other cell component	0	45.541	27	16	20	14
P51859	Hepatoma-derived growth factor OS=Mus musculus OX=10090 GN=Hdgf PE=1 SV=2	Hdgf	non-structural extracellular;nucleus;other cell component	0	45.404	66	12	22	11
Q8VEM8	Phosphate carrier protein, mitochondrial OS=Mus musculus OX=10090 GN=Slc25a3 PE=1 SV=1	Slc25a3	other membranes;mitochondrion	0	45.396	42	15	42	15
Q61595	Kinectin OS=Mus musculus OX=10090 GN=Ktn1 PE=1 SV=1	Ktn1	other membranes;ER/Golgi	0	45.33	20	22	26	21
Q91V12	Cytosolic acyl coenzyme A thioester hydrolase OS=Mus musculus OX=10090 GN=Acot7 PE=1 SV=2	Acot7	cytosol;nucleus;other cell component	0	45.32	34	13	40	13
O35295	Transcriptional activator protein Pur-beta OS=Mus musculus OX=10090 GN=Purb PE=1 SV=3	Purb	nucleus	0	45.301	54	10	20	8
Q9CZU6	Citrate synthase, mitochondrial OS=Mus musculus OX=10090 GN=Cs PE=1 SV=1	Cs	mitochondrion	0	45.286	24	12	32	12
P62631	Elongation factor 1-alpha 2 OS=Mus musculus OX=10090 GN=Eef1a2 PE=1 SV=1	Eef1a2	nucleus;other cell component	0	45.182	46	18	46	10
Q80UG5	Septin-9 OS=Mus musculus OX=10090 GN=Septin9 PE=1 SV=1	Septin9	cytoskeleton;other cell component	0	45.121	28	16	24	16
O08917	Flotillin-1 OS=Mus musculus OX=10090 GN=Flot1 PE=1 SV=1	Flot1	plasma membrane;other membranes;cytoskeleton;nucleus;other cytoplasmic organelle;other cell component	0	45.034	41	17	26	17
Q61411	GTPase HRas OS=Mus musculus OX=10090 GN=Hras PE=1 SV=2	Hras	plasma membrane;other membranes;cytosol;ER/Golgi;nucleus;other cell component	0	45.007	74	13	24	4
Q64475	Histone H2B type 1-B OS=Mus musculus OX=10090 GN=Hist1h2bb PE=1 SV=3	H2bc3	cytosol;nucleus;other cell component	0	44.919	72	12	97	1
Q922R8	Protein disulfide-isomerase A6 OS=Mus musculus OX=10090 GN=Pdia6 PE=1 SV=3	Pdia6	non-structural extracellular;plasma membrane;other membranes;cytosol;ER/Golgi;other cell component	0	44.773	30	13	23	13
Q9QUI0	Transforming protein RhoA OS=Mus musculus OX=10090 GN=Rhoa PE=1 SV=1	Rhoa	plasma membrane;other membranes;cytosol;cytoskeleton;nucleus;other cytoplasmic organelle;other cell component	0	44.764	47	9	25	8
Q9DCX2	ATP synthase subunit d, mitochondrial OS=Mus musculus OX=10090 GN=Atp5pd PE=1 SV=3	Atp5pd	other membranes;mitochondrion	0	44.764	63	11	23	11
Q60749	KH domain-containing, RNA-binding, signal transduction-associated protein 1 OS=Mus musculus OX=10090 GN=Khdrbs1 PE=1 SV=2	Khdrbs1	plasma membrane;other membranes;nucleus;other cell component	0	44.676	22	14	30	8
Q8K394	Inactive phospholipase C-like protein 2 OS=Mus musculus OX=10090 GN=Plcl2 PE=1 SV=2	Plcl2	other cell component	0	44.591	17	17	22	17
P70168	Importin subunit beta-1 OS=Mus musculus OX=10090 GN=Kpnb1 PE=1 SV=2	Kpnb1	other membranes;cytosol;ER/Golgi;nucleus;other cell component	0	44.572	20	14	21	14
P26231	Catenin alpha-1 OS=Mus musculus OX=10090 GN=Ctnna1 PE=1 SV=1	Ctnna1	plasma membrane;other membranes;cytosol;cytoskeleton;other cell component	0	44.502	19	15	22	6
P37040	NADPH--cytochrome P450 reductase OS=Mus musculus OX=10090 GN=Por PE=1 SV=2	Por	other membranes;cytosol;mitochondrion;ER/Golgi;other cell component	0	44.463	28	17	24	17
Q9ERI6	Retinol dehydrogenase 14 OS=Mus musculus OX=10090 GN=Rdh14 PE=1 SV=1	Rdh14	ER/Golgi	0	44.456	47	11	21	11
Q8C854	Myelin expression factor 2 OS=Mus musculus OX=10090 GN=Myef2 PE=1 SV=1	Myef2	nucleus;other cell component	0	44.453	27	17	24	16
P10649	Glutathione S-transferase Mu 1 OS=Mus musculus OX=10090 GN=Gstm1 PE=1 SV=2	Gstm1	non-structural extracellular;cytosol;other cell component	0	44.446	55	13	33	11
Q64133	Amine oxidase [flavin-containing] A OS=Mus musculus OX=10090 GN=Maoa PE=1 SV=3	Maoa	other membranes;cytosol;mitochondrion	0	44.326	26	13	21	10
Q9Z2D6	Methyl-CpG-binding protein 2 OS=Mus musculus OX=10090 GN=Mecp2 PE=1 SV=1	Mecp2	cytosol;cytoskeleton;nucleus;other cell component	0	44.272	37	15	28	15
Q9EPW0	Inositol polyphosphate-4-phosphatase type I A OS=Mus musculus OX=10090 GN=Inpp4a PE=1 SV=1	Inpp4a	plasma membrane;other membranes;nucleus;other cytoplasmic organelle;other cell component	0	44.266	22	15	28	15
Q8CGY8	UDP-N-acetylglucosamine--peptide N-acetylglucosaminyltransferase 110 kDa subunit OS=Mus musculus OX=10090 GN=Ogt PE=1 SV=2	Ogt	plasma membrane;other membranes;cytosol;mitochondrion;nucleus;other cell component	0	44.186	19	18	21	18
Q9R0Q6	Actin-related protein 2/3 complex subunit 1A OS=Mus musculus OX=10090 GN=Arpc1a PE=1 SV=1	Arpc1a	plasma membrane;other membranes;cytoskeleton;nucleus;other cell component	0	44.105	37	14	26	14
Q8R3Z5	Voltage-dependent L-type calcium channel subunit beta-1 OS=Mus musculus OX=10090 GN=Cacnb1 PE=1 SV=1	Cacnb1	plasma membrane;other membranes;cytosol;ER/Golgi;other cell component	0	43.959	32	16	26	9
Q02248	Catenin beta-1 OS=Mus musculus OX=10090 GN=Ctnnb1 PE=1 SV=1	Ctnnb1	plasma membrane;other membranes;cytosol;cytoskeleton;nucleus;other cell component	0	43.937	27	14	23	12
P80318	T-complex protein 1 subunit gamma OS=Mus musculus OX=10090 GN=Cct3 PE=1 SV=1	Cct3	plasma membrane;other membranes;cytosol;cytoskeleton;other cell component	0	43.933	31	15	23	15
Q812A2	SLIT-ROBO Rho GTPase-activating protein 3 OS=Mus musculus OX=10090 GN=Srgap3 PE=1 SV=1	Srgap3	other cell component	0	43.926	15	14	25	11
P02535	Keratin, type I cytoskeletal 10 OS=Mus musculus OX=10090 GN=Krt10 PE=1 SV=3	Krt10	cytoskeleton;other cell component	0	43.887	13	9	58	6
O35954	Membrane-associated phosphatidylinositol transfer protein 1 OS=Mus musculus OX=10090 GN=Pitpnm1 PE=1 SV=1	Pitpnm1	plasma membrane;other membranes;cytosol;ER/Golgi;other cell component	0	43.839	17	14	20	13
Q925I1	ATPase family AAA domain-containing protein 3 OS=Mus musculus OX=10090 GN=Atad3 PE=1 SV=1	Atad3	other membranes;mitochondrion	0	43.825	20	11	22	11
Q9D394	Protein RUFY3 OS=Mus musculus OX=10090 GN=Rufy3 PE=1 SV=1	Rufy3	other membranes;cytosol;other cell component	0	43.769	36	15	25	15
Q921M3	Splicing factor 3B subunit 3 OS=Mus musculus OX=10090 GN=Sf3b3 PE=1 SV=1	Sf3b3	nucleus	0	43.718	16	16	23	16
Q64478	Histone H2B type 1-H OS=Mus musculus OX=10090 GN=Hist1h2bh PE=1 SV=3	H2bc9	nucleus;other cell component	0	43.688	72	13	99	3
Q03137	Ephrin type-A receptor 4 OS=Mus musculus OX=10090 GN=Epha4 PE=1 SV=2	Epha4	plasma membrane;other membranes;mitochondrion;ER/Golgi;other cytoplasmic organelle;other cell component	0	43.426	19	15	21	13
P51150	Ras-related protein Rab-7a OS=Mus musculus OX=10090 GN=Rab7a PE=1 SV=2	Rab7a	other membranes;cytosol;ER/Golgi;other cytoplasmic organelle;other cell component	0	43.382	68	13	23	13
Q9JIS5	Synaptic vesicle glycoprotein 2A OS=Mus musculus OX=10090 GN=Sv2a PE=1 SV=1	Sv2a	other membranes;ER/Golgi;other cell component	0	43.313	20	15	26	15
Q07076	Annexin A7 OS=Mus musculus OX=10090 GN=Anxa7 PE=1 SV=2	Anxa7	plasma membrane;other membranes;cytosol;ER/Golgi;nucleus;other cell component	0	43.286	28	12	29	12
P48318	Glutamate decarboxylase 1 OS=Mus musculus OX=10090 GN=Gad1 PE=1 SV=2	Gad1	other membranes;other cell component	0	43.223	25	14	25	12
Q8BH66	Atlastin-1 OS=Mus musculus OX=10090 GN=Atl1 PE=1 SV=1	Atl1	other membranes;ER/Golgi;other cell component	0	43.186	25	14	19	13
Q922B2	Aspartate--tRNA ligase, cytoplasmic OS=Mus musculus OX=10090 GN=Dars PE=1 SV=2	Dars1	cytosol;other cell component	0	43.062	28	15	24	15
Q5U3K5	Rab-like protein 6 OS=Mus musculus OX=10090 GN=Rabl6 PE=1 SV=2	Rabl6	cytosol;cytoskeleton;nucleus;other cell component	0	43.024	27	16	25	16
P62754	40S ribosomal protein S6 OS=Mus musculus OX=10090 GN=Rps6 PE=1 SV=1	Rps6	cytosol;ER/Golgi;translational apparatus;nucleus;other cell component	0	42.998	38	13	27	13
P00920	Carbonic anhydrase 2 OS=Mus musculus OX=10090 GN=Ca2 PE=1 SV=4	Ca2	non-structural extracellular;plasma membrane;other membranes;cytosol;other cell component	0	42.979	44	6	14	6
P62137	Serine/threonine-protein phosphatase PP1-alpha catalytic subunit OS=Mus musculus OX=10090 GN=Ppp1ca PE=1 SV=1	Ppp1ca	plasma membrane;other membranes;cytosol;nucleus;other cell component	0	42.973	48	12	27	5
Q9CRB9	MICOS complex subunit Mic19 OS=Mus musculus OX=10090 GN=Chchd3 PE=1 SV=1	Chchd3	other membranes;mitochondrion;nucleus	0	42.971	39	10	24	10
E9Q401	Ryanodine receptor 2 OS=Mus musculus OX=10090 GN=Ryr2 PE=1 SV=1	Ryr2	plasma membrane;other membranes;cytosol;cytoskeleton;ER/Golgi;nucleus;other cell component	0	42.937	4	15	20	12
P58404	Striatin-4 OS=Mus musculus OX=10090 GN=Strn4 PE=1 SV=2	Strn4	other membranes;other cell component	0	42.934	18	10	19	8
Q61696	Heat shock 70 kDa protein 1A OS=Mus musculus OX=10090 GN=Hspa1a PE=1 SV=2	Hspa1a	plasma membrane;other membranes;cytosol;cytoskeleton;mitochondrion;nucleus;other cell component	0	42.914	18	9	26	3
Q68FH0	Plakophilin-4 OS=Mus musculus OX=10090 GN=Pkp4 PE=1 SV=1	Pkp4	plasma membrane;other membranes;cytoskeleton;nucleus;other cell component	0	42.797	14	15	18	12
Q9DCD0	6-phosphogluconate dehydrogenase, decarboxylating OS=Mus musculus OX=10090 GN=Pgd PE=1 SV=3	Pgd	cytosol;other cell component	0	42.795	31	13	18	13
O54983	Ketimine reductase mu-crystallin OS=Mus musculus OX=10090 GN=Crym PE=1 SV=1	Crym	cytosol;mitochondrion;nucleus;other cell component	0	42.791	48	12	31	12
P97807	Fumarate hydratase, mitochondrial OS=Mus musculus OX=10090 GN=Fh PE=1 SV=3	Fh	cytosol;nucleus;other cell component	0	42.769	28	11	23	11
Q61771	Kinesin-like protein KIF3B OS=Mus musculus OX=10090 GN=Kif3b PE=1 SV=1	Kif3b	cytosol;cytoskeleton;other cell component	0	42.768	20	13	17	7
P61021	Ras-related protein Rab-5B OS=Mus musculus OX=10090 GN=Rab5b PE=1 SV=1	Rab5b	non-structural extracellular;plasma membrane;other membranes;ER/Golgi;other cytoplasmic organelle;other cell component	0	42.767	59	9	25	6
Q8BI84	Transport and Golgi organization protein 1 homolog OS=Mus musculus OX=10090 GN=Mia3 PE=1 SV=2	Mia3	other membranes;ER/Golgi;other cell component	0	42.746	11	19	24	19
Q61191	Host cell factor 1 OS=Mus musculus OX=10090 GN=Hcfc1 PE=1 SV=2	Hcfc1	nucleus;other cell component	0	42.67	11	17	22	17
Q8C8N2	Protein SCAI OS=Mus musculus OX=10090 GN=Scai PE=1 SV=2	Scai	other membranes;nucleus;other cell component	0	42.603	24	13	21	13
Q91WD5	NADH dehydrogenase [ubiquinone] iron-sulfur protein 2, mitochondrial OS=Mus musculus OX=10090 GN=Ndufs2 PE=1 SV=1	Ndufs2	other membranes;mitochondrion;nucleus	0	42.579	32	12	24	12
Q9CQQ7	ATP synthase F(0) complex subunit B1, mitochondrial OS=Mus musculus OX=10090 GN=Atp5pb PE=1 SV=1	Atp5pb	other membranes;mitochondrion;nucleus	0	42.544	33	11	36	10
P35802	Neuronal membrane glycoprotein M6-a OS=Mus musculus OX=10090 GN=Gpm6a PE=1 SV=1	Gpm6a	plasma membrane;other membranes;other cell component	0	42.496	21	8	24	8
Q8CGU1	Calcium-binding and coiled-coil domain-containing protein 1 OS=Mus musculus OX=10090 GN=Calcoco1 PE=1 SV=2	Calcoco1	cytosol;nucleus;other cell component	0	42.473	20	12	22	12
Q9CSN1	SNW domain-containing protein 1 OS=Mus musculus OX=10090 GN=Snw1 PE=1 SV=3	Snw1	nucleus;other cell component	0	42.472	31	13	24	13
P26638	Serine--tRNA ligase, cytoplasmic OS=Mus musculus OX=10090 GN=Sars PE=1 SV=3	Sars1	cytosol;nucleus;other cell component	0	42.441	34	13	21	13
Q8BH44	Coronin-2B OS=Mus musculus OX=10090 GN=Coro2b PE=1 SV=2	Coro2b	other membranes;cytoskeleton;other cell component	0	42.343	28	13	19	13
Q9DC53	Copine-8 OS=Mus musculus OX=10090 GN=Cpne8 PE=2 SV=3	Cpne8	plasma membrane;other membranes	0	42.253	17	11	21	3
Q9Z2W9	Glutamate receptor 3 OS=Mus musculus OX=10090 GN=Gria3 PE=1 SV=2	Gria3	non-structural extracellular;plasma membrane;other membranes;other cell component	0	42.101	18	13	22	10
Q9CZ44	NSFL1 cofactor p47 OS=Mus musculus OX=10090 GN=Nsfl1c PE=1 SV=1	Nsfl1c	plasma membrane;other membranes;cytosol;cytoskeleton;ER/Golgi;nucleus;other cell component	0	42.068	39	11	23	11
Q80U23	Syntaphilin OS=Mus musculus OX=10090 GN=Snph PE=1 SV=3	Snph	plasma membrane;other membranes;cytoskeleton;mitochondrion;other cell component	0	41.917	34	14	22	14
P26645	Myristoylated alanine-rich C-kinase substrate OS=Mus musculus OX=10090 GN=Marcks PE=1 SV=2	Marcks	plasma membrane;other membranes;cytoskeleton;nucleus;other cell component	0	41.8	67	13	21	13
Q6ZQ18	Protein EFR3 homolog B OS=Mus musculus OX=10090 GN=Efr3b PE=1 SV=2	Efr3b	plasma membrane;other membranes;cytosol;cytoskeleton	0	41.799	19	13	22	13
Q80YR5	Scaffold attachment factor B2 OS=Mus musculus OX=10090 GN=Safb2 PE=1 SV=2	Safb2	nucleus;other cell component	0	41.705	14	14	24	5
P36916	Guanine nucleotide-binding protein-like 1 OS=Mus musculus OX=10090 GN=Gnl1 PE=1 SV=4	Gnl1		0	41.687	29	14	22	14
Q91YQ5	Dolichyl-diphosphooligosaccharide--protein glycosyltransferase subunit 1 OS=Mus musculus OX=10090 GN=Rpn1 PE=1 SV=1	Rpn1	other membranes;cytosol;ER/Golgi;other cell component	0	41.674	31	16	20	16
Q9CU62	Structural maintenance of chromosomes protein 1A OS=Mus musculus OX=10090 GN=Smc1a PE=1 SV=4	Smc1a	cytosol;cytoskeleton;nucleus;other cell component	0	41.649	13	16	21	16
Q8CH77	Neuron navigator 1 OS=Mus musculus OX=10090 GN=Nav1 PE=1 SV=2	Nav1	cytoskeleton;other cell component	0	41.61	12	16	19	16
Q9DBR1	5'-3' exoribonuclease 2 OS=Mus musculus OX=10090 GN=Xrn2 PE=1 SV=1	Xrn2	nucleus;other cell component	0	41.557	23	18	24	18
Q9QWY8	Arf-GAP with SH3 domain, ANK repeat and PH domain-containing protein 1 OS=Mus musculus OX=10090 GN=Asap1 PE=1 SV=2	Asap1	plasma membrane;other membranes;cytosol;cytoskeleton;other cell component	0	41.52	16	14	18	14
Q9Z1N5	Spliceosome RNA helicase Ddx39b OS=Mus musculus OX=10090 GN=Ddx39b PE=1 SV=1	Ddx39b	nucleus;other cell component	0	41.51	37	15	29	8
Q9D051	Pyruvate dehydrogenase E1 component subunit beta, mitochondrial OS=Mus musculus OX=10090 GN=Pdhb PE=1 SV=1	Pdhb	mitochondrion;nucleus;other cell component	0	41.444	34	10	27	10
P80314	T-complex protein 1 subunit beta OS=Mus musculus OX=10090 GN=Cct2 PE=1 SV=4	Cct2	cytosol;cytoskeleton;other cell component	0	41.434	35	14	30	14
A2AG50	MAP7 domain-containing protein 2 OS=Mus musculus OX=10090 GN=Map7d2 PE=1 SV=1	Map7d2	cytoskeleton	0	41.366	18	13	21	11
Q8CGP0	Histone H2B type 3-B OS=Mus musculus OX=10090 GN=Hist3h2bb PE=1 SV=3	H2bu1	nucleus;other cell component	0	41.335	67	10	89	2
O35136	Neural cell adhesion molecule 2 OS=Mus musculus OX=10090 GN=Ncam2 PE=1 SV=1	Ncam2	plasma membrane;other membranes;nucleus;other cell component	0	41.329	16	13	22	13
Q3UH60	Disco-interacting protein 2 homolog B OS=Mus musculus OX=10090 GN=Dip2b PE=1 SV=1	Dip2b	nucleus;other cell component	0	41.288	12	14	22	13
P62827	GTP-binding nuclear protein Ran OS=Mus musculus OX=10090 GN=Ran PE=1 SV=3	Ran	cytosol;cytoskeleton;nucleus;other cytoplasmic organelle;other cell component	0	41.275	31	9	14	9
Q9CR62	Mitochondrial 2-oxoglutarate/malate carrier protein OS=Mus musculus OX=10090 GN=Slc25a11 PE=1 SV=3	Slc25a11	other membranes	0	41.271	41	11	33	11
O88343	Electrogenic sodium bicarbonate cotransporter 1 OS=Mus musculus OX=10090 GN=Slc4a4 PE=1 SV=2	Slc4a4	plasma membrane;other membranes;other cell component	0	41.223	15	13	23	13
Q9CYT6	Adenylyl cyclase-associated protein 2 OS=Mus musculus OX=10090 GN=Cap2 PE=1 SV=1	Cap2	plasma membrane;other membranes;cytoskeleton;other cell component	0	41.203	33	14	32	13
P47757	F-actin-capping protein subunit beta OS=Mus musculus OX=10090 GN=Capzb PE=1 SV=3	Capzb	other membranes;cytoskeleton;other cell component	0	41.184	50	12	24	12
Q80TV8	CLIP-associating protein 1 OS=Mus musculus OX=10090 GN=Clasp1 PE=1 SV=2	Clasp1	cytoskeleton;ER/Golgi;other cell component	0	41.139	12	14	21	11
P68040	Receptor of activated protein C kinase 1 OS=Mus musculus OX=10090 GN=Rack1 PE=1 SV=3	Rack1	plasma membrane;cytosol;mitochondrion;translational apparatus;nucleus;other cell component	0	41.089	41	11	23	11
P57746	V-type proton ATPase subunit D OS=Mus musculus OX=10090 GN=Atp6v1d PE=1 SV=1	Atp6v1d	other membranes;cytoskeleton;other cell component	0	41.009	47	9	24	9
P08752	Guanine nucleotide-binding protein G(i) subunit alpha-2 OS=Mus musculus OX=10090 GN=Gnai2 PE=1 SV=5	Gnai2	plasma membrane;other membranes;cytosol;cytoskeleton;nucleus;other cell component	0	40.992	45	12	24	7
P59759	Myocardin-related transcription factor B OS=Mus musculus OX=10090 GN=Mrtfb PE=1 SV=1	Mrtfb	nucleus;other cell component	0	40.888	20	16	32	12
B1AWN6	Sodium channel protein type 2 subunit alpha OS=Mus musculus OX=10090 GN=Scn2a PE=1 SV=1	Scn2a	plasma membrane;other membranes;other cell component	0	40.869	11	17	20	15
P62141	Serine/threonine-protein phosphatase PP1-beta catalytic subunit OS=Mus musculus OX=10090 GN=Ppp1cb PE=1 SV=3	Ppp1cb	plasma membrane;other membranes;cytosol;nucleus;other cell component	0	40.838	44	11	24	4
Q8BXK8	Arf-GAP with GTPase, ANK repeat and PH domain-containing protein 1 OS=Mus musculus OX=10090 GN=Agap1 PE=1 SV=1	Agap1	cytosol;nucleus	0	40.822	22	13	20	9
Q6NVE8	WD repeat-containing protein 44 OS=Mus musculus OX=10090 GN=Wdr44 PE=1 SV=1	Wdr44	other membranes;cytosol;cytoskeleton;ER/Golgi;other cytoplasmic organelle;other cell component	0	40.772	18	13	18	13
P63001	Ras-related C3 botulinum toxin substrate 1 OS=Mus musculus OX=10090 GN=Rac1 PE=1 SV=1	Rac1	plasma membrane;other membranes;cytosol;cytoskeleton;ER/Golgi;nucleus;other cytoplasmic organelle;other cell component	0	40.766	41	9	44	5
Q6ZPJ3	(E3-independent) E2 ubiquitin-conjugating enzyme UBE2O OS=Mus musculus OX=10090 GN=Ube2o PE=1 SV=3	Ube2o	cytosol;nucleus;other cell component	0	40.758	17	14	22	14
P19157	Glutathione S-transferase P 1 OS=Mus musculus OX=10090 GN=Gstp1 PE=1 SV=2	Gstp1	plasma membrane;other membranes;cytosol;mitochondrion;nucleus;other cell component	0	40.737	46	7	20	7
Q8BGZ7	Keratin, type II cytoskeletal 75 OS=Mus musculus OX=10090 GN=Krt75 PE=1 SV=1	Krt75	cytoskeleton	0	40.719	17	11	33	2
Q9D8N0	Elongation factor 1-gamma OS=Mus musculus OX=10090 GN=Eef1g PE=1 SV=3	Eef1g	ER/Golgi;nucleus;other cell component	0	40.704	40	17	25	17
Q99020	Heterogeneous nuclear ribonucleoprotein A/B OS=Mus musculus OX=10090 GN=Hnrnpab PE=1 SV=1	Hnrnpab	cytosol;nucleus;other cell component	0	40.506	29	8	16	7
Q6WVG3	BTB/POZ domain-containing protein KCTD12 OS=Mus musculus OX=10090 GN=Kctd12 PE=1 SV=1	Kctd12	plasma membrane;other membranes;other cell component	0	40.406	46	11	27	10
Q80XN0	D-beta-hydroxybutyrate dehydrogenase, mitochondrial OS=Mus musculus OX=10090 GN=Bdh1 PE=1 SV=2	Bdh1	other membranes;mitochondrion;nucleus	0	40.29	38	11	17	11
P55066	Neurocan core protein OS=Mus musculus OX=10090 GN=Ncan PE=1 SV=1	Ncan	extracellular matrix;plasma membrane;other membranes;other cell component	0	40.287	11	12	21	12
Q8VHR5	Transcriptional repressor p66-beta OS=Mus musculus OX=10090 GN=Gatad2b PE=1 SV=1	Gatad2b	nucleus	0	40.22	29	16	21	16
P23818	Glutamate receptor 1 OS=Mus musculus OX=10090 GN=Gria1 PE=1 SV=1	Gria1	non-structural extracellular;plasma membrane;other membranes;cytosol;ER/Golgi;other cytoplasmic organelle;other cell component	0	40.198	19	15	28	10
Q9ESX4	Nucleolar protein of 40 kDa OS=Mus musculus OX=10090 GN=Zcchc17 PE=1 SV=1	Zcchc17	cytosol;translational apparatus;nucleus	0	40.186	36	10	18	10
P99029	Peroxiredoxin-5, mitochondrial OS=Mus musculus OX=10090 GN=Prdx5 PE=1 SV=2	Prdx5	cytosol;nucleus;other cytoplasmic organelle;other cell component	0	40.142	54	10	28	10
Q8VCT3	Aminopeptidase B OS=Mus musculus OX=10090 GN=Rnpep PE=1 SV=2	Rnpep	non-structural extracellular;plasma membrane;other membranes;ER/Golgi;other cell component	0	40.119	28	13	17	13
Q922D8	C-1-tetrahydrofolate synthase, cytoplasmic OS=Mus musculus OX=10090 GN=Mthfd1 PE=1 SV=4	Mthfd1	cytosol	0	40.056	17	13	20	13
E9Q4N7	AT-rich interactive domain-containing protein 1B OS=Mus musculus OX=10090 GN=Arid1b PE=1 SV=1	Arid1b	plasma membrane;other membranes;cytosol;nucleus;other cell component	0	39.991	9	15	19	13
P58871	182 kDa tankyrase-1-binding protein OS=Mus musculus OX=10090 GN=Tnks1bp1 PE=1 SV=2	Tnks1bp1	cytoskeleton;nucleus;other cell component	0	39.92	11	13	18	13
Q8BUV3	Gephyrin OS=Mus musculus OX=10090 GN=Gphn PE=1 SV=2	Gphn	plasma membrane;other membranes;cytosol;cytoskeleton;other cell component	0	39.912	22	16	28	16
Q6ZPF3	T-lymphoma invasion and metastasis-inducing protein 2 OS=Mus musculus OX=10090 GN=Tiam2 PE=1 SV=2	Tiam2	other membranes;other cell component	0	39.859	11	11	16	11
P61082	NEDD8-conjugating enzyme Ubc12 OS=Mus musculus OX=10090 GN=Ube2m PE=1 SV=1	Ube2m	nucleus	0	39.833	43	9	16	9
Q8C522	Endonuclease domain-containing 1 protein OS=Mus musculus OX=10090 GN=Endod1 PE=1 SV=2	Endod1	non-structural extracellular	0	39.809	26	10	22	10
Q9WUK2	Eukaryotic translation initiation factor 4H OS=Mus musculus OX=10090 GN=Eif4h PE=1 SV=3	Eif4h	other cell component	0	39.791	46	12	28	12
Q5M8N0	CB1 cannabinoid receptor-interacting protein 1 OS=Mus musculus OX=10090 GN=Cnrip1 PE=1 SV=1	Cnrip1	plasma membrane;other membranes;other cell component	0	39.651	66	10	17	10
Q9Z315	U4/U6.U5 tri-snRNP-associated protein 1 OS=Mus musculus OX=10090 GN=Sart1 PE=1 SV=1	Sart1	ER/Golgi;nucleus	0	39.537	29	16	19	16
O70161	Phosphatidylinositol 4-phosphate 5-kinase type-1 gamma OS=Mus musculus OX=10090 GN=Pip5k1c PE=1 SV=2	Pip5k1c	plasma membrane;other membranes;cytosol;nucleus;other cytoplasmic organelle;other cell component	0	39.445	21	11	19	9
Q9WVA3	Mitotic checkpoint protein BUB3 OS=Mus musculus OX=10090 GN=Bub3 PE=1 SV=2	Bub3	nucleus;other cell component	0	39.388	38	10	18	10
Q7TPB0	Phospholipid phosphatase-related protein type 3 OS=Mus musculus OX=10090 GN=Plppr3 PE=1 SV=1	Plppr3	plasma membrane;other membranes	0	39.369	22	13	21	13
Q9D0M3	Cytochrome c1, heme protein, mitochondrial OS=Mus musculus OX=10090 GN=Cyc1 PE=1 SV=1	Cyc1	other membranes;cytosol;mitochondrion;nucleus	0	39.297	38	9	28	9
Q9Z1Z2	Serine-threonine kinase receptor-associated protein OS=Mus musculus OX=10090 GN=Strap PE=1 SV=2	Strap	cytosol;nucleus;other cell component	0	39.156	55	13	22	13
P10922	Histone H1.0 OS=Mus musculus OX=10090 GN=H1-0 PE=2 SV=4	H1-0	cytoskeleton;ER/Golgi;nucleus;other cell component	0	39.058	42	11	50	11
Q6P542	ATP-binding cassette sub-family F member 1 OS=Mus musculus OX=10090 GN=Abcf1 PE=1 SV=1	Abcf1	cytosol;translational apparatus;nucleus;other cell component	0	39.038	20	11	15	11
Q9Z218	Dipeptidyl aminopeptidase-like protein 6 OS=Mus musculus OX=10090 GN=Dpp6 PE=1 SV=1	Dpp6	plasma membrane;other membranes;other cell component	0	39.013	17	13	27	13
Q3UH66	Serine/threonine-protein kinase WNK2 OS=Mus musculus OX=10090 GN=Wnk2 PE=1 SV=2	Wnk2	plasma membrane;other membranes;cytosol;other cell component	0	38.967	12	15	20	12
Q8BGQ7	Alanine--tRNA ligase, cytoplasmic OS=Mus musculus OX=10090 GN=Aars PE=1 SV=1	Aars1	cytosol;mitochondrion;other cell component	0	38.883	19	15	25	15
Q8R0A5	Transcription elongation factor A protein-like 3 OS=Mus musculus OX=10090 GN=Tceal3 PE=1 SV=2	Tceal3	nucleus	0	38.816	51	14	36	4
Q9CR16	Peptidyl-prolyl cis-trans isomerase D OS=Mus musculus OX=10090 GN=Ppid PE=1 SV=3	Ppid	cytosol;mitochondrion;nucleus;other cell component	0	38.716	46	16	28	14
P53810	Phosphatidylinositol transfer protein alpha isoform OS=Mus musculus OX=10090 GN=Pitpna PE=1 SV=2	Pitpna	other membranes;cytosol;nucleus;other cell component	0	38.696	52	14	24	13
Q8C1B1	Calmodulin-regulated spectrin-associated protein 2 OS=Mus musculus OX=10090 GN=Camsap2 PE=1 SV=3	Camsap2	cytosol;cytoskeleton;ER/Golgi	0	38.692	10	14	24	12
P97447	Four and a half LIM domains protein 1 OS=Mus musculus OX=10090 GN=Fhl1 PE=1 SV=3	Fhl1	plasma membrane;other membranes;cytosol;nucleus;other cell component	0	38.625	40	9	14	9
Q9CXZ1	NADH dehydrogenase [ubiquinone] iron-sulfur protein 4, mitochondrial OS=Mus musculus OX=10090 GN=Ndufs4 PE=1 SV=3	Ndufs4	other membranes;mitochondrion	0	38.574	26	6	14	6
Q8BTV2	Cleavage and polyadenylation specificity factor subunit 7 OS=Mus musculus OX=10090 GN=Cpsf7 PE=1 SV=2	Cpsf7	nucleus;other cell component	0	38.551	24	9	18	9
P61294	Ras-related protein Rab-6B OS=Mus musculus OX=10090 GN=Rab6b PE=1 SV=1	Rab6b	other membranes;cytosol;ER/Golgi;other cell component	0	38.466	51	10	36	6
O89112	Glutathione S-transferase LANCL1 OS=Mus musculus OX=10090 GN=Lancl1 PE=1 SV=1	Lancl1	plasma membrane;other membranes;other cell component	0	38.45	38	14	24	14
P62806	Histone H4 OS=Mus musculus OX=10090 GN=H4c1 PE=1 SV=2	H4c1; H4c11; H4c12; H4c14; H4c2; H4c3; H4c4; H4c6; H4c8; H4c9; H4f16; Hist1h4m	nucleus;other cell component	0	38.438	61	11	49	11
Q04690	Neurofibromin OS=Mus musculus OX=10090 GN=Nf1 PE=1 SV=1	Nf1	other membranes;nucleus;other cell component	0	38.407	6	17	26	17
O35381	Acidic leucine-rich nuclear phosphoprotein 32 family member A OS=Mus musculus OX=10090 GN=Anp32a PE=1 SV=1	Anp32a	ER/Golgi;nucleus;other cell component	0	38.374	34	14	36	10
Q9DBE8	Alpha-1,3/1,6-mannosyltransferase ALG2 OS=Mus musculus OX=10090 GN=Alg2 PE=1 SV=2	Alg2	other membranes;cytosol;cytoskeleton;ER/Golgi;nucleus;other cell component	0	38.136	26	8	15	8
Q9Z1Q9	Valine--tRNA ligase OS=Mus musculus OX=10090 GN=Vars PE=1 SV=1	Vars1	cytosol	0	38.123	15	14	19	14
Q60625	Intercellular adhesion molecule 5 OS=Mus musculus OX=10090 GN=Icam5 PE=1 SV=2	Icam5	plasma membrane;other membranes	0	38.081	14	10	17	10
Q80UG2	Plexin-A4 OS=Mus musculus OX=10090 GN=Plxna4 PE=1 SV=3	Plxna4	plasma membrane;other membranes;other cell component	0	38.069	11	18	21	9
P61226	Ras-related protein Rap-2b OS=Mus musculus OX=10090 GN=Rap2b PE=1 SV=1	Rap2b	non-structural extracellular;plasma membrane;other membranes;cytosol;other cytoplasmic organelle;other cell component	0	38.056	55	12	21	7
Q9JLI8	Squamous cell carcinoma antigen recognized by T-cells 3 OS=Mus musculus OX=10090 GN=Sart3 PE=1 SV=1	Sart3	nucleus;other cell component	0	38.015	13	13	18	13
Q8C878	NEDD8-activating enzyme E1 catalytic subunit OS=Mus musculus OX=10090 GN=Uba3 PE=1 SV=2	Uba3	nucleus;other cell component	0	37.98	32	9	14	9
P60335	Poly(rC)-binding protein 1 OS=Mus musculus OX=10090 GN=Pcbp1 PE=1 SV=1	Pcbp1	cytosol;nucleus;other cell component	0	37.952	41	12	46	6
Q61490	CD166 antigen OS=Mus musculus OX=10090 GN=Alcam PE=1 SV=3	Alcam	plasma membrane;other membranes;other cell component	0	37.938	21	13	24	13
Q64213	Splicing factor 1 OS=Mus musculus OX=10090 GN=Sf1 PE=1 SV=6	Sf1	nucleus;other cell component	0	37.914	17	10	25	10
P48758	Carbonyl reductase [NADPH] 1 OS=Mus musculus OX=10090 GN=Cbr1 PE=1 SV=3	Cbr1	plasma membrane;other membranes;nucleus;other cell component	0	37.838	56	14	24	13
Q9JIX8	Apoptotic chromatin condensation inducer in the nucleus OS=Mus musculus OX=10090 GN=Acin1 PE=1 SV=3	Acin1	plasma membrane;other membranes;cytosol;nucleus;other cell component	0	37.809	13	15	23	15
Q6IRU5	Clathrin light chain B OS=Mus musculus OX=10090 GN=Cltb PE=1 SV=1	Cltb	plasma membrane;other membranes;cytosol;ER/Golgi;other cell component	0	37.793	39	11	17	11
Q8CHH9	Septin-8 OS=Mus musculus OX=10090 GN=Septin8 PE=1 SV=4	Septin8	other membranes;cytoskeleton;ER/Golgi;other cell component	0	37.785	31	12	26	8
Q9R1Q8	Transgelin-3 OS=Mus musculus OX=10090 GN=Tagln3 PE=1 SV=1	Tagln3	nucleus	0	37.776	60	13	28	12
O08547	Vesicle-trafficking protein SEC22b OS=Mus musculus OX=10090 GN=Sec22b PE=1 SV=3	Sec22b	other membranes;ER/Golgi;other cell component	0	37.76	43	8	26	8
P08556	GTPase NRas OS=Mus musculus OX=10090 GN=Nras PE=1 SV=1	Nras	plasma membrane;other membranes;ER/Golgi	0	37.756	63	11	20	2
P68181	cAMP-dependent protein kinase catalytic subunit beta OS=Mus musculus OX=10090 GN=Prkacb PE=1 SV=2	Prkacb	non-structural extracellular;plasma membrane;other membranes;cytosol;cytoskeleton;nucleus;other cell component	0	37.736	36	12	20	8
Q8K021	Secretory carrier-associated membrane protein 1 OS=Mus musculus OX=10090 GN=Scamp1 PE=1 SV=1	Scamp1	other membranes;ER/Golgi;other cytoplasmic organelle;other cell component	0	37.7	32	9	27	9
P11103	Poly [ADP-ribose] polymerase 1 OS=Mus musculus OX=10090 GN=Parp1 PE=1 SV=3	Parp1	mitochondrion;nucleus;other cell component	0	37.63	17	15	22	15
Q8CBY8	Dynactin subunit 4 OS=Mus musculus OX=10090 GN=Dctn4 PE=1 SV=1	Dctn4	cytoskeleton;other cell component	0	37.597	35	9	15	9
Q91ZZ3	Beta-synuclein OS=Mus musculus OX=10090 GN=Sncb PE=1 SV=1	Sncb	other cell component	0	37.583	57	9	27	5
Q8CBC4	Consortin OS=Mus musculus OX=10090 GN=Cnst PE=1 SV=1	Cnst	plasma membrane;other membranes;ER/Golgi;other cell component	0	37.541	20	9	18	9
P51830	Adenylate cyclase type 9 OS=Mus musculus OX=10090 GN=Adcy9 PE=1 SV=1	Adcy9	plasma membrane;other membranes;other cell component	0	37.418	11	12	16	12
Q8BSY0	Aspartyl/asparaginyl beta-hydroxylase OS=Mus musculus OX=10090 GN=Asph PE=1 SV=1	Asph	plasma membrane;other membranes;cytosol;ER/Golgi;other cell component	0	37.412	23	13	19	13
P45376	Aldo-keto reductase family 1 member B1 OS=Mus musculus OX=10090 GN=Akr1b1 PE=1 SV=3	Akr1b1	non-structural extracellular;cytosol;nucleus;other cytoplasmic organelle;other cell component	0	37.39	41	13	23	12
P62484	Abl interactor 2 OS=Mus musculus OX=10090 GN=Abi2 PE=1 SV=1	Abi2	cytosol;cytoskeleton;other cell component	0	37.346	25	11	21	7
Q9JLN9	Serine/threonine-protein kinase mTOR OS=Mus musculus OX=10090 GN=Mtor PE=1 SV=2	Mtor	other membranes;cytosol;mitochondrion;ER/Golgi;nucleus;other cytoplasmic organelle;other cell component	0	37.314	7	14	17	14
Q9WUM5	Succinate--CoA ligase [ADP/GDP-forming] subunit alpha, mitochondrial OS=Mus musculus OX=10090 GN=Suclg1 PE=1 SV=4	Suclg1	plasma membrane;other membranes;cytosol;mitochondrion;other cell component	0	37.287	39	11	29	11
Q9CS84	Neurexin-1 OS=Mus musculus OX=10090 GN=Nrxn1 PE=1 SV=3	Nrxn1	plasma membrane;other membranes;ER/Golgi;nucleus;other cell component	0	37.182	8	12	13	8
P19253	60S ribosomal protein L13a OS=Mus musculus OX=10090 GN=Rpl13a PE=1 SV=4	Rpl13a	cytosol;translational apparatus;other cell component	0	37.024	42	11	30	11
P14231	Sodium/potassium-transporting ATPase subunit beta-2 OS=Mus musculus OX=10090 GN=Atp1b2 PE=1 SV=2	Atp1b2	plasma membrane;other membranes;other cell component	0	36.845	38	11	20	11
Q5RJI5	Serine/threonine-protein kinase BRSK1 OS=Mus musculus OX=10090 GN=Brsk1 PE=1 SV=1	Brsk1	cytoskeleton;ER/Golgi;nucleus;other cell component	0	36.838	13	8	15	7
Q9D172	Glutamine amidotransferase-like class 1 domain-containing protein 3A, mitochondrial OS=Mus musculus OX=10090 GN=Gatd3a PE=1 SV=1	Gatd3a		0	36.814	39	10	21	10
Q91Z31	Polypyrimidine tract-binding protein 2 OS=Mus musculus OX=10090 GN=Ptbp2 PE=1 SV=2	Ptbp2	nucleus;other cell component	0	36.799	28	10	16	10
P61027	Ras-related protein Rab-10 OS=Mus musculus OX=10090 GN=Rab10 PE=1 SV=1	Rab10	plasma membrane;other membranes;cytoskeleton;ER/Golgi;other cytoplasmic organelle;other cell component	0	36.659	43	9	27	6
P48320	Glutamate decarboxylase 2 OS=Mus musculus OX=10090 GN=Gad2 PE=1 SV=1	Gad2	plasma membrane;other membranes;cytosol;ER/Golgi;other cell component	0	36.648	25	13	25	11
Q61990	Poly(rC)-binding protein 2 OS=Mus musculus OX=10090 GN=Pcbp2 PE=1 SV=1	Pcbp2	cytosol;nucleus;other cell component	0	36.564	33	10	40	3
P21279	Guanine nucleotide-binding protein G(q) subunit alpha OS=Mus musculus OX=10090 GN=Gnaq PE=1 SV=4	Gnaq	plasma membrane;other membranes;cytosol;ER/Golgi;nucleus;other cell component	0	36.549	41	15	25	12
Q8CI32	BAG family molecular chaperone regulator 5 OS=Mus musculus OX=10090 GN=Bag5 PE=1 SV=1	Bag5	other membranes;cytosol;mitochondrion;nucleus;other cell component	0	36.537	36	11	14	11
Q6VNB8	WD repeat and FYVE domain-containing protein 3 OS=Mus musculus OX=10090 GN=Wdfy3 PE=1 SV=1	Wdfy3	plasma membrane;other membranes;cytosol;nucleus;other cytoplasmic organelle;other cell component	0	36.524	6	15	18	15
Q9DCW4	Electron transfer flavoprotein subunit beta OS=Mus musculus OX=10090 GN=Etfb PE=1 SV=3	Etfb	mitochondrion	0	36.509	43	9	19	9
Q91ZP9	N-terminal EF-hand calcium-binding protein 2 OS=Mus musculus OX=10090 GN=Necab2 PE=1 SV=1	Necab2	plasma membrane;other membranes;other cell component	0	36.46	27	8	15	8
Q6ZQ58	La-related protein 1 OS=Mus musculus OX=10090 GN=Larp1 PE=1 SV=3	Larp1	other cell component	0	36.407	20	12	20	12
Q9DCT2	NADH dehydrogenase [ubiquinone] iron-sulfur protein 3, mitochondrial OS=Mus musculus OX=10090 GN=Ndufs3 PE=1 SV=2	Ndufs3	other membranes;mitochondrion;nucleus	0	36.279	29	8	19	8
Q91Z69	SLIT-ROBO Rho GTPase-activating protein 1 OS=Mus musculus OX=10090 GN=Srgap1 PE=1 SV=2	Srgap1	other cell component	0	36.254	12	12	18	7
A2AQ25	Sickle tail protein OS=Mus musculus OX=10090 GN=Skt PE=1 SV=1	Skt	other cell component	0	36.232	10	16	20	16
P84075	Neuron-specific calcium-binding protein hippocalcin OS=Mus musculus OX=10090 GN=Hpca PE=1 SV=2	Hpca	plasma membrane;other membranes;cytosol;other cell component	0	36.173	48	10	20	7
P22437	Prostaglandin G/H synthase 1 OS=Mus musculus OX=10090 GN=Ptgs1 PE=1 SV=1	Ptgs1	other membranes;ER/Golgi;nucleus;other cell component	0	36.098	18	10	19	10
Q9CR68	Cytochrome b-c1 complex subunit Rieske, mitochondrial OS=Mus musculus OX=10090 GN=Uqcrfs1 PE=1 SV=1	Uqcrfs1	other membranes;mitochondrion	0	36.079	41	12	22	12
Q63844	Mitogen-activated protein kinase 3 OS=Mus musculus OX=10090 GN=Mapk3 PE=1 SV=5	Mapk3	plasma membrane;other membranes;cytosol;cytoskeleton;mitochondrion;ER/Golgi;nucleus;other cytoplasmic organelle;other cell component	0	35.994	30	10	25	5
P20917	Myelin-associated glycoprotein OS=Mus musculus OX=10090 GN=Mag PE=1 SV=3	Mag	plasma membrane;other membranes;other cell component	0	35.991	21	10	19	10
Q8K284	General transcription factor 3C polypeptide 1 OS=Mus musculus OX=10090 GN=Gtf3c1 PE=1 SV=2	Gtf3c1	nucleus;other cell component	0	35.864	8	12	13	12
Q60634	Flotillin-2 OS=Mus musculus OX=10090 GN=Flot2 PE=1 SV=2	Flot2	plasma membrane;other membranes;other cytoplasmic organelle;other cell component	0	35.853	29	11	22	11
Q8CBE3	WD repeat-containing protein 37 OS=Mus musculus OX=10090 GN=Wdr37 PE=1 SV=1	Wdr37	nucleus;other cell component	0	35.847	26	12	20	12
Q80VP0	Tectonin beta-propeller repeat-containing protein 1 OS=Mus musculus OX=10090 GN=Tecpr1 PE=1 SV=1	Tecpr1	other membranes;nucleus;other cytoplasmic organelle;other cell component	0	35.816	13	11	15	11
P62746	Rho-related GTP-binding protein RhoB OS=Mus musculus OX=10090 GN=Rhob PE=1 SV=1	Rhob	plasma membrane;other membranes;cytosol;cytoskeleton;nucleus;other cytoplasmic organelle;other cell component	0	35.794	39	7	16	6
Q99KJ8	Dynactin subunit 2 OS=Mus musculus OX=10090 GN=Dctn2 PE=1 SV=3	Dctn2	other membranes;cytosol;cytoskeleton;other cell component	0	35.776	37	12	19	11
Q9D0F9	Phosphoglucomutase-1 OS=Mus musculus OX=10090 GN=Pgm1 PE=1 SV=4	Pgm1	cytosol;cytoskeleton;other cell component	0	35.773	27	14	26	14
A2RT62	F-box/LRR-repeat protein 16 OS=Mus musculus OX=10090 GN=Fbxl16 PE=1 SV=1	Fbxl16	other cell component	0	35.721	38	13	28	13
Q9Z0R6	Intersectin-2 OS=Mus musculus OX=10090 GN=Itsn2 PE=1 SV=2	Itsn2	plasma membrane;other membranes;cytoskeleton;other cell component	0	35.67	10	17	22	14
Q8VHH5	Arf-GAP with GTPase, ANK repeat and PH domain-containing protein 3 OS=Mus musculus OX=10090 GN=Agap3 PE=1 SV=1	Agap3	other membranes;nucleus;other cell component	0	35.591	13	11	20	8
P60766	Cell division control protein 42 homolog OS=Mus musculus OX=10090 GN=Cdc42 PE=1 SV=2	Cdc42	plasma membrane;other membranes;cytosol;cytoskeleton;ER/Golgi;other cytoplasmic organelle;other cell component	0	35.585	44	7	16	6
P84084	ADP-ribosylation factor 5 OS=Mus musculus OX=10090 GN=Arf5 PE=1 SV=2	Arf5	plasma membrane;other membranes;ER/Golgi;other cell component	0	35.564	61	9	34	3
G5E870	E3 ubiquitin-protein ligase TRIP12 OS=Mus musculus OX=10090 GN=Trip12 PE=1 SV=1	Trip12	nucleus	0	35.542	8	13	16	12
Q9Z0S1	3'(2'),5'-bisphosphate nucleotidase 1 OS=Mus musculus OX=10090 GN=Bpnt1 PE=1 SV=2	Bpnt1		0	35.54	54	11	15	11
P14148	60S ribosomal protein L7 OS=Mus musculus OX=10090 GN=Rpl7 PE=1 SV=2	Rpl7	cytosol;cytoskeleton;translational apparatus;other cell component	0	35.521	46	15	20	15
Q8CJ19	[F-actin]-monooxygenase MICAL3 OS=Mus musculus OX=10090 GN=Mical3 PE=1 SV=2	Mical3	non-structural extracellular;plasma membrane;other membranes;cytosol;cytoskeleton;nucleus;other cell component	0	35.514	10	17	21	17
P62881	Guanine nucleotide-binding protein subunit beta-5 OS=Mus musculus OX=10090 GN=Gnb5 PE=1 SV=1	Gnb5	plasma membrane;other membranes;cytosol;nucleus;other cell component	0	35.474	26	9	18	9
Q9Z0H4	CUGBP Elav-like family member 2 OS=Mus musculus OX=10090 GN=Celf2 PE=1 SV=1	Celf2	nucleus;other cell component	0	35.446	26	14	29	8
Q80UP3	Diacylglycerol kinase zeta OS=Mus musculus OX=10090 GN=Dgkz PE=1 SV=2	Dgkz	plasma membrane;other membranes;cytosol;nucleus;other cell component	0	35.411	17	11	18	11
Q61171	Peroxiredoxin-2 OS=Mus musculus OX=10090 GN=Prdx2 PE=1 SV=3	Prdx2	cytosol	0	35.347	41	10	28	10
Q7TPM1	Protein PRRC2B OS=Mus musculus OX=10090 GN=Prrc2b PE=1 SV=1	Prrc2b		0	35.344	11	11	13	11
Q8CGF6	WD repeat-containing protein 47 OS=Mus musculus OX=10090 GN=Wdr47 PE=1 SV=2	Wdr47	cytoskeleton;other cell component	0	35.312	15	11	15	11
Q9Z0P5	Twinfilin-2 OS=Mus musculus OX=10090 GN=Twf2 PE=1 SV=1	Twf2	cytoskeleton;other cell component	0	35.288	32	9	16	8
O88487	Cytoplasmic dynein 1 intermediate chain 2 OS=Mus musculus OX=10090 GN=Dync1i2 PE=1 SV=1	Dync1i2	cytoskeleton;other cell component	0	35.222	22	9	16	9
Q8K354	Carbonyl reductase [NADPH] 3 OS=Mus musculus OX=10090 GN=Cbr3 PE=1 SV=1	Cbr3	cytosol;nucleus	0	35.219	57	12	19	11
Q62407	Striated muscle-specific serine/threonine-protein kinase OS=Mus musculus OX=10090 GN=Speg PE=1 SV=2	Speg	nucleus	0	35.162	7	17	23	17
P35279	Ras-related protein Rab-6A OS=Mus musculus OX=10090 GN=Rab6a PE=1 SV=4	Rab6a	other membranes;cytosol;ER/Golgi;other cell component	0	35.118	50	10	32	6
P48774	Glutathione S-transferase Mu 5 OS=Mus musculus OX=10090 GN=Gstm5 PE=1 SV=1	Gstm5	non-structural extracellular;cytosol;cytoskeleton;other cell component	0	35.072	42	11	20	10
P70207	Plexin-A2 OS=Mus musculus OX=10090 GN=Plxna2 PE=1 SV=2	Plxna2	plasma membrane;other membranes;other cell component	0	34.899	9	16	21	6
P35293	Ras-related protein Rab-18 OS=Mus musculus OX=10090 GN=Rab18 PE=1 SV=2	Rab18	plasma membrane;other membranes;ER/Golgi;other cell component	0	34.866	60	10	22	10
Q61136	Serine/threonine-protein kinase PRP4 homolog OS=Mus musculus OX=10090 GN=Prpf4b PE=1 SV=3	Prpf4b	nucleus;other cell component	0	34.854	11	10	20	10
P97820	Mitogen-activated protein kinase kinase kinase kinase 4 OS=Mus musculus OX=10090 GN=Map4k4 PE=1 SV=1	Map4k4	other cell component	0	34.771	7	8	14	2
Q9ERL9	Guanylate cyclase soluble subunit alpha-1 OS=Mus musculus OX=10090 GN=Gucy1a1 PE=1 SV=2	Gucy1a1	cytosol;other cell component	0	34.764	22	10	16	10
Q9JIA1	Leucine-rich glioma-inactivated protein 1 OS=Mus musculus OX=10090 GN=Lgi1 PE=1 SV=1	Lgi1	non-structural extracellular;other cell component	0	34.752	26	13	22	13
Q9Z1Q2	Phosphatidylserine lipase ABHD16A OS=Mus musculus OX=10090 GN=Abhd16a PE=1 SV=3	Abhd16a	other membranes	0	34.725	20	8	17	8
O88712	C-terminal-binding protein 1 OS=Mus musculus OX=10090 GN=Ctbp1 PE=1 SV=2	Ctbp1	nucleus;other cell component	0	34.662	32	10	16	10
P56371	Ras-related protein Rab-4A OS=Mus musculus OX=10090 GN=Rab4a PE=1 SV=2	Rab4a	non-structural extracellular;plasma membrane;other membranes;cytosol;ER/Golgi;other cytoplasmic organelle;other cell component	0	34.62	45	9	24	6
Q8R001	Microtubule-associated protein RP/EB family member 2 OS=Mus musculus OX=10090 GN=Mapre2 PE=1 SV=1	Mapre2	cytoskeleton;other cell component	0	34.588	36	10	22	9
P14211	Calreticulin OS=Mus musculus OX=10090 GN=Calr PE=1 SV=1	Calr	non-structural extracellular;extracellular matrix;plasma membrane;other membranes;cytosol;ER/Golgi;nucleus;other cell component	0	34.551	31	10	18	10
Q64012	RNA-binding protein Raly OS=Mus musculus OX=10090 GN=Raly PE=1 SV=3	Raly	nucleus	0	34.484	47	14	19	14
Q6PB66	Leucine-rich PPR motif-containing protein, mitochondrial OS=Mus musculus OX=10090 GN=Lrpprc PE=1 SV=2	Lrpprc	other membranes;cytoskeleton;mitochondrion;nucleus;other cell component	0	34.434	13	13	15	13
Q9R0N7	Synaptotagmin-7 OS=Mus musculus OX=10090 GN=Syt7 PE=1 SV=1	Syt7	plasma membrane;other membranes;cytosol;ER/Golgi;other cytoplasmic organelle;other cell component	0	34.398	26	10	16	10
P97868	E3 ubiquitin-protein ligase RBBP6 OS=Mus musculus OX=10090 GN=Rbbp6 PE=1 SV=5	Rbbp6	cytoskeleton;nucleus;other cell component	0	34.373	9	14	18	14
P70296	Phosphatidylethanolamine-binding protein 1 OS=Mus musculus OX=10090 GN=Pebp1 PE=1 SV=3	Pebp1	non-structural extracellular;other membranes;mitochondrion;ER/Golgi;other cell component	0	34.269	68	7	17	7
Q8BH95	Enoyl-CoA hydratase, mitochondrial OS=Mus musculus OX=10090 GN=Echs1 PE=1 SV=1	Echs1	mitochondrion	0	34.227	38	10	20	10
Q61818	Retinoic acid-induced protein 1 OS=Mus musculus OX=10090 GN=Rai1 PE=1 SV=3	Rai1	nucleus;other cell component	0	34.227	11	14	17	14
P62962	Profilin-1 OS=Mus musculus OX=10090 GN=Pfn1 PE=1 SV=2	Pfn1	non-structural extracellular;cytosol;cytoskeleton;nucleus;other cell component	0	34.192	64	8	35	8
Q9Z2K1	Keratin, type I cytoskeletal 16 OS=Mus musculus OX=10090 GN=Krt16 PE=1 SV=3	Krt16	cytoskeleton	0	34.135	18	10	39	4
Q99P88	Nuclear pore complex protein Nup155 OS=Mus musculus OX=10090 GN=Nup155 PE=1 SV=1	Nup155	other membranes;nucleus;other cell component	0	34.106	13	12	12	12
Q8C7M3	E3 ubiquitin-protein ligase TRIM9 OS=Mus musculus OX=10090 GN=Trim9 PE=1 SV=2	Trim9	cytosol;cytoskeleton;ER/Golgi;other cell component	0	34.073	22	14	24	14
P32067	Lupus La protein homolog OS=Mus musculus OX=10090 GN=Ssb PE=1 SV=1	Ssb	nucleus;other cell component	0	34.071	30	14	19	14
Q9EPL8	Importin-7 OS=Mus musculus OX=10090 GN=Ipo7 PE=1 SV=2	Ipo7	cytosol;nucleus	0	34.071	13	11	16	11
Q9CY58	Plasminogen activator inhibitor 1 RNA-binding protein OS=Mus musculus OX=10090 GN=Serbp1 PE=1 SV=2	Serbp1	plasma membrane;other membranes;cytosol;nucleus;other cell component	0	34.057	20	7	14	7
P60853	Leucine zipper putative tumor suppressor 1 OS=Mus musculus OX=10090 GN=Lzts1 PE=2 SV=3	Lzts1	plasma membrane;other membranes;other cell component	0	34.029	25	11	18	11
Q9CXJ4	Mitochondrial potassium channel ATP-binding subunit OS=Mus musculus OX=10090 GN=Abcb8 PE=1 SV=1	Abcb8	other membranes;mitochondrion;nucleus	0	33.994	18	11	16	11
Q7TMF3	NADH dehydrogenase [ubiquinone] 1 alpha subcomplex subunit 12 OS=Mus musculus OX=10090 GN=Ndufa12 PE=1 SV=2	Ndufa12	other membranes;cytosol;mitochondrion	0	33.943	70	8	14	8
O70439	Syntaxin-7 OS=Mus musculus OX=10090 GN=Stx7 PE=1 SV=3	Stx7	plasma membrane;other membranes;ER/Golgi;other cytoplasmic organelle;other cell component	0	33.88	46	10	24	10
P55258	Ras-related protein Rab-8A OS=Mus musculus OX=10090 GN=Rab8a PE=1 SV=2	Rab8a	plasma membrane;other membranes;cytoskeleton;ER/Golgi;other cytoplasmic organelle;other cell component	0	33.866	36	9	31	3
Q5DTY9	BTB/POZ domain-containing protein KCTD16 OS=Mus musculus OX=10090 GN=Kctd16 PE=1 SV=2	Kctd16	plasma membrane;other membranes;other cell component	0	33.821	20	13	22	11
Q5SVL6	Rap1 GTPase-activating protein 2 OS=Mus musculus OX=10090 GN=Rap1gap2 PE=1 SV=1	Rap1gap2	plasma membrane;other membranes;cytosol;cytoskeleton;nucleus;other cell component	0	33.814	15	9	11	9
P27546	Microtubule-associated protein 4 OS=Mus musculus OX=10090 GN=Map4 PE=1 SV=3	Map4	plasma membrane;other membranes;cytosol;cytoskeleton;other cell component	0	33.785	15	14	20	14
Q80Y24	Prickle-like protein 2 OS=Mus musculus OX=10090 GN=Prickle2 PE=1 SV=3	Prickle2	plasma membrane;other membranes;nucleus;other cell component	0	33.776	19	11	13	11
Q08460	Calcium-activated potassium channel subunit alpha-1 OS=Mus musculus OX=10090 GN=Kcnma1 PE=1 SV=2	Kcnma1	plasma membrane;other membranes;ER/Golgi;other cell component	0	33.765	10	7	11	7
Q8R3V5	Endophilin-B2 OS=Mus musculus OX=10090 GN=Sh3glb2 PE=1 SV=2	Sh3glb2	cytosol;nucleus;other cell component	0	33.758	31	12	23	11
Q9QYJ0	DnaJ homolog subfamily A member 2 OS=Mus musculus OX=10090 GN=Dnaja2 PE=1 SV=1	Dnaja2	other membranes;cytosol;nucleus	0	33.735	32	11	19	11
Q8CI71	Syndetin OS=Mus musculus OX=10090 GN=Vps50 PE=1 SV=2	Vps50	other membranes;cytosol;other cytoplasmic organelle;other cell component	0	33.731	13	9	12	9
Q80U93	Nuclear pore complex protein Nup214 OS=Mus musculus OX=10090 GN=Nup214 PE=1 SV=2	Nup214	nucleus	0	33.728	7	11	20	11
P60122	RuvB-like 1 OS=Mus musculus OX=10090 GN=Ruvbl1 PE=1 SV=1	Ruvbl1	cytosol;nucleus;other cell component	0	33.71	23	8	16	8
Q61792	LIM and SH3 domain protein 1 OS=Mus musculus OX=10090 GN=Lasp1 PE=1 SV=1	Lasp1	cytoskeleton;other cell component	0	33.707	39	10	19	9
Q8K3H0	DCC-interacting protein 13-alpha OS=Mus musculus OX=10090 GN=Appl1 PE=1 SV=1	Appl1	plasma membrane;other membranes;cytosol;nucleus;other cytoplasmic organelle;other cell component	0	33.677	15	9	14	9
Q5SRX1	TOM1-like protein 2 OS=Mus musculus OX=10090 GN=Tom1l2 PE=1 SV=1	Tom1l2	other membranes;other cytoplasmic organelle	0	33.628	38	12	18	12
O35841	Apoptosis inhibitor 5 OS=Mus musculus OX=10090 GN=Api5 PE=1 SV=2	Api5	nucleus;other cell component	0	33.568	23	9	17	9
Q3URD3	Sarcolemmal membrane-associated protein OS=Mus musculus OX=10090 GN=Slmap PE=1 SV=2	Slmap	non-structural extracellular;plasma membrane;other membranes;cytoskeleton	0	33.552	12	9	14	9
Q02257	Junction plakoglobin OS=Mus musculus OX=10090 GN=Jup PE=1 SV=3	Jup	plasma membrane;other membranes;cytosol;cytoskeleton;nucleus;other cell component	0	33.541	21	11	19	9
Q7TQG1	Pleckstrin homology domain-containing family A member 6 OS=Mus musculus OX=10090 GN=Plekha6 PE=1 SV=1	Plekha6		0	33.538	12	12	17	12
Q8C9B9	Death-inducer obliterator 1 OS=Mus musculus OX=10090 GN=Dido1 PE=1 SV=4	Dido1	cytoskeleton;nucleus;other cell component	0	33.511	9	13	17	13
O35551	Rab GTPase-binding effector protein 1 OS=Mus musculus OX=10090 GN=Rabep1 PE=1 SV=2	Rabep1	other cytoplasmic organelle;other cell component	0	33.487	16	12	16	11
P84228	Histone H3.2 OS=Mus musculus OX=10090 GN=Hist1h3b PE=1 SV=2	H3c13; H3c14; H3c15; H3c2; H3c3; H3c4; H3c6; H3c7	nucleus;other cell component	0	33.479	57	8	29	1
Q9Z0J4	Nitric oxide synthase, brain OS=Mus musculus OX=10090 GN=Nos1 PE=1 SV=1	Nos1	plasma membrane;other membranes;cytosol;cytoskeleton;mitochondrion;ER/Golgi;nucleus;other cytoplasmic organelle;other cell component	0	33.468	13	15	20	15
Q61081	Hsp90 co-chaperone Cdc37 OS=Mus musculus OX=10090 GN=Cdc37 PE=1 SV=1	Cdc37	plasma membrane;other membranes;cytosol;other cell component	0	33.443	22	8	14	8
Q8BW75	Amine oxidase [flavin-containing] B OS=Mus musculus OX=10090 GN=Maob PE=1 SV=4	Maob	other membranes;mitochondrion	0	33.418	24	11	17	8
Q3UGY8	Brefeldin A-inhibited guanine nucleotide-exchange protein 3 OS=Mus musculus OX=10090 GN=Arfgef3 PE=1 SV=1	Arfgef3	other membranes;ER/Golgi	0	33.328	10	14	15	14
Q8BHN3	Neutral alpha-glucosidase AB OS=Mus musculus OX=10090 GN=Ganab PE=1 SV=1	Ganab	ER/Golgi;other cell component	0	33.276	19	17	24	16
P25444	40S ribosomal protein S2 OS=Mus musculus OX=10090 GN=Rps2 PE=1 SV=3	Rps2	cytosol;translational apparatus;nucleus;other cell component	0	33.257	44	12	21	12
P61028	Ras-related protein Rab-8B OS=Mus musculus OX=10090 GN=Rab8b PE=1 SV=1	Rab8b	plasma membrane;other membranes;ER/Golgi;nucleus;other cytoplasmic organelle;other cell component	0	33.246	29	7	27	1
Q9DC51	Guanine nucleotide-binding protein G(i) subunit alpha OS=Mus musculus OX=10090 GN=Gnai3 PE=1 SV=3	Gnai3	plasma membrane;other membranes;cytoskeleton;ER/Golgi;other cell component	0	33.22	40	10	18	6
Q99LR1	Lysophosphatidylserine lipase ABHD12 OS=Mus musculus OX=10090 GN=Abhd12 PE=1 SV=2	Abhd12	plasma membrane;other membranes;mitochondrion;ER/Golgi;other cell component	0	33.171	28	9	14	9
P22892	AP-1 complex subunit gamma-1 OS=Mus musculus OX=10090 GN=Ap1g1 PE=1 SV=3	Ap1g1	other membranes;cytosol;cytoskeleton;ER/Golgi;other cytoplasmic organelle;other cell component	0	33.124	19	15	20	15
Q6NVF9	Cleavage and polyadenylation specificity factor subunit 6 OS=Mus musculus OX=10090 GN=Cpsf6 PE=1 SV=1	Cpsf6	nucleus;other cell component	0	33.112	21	10	28	10
P62835	Ras-related protein Rap-1A OS=Mus musculus OX=10090 GN=Rap1a PE=1 SV=1	Rap1a	plasma membrane;other membranes;other cytoplasmic organelle;other cell component	0	33.103	66	13	26	5
Q3UQ44	Ras GTPase-activating-like protein IQGAP2 OS=Mus musculus OX=10090 GN=Iqgap2 PE=1 SV=2	Iqgap2	cytoskeleton;other cell component	0	33.1	8	11	15	11
Q60967	Bifunctional 3'-phosphoadenosine 5'-phosphosulfate synthase 1 OS=Mus musculus OX=10090 GN=Papss1 PE=1 SV=1	Papss1	other cell component	0	33.091	27	11	15	11
Q9Z0V2	Potassium voltage-gated channel subfamily D member 2 OS=Mus musculus OX=10090 GN=Kcnd2 PE=1 SV=1	Kcnd2	plasma membrane;other membranes;ER/Golgi;other cell component	0	32.975	21	10	18	9
O88738	Baculoviral IAP repeat-containing protein 6 OS=Mus musculus OX=10090 GN=Birc6 PE=1 SV=2	Birc6	other membranes;cytoskeleton;ER/Golgi;nucleus;other cytoplasmic organelle;other cell component	0	32.919	4	15	17	14
Q9Z2X1	Heterogeneous nuclear ribonucleoprotein F OS=Mus musculus OX=10090 GN=Hnrnpf PE=1 SV=3	Hnrnpf	cytosol;nucleus;other cell component	0	32.918	29	8	28	6
P09103	Protein disulfide-isomerase OS=Mus musculus OX=10090 GN=P4hb PE=1 SV=2	P4hb	plasma membrane;other membranes;cytosol;cytoskeleton;ER/Golgi;other cell component	0	32.894	31	13	19	13
Q9WV18	Gamma-aminobutyric acid type B receptor subunit 1 OS=Mus musculus OX=10090 GN=Gabbr1 PE=1 SV=1	Gabbr1	non-structural extracellular;plasma membrane;other membranes;mitochondrion;ER/Golgi;other cell component	0	32.89	11	8	17	8
Q99MN9	Propionyl-CoA carboxylase beta chain, mitochondrial OS=Mus musculus OX=10090 GN=Pccb PE=1 SV=2	Pccb	mitochondrion	0	32.861	23	8	16	8
P46097	Synaptotagmin-2 OS=Mus musculus OX=10090 GN=Syt2 PE=1 SV=1	Syt2	plasma membrane;other membranes;ER/Golgi;other cell component	0	32.812	21	9	39	2
Q9DBF1	Alpha-aminoadipic semialdehyde dehydrogenase OS=Mus musculus OX=10090 GN=Aldh7a1 PE=1 SV=4	Aldh7a1	cytosol;nucleus	0	32.806	23	9	14	9
P47738	Aldehyde dehydrogenase, mitochondrial OS=Mus musculus OX=10090 GN=Aldh2 PE=1 SV=1	Aldh2	mitochondrion	0	32.799	21	11	19	10
Q8R464	Cell adhesion molecule 4 OS=Mus musculus OX=10090 GN=Cadm4 PE=1 SV=1	Cadm4	other membranes;other cell component	0	32.777	24	7	11	7
Q61548	Clathrin coat assembly protein AP180 OS=Mus musculus OX=10090 GN=Snap91 PE=1 SV=1	Snap91	plasma membrane;other membranes;cytosol;ER/Golgi;other cytoplasmic organelle;other cell component	0	32.774	19	13	25	10
Q3UM45	Protein phosphatase 1 regulatory subunit 7 OS=Mus musculus OX=10090 GN=Ppp1r7 PE=1 SV=2	Ppp1r7	nucleus;other cell component	0	32.711	36	10	19	10
Q505F5	Leucine-rich repeat-containing protein 47 OS=Mus musculus OX=10090 GN=Lrrc47 PE=1 SV=1	Lrrc47		0	32.708	28	13	17	13
Q61885	Myelin-oligodendrocyte glycoprotein OS=Mus musculus OX=10090 GN=Mog PE=1 SV=1	Mog	plasma membrane;other membranes;other cell component	0	32.704	38	10	21	10
Q99JY0	Trifunctional enzyme subunit beta, mitochondrial OS=Mus musculus OX=10090 GN=Hadhb PE=1 SV=1	Hadhb	other membranes;mitochondrion;ER/Golgi	0	32.679	29	12	14	11
Q641P0	Actin-related protein 3B OS=Mus musculus OX=10090 GN=Actr3b PE=1 SV=1	Actr3b	cytoskeleton;other cell component	0	32.653	27	9	17	6
Q8BMA6	Signal recognition particle subunit SRP68 OS=Mus musculus OX=10090 GN=Srp68 PE=1 SV=2	Srp68	cytosol;translational apparatus;nucleus;other cell component	0	32.632	22	9	15	9
Q9R1R2	Tripartite motif-containing protein 3 OS=Mus musculus OX=10090 GN=Trim3 PE=1 SV=1	Trim3	ER/Golgi;other cytoplasmic organelle;other cell component	0	32.609	24	14	18	13
Q8BMF4	Dihydrolipoyllysine-residue acetyltransferase component of pyruvate dehydrogenase complex, mitochondrial OS=Mus musculus OX=10090 GN=Dlat PE=1 SV=2	Dlat	mitochondrion;other cell component	0	32.585	26	14	26	14
P47915	60S ribosomal protein L29 OS=Mus musculus OX=10090 GN=Rpl29 PE=1 SV=2	Rpl29	other membranes;cytosol;translational apparatus;other cell component	0	32.574	43	11	21	11
Q6PDY2	2-aminoethanethiol dioxygenase OS=Mus musculus OX=10090 GN=Ado PE=1 SV=2	Ado		0	32.542	47	9	22	9
Q9D6M3	Mitochondrial glutamate carrier 1 OS=Mus musculus OX=10090 GN=Slc25a22 PE=1 SV=1	Slc25a22	other membranes;mitochondrion	0	32.454	48	12	23	12
Q80YF9	Rho GTPase-activating protein 33 OS=Mus musculus OX=10090 GN=Arhgap33 PE=1 SV=1	Arhgap33	plasma membrane;other membranes;other cell component	0	32.45	10	10	17	9
Q64433	10 kDa heat shock protein, mitochondrial OS=Mus musculus OX=10090 GN=Hspe1 PE=1 SV=2	Hspe1	mitochondrion	0	32.442	61	9	18	9
Q9CZT8	Ras-related protein Rab-3B OS=Mus musculus OX=10090 GN=Rab3b PE=1 SV=1	Rab3b	plasma membrane;other membranes;cytosol;ER/Golgi;other cytoplasmic organelle;other cell component	0	32.375	42	8	32	4
Q9WU01	KH domain-containing, RNA-binding, signal transduction-associated protein 2 OS=Mus musculus OX=10090 GN=Khdrbs2 PE=1 SV=1	Khdrbs2	nucleus	0	32.357	22	11	27	5
Q921F2	TAR DNA-binding protein 43 OS=Mus musculus OX=10090 GN=Tardbp PE=1 SV=1	Tardbp	nucleus;other cell component	0	32.345	35	9	25	9
Q9D5T0	ATPase family AAA domain-containing protein 1 OS=Mus musculus OX=10090 GN=Atad1 PE=1 SV=1	Atad1	plasma membrane;other membranes;other cytoplasmic organelle;other cell component	0	32.344	27	7	10	7
Q9CT10	Ran-binding protein 3 OS=Mus musculus OX=10090 GN=Ranbp3 PE=1 SV=2	Ranbp3	nucleus;other cell component	0	32.323	29	12	18	12
P62983	Ubiquitin-40S ribosomal protein S27a OS=Mus musculus OX=10090 GN=Rps27a PE=1 SV=2	Rps27a	cytosol;translational apparatus;nucleus;other cell component	0	32.321	52	8	42	8
Q62420	Endophilin-A1 OS=Mus musculus OX=10090 GN=Sh3gl2 PE=1 SV=2	Sh3gl2	other membranes;cytosol;ER/Golgi;other cytoplasmic organelle;other cell component	0	32.309	39	12	23	10
Q6PDM2	Serine/arginine-rich splicing factor 1 OS=Mus musculus OX=10090 GN=Srsf1 PE=1 SV=3	Srsf1	nucleus;other cell component	0	32.307	48	13	28	13
P31650	Sodium- and chloride-dependent GABA transporter 3 OS=Mus musculus OX=10090 GN=Slc6a11 PE=1 SV=2	Slc6a11	plasma membrane;other membranes;other cell component	0	32.243	9	6	10	6
P12970	60S ribosomal protein L7a OS=Mus musculus OX=10090 GN=Rpl7a PE=1 SV=2	Rpl7a	other membranes;cytosol;translational apparatus;nucleus;other cell component	0	32.214	33	9	17	9
Q9ERS2	NADH dehydrogenase [ubiquinone] 1 alpha subcomplex subunit 13 OS=Mus musculus OX=10090 GN=Ndufa13 PE=1 SV=3	Ndufa13	other membranes;mitochondrion;nucleus;other cell component	0	32.208	50	8	35	8
Q8JZN5	Complex I assembly factor ACAD9, mitochondrial OS=Mus musculus OX=10090 GN=Acad9 PE=1 SV=2	Acad9	other membranes;mitochondrion;nucleus;other cell component	0	32.161	22	10	13	10
Q6P4S6	Serine/threonine-protein kinase SIK3 OS=Mus musculus OX=10090 GN=Sik3 PE=1 SV=3	Sik3	other cell component	0	32.094	12	11	16	11
Q7TMB8	Cytoplasmic FMR1-interacting protein 1 OS=Mus musculus OX=10090 GN=Cyfip1 PE=1 SV=1	Cyfip1	other cell component	0	32.085	11	14	25	2
Q8BW96	Calcium/calmodulin-dependent protein kinase type 1D OS=Mus musculus OX=10090 GN=Camk1d PE=1 SV=2	Camk1d	nucleus;other cell component	0	32.077	24	8	13	8
P35979	60S ribosomal protein L12 OS=Mus musculus OX=10090 GN=Rpl12 PE=1 SV=2	Rpl12	cytosol;translational apparatus;nucleus;other cell component	0	32.062	56	9	17	9
Q91WS0	CDGSH iron-sulfur domain-containing protein 1 OS=Mus musculus OX=10090 GN=Cisd1 PE=1 SV=1	Cisd1	other membranes;mitochondrion	0	32.02	53	7	32	7
O55234	Proteasome subunit beta type-5 OS=Mus musculus OX=10090 GN=Psmb5 PE=1 SV=3	Psmb5	cytosol;cytoskeleton;nucleus;other cell component	0	31.937	49	12	17	12
Q9CQW1	Synaptobrevin homolog YKT6 OS=Mus musculus OX=10090 GN=Ykt6 PE=1 SV=1	Ykt6	plasma membrane;other membranes;cytosol;mitochondrion;ER/Golgi;other cytoplasmic organelle;other cell component	0	31.936	55	10	21	10
Q3THK7	GMP synthase [glutamine-hydrolyzing] OS=Mus musculus OX=10090 GN=Gmps PE=1 SV=2	Gmps	cytosol	0	31.883	16	9	16	9
Q8BNN1	Spermatogenesis-associated protein 2-like protein OS=Mus musculus OX=10090 GN=Spata2l PE=1 SV=1	Spata2l	other cell component	0	31.758	31	9	29	9
Q921G7	Electron transfer flavoprotein-ubiquinone oxidoreductase, mitochondrial OS=Mus musculus OX=10090 GN=Etfdh PE=1 SV=1	Etfdh	other membranes;mitochondrion	0	31.711	19	10	17	10
Q8BGZ1	Hippocalcin-like protein 4 OS=Mus musculus OX=10090 GN=Hpcal4 PE=1 SV=3	Hpcal4		0	31.706	57	8	15	6
Q8CAA7	Glucose 1,6-bisphosphate synthase OS=Mus musculus OX=10090 GN=Pgm2l1 PE=1 SV=1	Pgm2l1		0	31.698	20	10	18	9
O08759	Ubiquitin-protein ligase E3A OS=Mus musculus OX=10090 GN=Ube3a PE=1 SV=2	Ube3a	cytosol;nucleus;other cell component	0	31.696	14	10	17	10
P10852	4F2 cell-surface antigen heavy chain OS=Mus musculus OX=10090 GN=Slc3a2 PE=1 SV=1	Slc3a2	plasma membrane;other membranes;cytosol;nucleus;other cytoplasmic organelle;other cell component	0	31.617	19	9	17	9
P13020	Gelsolin OS=Mus musculus OX=10090 GN=Gsn PE=1 SV=3	Gsn	non-structural extracellular;plasma membrane;other membranes;cytosol;cytoskeleton;nucleus;other cell component	0	31.568	15	10	12	10
Q9CX34	Protein SGT1 homolog OS=Mus musculus OX=10090 GN=Sugt1 PE=1 SV=3	Sugt1	nucleus;other cell component	0	31.554	32	8	10	8
Q8BG39	Synaptic vesicle glycoprotein 2B OS=Mus musculus OX=10090 GN=Sv2b PE=1 SV=1	Sv2b	other membranes;ER/Golgi;other cell component	0	31.528	13	10	23	9
Q80UJ7	Rab3 GTPase-activating protein catalytic subunit OS=Mus musculus OX=10090 GN=Rab3gap1 PE=1 SV=4	Rab3gap1	ER/Golgi;other cell component	0	31.462	11	10	12	10
Q9Z1S5	Neuronal-specific septin-3 OS=Mus musculus OX=10090 GN=Septin3 PE=1 SV=2	Septin3	plasma membrane;other membranes;cytosol;cytoskeleton;other cell component	0	31.424	30	9	17	9
Q5U4C3	Splicing factor, arginine/serine-rich 19 OS=Mus musculus OX=10090 GN=Scaf1 PE=1 SV=1	Scaf1	nucleus	0	31.381	10	8	13	8
Q3UHD6	Sorting nexin-27 OS=Mus musculus OX=10090 GN=Snx27 PE=1 SV=2	Snx27	plasma membrane;other membranes;cytosol;nucleus;other cytoplasmic organelle;other cell component	0	31.359	20	11	17	11
P46638	Ras-related protein Rab-11B OS=Mus musculus OX=10090 GN=Rab11b PE=1 SV=3	Rab11b	other membranes;ER/Golgi;other cytoplasmic organelle;other cell component	0	31.337	45	9	21	9
Q9JJV2	Profilin-2 OS=Mus musculus OX=10090 GN=Pfn2 PE=1 SV=3	Pfn2	cytosol;cytoskeleton;other cell component	0	31.331	66	9	25	9
P51863	V-type proton ATPase subunit d 1 OS=Mus musculus OX=10090 GN=Atp6v0d1 PE=1 SV=2	Atp6v0d1	plasma membrane;other membranes;ER/Golgi;other cytoplasmic organelle;other cell component	0	31.31	29	9	14	9
P42208	Septin-2 OS=Mus musculus OX=10090 GN=Septin2 PE=1 SV=2	Septin2	non-structural extracellular;plasma membrane;other membranes;cytoskeleton;ER/Golgi;nucleus;other cell component	0	31.238	27	7	12	7
P57722	Poly(rC)-binding protein 3 OS=Mus musculus OX=10090 GN=Pcbp3 PE=1 SV=3	Pcbp3	nucleus;other cell component	0	31.206	25	8	36	2
Q921M7	Protein FAM49B OS=Mus musculus OX=10090 GN=Fam49b PE=1 SV=1	Cyrib	other membranes;mitochondrion;other cell component	0	31.183	35	9	28	7
Q61941	NAD(P) transhydrogenase, mitochondrial OS=Mus musculus OX=10090 GN=Nnt PE=1 SV=2	Nnt	other membranes	0	31.168	14	14	20	14
P41105	60S ribosomal protein L28 OS=Mus musculus OX=10090 GN=Rpl28 PE=1 SV=2	Rpl28	cytosol;translational apparatus;other cell component	0	31.163	41	8	19	8
Q9ESN6	Tripartite motif-containing protein 2 OS=Mus musculus OX=10090 GN=Trim2 PE=1 SV=1	Trim2	other cell component	0	31.136	19	10	15	9
Q9ESE1	Lipopolysaccharide-responsive and beige-like anchor protein OS=Mus musculus OX=10090 GN=Lrba PE=1 SV=1	Lrba	plasma membrane;other membranes;cytosol;ER/Golgi;other cytoplasmic organelle;other cell component	0	31.104	5	13	14	10
Q9JI46	Diphosphoinositol polyphosphate phosphohydrolase 1 OS=Mus musculus OX=10090 GN=Nudt3 PE=1 SV=1	Nudt3	cytosol;nucleus;other cell component	0	31.041	52	11	26	8
Q9WUM4	Coronin-1C OS=Mus musculus OX=10090 GN=Coro1c PE=1 SV=2	Coro1c	plasma membrane;other membranes;cytoskeleton;other cytoplasmic organelle;other cell component	0	30.923	28	13	15	12
Q6PAR5	GTPase-activating protein and VPS9 domain-containing protein 1 OS=Mus musculus OX=10090 GN=Gapvd1 PE=1 SV=2	Gapvd1	plasma membrane;other membranes;cytosol;other cytoplasmic organelle	0	30.824	9	11	15	11
P05132	cAMP-dependent protein kinase catalytic subunit alpha OS=Mus musculus OX=10090 GN=Prkaca PE=1 SV=3	Prkaca	non-structural extracellular;plasma membrane;other membranes;cytosol;cytoskeleton;mitochondrion;ER/Golgi;nucleus;other cell component	0	30.802	25	8	15	4
Q3UJU9	Regulator of microtubule dynamics protein 3 OS=Mus musculus OX=10090 GN=Rmdn3 PE=1 SV=2	Rmdn3	non-structural extracellular;other membranes;cytoskeleton;mitochondrion;nucleus;other cell component	0	30.778	23	7	11	7
O70443	Guanine nucleotide-binding protein G(z) subunit alpha OS=Mus musculus OX=10090 GN=Gnaz PE=1 SV=4	Gnaz	plasma membrane;other membranes;cytosol;other cell component	0	30.772	34	12	23	11
Q8BNW9	Kelch repeat and BTB domain-containing protein 11 OS=Mus musculus OX=10090 GN=Kbtbd11 PE=1 SV=3	Kbtbd11		0	30.736	22	9	12	9
Q9EQQ9	Protein O-GlcNAcase OS=Mus musculus OX=10090 GN=Oga PE=1 SV=2	Oga	cytosol;mitochondrion;nucleus	0	30.729	11	8	16	8
Q8C0E2	Vacuolar protein sorting-associated protein 26B OS=Mus musculus OX=10090 GN=Vps26b PE=1 SV=1	Vps26b	other membranes;cytosol;other cytoplasmic organelle;other cell component	0	30.713	32	11	21	10
Q1RLL3	Copine-9 OS=Mus musculus OX=10090 GN=Cpne9 PE=1 SV=1	Cpne9	plasma membrane;other membranes	0	30.7	10	6	12	1
P42859	Huntingtin OS=Mus musculus OX=10090 GN=Htt PE=1 SV=2	Htt	plasma membrane;other membranes;cytosol;cytoskeleton;ER/Golgi;nucleus;other cytoplasmic organelle;other cell component	0	30.68	6	14	17	14
Q8CGK3	Lon protease homolog, mitochondrial OS=Mus musculus OX=10090 GN=Lonp1 PE=1 SV=2	Lonp1	cytosol;mitochondrion;nucleus	0	30.658	17	14	19	14
Q80TR1	Adhesion G protein-coupled receptor L1 OS=Mus musculus OX=10090 GN=Adgrl1 PE=1 SV=2	Adgrl1	plasma membrane;other membranes;other cell component	0	30.653	11	12	19	12
O88741	Ganglioside-induced differentiation-associated protein 1 OS=Mus musculus OX=10090 GN=Gdap1 PE=1 SV=1	Gdap1	other membranes;cytosol;mitochondrion	0	30.64	20	8	26	7
Q99KY4	Cyclin-G-associated kinase OS=Mus musculus OX=10090 GN=Gak PE=1 SV=2	Gak	cytosol;ER/Golgi;other cell component	0	30.597	9	11	15	8
P35123	Ubiquitin carboxyl-terminal hydrolase 4 OS=Mus musculus OX=10090 GN=Usp4 PE=1 SV=3	Usp4	plasma membrane;other membranes;cytosol;nucleus;other cell component	0	30.586	15	11	15	9
P63005	Platelet-activating factor acetylhydrolase IB subunit alpha OS=Mus musculus OX=10090 GN=Pafah1b1 PE=1 SV=2	Pafah1b1	other membranes;cytosol;cytoskeleton;nucleus;other cell component	0	30.524	31	10	16	10
Q99KK2	N-acylneuraminate cytidylyltransferase OS=Mus musculus OX=10090 GN=Cmas PE=1 SV=2	Cmas	nucleus	0	30.514	26	11	16	11
Q9WU42	Nuclear receptor corepressor 2 OS=Mus musculus OX=10090 GN=Ncor2 PE=1 SV=3	Ncor2	nucleus;other cell component	0	30.488	7	13	17	12
Q61361	Brevican core protein OS=Mus musculus OX=10090 GN=Bcan PE=1 SV=2	Bcan	non-structural extracellular;extracellular matrix;other membranes;other cell component	0	30.465	16	10	18	10
O70252	Heme oxygenase 2 OS=Mus musculus OX=10090 GN=Hmox2 PE=1 SV=1	Hmox2	plasma membrane;other membranes;ER/Golgi	0	30.426	31	9	18	9
Q3UH68	LIM and calponin homology domains-containing protein 1 OS=Mus musculus OX=10090 GN=Limch1 PE=1 SV=2	Limch1	cytoskeleton;other cell component	0	30.371	16	12	17	12
P15532	Nucleoside diphosphate kinase A OS=Mus musculus OX=10090 GN=Nme1 PE=1 SV=1	Nme1	plasma membrane;other membranes;cytosol;cytoskeleton;mitochondrion;nucleus;other cell component	0	30.312	57	8	16	5
Q61584	Fragile X mental retardation syndrome-related protein 1 OS=Mus musculus OX=10090 GN=Fxr1 PE=1 SV=2	Fxr1	cytosol;cytoskeleton;nucleus;other cell component	0	30.276	19	12	17	10
A2CG49	Kalirin OS=Mus musculus OX=10090 GN=Kalrn PE=1 SV=1	Kalrn	cytosol;cytoskeleton;nucleus;other cell component	0	30.238	7	15	21	10
Q91VC3	Eukaryotic initiation factor 4A-III OS=Mus musculus OX=10090 GN=Eif4a3 PE=1 SV=3	Eif4a3	cytosol;nucleus;other cell component	0	30.226	20	8	14	8
Q8BG51	Mitochondrial Rho GTPase 1 OS=Mus musculus OX=10090 GN=Rhot1 PE=1 SV=1	Rhot1	other membranes;mitochondrion	0	30.215	17	9	12	7
Q9Z1M8	Protein Red OS=Mus musculus OX=10090 GN=Ik PE=1 SV=2	Ik	cytoskeleton;nucleus;other cell component	0	30.193	19	8	12	8
Q8VDZ4	Palmitoyltransferase ZDHHC5 OS=Mus musculus OX=10090 GN=Zdhhc5 PE=1 SV=1	Zdhhc5	plasma membrane;other membranes;other cell component	0	30.17	18	10	13	10
P61164	Alpha-centractin OS=Mus musculus OX=10090 GN=Actr1a PE=1 SV=1	Actr1a	cytoskeleton;ER/Golgi;other cell component	0	30.159	40	13	25	5
P16627	Heat shock 70 kDa protein 1-like OS=Mus musculus OX=10090 GN=Hspa1l PE=1 SV=4	Hspa1l	plasma membrane;other membranes;cytosol;mitochondrion;nucleus;other cell component	0	30.139	12	7	22	1
Q80VC9	Calmodulin-regulated spectrin-associated protein 3 OS=Mus musculus OX=10090 GN=Camsap3 PE=1 SV=1	Camsap3	cytoskeleton;nucleus;other cell component	0	30.099	16	12	13	11
P47963	60S ribosomal protein L13 OS=Mus musculus OX=10090 GN=Rpl13 PE=1 SV=3	Rpl13	cytosol;ER/Golgi;translational apparatus;nucleus	0	30.086	29	9	23	9
Q8R361	Rab11 family-interacting protein 5 OS=Mus musculus OX=10090 GN=Rab11fip5 PE=1 SV=2	Rab11fip5	other membranes;cytoskeleton;mitochondrion;ER/Golgi;other cytoplasmic organelle;other cell component	0	30.074	26	11	15	11
Q8R5C5	Beta-centractin OS=Mus musculus OX=10090 GN=Actr1b PE=1 SV=1	Actr1b	cytoskeleton;other cell component	0	30.069	30	10	19	3
Q8VH51	RNA-binding protein 39 OS=Mus musculus OX=10090 GN=Rbm39 PE=1 SV=2	Rbm39	cytoskeleton;nucleus;other cell component	0	30.06	20	9	16	9
Q3UU96	Serine/threonine-protein kinase MRCK alpha OS=Mus musculus OX=10090 GN=Cdc42bpa PE=1 SV=2	Cdc42bpa	cytoskeleton;other cell component	0	30.045	8	12	15	11
Q80WC7	Arf-GAP domain and FG repeat-containing protein 2 OS=Mus musculus OX=10090 GN=Agfg2 PE=1 SV=1	Agfg2		0	30.037	28	10	18	10
Q9WVQ1	Membrane-associated guanylate kinase, WW and PDZ domain-containing protein 2 OS=Mus musculus OX=10090 GN=Magi2 PE=1 SV=2	Magi2	plasma membrane;other membranes;nucleus;other cytoplasmic organelle;other cell component	0	30.027	11	12	21	11
Q6P9K9	Neurexin-3 OS=Mus musculus OX=10090 GN=Nrxn3 PE=1 SV=2	Nrxn3	plasma membrane;other membranes;other cell component	0	30.011	8	10	13	6
Q9Z1P6	NADH dehydrogenase [ubiquinone] 1 alpha subcomplex subunit 7 OS=Mus musculus OX=10090 GN=Ndufa7 PE=1 SV=3	Ndufa7	other membranes;mitochondrion;translational apparatus	0	30.009	67	9	20	9
Q9DCJ5	NADH dehydrogenase [ubiquinone] 1 alpha subcomplex subunit 8 OS=Mus musculus OX=10090 GN=Ndufa8 PE=1 SV=3	Ndufa8	other membranes;mitochondrion	0	30.009	43	8	17	8
Q3UHD1	Adhesion G protein-coupled receptor B1 OS=Mus musculus OX=10090 GN=Adgrb1 PE=1 SV=1	Adgrb1	non-structural extracellular;plasma membrane;other membranes;other cell component	0	29.997	11	13	20	13
Q5NBX1	Protein cordon-bleu OS=Mus musculus OX=10090 GN=Cobl PE=1 SV=1	Cobl	plasma membrane;other membranes;cytoskeleton;other cell component	0	29.954	12	13	16	13
P56695	Wolframin OS=Mus musculus OX=10090 GN=Wfs1 PE=1 SV=1	Wfs1	other membranes;ER/Golgi;other cell component	0	29.896	15	10	16	10
Q8CCN5	Breast carcinoma-amplified sequence 3 homolog OS=Mus musculus OX=10090 GN=Bcas3 PE=1 SV=2	Bcas3	cytoskeleton;nucleus;other cell component	0	29.887	16	10	18	10
Q8K4G5	Actin-binding LIM protein 1 OS=Mus musculus OX=10090 GN=Ablim1 PE=1 SV=1	Ablim1	cytoskeleton;other cell component	0	29.869	17	13	22	12
Q99L45	Eukaryotic translation initiation factor 2 subunit 2 OS=Mus musculus OX=10090 GN=Eif2s2 PE=1 SV=1	Eif2s2	other cell component	0	29.849	42	12	14	12
P28271	Cytoplasmic aconitate hydratase OS=Mus musculus OX=10090 GN=Aco1 PE=1 SV=3	Aco1	cytosol;ER/Golgi;other cell component	0	29.796	18	12	15	12
Q60902	Epidermal growth factor receptor substrate 15-like 1 OS=Mus musculus OX=10090 GN=Eps15l1 PE=1 SV=3	Eps15l1	plasma membrane;other membranes;nucleus	0	29.774	12	7	10	7
Q8R570	Synaptosomal-associated protein 47 OS=Mus musculus OX=10090 GN=Snap47 PE=1 SV=1	Snap47	plasma membrane;other membranes;cytosol;ER/Golgi;other cell component	0	29.765	35	12	17	12
Q9QZX7	Serine racemase OS=Mus musculus OX=10090 GN=Srr PE=1 SV=1	Srr	plasma membrane;other membranes;other cell component	0	29.763	38	7	17	7
Q5DTT2	PH and SEC7 domain-containing protein 1 OS=Mus musculus OX=10090 GN=Psd PE=1 SV=2	Psd	plasma membrane;other membranes;other cytoplasmic organelle;other cell component	0	29.724	17	14	21	14
Q0VBL3	RNA-binding protein 15 OS=Mus musculus OX=10090 GN=Rbm15 PE=1 SV=1	Rbm15	other membranes;nucleus;other cell component	0	29.644	13	10	13	10
Q91YR1	Twinfilin-1 OS=Mus musculus OX=10090 GN=Twf1 PE=1 SV=2	Twf1	cytosol;cytoskeleton;other cell component	0	29.59	26	7	13	7
Q9JLC8	Sacsin OS=Mus musculus OX=10090 GN=Sacs PE=1 SV=2	Sacs	other cell component	0	29.569	4	15	19	15
Q69ZU6	Thrombospondin type-1 domain-containing protein 7A OS=Mus musculus OX=10090 GN=Thsd7a PE=1 SV=2	Thsd7a	non-structural extracellular;plasma membrane;other membranes;other cell component	0	29.561	9	11	17	11
O88485	Cytoplasmic dynein 1 intermediate chain 1 OS=Mus musculus OX=10090 GN=Dync1i1 PE=1 SV=2	Dync1i1	cytoskeleton;nucleus;other cytoplasmic organelle;other cell component	0	29.489	28	11	16	11
P70206	Plexin-A1 OS=Mus musculus OX=10090 GN=Plxna1 PE=1 SV=1	Plxna1	plasma membrane;other membranes;cytosol;nucleus;other cell component	0	29.447	7	12	23	5
Q9DCT8	Cysteine-rich protein 2 OS=Mus musculus OX=10090 GN=Crip2 PE=1 SV=1	Crip2	other cell component	0	29.392	43	6	19	6
Q9R0P3	S-formylglutathione hydrolase OS=Mus musculus OX=10090 GN=Esd PE=1 SV=1	Esd	cytosol;other cell component	0	29.391	51	8	19	8
Q6P5F9	Exportin-1 OS=Mus musculus OX=10090 GN=Xpo1 PE=1 SV=1	Xpo1	other membranes;cytosol;nucleus;other cell component	0	29.35	17	13	24	13
Q3THS6	S-adenosylmethionine synthase isoform type-2 OS=Mus musculus OX=10090 GN=Mat2a PE=1 SV=2	Mat2a	cytosol;other cell component	0	29.309	18	8	14	8
Q9CPW0	Contactin-associated protein-like 2 OS=Mus musculus OX=10090 GN=Cntnap2 PE=1 SV=2	Cntnap2	plasma membrane;other membranes;ER/Golgi;other cytoplasmic organelle;other cell component	0	29.283	8	10	13	10
Q9JII6	Aldo-keto reductase family 1 member A1 OS=Mus musculus OX=10090 GN=Akr1a1 PE=1 SV=3	Akr1a1	plasma membrane;other membranes;cytosol;other cell component	0	29.272	38	9	14	9
Q4JIM5	Tyrosine-protein kinase ABL2 OS=Mus musculus OX=10090 GN=Abl2 PE=1 SV=1	Abl2	plasma membrane;cytoskeleton;other cell component	0	29.218	12	9	14	8
Q62442	Vesicle-associated membrane protein 1 OS=Mus musculus OX=10090 GN=Vamp1 PE=1 SV=1	Vamp1	plasma membrane;other membranes;ER/Golgi;other cell component	0	29.215	44	6	19	3
Q5XG69	Soluble lamin-associated protein of 75 kDa OS=Mus musculus OX=10090 GN=Fam169a PE=1 SV=3	Fam169a	other membranes;nucleus	0	29.18	17	9	12	9
Q91WQ3	Tyrosine--tRNA ligase, cytoplasmic OS=Mus musculus OX=10090 GN=Yars PE=1 SV=3	Yars1	cytosol;nucleus	0	29.149	19	9	11	9
P62242	40S ribosomal protein S8 OS=Mus musculus OX=10090 GN=Rps8 PE=1 SV=2	Rps8	other membranes;cytosol;ER/Golgi;translational apparatus;other cell component	0	29.082	39	8	18	8
Q62376	U1 small nuclear ribonucleoprotein 70 kDa OS=Mus musculus OX=10090 GN=Snrnp70 PE=1 SV=2	Snrnp70	nucleus;other cell component	0	29.07	20	11	22	11
P97379	Ras GTPase-activating protein-binding protein 2 OS=Mus musculus OX=10090 GN=G3bp2 PE=1 SV=2	G3bp2	cytosol;other cell component	0	29.045	26	11	16	10
Q8CIE6	Coatomer subunit alpha OS=Mus musculus OX=10090 GN=Copa PE=1 SV=2	Copa	non-structural extracellular;other membranes;ER/Golgi;other cell component	0	29.032	11	12	13	12
Q9ES28	Rho guanine nucleotide exchange factor 7 OS=Mus musculus OX=10090 GN=Arhgef7 PE=1 SV=2	Arhgef7	plasma membrane;other membranes;cytosol;other cytoplasmic organelle;other cell component	0	28.989	16	11	15	11
P45591	Cofilin-2 OS=Mus musculus OX=10090 GN=Cfl2 PE=1 SV=1	Cfl2	cytoskeleton;nucleus;other cell component	0	28.977	35	6	16	2
Q91Z53	Glyoxylate reductase/hydroxypyruvate reductase OS=Mus musculus OX=10090 GN=Grhpr PE=1 SV=1	Grhpr	cytosol;other cell component	0	28.941	26	7	11	7
P32037	Solute carrier family 2, facilitated glucose transporter member 3 OS=Mus musculus OX=10090 GN=Slc2a3 PE=1 SV=1	Slc2a3	plasma membrane;other membranes;ER/Golgi;other cell component	0	28.898	14	7	19	7
E9PUL5	Proline-rich transmembrane protein 2 OS=Mus musculus OX=10090 GN=Prrt2 PE=1 SV=1	Prrt2	plasma membrane;other membranes;ER/Golgi;other cell component	0	28.875	40	10	21	10
Q9Z0H8	CAP-Gly domain-containing linker protein 2 OS=Mus musculus OX=10090 GN=Clip2 PE=1 SV=2	Clip2	cytoskeleton;nucleus;other cell component	0	28.871	11	10	14	9
Q6PCP5	Mitochondrial fission factor OS=Mus musculus OX=10090 GN=Mff PE=1 SV=1	Mff	other membranes;mitochondrion;ER/Golgi;other cytoplasmic organelle;other cell component	0	28.859	50	8	23	8
Q9R1V6	Disintegrin and metalloproteinase domain-containing protein 22 OS=Mus musculus OX=10090 GN=Adam22 PE=1 SV=2	Adam22	plasma membrane;other membranes;other cell component	0	28.772	14	12	21	12
P29387	Guanine nucleotide-binding protein subunit beta-4 OS=Mus musculus OX=10090 GN=Gnb4 PE=1 SV=4	Gnb4	plasma membrane;other membranes;other cell component	0	28.756	23	7	20	4
Q8BWT1	3-ketoacyl-CoA thiolase, mitochondrial OS=Mus musculus OX=10090 GN=Acaa2 PE=1 SV=3	Acaa2	mitochondrion	0	28.749	31	8	16	8
Q80U40	RIMS-binding protein 2 OS=Mus musculus OX=10090 GN=Rimbp2 PE=1 SV=3	Rimbp2	plasma membrane;other membranes;other cell component	0	28.724	9	7	11	7
Q8BJH1	Zinc finger C2HC domain-containing protein 1A OS=Mus musculus OX=10090 GN=Zc2hc1a PE=1 SV=1	Zc2hc1a		0	28.655	40	13	20	13
Q99KK7	Dipeptidyl peptidase 3 OS=Mus musculus OX=10090 GN=Dpp3 PE=1 SV=2	Dpp3	cytosol;other cell component	0	28.653	22	11	14	11
Q6NZN0	RNA-binding protein 26 OS=Mus musculus OX=10090 GN=Rbm26 PE=1 SV=2	Rbm26	nucleus	0	28.642	11	10	15	9
Q60780	Growth arrest-specific protein 7 OS=Mus musculus OX=10090 GN=Gas7 PE=1 SV=1	Gas7	plasma membrane;other membranes;cytoskeleton;other cell component	0	28.614	20	9	14	8
Q9Z103	Activity-dependent neuroprotector homeobox protein OS=Mus musculus OX=10090 GN=Adnp PE=1 SV=2	Adnp	non-structural extracellular;nucleus;other cell component	0	28.593	12	10	14	10
P97494	Glutamate--cysteine ligase catalytic subunit OS=Mus musculus OX=10090 GN=Gclc PE=1 SV=4	Gclc	cytosol;mitochondrion;other cell component	0	28.581	23	10	14	10
Q9ESW4	Acylglycerol kinase, mitochondrial OS=Mus musculus OX=10090 GN=Agk PE=1 SV=1	Agk	other membranes;mitochondrion;other cell component	0	28.573	32	11	18	11
Q68EF6	Brain-enriched guanylate kinase-associated protein OS=Mus musculus OX=10090 GN=Begain PE=1 SV=2	Begain	other membranes;nucleus;other cell component	0	28.558	24	12	15	12
Q9R1P4	Proteasome subunit alpha type-1 OS=Mus musculus OX=10090 GN=Psma1 PE=1 SV=1	Psma1	cytosol;cytoskeleton;nucleus;other cell component	0	28.554	32	8	13	8
Q3UMT1	Protein phosphatase 1 regulatory subunit 12C OS=Mus musculus OX=10090 GN=Ppp1r12c PE=1 SV=1	Ppp1r12c	cytoskeleton;other cell component	0	28.545	19	9	11	9
Q5XJV6	Serine/threonine-protein kinase LMTK3 OS=Mus musculus OX=10090 GN=Lmtk3 PE=1 SV=1	Lmtk3	other membranes;ER/Golgi;other cell component	0	28.538	13	11	14	11
Q9JL04	Formin-2 OS=Mus musculus OX=10090 GN=Fmn2 PE=1 SV=2	Fmn2	plasma membrane;other membranes;cytosol;cytoskeleton;ER/Golgi;nucleus;other cell component	0	28.488	8	9	13	8
Q9QYS2	Metabotropic glutamate receptor 3 OS=Mus musculus OX=10090 GN=Grm3 PE=1 SV=1	Grm3	plasma membrane;other membranes;other cell component	0	28.465	8	5	9	4
Q8C163	Nuclease EXOG, mitochondrial OS=Mus musculus OX=10090 GN=Exog PE=1 SV=1	Exog	other membranes;mitochondrion;nucleus;other cell component	0	28.46	30	7	12	7
Q99KE1	NAD-dependent malic enzyme, mitochondrial OS=Mus musculus OX=10090 GN=Me2 PE=1 SV=1	Me2	mitochondrion;other cell component	0	28.436	33	12	19	11
P15116	Cadherin-2 OS=Mus musculus OX=10090 GN=Cdh2 PE=1 SV=2	Cdh2	plasma membrane;other membranes;cytoskeleton;other cell component	0	28.379	20	12	17	10
Q99PU5	Long-chain-fatty-acid--CoA ligase ACSBG1 OS=Mus musculus OX=10090 GN=Acsbg1 PE=1 SV=1	Acsbg1	plasma membrane;other membranes;ER/Golgi;other cell component	0	28.344	18	9	12	9
Q8BIF2	RNA binding protein fox-1 homolog 3 OS=Mus musculus OX=10090 GN=Rbfox3 PE=1 SV=2	Rbfox3	nucleus;other cell component	0	28.31	22	7	15	3
Q9CPR4	60S ribosomal protein L17 OS=Mus musculus OX=10090 GN=Rpl17 PE=1 SV=3	Rpl17	cytosol;cytoskeleton;translational apparatus;nucleus;other cell component	0	28.303	32	6	19	5
P62702	40S ribosomal protein S4, X isoform OS=Mus musculus OX=10090 GN=Rps4x PE=1 SV=2	Rps4x	cytosol;translational apparatus;other cell component	0	28.242	32	12	23	12
Q7TNC4	Putative RNA-binding protein Luc7-like 2 OS=Mus musculus OX=10090 GN=Luc7l2 PE=1 SV=1	Luc7l2	nucleus	0	28.185	22	8	13	4
Q8BJS4	SUN domain-containing protein 2 OS=Mus musculus OX=10090 GN=Sun2 PE=1 SV=3	Sun2	other membranes;nucleus;other cytoplasmic organelle;other cell component	0	28.14	14	8	11	7
Q8K386	Ras-related protein Rab-15 OS=Mus musculus OX=10090 GN=Rab15 PE=1 SV=1	Rab15	plasma membrane;other membranes;ER/Golgi;other cytoplasmic organelle;other cell component	0	28.128	36	7	27	5
P00493	Hypoxanthine-guanine phosphoribosyltransferase OS=Mus musculus OX=10090 GN=Hprt1 PE=1 SV=3	Hprt1	cytosol;other cell component	0	28.126	41	8	12	8
Q6X893	Choline transporter-like protein 1 OS=Mus musculus OX=10090 GN=Slc44a1 PE=1 SV=3	Slc44a1	plasma membrane;other membranes;cytosol;mitochondrion;nucleus	0	28.064	11	6	11	6
Q9D2G2	Dihydrolipoyllysine-residue succinyltransferase component of 2-oxoglutarate dehydrogenase complex, mitochondrial OS=Mus musculus OX=10090 GN=Dlst PE=1 SV=1	Dlst	plasma membrane;other membranes;mitochondrion;nucleus;other cell component	0	28.031	20	7	13	7
Q99LI8	Hepatocyte growth factor-regulated tyrosine kinase substrate OS=Mus musculus OX=10090 GN=Hgs PE=1 SV=2	Hgs	other membranes;cytosol;other cytoplasmic organelle;other cell component	0	27.996	16	11	20	11
Q8BY87	Ubiquitin carboxyl-terminal hydrolase 47 OS=Mus musculus OX=10090 GN=Usp47 PE=1 SV=2	Usp47	cytosol;nucleus;other cell component	0	27.953	11	11	13	11
P24547	Inosine-5'-monophosphate dehydrogenase 2 OS=Mus musculus OX=10090 GN=Impdh2 PE=1 SV=2	Impdh2	cytosol;nucleus;other cell component	0	27.942	21	9	12	8
Q8BSS9	Liprin-alpha-2 OS=Mus musculus OX=10090 GN=Ppfia2 PE=1 SV=2	Ppfia2	cytosol;other cell component	0	27.927	9	12	14	7
Q5SXY1	Cytospin-B OS=Mus musculus OX=10090 GN=Specc1 PE=1 SV=2	Specc1	other membranes;cytosol;cytoskeleton;nucleus;other cell component	0	27.924	15	11	14	10
Q91YR7	Pre-mRNA-processing factor 6 OS=Mus musculus OX=10090 GN=Prpf6 PE=1 SV=1	Prpf6	nucleus	0	27.92	13	10	14	10
Q80XK6	Autophagy-related protein 2 homolog B OS=Mus musculus OX=10090 GN=Atg2b PE=1 SV=3	Atg2b	other membranes;ER/Golgi;nucleus;other cell component	0	27.874	7	11	16	11
Q63810	Calcineurin subunit B type 1 OS=Mus musculus OX=10090 GN=Ppp3r1 PE=1 SV=3	Ppp3r1	plasma membrane;other membranes;cytosol;other cell component	0	27.86	61	8	15	8
P01831	Thy-1 membrane glycoprotein OS=Mus musculus OX=10090 GN=Thy1 PE=1 SV=1	Thy1	plasma membrane;other membranes;cytosol;ER/Golgi;other cell component	0	27.852	32	5	19	5
Q3B7Z2	Oxysterol-binding protein 1 OS=Mus musculus OX=10090 GN=Osbp PE=1 SV=3	Osbp	plasma membrane;other membranes;cytosol;ER/Golgi;nucleus;other cell component	0	27.844	15	11	14	11
Q61166	Microtubule-associated protein RP/EB family member 1 OS=Mus musculus OX=10090 GN=Mapre1 PE=1 SV=3	Mapre1	plasma membrane;other membranes;cytoskeleton;ER/Golgi;other cell component	0	27.839	43	9	12	8
Q3U1J4	DNA damage-binding protein 1 OS=Mus musculus OX=10090 GN=Ddb1 PE=1 SV=2	Ddb1	nucleus;other cell component	0	27.81	12	14	19	14
P61750	ADP-ribosylation factor 4 OS=Mus musculus OX=10090 GN=Arf4 PE=1 SV=2	Arf4	plasma membrane;other membranes;cytosol;ER/Golgi;other cell component	0	27.807	46	7	30	2
Q61545	RNA-binding protein EWS OS=Mus musculus OX=10090 GN=Ewsr1 PE=1 SV=2	Ewsr1	plasma membrane;other membranes;nucleus;other cell component	0	27.807	15	9	25	9
Q7TQ95	Endoplasmic reticulum junction formation protein lunapark OS=Mus musculus OX=10090 GN=Lnpk PE=1 SV=1	Lnpk	other membranes;ER/Golgi;nucleus	0	27.806	22	8	13	8
Q689Z5	Protein strawberry notch homolog 1 OS=Mus musculus OX=10090 GN=Sbno1 PE=1 SV=2	Sbno1	nucleus	0	27.784	9	8	11	7
Q9Z1Z0	General vesicular transport factor p115 OS=Mus musculus OX=10090 GN=Uso1 PE=1 SV=2	Uso1	other membranes;cytosol;ER/Golgi;nucleus;other cell component	0	27.768	13	11	16	11
Q9R0Y5	Adenylate kinase isoenzyme 1 OS=Mus musculus OX=10090 GN=Ak1 PE=1 SV=1	Ak1	plasma membrane;other membranes;cytosol;cytoskeleton;other cell component	0	27.768	68	12	19	11
P63024	Vesicle-associated membrane protein 3 OS=Mus musculus OX=10090 GN=Vamp3 PE=1 SV=1	Vamp3	plasma membrane;other membranes;cytosol;ER/Golgi;other cytoplasmic organelle;other cell component	0	27.758	50	7	15	1
Q9WUB3	Glycogen phosphorylase, muscle form OS=Mus musculus OX=10090 GN=Pygm PE=1 SV=3	Pygm	cytosol;cytoskeleton;ER/Golgi;other cell component	0	27.749	17	12	15	7
P35980	60S ribosomal protein L18 OS=Mus musculus OX=10090 GN=Rpl18 PE=1 SV=3	Rpl18	cytosol;ER/Golgi;translational apparatus;nucleus;other cell component	0	27.736	31	7	14	7
Q8R1Q8	Cytoplasmic dynein 1 light intermediate chain 1 OS=Mus musculus OX=10090 GN=Dync1li1 PE=1 SV=1	Dync1li1	cytoskeleton;other cell component	0	27.698	24	9	14	9
Q60737	Casein kinase II subunit alpha OS=Mus musculus OX=10090 GN=Csnk2a1 PE=1 SV=2	Csnk2a1	plasma membrane;other membranes;cytosol;nucleus;other cell component	0	27.67	32	8	15	8
O88685	26S proteasome regulatory subunit 6A OS=Mus musculus OX=10090 GN=Psmc3 PE=1 SV=2	Psmc3	nucleus;other cell component	0	27.658	29	11	14	11
P02088	Hemoglobin subunit beta-1 OS=Mus musculus OX=10090 GN=Hbb-b1 PE=1 SV=2	Hbb-b1	cytosol;other cell component	0	27.648	49	6	27	6
Q8CJG0	Protein argonaute-2 OS=Mus musculus OX=10090 GN=Ago2 PE=1 SV=3	Ago2	non-structural extracellular;cytosol;mitochondrion;nucleus;other cell component	0	27.635	10	8	15	3
Q8BTX9	Inactive hydroxysteroid dehydrogenase-like protein 1 OS=Mus musculus OX=10090 GN=Hsdl1 PE=1 SV=1	Hsdl1	cytoskeleton;other cell component	0	27.592	35	9	15	9
Q8C9H6	Striatin-interacting proteins 2 OS=Mus musculus OX=10090 GN=Strip2 PE=1 SV=1	Strip2	cytosol;other cell component	0	27.573	18	10	12	9
Q9CW46	Ribonucleoprotein PTB-binding 1 OS=Mus musculus OX=10090 GN=Raver1 PE=1 SV=2	Raver1	nucleus;other cell component	0	27.567	18	9	16	9
Q99PT1	Rho GDP-dissociation inhibitor 1 OS=Mus musculus OX=10090 GN=Arhgdia PE=1 SV=3	Arhgdia	non-structural extracellular;plasma membrane;other membranes;cytosol;nucleus;other cell component	0	27.537	33	7	19	7
Q9CXS4	Centromere protein V OS=Mus musculus OX=10090 GN=Cenpv PE=1 SV=2	Cenpv	cytosol;cytoskeleton;nucleus;other cell component	0	27.523	46	9	14	9
Q9JJ43	RNA binding protein fox-1 homolog 1 OS=Mus musculus OX=10090 GN=Rbfox1 PE=1 SV=3	Rbfox1	ER/Golgi;nucleus;other cell component	0	27.498	20	9	17	2
Q9CQ69	Cytochrome b-c1 complex subunit 8 OS=Mus musculus OX=10090 GN=Uqcrq PE=1 SV=3	Uqcrq	other membranes;mitochondrion	0	27.492	46	5	20	5
Q8CDG3	Deubiquitinating protein VCIP135 OS=Mus musculus OX=10090 GN=Vcpip1 PE=1 SV=1	Vcpip1	ER/Golgi;nucleus;other cell component	0	27.484	10	8	10	8
Q6ZWV3	60S ribosomal protein L10 OS=Mus musculus OX=10090 GN=Rpl10 PE=1 SV=3	Rpl10	cytosol;ER/Golgi;translational apparatus;nucleus;other cell component	0	27.449	24	5	13	5
O35465	Peptidyl-prolyl cis-trans isomerase FKBP8 OS=Mus musculus OX=10090 GN=Fkbp8 PE=1 SV=2	Fkbp8	other membranes;cytosol;mitochondrion;ER/Golgi;other cell component	0	27.402	32	9	12	9
Q3V3R1	Monofunctional C1-tetrahydrofolate synthase, mitochondrial OS=Mus musculus OX=10090 GN=Mthfd1l PE=1 SV=2	Mthfd1l	cytosol;mitochondrion	0	27.402	13	11	14	11
P51660	Peroxisomal multifunctional enzyme type 2 OS=Mus musculus OX=10090 GN=Hsd17b4 PE=1 SV=3	Hsd17b4	other cytoplasmic organelle	0	27.353	14	9	12	9
Q7TPH6	E3 ubiquitin-protein ligase MYCBP2 OS=Mus musculus OX=10090 GN=Mycbp2 PE=1 SV=3	Mycbp2	cytoskeleton;nucleus;other cell component	0	27.335	3	13	18	13
P52479	Ubiquitin carboxyl-terminal hydrolase 10 OS=Mus musculus OX=10090 GN=Usp10 PE=1 SV=3	Usp10	cytosol;nucleus;other cytoplasmic organelle;other cell component	0	27.319	16	10	16	10
P49813	Tropomodulin-1 OS=Mus musculus OX=10090 GN=Tmod1 PE=1 SV=2	Tmod1	other membranes;cytoskeleton;nucleus;other cell component	0	27.236	38	8	13	8
P70372	ELAV-like protein 1 OS=Mus musculus OX=10090 GN=Elavl1 PE=1 SV=2	Elavl1	cytosol;ER/Golgi;nucleus;other cell component	0	27.196	34	8	15	7
Q80UU9	Membrane-associated progesterone receptor component 2 OS=Mus musculus OX=10090 GN=Pgrmc2 PE=1 SV=2	Pgrmc2	other membranes;ER/Golgi;nucleus;other cell component	0	27.164	48	5	8	4
Q8R5H6	Wiskott-Aldrich syndrome protein family member 1 OS=Mus musculus OX=10090 GN=Wasf1 PE=1 SV=2	Wasf1	other membranes;cytoskeleton;mitochondrion;other cell component	0	27.134	20	11	13	10
Q8K4R4	Cytoplasmic phosphatidylinositol transfer protein 1 OS=Mus musculus OX=10090 GN=Pitpnc1 PE=1 SV=1	Pitpnc1	nucleus;other cell component	0	27.106	37	10	16	10
P21278	Guanine nucleotide-binding protein subunit alpha-11 OS=Mus musculus OX=10090 GN=Gna11 PE=1 SV=1	Gna11	plasma membrane;other membranes;cytosol;other cell component	0	27.105	30	10	19	7
P28659	CUGBP Elav-like family member 1 OS=Mus musculus OX=10090 GN=Celf1 PE=1 SV=2	Celf1	nucleus;other cell component	0	27.046	18	9	21	3
Q8BLQ9	Cell adhesion molecule 2 OS=Mus musculus OX=10090 GN=Cadm2 PE=1 SV=2	Cadm2	plasma membrane;other membranes;other cell component	0	27.036	25	10	17	10
Q14BI2	Metabotropic glutamate receptor 2 OS=Mus musculus OX=10090 GN=Grm2 PE=1 SV=2	Grm2	plasma membrane;other membranes;other cell component	0	27.025	17	12	15	11
P62281	40S ribosomal protein S11 OS=Mus musculus OX=10090 GN=Rps11 PE=1 SV=3	Rps11	cytosol;translational apparatus	0	27.021	35	6	13	6
Q6NV83	U2 snRNP-associated SURP motif-containing protein OS=Mus musculus OX=10090 GN=U2surp PE=1 SV=3	U2surp	nucleus	0	27.008	12	10	12	10
Q8JZP2	Synapsin-3 OS=Mus musculus OX=10090 GN=Syn3 PE=1 SV=2	Syn3	other membranes;ER/Golgi;other cell component	0	27	16	7	12	7
O70172	Phosphatidylinositol 5-phosphate 4-kinase type-2 alpha OS=Mus musculus OX=10090 GN=Pip4k2a PE=1 SV=1	Pip4k2a	plasma membrane;other membranes;cytosol;nucleus;other cytoplasmic organelle	0	26.989	20	9	19	4
Q8BGC0	HIV Tat-specific factor 1 homolog OS=Mus musculus OX=10090 GN=Htatsf1 PE=1 SV=1	Htatsf1	nucleus	0	26.98	13	9	15	9
P59999	Actin-related protein 2/3 complex subunit 4 OS=Mus musculus OX=10090 GN=Arpc4 PE=1 SV=3	Arpc4	cytoskeleton;nucleus;other cell component	0	26.942	43	8	15	8
O35609	Secretory carrier-associated membrane protein 3 OS=Mus musculus OX=10090 GN=Scamp3 PE=1 SV=3	Scamp3	other membranes;ER/Golgi;other cytoplasmic organelle;other cell component	0	26.937	23	7	12	7
Q62448	Eukaryotic translation initiation factor 4 gamma 2 OS=Mus musculus OX=10090 GN=Eif4g2 PE=1 SV=2	Eif4g2	cytosol;translational apparatus;other cell component	0	26.93	12	8	15	8
Q60676	Serine/threonine-protein phosphatase 5 OS=Mus musculus OX=10090 GN=Ppp5c PE=1 SV=3	Ppp5c	plasma membrane;other membranes;cytosol;nucleus;other cell component	0	26.909	14	6	13	6
Q9CQS4	Solute carrier family 25 member 46 OS=Mus musculus OX=10090 GN=Slc25a46 PE=1 SV=1	Slc25a46	other membranes;mitochondrion	0	26.908	34	7	15	7
Q91Z67	SLIT-ROBO Rho GTPase-activating protein 2 OS=Mus musculus OX=10090 GN=Srgap2 PE=1 SV=2	Srgap2	plasma membrane;other membranes;cytosol;nucleus;other cell component	0	26.871	11	11	15	8
Q80U95	Ubiquitin-protein ligase E3C OS=Mus musculus OX=10090 GN=Ube3c PE=1 SV=2	Ube3c	nucleus	0	26.829	11	9	17	9
O88533	Aromatic-L-amino-acid decarboxylase OS=Mus musculus OX=10090 GN=Ddc PE=1 SV=1	Ddc	ER/Golgi;other cell component	0	26.827	21	6	11	6
Q9JIF0	Protein arginine N-methyltransferase 1 OS=Mus musculus OX=10090 GN=Prmt1 PE=1 SV=1	Prmt1	other membranes;cytosol;nucleus;other cell component	0	26.808	22	9	13	8
P62071	Ras-related protein R-Ras2 OS=Mus musculus OX=10090 GN=Rras2 PE=1 SV=1	Rras2	plasma membrane;other membranes;ER/Golgi	0	26.699	34	6	11	4
Q9Z277	Tyrosine-protein kinase BAZ1B OS=Mus musculus OX=10090 GN=Baz1b PE=1 SV=2	Baz1b	nucleus;other cell component	0	26.624	7	9	11	9
Q8R550	SH3 domain-containing kinase-binding protein 1 OS=Mus musculus OX=10090 GN=Sh3kbp1 PE=1 SV=1	Sh3kbp1	other membranes;cytoskeleton;other cell component	0	26.587	20	11	16	11
P33175	Kinesin heavy chain isoform 5A OS=Mus musculus OX=10090 GN=Kif5a PE=1 SV=3	Kif5a	cytosol;cytoskeleton;other cell component	0	26.583	9	8	13	2
Q8VHI6	Wiskott-Aldrich syndrome protein family member 3 OS=Mus musculus OX=10090 GN=Wasf3 PE=1 SV=1	Wasf3	cytoskeleton;other cell component	0	26.579	17	6	10	5
Q9CW03	Structural maintenance of chromosomes protein 3 OS=Mus musculus OX=10090 GN=Smc3 PE=1 SV=2	Smc3	extracellular matrix;cytoskeleton;nucleus;other cell component	0	26.558	11	12	14	12
Q3V3V9	Capping protein, Arp2/3 and myosin-I linker protein 2 OS=Mus musculus OX=10090 GN=Carmil2 PE=1 SV=2	Carmil2	plasma membrane;other membranes;cytoskeleton;other cytoplasmic organelle;other cell component	0	26.548	8	6	12	6
P47911	60S ribosomal protein L6 OS=Mus musculus OX=10090 GN=Rpl6 PE=1 SV=3	Rpl6	cytosol;cytoskeleton;ER/Golgi;translational apparatus;nucleus;other cell component	0	26.51	35	13	23	13
Q7TQI3	Ubiquitin thioesterase OTUB1 OS=Mus musculus OX=10090 GN=Otub1 PE=1 SV=2	Otub1	nucleus;other cell component	0	26.48	50	11	20	11
O08709	Peroxiredoxin-6 OS=Mus musculus OX=10090 GN=Prdx6 PE=1 SV=3	Prdx6	cytosol;nucleus;other cytoplasmic organelle;other cell component	0	26.456	51	9	19	9
P54775	26S proteasome regulatory subunit 6B OS=Mus musculus OX=10090 GN=Psmc4 PE=1 SV=2	Psmc4	cytosol;nucleus;other cell component	0	26.432	27	8	9	8
P97393	Rho GTPase-activating protein 5 OS=Mus musculus OX=10090 GN=Arhgap5 PE=1 SV=2	Arhgap5	plasma membrane;other membranes;cytosol;ER/Golgi	0	26.419	10	12	15	12
Q99LY9	NADH dehydrogenase [ubiquinone] iron-sulfur protein 5 OS=Mus musculus OX=10090 GN=Ndufs5 PE=1 SV=3	Ndufs5	other membranes;mitochondrion	0	26.335	52	6	11	6
Q9ESN9	C-Jun-amino-terminal kinase-interacting protein 3 OS=Mus musculus OX=10090 GN=Mapk8ip3 PE=1 SV=1	Mapk8ip3	plasma membrane;other membranes;ER/Golgi;other cell component	0	26.332	9	9	15	8
Q9CZD3	Glycine--tRNA ligase OS=Mus musculus OX=10090 GN=Gars1 PE=1 SV=1	Gars1	non-structural extracellular;cytosol;other cell component	0	26.318	13	10	18	10
Q9WTQ5	A-kinase anchor protein 12 OS=Mus musculus OX=10090 GN=Akap12 PE=1 SV=1	Akap12	plasma membrane;other membranes;cytosol;cytoskeleton;other cell component	0	26.312	8	9	10	9
Q60864	Stress-induced-phosphoprotein 1 OS=Mus musculus OX=10090 GN=Stip1 PE=1 SV=1	Stip1	cytosol;nucleus;other cell component	0	26.263	18	9	18	9
Q9D6Z1	Nucleolar protein 56 OS=Mus musculus OX=10090 GN=Nop56 PE=1 SV=2	Nop56	nucleus;other cell component	0	26.237	22	11	15	11
Q9DB05	Alpha-soluble NSF attachment protein OS=Mus musculus OX=10090 GN=Napa PE=1 SV=1	Napa	plasma membrane;other membranes;other cytoplasmic organelle;other cell component	0	26.196	40	9	16	7
Q62425	Cytochrome c oxidase subunit NDUFA4 OS=Mus musculus OX=10090 GN=Ndufa4 PE=1 SV=2	Ndufa4	other membranes;mitochondrion	0	26.182	56	7	18	7
Q9CPP6	NADH dehydrogenase [ubiquinone] 1 alpha subcomplex subunit 5 OS=Mus musculus OX=10090 GN=Ndufa5 PE=1 SV=3	Ndufa5	other membranes;mitochondrion;other cell component	0	26.15	76	9	14	9
Q921H8	3-ketoacyl-CoA thiolase A, peroxisomal OS=Mus musculus OX=10090 GN=Acaa1a PE=1 SV=1	Acaa1a	other cytoplasmic organelle;other cell component	0	26.143	32	7	10	7
Q64331	Unconventional myosin-VI OS=Mus musculus OX=10090 GN=Myo6 PE=1 SV=1	Myo6	plasma membrane;other membranes;cytosol;cytoskeleton;ER/Golgi;nucleus;other cell component	0	26.137	9	8	9	8
P60904	DnaJ homolog subfamily C member 5 OS=Mus musculus OX=10090 GN=Dnajc5 PE=1 SV=1	Dnajc5	plasma membrane;other membranes;cytosol;ER/Golgi;other cell component	0	26.086	43	7	16	7
Q9WTP7	GTP:AMP phosphotransferase AK3, mitochondrial OS=Mus musculus OX=10090 GN=Ak3 PE=1 SV=3	Ak3	mitochondrion;other cell component	0	26.052	28	7	12	7
P16460	Argininosuccinate synthase OS=Mus musculus OX=10090 GN=Ass1 PE=1 SV=1	Ass1	other membranes;cytosol;mitochondrion;ER/Golgi;nucleus;other cytoplasmic organelle;other cell component	0	26.043	21	7	14	7
Q9DCL9	Multifunctional protein ADE2 OS=Mus musculus OX=10090 GN=Paics PE=1 SV=4	Paics	cytosol;other cell component	0	26.019	29	10	14	10
P23242	Gap junction alpha-1 protein OS=Mus musculus OX=10090 GN=Gja1 PE=1 SV=2	Gja1	plasma membrane;other membranes;cytosol;cytoskeleton;mitochondrion;ER/Golgi;nucleus;other cytoplasmic organelle;other cell component	0	26.009	30	8	16	8
Q99L04	Dehydrogenase/reductase SDR family member 1 OS=Mus musculus OX=10090 GN=Dhrs1 PE=1 SV=1	Dhrs1	ER/Golgi	0	26.008	29	7	13	7
Q9QYG0	Protein NDRG2 OS=Mus musculus OX=10090 GN=Ndrg2 PE=1 SV=1	Ndrg2	ER/Golgi;nucleus;other cell component	0	26	36	10	22	9
Q9WV55	Vesicle-associated membrane protein-associated protein A OS=Mus musculus OX=10090 GN=Vapa PE=1 SV=2	Vapa	plasma membrane;other membranes;cytoskeleton;ER/Golgi;nucleus;other cell component	0	25.971	38	9	21	8
O08539	Myc box-dependent-interacting protein 1 OS=Mus musculus OX=10090 GN=Bin1 PE=1 SV=1	Bin1	plasma membrane;other membranes;cytosol;cytoskeleton;ER/Golgi;nucleus;other cytoplasmic organelle;other cell component	0	25.966	15	9	15	7
A2ALU4	Protein Shroom2 OS=Mus musculus OX=10090 GN=Shroom2 PE=1 SV=1	Shroom2	plasma membrane;other membranes;cytoskeleton;other cell component	0	25.923	8	9	11	9
A2AP18	1-phosphatidylinositol 4,5-bisphosphate phosphodiesterase eta-2 OS=Mus musculus OX=10090 GN=Plch2 PE=1 SV=2	Plch2	plasma membrane;other membranes;other cell component	0	25.886	10	9	12	9
Q91W39	Nuclear receptor coactivator 5 OS=Mus musculus OX=10090 GN=Ncoa5 PE=1 SV=1	Ncoa5	cytoskeleton;nucleus	0	25.881	29	12	19	12
P62264	40S ribosomal protein S14 OS=Mus musculus OX=10090 GN=Rps14 PE=1 SV=3	Rps14	cytosol;translational apparatus;nucleus;other cell component	0	25.874	40	7	17	7
Q8R5H1	Ubiquitin carboxyl-terminal hydrolase 15 OS=Mus musculus OX=10090 GN=Usp15 PE=1 SV=1	Usp15	cytosol;mitochondrion;nucleus;other cell component	0	25.829	15	12	16	10
Q9CZS1	Aldehyde dehydrogenase X, mitochondrial OS=Mus musculus OX=10090 GN=Aldh1b1 PE=1 SV=1	Aldh1b1	mitochondrion;nucleus;other cell component	0	25.815	15	8	13	7
Q6PD03	Serine/threonine-protein phosphatase 2A 56 kDa regulatory subunit alpha isoform OS=Mus musculus OX=10090 GN=Ppp2r5a PE=1 SV=1	Ppp2r5a	other membranes;cytosol;cytoskeleton;nucleus;other cell component	0	25.789	15	6	9	6
P63037	DnaJ homolog subfamily A member 1 OS=Mus musculus OX=10090 GN=Dnaja1 PE=1 SV=1	Dnaja1	other membranes;cytosol;cytoskeleton;mitochondrion;ER/Golgi;nucleus;other cell component	0	25.787	39	12	18	12
Q99NH0	Ankyrin repeat domain-containing protein 17 OS=Mus musculus OX=10090 GN=Ankrd17 PE=1 SV=2	Ankrd17	other membranes;nucleus;other cell component	0	25.785	5	8	9	8
Q80ZF8	Adhesion G protein-coupled receptor B3 OS=Mus musculus OX=10090 GN=Adgrb3 PE=1 SV=2	Adgrb3	non-structural extracellular;plasma membrane;other membranes;other cell component	0	25.784	7	9	13	8
Q5F2E8	Serine/threonine-protein kinase TAO1 OS=Mus musculus OX=10090 GN=Taok1 PE=1 SV=1	Taok1	cytoskeleton;other cell component	0	25.724	11	9	13	7
Q99JI6	Ras-related protein Rap-1b OS=Mus musculus OX=10090 GN=Rap1b PE=1 SV=2	Rap1b	plasma membrane;other membranes;cytosol;other cell component	0	25.718	49	11	22	3
Q80Z24	Neuronal growth regulator 1 OS=Mus musculus OX=10090 GN=Negr1 PE=1 SV=1	Negr1	plasma membrane;other membranes;other cell component	0	25.692	31	8	9	8
Q06185	ATP synthase subunit e, mitochondrial OS=Mus musculus OX=10090 GN=Atp5me PE=1 SV=2	Atp5me	other membranes;mitochondrion	0	25.685	77	8	27	7
Q6ZQ82	Rho GTPase-activating protein 26 OS=Mus musculus OX=10090 GN=Arhgap26 PE=1 SV=3	Arhgap26	cytoskeleton;other cell component	0	25.678	12	9	11	9
P47754	F-actin-capping protein subunit alpha-2 OS=Mus musculus OX=10090 GN=Capza2 PE=1 SV=3	Capza2	other membranes;cytoskeleton;other cell component	0	25.675	50	10	17	9
Q9EQZ7	Regulating synaptic membrane exocytosis protein 2 OS=Mus musculus OX=10090 GN=Rims2 PE=1 SV=1	Rims2	plasma membrane;other membranes;cytoskeleton;other cell component	0	25.668	10	10	12	9
Q8BLF1	Neutral cholesterol ester hydrolase 1 OS=Mus musculus OX=10090 GN=Nceh1 PE=1 SV=1	Nceh1	plasma membrane;other membranes;ER/Golgi	0	25.654	28	8	15	8
P62082	40S ribosomal protein S7 OS=Mus musculus OX=10090 GN=Rps7 PE=2 SV=1	Rps7	cytosol;cytoskeleton;translational apparatus;nucleus;other cell component	0	25.628	32	10	17	10
Q8C3Q5	Protein shisa-7 OS=Mus musculus OX=10090 GN=Shisa7 PE=1 SV=3	Shisa7	plasma membrane;other membranes;other cell component	0	25.615	21	11	19	11
Q8CFI0	E3 ubiquitin-protein ligase NEDD4-like OS=Mus musculus OX=10090 GN=Nedd4l PE=1 SV=2	Nedd4l	ER/Golgi;other cytoplasmic organelle;other cell component	0	25.476	15	12	20	10
Q6IFZ6	Keratin, type II cytoskeletal 1b OS=Mus musculus OX=10090 GN=Krt77 PE=1 SV=1	Krt77	cytoskeleton	0	25.424	16	11	19	4
Q8CHU3	Epsin-2 OS=Mus musculus OX=10090 GN=Epn2 PE=1 SV=1	Epn2	plasma membrane;other membranes;other cytoplasmic organelle;other cell component	0	25.419	22	10	14	10
Q9JI18	Low-density lipoprotein receptor-related protein 1B OS=Mus musculus OX=10090 GN=Lrp1b PE=1 SV=1	Lrp1b	other membranes;other cell component	0	25.412	3	10	12	9
P68433	Histone H3.1 OS=Mus musculus OX=10090 GN=H3c1 PE=1 SV=2	H3c1; H3c10; H3c11; H3c8	nucleus;other cell component	0	25.406	57	8	28	1
P26040	Ezrin OS=Mus musculus OX=10090 GN=Ezr PE=1 SV=3	Ezr	plasma membrane;other membranes;cytosol;cytoskeleton;nucleus;other cytoplasmic organelle;other cell component	0	25.405	22	13	19	9
Q9ES00	Ubiquitin conjugation factor E4 B OS=Mus musculus OX=10090 GN=Ube4b PE=1 SV=3	Ube4b	nucleus;other cell component	0	25.405	14	10	12	10
Q6PAL7	AT-hook DNA-binding motif-containing protein 1 OS=Mus musculus OX=10090 GN=Ahdc1 PE=1 SV=1	Ahdc1		0	25.343	11	11	15	11
P28184	Metallothionein-3 OS=Mus musculus OX=10090 GN=Mt3 PE=1 SV=1	Mt3	non-structural extracellular;plasma membrane;other membranes;cytosol;cytoskeleton;mitochondrion;ER/Golgi;translational apparatus;nucleus;other cell component	0	25.341	43	5	12	5
Q9D892	Inosine triphosphate pyrophosphatase OS=Mus musculus OX=10090 GN=Itpa PE=1 SV=2	Itpa	cytosol;nucleus;other cell component	0	25.341	39	6	11	6
Q4VA53	Sister chromatid cohesion protein PDS5 homolog B OS=Mus musculus OX=10090 GN=Pds5b PE=1 SV=1	Pds5b	nucleus;other cell component	0	25.317	9	12	13	11
O88983	Syntaxin-8 OS=Mus musculus OX=10090 GN=Stx8 PE=1 SV=1	Stx8	other membranes;cytosol;ER/Golgi;other cytoplasmic organelle;other cell component	0	25.307	33	6	11	6
Q9EQH3	Vacuolar protein sorting-associated protein 35 OS=Mus musculus OX=10090 GN=Vps35 PE=1 SV=1	Vps35	other membranes;cytosol;mitochondrion;other cytoplasmic organelle;other cell component	0	25.279	13	9	15	9
Q8VDS4	Regulation of nuclear pre-mRNA domain-containing protein 1A OS=Mus musculus OX=10090 GN=Rprd1a PE=1 SV=1	Rprd1a	nucleus	0	25.269	26	6	10	5
Q8C7R4	Ubiquitin-like modifier-activating enzyme 6 OS=Mus musculus OX=10090 GN=Uba6 PE=1 SV=1	Uba6	nucleus;other cell component	0	25.253	10	8	11	8
Q99K46	Ubiquitin carboxyl-terminal hydrolase 11 OS=Mus musculus OX=10090 GN=Usp11 PE=1 SV=4	Usp11	cytosol;nucleus;other cell component	0	25.238	14	12	21	11
Q3ULD5	Methylcrotonoyl-CoA carboxylase beta chain, mitochondrial OS=Mus musculus OX=10090 GN=Mccc2 PE=1 SV=1	Mccc2	mitochondrion;other cell component	0	25.224	19	7	7	7
Q61037	Tuberin OS=Mus musculus OX=10090 GN=Tsc2 PE=1 SV=1	Tsc2	plasma membrane;other membranes;cytosol;cytoskeleton;nucleus;other cytoplasmic organelle;other cell component	0	25.216	7	8	11	8
P97384	Annexin A11 OS=Mus musculus OX=10090 GN=Anxa11 PE=1 SV=2	Anxa11	cytosol;cytoskeleton;nucleus;other cytoplasmic organelle;other cell component	0	25.191	19	8	16	8
Q9D415	Disks large-associated protein 1 OS=Mus musculus OX=10090 GN=Dlgap1 PE=1 SV=3	Dlgap1	plasma membrane;other membranes;other cell component	0	25.165	11	9	14	7
Q9QZB7	Actin-related protein 10 OS=Mus musculus OX=10090 GN=Actr10 PE=1 SV=2	Actr10	cytoskeleton;other cell component	0	25.155	22	6	8	6
E9PYH6	Histone-lysine N-methyltransferase SETD1A OS=Mus musculus OX=10090 GN=Setd1a PE=1 SV=1	Setd1a	nucleus;other cell component	0	25.132	6	8	11	8
Q5SWP3	NAC-alpha domain-containing protein 1 OS=Mus musculus OX=10090 GN=Nacad PE=1 SV=1	Nacad	translational apparatus;nucleus;other cell component	0	25.094	14	11	14	11
Q9CZC8	Secernin-1 OS=Mus musculus OX=10090 GN=Scrn1 PE=1 SV=1	Scrn1	other membranes;nucleus;other cell component	0	25.091	26	11	23	10
Q3TDD9	Protein phosphatase 1 regulatory subunit 21 OS=Mus musculus OX=10090 GN=Ppp1r21 PE=1 SV=2	Ppp1r21	other cytoplasmic organelle	0	25.062	15	8	9	8
P35762	CD81 antigen OS=Mus musculus OX=10090 GN=Cd81 PE=1 SV=2	Cd81	non-structural extracellular;plasma membrane;other membranes;other cell component	0	25.052	12	2	14	2
Q8R404	MICOS complex subunit MIC13 OS=Mus musculus OX=10090 GN=Micos13 PE=1 SV=1	Micos13	other membranes;mitochondrion;nucleus	0	24.995	36	6	13	6
P63137	Gamma-aminobutyric acid receptor subunit beta-2 OS=Mus musculus OX=10090 GN=Gabrb2 PE=1 SV=2	Gabrb2	plasma membrane;other membranes;cytosol;other cell component	0	24.986	13	6	10	4
Q61937	Nucleophosmin OS=Mus musculus OX=10090 GN=Npm1 PE=1 SV=1	Npm1	cytosol;cytoskeleton;translational apparatus;nucleus;other cell component	0	24.966	28	8	15	8
Q924L1	LETM1 domain-containing protein 1 OS=Mus musculus OX=10090 GN=Letmd1 PE=1 SV=1	Letmd1	other membranes;mitochondrion;nucleus	0	24.941	24	7	12	7
Q8CI61	BAG family molecular chaperone regulator 4 OS=Mus musculus OX=10090 GN=Bag4 PE=1 SV=2	Bag4	plasma membrane;other membranes;cytosol;nucleus;other cell component	0	24.921	17	7	11	7
P59279	Ras-related protein Rab-2B OS=Mus musculus OX=10090 GN=Rab2b PE=1 SV=1	Rab2b	plasma membrane;other membranes;ER/Golgi;other cell component	0	24.916	27	6	18	1
Q9D880	Mitochondrial import inner membrane translocase subunit TIM50 OS=Mus musculus OX=10090 GN=Timm50 PE=1 SV=1	Timm50	other membranes;mitochondrion;nucleus	0	24.91	27	9	12	9
Q9CZW4	Long-chain-fatty-acid--CoA ligase 3 OS=Mus musculus OX=10090 GN=Acsl3 PE=1 SV=2	Acsl3	plasma membrane;other membranes;mitochondrion;ER/Golgi;other cytoplasmic organelle;other cell component	0	24.903	16	9	12	7
Q8BGD5	Carnitine O-palmitoyltransferase 1, brain isoform OS=Mus musculus OX=10090 GN=Cpt1c PE=1 SV=1	Cpt1c	plasma membrane;other membranes;mitochondrion;ER/Golgi;other cell component	0	24.896	14	7	10	7
Q91ZR1	Ras-related protein Rab-4B OS=Mus musculus OX=10090 GN=Rab4b PE=1 SV=2	Rab4b	plasma membrane;other membranes;ER/Golgi;other cytoplasmic organelle;other cell component	0	24.865	42	7	21	4
Q8VHW2	Voltage-dependent calcium channel gamma-8 subunit OS=Mus musculus OX=10090 GN=Cacng8 PE=1 SV=1	Cacng8	plasma membrane;other membranes;other cell component	0	24.859	30	7	12	7
Q6I6G8	E3 ubiquitin-protein ligase HECW2 OS=Mus musculus OX=10090 GN=Hecw2 PE=1 SV=1	Hecw2	cytoskeleton;other cell component	0	24.852	8	9	11	7
Q9CQC7	NADH dehydrogenase [ubiquinone] 1 beta subcomplex subunit 4 OS=Mus musculus OX=10090 GN=Ndufb4 PE=1 SV=3	Ndufb4	other membranes;mitochondrion;nucleus	0	24.847	54	8	15	8
Q6WQJ1	Sn1-specific diacylglycerol lipase alpha OS=Mus musculus OX=10090 GN=Dagla PE=1 SV=2	Dagla	plasma membrane;other membranes;other cytoplasmic organelle;other cell component	0	24.803	15	12	17	12
Q9WTR5	Cadherin-13 OS=Mus musculus OX=10090 GN=Cdh13 PE=1 SV=2	Cdh13	non-structural extracellular;plasma membrane;other membranes;other cell component	0	24.8	15	8	15	8
O88384	Vesicle transport through interaction with t-SNAREs homolog 1B OS=Mus musculus OX=10090 GN=Vti1b PE=1 SV=1	Vti1b	other membranes;cytosol;ER/Golgi;other cytoplasmic organelle;other cell component	0	24.719	32	6	9	6
P62918	60S ribosomal protein L8 OS=Mus musculus OX=10090 GN=Rpl8 PE=1 SV=2	Rpl8	cytosol;translational apparatus;other cell component	0	24.679	22	7	11	7
P32883	GTPase KRas OS=Mus musculus OX=10090 GN=Kras PE=1 SV=1	Kras	plasma membrane;other membranes;mitochondrion;other cell component	0	24.661	40	7	11	1
P18572	Basigin OS=Mus musculus OX=10090 GN=Bsg PE=1 SV=2	Bsg	plasma membrane;other membranes;mitochondrion;ER/Golgi;other cytoplasmic organelle;other cell component	0	24.659	19	7	15	7
Q9WTU3	Sodium channel protein type 8 subunit alpha OS=Mus musculus OX=10090 GN=Scn8a PE=1 SV=1	Scn8a	plasma membrane;other membranes;cytoskeleton;other cell component	0	24.657	3	7	11	7
Q64105	Sepiapterin reductase OS=Mus musculus OX=10090 GN=Spr PE=1 SV=1	Spr	cytosol;nucleus	0	24.639	36	6	8	6
O70250	Phosphoglycerate mutase 2 OS=Mus musculus OX=10090 GN=Pgam2 PE=1 SV=3	Pgam2	cytosol;nucleus	0	24.638	26	8	22	3
Q9JJK2	LanC-like protein 2 OS=Mus musculus OX=10090 GN=Lancl2 PE=1 SV=1	Lancl2	plasma membrane;other membranes;cytosol;cytoskeleton;nucleus	0	24.633	28	8	14	8
P10630	Eukaryotic initiation factor 4A-II OS=Mus musculus OX=10090 GN=Eif4a2 PE=1 SV=2	Eif4a2	other cell component	0	24.632	28	10	18	5
Q921J2	GTP-binding protein Rheb OS=Mus musculus OX=10090 GN=Rheb PE=1 SV=1	Rheb	plasma membrane;other membranes;cytosol;ER/Golgi;nucleus;other cell component	0	24.603	42	8	15	8
Q80ZJ1	Ras-related protein Rap-2a OS=Mus musculus OX=10090 GN=Rap2a PE=1 SV=2	Rap2a	plasma membrane;other membranes;cytosol;other cytoplasmic organelle;other cell component	0	24.571	46	8	13	3
Q9EQ20	Methylmalonate-semialdehyde dehydrogenase [acylating], mitochondrial OS=Mus musculus OX=10090 GN=Aldh6a1 PE=1 SV=1	Aldh6a1	nucleus	0	24.553	23	9	12	9
Q80TI0	Protein Aster-B OS=Mus musculus OX=10090 GN=Gramd1b PE=1 SV=2	Gramd1b	plasma membrane;other membranes;ER/Golgi;other cell component	0	24.53	17	9	11	9
Q9WTR1	Transient receptor potential cation channel subfamily V member 2 OS=Mus musculus OX=10090 GN=Trpv2 PE=1 SV=2	Trpv2	plasma membrane;other membranes;other cell component	0	24.465	14	7	9	7
Q60771	Claudin-11 OS=Mus musculus OX=10090 GN=Cldn11 PE=1 SV=1	Cldn11	plasma membrane;other membranes;cytoskeleton;other cell component	0	24.429	15	4	22	4
P50247	Adenosylhomocysteinase OS=Mus musculus OX=10090 GN=Ahcy PE=1 SV=3	Ahcy	cytosol;nucleus;other cell component	0	24.406	24	8	15	7
P01942	Hemoglobin subunit alpha OS=Mus musculus OX=10090 GN=Hba PE=1 SV=2	Hba	non-structural extracellular;cytosol;translational apparatus;other cell component	0	24.384	37	5	23	5
Q3TMH2	Secernin-3 OS=Mus musculus OX=10090 GN=Scrn3 PE=1 SV=1	Scrn3		0	24.381	25	9	13	8
Q791V5	Mitochondrial carrier homolog 2 OS=Mus musculus OX=10090 GN=Mtch2 PE=1 SV=1	Mtch2	other membranes;mitochondrion	0	24.37	23	7	25	7
Q8VDM4	26S proteasome non-ATPase regulatory subunit 2 OS=Mus musculus OX=10090 GN=Psmd2 PE=1 SV=1	Psmd2	nucleus;other cell component	0	24.362	8	7	11	7
Q9CQA3	Succinate dehydrogenase [ubiquinone] iron-sulfur subunit, mitochondrial OS=Mus musculus OX=10090 GN=Sdhb PE=1 SV=1	Sdhb	plasma membrane;other membranes;mitochondrion;nucleus	0	24.321	30	10	22	10
P27601	Guanine nucleotide-binding protein subunit alpha-13 OS=Mus musculus OX=10090 GN=Gna13 PE=1 SV=1	Gna13	plasma membrane;other membranes;cytosol;nucleus;other cell component	0	24.294	23	8	17	6
P61222	ATP-binding cassette sub-family E member 1 OS=Mus musculus OX=10090 GN=Abce1 PE=1 SV=1	Abce1	cytosol;mitochondrion;other cell component	0	24.294	10	6	10	6
O88939	Zinc finger and BTB domain-containing protein 7A OS=Mus musculus OX=10090 GN=Zbtb7a PE=1 SV=2	Zbtb7a	nucleus;other cell component	0	24.293	13	4	6	4
P97772	Metabotropic glutamate receptor 1 OS=Mus musculus OX=10090 GN=Grm1 PE=1 SV=2	Grm1	plasma membrane;other membranes;nucleus;other cell component	0	24.276	10	11	17	9
Q61187	Tumor susceptibility gene 101 protein OS=Mus musculus OX=10090 GN=Tsg101 PE=1 SV=2	Tsg101	non-structural extracellular;plasma membrane;other membranes;cytosol;cytoskeleton;nucleus;other cytoplasmic organelle;other cell component	0	24.246	25	8	11	8
P04925	Major prion protein OS=Mus musculus OX=10090 GN=Prnp PE=1 SV=2	Prnp	plasma membrane;other membranes;cytosol;mitochondrion;ER/Golgi;nucleus;other cell component	0	24.244	28	6	21	6
Q9DD18	D-aminoacyl-tRNA deacylase 1 OS=Mus musculus OX=10090 GN=Dtd1 PE=1 SV=2	Dtd1	nucleus;other cell component	0	24.22	30	5	11	5
Q8VE92	RNA-binding protein 4B OS=Mus musculus OX=10090 GN=Rbm4b PE=1 SV=1	Rbm4b	cytosol;nucleus;other cell component	0	24.178	22	7	10	1
Q8BR92	Paralemmin-2 OS=Mus musculus OX=10090 GN=Palm2 PE=1 SV=1	Palm2	plasma membrane;other membranes	0	24.167	24	9	14	8
F8VPU2	FERM, ARHGEF and pleckstrin domain-containing protein 1 OS=Mus musculus OX=10090 GN=Farp1 PE=1 SV=1	Farp1	plasma membrane;other membranes;cytosol;cytoskeleton;other cell component	0	24.153	11	7	8	7
P50171	Estradiol 17-beta-dehydrogenase 8 OS=Mus musculus OX=10090 GN=Hsd17b8 PE=1 SV=2	Hsd17b8	plasma membrane;other membranes;mitochondrion	0	24.121	31	5	6	5
Q8BXT1	Regulator of G-protein signaling 8 OS=Mus musculus OX=10090 GN=Rgs8 PE=1 SV=1	Rgs8	plasma membrane;other membranes;nucleus;other cell component	0	24.119	51	7	14	7
Q9D855	Cytochrome b-c1 complex subunit 7 OS=Mus musculus OX=10090 GN=Uqcrb PE=1 SV=3	Uqcrb	other membranes;mitochondrion	0	24.107	59	8	16	8
Q9ER00	Syntaxin-12 OS=Mus musculus OX=10090 GN=Stx12 PE=1 SV=1	Stx12	other membranes;cytosol;ER/Golgi;other cytoplasmic organelle;other cell component	0	24.106	36	10	24	10
O70325	Phospholipid hydroperoxide glutathione peroxidase OS=Mus musculus OX=10090 GN=Gpx4 PE=1 SV=4	Gpx4	cytosol;mitochondrion;nucleus;other cell component	0	24.104	27	6	10	6
P60764	Ras-related C3 botulinum toxin substrate 3 OS=Mus musculus OX=10090 GN=Rac3 PE=1 SV=1	Rac3	plasma membrane;other membranes;cytosol;cytoskeleton;other cell component	0	24.101	30	6	17	2
Q9JLZ3	Methylglutaconyl-CoA hydratase, mitochondrial OS=Mus musculus OX=10090 GN=Auh PE=1 SV=1	Auh	mitochondrion	0	24.09	29	10	14	10
Q923S9	Ras-related protein Rab-30 OS=Mus musculus OX=10090 GN=Rab30 PE=1 SV=1	Rab30	other membranes;ER/Golgi;other cell component	0	24.083	28	6	18	3
A2A8L5	Receptor-type tyrosine-protein phosphatase F OS=Mus musculus OX=10090 GN=Ptprf PE=1 SV=1	Ptprf	plasma membrane;other membranes;other cytoplasmic organelle;other cell component	0	24.068	5	7	14	3
Q9D1K2	V-type proton ATPase subunit F OS=Mus musculus OX=10090 GN=Atp6v1f PE=1 SV=2	Atp6v1f	other membranes;other cytoplasmic organelle	0	24.029	66	7	13	7
O55023	Inositol monophosphatase 1 OS=Mus musculus OX=10090 GN=Impa1 PE=1 SV=1	Impa1	other cell component	0	24.004	27	7	14	7
P21107	Tropomyosin alpha-3 chain OS=Mus musculus OX=10090 GN=Tpm3 PE=1 SV=3	Tpm3	plasma membrane;other membranes;cytosol;cytoskeleton;other cell component	0	24.001	39	11	17	6
Q9R0U0	Serine/arginine-rich splicing factor 10 OS=Mus musculus OX=10090 GN=Srsf10 PE=1 SV=2	Srsf10	cytosol;nucleus;other cell component	0	23.997	29	8	11	8
P12658	Calbindin OS=Mus musculus OX=10090 GN=Calb1 PE=1 SV=2	Calb1	cytosol;cytoskeleton;nucleus;other cell component	0	23.971	43	10	15	9
Q91YM2	Rho GTPase-activating protein 35 OS=Mus musculus OX=10090 GN=Arhgap35 PE=1 SV=3	Arhgap35	plasma membrane;other membranes;cytosol;cytoskeleton;nucleus;other cell component	0	23.951	8	12	13	12
O70589	Peripheral plasma membrane protein CASK OS=Mus musculus OX=10090 GN=Cask PE=1 SV=2	Cask	extracellular matrix;plasma membrane;other membranes;cytosol;nucleus;other cell component	0	23.948	17	11	15	11
Q8BGW1	Alpha-ketoglutarate-dependent dioxygenase FTO OS=Mus musculus OX=10090 GN=Fto PE=1 SV=1	Fto	nucleus;other cell component	0	23.944	20	7	8	7
Q91V09	WD repeat-containing protein 13 OS=Mus musculus OX=10090 GN=Wdr13 PE=1 SV=1	Wdr13	plasma membrane;other membranes;cytoskeleton;nucleus	0	23.896	26	9	13	9
Q9CPW4	Actin-related protein 2/3 complex subunit 5 OS=Mus musculus OX=10090 GN=Arpc5 PE=1 SV=3	Arpc5	cytoskeleton;nucleus;other cytoplasmic organelle;other cell component	0	23.894	57	8	10	8
P28352	DNA-(apurinic or apyrimidinic site) lyase OS=Mus musculus OX=10090 GN=Apex1 PE=1 SV=2	Apex1	cytoskeleton;mitochondrion;ER/Golgi;nucleus;other cell component	0	23.888	21	6	10	6
P62334	26S proteasome regulatory subunit 10B OS=Mus musculus OX=10090 GN=Psmc6 PE=1 SV=1	Psmc6	cytosol;nucleus;other cell component	0	23.866	26	7	12	7
Q9CZ30	Obg-like ATPase 1 OS=Mus musculus OX=10090 GN=Ola1 PE=1 SV=1	Ola1	cytosol;cytoskeleton;nucleus;other cell component	0	23.855	27	9	14	9
Q9WUM3	Coronin-1B OS=Mus musculus OX=10090 GN=Coro1b PE=1 SV=1	Coro1b	plasma membrane;other membranes;cytosol;cytoskeleton;other cell component	0	23.832	23	8	12	7
Q5QNQ6	Oxysterol-binding protein 2 OS=Mus musculus OX=10090 GN=Osbp2 PE=1 SV=1	Osbp2	plasma membrane;other membranes;cytosol;ER/Golgi;other cell component	0	23.803	9	8	12	8
Q9JLV5	Cullin-3 OS=Mus musculus OX=10090 GN=Cul3 PE=1 SV=1	Cul3	plasma membrane;other membranes;cytoskeleton;ER/Golgi;nucleus;other cell component	0	23.78	13	10	12	10
P28741	Kinesin-like protein KIF3A OS=Mus musculus OX=10090 GN=Kif3a PE=1 SV=2	Kif3a	cytosol;cytoskeleton;other cell component	0	23.743	11	7	12	6
Q8VBZ3	Cleft lip and palate transmembrane protein 1 homolog OS=Mus musculus OX=10090 GN=Clptm1 PE=1 SV=1	Clptm1	plasma membrane;other membranes;other cell component	0	23.741	15	6	11	6
O08583	THO complex subunit 4 OS=Mus musculus OX=10090 GN=Alyref PE=1 SV=3	Alyref	nucleus;other cell component	0	23.684	24	4	10	4
Q8VEH5	EPM2A-interacting protein 1 OS=Mus musculus OX=10090 GN=Epm2aip1 PE=1 SV=1	Epm2aip1	other membranes;ER/Golgi;nucleus;other cell component	0	23.654	15	7	12	7
Q3UV17	Keratin, type II cytoskeletal 2 oral OS=Mus musculus OX=10090 GN=Krt76 PE=1 SV=1	Krt76	cytoskeleton	0	23.654	13	8	22	3
Q8BVI4	Dihydropteridine reductase OS=Mus musculus OX=10090 GN=Qdpr PE=1 SV=2	Qdpr	cytosol;other cell component	0	23.649	50	8	18	8
Q9D0R2	Threonine--tRNA ligase 1, cytoplasmic OS=Mus musculus OX=10090 GN=Tars1 PE=1 SV=2	Tars1	cytosol;cytoskeleton;other cell component	0	23.646	16	11	14	10
Q9D7X3	Dual specificity protein phosphatase 3 OS=Mus musculus OX=10090 GN=Dusp3 PE=1 SV=1	Dusp3	plasma membrane;cytosol;nucleus	0	23.637	41	5	10	5
Q80TH2	Erbin OS=Mus musculus OX=10090 GN=Erbin PE=1 SV=3	Erbin	plasma membrane;other membranes;nucleus;other cell component	0	23.626	10	10	18	8
P49443	Protein phosphatase 1A OS=Mus musculus OX=10090 GN=Ppm1a PE=1 SV=1	Ppm1a	plasma membrane;other membranes;cytosol;nucleus;other cell component	0	23.623	25	8	12	8
Q8K4B0	Metastasis-associated protein MTA1 OS=Mus musculus OX=10090 GN=Mta1 PE=1 SV=1	Mta1	cytosol;cytoskeleton;ER/Golgi;nucleus;other cell component	0	23.598	17	9	12	6
P15209	BDNF/NT-3 growth factors receptor OS=Mus musculus OX=10090 GN=Ntrk2 PE=1 SV=1	Ntrk2	plasma membrane;other membranes;cytosol;ER/Golgi;other cytoplasmic organelle;other cell component	0	23.594	13	7	10	6
P27659	60S ribosomal protein L3 OS=Mus musculus OX=10090 GN=Rpl3 PE=1 SV=3	Rpl3	cytosol;translational apparatus;nucleus;other cell component	0	23.59	21	9	18	9
P63080	Gamma-aminobutyric acid receptor subunit beta-3 OS=Mus musculus OX=10090 GN=Gabrb3 PE=1 SV=1	Gabrb3	plasma membrane;other membranes;other cell component	0	23.588	14	6	7	4
P54285	Voltage-dependent L-type calcium channel subunit beta-3 OS=Mus musculus OX=10090 GN=Cacnb3 PE=1 SV=2	Cacnb3	plasma membrane;other membranes;other cell component	0	23.577	18	8	11	3
P58771	Tropomyosin alpha-1 chain OS=Mus musculus OX=10090 GN=Tpm1 PE=1 SV=1	Tpm1	cytosol;cytoskeleton;other cell component	0	23.568	34	11	16	6
Q99M87	DnaJ homolog subfamily A member 3, mitochondrial OS=Mus musculus OX=10090 GN=Dnaja3 PE=1 SV=1	Dnaja3	plasma membrane;other membranes;cytosol;cytoskeleton;mitochondrion;nucleus;other cell component	0	23.54	23	8	12	8
O88544	COP9 signalosome complex subunit 4 OS=Mus musculus OX=10090 GN=Cops4 PE=1 SV=1	Cops4	cytosol;ER/Golgi;nucleus;other cell component	0	23.532	29	8	14	8
Q64523	Histone H2A type 2-C OS=Mus musculus OX=10090 GN=Hist2h2ac PE=1 SV=3	H2ac20	nucleus;other cell component	0	23.512	45	9	19	3
Q9CQH3	NADH dehydrogenase [ubiquinone] 1 beta subcomplex subunit 5, mitochondrial OS=Mus musculus OX=10090 GN=Ndufb5 PE=1 SV=1	Ndufb5	other membranes;mitochondrion;nucleus	0	23.491	25	6	11	6
P83741	Serine/threonine-protein kinase WNK1 OS=Mus musculus OX=10090 GN=Wnk1 PE=1 SV=2	Wnk1	other membranes;cytosol;other cell component	0	23.469	6	12	19	9
Q80U78	Pumilio homolog 1 OS=Mus musculus OX=10090 GN=Pum1 PE=1 SV=2	Pum1	cytosol;nucleus;other cell component	0	23.445	7	7	11	3
Q8CCS6	Polyadenylate-binding protein 2 OS=Mus musculus OX=10090 GN=Pabpn1 PE=1 SV=3	Pabpn1	nucleus;other cell component	0	23.435	23	6	8	6
Q9Z1F9	SUMO-activating enzyme subunit 2 OS=Mus musculus OX=10090 GN=Uba2 PE=1 SV=1	Uba2	nucleus;other cell component	0	23.434	20	9	11	9
P62751	60S ribosomal protein L23a OS=Mus musculus OX=10090 GN=Rpl23a PE=1 SV=1	Rpl23a	cytosol;translational apparatus;nucleus	0	23.408	31	6	11	6
Q61165	Sodium/hydrogen exchanger 1 OS=Mus musculus OX=10090 GN=Slc9a1 PE=1 SV=1	Slc9a1	plasma membrane;other membranes;mitochondrion;ER/Golgi;nucleus;other cell component	0	23.371	13	7	10	7
Q62441	Transducin-like enhancer protein 4 OS=Mus musculus OX=10090 GN=Tle4 PE=1 SV=4	Tle4	nucleus;other cell component	0	23.334	15	10	12	7
Q5DQR4	Syntaxin-binding protein 5-like OS=Mus musculus OX=10090 GN=Stxbp5l PE=1 SV=1	Stxbp5l	plasma membrane;other membranes;other cell component	0	23.289	10	8	12	8
P14206	40S ribosomal protein SA OS=Mus musculus OX=10090 GN=Rpsa PE=1 SV=4	Rpsa	extracellular matrix;plasma membrane;other membranes;cytosol;translational apparatus;nucleus;other cell component	0	23.279	28	6	12	5
P59281	Rho GTPase-activating protein 39 OS=Mus musculus OX=10090 GN=Arhgap39 PE=1 SV=2	Arhgap39	cytoskeleton;nucleus;other cell component	0	23.244	12	10	14	10
Q8K0D0	Cyclin-dependent kinase 17 OS=Mus musculus OX=10090 GN=Cdk17 PE=1 SV=2	Cdk17	nucleus;other cell component	0	23.23	21	11	19	6
Q8BK67	Protein RCC2 OS=Mus musculus OX=10090 GN=Rcc2 PE=1 SV=1	Rcc2	plasma membrane;other membranes;cytoskeleton;nucleus;other cytoplasmic organelle;other cell component	0	23.192	16	6	7	6
P28474	Alcohol dehydrogenase class-3 OS=Mus musculus OX=10090 GN=Adh5 PE=1 SV=3	Adh5	cytosol;mitochondrion;nucleus;other cell component	0	23.187	33	9	14	9
Q8BHZ0	Protein FAM49A OS=Mus musculus OX=10090 GN=Fam49a PE=1 SV=1	Cyria	other membranes	0	23.179	23	6	17	4
Q5U4C1	G-protein coupled receptor-associated sorting protein 1 OS=Mus musculus OX=10090 GN=Gprasp1 PE=1 SV=1	Gprasp1	cytosol;nucleus;other cell component	0	23.175	12	9	9	8
Q8CC27	Voltage-dependent L-type calcium channel subunit beta-2 OS=Mus musculus OX=10090 GN=Cacnb2 PE=1 SV=1	Cacnb2	plasma membrane;other membranes;other cell component	0	23.171	18	11	14	6
E9Q4P1	WD repeat and FYVE domain-containing protein 1 OS=Mus musculus OX=10090 GN=Wdfy1 PE=1 SV=1	Wdfy1	cytosol;nucleus;other cytoplasmic organelle	0	23.166	26	10	14	10
A2AGT5	Cytoskeleton-associated protein 5 OS=Mus musculus OX=10090 GN=Ckap5 PE=1 SV=1	Ckap5	plasma membrane;other membranes;cytoskeleton;nucleus;other cell component	0	23.11	7	10	16	10
Q8BIJ6	Isoleucine--tRNA ligase, mitochondrial OS=Mus musculus OX=10090 GN=Iars2 PE=1 SV=1	Iars2	cytosol;mitochondrion	0	23.067	7	7	9	7
Q01768	Nucleoside diphosphate kinase B OS=Mus musculus OX=10090 GN=Nme2 PE=1 SV=1	Nme2	other membranes;cytoskeleton;mitochondrion;nucleus;other cell component	0	23.038	72	9	17	6
Q61024	Asparagine synthetase [glutamine-hydrolyzing] OS=Mus musculus OX=10090 GN=Asns PE=1 SV=3	Asns	cytosol	0	23.036	19	8	9	8
Q9CWJ9	Bifunctional purine biosynthesis protein PURH OS=Mus musculus OX=10090 GN=Atic PE=1 SV=2	Atic	plasma membrane;other membranes;cytosol	0	22.972	21	9	15	9
O54734	Dolichyl-diphosphooligosaccharide--protein glycosyltransferase 48 kDa subunit OS=Mus musculus OX=10090 GN=Ddost PE=1 SV=2	Ddost	other membranes;ER/Golgi;other cell component	0	22.971	17	6	9	6
Q91VN4	MICOS complex subunit Mic25 OS=Mus musculus OX=10090 GN=Chchd6 PE=1 SV=2	Chchd6	other membranes;cytosol;mitochondrion	0	22.963	22	5	10	5
Q14BB9	MAP6 domain-containing protein 1 OS=Mus musculus OX=10090 GN=Map6d1 PE=1 SV=1	Map6d1	cytoskeleton;ER/Golgi	0	22.937	64	7	16	7
Q9QYB5	Gamma-adducin OS=Mus musculus OX=10090 GN=Add3 PE=1 SV=2	Add3	plasma membrane;other membranes;cytoskeleton;nucleus;other cell component	0	22.933	12	8	15	8
Q7TPD3	Roundabout homolog 2 OS=Mus musculus OX=10090 GN=Robo2 PE=1 SV=2	Robo2	plasma membrane;other membranes;other cell component	0	22.928	9	10	11	10
Q9JM76	Actin-related protein 2/3 complex subunit 3 OS=Mus musculus OX=10090 GN=Arpc3 PE=1 SV=3	Arpc3	cytoskeleton;nucleus;other cell component	0	22.891	44	9	24	9
Q8BJL0	SWI/SNF-related matrix-associated actin-dependent regulator of chromatin subfamily A-like protein 1 OS=Mus musculus OX=10090 GN=Smarcal1 PE=1 SV=1	Smarcal1	nucleus;other cell component	0	22.876	9	6	9	6
Q8BX70	Vacuolar protein sorting-associated protein 13C OS=Mus musculus OX=10090 GN=Vps13c PE=1 SV=2	Vps13c	other membranes;cytosol;mitochondrion	0	22.861	4	10	14	10
Q920N2	Biotin--protein ligase OS=Mus musculus OX=10090 GN=Hlcs PE=1 SV=1	Hlcs	cytosol;nucleus;other cell component	0	22.851	15	8	11	8
Q9CR57	60S ribosomal protein L14 OS=Mus musculus OX=10090 GN=Rpl14 PE=1 SV=3	Rpl14	cytosol;translational apparatus;other cell component	0	22.808	37	8	21	8
Q9CQN1	Heat shock protein 75 kDa, mitochondrial OS=Mus musculus OX=10090 GN=Trap1 PE=1 SV=1	Trap1	other membranes;mitochondrion;nucleus	0	22.767	17	8	15	7
Q922Q8	Leucine-rich repeat-containing protein 59 OS=Mus musculus OX=10090 GN=Lrrc59 PE=1 SV=1	Lrrc59	other membranes;mitochondrion;ER/Golgi;nucleus	0	22.751	27	8	13	8
Q99LF4	tRNA-splicing ligase RtcB homolog OS=Mus musculus OX=10090 GN=Rtcb PE=1 SV=1	Rtcb	other membranes;cytosol;ER/Golgi;nucleus;other cell component	0	22.675	15	6	9	6
Q61074	Protein phosphatase 1G OS=Mus musculus OX=10090 GN=Ppm1g PE=1 SV=3	Ppm1g	other membranes;nucleus	0	22.662	16	8	11	8
Q3UHK1	Proton myo-inositol cotransporter OS=Mus musculus OX=10090 GN=Slc2a13 PE=1 SV=2	Slc2a13	plasma membrane;other membranes;other cell component	0	22.649	11	7	13	7
P31938	Dual specificity mitogen-activated protein kinase kinase 1 OS=Mus musculus OX=10090 GN=Map2k1 PE=1 SV=2	Map2k1	plasma membrane;other membranes;cytosol;cytoskeleton;mitochondrion;ER/Golgi;nucleus;other cytoplasmic organelle;other cell component	0	22.647	35	9	13	7
P48036	Annexin A5 OS=Mus musculus OX=10090 GN=Anxa5 PE=1 SV=1	Anxa5	non-structural extracellular;plasma membrane;other membranes;cytosol;cytoskeleton;ER/Golgi;nucleus;other cell component	0	22.606	27	7	13	6
P27661	Histone H2AX OS=Mus musculus OX=10090 GN=H2afx PE=1 SV=2	H2ax	cytoskeleton;nucleus;other cell component	0	22.565	49	9	18	5
P84089	Enhancer of rudimentary homolog OS=Mus musculus OX=10090 GN=Erh PE=1 SV=1	Erh	nucleus;other cell component	0	22.556	56	6	16	6
Q8JZQ2	AFG3-like protein 2 OS=Mus musculus OX=10090 GN=Afg3l2 PE=1 SV=1	Afg3l2	other membranes;mitochondrion	0	22.55	9	8	13	7
Q52KI8	Serine/arginine repetitive matrix protein 1 OS=Mus musculus OX=10090 GN=Srrm1 PE=1 SV=2	Srrm1	nucleus	0	22.522	10	8	12	8
Q61016	Guanine nucleotide-binding protein G(I)/G(S)/G(O) subunit gamma-7 OS=Mus musculus OX=10090 GN=Gng7 PE=1 SV=2	Gng7	plasma membrane;other membranes;other cell component	0	22.483	63	4	21	4
Q6NXI6	Regulation of nuclear pre-mRNA domain-containing protein 2 OS=Mus musculus OX=10090 GN=Rprd2 PE=1 SV=1	Rprd2	nucleus	0	22.447	9	12	12	12
Q61102	ATP-binding cassette sub-family B member 7, mitochondrial OS=Mus musculus OX=10090 GN=Abcb7 PE=1 SV=3	Abcb7	other membranes	0	22.432	16	11	19	11
Q5SUR0	Phosphoribosylformylglycinamidine synthase OS=Mus musculus OX=10090 GN=Pfas PE=1 SV=1	Pfas	other cell component	0	22.42	10	9	13	9
Q922Q1	Mitochondrial amidoxime reducing component 2 OS=Mus musculus OX=10090 GN=Marc2 PE=1 SV=1	Mtarc2	other membranes;mitochondrion;other cytoplasmic organelle	0	22.389	32	10	17	9
Q8R0A7	Uncharacterized protein KIAA0513 OS=Mus musculus OX=10090 GN=Kiaa0513 PE=1 SV=1	Kiaa0513		0	22.352	20	8	14	8
A2RSJ4	UHRF1-binding protein 1-like OS=Mus musculus OX=10090 GN=Uhrf1bp1l PE=1 SV=2	Uhrf1bp1l	cytosol;other cytoplasmic organelle	0	22.346	7	8	10	8
Q3V1U8	ELMO domain-containing protein 1 OS=Mus musculus OX=10090 GN=Elmod1 PE=1 SV=2	Elmod1		0	22.323	26	7	13	6
P63094	Guanine nucleotide-binding protein G(s) subunit alpha isoforms short OS=Mus musculus OX=10090 GN=Gnas PE=1 SV=1	Gnas	plasma membrane;other membranes;cytosol;ER/Golgi;nucleus;other cytoplasmic organelle;other cell component	0	22.288	21	7	14	4
Q61335	B-cell receptor-associated protein 31 OS=Mus musculus OX=10090 GN=Bcap31 PE=1 SV=4	Bcap31	plasma membrane;other membranes;mitochondrion;ER/Golgi;other cell component	0	22.235	21	7	11	7
P55012	Solute carrier family 12 member 2 OS=Mus musculus OX=10090 GN=Slc12a2 PE=1 SV=2	Slc12a2	plasma membrane;other membranes;cytosol;other cell component	0	22.226	8	9	16	9
P35803	Neuronal membrane glycoprotein M6-b OS=Mus musculus OX=10090 GN=Gpm6b PE=1 SV=2	Gpm6b	plasma membrane;other membranes	0	22.215	18	6	22	6
Q61103	Zinc finger protein ubi-d4 OS=Mus musculus OX=10090 GN=Dpf2 PE=1 SV=1	Dpf2	cytosol;cytoskeleton;nucleus;other cell component	0	22.181	18	6	7	5
Q8R4U7	Leucine zipper protein 1 OS=Mus musculus OX=10090 GN=Luzp1 PE=1 SV=2	Luzp1	nucleus	0	22.114	13	12	14	12
Q99MU3	Double-stranded RNA-specific adenosine deaminase OS=Mus musculus OX=10090 GN=Adar PE=1 SV=2	Adar	nucleus;other cell component	0	22.102	8	9	12	9
P0C7L0	WAS/WASL-interacting protein family member 3 OS=Mus musculus OX=10090 GN=Wipf3 PE=1 SV=1	Wipf3	cytoskeleton;other cell component	0	22.097	18	8	17	8
Q9D1D4	Transmembrane emp24 domain-containing protein 10 OS=Mus musculus OX=10090 GN=Tmed10 PE=1 SV=1	Tmed10	plasma membrane;other membranes;ER/Golgi;other cell component	0	22.062	39	7	14	7
Q8BX10	Serine/threonine-protein phosphatase PGAM5, mitochondrial OS=Mus musculus OX=10090 GN=Pgam5 PE=1 SV=1	Pgam5	other membranes;mitochondrion	0	22.049	24	8	15	7
Q8C7Q4	RNA-binding protein 4 OS=Mus musculus OX=10090 GN=Rbm4 PE=1 SV=1	Rbm4	cytosol;nucleus;other cell component	0	22.047	22	7	8	1
Q5PR73	GTP-binding protein Di-Ras2 OS=Mus musculus OX=10090 GN=Diras2 PE=1 SV=1	Diras2	plasma membrane;other membranes	0	22.045	31	6	11	5
Q05816	Fatty acid-binding protein 5 OS=Mus musculus OX=10090 GN=Fabp5 PE=1 SV=3	Fabp5	non-structural extracellular;nucleus;other cell component	0	22.04	47	7	11	7
Q00612	Glucose-6-phosphate 1-dehydrogenase X OS=Mus musculus OX=10090 GN=G6pdx PE=1 SV=3	G6pdx	plasma membrane;other membranes;cytosol;cytoskeleton;nucleus;other cell component	0	22.031	19	8	12	8
Q9CQI6	Coactosin-like protein OS=Mus musculus OX=10090 GN=Cotl1 PE=1 SV=3	Cotl1	plasma membrane;other membranes;cytosol;cytoskeleton;nucleus	0	22.027	62	7	13	7
P04104	Keratin, type II cytoskeletal 1 OS=Mus musculus OX=10090 GN=Krt1 PE=1 SV=4	Krt1	plasma membrane;other membranes;cytoskeleton	0	22.017	7	7	17	2
P99026	Proteasome subunit beta type-4 OS=Mus musculus OX=10090 GN=Psmb4 PE=1 SV=1	Psmb4	cytosol;cytoskeleton;nucleus;other cell component	0	21.994	44	7	13	7
Q8CGF7	Transcription elongation regulator 1 OS=Mus musculus OX=10090 GN=Tcerg1 PE=1 SV=2	Tcerg1	nucleus	0	21.958	10	11	15	11
P62889	60S ribosomal protein L30 OS=Mus musculus OX=10090 GN=Rpl30 PE=1 SV=2	Rpl30	cytosol;translational apparatus;nucleus;other cell component	0	21.882	32	3	9	3
Q9D517	1-acyl-sn-glycerol-3-phosphate acyltransferase gamma OS=Mus musculus OX=10090 GN=Agpat3 PE=1 SV=2	Agpat3	other membranes;ER/Golgi;nucleus;other cell component	0	21.857	17	6	9	6
Q8BUH8	Sentrin-specific protease 7 OS=Mus musculus OX=10090 GN=Senp7 PE=1 SV=1	Senp7	nucleus;other cell component	0	21.832	11	7	14	7
Q78JE5	F-box only protein 22 OS=Mus musculus OX=10090 GN=Fbxo22 PE=1 SV=2	Fbxo22	cytoskeleton;nucleus;other cell component	0	21.831	18	6	8	6
P31648	Sodium- and chloride-dependent GABA transporter 1 OS=Mus musculus OX=10090 GN=Slc6a1 PE=1 SV=2	Slc6a1	plasma membrane;other membranes;other cell component	0	21.822	12	4	8	4
O88543	COP9 signalosome complex subunit 3 OS=Mus musculus OX=10090 GN=Cops3 PE=1 SV=3	Cops3	cytosol;nucleus	0	21.794	22	7	15	7
Q8BPU7	Engulfment and cell motility protein 1 OS=Mus musculus OX=10090 GN=Elmo1 PE=1 SV=2	Elmo1	plasma membrane;other membranes;other cell component	0	21.74	18	11	18	6
Q9CRD0	OCIA domain-containing protein 1 OS=Mus musculus OX=10090 GN=Ociad1 PE=1 SV=1	Ociad1	other cytoplasmic organelle	0	21.731	45	6	10	6
Q5SSH7	Zinc finger ZZ-type and EF-hand domain-containing protein 1 OS=Mus musculus OX=10090 GN=Zzef1 PE=1 SV=2	Zzef1		0	21.723	4	8	10	8
Q8BQP9	Regulator of G-protein signaling 7-binding protein OS=Mus musculus OX=10090 GN=Rgs7bp PE=1 SV=1	Rgs7bp	plasma membrane;other membranes;nucleus;other cell component	0	21.713	32	7	11	7
Q9WTM5	RuvB-like 2 OS=Mus musculus OX=10090 GN=Ruvbl2 PE=1 SV=3	Ruvbl2	cytosol;cytoskeleton;nucleus;other cell component	0	21.7	20	8	15	8
O88844	Isocitrate dehydrogenase [NADP] cytoplasmic OS=Mus musculus OX=10090 GN=Idh1 PE=1 SV=2	Idh1	cytosol;mitochondrion;other cytoplasmic organelle;other cell component	0	21.694	26	10	14	9
Q80TM9	Nischarin OS=Mus musculus OX=10090 GN=Nisch PE=1 SV=2	Nisch	plasma membrane;other membranes;cytosol;other cytoplasmic organelle;other cell component	0	21.665	9	9	13	9
P0DP27	Calmodulin-2 OS=Mus musculus OX=10090 GN=Calm2 PE=1 SV=1	Calm2	plasma membrane;other membranes;cytoskeleton;mitochondrion;ER/Golgi;nucleus;other cell component	0	21.663	62	9	17	9
Q8CIP4	MAP/microtubule affinity-regulating kinase 4 OS=Mus musculus OX=10090 GN=Mark4 PE=1 SV=1	Mark4	cytosol;cytoskeleton;other cell component	0	21.63	16	9	13	7
Q3TYD6	Serine/threonine-protein kinase LMTK2 OS=Mus musculus OX=10090 GN=Lmtk2 PE=1 SV=3	Lmtk2	plasma membrane;other membranes;cytosol;ER/Golgi;other cytoplasmic organelle;other cell component	0	21.626	10	9	9	9
Q60900	ELAV-like protein 3 OS=Mus musculus OX=10090 GN=Elavl3 PE=1 SV=1	Elavl3	other cell component	0	21.603	22	7	10	3
P61161	Actin-related protein 2 OS=Mus musculus OX=10090 GN=Actr2 PE=1 SV=1	Actr2	cytosol;cytoskeleton;nucleus;other cell component	0	21.59	26	9	16	8
Q925E7	Serine/threonine-protein phosphatase 2A 55 kDa regulatory subunit B delta isoform OS=Mus musculus OX=10090 GN=Ppp2r2d PE=1 SV=1	Ppp2r2d	cytosol;other cell component	0	21.58	17	7	15	1
Q8C052	Microtubule-associated protein 1S OS=Mus musculus OX=10090 GN=Map1s PE=1 SV=2	Map1s	cytosol;cytoskeleton;nucleus;other cell component	0	21.571	12	10	16	10
Q8BP71	RNA binding protein fox-1 homolog 2 OS=Mus musculus OX=10090 GN=Rbfox2 PE=1 SV=2	Rbfox2	cytosol;nucleus;other cell component	0	21.57	17	8	16	1
Q8BZN6	Dedicator of cytokinesis protein 10 OS=Mus musculus OX=10090 GN=Dock10 PE=1 SV=3	Dock10	cytosol;nucleus;other cell component	0	21.52	6	10	13	10
Q8CGZ0	Calcium homeostasis endoplasmic reticulum protein OS=Mus musculus OX=10090 GN=Cherp PE=1 SV=1	Cherp	other membranes;cytosol;ER/Golgi;other cell component	0	21.516	11	10	14	10
P84244	Histone H3.3 OS=Mus musculus OX=10090 GN=H3-3a PE=1 SV=2	H3-3a; H3-3b	nucleus;other cell component	0	21.511	57	8	28	2
Q8BH57	WD repeat-containing protein 48 OS=Mus musculus OX=10090 GN=Wdr48 PE=1 SV=1	Wdr48	nucleus;other cytoplasmic organelle;other cell component	0	21.436	14	7	9	7
Q7TPM6	Fibronectin type III and SPRY domain-containing protein 1 OS=Mus musculus OX=10090 GN=Fsd1 PE=1 SV=1	Fsd1	plasma membrane;other membranes;cytoskeleton;nucleus;other cell component	0	21.382	23	8	11	8
P20108	Thioredoxin-dependent peroxide reductase, mitochondrial OS=Mus musculus OX=10090 GN=Prdx3 PE=1 SV=1	Prdx3	cytosol;other cytoplasmic organelle;other cell component	0	21.381	19	5	9	5
Q3UHB8	Coiled-coil domain-containing protein 177 OS=Mus musculus OX=10090 GN=Ccdc177 PE=1 SV=1	Ccdc177		0	21.371	13	5	6	5
Q99L47	Hsc70-interacting protein OS=Mus musculus OX=10090 GN=St13 PE=1 SV=1	St13	cytosol;other cell component	0	21.277	19	8	9	8
P97500	Myelin transcription factor 1-like protein OS=Mus musculus OX=10090 GN=Myt1l PE=1 SV=3	Myt1l	nucleus;other cell component	0	21.265	8	7	14	6
Q05D44	Eukaryotic translation initiation factor 5B OS=Mus musculus OX=10090 GN=Eif5b PE=1 SV=2	Eif5b	other cell component	0	21.253	10	12	13	12
Q8VHK9	ATP-dependent DNA/RNA helicase DHX36 OS=Mus musculus OX=10090 GN=Dhx36 PE=1 SV=2	Dhx36	cytosol;mitochondrion;nucleus;other cell component	0	21.251	10	8	9	8
O08582	GTP-binding protein 1 OS=Mus musculus OX=10090 GN=Gtpbp1 PE=1 SV=2	Gtpbp1	cytosol;other cytoplasmic organelle	0	21.224	20	8	11	8
P35288	Ras-related protein Rab-23 OS=Mus musculus OX=10090 GN=Rab23 PE=1 SV=2	Rab23	plasma membrane;other membranes;cytosol;cytoskeleton;other cytoplasmic organelle;other cell component	0	21.167	28	5	7	5
P83093	Stromal interaction molecule 2 OS=Mus musculus OX=10090 GN=Stim2 PE=1 SV=2	Stim2	plasma membrane;other membranes;ER/Golgi	0	21.147	13	8	10	8
P47809	Dual specificity mitogen-activated protein kinase kinase 4 OS=Mus musculus OX=10090 GN=Map2k4 PE=1 SV=2	Map2k4	cytosol;nucleus;other cell component	0	21.145	25	8	13	8
P48193	Protein 4.1 OS=Mus musculus OX=10090 GN=Epb41 PE=1 SV=2	Epb41	non-structural extracellular;plasma membrane;other membranes;cytosol;cytoskeleton;nucleus;other cell component	0	21.109	15	9	15	6
Q9JII5	DAZ-associated protein 1 OS=Mus musculus OX=10090 GN=Dazap1 PE=1 SV=2	Dazap1	cytosol;nucleus;other cell component	0	21.071	17	6	14	6
Q8R151	NFX1-type zinc finger-containing protein 1 OS=Mus musculus OX=10090 GN=Znfx1 PE=1 SV=3	Znfx1	nucleus	0	21.062	6	8	10	8
P05201	Aspartate aminotransferase, cytoplasmic OS=Mus musculus OX=10090 GN=Got1 PE=1 SV=3	Got1	cytosol;nucleus;other cytoplasmic organelle;other cell component	0	21.035	23	7	14	7
Q61735	Leukocyte surface antigen CD47 OS=Mus musculus OX=10090 GN=Cd47 PE=1 SV=2	Cd47	non-structural extracellular;plasma membrane;other membranes;other cell component	0	21.035	12	4	14	4
Q62277	Synaptophysin OS=Mus musculus OX=10090 GN=Syp PE=1 SV=2	Syp	plasma membrane;other membranes;ER/Golgi;other cell component	0	21.033	17	6	26	5
Q8CH18	Cell division cycle and apoptosis regulator protein 1 OS=Mus musculus OX=10090 GN=Ccar1 PE=1 SV=1	Ccar1	nucleus;other cell component	0	20.993	12	13	17	13
Q6GYP7	Ral GTPase-activating protein subunit alpha-1 OS=Mus musculus OX=10090 GN=Ralgapa1 PE=1 SV=1	Ralgapa1	nucleus;other cell component	0	20.985	6	9	9	9
Q68FM6	Protein phosphatase 1 regulatory subunit 29 OS=Mus musculus OX=10090 GN=Elfn2 PE=1 SV=1	Elfn2	non-structural extracellular;extracellular matrix;other membranes	0	20.968	9	6	10	6
Q01341	Adenylate cyclase type 6 OS=Mus musculus OX=10090 GN=Adcy6 PE=1 SV=1	Adcy6	plasma membrane;other membranes;other cytoplasmic organelle;other cell component	0	20.947	7	8	18	1
Q91VM9	Inorganic pyrophosphatase 2, mitochondrial OS=Mus musculus OX=10090 GN=Ppa2 PE=1 SV=1	Ppa2	cytosol	0	20.926	25	6	11	6
P06745	Glucose-6-phosphate isomerase OS=Mus musculus OX=10090 GN=Gpi PE=1 SV=4	Gpi	plasma membrane;other membranes;cytosol;nucleus;other cell component	0	20.891	16	8	11	8
P97496	SWI/SNF complex subunit SMARCC1 OS=Mus musculus OX=10090 GN=Smarcc1 PE=1 SV=2	Smarcc1	nucleus;other cell component	0	20.875	7	7	9	2
Q69Z99	Zinc finger protein 512 OS=Mus musculus OX=10090 GN=Znf512 PE=2 SV=2	Znf512	nucleus	0	20.867	17	8	12	8
P62996	Transformer-2 protein homolog beta OS=Mus musculus OX=10090 GN=Tra2b PE=1 SV=1	Tra2b	other membranes;nucleus;other cell component	0	20.864	17	5	9	5
Q8BHL5	Engulfment and cell motility protein 2 OS=Mus musculus OX=10090 GN=Elmo2 PE=1 SV=1	Elmo2	other membranes;cytosol	0	20.805	14	9	12	5
P05202	Aspartate aminotransferase, mitochondrial OS=Mus musculus OX=10090 GN=Got2 PE=1 SV=1	Got2	plasma membrane;other membranes;mitochondrion;other cell component	0	20.793	23	9	13	9
O08585	Clathrin light chain A OS=Mus musculus OX=10090 GN=Clta PE=1 SV=2	Clta	plasma membrane;other membranes;cytoskeleton;ER/Golgi;other cell component	0	20.786	24	8	18	8
Q68FD9	UPF0606 protein KIAA1549 OS=Mus musculus OX=10090 GN=Kiaa1549 PE=1 SV=3	Kiaa1549	other membranes;other cell component	0	20.786	5	7	8	7
Q7TN29	Stromal membrane-associated protein 2 OS=Mus musculus OX=10090 GN=Smap2 PE=1 SV=1	Smap2	other cell component	0	20.743	18	7	10	7
Q6PER3	Microtubule-associated protein RP/EB family member 3 OS=Mus musculus OX=10090 GN=Mapre3 PE=1 SV=1	Mapre3	cytoskeleton;other cell component	0	20.716	35	10	18	8
A2AHC3	Calmodulin-regulated spectrin-associated protein 1 OS=Mus musculus OX=10090 GN=Camsap1 PE=1 SV=1	Camsap1	cytoskeleton;other cell component	0	20.706	7	11	12	10
Q9JMA1	Ubiquitin carboxyl-terminal hydrolase 14 OS=Mus musculus OX=10090 GN=Usp14 PE=1 SV=3	Usp14	plasma membrane;other membranes;cytosol;nucleus;other cell component	0	20.697	21	9	11	9
P63325	40S ribosomal protein S10 OS=Mus musculus OX=10090 GN=Rps10 PE=1 SV=1	Rps10	cytosol;translational apparatus;nucleus	0	20.673	34	8	11	7
Q9D0I9	Arginine--tRNA ligase, cytoplasmic OS=Mus musculus OX=10090 GN=Rars PE=1 SV=2	Rars1	cytosol;nucleus;other cell component	0	20.672	16	9	10	9
P97789	5'-3' exoribonuclease 1 OS=Mus musculus OX=10090 GN=Xrn1 PE=1 SV=1	Xrn1	plasma membrane;other membranes;cytosol;nucleus;other cell component	0	20.671	6	7	9	7
Q8CDN6	Thioredoxin-like protein 1 OS=Mus musculus OX=10090 GN=Txnl1 PE=1 SV=3	Txnl1	cytosol;nucleus;other cell component	0	20.657	35	6	13	6
Q99JI4	26S proteasome non-ATPase regulatory subunit 6 OS=Mus musculus OX=10090 GN=Psmd6 PE=1 SV=1	Psmd6	other cell component	0	20.642	19	9	11	9
Q8R0G9	Nuclear pore complex protein Nup133 OS=Mus musculus OX=10090 GN=Nup133 PE=1 SV=2	Nup133	other membranes;nucleus;other cell component	0	20.637	9	7	8	7
Q3UJD6	Ubiquitin carboxyl-terminal hydrolase 19 OS=Mus musculus OX=10090 GN=Usp19 PE=1 SV=1	Usp19	other membranes;cytosol;ER/Golgi	0	20.617	9	8	9	8
Q9JIF7	Coatomer subunit beta OS=Mus musculus OX=10090 GN=Copb1 PE=1 SV=1	Copb1	plasma membrane;other membranes;cytosol;ER/Golgi;other cell component	0	20.61	12	7	11	7
Q8K0C4	Lanosterol 14-alpha demethylase OS=Mus musculus OX=10090 GN=Cyp51a1 PE=1 SV=1	Cyp51a1	other membranes;ER/Golgi;other cell component	0	20.581	16	7	10	7
Q8JZS0	Protein lin-7 homolog A OS=Mus musculus OX=10090 GN=Lin7a PE=1 SV=2	Lin7a	plasma membrane;other membranes;other cell component	0	20.57	30	8	15	4
Q6NZC7	SEC23-interacting protein OS=Mus musculus OX=10090 GN=Sec23ip PE=1 SV=2	Sec23ip	other membranes;ER/Golgi;other cell component	0	20.549	10	10	14	10
Q3UFT3	GRB2-associated and regulator of MAPK protein OS=Mus musculus OX=10090 GN=Garem1 PE=1 SV=2	Garem1		0	20.533	14	9	11	9
Q91VZ6	Stromal membrane-associated protein 1 OS=Mus musculus OX=10090 GN=Smap1 PE=1 SV=1	Smap1	plasma membrane;other membranes;other cell component	0	20.527	15	7	13	7
Q8K2K6	Arf-GAP domain and FG repeat-containing protein 1 OS=Mus musculus OX=10090 GN=Agfg1 PE=1 SV=2	Agfg1	nucleus;other cell component	0	20.513	14	6	9	6
Q8R1B4	Eukaryotic translation initiation factor 3 subunit C OS=Mus musculus OX=10090 GN=Eif3c PE=1 SV=1	Eif3c	translational apparatus;other cell component	0	20.499	11	9	11	9
Q9WVR4	Fragile X mental retardation syndrome-related protein 2 OS=Mus musculus OX=10090 GN=Fxr2 PE=1 SV=1	Fxr2	cytosol;nucleus;other cell component	0	20.446	20	11	13	9
Q68FL6	Methionine--tRNA ligase, cytoplasmic OS=Mus musculus OX=10090 GN=Mars PE=1 SV=1	Mars1	cytosol;nucleus;other cell component	0	20.437	10	8	10	8
Q8BGX2	Mitochondrial import inner membrane translocase subunit Tim29 OS=Mus musculus OX=10090 GN=Timm29 PE=1 SV=1	Timm29	other membranes;mitochondrion	0	20.435	36	6	7	6
Q6P5E4	UDP-glucose:glycoprotein glucosyltransferase 1 OS=Mus musculus OX=10090 GN=Uggt1 PE=1 SV=4	Uggt1	ER/Golgi;other cell component	0	20.434	8	10	13	10
O54829	Regulator of G-protein signaling 7 OS=Mus musculus OX=10090 GN=Rgs7 PE=1 SV=2	Rgs7	plasma membrane;other membranes;cytosol;nucleus;other cell component	0	20.365	20	7	12	4
Q9DBC7	cAMP-dependent protein kinase type I-alpha regulatory subunit OS=Mus musculus OX=10090 GN=Prkar1a PE=1 SV=3	Prkar1a	plasma membrane;other membranes;cytoskeleton;other cytoplasmic organelle;other cell component	0	20.36	16	5	9	5
P97412	Lysosomal-trafficking regulator OS=Mus musculus OX=10090 GN=Lyst PE=1 SV=1	Lyst	other membranes;cytosol;cytoskeleton	0	20.358	4	11	14	10
Q9JIW9	Ras-related protein Ral-B OS=Mus musculus OX=10090 GN=Ralb PE=1 SV=1	Ralb	plasma membrane;other membranes;other cell component	0	20.351	41	7	14	1
P56395	Cytochrome b5 OS=Mus musculus OX=10090 GN=Cyb5a PE=1 SV=2	Cyb5a	other membranes;cytosol;ER/Golgi;other cell component	0	20.348	46	5	10	5
Q6GQS1	Calcium-binding mitochondrial carrier protein SCaMC-3 OS=Mus musculus OX=10090 GN=Slc25a23 PE=1 SV=1	Slc25a23	other membranes;mitochondrion	0	20.338	23	7	8	6
Q9CZ04	COP9 signalosome complex subunit 7a OS=Mus musculus OX=10090 GN=Cops7a PE=1 SV=2	Cops7a	cytosol;nucleus	0	20.304	27	7	9	7
P62196	26S proteasome regulatory subunit 8 OS=Mus musculus OX=10090 GN=Psmc5 PE=1 SV=1	Psmc5	cytosol;nucleus;other cell component	0	20.292	20	7	14	6
Q8R5M8	Cell adhesion molecule 1 OS=Mus musculus OX=10090 GN=Cadm1 PE=1 SV=2	Cadm1	plasma membrane;other membranes;ER/Golgi;other cell component	0	20.29	20	6	7	6
Q69Z38	Inactive tyrosine-protein kinase PEAK1 OS=Mus musculus OX=10090 GN=Peak1 PE=1 SV=4	Peak1	cytoskeleton;other cell component	0	20.287	7	8	9	8
Q9ESJ4	NCK-interacting protein with SH3 domain OS=Mus musculus OX=10090 GN=Nckipsd PE=1 SV=2	Nckipsd	nucleus	0	20.276	11	6	11	6
Q7TPV4	Myb-binding protein 1A OS=Mus musculus OX=10090 GN=Mybbp1a PE=1 SV=2	Mybbp1a	nucleus;other cell component	0	20.269	12	11	14	11
Q60610	T-lymphoma invasion and metastasis-inducing protein 1 OS=Mus musculus OX=10090 GN=Tiam1 PE=1 SV=1	Tiam1	plasma membrane;other membranes;cytosol;cytoskeleton;nucleus;other cell component	0	20.268	9	9	11	9
P97470	Serine/threonine-protein phosphatase 4 catalytic subunit OS=Mus musculus OX=10090 GN=Ppp4c PE=1 SV=2	Ppp4c	plasma membrane;other membranes;cytosol;cytoskeleton;nucleus;other cell component	0	20.24	13	4	7	2
Q5U458	DnaJ homolog subfamily C member 11 OS=Mus musculus OX=10090 GN=Dnajc11 PE=1 SV=2	Dnajc11	other membranes;mitochondrion	0	20.239	16	7	11	7
Q8K4Q0	Regulatory-associated protein of mTOR OS=Mus musculus OX=10090 GN=Rptor PE=1 SV=1	Rptor	cytosol;nucleus;other cytoplasmic organelle;other cell component	0	20.226	7	8	11	8
Q6PGF7	Exocyst complex component 8 OS=Mus musculus OX=10090 GN=Exoc8 PE=1 SV=1	Exoc8	plasma membrane;other membranes;cytosol;other cytoplasmic organelle;other cell component	0	20.223	15	7	8	7
D3YZP9	Coiled-coil domain-containing protein 6 OS=Mus musculus OX=10090 GN=Ccdc6 PE=1 SV=1	Ccdc6	cytosol;cytoskeleton	0	20.222	19	8	9	8
Q80ZW2	Protein THEM6 OS=Mus musculus OX=10090 GN=Them6 PE=1 SV=1	Them6	non-structural extracellular	0	20.21	35	9	12	9
P35438	Glutamate receptor ionotropic, NMDA 1 OS=Mus musculus OX=10090 GN=Grin1 PE=1 SV=1	Grin1	non-structural extracellular;plasma membrane;other membranes;ER/Golgi;other cell component	0	20.208	10	10	13	10
Q9JKK7	Tropomodulin-2 OS=Mus musculus OX=10090 GN=Tmod2 PE=1 SV=2	Tmod2	cytoskeleton;other cell component	0	20.205	36	10	13	10
Q8R105	Vacuolar protein sorting-associated protein 37C OS=Mus musculus OX=10090 GN=Vps37c PE=1 SV=1	Vps37c	other membranes;other cytoplasmic organelle;other cell component	0	20.189	19	4	10	4
Q8BWG8	Beta-arrestin-1 OS=Mus musculus OX=10090 GN=Arrb1 PE=1 SV=1	Arrb1	plasma membrane;other membranes;cytosol;nucleus;other cytoplasmic organelle;other cell component	0	20.188	23	7	10	7
Q9Z2V5	Histone deacetylase 6 OS=Mus musculus OX=10090 GN=Hdac6 PE=1 SV=3	Hdac6	plasma membrane;other membranes;cytosol;cytoskeleton;nucleus;other cell component	0	20.183	9	7	9	7
Q91YE8	Synaptopodin-2 OS=Mus musculus OX=10090 GN=Synpo2 PE=1 SV=2	Synpo2	cytosol;cytoskeleton;nucleus;other cell component	0	20.169	10	7	11	7
Q61701	ELAV-like protein 4 OS=Mus musculus OX=10090 GN=Elavl4 PE=1 SV=1	Elavl4	other membranes;cytosol;cytoskeleton;translational apparatus;nucleus;other cell component	0	20.16	18	8	11	3
Q7TPS5	C2 domain-containing protein 5 OS=Mus musculus OX=10090 GN=C2cd5 PE=1 SV=2	C2cd5	plasma membrane;other membranes;cytosol;cytoskeleton;other cell component	0	20.146	8	7	9	7
P70365	Nuclear receptor coactivator 1 OS=Mus musculus OX=10090 GN=Ncoa1 PE=1 SV=2	Ncoa1	plasma membrane;other membranes;cytosol;nucleus;other cell component	0	20.118	7	8	11	8
Q99PJ0	Neurotrimin OS=Mus musculus OX=10090 GN=Ntm PE=1 SV=2	Ntm	non-structural extracellular;plasma membrane;other membranes;other cell component	0	20.111	17	5	18	5
O08914	Fatty-acid amide hydrolase 1 OS=Mus musculus OX=10090 GN=Faah PE=1 SV=1	Faah	other membranes;ER/Golgi	0	20.095	16	5	6	5
Q8BGH2	Sorting and assembly machinery component 50 homolog OS=Mus musculus OX=10090 GN=Samm50 PE=1 SV=1	Samm50	other membranes;mitochondrion	0	20.076	25	9	13	9
Q9JLJ2	4-trimethylaminobutyraldehyde dehydrogenase OS=Mus musculus OX=10090 GN=Aldh9a1 PE=1 SV=1	Aldh9a1	cytosol	0	20.073	19	9	12	9
Q3U2I3	FTS and Hook-interacting protein OS=Mus musculus OX=10090 GN=Fam160a2 PE=1 SV=2	Fam160a2	cytosol;other cell component	0	20.063	8	6	9	6
Q6Y685	Transforming acidic coiled-coil-containing protein 1 OS=Mus musculus OX=10090 GN=Tacc1 PE=1 SV=1	Tacc1	cytosol;cytoskeleton;nucleus;other cell component	0	20.055	15	10	12	8
P28667	MARCKS-related protein OS=Mus musculus OX=10090 GN=Marcksl1 PE=1 SV=2	Marcksl1	plasma membrane;other membranes;cytosol;cytoskeleton;other cell component	0	20.044	39	5	11	5
O70228	Probable phospholipid-transporting ATPase IIA OS=Mus musculus OX=10090 GN=Atp9a PE=1 SV=3	Atp9a	plasma membrane;other membranes;ER/Golgi;other cytoplasmic organelle;other cell component	0	20.044	12	9	11	9
Q9R0N5	Synaptotagmin-5 OS=Mus musculus OX=10090 GN=Syt5 PE=1 SV=1	Syt5	plasma membrane;other membranes;ER/Golgi;other cytoplasmic organelle;other cell component	0	20.027	13	6	21	3
P57776	Elongation factor 1-delta OS=Mus musculus OX=10090 GN=Eef1d PE=1 SV=3	Eef1d	cytosol;nucleus;other cell component	0	20.009	26	4	9	4
O70435	Proteasome subunit alpha type-3 OS=Mus musculus OX=10090 GN=Psma3 PE=1 SV=3	Psma3	cytosol;nucleus;other cell component	0	19.995	29	7	11	7
O35691	Pinin OS=Mus musculus OX=10090 GN=Pnn PE=1 SV=4	Pnn	nucleus;other cell component	0	19.99	10	9	13	9
O70311	Glycylpeptide N-tetradecanoyltransferase 2 OS=Mus musculus OX=10090 GN=Nmt2 PE=1 SV=1	Nmt2	plasma membrane;other membranes;cytosol;ER/Golgi;other cell component	0	19.985	16	6	8	5
Q99KN9	Clathrin interactor 1 OS=Mus musculus OX=10090 GN=Clint1 PE=1 SV=2	Clint1	plasma membrane;other membranes;ER/Golgi;nucleus;other cytoplasmic organelle;other cell component	0	19.969	12	7	7	7
Q9D8W7	OCIA domain-containing protein 2 OS=Mus musculus OX=10090 GN=Ociad2 PE=1 SV=1	Ociad2	other cytoplasmic organelle	0	19.959	31	6	12	6
Q9WUQ2	Prolactin regulatory element-binding protein OS=Mus musculus OX=10090 GN=Preb PE=1 SV=1	Preb	other membranes;ER/Golgi;nucleus	0	19.936	16	5	7	5
P08122	Collagen alpha-2(IV) chain OS=Mus musculus OX=10090 GN=Col4a2 PE=1 SV=4	Col4a2	non-structural extracellular;extracellular matrix	0	19.932	5	7	12	7
Q8BHS3	Pre-mRNA-splicing factor RBM22 OS=Mus musculus OX=10090 GN=Rbm22 PE=1 SV=1	Rbm22	nucleus;other cell component	0	19.93	18	6	9	6
P35283	Ras-related protein Rab-12 OS=Mus musculus OX=10090 GN=Rab12 PE=1 SV=3	Rab12	plasma membrane;other membranes;ER/Golgi;other cytoplasmic organelle;other cell component	0	19.915	26	6	18	5
O88291	DBIRD complex subunit ZNF326 OS=Mus musculus OX=10090 GN=Znf326 PE=1 SV=1	Znf326	nucleus;other cell component	0	19.893	15	7	10	7
P97461	40S ribosomal protein S5 OS=Mus musculus OX=10090 GN=Rps5 PE=1 SV=3	Rps5	cytosol;translational apparatus;other cell component	0	19.887	34	7	15	7
Q9CPV4	Glyoxalase domain-containing protein 4 OS=Mus musculus OX=10090 GN=Glod4 PE=1 SV=1	Glod4		0	19.851	24	6	10	6
P16283	Anion exchange protein 3 OS=Mus musculus OX=10090 GN=Slc4a3 PE=1 SV=2	Slc4a3	plasma membrane;other membranes	0	19.826	8	7	11	7
Q61151	Serine/threonine-protein phosphatase 2A 56 kDa regulatory subunit epsilon isoform OS=Mus musculus OX=10090 GN=Ppp2r5e PE=1 SV=3	Ppp2r5e	cytosol;nucleus;other cell component	0	19.815	18	8	13	7
Q9Z1T1	AP-3 complex subunit beta-1 OS=Mus musculus OX=10090 GN=Ap3b1 PE=1 SV=2	Ap3b1	other membranes;mitochondrion;ER/Golgi;other cell component	0	19.773	6	7	9	4
Q8JZW5	SH2 domain-containing protein 5 OS=Mus musculus OX=10090 GN=Sh2d5 PE=1 SV=3	Sh2d5	other cell component	0	19.767	22	7	9	7
B2RRE7	OTU domain-containing protein 4 OS=Mus musculus OX=10090 GN=Otud4 PE=1 SV=1	Otud4	cytosol;nucleus	0	19.762	8	7	10	7
Q62077	1-phosphatidylinositol 4,5-bisphosphate phosphodiesterase gamma-1 OS=Mus musculus OX=10090 GN=Plcg1 PE=1 SV=2	Plcg1	plasma membrane;other membranes;cytosol;nucleus;other cell component	0	19.714	8	9	11	9
Q9D898	Actin-related protein 2/3 complex subunit 5-like protein OS=Mus musculus OX=10090 GN=Arpc5l PE=1 SV=1	Arpc5l	cytoskeleton;other cell component	0	19.706	50	7	13	7
Q6GQT9	Nodal modulator 1 OS=Mus musculus OX=10090 GN=Nomo1 PE=1 SV=1	Nomo1	other membranes;ER/Golgi;other cell component	0	19.704	8	8	9	8
Q9D2P8	Myelin-associated oligodendrocyte basic protein OS=Mus musculus OX=10090 GN=Mobp PE=1 SV=1	Mobp	cytosol;cytoskeleton;mitochondrion;other cell component	0	19.669	26	6	15	6
Q8R574	Phosphoribosyl pyrophosphate synthase-associated protein 2 OS=Mus musculus OX=10090 GN=Prpsap2 PE=1 SV=1	Prpsap2	other cell component	0	19.662	18	5	11	5
O35344	Importin subunit alpha-4 OS=Mus musculus OX=10090 GN=Kpna3 PE=1 SV=1	Kpna3	nucleus;other cell component	0	19.655	17	5	7	4
Q9EPR5	VPS10 domain-containing receptor SorCS2 OS=Mus musculus OX=10090 GN=Sorcs2 PE=1 SV=2	Sorcs2	plasma membrane;other membranes;other cytoplasmic organelle;other cell component	0	19.637	5	5	6	5
P46935	E3 ubiquitin-protein ligase NEDD4 OS=Mus musculus OX=10090 GN=Nedd4 PE=1 SV=3	Nedd4	plasma membrane;other membranes;cytosol;other cell component	0	19.595	14	9	13	7
Q99LC5	Electron transfer flavoprotein subunit alpha, mitochondrial OS=Mus musculus OX=10090 GN=Etfa PE=1 SV=2	Etfa	mitochondrion	0	19.586	28	8	12	8
Q8BFY6	Peflin OS=Mus musculus OX=10090 GN=Pef1 PE=1 SV=1	Pef1	other membranes;ER/Golgi;other cell component	0	19.581	37	8	10	8
P08730	Keratin, type I cytoskeletal 13 OS=Mus musculus OX=10090 GN=Krt13 PE=1 SV=2	Krt13	non-structural extracellular;cytoskeleton	0	19.561	9	6	14	1
Q62465	Synaptic vesicle membrane protein VAT-1 homolog OS=Mus musculus OX=10090 GN=Vat1 PE=1 SV=3	Vat1	other membranes;mitochondrion	0	19.56	18	6	9	6
Q4VAA2	Protein CDV3 OS=Mus musculus OX=10090 GN=Cdv3 PE=1 SV=2	Cdv3	plasma membrane;other membranes;cytosol;other cell component	0	19.552	26	5	9	5
Q9DAM7	Transmembrane protein 263 OS=Mus musculus OX=10090 GN=Tmem263 PE=1 SV=1	Tmem263	other membranes	0	19.532	90	8	16	8
P62911	60S ribosomal protein L32 OS=Mus musculus OX=10090 GN=Rpl32 PE=1 SV=2	Rpl32	cytosol;translational apparatus	0	19.517	43	6	16	6
O70194	Eukaryotic translation initiation factor 3 subunit D OS=Mus musculus OX=10090 GN=Eif3d PE=1 SV=2	Eif3d	translational apparatus;other cell component	0	19.517	24	8	10	8
Q01405	Protein transport protein Sec23A OS=Mus musculus OX=10090 GN=Sec23a PE=1 SV=2	Sec23a	other membranes;cytosol;ER/Golgi;other cell component	0	19.499	10	6	9	6
P06537	Glucocorticoid receptor OS=Mus musculus OX=10090 GN=Nr3c1 PE=1 SV=1	Nr3c1	other membranes;cytosol;cytoskeleton;mitochondrion;nucleus;other cell component	0	19.491	13	6	12	6
O09061	Proteasome subunit beta type-1 OS=Mus musculus OX=10090 GN=Psmb1 PE=1 SV=1	Psmb1	cytosol;nucleus;other cell component	0	19.486	33	6	11	6
Q3TDK6	Protein rogdi homolog OS=Mus musculus OX=10090 GN=Rogdi PE=1 SV=2	Rogdi	ER/Golgi;nucleus;other cell component	0	19.472	46	9	13	9
P12367	cAMP-dependent protein kinase type II-alpha regulatory subunit OS=Mus musculus OX=10090 GN=Prkar2a PE=1 SV=2	Prkar2a	plasma membrane;other membranes;cytosol;cytoskeleton;other cell component	0	19.453	20	7	10	4
P70404	Isocitrate dehydrogenase [NAD] subunit gamma 1, mitochondrial OS=Mus musculus OX=10090 GN=Idh3g PE=1 SV=1	Idh3g	nucleus	0	19.441	23	6	15	6
Q5SNZ0	Girdin OS=Mus musculus OX=10090 GN=Ccdc88a PE=1 SV=2	Ccdc88a	plasma membrane;other membranes;cytosol;cytoskeleton;ER/Golgi;other cell component	0	19.436	5	8	10	8
Q6P069	Sorcin OS=Mus musculus OX=10090 GN=Sri PE=1 SV=1	Sri	non-structural extracellular;plasma membrane;other membranes;cytosol;cytoskeleton;mitochondrion;ER/Golgi;nucleus;other cell component	0	19.374	50	8	13	8
Q9WVK4	EH domain-containing protein 1 OS=Mus musculus OX=10090 GN=Ehd1 PE=1 SV=1	Ehd1	plasma membrane;other membranes;other cytoplasmic organelle;other cell component	0	19.371	15	6	10	5
Q5FWK3	Rho GTPase-activating protein 1 OS=Mus musculus OX=10090 GN=Arhgap1 PE=1 SV=1	Arhgap1	plasma membrane;other membranes;other cytoplasmic organelle;other cell component	0	19.35	22	8	9	8
Q8R1M2	Histone H2A.J OS=Mus musculus OX=10090 GN=H2afj PE=1 SV=1	H2aj	other cell component	0	19.318	40	7	17	1
Q8C729	Protein FAM126B OS=Mus musculus OX=10090 GN=Fam126b PE=1 SV=1	Fam126b	plasma membrane;other membranes;cytosol	0	19.317	17	6	9	6
Q9QXK3	Coatomer subunit gamma-2 OS=Mus musculus OX=10090 GN=Copg2 PE=1 SV=1	Copg2	other membranes;cytosol;ER/Golgi;other cell component	0	19.31	12	7	11	6
P55200	Histone-lysine N-methyltransferase 2A OS=Mus musculus OX=10090 GN=Kmt2a PE=1 SV=3	Kmt2a	cytosol;nucleus	0	19.308	3	9	10	9
O35382	Exocyst complex component 4 OS=Mus musculus OX=10090 GN=Exoc4 PE=1 SV=2	Exoc4	plasma membrane;other membranes;ER/Golgi;other cell component	0	19.27	12	10	14	10
Q9CQX2	Cytochrome b5 type B OS=Mus musculus OX=10090 GN=Cyb5b PE=1 SV=1	Cyb5b	other membranes;mitochondrion;other cell component	0	19.268	37	4	9	4
Q7M6Y3	Phosphatidylinositol-binding clathrin assembly protein OS=Mus musculus OX=10090 GN=Picalm PE=1 SV=1	Picalm	plasma membrane;other membranes;ER/Golgi;nucleus;other cytoplasmic organelle;other cell component	0	19.268	14	7	9	5
Q9QYI3	DnaJ homolog subfamily C member 7 OS=Mus musculus OX=10090 GN=Dnajc7 PE=1 SV=2	Dnajc7	cytosol;cytoskeleton;nucleus;other cell component	0	19.252	17	8	13	8
Q9DCN2	NADH-cytochrome b5 reductase 3 OS=Mus musculus OX=10090 GN=Cyb5r3 PE=1 SV=3	Cyb5r3	other membranes;mitochondrion;ER/Golgi;other cell component	0	19.247	23	7	13	7
Q9D0L7	Armadillo repeat-containing protein 10 OS=Mus musculus OX=10090 GN=Armc10 PE=1 SV=1	Armc10	other membranes;ER/Golgi	0	19.215	15	5	10	5
Q8VED5	Keratin, type II cytoskeletal 79 OS=Mus musculus OX=10090 GN=Krt79 PE=1 SV=2	Krt79	cytoskeleton	0	19.179	9	7	18	1
Q9ERG2	Striatin-3 OS=Mus musculus OX=10090 GN=Strn3 PE=1 SV=1	Strn3	plasma membrane;other membranes;ER/Golgi;nucleus;other cell component	0	19.172	10	6	7	4
Q61831	Mitogen-activated protein kinase 10 OS=Mus musculus OX=10090 GN=Mapk10 PE=1 SV=2	Mapk10	plasma membrane;other membranes;mitochondrion;nucleus;other cell component	0	19.16	21	7	7	2
Q8BP47	Asparagine--tRNA ligase, cytoplasmic OS=Mus musculus OX=10090 GN=NARS1 PE=1 SV=2	NARS1	cytosol	0	19.143	19	8	13	8
Q8VEL9	GTP-binding protein REM 2 OS=Mus musculus OX=10090 GN=Rem2 PE=1 SV=2	Rem2	plasma membrane;other membranes	0	19.12	18	5	12	5
Q1HFZ0	RNA cytosine C(5)-methyltransferase NSUN2 OS=Mus musculus OX=10090 GN=Nsun2 PE=1 SV=2	Nsun2	non-structural extracellular;cytoskeleton;mitochondrion;nucleus;other cell component	0	19.112	11	6	9	6
Q6PH08	ERC protein 2 OS=Mus musculus OX=10090 GN=Erc2 PE=1 SV=2	Erc2	plasma membrane;other membranes;cytoskeleton;ER/Golgi;other cell component	0	19.112	11	9	10	7
E9PZM4	Chromodomain-helicase-DNA-binding protein 2 OS=Mus musculus OX=10090 GN=Chd2 PE=1 SV=1	Chd2	nucleus;other cell component	0	19.106	5	7	9	7
Q9CR95	Adaptin ear-binding coat-associated protein 1 OS=Mus musculus OX=10090 GN=Necap1 PE=1 SV=2	Necap1	plasma membrane;other membranes	0	19.102	27	7	15	7
G3X9J0	Signal-induced proliferation-associated 1-like protein 3 OS=Mus musculus OX=10090 GN=Sipa1l3 PE=1 SV=1	Sipa1l3	plasma membrane;other membranes;cytoskeleton;ER/Golgi;nucleus;other cell component	0	19.07	4	5	9	4
Q9Z1K5	E3 ubiquitin-protein ligase ARIH1 OS=Mus musculus OX=10090 GN=Arih1 PE=1 SV=3	Arih1	nucleus;other cell component	0	19.059	9	5	6	5
Q8VIM9	Immunity-related GTPase family Q protein OS=Mus musculus OX=10090 GN=Irgq PE=1 SV=1	Irgq		0	19.045	21	9	9	9
Q8C167	Prolyl endopeptidase-like OS=Mus musculus OX=10090 GN=Prepl PE=1 SV=1	Prepl	cytosol;cytoskeleton;ER/Golgi;nucleus	0	18.971	9	5	8	5
P10711	Transcription elongation factor A protein 1 OS=Mus musculus OX=10090 GN=Tcea1 PE=1 SV=2	Tcea1	nucleus	0	18.96	20	5	6	5
Q8VCD6	Receptor expression-enhancing protein 2 OS=Mus musculus OX=10090 GN=Reep2 PE=1 SV=2	Reep2	plasma membrane;other membranes;cytoskeleton;ER/Golgi	0	18.957	38	6	10	6
Q3ULJ0	Glycerol-3-phosphate dehydrogenase 1-like protein OS=Mus musculus OX=10090 GN=Gpd1l PE=1 SV=2	Gpd1l	plasma membrane;other membranes;cytosol;other cell component	0	18.901	28	9	12	7
Q9CZX8	40S ribosomal protein S19 OS=Mus musculus OX=10090 GN=Rps19 PE=1 SV=3	Rps19	cytosol;translational apparatus;nucleus;other cell component	0	18.899	38	7	13	7
Q9Z351	Potassium voltage-gated channel subfamily KQT member 2 OS=Mus musculus OX=10090 GN=Kcnq2 PE=1 SV=1	Kcnq2	plasma membrane;other membranes;other cell component	0	18.882	11	8	12	8
Q6P1B1	Xaa-Pro aminopeptidase 1 OS=Mus musculus OX=10090 GN=Xpnpep1 PE=1 SV=1	Xpnpep1	cytosol;other cell component	0	18.876	21	10	15	10
Q68ED7	CREB-regulated transcription coactivator 1 OS=Mus musculus OX=10090 GN=Crtc1 PE=1 SV=1	Crtc1	plasma membrane;other membranes;cytosol;nucleus;other cell component	0	18.839	24	8	11	8
Q61137	Astrotactin-1 OS=Mus musculus OX=10090 GN=Astn1 PE=1 SV=4	Astn1	plasma membrane;other membranes;other cytoplasmic organelle;other cell component	0	18.814	4	3	8	3
P62482	Voltage-gated potassium channel subunit beta-2 OS=Mus musculus OX=10090 GN=Kcnab2 PE=1 SV=1	Kcnab2	plasma membrane;other membranes;cytosol;cytoskeleton;other cell component	0	18.797	25	9	15	7
Q8C5H8	NAD kinase 2, mitochondrial OS=Mus musculus OX=10090 GN=Nadk2 PE=1 SV=2	Nadk2		0	18.787	15	5	8	5
Q9D1R9	60S ribosomal protein L34 OS=Mus musculus OX=10090 GN=Rpl34 PE=1 SV=2	Rpl34	cytosol;ER/Golgi;translational apparatus	0	18.766	36	5	16	5
Q9R1C7	Pre-mRNA-processing factor 40 homolog A OS=Mus musculus OX=10090 GN=Prpf40a PE=1 SV=1	Prpf40a	cytosol;nucleus	0	18.707	9	9	13	9
Q8VEH3	ADP-ribosylation factor-like protein 8A OS=Mus musculus OX=10090 GN=Arl8a PE=1 SV=1	Arl8a	other membranes;cytoskeleton;other cytoplasmic organelle;other cell component	0	18.698	34	6	9	3
Q8BYM5	Neuroligin-3 OS=Mus musculus OX=10090 GN=Nlgn3 PE=1 SV=2	Nlgn3	plasma membrane;other membranes;other cell component	0	18.652	9	6	9	6
Q497I4	Keratin, type I cuticular Ha5 OS=Mus musculus OX=10090 GN=Krt35 PE=1 SV=1	Krt35	cytoskeleton	0	18.647	15	6	12	5
Q9D0M5	Dynein light chain 2, cytoplasmic OS=Mus musculus OX=10090 GN=Dynll2 PE=1 SV=1	Dynll2	cytoskeleton;other cell component	0	18.635	63	5	20	3
Q6P5D3	Putative ATP-dependent RNA helicase DHX57 OS=Mus musculus OX=10090 GN=Dhx57 PE=1 SV=2	Dhx57		0	18.618	7	6	7	6
Q9D7G0	Ribose-phosphate pyrophosphokinase 1 OS=Mus musculus OX=10090 GN=Prps1 PE=1 SV=4	Prps1	other cell component	0	18.614	29	7	12	5
Q9CPY7	Cytosol aminopeptidase OS=Mus musculus OX=10090 GN=Lap3 PE=1 SV=3	Lap3	cytosol;ER/Golgi;nucleus;other cell component	0	18.606	16	6	7	6
Q9CZY3	Ubiquitin-conjugating enzyme E2 variant 1 OS=Mus musculus OX=10090 GN=Ube2v1 PE=1 SV=1	Ube2v1	nucleus;other cell component	0	18.59	50	9	18	5
Q5SV85	Synergin gamma OS=Mus musculus OX=10090 GN=Synrg PE=1 SV=1	Synrg	other membranes;cytosol;ER/Golgi	0	18.565	7	6	8	6
Q8BLE7	Vesicular glutamate transporter 2 OS=Mus musculus OX=10090 GN=Slc17a6 PE=1 SV=1	Slc17a6	other membranes;ER/Golgi;other cytoplasmic organelle;other cell component	0	18.564	14	6	9	6
Q78IK4	MICOS complex subunit Mic27 OS=Mus musculus OX=10090 GN=Apool PE=1 SV=1	Apool	other membranes;mitochondrion	0	18.539	32	6	10	6
P11627	Neural cell adhesion molecule L1 OS=Mus musculus OX=10090 GN=L1cam PE=1 SV=1	L1cam	plasma membrane;other membranes;other cytoplasmic organelle;other cell component	0	18.515	7	5	8	5
Q8BFZ9	Erlin-2 OS=Mus musculus OX=10090 GN=Erlin2 PE=1 SV=1	Erlin2	plasma membrane;other membranes;cytosol;ER/Golgi;other cell component	0	18.473	27	7	11	5
O35083	1-acyl-sn-glycerol-3-phosphate acyltransferase alpha OS=Mus musculus OX=10090 GN=Agpat1 PE=1 SV=1	Agpat1	other membranes;ER/Golgi	0	18.43	29	6	13	6
P39688	Tyrosine-protein kinase Fyn OS=Mus musculus OX=10090 GN=Fyn PE=1 SV=4	Fyn	plasma membrane;other membranes;cytosol;cytoskeleton;mitochondrion;ER/Golgi;nucleus;other cytoplasmic organelle;other cell component	0	18.408	15	8	12	5
Q9CYZ2	Tumor protein D54 OS=Mus musculus OX=10090 GN=Tpd52l2 PE=1 SV=1	Tpd52l2	other cell component	0	18.4	35	7	8	7
Q9EQZ6	Rap guanine nucleotide exchange factor 4 OS=Mus musculus OX=10090 GN=Rapgef4 PE=1 SV=1	Rapgef4	plasma membrane;other membranes;cytosol;other cell component	0	18.392	15	12	12	12
Q0VBF8	Protein stum homolog OS=Mus musculus OX=10090 GN=Stum PE=1 SV=1	Stum	other membranes	0	18.381	21	2	6	2
P50580	Proliferation-associated protein 2G4 OS=Mus musculus OX=10090 GN=Pa2g4 PE=1 SV=3	Pa2g4	nucleus;other cell component	0	18.379	13	5	7	5
Q8JZU2	Tricarboxylate transport protein, mitochondrial OS=Mus musculus OX=10090 GN=Slc25a1 PE=1 SV=1	Slc25a1	other membranes;mitochondrion	0	18.376	20	7	10	7
Q99JX7	Nuclear RNA export factor 1 OS=Mus musculus OX=10090 GN=Nxf1 PE=1 SV=3	Nxf1	nucleus;other cell component	0	18.371	13	8	10	8
Q9Z2H2	Regulator of G-protein signaling 6 OS=Mus musculus OX=10090 GN=Rgs6 PE=1 SV=2	Rgs6	plasma membrane;other membranes;cytosol;ER/Golgi;nucleus;other cell component	0	18.367	14	6	8	3
P10605	Cathepsin B OS=Mus musculus OX=10090 GN=Ctsb PE=1 SV=2	Ctsb	non-structural extracellular;plasma membrane;other membranes;nucleus;other cytoplasmic organelle;other cell component	0	18.361	19	5	8	5
Q8VDW0	ATP-dependent RNA helicase DDX39A OS=Mus musculus OX=10090 GN=Ddx39a PE=1 SV=1	Ddx39a	nucleus;other cell component	0	18.345	22	8	13	1
Q8CJG1	Protein argonaute-1 OS=Mus musculus OX=10090 GN=Ago1 PE=1 SV=2	Ago1	cytosol;nucleus;other cell component	0	18.344	11	8	13	3
Q9CQ62	2,4-dienoyl-CoA reductase, mitochondrial OS=Mus musculus OX=10090 GN=Decr1 PE=1 SV=1	Decr1	cytosol;nucleus;other cell component	0	18.33	18	4	6	4
Q60974	Nuclear receptor corepressor 1 OS=Mus musculus OX=10090 GN=Ncor1 PE=1 SV=1	Ncor1	cytosol;cytoskeleton;nucleus;other cell component	0	18.317	5	8	12	7
Q9CY64	Biliverdin reductase A OS=Mus musculus OX=10090 GN=Blvra PE=1 SV=1	Blvra	cytosol	0	18.229	24	7	12	7
Q9CY57	Chromatin target of PRMT1 protein OS=Mus musculus OX=10090 GN=Chtop PE=1 SV=2	Chtop	nucleus;other cell component	0	18.145	21	4	9	4
Q60520	Paired amphipathic helix protein Sin3a OS=Mus musculus OX=10090 GN=Sin3a PE=1 SV=3	Sin3a	nucleus;other cell component	0	18.091	9	9	10	9
Q99M71	Mammalian ependymin-related protein 1 OS=Mus musculus OX=10090 GN=Epdr1 PE=1 SV=1	Epdr1	non-structural extracellular;other cytoplasmic organelle	0	18.087	15	3	5	3
O35226	26S proteasome non-ATPase regulatory subunit 4 OS=Mus musculus OX=10090 GN=Psmd4 PE=1 SV=1	Psmd4	cytosol;nucleus;other cell component	0	18.077	27	5	10	5
Q99LX5	Multiple myeloma tumor-associated protein 2 homolog OS=Mus musculus OX=10090 GN=Mmtag2 PE=2 SV=1	Mmtag2		0	18.069	32	8	10	8
Q9QZM0	Ubiquilin-2 OS=Mus musculus OX=10090 GN=Ubqln2 PE=1 SV=2	Ubqln2	plasma membrane;other membranes;cytosol;nucleus;other cytoplasmic organelle;other cell component	0	18.065	13	5	8	5
Q91VW5	Golgin subfamily A member 4 OS=Mus musculus OX=10090 GN=Golga4 PE=1 SV=2	Golga4	other membranes;ER/Golgi;nucleus;other cell component	0	18.048	4	6	9	5
D3YZU1	SH3 and multiple ankyrin repeat domains protein 1 OS=Mus musculus OX=10090 GN=Shank1 PE=1 SV=1	Shank1	plasma membrane;other membranes;other cell component	0	18.03	5	9	9	7
Q91YE7	RNA-binding protein 5 OS=Mus musculus OX=10090 GN=Rbm5 PE=1 SV=1	Rbm5	nucleus	0	18.019	14	9	11	7
Q8K183	Pyridoxal kinase OS=Mus musculus OX=10090 GN=Pdxk PE=1 SV=1	Pdxk	cytosol;nucleus	0	18.007	29	6	11	6
Q3UMR5	Calcium uniporter protein, mitochondrial OS=Mus musculus OX=10090 GN=Mcu PE=1 SV=2	Mcu	other membranes;mitochondrion	0	17.995	24	7	11	7
E9Q7X7	Neurexin-2 OS=Mus musculus OX=10090 GN=Nrxn2 PE=1 SV=1	Nrxn2	plasma membrane;other membranes;other cell component	0	17.993	4	7	7	3
E9Q4S1	High affinity cAMP-specific and IBMX-insensitive 3',5'-cyclic phosphodiesterase 8B OS=Mus musculus OX=10090 GN=Pde8b PE=1 SV=1	Pde8b		0	17.987	12	7	9	7
Q8K400	Syntaxin-binding protein 5 OS=Mus musculus OX=10090 GN=Stxbp5 PE=1 SV=3	Stxbp5	plasma membrane;other membranes;cytosol;other cell component	0	17.984	9	6	8	6
Q69ZA1	Cyclin-dependent kinase 13 OS=Mus musculus OX=10090 GN=Cdk13 PE=1 SV=3	Cdk13	cytosol;ER/Golgi;nucleus;other cell component	0	17.975	6	8	12	7
Q9QUR7	Peptidyl-prolyl cis-trans isomerase NIMA-interacting 1 OS=Mus musculus OX=10090 GN=Pin1 PE=1 SV=1	Pin1	cytosol;cytoskeleton;mitochondrion;nucleus;other cell component	0	17.941	50	6	10	6
P63168	Dynein light chain 1, cytoplasmic OS=Mus musculus OX=10090 GN=Dynll1 PE=1 SV=1	Dynll1	other membranes;cytosol;cytoskeleton;mitochondrion;nucleus;other cell component	0	17.936	64	6	22	4
Q3TLI0	Trafficking protein particle complex subunit 10 OS=Mus musculus OX=10090 GN=Trappc10 PE=1 SV=2			0	17.915	7	6	6	6
Q3U319	E3 ubiquitin-protein ligase BRE1B OS=Mus musculus OX=10090 GN=Rnf40 PE=1 SV=2	Rnf40	other membranes;cytosol;nucleus;other cell component	0	17.897	10	8	9	5
O08529	Calpain-2 catalytic subunit OS=Mus musculus OX=10090 GN=Capn2 PE=1 SV=4	Capn2	plasma membrane;other membranes;cytosol;mitochondrion;ER/Golgi;nucleus;other cytoplasmic organelle;other cell component	0	17.892	12	7	8	7
Q8BP67	60S ribosomal protein L24 OS=Mus musculus OX=10090 GN=Rpl24 PE=1 SV=2	Rpl24	cytosol;ER/Golgi;translational apparatus;other cell component	0	17.882	31	7	15	7
Q6ZWN5	40S ribosomal protein S9 OS=Mus musculus OX=10090 GN=Rps9 PE=1 SV=3	Rps9	cytosol;translational apparatus;nucleus;other cell component	0	17.862	35	7	15	7
P04627	Serine/threonine-protein kinase A-Raf OS=Mus musculus OX=10090 GN=Araf PE=1 SV=2	Araf	cytosol;mitochondrion	0	17.857	12	7	10	5
Q6RHR9	Membrane-associated guanylate kinase, WW and PDZ domain-containing protein 1 OS=Mus musculus OX=10090 GN=Magi1 PE=1 SV=1	Magi1	plasma membrane;other membranes;nucleus;other cell component	0	17.853	7	7	10	6
P26883	Peptidyl-prolyl cis-trans isomerase FKBP1A OS=Mus musculus OX=10090 GN=Fkbp1a PE=1 SV=2	Fkbp1a	plasma membrane;other membranes;cytosol;cytoskeleton;ER/Golgi;other cell component	0	17.835	35	3	10	3
P47941	Crk-like protein OS=Mus musculus OX=10090 GN=Crkl PE=1 SV=2	Crkl	plasma membrane;other membranes;cytosol;nucleus;other cell component	0	17.818	36	7	15	7
Q69ZS6	Synaptic vesicle glycoprotein 2C OS=Mus musculus OX=10090 GN=Sv2c PE=1 SV=2	Sv2c	other membranes;ER/Golgi;other cell component	0	17.807	6	5	8	4
Q8BKI2	Trinucleotide repeat-containing gene 6B protein OS=Mus musculus OX=10090 GN=Tnrc6b PE=1 SV=2	Tnrc6b	nucleus;other cell component	0	17.8	8	8	8	8
Q8CIN4	Serine/threonine-protein kinase PAK 2 OS=Mus musculus OX=10090 GN=Pak2 PE=1 SV=1	Pak2	other membranes;cytosol;nucleus;other cell component	0	17.774	18	8	12	5
Q9R1V7	Disintegrin and metalloproteinase domain-containing protein 23 OS=Mus musculus OX=10090 GN=Adam23 PE=1 SV=1	Adam23	non-structural extracellular;plasma membrane;other membranes;other cell component	0	17.755	11	8	11	8
Q924C1	Exportin-5 OS=Mus musculus OX=10090 GN=Xpo5 PE=1 SV=1	Xpo5	cytosol;nucleus;other cell component	0	17.738	7	6	7	6
Q6P5F7	Protein tweety homolog 3 OS=Mus musculus OX=10090 GN=Ttyh3 PE=1 SV=1	Ttyh3	plasma membrane;other membranes	0	17.713	9	5	8	5
P19536	Cytochrome c oxidase subunit 5B, mitochondrial OS=Mus musculus OX=10090 GN=Cox5b PE=1 SV=1	Cox5b	mitochondrion	0	17.663	37	6	14	6
Q8C170	Unconventional myosin-IXa OS=Mus musculus OX=10090 GN=Myo9a PE=1 SV=2	Myo9a	other membranes;cytoskeleton;other cell component	0	17.66	6	10	11	10
Q9CQF3	Cleavage and polyadenylation specificity factor subunit 5 OS=Mus musculus OX=10090 GN=Nudt21 PE=1 SV=1	Nudt21	cytoskeleton;nucleus;other cell component	0	17.656	30	8	8	8
P47199	Quinone oxidoreductase OS=Mus musculus OX=10090 GN=Cryz PE=1 SV=1	Cryz	cytosol	0	17.649	27	5	6	5
O54931	A-kinase anchor protein 2 OS=Mus musculus OX=10090 GN=Akap2 PE=1 SV=3	Akap2		0	17.647	7	4	6	4
Q4KUS2	Protein unc-13 homolog A OS=Mus musculus OX=10090 GN=Unc13a PE=1 SV=3	Unc13a	plasma membrane;other membranes;ER/Golgi;other cell component	0	17.624	7	9	12	8
P05480	Neuronal proto-oncogene tyrosine-protein kinase Src OS=Mus musculus OX=10090 GN=Src PE=1 SV=4	Src		0	17.621	13	7	8	4
Q9R257	Heme-binding protein 1 OS=Mus musculus OX=10090 GN=Hebp1 PE=1 SV=2	Hebp1	cytosol;other cell component	0	17.605	56	7	7	7
O08688	Calpain-5 OS=Mus musculus OX=10090 GN=Capn5 PE=1 SV=1	Capn5	other cell component	0	17.594	18	9	16	9
Q99MI1	ELKS/Rab6-interacting/CAST family member 1 OS=Mus musculus OX=10090 GN=Erc1 PE=1 SV=1	Erc1	other membranes;cytosol;cytoskeleton;ER/Golgi;other cell component	0	17.528	7	6	8	4
Q8CHT0	Delta-1-pyrroline-5-carboxylate dehydrogenase, mitochondrial OS=Mus musculus OX=10090 GN=Aldh4a1 PE=1 SV=3	Aldh4a1	mitochondrion	0	17.511	13	6	7	6
P28650	Adenylosuccinate synthetase isozyme 1 OS=Mus musculus OX=10090 GN=Adss1 PE=1 SV=2	Adss1	other membranes;other cell component	0	17.504	16	6	9	6
Q5DTM8	E3 ubiquitin-protein ligase BRE1A OS=Mus musculus OX=10090 GN=Rnf20 PE=1 SV=2	Rnf20	nucleus;other cell component	0	17.495	8	7	8	4
Q8BU30	Isoleucine--tRNA ligase, cytoplasmic OS=Mus musculus OX=10090 GN=Iars PE=1 SV=2	Iars1	cytosol;other cell component	0	17.485	6	6	8	6
P62761	Visinin-like protein 1 OS=Mus musculus OX=10090 GN=Vsnl1 PE=1 SV=2	Vsnl1	other membranes;cytosol	0	17.479	47	8	11	6
Q8VC30	Triokinase/FMN cyclase OS=Mus musculus OX=10090 GN=Tkfc PE=1 SV=1	Tkfc	cytosol	0	17.475	14	5	5	5
Q61466	SWI/SNF-related matrix-associated actin-dependent regulator of chromatin subfamily D member 1 OS=Mus musculus OX=10090 GN=Smarcd1 PE=1 SV=3	Smarcd1	nucleus;other cell component	0	17.47	19	6	10	4
Q6NXH9	Keratin, type II cytoskeletal 73 OS=Mus musculus OX=10090 GN=Krt73 PE=1 SV=1	Krt73	cytoskeleton	0	17.458	10	8	19	2
Q91VE0	Long-chain fatty acid transport protein 4 OS=Mus musculus OX=10090 GN=Slc27a4 PE=1 SV=1	Slc27a4	plasma membrane;other membranes;ER/Golgi;other cell component	0	17.443	13	7	11	7
Q924A2	Protein capicua homolog OS=Mus musculus OX=10090 GN=Cic PE=1 SV=2	Cic	nucleus;other cell component	0	17.418	6	9	12	9
P62869	Elongin-B OS=Mus musculus OX=10090 GN=Elob PE=1 SV=1	Elob	nucleus;other cell component	0	17.416	58	6	8	6
Q8BZH4	Pogo transposable element with ZNF domain OS=Mus musculus OX=10090 GN=Pogz PE=1 SV=2	Pogz	cytosol;nucleus;other cell component	0	17.412	4	5	9	5
Q64338	Calcium/calmodulin-dependent 3',5'-cyclic nucleotide phosphodiesterase 1C OS=Mus musculus OX=10090 GN=Pde1c PE=1 SV=2	Pde1c	other cytoplasmic organelle;other cell component	0	17.4	9	5	14	2
Q8CHG3	GRIP and coiled-coil domain-containing protein 2 OS=Mus musculus OX=10090 GN=Gcc2 PE=1 SV=2	Gcc2	other membranes;cytosol;ER/Golgi;nucleus	0	17.397	7	10	11	10
Q07813	Apoptosis regulator BAX OS=Mus musculus OX=10090 GN=Bax PE=1 SV=1	Bax	other membranes;cytosol;mitochondrion;ER/Golgi;nucleus;other cell component	0	17.395	24	4	10	4
Q61036	Serine/threonine-protein kinase PAK 3 OS=Mus musculus OX=10090 GN=Pak3 PE=1 SV=2	Pak3	cytosol;other cytoplasmic organelle;other cell component	0	17.35	11	6	9	2
P35282	Ras-related protein Rab-21 OS=Mus musculus OX=10090 GN=Rab21 PE=1 SV=4	Rab21	plasma membrane;other membranes;ER/Golgi;other cytoplasmic organelle;other cell component	0	17.344	32	5	7	5
P70297	Signal transducing adapter molecule 1 OS=Mus musculus OX=10090 GN=Stam PE=1 SV=3	Stam	other membranes;other cytoplasmic organelle	0	17.341	14	7	10	6
Q91Z61	GTP-binding protein Di-Ras1 OS=Mus musculus OX=10090 GN=Diras1 PE=1 SV=1	Diras1	plasma membrane;other membranes	0	17.337	32	6	11	5
Q91WM1	Spermatid perinuclear RNA-binding protein OS=Mus musculus OX=10090 GN=Strbp PE=1 SV=1	Strbp	cytoskeleton;nucleus;other cell component	0	17.331	11	7	12	3
Q9Z1L5	Voltage-dependent calcium channel subunit alpha-2/delta-3 OS=Mus musculus OX=10090 GN=Cacna2d3 PE=1 SV=1	Cacna2d3	plasma membrane;other membranes	0	17.327	5	5	12	5
O35678	Monoglyceride lipase OS=Mus musculus OX=10090 GN=Mgll PE=1 SV=1	Mgll	other membranes;cytosol;nucleus;other cell component	0	17.324	30	6	7	6
P30416	Peptidyl-prolyl cis-trans isomerase FKBP4 OS=Mus musculus OX=10090 GN=Fkbp4 PE=1 SV=5	Fkbp4	cytosol;cytoskeleton;mitochondrion;nucleus;other cell component	0	17.315	14	7	11	7
Q3UTH8	Rho guanine nucleotide exchange factor 9 OS=Mus musculus OX=10090 GN=Arhgef9 PE=1 SV=1	Arhgef9	plasma membrane;other membranes;cytosol;other cell component	0	17.304	11	5	7	5
Q9D6J5	NADH dehydrogenase [ubiquinone] 1 beta subcomplex subunit 8, mitochondrial OS=Mus musculus OX=10090 GN=Ndufb8 PE=1 SV=1	Ndufb8	other membranes;mitochondrion;ER/Golgi	0	17.292	41	6	12	6
P63276	40S ribosomal protein S17 OS=Mus musculus OX=10090 GN=Rps17 PE=1 SV=2	Rps17	cytosol;translational apparatus;other cell component	0	17.256	20	3	9	3
Q08943	FACT complex subunit SSRP1 OS=Mus musculus OX=10090 GN=Ssrp1 PE=1 SV=2	Ssrp1	nucleus;other cell component	0	17.247	13	9	9	9
Q8C008	Double zinc ribbon and ankyrin repeat-containing protein 1 OS=Mus musculus OX=10090 GN=Dzank1 PE=1 SV=2	Dzank1		0	17.245	11	7	8	7
Q8BK63	Casein kinase I isoform alpha OS=Mus musculus OX=10090 GN=Csnk1a1 PE=1 SV=2	Csnk1a1	cytosol;cytoskeleton;nucleus;other cell component	0	17.188	17	5	8	5
Q9Z1R2	Large proline-rich protein BAG6 OS=Mus musculus OX=10090 GN=Bag6 PE=1 SV=1	Bag6	non-structural extracellular;other membranes;cytosol;nucleus;other cell component	0	17.17	8	5	7	5
Q3UL36	Arginine and glutamate-rich protein 1 OS=Mus musculus OX=10090 GN=Arglu1 PE=1 SV=2	Arglu1	cytosol;mitochondrion;nucleus	0	17.155	22	8	10	8
Q3THW5	Histone H2A.V OS=Mus musculus OX=10090 GN=H2afv PE=1 SV=3	H2az2	nucleus;other cell component	0	17.144	31	4	11	2
Q8VDJ3	Vigilin OS=Mus musculus OX=10090 GN=Hdlbp PE=1 SV=1	Hdlbp	non-structural extracellular;cytosol;nucleus;other cell component	0	17.142	8	9	12	9
Q9CQ75	NADH dehydrogenase [ubiquinone] 1 alpha subcomplex subunit 2 OS=Mus musculus OX=10090 GN=Ndufa2 PE=1 SV=3	Ndufa2	other membranes;mitochondrion	0	17.132	47	5	14	5
Q9CQ54	NADH dehydrogenase [ubiquinone] 1 subunit C2 OS=Mus musculus OX=10090 GN=Ndufc2 PE=1 SV=1	Ndufc2	other membranes;mitochondrion;other cell component	0	17.114	50	8	16	8
Q9CR26	Vacuolar protein sorting-associated protein VTA1 homolog OS=Mus musculus OX=10090 GN=Vta1 PE=1 SV=1	Vta1	other membranes;cytosol;nucleus;other cytoplasmic organelle;other cell component	0	17.114	17	3	10	3
Q3UEB3	Poly(U)-binding-splicing factor PUF60 OS=Mus musculus OX=10090 GN=Puf60 PE=1 SV=2	Puf60	nucleus;other cell component	0	17.097	17	7	10	7
Q9JI90	E3 ubiquitin-protein ligase RNF14 OS=Mus musculus OX=10090 GN=Rnf14 PE=1 SV=2	Rnf14	cytosol;nucleus;other cell component	0	17.086	10	5	12	5
P62743	AP-2 complex subunit sigma OS=Mus musculus OX=10090 GN=Ap2s1 PE=1 SV=1	Ap2s1	plasma membrane;other membranes;other cell component	0	17.077	38	6	14	6
Q7TN98	Cytoplasmic polyadenylation element-binding protein 4 OS=Mus musculus OX=10090 GN=Cpeb4 PE=1 SV=1	Cpeb4	ER/Golgi;nucleus;other cell component	0	17.068	14	6	7	3
P59017	Bcl-2-like protein 13 OS=Mus musculus OX=10090 GN=Bcl2l13 PE=1 SV=2	Bcl2l13	other membranes;mitochondrion	0	17.066	16	6	7	6
Q6ZPU9	KIF-binding protein OS=Mus musculus OX=10090 GN=Kifbp PE=1 SV=2	Kifbp	cytoskeleton;mitochondrion	0	17.059	18	6	8	6
Q9D2N4	Dystrobrevin alpha OS=Mus musculus OX=10090 GN=Dtna PE=1 SV=2	Dtna	plasma membrane;other membranes;other cell component	0	17.049	8	6	9	6
Q6ZQ08	CCR4-NOT transcription complex subunit 1 OS=Mus musculus OX=10090 GN=Cnot1 PE=1 SV=2	Cnot1	cytosol;nucleus;other cell component	0	17.047	5	10	13	10
P26041	Moesin OS=Mus musculus OX=10090 GN=Msn PE=1 SV=3	Msn	plasma membrane;other membranes;cytosol;cytoskeleton;other cell component	0	17.037	13	8	10	4
Q9QXV0	ProSAAS OS=Mus musculus OX=10090 GN=Pcsk1n PE=1 SV=2	Pcsk1n	non-structural extracellular;ER/Golgi;other cell component	0	17.037	22	4	4	4
P32921	Tryptophan--tRNA ligase, cytoplasmic OS=Mus musculus OX=10090 GN=Wars PE=1 SV=2	Wars1	cytosol;nucleus;other cell component	0	17.032	16	6	9	6
Q9DBG6	Dolichyl-diphosphooligosaccharide--protein glycosyltransferase subunit 2 OS=Mus musculus OX=10090 GN=Rpn2 PE=1 SV=1	Rpn2	other membranes;ER/Golgi;other cytoplasmic organelle	0	17.023	13	5	8	5
Q8C0C7	Phenylalanine--tRNA ligase alpha subunit OS=Mus musculus OX=10090 GN=Farsa PE=1 SV=1	Farsa	cytosol;other cell component	0	17.02	11	3	7	3
Q3UVL4	Vacuolar protein sorting-associated protein 51 homolog OS=Mus musculus OX=10090 GN=Vps51 PE=1 SV=2	Vps51	other membranes;cytosol;ER/Golgi;nucleus;other cytoplasmic organelle;other cell component	0	17.015	12	8	12	8
P62717	60S ribosomal protein L18a OS=Mus musculus OX=10090 GN=Rpl18a PE=1 SV=1	Rpl18a	cytosol;translational apparatus;other cell component	0	16.962	23	4	11	4
Q8R3Q2	Serine/threonine-protein phosphatase 6 regulatory subunit 2 OS=Mus musculus OX=10090 GN=Ppp6r2 PE=1 SV=1	Ppp6r2	cytosol;nucleus;other cell component	0	16.958	11	6	10	6
Q9D8W5	26S proteasome non-ATPase regulatory subunit 12 OS=Mus musculus OX=10090 GN=Psmd12 PE=1 SV=4	Psmd12	nucleus;other cell component	0	16.936	18	6	9	6
O09111	NADH dehydrogenase [ubiquinone] 1 beta subcomplex subunit 11, mitochondrial OS=Mus musculus OX=10090 GN=Ndufb11 PE=1 SV=2	Ndufb11	other membranes;mitochondrion	0	16.915	50	5	10	5
Q9D819	Inorganic pyrophosphatase OS=Mus musculus OX=10090 GN=Ppa1 PE=1 SV=1	Ppa1	cytosol	0	16.889	35	8	11	8
O35963	Ras-related protein Rab-33B OS=Mus musculus OX=10090 GN=Rab33b PE=1 SV=1	Rab33b	other membranes;ER/Golgi;other cytoplasmic organelle;other cell component	0	16.889	11	3	15	1
Q9Z0N1	Eukaryotic translation initiation factor 2 subunit 3, X-linked OS=Mus musculus OX=10090 GN=Eif2s3x PE=1 SV=2	Eif2s3x	cytosol;other cell component	0	16.882	15	6	6	6
Q9CQW2	ADP-ribosylation factor-like protein 8B OS=Mus musculus OX=10090 GN=Arl8b PE=1 SV=1	Arl8b	other membranes;cytoskeleton;other cytoplasmic organelle;other cell component	0	16.881	34	6	8	3
Q9DAW6	U4/U6 small nuclear ribonucleoprotein Prp4 OS=Mus musculus OX=10090 GN=Prpf4 PE=1 SV=1	Prpf4	nucleus	0	16.876	12	5	6	5
Q9CWK8	Sorting nexin-2 OS=Mus musculus OX=10090 GN=Snx2 PE=1 SV=2	Snx2	other membranes;cytosol;other cytoplasmic organelle;other cell component	0	16.864	14	6	8	5
Q6PA06	Atlastin-2 OS=Mus musculus OX=10090 GN=Atl2 PE=1 SV=1	Atl2	other membranes;ER/Golgi	0	16.861	16	8	13	7
Q8CCJ4	APC membrane recruitment protein 2 OS=Mus musculus OX=10090 GN=Amer2 PE=1 SV=2	Amer2	plasma membrane;other membranes	0	16.859	13	8	11	8
P70318	Nucleolysin TIAR OS=Mus musculus OX=10090 GN=Tial1 PE=1 SV=1	Tial1	nucleus;other cell component	0	16.794	17	7	10	4
Q3UHK6	Teneurin-4 OS=Mus musculus OX=10090 GN=Tenm4 PE=1 SV=2	Tenm4	plasma membrane;other membranes;nucleus;other cell component	0	16.789	4	8	10	8
Q9CZN4	Protein shisa-9 OS=Mus musculus OX=10090 GN=Shisa9 PE=1 SV=2	Shisa9	plasma membrane;other membranes;other cell component	0	16.788	13	5	8	5
Q3TXS7	26S proteasome non-ATPase regulatory subunit 1 OS=Mus musculus OX=10090 GN=Psmd1 PE=1 SV=1	Psmd1	nucleus;other cell component	0	16.769	11	6	8	6
Q920B9	FACT complex subunit SPT16 OS=Mus musculus OX=10090 GN=Supt16h PE=1 SV=2	Supt16h	nucleus	0	16.755	5	6	7	6
Q61550	Double-strand-break repair protein rad21 homolog OS=Mus musculus OX=10090 GN=Rad21 PE=1 SV=3	Rad21	cytosol;nucleus;other cell component	0	16.746	13	5	7	5
A2A432	Cullin-4B OS=Mus musculus OX=10090 GN=Cul4b PE=1 SV=1	Cul4b	cytosol;nucleus;other cell component	0	16.733	12	8	8	4
G3XA57	Rab11 family-interacting protein 2 OS=Mus musculus OX=10090 GN=Rab11fip2 PE=1 SV=1	Rab11fip2	plasma membrane;other membranes;nucleus;other cytoplasmic organelle;other cell component	0	16.698	15	6	11	6
Q9R020	Zinc finger Ran-binding domain-containing protein 2 OS=Mus musculus OX=10090 GN=Zranb2 PE=1 SV=2	Zranb2	nucleus	0	16.675	17	6	9	6
Q9EP69	Phosphatidylinositide phosphatase SAC1 OS=Mus musculus OX=10090 GN=Sacm1l PE=1 SV=1	Sacm1l	plasma membrane;other membranes;ER/Golgi;other cell component	0	16.665	17	9	15	9
P52196	Thiosulfate sulfurtransferase OS=Mus musculus OX=10090 GN=Tst PE=1 SV=3	Tst	mitochondrion	0	16.665	22	5	6	5
Q9Z2Y8	Pyridoxal phosphate homeostasis protein OS=Mus musculus OX=10090 GN=Plpbp PE=1 SV=1	Plpbp	cytosol	0	16.649	32	9	11	9
Q9ER72	Cysteine--tRNA ligase, cytoplasmic OS=Mus musculus OX=10090 GN=Cars PE=1 SV=2	Cars1	cytosol;other cell component	0	16.638	8	6	7	6
O88447	Kinesin light chain 1 OS=Mus musculus OX=10090 GN=Klc1 PE=1 SV=3	Klc1	other membranes;cytosol;cytoskeleton;other cell component	0	16.636	12	6	8	5
Q9WUL7	ADP-ribosylation factor-like protein 3 OS=Mus musculus OX=10090 GN=Arl3 PE=1 SV=1	Arl3	other membranes;cytoskeleton;ER/Golgi;nucleus;other cell component	0	16.634	43	7	9	7
Q8BKZ9	Pyruvate dehydrogenase protein X component, mitochondrial OS=Mus musculus OX=10090 GN=Pdhx PE=1 SV=1	Pdhx	mitochondrion;other cell component	0	16.623	8	4	10	4
Q9CYI4	Putative RNA-binding protein Luc7-like 1 OS=Mus musculus OX=10090 GN=Luc7l PE=1 SV=2	Luc7l	nucleus	0	16.621	14	5	7	1
Q8BJ05	Zinc finger CCCH domain-containing protein 14 OS=Mus musculus OX=10090 GN=Zc3h14 PE=1 SV=1	Zc3h14	nucleus;other cell component	0	16.61	10	6	9	6
P70290	55 kDa erythrocyte membrane protein OS=Mus musculus OX=10090 GN=Mpp1 PE=1 SV=1	Mpp1	plasma membrane;other membranes;cytoskeleton;other cell component	0	16.605	17	7	11	7
O08919	Numb-like protein OS=Mus musculus OX=10090 GN=Numbl PE=1 SV=3	Numbl	other cell component	0	16.576	12	7	9	6
P23298	Protein kinase C eta type OS=Mus musculus OX=10090 GN=Prkch PE=1 SV=2	Prkch	plasma membrane;other membranes;cytosol;other cell component	0	16.548	11	7	7	4
Q9CQ60	6-phosphogluconolactonase OS=Mus musculus OX=10090 GN=Pgls PE=1 SV=1	Pgls	other cell component	0	16.536	42	6	9	6
Q99PG2	Opioid growth factor receptor OS=Mus musculus OX=10090 GN=Ogfr PE=1 SV=1	Ogfr	other membranes;nucleus;other cell component	0	16.522	18	4	8	4
Q8K3J1	NADH dehydrogenase [ubiquinone] iron-sulfur protein 8, mitochondrial OS=Mus musculus OX=10090 GN=Ndufs8 PE=1 SV=1	Ndufs8	other membranes;mitochondrion	0	16.512	22	5	8	5
Q6PEB6	MOB-like protein phocein OS=Mus musculus OX=10090 GN=Mob4 PE=1 SV=1	Mob4	other membranes;cytosol;ER/Golgi;other cell component	0	16.502	29	5	11	5
P35922	Synaptic functional regulator FMR1 OS=Mus musculus OX=10090 GN=Fmr1 PE=1 SV=1	Fmr1	plasma membrane;other membranes;cytosol;cytoskeleton;ER/Golgi;nucleus;other cell component	0	16.485	12	5	9	4
P06801	NADP-dependent malic enzyme OS=Mus musculus OX=10090 GN=Me1 PE=1 SV=2	Me1	cytosol	0	16.479	14	7	14	7
Q8CHK3	Lysophospholipid acyltransferase 7 OS=Mus musculus OX=10090 GN=Mboat7 PE=1 SV=1	Mboat7	other membranes;ER/Golgi;other cell component	0	16.471	9	3	5	3
Q9QYE9	Pleckstrin homology domain-containing family B member 1 OS=Mus musculus OX=10090 GN=Plekhb1 PE=1 SV=1	Plekhb1	other membranes;other cell component	0	16.445	25	5	9	5
P60843	Eukaryotic initiation factor 4A-I OS=Mus musculus OX=10090 GN=Eif4a1 PE=1 SV=1	Eif4a1	other cell component	0	16.43	20	7	14	2
P55096	ATP-binding cassette sub-family D member 3 OS=Mus musculus OX=10090 GN=Abcd3 PE=1 SV=2	Abcd3	other membranes;other cytoplasmic organelle;other cell component	0	16.402	8	3	5	3
P60761	Neurogranin OS=Mus musculus OX=10090 GN=Nrgn PE=1 SV=1	Nrgn	plasma membrane;other membranes;mitochondrion;ER/Golgi;nucleus;other cell component	0	16.384	40	4	14	3
Q8CIB5	Fermitin family homolog 2 OS=Mus musculus OX=10090 GN=Fermt2 PE=1 SV=1	Fermt2	plasma membrane;other membranes;cytosol;cytoskeleton;nucleus;other cell component	0	16.377	11	6	6	6
P84099	60S ribosomal protein L19 OS=Mus musculus OX=10090 GN=Rpl19 PE=1 SV=1	Rpl19	cytosol;translational apparatus;nucleus;other cell component	0	16.374	18	6	12	6
Q9Z140	Copine-6 OS=Mus musculus OX=10090 GN=Cpne6 PE=1 SV=1	Cpne6	plasma membrane;other membranes;other cytoplasmic organelle;other cell component	0	16.327	14	7	9	7
A2AWA9	Rab GTPase-activating protein 1 OS=Mus musculus OX=10090 GN=Rabgap1 PE=1 SV=1	Rabgap1	cytosol;cytoskeleton	0	16.305	7	6	7	5
P53702	Cytochrome c-type heme lyase OS=Mus musculus OX=10090 GN=Hccs PE=1 SV=2	Hccs	other membranes;cytosol;mitochondrion	0	16.293	23	5	5	5
Q9DCJ1	Target of rapamycin complex subunit LST8 OS=Mus musculus OX=10090 GN=Mlst8 PE=1 SV=1	Mlst8	cytosol;other cell component	0	16.285	20	5	8	5
Q91ZJ5	UTP--glucose-1-phosphate uridylyltransferase OS=Mus musculus OX=10090 GN=Ugp2 PE=1 SV=3	Ugp2	other cell component	0	16.28	12	6	12	6
Q9D4H8	Cullin-2 OS=Mus musculus OX=10090 GN=Cul2 PE=1 SV=2	Cul2	nucleus;other cell component	0	16.277	10	8	14	7
Q03717	Potassium voltage-gated channel subfamily B member 1 OS=Mus musculus OX=10090 GN=Kcnb1 PE=1 SV=2	Kcnb1	plasma membrane;other membranes;ER/Golgi;other cell component	0	16.267	9	7	8	7
P61290	Proteasome activator complex subunit 3 OS=Mus musculus OX=10090 GN=Psme3 PE=1 SV=1	Psme3	cytosol;nucleus;other cell component	0	16.263	24	5	9	5
Q3TXX4	Vesicular glutamate transporter 1 OS=Mus musculus OX=10090 GN=Slc17a7 PE=1 SV=2	Slc17a7	other membranes;ER/Golgi;other cell component	0	16.261	8	6	12	6
Q80U58	Pumilio homolog 2 OS=Mus musculus OX=10090 GN=Pum2 PE=1 SV=2	Pum2	other membranes;cytosol;nucleus;other cell component	0	16.256	5	5	9	1
P35290	Ras-related protein Rab-24 OS=Mus musculus OX=10090 GN=Rab24 PE=1 SV=2	Rab24	other membranes;cytosol;other cytoplasmic organelle;other cell component	0	16.233	32	5	8	5
Q80YX1	Tenascin OS=Mus musculus OX=10090 GN=Tnc PE=1 SV=1	Tnc	non-structural extracellular;extracellular matrix	0	16.228	4	7	7	7
Q6PGB6	N-alpha-acetyltransferase 50 OS=Mus musculus OX=10090 GN=Naa50 PE=1 SV=1	Naa50	cytosol;nucleus;other cell component	0	16.227	28	7	9	7
Q60631	Growth factor receptor-bound protein 2 OS=Mus musculus OX=10090 GN=Grb2 PE=1 SV=1	Grb2	plasma membrane;other membranes;cytosol;ER/Golgi;nucleus;other cytoplasmic organelle;other cell component	0	16.225	22	4	8	4
Q9D824	Pre-mRNA 3'-end-processing factor FIP1 OS=Mus musculus OX=10090 GN=Fip1l1 PE=1 SV=1	Fip1l1	nucleus	0	16.205	11	5	9	5
Q9JKN6	RNA-binding protein Nova-1 OS=Mus musculus OX=10090 GN=Nova1 PE=1 SV=2	Nova1	nucleus;other cell component	0	16.174	15	6	11	6
Q69ZF3	Non-lysosomal glucosylceramidase OS=Mus musculus OX=10090 GN=Gba2 PE=1 SV=2	Gba2	other membranes;cytosol;ER/Golgi	0	16.096	10	6	7	6
P17225	Polypyrimidine tract-binding protein 1 OS=Mus musculus OX=10090 GN=Ptbp1 PE=1 SV=2	Ptbp1	nucleus;other cell component	0	16.075	13	4	4	3
P59114	mRNA (2'-O-methyladenosine-N(6)-)-methyltransferase OS=Mus musculus OX=10090 GN=Pcif1 PE=1 SV=1	Pcif1	non-structural extracellular;cytoskeleton;nucleus	0	16.041	7	4	4	4
P70288	Histone deacetylase 2 OS=Mus musculus OX=10090 GN=Hdac2 PE=1 SV=1	Hdac2	nucleus;other cell component	0	16.036	19	7	9	7
Q8VE97	Serine/arginine-rich splicing factor 4 OS=Mus musculus OX=10090 GN=Srsf4 PE=2 SV=1	Srsf4	nucleus	0	16.033	8	4	10	2
Q99LX0	Protein/nucleic acid deglycase DJ-1 OS=Mus musculus OX=10090 GN=Park7 PE=1 SV=1	Park7	plasma membrane;other membranes;cytosol;mitochondrion;ER/Golgi;nucleus;other cell component	0	16.012	28	5	8	5
P51410	60S ribosomal protein L9 OS=Mus musculus OX=10090 GN=Rpl9 PE=2 SV=2	Rpl9	cytosol;translational apparatus;other cell component	0	15.986	26	4	6	4
A2A699	Protein FAM171A2 OS=Mus musculus OX=10090 GN=Fam171a2 PE=1 SV=1	Fam171a2	other membranes	0	15.983	15	8	12	8
Q9QZ06	Toll-interacting protein OS=Mus musculus OX=10090 GN=Tollip PE=1 SV=1	Tollip	nucleus;other cell component	0	15.981	39	8	13	8
Q61390	T-complex protein 1 subunit zeta-2 OS=Mus musculus OX=10090 GN=Cct6b PE=1 SV=4	Cct6b	cytosol	0	15.97	7	4	5	1
Q60870	Receptor expression-enhancing protein 5 OS=Mus musculus OX=10090 GN=Reep5 PE=1 SV=1	Reep5	other membranes;ER/Golgi	0	15.97	14	5	10	5
Q91VK4	Integral membrane protein 2C OS=Mus musculus OX=10090 GN=Itm2c PE=1 SV=2	Itm2c	plasma membrane;other membranes;ER/Golgi;other cytoplasmic organelle;other cell component	0	15.889	27	4	6	4
P47934	Carnitine O-acetyltransferase OS=Mus musculus OX=10090 GN=Crat PE=1 SV=3	Crat	other membranes;mitochondrion;ER/Golgi;other cytoplasmic organelle	0	15.87	12	6	8	6
Q6P5B0	RRP12-like protein OS=Mus musculus OX=10090 GN=Rrp12 PE=1 SV=1	Rrp12	plasma membrane;other membranes;cytosol;nucleus;other cell component	0	15.857	8	6	6	6
Q6ZQK5	Arf-GAP with coiled-coil, ANK repeat and PH domain-containing protein 2 OS=Mus musculus OX=10090 GN=Acap2 PE=1 SV=2	Acap2	other membranes;other cytoplasmic organelle;other cell component	0	15.83	9	5	9	5
Q8R050	Eukaryotic peptide chain release factor GTP-binding subunit ERF3A OS=Mus musculus OX=10090 GN=Gspt1 PE=1 SV=2	Gspt1	cytosol;other cell component	0	15.824	12	6	10	6
Q8BH04	Phosphoenolpyruvate carboxykinase [GTP], mitochondrial OS=Mus musculus OX=10090 GN=Pck2 PE=1 SV=1	Pck2	cytosol	0	15.82	15	7	9	7
Q6NXK7	Inactive dipeptidyl peptidase 10 OS=Mus musculus OX=10090 GN=Dpp10 PE=1 SV=1	Dpp10	plasma membrane;other membranes	0	15.801	10	8	11	8
P70195	Proteasome subunit beta type-7 OS=Mus musculus OX=10090 GN=Psmb7 PE=1 SV=1	Psmb7	cytosol;nucleus;other cell component	0	15.78	16	4	10	4
Q8R0J7	Vacuolar protein sorting-associated protein 37B OS=Mus musculus OX=10090 GN=Vps37b PE=1 SV=1	Vps37b	plasma membrane;other membranes;other cytoplasmic organelle;other cell component	0	15.772	16	3	6	3
Q6DFW4	Nucleolar protein 58 OS=Mus musculus OX=10090 GN=Nop58 PE=1 SV=1	Nop58	cytosol;nucleus;other cell component	0	15.768	15	6	10	6
O55125	Protein NipSnap homolog 1 OS=Mus musculus OX=10090 GN=Nipsnap1 PE=1 SV=1	Nipsnap1	plasma membrane;other membranes;mitochondrion	0	15.752	26	7	14	7
P10833	Ras-related protein R-Ras OS=Mus musculus OX=10090 GN=Rras PE=1 SV=1	Rras	plasma membrane;other membranes;cytosol	0	15.735	25	4	7	2
Q61616	D(1A) dopamine receptor OS=Mus musculus OX=10090 GN=Drd1 PE=1 SV=2	Drd1	plasma membrane;other membranes;ER/Golgi;nucleus;other cell component	0	15.725	10	3	6	3
O55022	Membrane-associated progesterone receptor component 1 OS=Mus musculus OX=10090 GN=Pgrmc1 PE=1 SV=4	Pgrmc1	other membranes;mitochondrion;ER/Golgi;other cell component	0	15.725	55	8	12	7
P14869	60S acidic ribosomal protein P0 OS=Mus musculus OX=10090 GN=Rplp0 PE=1 SV=3	Rplp0	other membranes;cytosol;ER/Golgi;translational apparatus;nucleus;other cell component	0	15.716	20	6	11	6
Q924K8	Metastasis-associated protein MTA3 OS=Mus musculus OX=10090 GN=Mta3 PE=1 SV=1	Mta3	nucleus;other cell component	0	15.716	11	5	6	1
Q8BMG7	Rab3 GTPase-activating protein non-catalytic subunit OS=Mus musculus OX=10090 GN=Rab3gap2 PE=1 SV=2	Rab3gap2	plasma membrane;other membranes;cytosol;other cell component	0	15.706	9	9	10	9
O08715	A-kinase anchor protein 1, mitochondrial OS=Mus musculus OX=10090 GN=Akap1 PE=1 SV=4	Akap1	plasma membrane;other membranes;mitochondrion;ER/Golgi;other cell component	0	15.687	14	6	8	6
Q9JMH6	Thioredoxin reductase 1, cytoplasmic OS=Mus musculus OX=10090 GN=Txnrd1 PE=1 SV=3	Txnrd1	cytosol;nucleus;other cell component	0	15.684	15	6	8	6
O88998	Noelin OS=Mus musculus OX=10090 GN=Olfm1 PE=1 SV=1	Olfm1	non-structural extracellular;plasma membrane;other membranes;ER/Golgi;other cell component	0	15.679	10	4	5	4
P63028	Translationally-controlled tumor protein OS=Mus musculus OX=10090 GN=Tpt1 PE=1 SV=1	Tpt1	cytosol;cytoskeleton;nucleus;other cytoplasmic organelle;other cell component	0	15.677	24	4	5	4
P62305	Small nuclear ribonucleoprotein E OS=Mus musculus OX=10090 GN=Snrpe PE=1 SV=1	Snrpe	cytosol;nucleus;other cell component	0	15.67	58	4	9	4
Q8VDQ1	Prostaglandin reductase 2 OS=Mus musculus OX=10090 GN=Ptgr2 PE=1 SV=2	Ptgr2	cytosol	0	15.666	26	6	8	6
O35066	Kinesin-like protein KIF3C OS=Mus musculus OX=10090 GN=Kif3c PE=1 SV=3	Kif3c	other membranes;cytosol;cytoskeleton;ER/Golgi;other cell component	0	15.642	7	6	8	2
Q922P9	Putative oxidoreductase GLYR1 OS=Mus musculus OX=10090 GN=Glyr1 PE=1 SV=1	Glyr1	cytosol;nucleus;other cell component	0	15.638	13	5	7	5
P46664	Adenylosuccinate synthetase isozyme 2 OS=Mus musculus OX=10090 GN=Adss2 PE=1 SV=2	Adss2	plasma membrane;other membranes;cytosol;mitochondrion;other cell component	0	15.627	14	5	10	5
Q9DCZ4	MICOS complex subunit Mic26 OS=Mus musculus OX=10090 GN=Apoo PE=1 SV=2	Apoo	non-structural extracellular;other membranes;cytosol;mitochondrion;ER/Golgi	0	15.625	18	3	9	3
Q9CQJ8	NADH dehydrogenase [ubiquinone] 1 beta subcomplex subunit 9 OS=Mus musculus OX=10090 GN=Ndufb9 PE=1 SV=3	Ndufb9	other membranes;mitochondrion	0	15.615	43	5	11	5
P29758	Ornithine aminotransferase, mitochondrial OS=Mus musculus OX=10090 GN=Oat PE=1 SV=1	Oat	mitochondrion;nucleus;other cell component	0	15.602	10	3	5	3
P23506	Protein-L-isoaspartate(D-aspartate) O-methyltransferase OS=Mus musculus OX=10090 GN=Pcmt1 PE=1 SV=3	Pcmt1	non-structural extracellular;plasma membrane;other membranes;cytosol;other cell component	0	15.598	19	5	7	5
Q9D0T1	NHP2-like protein 1 OS=Mus musculus OX=10090 GN=Snu13 PE=1 SV=4	Snu13	plasma membrane;other membranes;nucleus;other cell component	0	15.581	24	3	5	3
Q9D0G0	28S ribosomal protein S30, mitochondrial OS=Mus musculus OX=10090 GN=Mrps30 PE=1 SV=1	Mrps30	mitochondrion;translational apparatus	0	15.557	23	7	8	7
Q93092	Transaldolase OS=Mus musculus OX=10090 GN=Taldo1 PE=1 SV=2	Taldo1	cytosol;other cell component	0	15.544	15	7	12	7
Q810J8	Zinc finger FYVE domain-containing protein 1 OS=Mus musculus OX=10090 GN=Zfyve1 PE=1 SV=2	Zfyve1	other membranes;mitochondrion;ER/Golgi;other cytoplasmic organelle;other cell component	0	15.536	8	5	5	5
P54071	Isocitrate dehydrogenase [NADP], mitochondrial OS=Mus musculus OX=10090 GN=Idh2 PE=1 SV=3	Idh2	cytosol;other cytoplasmic organelle	0	15.533	20	8	12	7
Q9WTU6	Mitogen-activated protein kinase 9 OS=Mus musculus OX=10090 GN=Mapk9 PE=1 SV=2	Mapk9	cytosol;mitochondrion;nucleus;other cell component	0	15.529	16	6	6	2
Q8BJ71	Nuclear pore complex protein Nup93 OS=Mus musculus OX=10090 GN=Nup93 PE=1 SV=1	Nup93	other membranes;nucleus	0	15.523	9	8	8	8
Q3TC72	Fumarylacetoacetate hydrolase domain-containing protein 2A OS=Mus musculus OX=10090 GN=Fahd2 PE=1 SV=1	Fahd2		0	15.497	20	5	6	5
Q9CZP5	Mitochondrial chaperone BCS1 OS=Mus musculus OX=10090 GN=Bcs1l PE=1 SV=1	Bcs1l	other membranes;mitochondrion	0	15.487	13	5	7	5
Q61481	Calcium/calmodulin-dependent 3',5'-cyclic nucleotide phosphodiesterase 1A OS=Mus musculus OX=10090 GN=Pde1a PE=1 SV=3	Pde1a	nucleus;other cell component	0	15.466	13	5	9	3
Q6PCN3	Tau-tubulin kinase 1 OS=Mus musculus OX=10090 GN=Ttbk1 PE=1 SV=3	Ttbk1	cytosol;cytoskeleton;nucleus;other cell component	0	15.454	9	7	9	6
Q8BVQ5	Protein phosphatase methylesterase 1 OS=Mus musculus OX=10090 GN=Ppme1 PE=1 SV=5	Ppme1		0	15.449	18	6	7	6
Q80XU3	Nuclear ubiquitous casein and cyclin-dependent kinase substrate 1 OS=Mus musculus OX=10090 GN=Nucks1 PE=1 SV=1	Nucks1	nucleus;other cell component	0	15.43	23	4	6	4
Q5SW19	Clustered mitochondria protein homolog OS=Mus musculus OX=10090 GN=Cluh PE=1 SV=2	Cluh	other cell component	0	15.428	7	8	10	8
P50096	Inosine-5'-monophosphate dehydrogenase 1 OS=Mus musculus OX=10090 GN=Impdh1 PE=1 SV=2	Impdh1	cytosol;nucleus;other cell component	0	15.424	14	6	8	5
Q9D6Y9	1,4-alpha-glucan-branching enzyme OS=Mus musculus OX=10090 GN=Gbe1 PE=1 SV=1	Gbe1	other cell component	0	15.423	9	6	11	6
Q8BMF3	NADP-dependent malic enzyme, mitochondrial OS=Mus musculus OX=10090 GN=Me3 PE=1 SV=2	Me3	mitochondrion	0	15.417	11	6	9	5
Q8BXJ2	Transcriptional-regulating factor 1 OS=Mus musculus OX=10090 GN=Trerf1 PE=1 SV=1	Trerf1	cytosol;nucleus;other cell component	0	15.401	6	5	5	5
Q80VP1	Epsin-1 OS=Mus musculus OX=10090 GN=Epn1 PE=1 SV=3	Epn1	plasma membrane;other membranes;cytosol;nucleus;other cytoplasmic organelle;other cell component	0	15.385	10	6	8	6
Q9D666	SUN domain-containing protein 1 OS=Mus musculus OX=10090 GN=Sun1 PE=1 SV=2	Sun1	other membranes;nucleus;other cell component	0	15.381	7	5	8	4
Q8K3X4	Probable E3 ubiquitin-protein ligase IRF2BPL OS=Mus musculus OX=10090 GN=Irf2bpl PE=1 SV=1	Irf2bpl	nucleus	0	15.38	9	5	6	5
Q9JK48	Endophilin-B1 OS=Mus musculus OX=10090 GN=Sh3glb1 PE=1 SV=1	Sh3glb1	other membranes;cytosol;mitochondrion;ER/Golgi;other cytoplasmic organelle;other cell component	0	15.372	13	5	8	4
Q9D328	Transmembrane protein 35A OS=Mus musculus OX=10090 GN=Tmem35a PE=1 SV=1	Tmem35a	other membranes;other cytoplasmic organelle;other cell component	0	15.362	13	4	7	4
Q8R3S6	Exocyst complex component 1 OS=Mus musculus OX=10090 GN=Exoc1 PE=1 SV=4	Exoc1	plasma membrane;other membranes;other cell component	0	15.347	8	7	7	7
Q9R226	KH domain-containing, RNA-binding, signal transduction-associated protein 3 OS=Mus musculus OX=10090 GN=Khdrbs3 PE=1 SV=1	Khdrbs3	nucleus;other cell component	0	15.311	19	7	15	3
P62315	Small nuclear ribonucleoprotein Sm D1 OS=Mus musculus OX=10090 GN=Snrpd1 PE=1 SV=1	Snrpd1	cytosol;nucleus;other cell component	0	15.292	37	4	10	4
Q8BGH4	Receptor expression-enhancing protein 1 OS=Mus musculus OX=10090 GN=Reep1 PE=1 SV=1	Reep1	other membranes;cytoskeleton;mitochondrion;ER/Golgi;other cell component	0	15.285	33	5	9	5
Q6Y7W8	GRB10-interacting GYF protein 2 OS=Mus musculus OX=10090 GN=Gigyf2 PE=1 SV=2	Gigyf2	other membranes;cytosol;ER/Golgi;other cytoplasmic organelle;other cell component	0	15.278	5	5	5	4
Q8R127	Saccharopine dehydrogenase-like oxidoreductase OS=Mus musculus OX=10090 GN=Sccpdh PE=1 SV=1	Sccpdh	plasma membrane;other membranes;other cell component	0	15.256	18	7	10	7
Q9DBP5	UMP-CMP kinase OS=Mus musculus OX=10090 GN=Cmpk1 PE=1 SV=1	Cmpk1	nucleus;other cell component	0	15.241	30	5	6	5
Q9CWE0	Mitochondrial fission regulator 1-like OS=Mus musculus OX=10090 GN=Mtfr1l PE=1 SV=1	Mtfr1l	mitochondrion	0	15.226	28	5	9	5
E9Q5C9	Nucleolar and coiled-body phosphoprotein 1 OS=Mus musculus OX=10090 GN=Nolc1 PE=1 SV=1	Nolc1	nucleus;other cell component	0	15.22	12	8	11	8
Q9D0S9	Histidine triad nucleotide-binding protein 2, mitochondrial OS=Mus musculus OX=10090 GN=Hint2 PE=1 SV=1	Hint2	mitochondrion;nucleus;other cell component	0	15.215	42	5	6	5
O35682	Myeloid-associated differentiation marker OS=Mus musculus OX=10090 GN=Myadm PE=1 SV=2	Myadm	plasma membrane;other membranes;cytoskeleton;other cell component	0	15.194	10	3	10	3
Q3USB7	Inactive phospholipase C-like protein 1 OS=Mus musculus OX=10090 GN=Plcl1 PE=1 SV=3	Plcl1	plasma membrane;other membranes;other cell component	0	15.162	10	6	8	6
S4R1M9	Oxysterol-binding protein-related protein 10 OS=Mus musculus OX=10090 GN=Osbpl10 PE=1 SV=1	Osbpl10	other membranes;cytosol;cytoskeleton;other cell component	0	15.143	5	3	4	3
Q9Z0U1	Tight junction protein ZO-2 OS=Mus musculus OX=10090 GN=Tjp2 PE=1 SV=2	Tjp2	plasma membrane;other membranes;nucleus;other cell component	0	15.137	6	6	10	6
Q9QZB1	Regulator of G-protein signaling 20 OS=Mus musculus OX=10090 GN=Rgs20 PE=1 SV=1	Rgs20	other membranes;ER/Golgi;nucleus;other cell component	0	15.132	18	4	7	3
Q8VEE4	Replication protein A 70 kDa DNA-binding subunit OS=Mus musculus OX=10090 GN=Rpa1 PE=1 SV=1	Rpa1	nucleus;other cell component	0	15.113	8	3	5	3
Q9CQU5	ZW10 interactor OS=Mus musculus OX=10090 GN=Zwint PE=1 SV=1	Zwint	cytosol;nucleus;other cell component	0	15.112	15	3	6	3
Q69ZW3	EH domain-binding protein 1 OS=Mus musculus OX=10090 GN=Ehbp1 PE=1 SV=3	Ehbp1	plasma membrane;other membranes;cytosol;cytoskeleton;nucleus;other cytoplasmic organelle	0	15.101	7	7	9	6
P31230	Aminoacyl tRNA synthase complex-interacting multifunctional protein 1 OS=Mus musculus OX=10090 GN=Aimp1 PE=1 SV=2	Aimp1	non-structural extracellular;cytosol;ER/Golgi;nucleus;other cell component	0	15.093	22	5	9	5
Q3UHX2	28 kDa heat- and acid-stable phosphoprotein OS=Mus musculus OX=10090 GN=Pdap1 PE=1 SV=1	Pdap1	non-structural extracellular;plasma membrane;other membranes;cytosol	0	15.049	33	6	9	6
Q9QYB1	Chloride intracellular channel protein 4 OS=Mus musculus OX=10090 GN=Clic4 PE=1 SV=3	Clic4	plasma membrane;other membranes;cytosol;cytoskeleton;mitochondrion;nucleus;other cell component	0	15.046	40	7	9	7
Q91YE6	Importin-9 OS=Mus musculus OX=10090 GN=Ipo9 PE=1 SV=3	Ipo9	cytosol;nucleus;other cell component	0	15.038	9	6	7	6
O88196	E3 ubiquitin-protein ligase TTC3 OS=Mus musculus OX=10090 GN=Ttc3 PE=1 SV=2	Ttc3	cytosol;ER/Golgi;nucleus;other cytoplasmic organelle	0	15.011	5	7	10	7
Q9DCL8	Protein phosphatase inhibitor 2 OS=Mus musculus OX=10090 GN=Ppp1r2 PE=1 SV=3	Ppp1r2	other cell component	0	14.99	24	6	7	6
Q8JZP9	GAS2-like protein 1 OS=Mus musculus OX=10090 GN=Gas2l1 PE=1 SV=1	Gas2l1	cytoskeleton;other cell component	0	14.986	6	2	6	2
Q61292	Laminin subunit beta-2 OS=Mus musculus OX=10090 GN=Lamb2 PE=1 SV=2	Lamb2	non-structural extracellular;extracellular matrix;other cell component	0	14.983	6	7	8	7
Q8R1I1	Cytochrome b-c1 complex subunit 9 OS=Mus musculus OX=10090 GN=Uqcr10 PE=1 SV=1	Uqcr10	other membranes;mitochondrion	0	14.974	56	4	6	4
Q91VT4	Carbonyl reductase family member 4 OS=Mus musculus OX=10090 GN=Cbr4 PE=1 SV=2	Cbr4	mitochondrion;other cell component	0	14.948	11	2	3	2
P49442	Inositol polyphosphate 1-phosphatase OS=Mus musculus OX=10090 GN=Inpp1 PE=1 SV=2	Inpp1		0	14.943	17	5	13	5
P81122	Insulin receptor substrate 2 OS=Mus musculus OX=10090 GN=Irs2 PE=1 SV=2	Irs2	plasma membrane;other membranes;cytosol;other cell component	0	14.936	7	6	8	6
Q80UM3	N-alpha-acetyltransferase 15, NatA auxiliary subunit OS=Mus musculus OX=10090 GN=Naa15 PE=1 SV=1	Naa15	cytosol;nucleus;other cell component	0	14.934	9	5	10	5
Q9CQI3	Glia maturation factor beta OS=Mus musculus OX=10090 GN=Gmfb PE=1 SV=3	Gmfb		0	14.905	34	5	5	5
P70122	Ribosome maturation protein SBDS OS=Mus musculus OX=10090 GN=Sbds PE=1 SV=4	Sbds	cytosol;cytoskeleton;nucleus;other cell component	0	14.899	25	6	7	6
Q9Z0H3	SWI/SNF-related matrix-associated actin-dependent regulator of chromatin subfamily B member 1 OS=Mus musculus OX=10090 GN=Smarcb1 PE=1 SV=1	Smarcb1	nucleus;other cell component	0	14.891	13	3	5	3
Q6PDL0	Cytoplasmic dynein 1 light intermediate chain 2 OS=Mus musculus OX=10090 GN=Dync1li2 PE=1 SV=2	Dync1li2	cytoskeleton;other cytoplasmic organelle;other cell component	0	14.872	13	5	5	5
Q5SYD0	Unconventional myosin-Id OS=Mus musculus OX=10090 GN=Myo1d PE=1 SV=1	Myo1d	plasma membrane;other membranes;cytosol;cytoskeleton;ER/Golgi;other cytoplasmic organelle;other cell component	0	14.868	8	9	11	9
Q6ZWU9	40S ribosomal protein S27 OS=Mus musculus OX=10090 GN=Rps27 PE=1 SV=3	Rps27	cytosol;translational apparatus;nucleus;other cell component	0	14.868	40	5	6	3
P52912	Nucleolysin TIA-1 OS=Mus musculus OX=10090 GN=Tia1 PE=1 SV=1	Tia1	cytosol;nucleus;other cell component	0	14.868	25	6	6	3
P57784	U2 small nuclear ribonucleoprotein A' OS=Mus musculus OX=10090 GN=Snrpa1 PE=1 SV=2	Snrpa1	nucleus	0	14.853	27	4	5	4
Q8VBV7	COP9 signalosome complex subunit 8 OS=Mus musculus OX=10090 GN=Cops8 PE=1 SV=1	Cops8	cytosol;nucleus;other cell component	0	14.84	29	4	9	4
Q9D6J6	NADH dehydrogenase [ubiquinone] flavoprotein 2, mitochondrial OS=Mus musculus OX=10090 GN=Ndufv2 PE=1 SV=2	Ndufv2	other membranes;mitochondrion	0	14.832	21	4	8	4
Q9CQZ5	NADH dehydrogenase [ubiquinone] 1 alpha subcomplex subunit 6 OS=Mus musculus OX=10090 GN=Ndufa6 PE=1 SV=1	Ndufa6	other membranes;mitochondrion	0	14.806	40	6	11	6
Q9Z2C4	Myotubularin-related protein 1 OS=Mus musculus OX=10090 GN=Mtmr1 PE=1 SV=1	Mtmr1	plasma membrane;other membranes;other cell component	0	14.806	7	5	9	5
Q8BJY1	26S proteasome non-ATPase regulatory subunit 5 OS=Mus musculus OX=10090 GN=Psmd5 PE=1 SV=4	Psmd5	other cell component	0	14.761	17	6	11	6
P60824	Cold-inducible RNA-binding protein OS=Mus musculus OX=10090 GN=Cirbp PE=1 SV=1	Cirbp	nucleus;other cell component	0	14.758	35	6	10	6
Q64516	Glycerol kinase OS=Mus musculus OX=10090 GN=Gk PE=1 SV=2	Gk	other membranes;cytosol;mitochondrion;nucleus	0	14.758	12	6	10	6
Q9WUA6	RAC-gamma serine/threonine-protein kinase OS=Mus musculus OX=10090 GN=Akt3 PE=1 SV=1	Akt3	plasma membrane;other membranes;nucleus;other cell component	0	14.734	10	4	8	2
Q5SFM8	RNA-binding protein 27 OS=Mus musculus OX=10090 GN=Rbm27 PE=1 SV=3	Rbm27	nucleus;other cell component	0	14.717	10	8	8	7
Q6PE01	U5 small nuclear ribonucleoprotein 40 kDa protein OS=Mus musculus OX=10090 GN=Snrnp40 PE=1 SV=1	Snrnp40	cytosol;nucleus	0	14.704	22	6	7	6
Q64378	Peptidyl-prolyl cis-trans isomerase FKBP5 OS=Mus musculus OX=10090 GN=Fkbp5 PE=1 SV=1	Fkbp5	cytosol;nucleus;other cell component	0	14.693	9	3	5	3
Q9D1L0	Coiled-coil-helix-coiled-coil-helix domain-containing protein 2 OS=Mus musculus OX=10090 GN=Chchd2 PE=2 SV=1	Chchd2	mitochondrion;nucleus	0	14.677	31	4	7	4
Q61543	Golgi apparatus protein 1 OS=Mus musculus OX=10090 GN=Glg1 PE=1 SV=1	Glg1	extracellular matrix;plasma membrane;other membranes;cytoskeleton;ER/Golgi;other cell component	0	14.661	4	4	7	4
Q69ZS8	Kazrin OS=Mus musculus OX=10090 GN=Kazn PE=1 SV=2	Kazn	plasma membrane;cytosol;cytoskeleton;nucleus;other cell component	0	14.656	5	3	5	3
Q80ZS3	28S ribosomal protein S26, mitochondrial OS=Mus musculus OX=10090 GN=Mrps26 PE=1 SV=1	Mrps26	mitochondrion;translational apparatus;nucleus	0	14.64	23	4	7	4
Q9R0L7	A-kinase anchor protein 8-like OS=Mus musculus OX=10090 GN=Akap8l PE=1 SV=1	Akap8l	nucleus;other cell component	0	14.625	8	5	7	5
Q80TP3	E3 ubiquitin-protein ligase UBR5 OS=Mus musculus OX=10090 GN=Ubr5 PE=1 SV=2	Ubr5	cytosol;nucleus;other cell component	0	14.577	3	4	4	4
Q8K341	Alpha-tubulin N-acetyltransferase 1 OS=Mus musculus OX=10090 GN=Atat1 PE=1 SV=1	Atat1	plasma membrane;other membranes;cytosol;cytoskeleton;ER/Golgi;other cell component	0	14.576	21	7	9	7
P61202	COP9 signalosome complex subunit 2 OS=Mus musculus OX=10090 GN=Cops2 PE=1 SV=1	Cops2	nucleus;other cell component	0	14.554	8	4	7	4
Q9CZU3	Exosome RNA helicase MTR4 OS=Mus musculus OX=10090 GN=Mtrex PE=1 SV=1	Mtrex	nucleus	0	14.543	9	8	8	8
Q5XJY5	Coatomer subunit delta OS=Mus musculus OX=10090 GN=Arcn1 PE=1 SV=2	Arcn1	other membranes;cytosol;ER/Golgi	0	14.538	13	6	8	6
Q8BG40	Katanin p80 WD40 repeat-containing subunit B1 OS=Mus musculus OX=10090 GN=Katnb1 PE=1 SV=1	Katnb1	plasma membrane;other membranes;cytosol;cytoskeleton;other cell component	0	14.528	7	4	5	4
P62960	Y-box-binding protein 1 OS=Mus musculus OX=10090 GN=Ybx1 PE=1 SV=3	Ybx1	non-structural extracellular;other membranes;cytosol;nucleus;other cell component	0	14.515	23	4	7	4
Q60972	Histone-binding protein RBBP4 OS=Mus musculus OX=10090 GN=Rbbp4 PE=1 SV=5	Rbbp4	cytosol;nucleus;other cell component	0	14.492	21	7	9	3
Q3UYC0	Protein phosphatase 1H OS=Mus musculus OX=10090 GN=Ppm1h PE=1 SV=1	Ppm1h	nucleus;other cell component	0	14.486	21	6	7	6
O88643	Serine/threonine-protein kinase PAK 1 OS=Mus musculus OX=10090 GN=Pak1 PE=1 SV=1	Pak1	plasma membrane;other membranes;cytosol;cytoskeleton;nucleus;other cell component	0	14.452	10	5	6	3
Q8BNY6	Neuronal calcium sensor 1 OS=Mus musculus OX=10090 GN=Ncs1 PE=1 SV=3	Ncs1	plasma membrane;other membranes;cytosol;ER/Golgi;other cell component	0	14.429	28	4	8	4
P62900	60S ribosomal protein L31 OS=Mus musculus OX=10090 GN=Rpl31 PE=1 SV=1	Rpl31	cytosol;translational apparatus;nucleus;other cell component	0	14.428	40	5	9	5
Q922Q4	Pyrroline-5-carboxylate reductase 2 OS=Mus musculus OX=10090 GN=Pycr2 PE=1 SV=1	Pycr2	mitochondrion	0	14.413	24	7	9	7
Q80U72	Protein scribble homolog OS=Mus musculus OX=10090 GN=Scrib PE=1 SV=2	Scrib	plasma membrane;other membranes;cytosol;nucleus;other cell component	0	14.41	6	8	11	8
Q9DBR0	A-kinase anchor protein 8 OS=Mus musculus OX=10090 GN=Akap8 PE=1 SV=1	Akap8	mitochondrion;ER/Golgi;nucleus;other cell component	0	14.404	5	4	4	4
Q148V7	RAB11-binding protein RELCH OS=Mus musculus OX=10090 GN=Relch PE=1 SV=1	Relch	ER/Golgi;other cytoplasmic organelle	0	14.385	9	7	7	7
Q6NVF0	Inositol polyphosphate 5-phosphatase OCRL OS=Mus musculus OX=10090 GN=Ocrl PE=1 SV=1	Ocrl	plasma membrane;other membranes;ER/Golgi;nucleus;other cytoplasmic organelle;other cell component	0	14.375	8	5	6	5
Q60692	Proteasome subunit beta type-6 OS=Mus musculus OX=10090 GN=Psmb6 PE=1 SV=3	Psmb6	cytosol;nucleus;other cell component	0	14.371	17	4	11	4
Q8BYK6	YTH domain-containing family protein 3 OS=Mus musculus OX=10090 GN=Ythdf3 PE=1 SV=2	Ythdf3	cytosol;other cell component	0	14.362	12	6	11	5
Q62415	Apoptosis-stimulating of p53 protein 1 OS=Mus musculus OX=10090 GN=Ppp1r13b PE=1 SV=2	Ppp1r13b	plasma membrane;other membranes;cytosol;nucleus;other cell component	0	14.358	8	7	8	7
Q9EPU4	Cleavage and polyadenylation specificity factor subunit 1 OS=Mus musculus OX=10090 GN=Cpsf1 PE=1 SV=1	Cpsf1	nucleus	0	14.354	6	6	8	6
P14131	40S ribosomal protein S16 OS=Mus musculus OX=10090 GN=Rps16 PE=1 SV=4	Rps16	cytosol;translational apparatus	0	14.338	28	5	9	5
P24270	Catalase OS=Mus musculus OX=10090 GN=Cat PE=1 SV=4	Cat	non-structural extracellular;plasma membrane;other membranes;cytosol;mitochondrion;ER/Golgi;other cytoplasmic organelle;other cell component	0	14.335	15	7	8	7
Q8CIG8	Protein arginine N-methyltransferase 5 OS=Mus musculus OX=10090 GN=Prmt5 PE=1 SV=3	Prmt5	cytosol;ER/Golgi;nucleus;other cell component	0	14.329	10	6	12	6
Q9JMG7	Hepatoma-derived growth factor-related protein 3 OS=Mus musculus OX=10090 GN=Hdgfl3 PE=1 SV=2	Hdgfl3	cytosol;nucleus;other cell component	0	14.322	27	5	7	4
O35250	Exocyst complex component 7 OS=Mus musculus OX=10090 GN=Exoc7 PE=1 SV=2	Exoc7	plasma membrane;other membranes;cytosol;cytoskeleton;other cell component	0	14.312	11	8	10	8
P23198	Chromobox protein homolog 3 OS=Mus musculus OX=10090 GN=Cbx3 PE=1 SV=2	Cbx3	cytoskeleton;nucleus;other cell component	0	14.287	14	2	5	1
P63213	Guanine nucleotide-binding protein G(I)/G(S)/G(O) subunit gamma-2 OS=Mus musculus OX=10090 GN=Gng2 PE=1 SV=2	Gng2	plasma membrane;other membranes;other cell component	0	14.286	55	5	15	5
Q505D1	Serine/threonine-protein phosphatase 6 regulatory ankyrin repeat subunit A OS=Mus musculus OX=10090 GN=Ankrd28 PE=1 SV=1	Ankrd28	nucleus	0	14.276	6	5	7	5
Q8BHC1	Ras-related protein Rab-39B OS=Mus musculus OX=10090 GN=Rab39b PE=1 SV=1	Rab39b	plasma membrane;other membranes;ER/Golgi;other cell component	0	14.273	9	3	15	1
O54781	SRSF protein kinase 2 OS=Mus musculus OX=10090 GN=Srpk2 PE=1 SV=2	Srpk2	cytosol;nucleus;other cell component	0	14.269	9	6	10	5
Q9Z2U0	Proteasome subunit alpha type-7 OS=Mus musculus OX=10090 GN=Psma7 PE=1 SV=1	Psma7	cytosol;nucleus;other cell component	0	14.26	28	5	9	5
Q6P3D0	U8 snoRNA-decapping enzyme OS=Mus musculus OX=10090 GN=Nudt16 PE=1 SV=1	Nudt16	nucleus;other cell component	0	14.247	27	5	7	4
P50153	Guanine nucleotide-binding protein G(I)/G(S)/G(O) subunit gamma-4 OS=Mus musculus OX=10090 GN=Gng4 PE=1 SV=1	Gng4	plasma membrane;other membranes;other cell component	0	14.247	52	3	4	3
P20060	Beta-hexosaminidase subunit beta OS=Mus musculus OX=10090 GN=Hexb PE=1 SV=2	Hexb	non-structural extracellular;other membranes;other cytoplasmic organelle;other cell component	0	14.234	12	5	8	5
P19001	Keratin, type I cytoskeletal 19 OS=Mus musculus OX=10090 GN=Krt19 PE=1 SV=1	Krt19	plasma membrane;other membranes;cytoskeleton;other cell component	0	14.233	20	6	8	2
Q4QQM4	Tumor protein p53-inducible protein 11 OS=Mus musculus OX=10090 GN=Trp53i11 PE=1 SV=1	Trp53i11	other membranes	0	14.23	14	3	3	3
P28028	Serine/threonine-protein kinase B-raf OS=Mus musculus OX=10090 GN=Braf PE=1 SV=3			0	14.174	13	9	11	7
Q3TWW8	Serine/arginine-rich splicing factor 6 OS=Mus musculus OX=10090 GN=Srsf6 PE=1 SV=1	Srsf6	nucleus	0	14.16	13	5	10	3
Q9QZE5	Coatomer subunit gamma-1 OS=Mus musculus OX=10090 GN=Copg1 PE=1 SV=1	Copg1	other membranes;cytosol;ER/Golgi	0	14.135	7	5	7	4
P18052	Receptor-type tyrosine-protein phosphatase alpha OS=Mus musculus OX=10090 GN=Ptpra PE=1 SV=3	Ptpra	plasma membrane;other membranes;other cell component	0	14.134	8	6	9	4
Q5GH67	XK-related protein 4 OS=Mus musculus OX=10090 GN=Xkr4 PE=1 SV=1	Xkr4	plasma membrane;other membranes	0	14.101	9	4	4	4
Q9CZM2	60S ribosomal protein L15 OS=Mus musculus OX=10090 GN=Rpl15 PE=1 SV=4	Rpl15	other membranes;cytosol;cytoskeleton;translational apparatus;nucleus	0	14.093	24	5	7	5
Q6PGC1	ATP-dependent RNA helicase DHX29 OS=Mus musculus OX=10090 GN=Dhx29 PE=1 SV=1	Dhx29	cytosol;translational apparatus	0	14.092	7	7	8	7
O08807	Peroxiredoxin-4 OS=Mus musculus OX=10090 GN=Prdx4 PE=1 SV=1	Prdx4	non-structural extracellular;cytosol;ER/Golgi;other cell component	0	14.09	18	4	10	2
Q68FE6	Rho family-interacting cell polarization regulator 1 OS=Mus musculus OX=10090 GN=Ripor1 PE=1 SV=2	Ripor1	other membranes;ER/Golgi;other cell component	0	14.086	5	4	4	4
Q9D1P4	Cysteine and histidine-rich domain-containing protein 1 OS=Mus musculus OX=10090 GN=Chordc1 PE=1 SV=1	Chordc1		0	14.081	21	5	9	5
Q5HZI2	C2 calcium-dependent domain-containing protein 4C OS=Mus musculus OX=10090 GN=C2cd4cC2CD4 family PE=1 SV=1	C2cd4c	cytosol	0	14.08	16	4	10	4
Q9DBT5	AMP deaminase 2 OS=Mus musculus OX=10090 GN=Ampd2 PE=1 SV=1	Ampd2	cytosol	0	14.071	10	8	9	8
Q920N7	Synaptotagmin-12 OS=Mus musculus OX=10090 GN=Syt12 PE=1 SV=1	Syt12	plasma membrane;other membranes;ER/Golgi;other cell component	0	14.067	15	6	11	6
Q99L43	Phosphatidate cytidylyltransferase 2 OS=Mus musculus OX=10090 GN=Cds2 PE=1 SV=1	Cds2	other membranes;ER/Golgi	0	14.051	16	5	8	5
Q8R164	Valacyclovir hydrolase OS=Mus musculus OX=10090 GN=Bphl PE=1 SV=1	Bphl	mitochondrion	0	14.049	25	6	8	6
Q9CX00	IST1 homolog OS=Mus musculus OX=10090 GN=Ist1 PE=1 SV=1	Ist1	non-structural extracellular;cytosol;cytoskeleton;ER/Golgi;nucleus;other cell component	0	14.032	15	5	9	5
Q9DBS1	Transmembrane protein 43 OS=Mus musculus OX=10090 GN=Tmem43 PE=1 SV=1	Tmem43	other membranes;ER/Golgi;nucleus	0	14.018	25	6	7	6
Q3TJZ6	Protein FAM98A OS=Mus musculus OX=10090 GN=Fam98a PE=1 SV=1	Fam98a	other cell component	0	14.016	9	5	5	2
Q9DCS2	Methyltransferase-like 26 OS=Mus musculus OX=10090 GN=Mettl26 PE=1 SV=1	Mettl26		0	14.013	16	2	4	2
Q9CQ92	Mitochondrial fission 1 protein OS=Mus musculus OX=10090 GN=Fis1 PE=1 SV=1	Fis1	other membranes;mitochondrion;ER/Golgi;other cytoplasmic organelle;other cell component	0	14.013	32	5	9	5
Q8CG50	Ras-related protein Rab-43 OS=Mus musculus OX=10090 GN=Rab43 PE=1 SV=1	Rab43	other membranes;ER/Golgi;other cell component	0	13.999	14	3	15	1
Q9D3P8	Plasminogen receptor (KT) OS=Mus musculus OX=10090 GN=Plgrkt PE=1 SV=1	Plgrkt	plasma membrane;other membranes	0	13.988	34	6	8	6
P35436	Glutamate receptor ionotropic, NMDA 2A OS=Mus musculus OX=10090 GN=Grin2a PE=1 SV=2	Grin2a	plasma membrane;other membranes;ER/Golgi;other cell component	0	13.979	5	5	6	5
Q99PL6	UBX domain-containing protein 6 OS=Mus musculus OX=10090 GN=Ubxn6 PE=1 SV=1	Ubxn6	other membranes;cytosol;cytoskeleton;nucleus;other cytoplasmic organelle;other cell component	0	13.971	18	6	9	6
Q99J36	THUMP domain-containing protein 1 OS=Mus musculus OX=10090 GN=Thumpd1 PE=1 SV=1	Thumpd1		0	13.953	16	5	9	5
Q9EPE9	Manganese-transporting ATPase 13A1 OS=Mus musculus OX=10090 GN=Atp13a1 PE=1 SV=2	Atp13a1	other membranes;ER/Golgi	0	13.933	6	7	8	7
Q9ERE2	Keratin, type II cuticular Hb1 OS=Mus musculus OX=10090 GN=Krt81 PE=2 SV=2	Krt81	cytoskeleton	0	13.933	7	5	5	4
O88952	Protein lin-7 homolog C OS=Mus musculus OX=10090 GN=Lin7c PE=1 SV=2	Lin7c	plasma membrane;other membranes;other cell component	0	13.914	25	5	9	1
A2AAE1	Transmembrane protein KIAA1109 OS=Mus musculus OX=10090 GN=Kiaa1109 PE=1 SV=4	Kiaa1109	other membranes;nucleus;other cell component	0	13.889	2	6	8	6
Q8BG32	26S proteasome non-ATPase regulatory subunit 11 OS=Mus musculus OX=10090 GN=Psmd11 PE=1 SV=3	Psmd11	other cell component	0	13.883	13	6	7	6
P97370	Sodium/potassium-transporting ATPase subunit beta-3 OS=Mus musculus OX=10090 GN=Atp1b3 PE=1 SV=1	Atp1b3	plasma membrane;other membranes;cytoskeleton;other cell component	0	13.883	24	5	7	5
P12787	Cytochrome c oxidase subunit 5A, mitochondrial OS=Mus musculus OX=10090 GN=Cox5a PE=1 SV=2	Cox5a	other membranes;mitochondrion	0	13.88	47	5	15	4
A2AQ19	RNA polymerase-associated protein RTF1 homolog OS=Mus musculus OX=10090 GN=Rtf1 PE=1 SV=1	Rtf1	nucleus	0	13.875	5	3	4	3
E9Q6P5	Tetratricopeptide repeat protein 7B OS=Mus musculus OX=10090 GN=Ttc7b PE=1 SV=1	Ttc7b	plasma membrane;other membranes;cytosol	0	13.868	8	5	8	5
A2BE28	Ribosomal biogenesis protein LAS1L OS=Mus musculus OX=10090 GN=Las1l PE=1 SV=1	Las1l	cytosol;nucleus;other cell component	0	13.856	6	3	4	3
Q65Z40	Wings apart-like protein homolog OS=Mus musculus OX=10090 GN=Wapl PE=1 SV=2	Wapl	nucleus;other cell component	0	13.852	7	6	6	6
Q924N4	Solute carrier family 12 member 6 OS=Mus musculus OX=10090 GN=Slc12a6 PE=1 SV=2	Slc12a6	plasma membrane;other membranes;other cell component	0	13.84	4	5	10	1
O88587	Catechol O-methyltransferase OS=Mus musculus OX=10090 GN=Comt PE=1 SV=2	Comt	plasma membrane;other membranes;cytosol;other cell component	0	13.827	31	5	6	5
Q6IFT4	Rho GTPase-activating protein 20 OS=Mus musculus OX=10090 GN=Arhgap20 PE=1 SV=1	Arhgap20		0	13.825	7	6	6	6
Q9QXB9	Developmentally-regulated GTP-binding protein 2 OS=Mus musculus OX=10090 GN=Drg2 PE=1 SV=1	Drg2	cytosol;nucleus;other cell component	0	13.812	12	4	8	4
Q8BFQ8	Glutamine amidotransferase-like class 1 domain-containing protein 1 OS=Mus musculus OX=10090 GN=Gatd1 PE=1 SV=1	Gatd1	non-structural extracellular	0	13.808	19	3	5	3
Q8R1X6	Spartin OS=Mus musculus OX=10090 GN=Spart PE=1 SV=1	Spart	plasma membrane;other membranes;cytosol;mitochondrion;other cell component	0	13.801	9	4	5	4
P00405	Cytochrome c oxidase subunit 2 OS=Mus musculus OX=10090 GN=Mtco2 PE=1 SV=1	Mtco2	other membranes;mitochondrion	0	13.799	24	6	21	6
Q9D1G5	Leucine-rich repeat-containing protein 57 OS=Mus musculus OX=10090 GN=Lrrc57 PE=1 SV=1	Lrrc57	other membranes	0	13.773	28	5	7	5
Q9DAS9	Guanine nucleotide-binding protein G(I)/G(S)/G(O) subunit gamma-12 OS=Mus musculus OX=10090 GN=Gng12 PE=1 SV=3	Gng12	plasma membrane;other membranes;cytoskeleton;other cell component	0	13.765	60	5	11	4
Q91VI7	Ribonuclease inhibitor OS=Mus musculus OX=10090 GN=Rnh1 PE=1 SV=1	Rnh1	non-structural extracellular;cytosol;nucleus	0	13.76	13	4	5	4
P54254	Ataxin-1 OS=Mus musculus OX=10090 GN=Atxn1 PE=1 SV=2	Atxn1	cytosol;nucleus;other cell component	0	13.754	14	7	13	7
P42125	Enoyl-CoA delta isomerase 1, mitochondrial OS=Mus musculus OX=10090 GN=Eci1 PE=1 SV=2	Eci1	mitochondrion	0	13.745	16	3	6	3
Q9CQN7	39S ribosomal protein L41, mitochondrial OS=Mus musculus OX=10090 GN=Mrpl41 PE=1 SV=1	Mrpl41	mitochondrion;translational apparatus;other cell component	0	13.74	39	5	7	5
P98200	Phospholipid-transporting ATPase IB OS=Mus musculus OX=10090 GN=Atp8a2 PE=1 SV=1	Atp8a2	plasma membrane;other membranes;ER/Golgi;nucleus;other cytoplasmic organelle;other cell component	0	13.724	5	6	8	3
Q9QUM9	Proteasome subunit alpha type-6 OS=Mus musculus OX=10090 GN=Psma6 PE=1 SV=1	Psma6	cytosol;cytoskeleton;nucleus;other cell component	0	13.713	30	7	10	7
P26043	Radixin OS=Mus musculus OX=10090 GN=Rdx PE=1 SV=3	Rdx	plasma membrane;other membranes;cytoskeleton;other cell component	0	13.692	11	7	7	3
Q8R2U0	Nucleoporin SEH1 OS=Mus musculus OX=10090 GN=Seh1l PE=2 SV=1	Seh1l	other membranes;nucleus;other cytoplasmic organelle;other cell component	0	13.69	16	5	7	5
P62812	Gamma-aminobutyric acid receptor subunit alpha-1 OS=Mus musculus OX=10090 GN=Gabra1 PE=1 SV=1	Gabra1	plasma membrane;other membranes;other cell component	0	13.687	18	7	13	4
Q9D1H6	NADH dehydrogenase [ubiquinone] 1 alpha subcomplex assembly factor 4 OS=Mus musculus OX=10090 GN=Ndufaf4 PE=1 SV=1	Ndufaf4	other membranes;mitochondrion	0	13.657	27	5	7	5
Q8K4P8	E3 ubiquitin-protein ligase HECW1 OS=Mus musculus OX=10090 GN=Hecw1 PE=1 SV=3	Hecw1	cytosol;other cell component	0	13.641	3	5	7	3
P36536	GTP-binding protein SAR1a OS=Mus musculus OX=10090 GN=Sar1a PE=1 SV=1	Sar1a	other membranes;cytosol;ER/Golgi	0	13.631	32	6	8	3
P13707	Glycerol-3-phosphate dehydrogenase [NAD(+)], cytoplasmic OS=Mus musculus OX=10090 GN=Gpd1 PE=1 SV=3	Gpd1	cytosol;other cell component	0	13.619	14	6	10	4
E9PYL2	Proline-rich protein 12 OS=Mus musculus OX=10090 GN=Prr12 PE=1 SV=1	Prr12	nucleus;other cell component	0	13.594	5	5	7	5
B2RXC1	Trafficking protein particle complex subunit 11 OS=Mus musculus OX=10090 GN=Trappc11 PE=1 SV=1	Trappc11	ER/Golgi;other cell component	0	13.582	5	4	4	4
Q8R2R9	AP-3 complex subunit mu-2 OS=Mus musculus OX=10090 GN=Ap3m2 PE=1 SV=1	Ap3m2	other membranes;ER/Golgi;other cell component	0	13.57	19	5	6	5
P63242	Eukaryotic translation initiation factor 5A-1 OS=Mus musculus OX=10090 GN=Eif5a PE=1 SV=2	Eif5a	other membranes;ER/Golgi;nucleus;other cell component	0	13.562	41	4	5	4
G3X9K3	Brefeldin A-inhibited guanine nucleotide-exchange protein 1 OS=Mus musculus OX=10090 GN=Arfgef1 PE=1 SV=1	Arfgef1	other membranes;cytosol;ER/Golgi;nucleus;other cell component	0	13.56	6	8	11	5
O09131	Glutathione S-transferase omega-1 OS=Mus musculus OX=10090 GN=Gsto1 PE=1 SV=2	Gsto1	extracellular matrix;other membranes;cytosol;nucleus;other cell component	0	13.559	12	3	6	3
Q5H8C4	Vacuolar protein sorting-associated protein 13A OS=Mus musculus OX=10090 GN=Vps13a PE=1 SV=1	Vps13a	other membranes;cytoskeleton;mitochondrion;ER/Golgi;other cytoplasmic organelle;other cell component	0	13.552	2	4	4	4
Q9R1E0	Forkhead box protein O1 OS=Mus musculus OX=10090 GN=Foxo1 PE=1 SV=2	Foxo1	cytosol;nucleus;other cell component	0	13.551	10	4	5	4
P62317	Small nuclear ribonucleoprotein Sm D2 OS=Mus musculus OX=10090 GN=Snrpd2 PE=1 SV=1	Snrpd2	cytosol;nucleus;other cell component	0	13.53	32	4	8	4
Q8BUK6	Protein Hook homolog 3 OS=Mus musculus OX=10090 GN=Hook3 PE=1 SV=2	Hook3	other membranes;cytosol;cytoskeleton;ER/Golgi;other cell component	0	13.529	9	5	6	5
Q91YD9	Neural Wiskott-Aldrich syndrome protein OS=Mus musculus OX=10090 GN=Wasl PE=1 SV=1	Wasl	other membranes;cytosol;cytoskeleton;ER/Golgi;nucleus;other cell component	0	13.508	18	6	10	6
Q8BK64	Activator of 90 kDa heat shock protein ATPase homolog 1 OS=Mus musculus OX=10090 GN=Ahsa1 PE=1 SV=2	Ahsa1	cytosol;ER/Golgi;other cell component	0	13.501	22	7	10	7
P10639	Thioredoxin OS=Mus musculus OX=10090 GN=Txn PE=1 SV=3	Txn	non-structural extracellular;cytosol;nucleus;other cell component	0	13.5	39	5	9	5
P08003	Protein disulfide-isomerase A4 OS=Mus musculus OX=10090 GN=Pdia4 PE=1 SV=3	Pdia4	non-structural extracellular;ER/Golgi;other cell component	0	13.5	13	9	11	9
Q8BMJ2	Leucine--tRNA ligase, cytoplasmic OS=Mus musculus OX=10090 GN=Lars PE=1 SV=2	Lars1	cytosol;ER/Golgi;nucleus;other cytoplasmic organelle;other cell component	0	13.493	5	5	7	5
Q9D5V5	Cullin-5 OS=Mus musculus OX=10090 GN=Cul5 PE=1 SV=3	Cul5	plasma membrane;other membranes;nucleus;other cell component	0	13.458	7	6	7	6
[truncated: 3,669 more rows]

## Sheet: contaminants_fig4
Contaminant_catogery	Entry	Protein names	Gene names
astrocyte	P02802	Metallothionein-1 (MT-1) (Metallothionein-I) (MT-I)	Mt1
astrocyte	Q9Z0S6	Claudin-10	Cldn10 Cldn10a
astrocyte	P23242	Gap junction alpha-1 protein (Connexin-43) (Cx43) (Gap junction 43 kDa heart protein)	Gja1 Cxn-43
astrocyte	P56564	Excitatory amino acid transporter 1 (Glial high affinity glutamate transporter) (High-affinity neuronal glutamate transporter) (GluT-1) (Sodium-dependent glutamate/aspartate transporter 1) (GLAST-1) (Solute carrier family 1 member 3)	Slc1a3 Eaat1 Gmt1
astrocyte	P05063	Fructose-bisphosphate aldolase C (EC 4.1.2.13) (Aldolase 3) (Brain-type aldolase) (Scrapie-responsive protein 2) (Zebrin II)	Aldoc Aldo3 Scrg2
astrocyte	Q99JY8	Phospholipid phosphatase 3 (EC 3.1.3.-) (EC 3.1.3.4) (Lipid phosphate phosphohydrolase 3) (PAP2-beta) (Phosphatidate phosphohydrolase type 2b) (Phosphatidic acid phosphatase 2b) (PAP-2b) (PAP2b)	Plpp3 Lpp3 Ppap2b
astrocyte	P41136	DNA-binding protein inhibitor ID-2 (Inhibitor of DNA binding 2) (Inhibitor of differentiation 2)	Id2 Id-2 Idb2
astrocyte	Q9R118	Serine protease HTRA1 (EC 3.4.21.-) (High-temperature requirement A serine peptidase 1) (Serine protease 11)	Htra1 Htra Prss11
astrocyte	P55088	Aquaporin-4 (AQP-4) (Mercurial-insensitive water channel) (MIWC) (WCH4)	Aqp4
astrocyte	P70310	Neurotensin receptor type 2 (NT-R-2) (NTR2) (Low-affinity levocabastine-sensitive neurotensin receptor) (NTRL)	Ntsr2
astrocyte	Q99JG2	G-protein coupled receptor 37-like 1 (Endothelin B receptor-like protein 2) (ETBR-LP-2)	Gpr37l1 Etbrlp2
astrocyte	Q5FWH7	Zinc transporter ZIP12 (Solute carrier family 39 member 12) (Zrt- and Irt-like protein 12) (ZIP-12)	Slc39a12 Zip12
astrocyte	Q9DB72	BTB/POZ domain-containing protein 17 (Galectin-3-binding protein-like)	Btbd17
astrocyte	O08530	Sphingosine 1-phosphate receptor 1 (S1P receptor 1) (S1P1) (Endothelial differentiation G-protein coupled receptor 1) (Lysophospholipid receptor B1) (Sphingosine 1-phosphate receptor Edg-1) (S1P receptor Edg-1) (CD antigen CD363)	S1pr1 Edg1 Lpb1
astrocyte	Q91WM6	Protein eva-1 homolog A (Protein FAM176A) (Transmembrane protein 166)	Eva1a Fam176a Tmem166
astrocyte	Q99PU5	Long-chain-fatty-acid--CoA ligase ACSBG1 (EC 6.2.1.3) (Acyl-CoA synthetase bubblegum family member 1) (mBG1) (Gonadotropin-regulated long chain acyl CoA synthetase) (GR-LACS) (Lipidosin)	Acsbg1 Kiaa0631 Lpd
astrocyte	Q06890	Clusterin (Apolipoprotein J) (Apo-J) (Clustrin) (Sulfated glycoprotein 2) (SGP-2) [Cleaved into: Clusterin beta chain; Clusterin alpha chain]	Clu Apoj Msgp-2
astrocyte	P43006	Excitatory amino acid transporter 2 (GLT-1) (Sodium-dependent glutamate/aspartate transporter 2) (Solute carrier family 1 member 2)	Slc1a2 Eaat2 Glt1
astrocyte	Q9JMG4	Sodium/potassium-transporting ATPase subunit beta-1-interacting protein 4 (Na(+)/K(+)-transporting ATPase subunit beta-1-interacting protein 4) (Protein FAM77A)	Nkain4 Fam77a
astrocyte	P20352	Tissue factor (TF) (Coagulation factor III) (CD antigen CD142)	F3 Cf-3 Cf3
astrocyte	P02798	Metallothionein-2 (MT-2) (Metallothionein-II) (MT-II)	Mt2
astrocyte	Q61361	Brevican core protein	Bcan
astrocyte	Q61851	Fibroblast growth factor receptor 3 (FGFR-3) (EC 2.7.10.1) (Heparin-binding growth factor receptor) (CD antigen CD333)	Fgfr3 Mfr3 Sam3
astrocyte	Q8BQB4	Four-jointed box protein 1 (Four-jointed protein x1) (Four-jointed protein homolog)	Fjx1
astrocyte	P70120	Transcription factor HES-5 (Hairy and enhancer of split 5)	Hes5 Hes-5
astrocyte	Q04887	Transcription factor SOX-9 (mSox9)	Sox9 Sox-9
astrocyte	Q6PIE5	Sodium/potassium-transporting ATPase subunit alpha-2 (Na(+)/K(+) ATPase alpha-2 subunit) (EC 7.2.2.13) (Na(+)/K(+) ATPase alpha(+) subunit) (Sodium pump subunit alpha-2)	Atp1a2
astrocyte	P70689	Gap junction beta-6 protein (Connexin-30) (Cx30)	Gjb6 Cxn-30
astrocyte	Q8QZR4	Out at first protein homolog	Oaf D9Ucla1
astrocyte	Q9QUN9	Dickkopf-related protein 3 (Dickkopf-3) (Dkk-3) (mDkk-3)	Dkk3
astrocyte	Q78TU8	Actin-associated protein FAM107A	Fam107a
astrocyte	Q8VHK5	Membrane protein MLC1	Mlc1
astrocyte	Q60963	Platelet-activating factor acetylhydrolase (PAF acetylhydrolase) (EC 3.1.1.47) (1-alkyl-2-acetylglycerophosphocholine esterase) (2-acetyl-1-alkylglycerophosphocholine esterase) (LDL-associated phospholipase A2) (LDL-PLA(2)) (PAF 2-acylhydrolase)	Pla2g7 Pafah
astrocyte	O08709	Peroxiredoxin-6 (EC 1.11.1.27) (1-Cys peroxiredoxin) (1-Cys PRX) (Acidic calcium-independent phospholipase A2) (aiPLA2) (EC 3.1.1.4) (Antioxidant protein 2) (Glutathione-dependent peroxiredoxin) (Lysophosphatidylcholine acyltransferase 5) (LPC acyltransferase 5) (LPCAT-5) (Lyso-PC acyltransferase 5) (EC 2.3.1.23) (Non-selenium glutathione peroxidase) (NSGPx)	Prdx6 Aop2 Ltw4 Prdx5
astrocyte	P99029	Peroxiredoxin-5, mitochondrial (EC 1.11.1.24) (Antioxidant enzyme B166) (AOEB166) (Liver tissue 2D-page spot 2D-0014IV) (PLP) (Peroxiredoxin V) (Prx-V) (Peroxisomal antioxidant enzyme) (Thioredoxin peroxidase PMP20) (Thioredoxin-dependent peroxiredoxin 5)	Prdx5 Prdx6
astrocyte	P14231	Sodium/potassium-transporting ATPase subunit beta-2 (Adhesion molecule in glia) (AMOG) (Sodium/potassium-dependent ATPase subunit beta-2)	Atp1b2
astrocyte	Q8R1B8	Nuclear receptor ROR-beta (Nuclear receptor RZR-beta) (Nuclear receptor subfamily 1 group F member 2) (Retinoid-related orphan receptor-beta)	Rorb Nr1f2
astrocyte	Q8R0Y6	Cytosolic 10-formyltetrahydrofolate dehydrogenase (10-FTHFDH) (FDH) (EC 1.5.1.6) (Aldehyde dehydrogenase family 1 member L1)	Aldh1l1 Fthfd
astrocyte	P16301	Phosphatidylcholine-sterol acyltransferase (EC 2.3.1.43) (1-alkyl-2-acetylglycerophosphocholine esterase) (EC 3.1.1.47) (Lecithin-cholesterol acyltransferase) (Phospholipid-cholesterol acyltransferase) (Platelet-activating factor acetylhydrolase) (PAF acetylhydrolase)	Lcat
astrocyte	Q9ES07	Solute carrier family 15 member 2 (Kidney H(+)/peptide cotransporter) (Oligopeptide transporter, kidney isoform) (Peptide transporter 2)	Slc15a2 Pept2
astrocyte	P41133	DNA-binding protein inhibitor ID-3 (ID-like protein inhibitor HLH 462) (Inhibitor of DNA binding 3) (Inhibitor of differentiation 3)	Id3 Hlh462 Id-3 Idb3
astrocyte	Q8C850	Scavenger receptor class A member 3	Scara3
astrocyte	Q99JT6	TLC domain-containing protein 1 (Calfacilitin)	Tlcd1
astrocyte	Q9Z239	Phospholemman (FXYD domain-containing ion transport regulator 1) (Sodium/potassium-transporting ATPase subunit FXYD1)	Fxyd1 Plm
astrocyte	P48302	Endothelin receptor type B (ET-B) (ET-BR) (Endothelin receptor non-selective type)	Ednrb
astrocyte	Q8K1D8	Adropin (Energy homeostasis-associated protein)	Enho
astrocyte	O55026	Ectonucleoside triphosphate diphosphohydrolase 2 (NTPDase 2) (EC 3.6.1.-) (CD39 antigen-like 1) (Ecto-ATP diphosphohydrolase 2) (Ecto-ATPDase 2) (Ecto-ATPase 2)	Entpd2 Cd39l1
astrocyte	P70202	Latexin (Endogenous carboxypeptidase inhibitor) (ECI) (Tissue carboxypeptidase inhibitor) (TCI)	Lxn
astrocyte	P47867	Secretogranin-3 (Secretogranin III) (SgIII)	Scg3
astrocyte	Q9JIP6	Frizzled-2 (Fz-2) (mFz2) (Frizzled-10) (Fz-10) (mFz10)	Fzd2 Fzd10
astrocyte	P63115	Asc-type amino acid transporter 1 (Asc-1) (D-serine transporter) (Solute carrier family 7 member 10)	Slc7a10 Asc1
astrocyte	O35988	Syndecan-4 (SYND4) (Ryudocan core protein)	Sdc4
astrocyte	Q9WU79	Proline dehydrogenase 1, mitochondrial (EC 1.5.5.2) (Proline oxidase)	Prodh Pro1
astrocyte	P70441	Na(+)/H(+) exchange regulatory cofactor NHE-RF1 (NHERF-1) (Ezrin-radixin-moesin-binding phosphoprotein 50) (EBP50) (Regulatory cofactor of Na(+)/H(+) exchanger) (Sodium-hydrogen exchanger regulatory factor 1) (Solute carrier family 9 isoform A3 regulatory factor 1)	Slc9a3r1 Nherf Nherf1
astrocyte	P21956	Lactadherin (MFGM) (Milk fat globule-EGF factor 8) (MFG-E8) (SED1) (Sperm surface protein SP47) (MP47)	Mfge8
astrocyte	Q9DBY4	TLR4 interactor with leucine rich repeats (Leucine-rich repeat-containing protein KIAA0644)	Tril Kiaa0644
astrocyte	Q64104	Nuclear receptor subfamily 2 group E member 1 (Nuclear receptor TLX) (Protein tailless homolog) (Tll) (mTll)	Nr2e1 Tll Tlx
astrocyte	Q9WUQ5	C-X-C motif chemokine 14 (B-cell and monocyte-activating chemokine) (Chemokine BRAK) (Kidney-expressed chemokine CXC) (MIP-2G) (Small-inducible cytokine B14)	Cxcl14 Bmac Kec Ks1 Mip2g Scyb14
astrocyte	Q9Z1Y9	Type II iodothyronine deiodinase (EC 1.21.99.4) (5DII) (DIOII) (Type 2 DI) (Type-II 5'-deiodinase)	Dio2
astrocyte	Q8K3R3	1-phosphatidylinositol 4,5-bisphosphate phosphodiesterase delta-4 (EC 3.1.4.11) (Phosphoinositide phospholipase C-delta-4) (Phospholipase C-delta-4) (PLC-delta-4)	Plcd4 Plcd
astrocyte	P10649	Glutathione S-transferase Mu 1 (EC 2.5.1.18) (GST 1-1) (GST class-mu 1) (Glutathione S-transferase GT8.7) (pmGT10)	Gstm1
astrocyte	Q9QYG0	Protein NDRG2 (N-myc downstream-regulated gene 2 protein) (Protein Ndr2)	Ndrg2 Kiaa1248 Ndr2
astrocyte	Q9CWS0	N(G),N(G)-dimethylarginine dimethylaminohydrolase 1 (DDAH-1) (Dimethylarginine dimethylaminohydrolase 1) (EC 3.5.3.18) (DDAHI) (Dimethylargininase-1)	Ddah1
astrocyte	Q8CAL5	Glypican-5 [Cleaved into: Secreted glypican-5]	Gpc5
astrocyte	O09010	Beta-1,3-N-acetylglucosaminyltransferase lunatic fringe (EC 2.4.1.222) (O-fucosylpeptide 3-beta-N-acetylglucosaminyltransferase)	Lfng
astrocyte	Q8R189	Monocyte to macrophage differentiation factor 2 (Progestin and adipoQ receptor family member 10) (Progestin and adipoQ receptor family member X)	Mmd2 Paqr10
astrocyte	Q91ZH7	Phospholipase ABHD3 (EC 3.1.1.32) (EC 3.1.1.4) (Abhydrolase domain-containing protein 3) (Lung alpha/beta hydrolase 3) (MmLABH3)	Abhd3 Labh3
astrocyte	Q640R3	Hepatocyte cell adhesion molecule (Protein hepaCAM)	Hepacam
astrocyte	P31650	Sodium- and chloride-dependent GABA transporter 3 (GAT-3) (Sodium- and chloride-dependent GABA transporter 4) (GAT-4) (Solute carrier family 6 member 11)	Slc6a11 Gabt3 Gabt4 Gat-4 Gat3 Gat4
astrocyte	P29533	Vascular cell adhesion protein 1 (V-CAM 1) (VCAM-1) (CD antigen CD106)	Vcam1 Vcam-1
astrocyte	P50172	Corticosteroid 11-beta-dehydrogenase isozyme 1 (EC 1.1.1.146) (11-beta-hydroxysteroid dehydrogenase 1) (11-DH) (11-beta-HSD1) (11beta-HSD1A)	Hsd11b1 Hsd11
astrocyte	P70663	SPARC-like protein 1 (Extracellular matrix protein 2) (Matrix glycoprotein Sc1)	Sparcl1 Ecm2 Sc1
astrocyte	Q9DCP2	Sodium-coupled neutral amino acid transporter 3 (N-system amino acid transporter 1) (Na(+)-coupled neutral amino acid transporter 3) (Solute carrier family 38 member 3) (mNAT) (System N amino acid transporter 1)	Slc38a3 Sn1 Snat3
astrocyte	Q91VS7	Microsomal glutathione S-transferase 1 (Microsomal GST-1) (EC 2.5.1.18) (Microsomal GST-I)	Mgst1
astrocyte	P70158	Acid sphingomyelinase-like phosphodiesterase 3a (ASM-like phosphodiesterase 3a) (EC 3.1.4.-)	Smpdl3a Asml3a
astrocyte	P41731	CD63 antigen (CD antigen CD63)	Cd63
astrocyte	Q8R0N6	Hydroxyacid-oxoacid transhydrogenase, mitochondrial (HOT) (EC 1.1.99.24) (Alcohol dehydrogenase iron-containing protein 1) (ADHFe1)	Adhfe1
astrocyte	Q01098	Glutamate receptor ionotropic, NMDA 2C (GluN2C) (Glutamate [NMDA] receptor subunit epsilon-3) (N-methyl D-aspartate receptor subtype 2C) (NMDAR2C) (NR2C)	Grin2c
astrocyte	Q9JHB3	Metalloproteinase inhibitor 4 (Tissue inhibitor of metalloproteinases 4) (TIMP-4)	Timp4
astrocyte	Q62011	Podoplanin (Glycoprotein 38) (Gp38) (OTS-8) (PA2.26 antigen) (Transmembrane glycoprotein E11) (E11)	Pdpn Gp38 Ots8
astrocyte	P52196	Thiosulfate sulfurtransferase (EC 2.8.1.1) (Rhodanese)	Tst
astrocyte	Q62264	Thyroid hormone-inducible hepatic protein (Spot 14 protein) (S14) (SPOT14)	Thrsp S14
astrocyte	Q9DC50	Peroxisomal carnitine O-octanoyltransferase (COT) (EC 2.3.1.137)	Crot Cot
astrocyte	Q8K1S1	Leucine-rich repeat LGI family member 4 (LGI1-like protein 3) (Leucine-rich glioma-inactivated protein 4)	Lgi4 Lgil3
astrocyte	P70271	PDZ and LIM domain protein 4 (LIM protein RIL) (Reversion-induced LIM protein)	Pdlim4 Ril
astrocyte	Q60714	Long-chain fatty acid transport protein 1 (FATP-1) (Fatty acid transport protein 1) (EC 6.2.1.15) (Fatty acid transport protein) (Solute carrier family 27 member 1)	Slc27a1 Fatp Fatp1
astrocyte	Q9JIZ0	Probable N-acetyltransferase CML1 (EC 2.3.1.-) (Camello-like protein 1)	Cml1
astrocyte	Q8BGY3	Leucine zipper protein 2	Luzp2
astrocyte	Q9EQN3	TSC22 domain family protein 4 (TSC22-related-inducible leucine zipper protein 2) (Thg-1pit)	Tsc22d4 Thg1pit Tilz2
astrocyte	P48432	Transcription factor SOX-2	Sox2 Sox-2
astrocyte	P11859	Angiotensinogen (Serpin A8) [Cleaved into: Angiotensin-1 (Angiotensin 1-10) (Angiotensin I) (Ang I); Angiotensin-2 (Angiotensin 1-8) (Angiotensin II) (Ang II); Angiotensin-3 (Angiotensin 2-8) (Angiotensin III) (Ang III) (Des-Asp[1]-angiotensin II); Angiotensin-4 (Angiotensin 3-8) (Angiotensin IV) (Ang IV); Angiotensin 1-9; Angiotensin 1-7; Angiotensin 1-5; Angiotensin 1-4]	Agt Serpina8
astrocyte	Q8BW75	Amine oxidase [flavin-containing] B (EC 1.4.3.4) (Monoamine oxidase type B) (MAO-B)	Maob
astrocyte	Q61753	D-3-phosphoglycerate dehydrogenase (3-PGDH) (EC 1.1.1.95) (A10)	Phgdh
astrocyte	Q9CW07	Protein phosphatase 1 regulatory subunit 3G	Ppp1r3g
astrocyte	P70380	Interleukin-18 (IL-18) (Interferon gamma-inducing factor) (IFN-gamma-inducing factor) (Interleukin-1 gamma) (IL-1 gamma)	Il18 Igif
astrocyte	O88745	Scrapie-responsive protein 1 (Scrapie-responsive gene 1 protein) (ScRG-1)	Scrg1
astrocyte	P39876	Metalloproteinase inhibitor 3 (Tissue inhibitor of metalloproteinases 3) (TIMP-3)	Timp3 Sun Timp-3
astrocyte	P26040	Ezrin (Cytovillin) (Villin-2) (p81)	Ezr Vil2
astrocyte	Q9R0R4	Apelin (APJ endogenous ligand) [Cleaved into: Apelin-36; Apelin-31; Apelin-28; Apelin-13]	Apln Apel
astrocyte	P36898	Bone morphogenetic protein receptor type-1B (BMP type-1B receptor) (BMPR-1B) (EC 2.7.11.30) (Activin receptor-like kinase 6) (ALK-6) (Serine/threonine-protein kinase receptor R6) (SKR6) (CD antigen CDw293)	Bmpr1b Acvrlk6
astrocyte	P97737	Growth/differentiation factor 10 (GDF-10) (Bone morphogenetic protein 3B) (BMP-3B)	Gdf10 Bmp3b
astrocyte	Q60805	Tyrosine-protein kinase Mer (EC 2.7.10.1) (Proto-oncogene c-Mer) (Receptor tyrosine kinase MerTK)	Mertk Mer
astrocyte	Q91ZA8	Notch-regulated ankyrin repeat-containing protein	Nrarp
astrocyte	O88428	Bifunctional 3'-phosphoadenosine 5'-phosphosulfate synthase 2 (PAPS synthase 2) (PAPSS 2) (Sulfurylase kinase 2) (SK 2) (SK2) [Includes: Sulfate adenylyltransferase (EC 2.7.7.4) (ATP-sulfurylase) (Sulfate adenylate transferase) (SAT); Adenylyl-sulfate kinase (EC 2.7.1.25) (3'-phosphoadenosine-5'-phosphosulfate synthase) (APS kinase) (Adenosine-5'-phosphosulfate 3'-phosphotransferase) (Adenylylsul…	Papss2 Atpsk2
astrocyte	Q80ZE4	Membrane progestin receptor alpha (mPR alpha) (Membrane progesterone P4 receptor alpha) (Membrane progesterone receptor alpha) (PPAR-gamma-induced liver protein) (Progesterone and adipoQ receptor family member 7) (Progestin and adipoQ receptor family member 7) (Progestin and adipoQ receptor family member VII)	Paqr7 Mpra Pglp
astrocyte	P17563	Methanethiol oxidase (MTO) (EC 1.8.3.4) (56 kDa selenium-binding protein) (SBP56) (SP56) (Selenium-binding protein 1)	Selenbp1 Lpsb
astrocyte	O54983	Ketimine reductase mu-crystallin (EC 1.5.1.25) (NADP-regulated thyroid-hormone-binding protein)	Crym
astrocyte	Q3TVI8	Pre-B-cell leukemia transcription factor-interacting protein 1 (Hematopoietic PBX-interacting protein)	Pbxip1 Hpip
astrocyte	P56565	Protein S100-A1 (S-100 protein alpha chain) (S-100 protein subunit alpha) (S100 calcium-binding protein A1)	S100a1
astrocyte	P42125	Enoyl-CoA delta isomerase 1, mitochondrial (EC 5.3.3.8) (3,2-trans-enoyl-CoA isomerase) (Delta(3),Delta(2)-enoyl-CoA isomerase) (D3,D2-enoyl-CoA isomerase) (Dodecenoyl-CoA isomerase)	Eci1 Dci
astrocyte	P15105	Glutamine synthetase (GS) (EC 6.3.1.2) (Glutamate--ammonia ligase) (Palmitoyltransferase GLUL) (EC 2.3.1.225)	Glul Glns
astrocyte	P28184	Metallothionein-3 (MT-3) (Growth inhibitory factor) (GIF) (Metallothionein-III) (MT-III)	Mt3
astrocyte	Q9CZW4	Long-chain-fatty-acid--CoA ligase 3 (EC 6.2.1.3) (Arachidonate--CoA ligase) (EC 6.2.1.15) (Long-chain acyl-CoA synthetase 3) (LACS 3)	Acsl3 Acs3 Facl3
astrocyte	Q9CYH2	Peroxiredoxin-like 2A (Peroxiredoxin-like 2 activated in M-CSF stimulated monocytes) (Protein PAMM) (Redox-regulatory protein FAM213A)	Prxl2a Fam213a Pamm
astrocyte	Q9Z0S2	LIM/homeobox protein Lhx2 (Homeobox protein LH-2) (LIM homeobox protein 2)	Lhx2
astrocyte	Q80UW2	F-box only protein 2	Fbxo2 Fbs1 Fbx2
astrocyte	Q9DBX1	Regulator of cell cycle RGCC (Response gene to complement 32 protein) (RGC-32)	Rgcc Rgc32
astrocyte	Q07079	Insulin-like growth factor-binding protein 5 (IBP-5) (IGF-binding protein 5) (IGFBP-5)	Igfbp5 Igfbp-5
astrocyte	O55137	Acyl-coenzyme A thioesterase 1 (Acyl-CoA thioesterase 1) (EC 3.1.2.-) (CTE-I) (Inducible cytosolic acyl-coenzyme A thioester hydrolase) (Long chain acyl-CoA thioester hydrolase) (Long chain acyl-CoA hydrolase) (Palmitoyl-coenzyme A thioesterase) (EC 3.1.2.2)	Acot1 Cte1
astrocyte	P34914	Bifunctional epoxide hydrolase 2 [Includes: Cytosolic epoxide hydrolase 2 (CEH) (EC 3.3.2.10) (Epoxide hydratase) (Soluble epoxide hydrolase) (SEH); Lipid-phosphate phosphatase (EC 3.1.3.76)]	Ephx2 Eph2
astrocyte	Q9CQG9	Transmembrane protein 100	Tmem100
astrocyte	O35660	Glutathione S-transferase Mu 6 (EC 2.5.1.18) (GST class-mu 6) (Glutathione-S-transferase class M5)	Gstm6 Gstm5
astrocyte	P48774	Glutathione S-transferase Mu 5 (EC 2.5.1.18) (Fibrous sheath component 2) (Fsc2) (GST class-mu 5)	Gstm5 Fsc2 Gstm3
astrocyte	Q9CRA4	Methylsterol monooxygenase 1 (EC 1.14.18.9) (C-4 methylsterol oxidase) (Sterol-C4-methyl oxidase)	Msmo1 Sc4mol
astrocyte	Q8C0M9	Isoaspartyl peptidase/L-asparaginase (EC 3.4.19.5) (EC 3.5.1.1) (Asparaginase-like protein 1) (Beta-aspartyl-peptidase) (Isoaspartyl dipeptidase) (L-asparagine amidohydrolase) [Cleaved into: Isoaspartyl peptidase/L-asparaginase alpha chain; Isoaspartyl peptidase/L-asparaginase beta chain]	Asrgl1
astrocyte	P14069	Protein S100-A6 (5B10) (Calcyclin) (Prolactin receptor-associated protein) (S100 calcium-binding protein A6)	S100a6 Cacy
astrocyte	Q8K3G9	DCC-interacting protein 13-beta (Dip13-beta) (Adapter protein containing PH domain, PTB domain and leucine zipper motif 2)	Appl2 Dip13b Dip3b
astrocyte	P51880	Fatty acid-binding protein, brain (Brain lipid-binding protein) (BLBP) (Brain-type fatty acid-binding protein) (B-FABP) (Fatty acid-binding protein 7)	Fabp7 Blbp
astrocyte	F8VPQ2	AT-rich interactive domain-containing protein 4A (ARID domain-containing protein 4A) (Retinoblastoma-binding protein 1)	Arid4a Rbbp1 Rbp1
astrocyte	Q00915	Retinol-binding protein 1 (Cellular retinol-binding protein) (CRBP) (Cellular retinol-binding protein I) (CRBP-I) (mCRBPI)	Rbp1 Crbpi Rbp-1
astrocyte	Q7TNF8	Peripheral-type benzodiazepine receptor-associated protein 1 (PRAX-1) (Peripheral benzodiazepine receptor-interacting protein) (PBR-IP) (RIMS-binding protein 1) (RIM-BP1) (TSPO-associated protein 1)	Tspoap1 Bzrap1 Kiaa0612 Rbp1
astrocyte	Q91WC3	Long-chain-fatty-acid--CoA ligase 6 (EC 6.2.1.3) (Arachidonate--CoA ligase) (EC 6.2.1.15) (Long-chain acyl-CoA synthetase 6) (LACS 6)	Acsl6 Facl6
mouse keratin	Q9R0H5	Keratin, type II cytoskeletal 71 (Cytokeratin-6G) (CK-6G) (Cytokeratin-71) (CK-71) (Keratin-6G) (K6G) (Keratin-71) (K71) (Type II inner root sheath-specific keratin-K6irs1) (mK6irs) (mK6irs1/Krt2-6g) (Type-II keratin Kb34)	Krt71 K6irs1 Kb34 Krt2-6g Krt6g
mouse keratin	Q3TTY5	Keratin, type II cytoskeletal 2 epidermal (Cytokeratin-2e) (CK-2e) (Epithelial keratin-2e) (Keratin-2 epidermis) (Keratin-2e) (K2e) (Type-II keratin Kb2)	Krt2 K2e Krt2-17 Krt2a
mouse keratin	P50446	Keratin, type II cytoskeletal 6A (Cytokeratin-6A) (CK-6A) (Keratin-6-alpha) (mK6-alpha) (Keratin-6A) (K6A)	Krt6a Ker2 Krt2-6 Krt2-6a Krt6
mouse keratin	P04104	Keratin, type II cytoskeletal 1 (67 kDa cytokeratin) (Cytokeratin-1) (CK-1) (Keratin-1) (K1) (Type-II keratin Kb1)	Krt1 Krt2-1
mouse keratin	P11679	Keratin, type II cytoskeletal 8 (Cytokeratin endo A) (Cytokeratin-8) (CK-8) (Keratin-8) (K8) (Type-II keratin Kb8)	Krt8 Krt2-8
mouse keratin	P05784	Keratin, type I cytoskeletal 18 (Cytokeratin endo B) (Keratin D) (Cytokeratin-18) (CK-18) (Keratin-18) (K18)	Krt18 Kerd Krt1-18
mouse keratin	P02535	Keratin, type I cytoskeletal 10 (56 kDa cytokeratin) (Cytokeratin-10) (CK-10) (Keratin, type I cytoskeletal 59 kDa) (Keratin-10) (K10)	Krt10 Krt1-10
mouse keratin	Q61781	Keratin, type I cytoskeletal 14 (Cytokeratin-14) (CK-14) (Keratin-14) (K14)	Krt14 Krt1-14
mouse keratin	Q9Z2K1	Keratin, type I cytoskeletal 16 (Cytokeratin-16) (CK-16) (Keratin-16) (K16)	Krt16 Krt1-16
mouse keratin	Q9QWL7	Keratin, type I cytoskeletal 17 (Cytokeratin-17) (CK-17) (Keratin-17) (K17)	Krt17 Krt1-17
mouse keratin	P19001	Keratin, type I cytoskeletal 19 (Cytokeratin-19) (CK-19) (Keratin-19) (K19)	Krt19 Krt1-19
mouse keratin	Q64291	Keratin, type I cytoskeletal 12 (Cytokeratin-12) (CK-12) (Keratin-12) (K12)	Krt12 Krt1-12 Krt1.12
mouse keratin	Q9D312	Keratin, type I cytoskeletal 20 (Cytokeratin-20) (CK-20) (Keratin-20) (K20)	Krt20
mouse keratin	Q8VCW2	Keratin, type I cytoskeletal 25 (Cytokeratin-25) (CK-25) (Keratin-25) (K25) (Type I inner root sheath-specific keratin-K25irs1) (mIRSa1)	Krt25
mouse keratin	P07744	Keratin, type II cytoskeletal 4 (Cytokeratin-4) (CK-4) (Cytoskeletal 57 kDa keratin) (Keratin-4) (K4) (Type-II keratin Kb4)	Krt4 Krt2-4
mouse keratin	Q8BGZ7	Keratin, type II cytoskeletal 75 (Cytokeratin-75) (CK-75) (Keratin-6 hair follicle) (mK6hf) (Keratin-75) (K75) (Type II keratin-K6hf) (Type-II keratin Kb18)	Krt75 Kb18
mouse keratin	Q925H4	Keratin-associated protein 21-1 (Keratin-associated protein 16-7) (Keratin-associated protein 16.7)	Krtap21-1 Krtap16-7 Krtap16.7
mouse keratin	Q9Z320	Keratin, type I cytoskeletal 27 (Cytokeratin-27) (CK-27) (Keratin complex-1, acidic, gene C29) (Keratin-27) (K27) (Type I inner root sheath-specific keratin-K25irs3)	Krt27 c29 Krt1-c29
mouse keratin	B1AQ75	Keratin, type I cuticular Ha6 (Keratin-36) (K36) (Keratin-5) (MHRa-1) (Type I keratin 48 kDa)	Krt36 Hra-1 Krt1-22 Krt1-5
mouse keratin	Q9Z331	Keratin, type II cytoskeletal 6B (Cytokeratin-6B) (CK-6B) (Keratin-6-beta) (mK6-beta) (Keratin-6B) (K6B)	Krt6b K6-beta Krt2-6b
mouse keratin	Q3TVW5	Trichoplein keratin filament-binding protein (Protein TCHP) (Mitochondrial protein with oncostatic activity) (Mitostatin)	Tchp
mouse keratin	Q922U2	Keratin, type II cytoskeletal 5 (Cytokeratin-5) (CK-5) (Keratin-5) (K5) (Type-II keratin Kb5)	Krt5 Krt2-5
mouse keratin	P08730	Keratin, type I cytoskeletal 13 (47 kDa cytokeratin) (Cytokeratin-13) (CK-13) (Keratin-13) (K13)	Krt13 Krt1-13
mouse keratin	Q99M73	Keratin, type II cuticular Hb4 (65 kDa type II keratin) (Keratin-84) (K84) (Type II hair keratin Hb4) (Type-II keratin Kb24)	Krt84 Krt2-16 Krthb4
mouse keratin	Q6IME9	Keratin, type II cytoskeletal 72 (Cytokeratin-72) (CK-72) (Keratin-72) (K72) (Type II inner root sheath-specific keratin-K6irs2) (Type-II keratin Kb35)	Krt72 Kb35 Krt72-ps
mouse keratin	Q61414	Keratin, type I cytoskeletal 15 (Cytokeratin-15) (CK-15) (Keratin-15) (K15)	Krt15 Krt1-15
mouse keratin	Q61897	Keratin, type I cuticular Ha3-II (Hair keratin, type I Ha3) (Keratin, type I cuticular Ha3) (Keratin-33B) (K33B)	Krt33b Hka3 Krt1-3
mouse keratin	Q61765	Keratin, type I cuticular Ha1 (HKA-1) (Hair keratin, type I Ha1) (Keratin-31) (K31)	Krt31 Hka1 Krt1-1 Krtha1
mouse keratin	Q923E4	NAD-dependent protein deacetylase sirtuin-1 (EC 2.3.1.286) (NAD-dependent protein deacylase sirtuin-1) (EC 2.3.1.-) (Regulatory protein SIR2 homolog 1) (SIR2-like protein 1) (SIR2alpha) (Sir2) (mSIR2a) [Cleaved into: SirtT1 75 kDa fragment (75SirT1)]	Sirt1 Sir2l1
mouse keratin	Q3U0V2	Tumor necrosis factor receptor type 1-associated DEATH domain protein (TNFR1-associated DEATH domain protein) (TNFRSF1A-associated via death domain)	Tradd
mouse keratin	Q9ERE2	Keratin, type II cuticular Hb1 (Keratin-81) (K81) (Type II hair keratin Hb1)	Krt81 Krt2-19
mouse keratin	Q8K0Y2	Keratin, type I cuticular Ha3-I (Hair keratin, type I Ha3-I) (Keratin-33A) (K33A)	Krt33a
mouse keratin	Q8VED5	Keratin, type II cytoskeletal 79 (Cytokeratin-79) (CK-79) (Keratin-79) (K79) (Type-II keratin Kb38)	Krt79 Kb38
mouse keratin	Q9Z2T6	Keratin, type II cuticular Hb5 (Keratin-85) (K85) (Type II hair keratin Hb5) (Type-II keratin Kb25)	Krt85 Krt2-18 Krthb5
mouse keratin	Q8BRG6	Kelch-like protein 24 (Kainate receptor-interacting protein for GluR6) (KRIP6)	Klhl24
mouse keratin	Q8CCX5	Keratin-like protein KRT222 (Keratin-222)	Krt222
mouse keratin	Q6IFX3	Keratin, type I cytoskeletal 40 (Cytokeratin-40) (CK-40) (Keratin-40) (K40) (Type I hair keratin Ka36)	Krt40 Ka36
mouse keratin	Q9D7N2	Keratin-associated protein 26-1	Krtap26-1
mouse keratin	Q3V2C1	Keratin-associated protein 9-3 (Keratin-associated protein 9.3) (Ultrahigh sulfur keratin-associated protein 9.3)	Krtap9-3
mouse keratin	Q925H3	Keratin-associated protein 6-5 (Keratin-associated protein 16-8) (Keratin-associated protein 16.8)	Krtap6-5 Krtap16-8 Krtap16.8
mouse keratin	P16054	Protein kinase C epsilon type (EC 2.7.11.13) (nPKC-epsilon)	Prkce Pkce Pkcea
mouse keratin	Q6IFX4	Keratin, type I cytoskeletal 39 (Cytokeratin-39) (CK-39) (Keratin-39) (K39) (Type I hair keratin Ka35)	Krt39 Ka35
mouse keratin	Q99PS0	Keratin, type I cytoskeletal 23 (Cytokeratin-23) (CK-23) (Keratin-23) (K23)	Krt23 Haik1 Krt1-23
mouse keratin	Q6IMF0	Keratin, type II cuticular 87 (Keratin-87) (K87)	Krt87 Kb25 Krt2-25 Krt83
mouse keratin	Q9QZU5	Keratin-associated protein 15-1 (Keratin-associated protein 15) (Pubertal mammary gland-specific protein 2)	Krtap15-1 Krtap15 Pmg2
mouse keratin	O08632	Keratin-associated protein 19-5 (Glycine tyrosine-rich hair protein) (High-glycine tyrosine keratin type 1 alpha) (HGTp type 1 alpha) (Keratin-associated protein 8-2)	Krtap19-5 Krtap8-2
mouse keratin	P27782	Lymphoid enhancer-binding factor 1 (LEF-1)	Lef1 Lef-1
mouse keratin	Q9Z0F7	Gamma-synuclein (Persyn)	Sncg Persyn
mouse keratin	Q64507	Keratin-associated protein 5-1 (Ultra high sulfur serine protein 1) (UHS-Ser-1)	Krtap5-1
mouse keratin	A6BLY7	Keratin, type I cytoskeletal 28 (Cytokeratin-28) (CK-28) (Keratin-25D) (K25D) (Keratin-28) (K28) (Type I inner root sheath-specific keratin-K25irs4)	Krt28 Krt25d
mouse keratin	Q9DCV7	Keratin, type II cytoskeletal 7 (Cytokeratin-7) (CK-7) (Keratin-7) (K7) (Type-II keratin Kb7)	Krt7 Krt2-7
mouse keratin	Q8BK63	Casein kinase I isoform alpha (CKI-alpha) (EC 2.7.11.1) (CK1)	Csnk1a1
mouse keratin	Q99M74	Keratin, type II cuticular Hb2 (Keratin-82) (K82) (Type II hair keratin Hb2) (Type-II keratin Kb22)	Krt82 Krt2-20 Krthb2
mouse keratin	Q497I4	Keratin, type I cuticular Ha5 (Hair keratin, type I Ha5) (Keratin-35) (K35)	Krt35 Krt1-24
mouse keratin	Q3UV17	Keratin, type II cytoskeletal 2 oral (Keratin-76) (K76) (Type-II keratin Kb9)	Krt76
mouse keratin	A2A870	Fas-binding factor 1 (FBF-1)	Fbf1
mouse keratin	Q62168	Keratin, type I cuticular Ha2 (Hair keratin, type I Ha2) (Keratin-32) (K32)	Krt32 Hka2 Krt1-2 Krtha2
mouse keratin	Q148V8	Protein FAM83H	Fam83h
mouse keratin	Q9D226	Keratin-associated protein 5-3	Krtap5-3
mouse keratin	E9Q557	Desmoplakin (DP)	Dsp
mouse keratin	Q91ZU6	Dystonin (Bullous pemphigoid antigen 1) (BPA) (Dystonia musculorum protein) (Hemidesmosomal plaque protein) (Microtubule actin cross-linking factor 2)	Dst Bpag1 Macf2
mouse keratin	Q8BMP4	G-protein coupled estrogen receptor 1 (Chemoattractant receptor-like 2) (G protein-coupled estrogen receptor 1) (G-protein coupled receptor 30) (Membrane estrogen receptor) (mER)	Gper1 Cmkrl2 Gper Gpr30
mouse keratin	Q8C1I6	Keratin-associated protein 16-3 (Keratin-associated protein 16-10) (Keratin-associated protein 16.3)	Krtap16-3 Krtap16-10 Krtap16.3
mouse keratin	Q9D5Z7	Keratin-associated protein 5-2	Krtap5-2
mouse keratin	P97861	Keratin, type II cuticular Hb6 (Keratin-86) (K86) (Type II hair keratin Hb6) (Type-II keratin Kb26)	Krt86 Krt2-10 Krthb6
mouse keratin	Q6IFZ6	Keratin, type II cytoskeletal 1b (Cytokeratin-1B) (CK-1B) (Embryonic type II keratin-1) (Keratin-77) (K77) (Type-II keratin Kb39)	Krt77 Krt1b
mouse keratin	Q9D646	Keratin, type I cuticular Ha4 (Hair keratin, type I Ha4) (Keratin-34) (K34)	Krt34 Ha4 Krt1-4
mouse keratin	O08633	Keratin-associated protein 8-1 (HGTp type I F) (High-glycine/tyrosine protein keratin) (HGT keratin)	Krtap8-1
mouse keratin	P11088	Filaggrin (Fragment)	Flg
mouse keratin	Q9D3I6	Keratin-associated protein 7-1 (High glycine-tyrosine keratin-associated protein 7.1)	Krtap7-1 Kap7.1 Krtap7.1
mouse keratin	Q6IFZ9	Keratin, type II cytoskeletal 74 (Keratin-74) (K74) (Type-II keratin Kb37)	Krt74 Kb37
mouse keratin	Q9D7P0	Keratin-associated protein 3-3	Krtap3-3
mouse keratin	Q62220	Keratin-associated protein 5-4 (Ultra high sulfur serine protein 2) (UHS-Ser-2)	Krtap5-4
mouse keratin	Q2TA51	Keratin-associated protein 5-5	Krtap5-5
mouse keratin	Q99NG9	Keratin-associated protein 19-9b (High-glycine/tyrosine protein type I E5) (Keratin-associated protein 16-10-like) (Keratin-associated protein 16-10b)	Krtap19-9b Krtap16-10b Krtap16.10L
mouse keratin	Q925I0	Keratin-associated protein 19-2 (Keratin-associated protein 16-1) (Keratin-associated protein 16.1)	Krtap19-2 Krtap16-1 Krtap16.1
mouse keratin	A2A5X5	Keratin-associated protein 16-1	Krtap16-1 Gm11570
mouse keratin	P50207	Homeobox protein Hox-C13	Hoxc13 Hoxc-13
mouse keratin	Q8R0W0	Epiplakin	Eppk1 EPPK
mouse keratin	Q6NXH9	Keratin, type II cytoskeletal 73 (Cytokeratin-73) (CK-73) (Keratin-73) (K73) (Type II inner root sheath-specific keratin-K6irs3) (Type-II keratin Kb36)	Krt73 Kb36
mouse keratin	Q9D638	Keratin-associated protein 3-2 (Keratin-associated protein 3-3)	Krtap3-2 Krtap3-3
mouse keratin	A2A5X4	Keratin-associated protein 29-1 (Keratin-associated protein 29.2)	Krtap29-1 Gm14195 Kap29.2
mouse keratin	Q925H7	Keratin-associated protein 19-4 (Keratin-associated protein 16-4) (Keratin-associated protein 16.4)	Krtap19-4 Krtap16-4 Krtap16.4
mouse keratin	Q925H2	Keratin-associated protein 19-1 (Keratin-associated protein 16-9) (Keratin-associated protein 16.9)	Krtap19-1 Krtap16-9 Krtap16.9
mouse keratin	Q6RHW0	Keratin, type I cytoskeletal 9 (Cytokeratin-9) (CK-9) (Keratin-9) (K9)	Krt9 K9 Krt1-9
mouse keratin	O89094	Caspase-14 (CASP-14) (EC 3.4.22.-) (Mini-ICE) (MICE) [Cleaved into: Caspase-14 subunit p17, mature form; Caspase-14 subunit p10, mature form; Caspase-14 subunit p20, intermediate form; Caspase-14 subunit p8, intermediate form]	Casp14
mouse keratin	Q6NVD9	Phakinin (49 kDa cytoskeletal protein) (Beaded filament structural protein 2) (Lens fiber cell beaded filament protein CP 47) (CP47) (Lens fiber cell beaded filament protein CP 49) (CP49) (Lens intermediate filament-like light) (LIFL-L)	Bfsp2
mouse keratin	O70456	14-3-3 protein sigma (Stratifin)	Sfn Mkrn3
mouse keratin	Q3TRJ4	Keratin, type I cytoskeletal 26 (Cytokeratin-26) (CK-26) (Keratin-26) (K26) (Type I inner root sheath-specific keratin-K25irs2)	Krt26
mouse keratin	O08884	Keratin-associated protein 6-2 (High-glycine tyrosine keratin type II.4) (HGTp type II.4) (HgtpII.4)	Krtap6-2
mouse keratin	P08553	Neurofilament medium polypeptide (NF-M) (160 kDa neurofilament protein) (Neurofilament 3) (Neurofilament triplet M protein)	Nefm Nef3 Nfm
mouse keratin	Q0VBK2	Keratin, type II cytoskeletal 80 (Cytokeratin-80) (CK-80) (Keratin-80) (K80) (Type-II keratin Kb20)	Krt80 Kb20
mouse keratin	Q6IFX2	Keratin, type I cytoskeletal 42 (Cytokeratin-42) (CK-42) (Keratin-17n) (Keratin-42) (K42) (Type I keratin Ka22)	Krt42 Ka22
mouse keratin	Q5RL79	Keratinocyte-associated protein 2 (KCP-2) (Dolichyl-diphosphooligosaccharide--protein glycosyltransferase subunit KCP2) (Oligosaccharyl transferase subunit KCP2)	Krtcap2
mouse keratin	Q925H6	Keratin-associated protein 19-3 (Keratin-associated protein 16-5) (Keratin-associated protein 16.5)	Krtap19-3 Krtap16-5 Krtap16.5
mouse keratin	O08640	Keratin-associated protein 14 (Anagen-specific protein KAP13) (mKAP13) (Pubertal mammary gland-specific protein 1)	Krtap14 Pmg1
mouse keratin	A1L317	Keratin, type I cytoskeletal 24 (Cytokeratin-24) (CK-24) (Keratin-24) (K24) (Type I keratin-24)	Krt24 Ka24
mouse keratin	P20152	Vimentin	Vim
mouse keratin	P15331	Peripherin	Prph Prph1
mouse keratin	Q9Z287	Keratin-associated protein 12-1	Krtap12-1
mouse keratin	A2A591	Keratin-associated protein 3-1 (High-sulfur keratin protein)	Krtap3-1
non-specific binders	A2A699	Protein FAM171A2	Fam171a2
non-specific binders	A2AJA9	Apical junction component 1 homolog	Ajm1 Gm996
non-specific binders	A2AJI0	MAP7 domain-containing protein 1	Map7d1 Kiaa1187 Mtap7d1
non-specific binders	A2ASQ1	Agrin [Cleaved into: Agrin N-terminal 110 kDa subunit; Agrin C-terminal 110 kDa subunit; Agrin C-terminal 90 kDa fragment (C90); Agrin C-terminal 22 kDa fragment (C22)]	Agrn Agrin
non-specific binders	A3KFM7	Chromodomain-helicase-DNA-binding protein 6 (CHD-6) (EC 3.6.4.12) (ATP-dependent helicase CHD6)	Chd6 Kiaa1335
non-specific binders	A4Q9F0	Tubulin polyglutamylase TTLL7 (EC 6.-.-.-) (Tubulin--tyrosine ligase-like protein 7) (mTTLL7)	Ttll7
non-specific binders	B1AXH1	NHS-like protein 2	Nhsl2
non-specific binders	C0HKD9	Microfibrillar-associated protein 1B (Spliceosome B complex protein MFAP1B)	Mfap1b
non-specific binders	D3YVF0	A-kinase anchor protein 5 (AKAP-5) (A-kinase anchor protein 150 kDa) (AKAP 150) (P150) (cAMP-dependent protein kinase regulatory subunit II high affinity-binding protein)	Akap5 Akap150
non-specific binders	D3YZU1	SH3 and multiple ankyrin repeat domains protein 1 (Shank1)	Shank1
non-specific binders	E9PUL5	Proline-rich transmembrane protein 2 (Dispanin subfamily B member 3) (DSPB3)	Prrt2
non-specific binders	E9PV24	Fibrinogen alpha chain [Cleaved into: Fibrinopeptide A; Fibrinogen alpha chain]	Fga
non-specific binders	E9PY46	Intraflagellar transport protein 140 homolog (WD and tetratricopeptide repeats protein 2)	Ift140 WDTC2
non-specific binders	E9Q4Z2	Acetyl-CoA carboxylase 2 (EC 6.4.1.2) (ACC-beta)	Acacb Acc2 Accb
non-specific binders	E9Q557	Desmoplakin (DP)	Dsp
non-specific binders	F6SEU4	Ras/Rap GTPase-activating protein SynGAP (Neuronal RasGAP) (Synaptic Ras GTPase-activating protein 1) (Synaptic Ras-GAP 1)	Syngap1
non-specific binders	G3X9J0	Signal-induced proliferation-associated 1-like protein 3 (SIPA1-like protein 3) (SPA-1-like protein 3)	Sipa1l3 Spal3
non-specific binders	G3XA57	Rab11 family-interacting protein 2 (Rab11-FIP2)	Rab11fip2
non-specific binders	O08756	3-hydroxyacyl-CoA dehydrogenase type-2 (EC 1.1.1.35) (17-beta-estradiol 17-dehydrogenase) (EC 1.1.1.62) (2-methyl-3-hydroxybutyryl-CoA dehydrogenase) (MHBD) (3-alpha-(17-beta)-hydroxysteroid dehydrogenase (NAD(+))) (EC 1.1.1.239) (3-hydroxy-2-methylbutyryl-CoA dehydrogenase) (EC 1.1.1.178) (3-hydroxyacyl-CoA dehydrogenase type II) (3alpha(or 20beta)-hydroxysteroid dehydrogenase) (EC 1.1.1.53) (7-…	Hsd17b10 Erab Hadh2
non-specific binders	O08784	Treacle protein (Treacher Collins syndrome protein homolog)	Tcof1
non-specific binders	O08917	Flotillin-1	Flot1
non-specific binders	O09159	Lysosomal alpha-mannosidase (Laman) (EC 3.2.1.24) (Lysosomal acid alpha-mannosidase) (Mannosidase alpha class 2B member 1) (Mannosidase alpha-B)	Man2b1 Laman Man2b Manb
non-specific binders	O35143	ATPase inhibitor, mitochondrial (ATP synthase F1 subunit epsilon) (Inhibitor of F(1)F(o)-ATPase) (IF(1)) (IF1)	Atp5if1 Atpi Atpif1 If1
non-specific binders	O35304	Vesicular acetylcholine transporter (VAChT) (Solute carrier family 18 member 3)	Slc18a3 Vacht
non-specific binders	O35435	Dihydroorotate dehydrogenase (quinone), mitochondrial (DHOdehase) (EC 1.3.5.2) (Dihydroorotate oxidase)	Dhodh
non-specific binders	O35526	Syntaxin-1A (Neuron-specific antigen HPC-1)	Stx1a
non-specific binders	O54784	Death-associated protein kinase 3 (DAP kinase 3) (EC 2.7.11.1) (DAP-like kinase) (Dlk) (MYPT1 kinase) (ZIP-kinase)	Dapk3 Zipk
non-specific binders	O54901	OX-2 membrane glycoprotein (MRC OX-2 antigen) (CD antigen CD200)	Cd200 Mox2
non-specific binders	O54983	Ketimine reductase mu-crystallin (EC 1.5.1.25) (NADP-regulated thyroid-hormone-binding protein)	Crym
non-specific binders	O55017	Voltage-dependent N-type calcium channel subunit alpha-1B (Brain calcium channel III) (BIII) (Calcium channel, L type, alpha-1 polypeptide isoform 5) (Voltage-gated calcium channel subunit alpha Cav2.2)	Cacna1b Cach5 Cacnl1a5 Cchn1a
non-specific binders	O55042	Alpha-synuclein (Non-A beta component of AD amyloid) (Non-A4 component of amyloid precursor) (NACP)	Snca Syn
non-specific binders	O55125	Protein NipSnap homolog 1 (NipSnap1)	Nipsnap1
non-specific binders	O55126	Protein NipSnap homolog 2 (NipSnap2) (Glioblastoma-amplified sequence)	Nipsnap2 Gbas
non-specific binders	O70305	Ataxin-2 (Spinocerebellar ataxia type 2 protein homolog)	Atxn2 Atx2 Sca2
non-specific binders	O70439	Syntaxin-7	Stx7 Syn7
non-specific binders	O88322	Nidogen-2 (NID-2) (Entactin-2)	Nid2
non-specific binders	O88441	Metaxin-2 (Mitochondrial outer membrane import complex protein 2)	Mtx2 MNCb-0780
non-specific binders	O88587	Catechol O-methyltransferase (EC 2.1.1.6)	Comt Comt1
non-specific binders	O88602	Voltage-dependent calcium channel gamma-2 subunit (Neuronal voltage-gated calcium channel gamma-2 subunit) (Stargazin) (Transmembrane AMPAR regulatory protein gamma-2) (TARP gamma-2)	Cacng2 Stg
non-specific binders	O88696	ATP-dependent Clp protease proteolytic subunit, mitochondrial (EC 3.4.21.92) (Endopeptidase Clp)	Clpp
non-specific binders	O88735	Ensconsin (Epithelial microtubule-associated protein of 115 kDa) (E-MAP-115) (Microtubule-associated protein 7) (MAP-7)	Map7 Mtap7
non-specific binders	O88737	Protein bassoon	Bsn Kiaa0434
non-specific binders	O88983	Syntaxin-8 (Syntaxin-like protein 3I35)	Stx8
non-specific binders	O89084	cAMP-specific 3',5'-cyclic phosphodiesterase 4A (EC 3.1.4.53)	Pde4a
non-specific binders	O89086	RNA-binding protein 3 (RNA-binding motif protein 3)	Rbm3
non-specific binders	P00520	Tyrosine-protein kinase ABL1 (EC 2.7.10.2) (Abelson murine leukemia viral oncogene homolog 1) (Abelson tyrosine-protein kinase 1) (Proto-oncogene c-Abl) (p150)	Abl1 Abl
non-specific binders	P01942	Hemoglobin subunit alpha (Alpha-globin) (Hemoglobin alpha chain)	Hba Hba-a1
non-specific binders	P02088	Hemoglobin subunit beta-1 (Beta-1-globin) (Hemoglobin beta-1 chain) (Hemoglobin beta-major chain)	Hbb-b1
non-specific binders	P02468	Laminin subunit gamma-1 (Laminin B2 chain) (Laminin-1 subunit gamma) (Laminin-10 subunit gamma) (Laminin-11 subunit gamma) (Laminin-2 subunit gamma) (Laminin-3 subunit gamma) (Laminin-4 subunit gamma) (Laminin-6 subunit gamma) (Laminin-7 subunit gamma) (Laminin-8 subunit gamma) (Laminin-9 subunit gamma) (S-laminin subunit gamma) (S-LAM gamma)	Lamc1 Lamb-2 Lamc-1
non-specific binders	P02469	Laminin subunit beta-1 (Laminin B1 chain) (Laminin-1 subunit beta) (Laminin-10 subunit beta) (Laminin-12 subunit beta) (Laminin-2 subunit beta) (Laminin-6 subunit beta) (Laminin-8 subunit beta)	Lamb1 Lamb-1 Lamb1-1
non-specific binders	P02535	Keratin, type I cytoskeletal 10 (56 kDa cytokeratin) (Cytokeratin-10) (CK-10) (Keratin, type I cytoskeletal 59 kDa) (Keratin-10) (K10)	Krt10 Krt1-10
non-specific binders	P04104	Keratin, type II cytoskeletal 1 (67 kDa cytokeratin) (Cytokeratin-1) (CK-1) (Keratin-1) (K1) (Type-II keratin Kb1)	Krt1 Krt2-1
non-specific binders	P04370	Myelin basic protein (MBP) (Myelin A1 protein)	Mbp Shi
non-specific binders	P05132	cAMP-dependent protein kinase catalytic subunit alpha (PKA C-alpha) (EC 2.7.11.11)	Prkaca Pkaca
non-specific binders	P05202	Aspartate aminotransferase, mitochondrial (mAspAT) (EC 2.6.1.1) (EC 2.6.1.7) (Fatty acid-binding protein) (FABP-1) (Glutamate oxaloacetate transaminase 2) (Kynurenine aminotransferase 4) (Kynurenine aminotransferase IV) (Kynurenine--oxoglutarate transaminase 4) (Kynurenine--oxoglutarate transaminase IV) (Plasma membrane-associated fatty acid-binding protein) (FABPpm) (Transaminase A)	Got2 Got-2
non-specific binders	P05555	Integrin alpha-M (CD11 antigen-like family member B) (CR-3 alpha chain) (Cell surface glycoprotein MAC-1 subunit alpha) (Leukocyte adhesion receptor MO1) (CD antigen CD11b)	Itgam
non-specific binders	P06837	Neuromodulin (Axonal membrane protein GAP-43) (Calmodulin-binding protein P-57) (Growth-associated protein 43)	Gap43 Basp2
non-specific binders	P06909	Complement factor H (Protein beta-1-H)	Cfh Hf1
non-specific binders	P07214	SPARC (Basement-membrane protein 40) (BM-40) (Osteonectin) (ON) (Secreted protein acidic and rich in cysteine)	Sparc
non-specific binders	P07724	Albumin	Alb Alb-1 Alb1
non-specific binders	P08249	Malate dehydrogenase, mitochondrial (EC 1.1.1.37)	Mdh2 Mor1
non-specific binders	P09671	Superoxide dismutase [Mn], mitochondrial (EC 1.15.1.1)	Sod2 Sod-2
non-specific binders	P0C7L0	WAS/WASL-interacting protein family member 3 (Corticosteroids and regional expression protein 16 homolog)	Wipf3 Cr16
non-specific binders	P10107	Annexin A1 (Annexin I) (Annexin-1) (Calpactin II) (Calpactin-2) (Chromobindin-9) (Lipocortin I) (Phospholipase A2 inhibitory protein) (p35)	Anxa1 Anx1 Lpc-1 Lpc1
non-specific binders	P10493	Nidogen-1 (NID-1) (Entactin)	Nid1 Ent
non-specific binders	P10922	Histone H1.0 (Histone H1') (Histone H1(0)) (MyD196) [Cleaved into: Histone H1.0, N-terminally processed]	H1-0 H1f0 H1fv
non-specific binders	P11276	Fibronectin (FN) [Cleaved into: Anastellin]	Fn1
non-specific binders	P12367	cAMP-dependent protein kinase type II-alpha regulatory subunit	Prkar2a
non-specific binders	P12787	Cytochrome c oxidase subunit 5A, mitochondrial (Cytochrome c oxidase polypeptide Va)	Cox5a
non-specific binders	P14576	Signal recognition particle 54 kDa protein (SRP54) (EC 3.6.5.-)	Srp54
non-specific binders	P15209	BDNF/NT-3 growth factors receptor (EC 2.7.10.1) (GP145-TrkB/GP95-TrkB) (Trk-B) (Neurotrophic tyrosine kinase receptor type 2) (TrkB tyrosine kinase)	Ntrk2 Trkb
non-specific binders	P15864	Histone H1.2 (H1 VAR.1) (H1c)	H1-2 H1f2 Hist1h1c
non-specific binders	P15920	V-type proton ATPase 116 kDa subunit a2 (V-ATPase 116 kDa subunit a2) (Immune suppressor factor J6B7) (ISF) (Lysosomal H(+)-transporting ATPase V0 subunit a2) (ShIF) (Vacuolar proton translocating ATPase 116 kDa subunit a isoform 2)	Atp6v0a2 Atp6n1b Tj6
non-specific binders	P16283	Anion exchange protein 3 (AE 3) (Anion exchanger 3) (Neuronal band 3-like protein) (Solute carrier family 4 member 3)	Slc4a3 Ae3
non-specific binders	P19253	60S ribosomal protein L13a (Transplantation antigen P198) (Tum-P198 antigen)	Rpl13a P198 Tstap198-7
non-specific binders	P20152	Vimentin	Vim
non-specific binders	P20357	Microtubule-associated protein 2 (MAP-2)	Map2 Mtap2
non-specific binders	P21447	ATP-dependent translocase ABCB1 (ATP-binding cassette sub-family B member 1A) (MDR1A) (Multidrug resistance protein 1A) (EC 7.6.2.2) (Multidrug resistance protein 3) (P-glycoprotein 3) (Phospholipid transporter ABCB1) (EC 7.6.2.1)	Abcb1a Abcb4 Mdr1a Mdr3 Pgy-3 Pgy3
non-specific binders	P21981	Protein-glutamine gamma-glutamyltransferase 2 (EC 2.3.2.13) (Isopeptidase TGM2) (EC 3.4.-.-) (Protein-glutamine deamidase TGM2) (EC 3.5.1.44) (Protein-glutamine dopaminyltransferase TGM2) (EC 2.3.1.-) (Protein-glutamine histaminyltransferase TGM2) (EC 2.3.1.-) (Protein-glutamine noradrenalinyltransferase TGM2) (EC 2.3.1.-) (Protein-glutamine serotonyltransferase TGM2) (EC 2.3.1.-) (Tissue transgl…	Tgm2
non-specific binders	P23116	Eukaryotic translation initiation factor 3 subunit A (eIF3a) (Centrosomin) (Eukaryotic translation initiation factor 3 subunit 10) (eIF-3-theta) (eIF3 p167) (eIF3 p180) (eIF3 p185) (p162)	Eif3a Csma Eif3 Eif3s10
non-specific binders	P23927	Alpha-crystallin B chain (Alpha(B)-crystallin) (P23)	Cryab Crya2
non-specific binders	P24668	Cation-dependent mannose-6-phosphate receptor (CD Man-6-P receptor) (CD-MPR) (46 kDa mannose 6-phosphate receptor) (MPR 46)	M6pr 46mpr
non-specific binders	P26040	Ezrin (Cytovillin) (Villin-2) (p81)	Ezr Vil2
non-specific binders	P26645	Myristoylated alanine-rich C-kinase substrate (MARCKS)	Marcks Macs
non-specific binders	P27546	Microtubule-associated protein 4 (MAP-4)	Map4 Mtap4
non-specific binders	P27661	Histone H2AX (H2a/x) (Histone H2A.X)	H2ax H2a.x H2afx Hist5-2ax
non-specific binders	P29595	NEDD8 (Neddylin) (Neural precursor cell expressed developmentally down-regulated protein 8) (NEDD-8) (Ubiquitin-like protein Nedd8)	Nedd8 Nedd-8
non-specific binders	P34022	Ran-specific GTPase-activating protein (HpaII tiny fragments locus 9a protein) (Ran-binding protein 1) (RANBP1)	Ranbp1 Htf9-a Htf9a
non-specific binders	P35288	Ras-related protein Rab-23 (Protein open brain) (Rab-15)	Rab23 Opb
non-specific binders	P35486	Pyruvate dehydrogenase E1 component subunit alpha, somatic form, mitochondrial (EC 1.2.4.1) (PDHE1-A type I)	Pdha1 Pdha-1
non-specific binders	P40630	Transcription factor A, mitochondrial (mtTFA) (Testis-specific high mobility group protein) (TS-HMG)	Tfam Hmgts
non-specific binders	P41105	60S ribosomal protein L28	Rpl28
non-specific binders	P43274	Histone H1.4 (H1 VAR.2) (H1e)	H1-4 H1f4 Hist1h1e
non-specific binders	P43275	Histone H1.1 (H1 VAR.3) (Histone H1a) (H1a)	H1-1 H1a H1f1 Hist1h1a
non-specific binders	P43277	Histone H1.3 (H1 VAR.4) (H1d)	H1-3 H1f3 Hist1h1d
non-specific binders	P46664	Adenylosuccinate synthetase isozyme 2 (AMPSase 2) (AdSS 2) (EC 6.3.4.4) (Adenylosuccinate synthetase, acidic isozyme) (Adenylosuccinate synthetase, liver isozyme) (L-type adenylosuccinate synthetase) (IMP--aspartate ligase 2)	Adss2 Adss
non-specific binders	P47708	Rabphilin-3A (Exophilin-1)	Rph3a
non-specific binders	P47915	60S ribosomal protein L29	Rpl29 Rpl43
non-specific binders	P50171	Estradiol 17-beta-dehydrogenase 8 (EC 1.1.1.62) (17-beta-hydroxysteroid dehydrogenase 8) (17-beta-HSD 8) (3-ketoacyl-[acyl-carrier-protein] reductase alpha subunit) (KAR alpha subunit) (3-oxoacyl-[acyl-carrier-protein] reductase) (EC 1.1.1.-) (Protein Ke6) (Ke-6) (Testosterone 17-beta-dehydrogenase 8) (EC 1.1.1.239)	Hsd17b8 H2-Ke6 Hke6
non-specific binders	P50446	Keratin, type II cytoskeletal 6A (Cytokeratin-6A) (CK-6A) (Keratin-6-alpha) (mK6-alpha) (Keratin-6A) (K6A)	Krt6a Ker2 Krt2-6 Krt2-6a Krt6
non-specific binders	P50543	Protein S100-A11 (Calgizzarin) (Endothelial monocyte-activating polypeptide) (EMAP) (Protein S100-C) (S100 calcium-binding protein A11)	S100a11 S100c
non-specific binders	P51141	Segment polarity protein dishevelled homolog DVL-1 (Dishevelled-1) (DSH homolog 1)	Dvl1 Dvl
non-specific binders	P51855	Glutathione synthetase (GSH synthetase) (GSH-S) (EC 6.3.2.3) (Glutathione synthase)	Gss
non-specific binders	P52503	NADH dehydrogenase [ubiquinone] iron-sulfur protein 6, mitochondrial (Complex I-13kD-A) (CI-13kD-A) (NADH-ubiquinone oxidoreductase 13 kDa-A subunit)	Ndufs6 Ip13
non-specific binders	P52800	Ephrin-B2 (ELF-2) (EPH-related receptor tyrosine kinase ligand 5) (LERK-5) (HTK ligand) (HTK-L)	Efnb2 Elf2 Epl5 Eplg5 Htkl Lerk5
non-specific binders	P52825	Carnitine O-palmitoyltransferase 2, mitochondrial (EC 2.3.1.21) (Carnitine palmitoyltransferase II) (CPT II)	Cpt2 Cpt-2
non-specific binders	P54320	Elastin (Tropoelastin)	Eln
non-specific binders	P55937	Golgin subfamily A member 3 (Golgin-160) (Male-enhanced antigen 2) (MEA-2)	Golga3 Mea2
non-specific binders	P56382	ATP synthase subunit epsilon, mitochondrial (ATPase subunit epsilon) (ATP synthase F1 subunit epsilon)	Atp5f1e Atp5e
non-specific binders	P56391	Cytochrome c oxidase subunit 6B1 (Cytochrome c oxidase subunit VIb isoform 1) (COX VIb-1)	Cox6b1 Cox6b
non-specific binders	P59017	Bcl-2-like protein 13 (Bcl2-L-13) (Bcl-rambo) (Protein Mil1)	Bcl2l13 Mil1
non-specific binders	P59041	DnaJ homolog subfamily C member 30, mitochondrial (Williams-Beuren syndrome chromosomal region 18 protein homolog)	Dnajc30 Wbscr18
non-specific binders	P60487	Pyridoxal phosphate phosphatase (PLP phosphatase) (EC 3.1.3.3) (EC 3.1.3.74) (Chronophin)	Pdxp Cin Plp Plpp
non-specific binders	P61961	Ubiquitin-fold modifier 1	Ufm1
non-specific binders	P62075	Mitochondrial import inner membrane translocase subunit Tim13	Timm13 Tim13a Timm13a
non-specific binders	P62858	40S ribosomal protein S28	Rps28
non-specific binders	P62862	40S ribosomal protein S30	Fau
non-specific binders	P62874	Guanine nucleotide-binding protein G(I)/G(S)/G(T) subunit beta-1 (Transducin beta chain 1)	Gnb1
non-specific binders	P62880	Guanine nucleotide-binding protein G(I)/G(S)/G(T) subunit beta-2 (G protein subunit beta-2) (Transducin beta chain 2)	Gnb2
non-specific binders	P62897	Cytochrome c, somatic	Cycs
non-specific binders	P62911	60S ribosomal protein L32	Rpl32
non-specific binders	P62983	Ubiquitin-40S ribosomal protein S27a (Ubiquitin carboxyl extension protein 80) [Cleaved into: Ubiquitin; 40S ribosomal protein S27a]	Rps27a Uba80 Ubcep1
non-specific binders	P62996	Transformer-2 protein homolog beta (TRA-2 beta) (TRA2-beta) (Silica-induced gene 41 protein) (SIG-41) (Splicing factor, arginine/serine-rich 10) (Transformer-2 protein homolog B)	Tra2b Sfrs10 Silg41
non-specific binders	P63024	Vesicle-associated membrane protein 3 (VAMP-3) (Cellubrevin) (CEB) (Synaptobrevin-3)	Vamp3 Syb3
non-specific binders	P63044	Vesicle-associated membrane protein 2 (VAMP-2) (Synaptobrevin-2)	Vamp2 Syb2
non-specific binders	P63054	Calmodulin regulator protein PCP4 (Brain-specific antigen PCP-4) (Brain-specific polypeptide PEP-19) (Purkinje cell protein 4)	Pcp4 Pep19
non-specific binders	P67778	Prohibitin (B-cell receptor-associated protein 32) (BAP 32)	Phb
non-specific binders	P70211	Netrin receptor DCC (Tumor suppressor protein DCC)	Dcc
non-specific binders	P70302	Stromal interaction molecule 1	Stim1 Sim
non-specific binders	P70408	Cadherin-10 (T2-cadherin)	Cdh10
non-specific binders	P70429	Ena/VASP-like protein (Ena/vasodilator-stimulated phosphoprotein-like)	Evl
non-specific binders	P70663	SPARC-like protein 1 (Extracellular matrix protein 2) (Matrix glycoprotein Sc1)	Sparcl1 Ecm2 Sc1
non-specific binders	P83093	Stromal interaction molecule 2	Stim2 Kiaa1482
non-specific binders	P85094	Isochorismatase domain-containing protein 2A	Isoc2a Isoc2
non-specific binders	P97379	Ras GTPase-activating protein-binding protein 2 (G3BP-2) (GAP SH3 domain-binding protein 2)	G3bp2
non-specific binders	P97434	Myosin phosphatase Rho-interacting protein (Rho-interacting protein 3) (RIP3) (p116Rip)	Mprip Kiaa0864 Mrip Rhoip3
non-specific binders	P97441	Zinc transporter 3 (ZnT-3) (Solute carrier family 30 member 3)	Slc30a3 Znt3
non-specific binders	P97797	Tyrosine-protein phosphatase non-receptor type substrate 1 (SHP substrate 1) (SHPS-1) (Brain Ig-like molecule with tyrosine-based activation motifs) (Bit) (CD172 antigen-like family member A) (Inhibitory receptor SHPS-1) (MyD-1 antigen) (Signal-regulatory protein alpha-1) (Sirp-alpha-1) (mSIRP-alpha1) (p84) (CD antigen CD172a)	Sirpa Bit Myd1 Ptpns1 Shps1 Sirp
non-specific binders	P97823	Acyl-protein thioesterase 1 (APT-1) (EC 3.1.2.-) (Lysophospholipase 1) (Lysophospholipase I) (LPL-I) (LysoPLA I)	Lypla1 Apt1 Pla1a
non-specific binders	P97927	Laminin subunit alpha-4 (Laminin-14 subunit alpha) (Laminin-8 subunit alpha) (Laminin-9 subunit alpha)	Lama4
non-specific binders	P99026	Proteasome subunit beta type-4 (Low molecular mass protein 3) (Macropain beta chain) (Multicatalytic endopeptidase complex beta chain) (Proteasome beta chain) (Proteasome chain 3)	Psmb4 Lmp3
non-specific binders	Q01341	Adenylate cyclase type 6 (EC 4.6.1.1) (ATP pyrophosphate-lyase 6) (Adenylate cyclase type VI) (Adenylyl cyclase 6) (AC6) (Ca(2+)-inhibitable adenylyl cyclase)	Adcy6
non-specific binders	Q02257	Junction plakoglobin (Desmoplakin III) (Desmoplakin-3)	Jup
non-specific binders	Q03059	Choline O-acetyltransferase (CHOACTase) (ChAT) (Choline acetylase) (EC 2.3.1.6)	Chat
non-specific binders	Q04735	Cyclin-dependent kinase 16 (EC 2.7.11.22) (CRK5) (Cell division protein kinase 16) (PCTAIRE-motif protein kinase 1) (Serine/threonine-protein kinase PCTAIRE-1)	Cdk16 Crk5 Pctaire1 Pctk1
non-specific binders	Q05512	Serine/threonine-protein kinase MARK2 (EC 2.7.11.1) (EC 2.7.11.26) (ELKL motif kinase 1) (EMK-1) (MAP/microtubule affinity-regulating kinase 2) (PAR1 homolog) (PAR1 homolog b) (Par-1b) (mPar-1b)	Mark2 Emk
non-specific binders	Q05793	Basement membrane-specific heparan sulfate proteoglycan core protein (HSPG) [Cleaved into: Endorepellin; LG3 peptide]	Hspg2
non-specific binders	Q05920	Pyruvate carboxylase, mitochondrial (EC 6.4.1.1) (Pyruvic carboxylase) (PCB)	Pc Pcx
non-specific binders	Q0VBK2	Keratin, type II cytoskeletal 80 (Cytokeratin-80) (CK-80) (Keratin-80) (K80) (Type-II keratin Kb20)	Krt80 Kb20
non-specific binders	Q14BB9	MAP6 domain-containing protein 1 (21 kDa STOP-like protein) (SL21)	Map6d1
non-specific binders	Q14CH0	Protein FAM171B	Fam171b
non-specific binders	Q3TC72	Fumarylacetoacetate hydrolase domain-containing protein 2A (EC 3.-.-.-)	Fahd2 Fahd2a
non-specific binders	Q3TES0	IQ motif and SEC7 domain-containing protein 3	Iqsec3 Kiaa1110
non-specific binders	Q3TLH4	Protein PRRC2C (BAT2 domain-containing protein 1) (HLA-B-associated transcript 2-like 2) (Proline-rich and coiled-coil-containing protein 2C)	Prrc2c Bat2d Bat2d1 Bat2l2 Kiaa1096
non-specific binders	Q3TRR0	Microtubule-associated protein 9 (Aster-associated protein)	Map9 Asap Mtap9
non-specific binders	Q3TSG4	RNA demethylase ALKBH5 (EC 1.14.11.-) (Alkylated DNA repair protein alkB homolog 5) (Alpha-ketoglutarate-dependent dioxygenase alkB homolog 5)	Alkbh5 Abh5 Ofoxd
non-specific binders	Q3TTY5	Keratin, type II cytoskeletal 2 epidermal (Cytokeratin-2e) (CK-2e) (Epithelial keratin-2e) (Keratin-2 epidermis) (Keratin-2e) (K2e) (Type-II keratin Kb2)	Krt2 K2e Krt2-17 Krt2a
non-specific binders	Q3TWW8	Serine/arginine-rich splicing factor 6 (Pre-mRNA-splicing factor SRP55) (Splicing factor, arginine/serine-rich 6)	Srsf6 Sfrs6 Srp55
non-specific binders	Q3TY60	Protein FAM131B	Fam131b
non-specific binders	Q3TYD6	Serine/threonine-protein kinase LMTK2 (EC 2.7.11.1) (Brain-enriched kinase) (Lemur tyrosine kinase 2)	Lmtk2 Brek Kiaa1079
non-specific binders	Q3U214	Microtubule-associated serine/threonine-protein kinase 3 (EC 2.7.11.1)	Mast3 Kiaa0561
non-specific binders	Q3U5Q7	UMP-CMP kinase 2, mitochondrial (EC 2.7.4.14) (Nucleoside-diphosphate kinase) (EC 2.7.4.6) (Thymidylate kinase LPS-inducible member) (TYKi)	Cmpk2 Tyki
non-specific binders	Q3UGR5	Haloacid dehalogenase-like hydrolase domain-containing protein 2	Hdhd2
non-specific binders	Q3UGX3	N-acetylaspartate synthetase (NAA synthetase) (EC 2.3.1.17) (N-acetyltransferase 8-like protein) (Protein Shati)	Nat8l
non-specific binders	Q3UHB8	Coiled-coil domain-containing protein 177	Ccdc177 Gm1568
non-specific binders	Q3UHD3	Microtubule-associated tumor suppressor candidate 2 homolog (Cardiac zipper protein) (Microtubule plus-end tracking protein TIP150) (Tracking protein of 150 kDa)	Mtus2 Cazip Kiaa0774 Tip150
non-specific binders	Q3UHD9	Arf-GAP with GTPase, ANK repeat and PH domain-containing protein 2 (AGAP-2) (Centaurin-gamma-1) (Cnt-g1) (Phosphatidylinositol 3-kinase enhancer) (PIKE)	Agap2 Centg1 Kiaa0167
non-specific binders	Q3UHG7	DENN domain-containing protein 11 (DENND11) (Protein LCHN)	Dennd11 Kiaa1147 Lchn
non-specific binders	Q3UHK6	Teneurin-4 (Ten-4) (Downstream of CHOP4) (Protein Odd Oz/ten-m homolog 4) (Tenascin-M4) (Ten-m4) (Teneurin transmembrane protein 4)	Tenm4 Doc4 Kiaa1302 Odz4 Tnm4
non-specific binders	Q3ULB5	Serine/threonine-protein kinase PAK 6 (EC 2.7.11.1) (p21-activated kinase 6) (PAK-6)	Pak6
non-specific binders	Q3UMT1	Protein phosphatase 1 regulatory subunit 12C (Protein phosphatase 1 myosin-binding subunit of 85 kDa) (Protein phosphatase 1 myosin-binding subunit p85)	Ppp1r12c Mbs85
non-specific binders	Q3UNH4	G protein-regulated inducer of neurite outgrowth 1 (GRIN1)	Gprin1
non-specific binders	Q3URE1	Malonate--CoA ligase ACSF3, mitochondrial (EC 6.2.1.n3) (Acyl-CoA synthetase family member 3)	Acsf3
non-specific binders	Q3URS9	Mitochondrial potassium channel (MITOK) (Coiled-coil domain-containing protein 51)	Ccdc51 Mitok
non-specific binders	Q3UTJ2	Sorbin and SH3 domain-containing protein 2 (Arg-binding protein 2) (ArgBP2) (Arg/Abl-interacting protein 2)	Sorbs2 Argbp2 Kiaa0777
non-specific binders	Q3UTQ8	Cyclin-dependent kinase-like 5 (EC 2.7.11.22)	Cdkl5
non-specific binders	Q3UU96	Serine/threonine-protein kinase MRCK alpha (EC 2.7.11.1) (CDC42-binding protein kinase alpha)	Cdc42bpa Kiaa0451
non-specific binders	Q3UV17	Keratin, type II cytoskeletal 2 oral (Keratin-76) (K76) (Type-II keratin Kb9)	Krt76
non-specific binders	Q3UVC0	Kinase suppressor of Ras 2 (EC 2.7.11.1)	Ksr2
non-specific binders	Q3V0I2	Proline-rich protein 7 (Synaptic proline-rich membrane protein)	Prr7
non-specific binders	Q3V3V9	Capping protein, Arp2/3 and myosin-I linker protein 2 (Capping protein regulator and myosin 1 linker 2) (F-actin-uncapping protein RLTPR) (Leucine-rich repeat-containing protein 16C) (RGD, leucine-rich repeat, tropomodulin and proline-rich-containing protein)	Carmil2 Lrrc16c Rltpr
non-specific binders	Q4ACU6	SH3 and multiple ankyrin repeat domains protein 3 (Shank3) (Proline-rich synapse-associated protein 2) (ProSAP2) (SPANK-2)	Shank3 Kiaa1650 Prosap2
non-specific binders	Q4JIM5	Tyrosine-protein kinase ABL2 (EC 2.7.10.2) (Abelson murine leukemia viral oncogene homolog 2) (Abelson tyrosine-protein kinase 2) (Abelson-related gene protein) (Tyrosine-protein kinase ARG)	Abl2 Arg
non-specific binders	Q4KMM3	Oxidation resistance protein 1 (Protein C7)	Oxr1 C7 Gm1238
non-specific binders	Q4VC33	E3 ubiquitin-protein transferase MAEA (EC 2.3.2.27) (Erythroblast macrophage protein) (Macrophage erythroblast attacher)	Maea Emp
non-specific binders	Q505D7	Optic atrophy 3 protein homolog	Opa3
non-specific binders	Q50H33	BTB/POZ domain-containing protein KCTD8	Kctd8
non-specific binders	Q52KF3	Protein spire homolog 1	Spire1
non-specific binders	Q5HZI2	C2 calcium-dependent domain-containing protein 4C (Nuclear-localized factor 3) (Protein FAM148C)	C2cd4c Fam148c Nlf3
non-specific binders	Q5NBX1	Protein cordon-bleu	Cobl Kiaa0633
non-specific binders	Q5SSH8	Neuferricin (Cytochrome b5 domain-containing protein 2)	Cyb5d2
non-specific binders	Q5SV85	Synergin gamma (AP1 subunit gamma-binding protein 1) (Gamma-synergin)	Synrg Ap1gbp1 Syng
non-specific binders	Q5SWU9	Acetyl-CoA carboxylase 1 (ACC1) (EC 6.4.1.2) (ACC-alpha) (Acetyl-CoA carboxylase 265)	Acaca Acac Gm738
non-specific binders	Q5SXY1	Cytospin-B (Sperm antigen with calponin homology and coiled-coil domains 1)	Specc1 Cytsb Kiaa4061
non-specific binders	Q5SYL3	Protein KIAA0100	Kiaa0100
non-specific binders	Q5U4C1	G-protein coupled receptor-associated sorting protein 1 (GASP-1)	Gprasp1 Kiaa0443
non-specific binders	Q5U680	S-adenosylmethionine mitochondrial carrier protein (Mitochondrial S-adenosylmethionine transporter) (Solute carrier family 25 member 26)	Slc25a26 Samc
non-specific binders	Q60610	T-lymphoma invasion and metastasis-inducing protein 1 (TIAM-1)	Tiam1 Tiam-1
non-specific binders	Q60675	Laminin subunit alpha-2 (Laminin M chain) (Laminin-12 subunit alpha) (Laminin-2 subunit alpha) (Laminin-4 subunit alpha) (Merosin heavy chain)	Lama2
non-specific binders	Q60932	Voltage-dependent anion-selective channel protein 1 (VDAC-1) (mVDAC1) (Outer mitochondrial membrane protein porin 1) (Plasmalemmal porin) (Voltage-dependent anion-selective channel protein 5) (VDAC-5) (mVDAC5)	Vdac1 Vdac5
non-specific binders	Q60953	Protein PML	Pml
non-specific binders	Q61001	Laminin subunit alpha-5 (Laminin-10 subunit alpha) (Laminin-11 subunit alpha) (Laminin-15 subunit alpha)	Lama5
non-specific binders	Q61016	Guanine nucleotide-binding protein G(I)/G(S)/G(O) subunit gamma-7	Gng7 Gngt7
non-specific binders	Q61292	Laminin subunit beta-2 (Laminin-11 subunit beta) (Laminin-14 subunit beta) (Laminin-15 subunit beta) (Laminin-3 subunit beta) (Laminin-4 subunit beta) (Laminin-7 subunit beta) (Laminin-9 subunit beta) (S-laminin subunit beta) (S-LAM beta)	Lamb2 Lams
non-specific binders	Q61315	Adenomatous polyposis coli protein (Protein APC) (mAPC)	Apc
non-specific binders	Q61425	Hydroxyacyl-coenzyme A dehydrogenase, mitochondrial (HCDH) (EC 1.1.1.35) (Medium and short-chain L-3-hydroxyacyl-coenzyme A dehydrogenase) (Short-chain 3-hydroxyacyl-CoA dehydrogenase)	Hadh Hadhsc Mschad Schad
non-specific binders	Q61495	Desmoglein-1-alpha (Desmoglein-1) (Dsg1-alpha) (DG1) (DGI) (Desmosomal glycoprotein I)	Dsg1a Dsg1
non-specific binders	Q61554	Fibrillin-1 [Cleaved into: Asprosin]	Fbn1 Fbn-1
non-specific binders	Q61599	Rho GDP-dissociation inhibitor 2 (Rho GDI 2) (D4) (Rho-GDI beta)	Arhgdib Gdid4
non-specific binders	Q61781	Keratin, type I cytoskeletal 14 (Cytokeratin-14) (CK-14) (Keratin-14) (K14)	Krt14 Krt1-14
non-specific binders	Q61789	Laminin subunit alpha-3 (Epiligrin subunit alpha) (Kalinin subunit alpha) (Laminin-5 subunit alpha) (Laminin-6 subunit alpha) (Laminin-7 subunit alpha) (Nicein subunit alpha)	Lama3
non-specific binders	Q61941	NAD(P) transhydrogenase, mitochondrial (EC 7.1.1.1) (Nicotinamide nucleotide transhydrogenase) (Pyridine nucleotide transhydrogenase)	Nnt
non-specific binders	Q62132	Receptor-type tyrosine-protein phosphatase R (R-PTP-R) (EC 3.1.3.48) (Phosphotyrosine phosphatase 13) (Protein-tyrosine-phosphatase SL)	Ptprr Ptp13
non-specific binders	Q62165	Dystroglycan (Dystrophin-associated glycoprotein 1) [Cleaved into: Alpha-dystroglycan (Alpha-DG); Beta-dystroglycan (Beta-DG)]	Dag1 Dag-1
non-specific binders	Q62210	Baculoviral IAP repeat-containing protein 2 (EC 2.3.2.27) (Cellular inhibitor of apoptosis 1) (C-IAP1) (Inhibitor of apoptosis protein 2) (mIAP2) (RING-type E3 ubiquitin transferase BIRC2)	Birc2
non-specific binders	Q62241	U1 small nuclear ribonucleoprotein C (U1 snRNP C) (U1-C) (U1C)	Snrpc Snrp1c
non-specific binders	Q62407	Striated muscle-specific serine/threonine-protein kinase (EC 2.7.11.1) (Aortic preferentially expressed protein 1) (APEG-1)	Speg Apeg1 Kiaa1297
non-specific binders	Q62433	Protein NDRG1 (N-myc downstream-regulated gene 1 protein) (Protein Ndr1)	Ndrg1 Ndr1 Ndrl Tdd5
non-specific binders	Q62507	Cochlin (COCH-5B2)	Coch
non-specific binders	Q63739	Protein tyrosine phosphatase type IVA 1 (EC 3.1.3.48) (Protein-tyrosine phosphatase 4a1) (Protein-tyrosine phosphatase of regenerating liver 1) (PRL-1)	Ptp4a1 Prl1
non-specific binders	Q64127	Transcription intermediary factor 1-alpha (TIF1-alpha) (EC 2.3.2.27) (E3 ubiquitin-protein ligase Trim24) (RING-type E3 ubiquitin transferase TIF1-alpha) (Tripartite motif-containing protein 24)	Trim24 Tif1 Tif1a
non-specific binders	Q64433	10 kDa heat shock protein, mitochondrial (Hsp10) (10 kDa chaperonin) (Chaperonin 10) (CPN10)	Hspe1
non-specific binders	Q66L44	Voltage-dependent calcium channel beta subunit-associated regulatory protein (Downstream of Stk11 protein)	Cbarp Barp Dos R29144/1
non-specific binders	Q68FD9	UPF0606 protein KIAA1549	Kiaa1549
non-specific binders	Q68FG3	Protein SPT2 homolog (SPT2 domain-containing protein 1)	Spty2d1
non-specific binders	Q68FM6	Protein phosphatase 1 regulatory subunit 29 (Extracellular leucine-rich repeat and fibronectin type III domain-containing protein 2) (Leucine-rich repeat and fibronectin type-III domain-containing protein 6) (Leucine-rich repeat-containing protein 62)	Elfn2 Kiaa1904 Lrrc62 Ppp1r29
non-specific binders	Q69Z38	Inactive tyrosine-protein kinase PEAK1 (Pseudopodium-enriched atypical kinase 1) (Sugen kinase 269) (Tyrosine-protein kinase SgK269)	Peak1 Kiaa2002 Sgk269
non-specific binders	Q69ZR9	Protein TASOR (Transgene activation suppressor protein)	Tasor D14Abb1e Fam208a Kiaa1105
non-specific binders	Q69ZX8	Actin-binding LIM protein 3 (abLIM-3) (Actin-binding LIM protein family member 3)	Ablim3 Kiaa0843
non-specific binders	Q6A065	Centrosomal protein of 170 kDa (Cep170)	Cep170 Kiaa0470
non-specific binders	Q6A0A2	La-related protein 4B (La ribonucleoprotein domain family member 4B) (La ribonucleoprotein domain family member 5) (La-related protein 5)	Larp4b D13Wsu64e Kiaa0217 Larp5
non-specific binders	Q6GUQ1	Epidermal growth factor-like protein 8 (EGF-like protein 8)	Egfl8 Ng3
non-specific binders	Q6GV12	3-ketodihydrosphingosine reductase (KDS reductase) (EC 1.1.1.102) (3-dehydrosphinganine reductase) (Follicular variant translocation protein 1 homolog) (FVT-1)	Kdsr Fvt1
non-specific binders	Q6IFX2	Keratin, type I cytoskeletal 42 (Cytokeratin-42) (CK-42) (Keratin-17n) (Keratin-42) (K42) (Type I keratin Ka22)	Krt42 Ka22
non-specific binders	Q6IFZ6	Keratin, type II cytoskeletal 1b (Cytokeratin-1B) (CK-1B) (Embryonic type II keratin-1) (Keratin-77) (K77) (Type-II keratin Kb39)	Krt77 Krt1b
non-specific binders	Q6P3D0	U8 snoRNA-decapping enzyme (EC 3.6.1.62) (IDP phosphatase) (IDPase) (EC 3.6.1.64) (Inosine diphosphate phosphatase) (Nucleoside diphosphate-linked moiety X motif 16) (Nudix motif 16) (m7GpppN-mRNA hydrolase)	Nudt16
non-specific binders	Q6P9K8	Caskin-1 (CASK-interacting protein 1)	Caskin1 Kiaa1306
non-specific binders	Q6PD21	SH2 domain-containing adapter protein B	Shb
non-specific binders	Q6PDM2	Serine/arginine-rich splicing factor 1 (ASF/SF2) (Pre-mRNA-splicing factor SRp30a) (Splicing factor, arginine/serine-rich 1)	Srsf1 Sfrs1
non-specific binders	Q6PDS0	V-set and transmembrane domain-containing protein 2-like protein	Vstm2l Gm691
non-specific binders	Q6PDS3	NAD(+) hydrolase SARM1 (NADase SARM1) (EC 3.2.2.6) (NADP(+) hydrolase SARM1) (EC 3.2.2.-) (Sterile alpha and TIR motif-containing protein 1)	Sarm1 Kiaa0524
non-specific binders	Q6PE15	Palmitoyl-protein thioesterase ABHD10, mitochondrial (EC 3.1.2.22) (Acyl-protein thioesterase ABHD10) (Alpha/beta hydrolase domain-containing protein 10) (Abhydrolase domain-containing protein 10) (Mycophenolic acid acyl-glucuronide esterase, mitochondrial) (EC 3.1.1.93)	Abhd10
non-specific binders	Q6PEV3	WAS/WASL-interacting protein family member 2 (WASP-interacting protein-related protein) (WIP-related protein)	Wipf2 Wire
non-specific binders	Q6PFD5	Disks large-associated protein 3 (DAP-3) (PSD-95/SAP90-binding protein 3) (SAP90/PSD-95-associated protein 3) (SAPAP3)	Dlgap3 Dap3
non-specific binders	Q6R891	Neurabin-2 (Neurabin-II) (Protein phosphatase 1 regulatory subunit 9B) (Spinophilin)	Ppp1r9b
non-specific binders	Q6WQJ1	Diacylglycerol lipase-alpha (DAGL-alpha) (DGL-alpha) (EC 3.1.1.-) (Neural stem cell-derived dendrite regulator) (Sn1-specific diacylglycerol lipase alpha)	Dagla Kiaa0659 Nsddr
non-specific binders	Q6ZWV7	60S ribosomal protein L35	Rpl35
non-specific binders	Q71M36	Chondroitin sulfate proteoglycan 5 (Acidic leucine-rich EGF-like domain-containing brain protein) (Neuroglycan C)	Cspg5 Caleb Ngc
non-specific binders	Q7M6Y3	Phosphatidylinositol-binding clathrin assembly protein (Clathrin assembly lymphoid myeloid leukemia) (CALM)	Picalm Calm Fit1
non-specific binders	Q7M757	Lys-63-specific deubiquitinase BRCC36-like (EC 3.4.19.-)	C6.1al Gm5136
non-specific binders	Q7SIG6	Arf-GAP with SH3 domain, ANK repeat and PH domain-containing protein 2 (Development and differentiation-enhancing factor 2) (Paxillin-associated protein with ARF GAP activity 3) (PAG3) (Pyk2 C-terminus-associated protein) (PAP)	Asap2 Ddef2 Gm1523 Gm592
non-specific binders	Q7TMF3	NADH dehydrogenase [ubiquinone] 1 alpha subcomplex subunit 12 (Complex I-B17.2) (CI-B17.2) (CIB17.2) (NADH-ubiquinone oxidoreductase subunit B17.2)	Ndufa12
non-specific binders	Q7TN29	Stromal membrane-associated protein 2 (Stromal membrane-associated protein 1-like)	Smap2 Smap1l
non-specific binders	Q7TPB0	Phospholipid phosphatase-related protein type 3 (EC 3.1.3.4) (Lipid phosphate phosphatase-related protein type 3) (Plasticity-related gene 2 protein) (PRG-2)	Plppr3 Kiaa4076 Lppr3 Prg2
non-specific binders	Q7TPD3	Roundabout homolog 2	Robo2 Kiaa1568
non-specific binders	Q7TPM1	Protein PRRC2B (HLA-B-associated transcript 2-like 1) (Proline-rich coiled-coil protein 2B)	Prrc2b Bat2l Bat2l1 Kiaa0515
non-specific binders	Q7TQH0	Ataxin-2-like protein	Atxn2l A2lp
non-specific binders	Q7TSJ2	Microtubule-associated protein 6 (MAP-6) (Stable tubule-only polypeptide) (STOP)	Map6 Mtap6
non-specific binders	Q80TB8	Synaptic vesicle membrane protein VAT-1 homolog-like (EC 1.-.-.-)	Vat1l Kiaa1576
non-specific binders	Q80TE7	Leucine-rich repeat-containing protein 7 (Densin-180) (Densin) (Protein LAP1)	Lrrc7 Kiaa1365 Lap1
non-specific binders	Q80TH2	Erbin (Densin-180-like protein) (Erbb2-interacting protein) (Protein LAP2)	Erbin Erbb2ip Kiaa1225 Lap2
non-specific binders	Q80TK0	AP2-interacting clathrin-endocytosis protein (APache)	Kiaa1107
non-specific binders	Q80TR1	Adhesion G protein-coupled receptor L1 (Calcium-independent alpha-latrotoxin receptor 1) (CIRL-1) (Latrophilin-1) (Lectomedin-2)	Adgrl1 Kiaa0821 Lec2 Lphn1
non-specific binders	Q80U49	Centrosomal protein of 170 kDa protein B (Centrosomal protein 170B) (Cep170B)	Cep170b Kiaa0284
non-specific binders	Q80UG5	Septin-9 (SL3-3 integration site 1 protein)	Septin9 Kiaa0991 Sept9 Sint1
non-specific binders	Q80WC7	Arf-GAP domain and FG repeat-containing protein 2 (HIV-1 Rev-binding protein-like protein) (Rev/Rex activation domain-binding protein related) (RAB-R)	Agfg2 Hrbl Rabr
non-specific binders	Q80WG5	Volume-regulated anion channel subunit LRRC8A (Leucine-rich repeat-containing protein 8A) (Protein ebouriffe) (ebo)	Lrrc8a Lrrc8
non-specific binders	Q80WW9	DDRGK domain-containing protein 1 (UFM1-binding and PCI domain-containing protein 1)	Ddrgk1 Ufbp1
non-specific binders	Q80X50	Ubiquitin-associated protein 2-like	Ubap2l
non-specific binders	Q80XI3	Eukaryotic translation initiation factor 4 gamma 3 (eIF-4-gamma 3) (eIF-4G 3) (eIF4G 3) (eIF-4-gamma II) (eIF4GII)	Eif4g3
non-specific binders	Q80Y24	Prickle-like protein 2	Prickle2
non-specific binders	Q80Y81	Zinc phosphodiesterase ELAC protein 2 (EC 3.1.26.11) (ElaC homolog protein 2) (Ribonuclease Z 2) (RNase Z 2) (tRNA 3 endonuclease 2) (tRNase Z 2)	Elac2
non-specific binders	Q80Y84	Lysine-specific demethylase 5B (EC 1.14.11.67) (Histone demethylase JARID1B) (Jumonji/ARID domain-containing protein 1B) (PLU-1) ([histone H3]-trimethyl-L-lysine(4) demethylase 5B)	Kdm5b Jarid1b Kiaa4034 Plu1
non-specific binders	Q80YA3	Phospholipase DDHD1 (EC 3.1.1.-) (DDHD domain-containing protein 1) (Phosphatidic acid-preferring phospholipase A1 homolog) (PA-PLA1)	Ddhd1
non-specific binders	Q80YE4	Serine/threonine-protein kinase LMTK1 (EC 2.7.11.1) (Apoptosis-associated tyrosine kinase) (AATYK) (Brain apoptosis-associated tyrosine kinase) (Lemur tyrosine kinase 1)	Aatk Aatyk Kiaa0641 Lmr1 Lmtk1
[truncated: 297 more rows]

## Sheet: proteinQuant_fig4
Accession	Gene Symbol	Cellular Component	Description	Coverage [%]	# Peptides	# PSMs	# Unique Peptides	A2aCre_H2B_4	A2aCre_H2B_1	A2aCre_H2B_2	A2aCre_H2B_3	A2aCre_H2B_5	A2aCre_NES_1	A2aCre_NES_3	A2aCre_NES_2	D1Cre_H2B_5	D1Cre_H2B_1	D1Cre_H2B_2	D1Cre_H2B_4	D1Cre_H2B_3	D1Cre_NES_3	D1Cre_NES_1	D1Cre_NES_2
[truncated: 2,332 more rows]
