# Supplementary material for: Cell-type and subcellular compartment-specific APEX2 proximity labeling reveals activity-dependent nuclear proteome dynamics in the striatum
Source: Nat Commun. 2021 Aug 11;12:4855. doi: 10.1038/s41467-021-25144-y (PMC8357913; doi:10.1038/s41467-021-25144-y)
Supplement: Supplementary file 8 — Supplementary Data 5 [file 41467_2021_25144_MOESM8_ESM.xlsx]

## Sheet: description
tab#	tab_title	description for data associated with Fig. 4
1	Drd1_H2B-NES	comparison between Drd1CreH2B-NES
2	A2a_H2B-NES	comparison between A2aCreH2B-NES
3	H2B_enriched	proteins that are nuclear enriched
4	nonH2B_cytosol	proteins that are cytosolic non-H2B enriched
5	H2B_A2a-Drd1	H2B enriched nuclear comparison (iSPN - dSPN)
6	nonH2B_A2a-Drd1	non- H2B enriched cytosolic comparison (iSPN - dSPN)

## Sheet: Drd1H2B-NES
Gene Symbol	Description	Cellular Component	Protein	Label	log2FC	SE	DF	pvalue	adj.pvalue	issue
Tanc2	Protein TANC2 OS=Mus musculus OX=10090 GN=Tanc2 PE=1 SV=1	other cell component	A2A690	D1Cre_H2B-D1Cre_NES	-0.2761	0.136669	9.29898	0.0730856	0.184628	NA
Gpatch8	G patch domain-containing protein 8 OS=Mus musculus OX=10090 GN=Gpatch8 PE=1 SV=1	NA	A2A6A1	D1Cre_H2B-D1Cre_NES	0.151374	0.0955631	9.29898	0.146566	0.309729	NA
Chd5	Chromodomain-helicase-DNA-binding protein 5 OS=Mus musculus OX=10090 GN=Chd5 PE=1 SV=1	cytosol;nucleus;other cell component	A2A8L1	D1Cre_H2B-D1Cre_NES	0.0313918	0.128353	9.29898	0.812097	0.900408	NA
Frmpd4	FERM and PDZ domain-containing protein 4 OS=Mus musculus OX=10090 GN=Frmpd4 PE=1 SV=1	cytoskeleton;other cell component	A2AFR3	D1Cre_H2B-D1Cre_NES	-0.590837	0.172688	6.29898	0.0130869	0.048115	NA
Map7d2	MAP7 domain-containing protein 2 OS=Mus musculus OX=10090 GN=Map7d2 PE=1 SV=1	cytoskeleton	A2AG50	D1Cre_H2B-D1Cre_NES	-0.217818	0.0907545	9.29898	0.0390581	0.111482	NA
Ryr3	Ryanodine receptor 3 OS=Mus musculus OX=10090 GN=Ryr3 PE=1 SV=1	plasma membrane;other membranes;cytosol;cytoskeleton;ER/Golgi;other cell component	A2AGL3	D1Cre_H2B-D1Cre_NES	-0.173669	0.30327	8.29898	0.582057	0.758937	NA
Ckap5	Cytoskeleton-associated protein 5 OS=Mus musculus OX=10090 GN=Ckap5 PE=1 SV=1	plasma membrane;other membranes;cytoskeleton;nucleus;other cell component	A2AGT5	D1Cre_H2B-D1Cre_NES	-0.236062	0.103514	9.29898	0.047628	0.129763	NA
Camsap1	Calmodulin-regulated spectrin-associated protein 1 OS=Mus musculus OX=10090 GN=Camsap1 PE=1 SV=1	cytoskeleton;other cell component	A2AHC3	D1Cre_H2B-D1Cre_NES	-0.265686	0.117985	8.29898	0.0532511	0.141574	NA
Lzts3	Leucine zipper putative tumor suppressor 3 OS=Mus musculus OX=10090 GN=Lzts3 PE=1 SV=1	cytoskeleton;other cell component	A2AHG0	D1Cre_H2B-D1Cre_NES	-0.935106	0.206151	9.29898	0.00130095	0.0091576	NA
Virma	Protein virilizer homolog OS=Mus musculus OX=10090 GN=Virma PE=1 SV=1	cytosol;nucleus;other cell component	A2AIV2	D1Cre_H2B-D1Cre_NES	0.871536	0.225716	7.29898	0.00572243	0.0260206	NA
Rap1gap	Rap1 GTPase-activating protein 1 OS=Mus musculus OX=10090 GN=Rap1gap PE=1 SV=2	other membranes;cytosol;ER/Golgi;other cytoplasmic organelle;other cell component	A2ALS5	D1Cre_H2B-D1Cre_NES	-0.509337	0.0800846	9.29898	0.000113785	0.0021737	NA
Shroom2	Protein Shroom2 OS=Mus musculus OX=10090 GN=Shroom2 PE=1 SV=1	plasma membrane;other membranes;cytoskeleton;other cell component	A2ALU4	D1Cre_H2B-D1Cre_NES	-0.404334	0.153336	9.29898	0.0263418	0.0821516	NA
Ubr4	E3 ubiquitin-protein ligase UBR4 OS=Mus musculus OX=10090 GN=Ubr4 PE=1 SV=1	other membranes;cytosol;cytoskeleton;nucleus	A2AN08	D1Cre_H2B-D1Cre_NES	-0.522198	0.154783	9.29898	0.00783582	0.0335482	NA
Plch2	1-phosphatidylinositol 4,5-bisphosphate phosphodiesterase eta-2 OS=Mus musculus OX=10090 GN=Plch2 PE=1 SV=2	plasma membrane;other membranes;other cell component	A2AP18	D1Cre_H2B-D1Cre_NES	0.30265	0.460521	9.29898	0.526988	0.717837	NA
Rtf1	RNA polymerase-associated protein RTF1 homolog OS=Mus musculus OX=10090 GN=Rtf1 PE=1 SV=1	nucleus	A2AQ19	D1Cre_H2B-D1Cre_NES	0.684862	0.118884	9.29898	0.00024082	0.00320491	NA
Skt	Sickle tail protein OS=Mus musculus OX=10090 GN=Skt PE=1 SV=1	other cell component	A2AQ25	D1Cre_H2B-D1Cre_NES	-0.103917	0.105135	9.29898	0.347969	0.557639	NA
Ppig	Peptidyl-prolyl cis-trans isomerase G OS=Mus musculus OX=10090 GN=Ppig PE=1 SV=1	cytosol;nucleus;other cell component	A2AR02	D1Cre_H2B-D1Cre_NES	0.353522	0.277483	9.29898	0.233571	0.425389	NA
Ppip5k1	Inositol hexakisphosphate and diphosphoinositol-pentakisphosphate kinase 1 OS=Mus musculus OX=10090 GN=Ppip5k1 PE=1 SV=1	plasma membrane;other membranes;cytosol	A2ARP1	D1Cre_H2B-D1Cre_NES	-0.819077	0.200045	8.29898	0.00320435	0.0169019	NA
Ankrd63	Ankyrin repeat domain-containing protein 63 OS=Mus musculus OX=10090 GN=Ankrd63 PE=1 SV=1	NA	A2ARS0	D1Cre_H2B-D1Cre_NES	-0.269838	0.153267	9.29898	0.111082	0.252552	NA
Rabgap1	Rab GTPase-activating protein 1 OS=Mus musculus OX=10090 GN=Rabgap1 PE=1 SV=1	cytosol;cytoskeleton	A2AWA9	D1Cre_H2B-D1Cre_NES	-0.350052	0.110021	9.29898	0.0107077	0.0419983	NA
Arid1a	AT-rich interactive domain-containing protein 1A OS=Mus musculus OX=10090 GN=Arid1a PE=1 SV=1	nucleus;other cell component	A2BH40	D1Cre_H2B-D1Cre_NES	0.933519	0.146706	9.29898	0.000113345	0.0021737	NA
Kalrn	Kalirin OS=Mus musculus OX=10090 GN=Kalrn PE=1 SV=1	cytosol;cytoskeleton;nucleus;other cell component	A2CG49	D1Cre_H2B-D1Cre_NES	-0.657868	0.123045	8.29898	0.000609511	0.00561266	NA
Uhrf1bp1l	UHRF1-binding protein 1-like OS=Mus musculus OX=10090 GN=Uhrf1bp1l PE=1 SV=2	cytosol;other cytoplasmic organelle	A2RSJ4	D1Cre_H2B-D1Cre_NES	-0.494433	0.128597	9.29898	0.00370497	0.018695	NA
Fbxl16	F-box/LRR-repeat protein 16 OS=Mus musculus OX=10090 GN=Fbxl16 PE=1 SV=1	other cell component	A2RT62	D1Cre_H2B-D1Cre_NES	-0.453451	0.0995797	9.29898	0.00126781	0.00898825	NA
Rsrc2	Arginine/serine-rich coiled-coil protein 2 OS=Mus musculus OX=10090 GN=Rsrc2 PE=2 SV=1	NA	A2RTL5	D1Cre_H2B-D1Cre_NES	0.581293	0.215337	9.29898	0.02374	0.0761066	NA
Rabgap1l	Rab GTPase-activating protein 1-like OS=Mus musculus OX=10090 GN=Rabgap1l PE=1 SV=1	ER/Golgi;nucleus;other cytoplasmic organelle;other cell component	A6H6A9	D1Cre_H2B-D1Cre_NES	0.306154	0.37422	5.29898	0.448506	0.650399	NA
Ptprs	Receptor-type tyrosine-protein phosphatase S OS=Mus musculus OX=10090 GN=Ptprs PE=1 SV=1	plasma membrane;other membranes;cytosol;ER/Golgi;other cell component	B0V2N1	D1Cre_H2B-D1Cre_NES	0.360197	0.189277	8.29898	0.0922107	0.221046	NA
Grik3	Glutamate receptor ionotropic, kainate 3 OS=Mus musculus OX=10090 GN=Grik3 PE=1 SV=1	plasma membrane;other membranes;other cell component	B1AS29	D1Cre_H2B-D1Cre_NES	-0.107365	0.143895	9.29898	0.474024	0.671868	NA
Scn2a	Sodium channel protein type 2 subunit alpha OS=Mus musculus OX=10090 GN=Scn2a PE=1 SV=1	plasma membrane;other membranes;other cell component	B1AWN6	D1Cre_H2B-D1Cre_NES	-0.350007	0.112492	9.29898	0.0120143	0.0452932	NA
Frrs1l	DOMON domain-containing protein FRRS1L OS=Mus musculus OX=10090 GN=Frrs1l PE=1 SV=1	plasma membrane;other membranes;other cell component	B1AXV0	D1Cre_H2B-D1Cre_NES	0.221487	0.133984	9.29898	0.131617	0.286086	NA
Dlgap4	Disks large-associated protein 4 OS=Mus musculus OX=10090 GN=Dlgap4 PE=1 SV=1	plasma membrane;other membranes;other cell component	B1AZP2	D1Cre_H2B-D1Cre_NES	-0.191865	0.126143	9.29898	0.161505	0.330017	NA
Cad	CAD protein OS=Mus musculus OX=10090 GN=Cad PE=1 SV=1	cytosol;nucleus;other cell component	B2RQC6	D1Cre_H2B-D1Cre_NES	-0.150367	0.182286	9.29898	0.430082	0.634378	NA
Ythdc2	3'-5' RNA helicase YTHDC2 OS=Mus musculus OX=10090 GN=Ythdc2 PE=1 SV=1	ER/Golgi;nucleus;other cell component	B2RR83	D1Cre_H2B-D1Cre_NES	-0.342797	0.182217	4.29898	0.128106	0.281548	NA
Otud4	OTU domain-containing protein 4 OS=Mus musculus OX=10090 GN=Otud4 PE=1 SV=1	cytosol;nucleus	B2RRE7	D1Cre_H2B-D1Cre_NES	-0.494775	0.209541	9.29898	0.0416605	0.116856	NA
Gnai1	Guanine nucleotide-binding protein G(i) subunit alpha-1 OS=Mus musculus OX=10090 GN=Gnai1 PE=1 SV=1	plasma membrane;other membranes;cytoskeleton;nucleus;other cell component	B2RSH2	D1Cre_H2B-D1Cre_NES	-0.290962	0.208076	9.29898	0.194462	0.374701	NA
Osbpl8	Oxysterol-binding protein-related protein 8 OS=Mus musculus OX=10090 GN=Osbpl8 PE=1 SV=1	other membranes;cytosol;ER/Golgi;nucleus;other cell component	B9EJ86	D1Cre_H2B-D1Cre_NES	-0.72519	0.21675	9.29898	0.00819896	0.0345054	NA
Cttnbp2	Cortactin-binding protein 2 OS=Mus musculus OX=10090 GN=Cttnbp2 PE=1 SV=2	cytoskeleton;ER/Golgi;other cell component	B9EJA2	D1Cre_H2B-D1Cre_NES	-0.324797	0.101435	9.29898	0.0103582	0.0410488	NA
Ptprz1	Receptor-type tyrosine-protein phosphatase zeta OS=Mus musculus OX=10090 GN=Ptprz1 PE=1 SV=1	non-structural extracellular;extracellular matrix;plasma membrane;other membranes;other cell component	B9EKR1	D1Cre_H2B-D1Cre_NES	-0.0217318	0.170223	9.29898	0.901131	0.950633	NA
Catsperg2	Cation channel sperm-associated protein subunit gamma 2 OS=Mus musculus OX=10090 GN=Catsperg2 PE=1 SV=1	plasma membrane;other membranes;cytoskeleton	C6KI89	D1Cre_H2B-D1Cre_NES	0.513029	0.367339	9.29898	0.194968	0.375017	NA
Safb	Scaffold attachment factor B1 OS=Mus musculus OX=10090 GN=Safb PE=1 SV=2	nucleus	D3YXK2	D1Cre_H2B-D1Cre_NES	1.06846	0.179904	9.29898	0.000191712	0.00276832	NA
Pgbd5	PiggyBac transposable element-derived protein 5 OS=Mus musculus OX=10090 GN=Pgbd5 PE=1 SV=1	nucleus	D3YZI9	D1Cre_H2B-D1Cre_NES	-0.011378	0.0963751	9.29898	0.908531	0.954767	NA
Ccdc6	Coiled-coil domain-containing protein 6 OS=Mus musculus OX=10090 GN=Ccdc6 PE=1 SV=1	cytosol;cytoskeleton	D3YZP9	D1Cre_H2B-D1Cre_NES	-0.27155	0.161096	7.29898	0.133973	0.289934	NA
Gls	Glutaminase kidney isoform, mitochondrial OS=Mus musculus OX=10090 GN=Gls PE=1 SV=1	cytosol;mitochondrion;other cell component	D3Z7P3	D1Cre_H2B-D1Cre_NES	0.00448441	0.189542	9.29898	0.981624	0.993425	NA
Gcn1	eIF-2-alpha kinase activator GCN1 OS=Mus musculus OX=10090 GN=Gcn1 PE=1 SV=1	cytosol;other cell component	E9PVA8	D1Cre_H2B-D1Cre_NES	-0.0139544	0.164658	9.29898	0.934259	0.971079	NA
Setd1a	Histone-lysine N-methyltransferase SETD1A OS=Mus musculus OX=10090 GN=Setd1a PE=1 SV=1	nucleus;other cell component	E9PYH6	D1Cre_H2B-D1Cre_NES	Inf	NA	NA	NA	NA	oneConditionMissing
Prr12	Proline-rich protein 12 OS=Mus musculus OX=10090 GN=Prr12 PE=1 SV=1	nucleus;other cell component	E9PYL2	D1Cre_H2B-D1Cre_NES	1.26898	0.469806	7.29898	0.0294103	0.0890866	NA
Chd2	Chromodomain-helicase-DNA-binding protein 2 OS=Mus musculus OX=10090 GN=Chd2 PE=1 SV=1	nucleus;other cell component	E9PZM4	D1Cre_H2B-D1Cre_NES	0.732788	0.133125	8.29898	0.000502322	0.00501815	NA
Pi4ka	Phosphatidylinositol 4-kinase alpha OS=Mus musculus OX=10090 GN=Pi4ka PE=1 SV=2	plasma membrane;other membranes;ER/Golgi;other cell component	E9Q3L2	D1Cre_H2B-D1Cre_NES	-0.557357	0.0970434	9.29898	0.000246289	0.00322623	NA
Ryr2	Ryanodine receptor 2 OS=Mus musculus OX=10090 GN=Ryr2 PE=1 SV=1	plasma membrane;other membranes;cytosol;cytoskeleton;ER/Golgi;nucleus;other cell component	E9Q401	D1Cre_H2B-D1Cre_NES	-0.378728	0.094791	9.29898	0.0029331	0.0159826	NA
Arid1b	AT-rich interactive domain-containing protein 1B OS=Mus musculus OX=10090 GN=Arid1b PE=1 SV=1	plasma membrane;other membranes;cytosol;nucleus;other cell component	E9Q4N7	D1Cre_H2B-D1Cre_NES	Inf	NA	NA	NA	NA	oneConditionMissing
Wdfy1	WD repeat and FYVE domain-containing protein 1 OS=Mus musculus OX=10090 GN=Wdfy1 PE=1 SV=1	cytosol;nucleus;other cytoplasmic organelle	E9Q4P1	D1Cre_H2B-D1Cre_NES	0.223458	0.22529	9.29898	0.346369	0.557006	NA
Nolc1	Nucleolar and coiled-body phosphoprotein 1 OS=Mus musculus OX=10090 GN=Nolc1 PE=1 SV=1	nucleus;other cell component	E9Q5C9	D1Cre_H2B-D1Cre_NES	0.504921	0.127082	9.29898	0.0030354	0.0163153	NA
Ythdc1	YTH domain-containing protein 1 OS=Mus musculus OX=10090 GN=Ythdc1 PE=1 SV=2	plasma membrane;other membranes;nucleus	E9Q5K9	D1Cre_H2B-D1Cre_NES	1.03844	0.129808	9.29898	1.82446e-05	0.000955853	NA
Bod1l	Biorientation of chromosomes in cell division protein 1-like 1 OS=Mus musculus OX=10090 GN=Bod1l PE=1 SV=1	cytoskeleton;nucleus;other cell component	E9Q6J5	D1Cre_H2B-D1Cre_NES	0.56435	0.112194	9.29898	0.000641935	0.00582308	NA
Numa1	Nuclear mitotic apparatus protein 1 OS=Mus musculus OX=10090 GN=Numa1 PE=1 SV=1	plasma membrane;other membranes;cytosol;cytoskeleton;ER/Golgi;nucleus;other cell component	E9Q7G0	D1Cre_H2B-D1Cre_NES	0.579998	0.124139	9.29898	0.00106708	0.00799501	NA
Nrxn2	Neurexin-2 OS=Mus musculus OX=10090 GN=Nrxn2 PE=1 SV=1	plasma membrane;other membranes;other cell component	E9Q7X7	D1Cre_H2B-D1Cre_NES	-0.0316779	0.11544	9.29898	0.789768	0.890628	NA
Fry	Protein furry homolog OS=Mus musculus OX=10090 GN=Fry PE=1 SV=1	cytoskeleton;other cell component	E9Q8I9	D1Cre_H2B-D1Cre_NES	-0.532456	0.232882	9.29898	0.047166	0.12886	NA
Sec16a	Protein transport protein Sec16A OS=Mus musculus OX=10090 GN=Sec16a PE=1 SV=1	other membranes;cytosol;ER/Golgi;other cell component	E9QAT4	D1Cre_H2B-D1Cre_NES	-0.644469	0.212137	9.29898	0.0135547	0.0494673	NA
Tpr	Nucleoprotein TPR OS=Mus musculus OX=10090 GN=Tpr PE=1 SV=1	other membranes;cytoskeleton;nucleus;other cell component	F6ZDS4	D1Cre_H2B-D1Cre_NES	1.29461	0.128371	9.29898	2.59743e-06	0.000769518	NA
Farp1	FERM, ARHGEF and pleckstrin domain-containing protein 1 OS=Mus musculus OX=10090 GN=Farp1 PE=1 SV=1	plasma membrane;other membranes;cytosol;cytoskeleton;other cell component	F8VPU2	D1Cre_H2B-D1Cre_NES	-0.0351435	0.181685	9.29898	0.850781	0.923939	NA
Arfgef1	Brefeldin A-inhibited guanine nucleotide-exchange protein 1 OS=Mus musculus OX=10090 GN=Arfgef1 PE=1 SV=1	other membranes;cytosol;ER/Golgi;nucleus;other cell component	G3X9K3	D1Cre_H2B-D1Cre_NES	-0.134391	0.141417	8.29898	0.368804	0.579885	NA
Atp2b1	Plasma membrane calcium-transporting ATPase 1 OS=Mus musculus OX=10090 GN=Atp2b1 PE=1 SV=1	plasma membrane;other membranes;nucleus;other cell component	G5E829	D1Cre_H2B-D1Cre_NES	-0.407133	0.0931889	9.29898	0.00166528	0.0108353	NA
Trip12	E3 ubiquitin-protein ligase TRIP12 OS=Mus musculus OX=10090 GN=Trip12 PE=1 SV=1	nucleus	G5E870	D1Cre_H2B-D1Cre_NES	0.300906	0.127246	9.29898	0.0414185	0.116372	NA
Ank3	Ankyrin-3 OS=Mus musculus OX=10090 GN=Ank3 PE=1 SV=1	plasma membrane;other membranes;cytosol;cytoskeleton;ER/Golgi;other cytoplasmic organelle;other cell component	G5E8K5	D1Cre_H2B-D1Cre_NES	-0.425859	0.0788582	9.29898	0.000386975	0.0042697	NA
Capn2	Calpain-2 catalytic subunit OS=Mus musculus OX=10090 GN=Capn2 PE=1 SV=4	plasma membrane;other membranes;cytosol;mitochondrion;ER/Golgi;nucleus;other cytoplasmic organelle;other cell component	O08529	D1Cre_H2B-D1Cre_NES	-0.564696	0.188945	9.29898	0.0147016	0.0527764	NA
Bin1	Myc box-dependent-interacting protein 1 OS=Mus musculus OX=10090 GN=Bin1 PE=1 SV=1	plasma membrane;other membranes;cytosol;cytoskeleton;ER/Golgi;nucleus;other cytoplasmic organelle;other cell component	O08539	D1Cre_H2B-D1Cre_NES	-0.134854	0.102237	9.29898	0.218713	0.407359	NA
Sec22b	Vesicle-trafficking protein SEC22b OS=Mus musculus OX=10090 GN=Sec22b PE=1 SV=3	other membranes;ER/Golgi;other cell component	O08547	D1Cre_H2B-D1Cre_NES	-0.0415781	0.0981932	9.29898	0.681606	0.819584	NA
Dpysl2	Dihydropyrimidinase-related protein 2 OS=Mus musculus OX=10090 GN=Dpysl2 PE=1 SV=2	plasma membrane;other membranes;cytosol;cytoskeleton;other cell component	O08553	D1Cre_H2B-D1Cre_NES	-0.133391	0.0987213	9.29898	0.208592	0.392371	NA
Gtpbp1	GTP-binding protein 1 OS=Mus musculus OX=10090 GN=Gtpbp1 PE=1 SV=2	cytosol;other cytoplasmic organelle	O08582	D1Cre_H2B-D1Cre_NES	Inf	NA	NA	NA	NA	oneConditionMissing
Alyref	THO complex subunit 4 OS=Mus musculus OX=10090 GN=Alyref PE=1 SV=3	nucleus;other cell component	O08583	D1Cre_H2B-D1Cre_NES	0.154304	0.124727	9.29898	0.246368	0.442079	NA
Clta	Clathrin light chain A OS=Mus musculus OX=10090 GN=Clta PE=1 SV=2	plasma membrane;other membranes;cytoskeleton;ER/Golgi;other cell component	O08585	D1Cre_H2B-D1Cre_NES	-0.464692	0.131276	9.29898	0.00599954	0.0269707	NA
Stxbp1	Syntaxin-binding protein 1 OS=Mus musculus OX=10090 GN=Stxbp1 PE=1 SV=2	plasma membrane;other membranes;cytosol;cytoskeleton;nucleus;other cell component	O08599	D1Cre_H2B-D1Cre_NES	-0.0597332	0.12022	9.29898	0.630818	0.793235	NA
Metap2	Methionine aminopeptidase 2 OS=Mus musculus OX=10090 GN=Metap2 PE=1 SV=1	plasma membrane;other membranes;cytosol;other cell component	O08663	D1Cre_H2B-D1Cre_NES	0.133494	0.131896	9.29898	0.337093	0.54737	NA
Capn5	Calpain-5 OS=Mus musculus OX=10090 GN=Capn5 PE=1 SV=1	other cell component	O08688	D1Cre_H2B-D1Cre_NES	0.340671	0.168908	9.29898	0.0734812	0.185202	NA
Akap1	A-kinase anchor protein 1, mitochondrial OS=Mus musculus OX=10090 GN=Akap1 PE=1 SV=4	plasma membrane;other membranes;mitochondrion;ER/Golgi;other cell component	O08715	D1Cre_H2B-D1Cre_NES	-0.263274	0.292229	4.29898	0.41525	0.620714	NA
Dld	Dihydrolipoyl dehydrogenase, mitochondrial OS=Mus musculus OX=10090 GN=Dld PE=1 SV=2	cytoskeleton;mitochondrion;nucleus;other cytoplasmic organelle;other cell component	O08749	D1Cre_H2B-D1Cre_NES	0.171795	0.342939	9.29898	0.62805	0.790759	NA
Ube3a	Ubiquitin-protein ligase E3A OS=Mus musculus OX=10090 GN=Ube3a PE=1 SV=2	cytosol;nucleus;other cell component	O08759	D1Cre_H2B-D1Cre_NES	0.270249	0.144037	9.29898	0.0923074	0.221046	NA
Dctn1	Dynactin subunit 1 OS=Mus musculus OX=10090 GN=Dctn1 PE=1 SV=3	non-structural extracellular;cytosol;cytoskeleton;nucleus;other cell component	O08788	D1Cre_H2B-D1Cre_NES	0.0612718	0.117681	9.29898	0.614774	0.778504	NA
Eftud2	116 kDa U5 small nuclear ribonucleoprotein component OS=Mus musculus OX=10090 GN=Eftud2 PE=1 SV=1	cytosol;nucleus;other cell component	O08810	D1Cre_H2B-D1Cre_NES	0.857125	0.239715	7.29898	0.00842037	0.0350892	NA
Faah	Fatty-acid amide hydrolase 1 OS=Mus musculus OX=10090 GN=Faah PE=1 SV=1	other membranes;ER/Golgi	O08914	D1Cre_H2B-D1Cre_NES	0.204057	0.174818	9.29898	0.272167	0.477681	NA
Numbl	Numb-like protein OS=Mus musculus OX=10090 GN=Numbl PE=1 SV=3	other cell component	O08919	D1Cre_H2B-D1Cre_NES	-0.229035	0.162597	9.29898	0.1915	0.373925	NA
Psmb1	Proteasome subunit beta type-1 OS=Mus musculus OX=10090 GN=Psmb1 PE=1 SV=1	cytosol;nucleus;other cell component	O09061	D1Cre_H2B-D1Cre_NES	0.369528	0.124601	9.29898	0.0152702	0.0542965	NA
Ndufb11	NADH dehydrogenase [ubiquinone] 1 beta subcomplex subunit 11, mitochondrial OS=Mus musculus OX=10090 GN=Ndufb11 PE=1 SV=2	other membranes;mitochondrion	O09111	D1Cre_H2B-D1Cre_NES	0.00953925	0.115369	9.29898	0.935855	0.971986	NA
Gsto1	Glutathione S-transferase omega-1 OS=Mus musculus OX=10090 GN=Gsto1 PE=1 SV=2	extracellular matrix;other membranes;cytosol;nucleus;other cell component	O09131	D1Cre_H2B-D1Cre_NES	0.0083608	0.152472	9.29898	0.95743	0.983236	NA
Agpat1	1-acyl-sn-glycerol-3-phosphate acyltransferase alpha OS=Mus musculus OX=10090 GN=Agpat1 PE=1 SV=1	other membranes;ER/Golgi	O35083	D1Cre_H2B-D1Cre_NES	0.205638	0.112539	9.29898	0.099865	0.23349	NA
Dpysl4	Dihydropyrimidinase-related protein 4 OS=Mus musculus OX=10090 GN=Dpysl4 PE=1 SV=1	other cell component	O35098	D1Cre_H2B-D1Cre_NES	0.0867931	0.123332	9.29898	0.498838	0.694861	NA
Phb2	Prohibitin-2 OS=Mus musculus OX=10090 GN=Phb2 PE=1 SV=1	plasma membrane;other membranes;mitochondrion;nucleus;other cell component	O35129	D1Cre_H2B-D1Cre_NES	0.194982	0.195059	9.29898	0.342802	0.55352	NA
Ncam2	Neural cell adhesion molecule 2 OS=Mus musculus OX=10090 GN=Ncam2 PE=1 SV=1	plasma membrane;other membranes;nucleus;other cell component	O35136	D1Cre_H2B-D1Cre_NES	-0.246981	0.148636	9.29898	0.129861	0.283517	NA
Exoc7	Exocyst complex component 7 OS=Mus musculus OX=10090 GN=Exoc7 PE=1 SV=2	plasma membrane;other membranes;cytosol;cytoskeleton;other cell component	O35250	D1Cre_H2B-D1Cre_NES	-0.574424	0.115242	9.29898	0.000684207	0.00601494	NA
Dhx15	Pre-mRNA-splicing factor ATP-dependent RNA helicase DHX15 OS=Mus musculus OX=10090 GN=Dhx15 PE=1 SV=2	nucleus	O35286	D1Cre_H2B-D1Cre_NES	1.4136	0.16744	9.29898	1.16874e-05	0.000877919	NA
Purb	Transcriptional activator protein Pur-beta OS=Mus musculus OX=10090 GN=Purb PE=1 SV=3	nucleus	O35295	D1Cre_H2B-D1Cre_NES	-0.113988	0.166556	9.29898	0.510428	0.703248	NA
Kpna3	Importin subunit alpha-4 OS=Mus musculus OX=10090 GN=Kpna3 PE=1 SV=1	nucleus;other cell component	O35344	D1Cre_H2B-D1Cre_NES	0.0510363	0.161548	8.29898	0.759862	0.871814	NA
Anp32a	Acidic leucine-rich nuclear phosphoprotein 32 family member A OS=Mus musculus OX=10090 GN=Anp32a PE=1 SV=1	ER/Golgi;nucleus;other cell component	O35381	D1Cre_H2B-D1Cre_NES	1.27185	0.161687	9.29898	2.09503e-05	0.000955853	NA
Exoc4	Exocyst complex component 4 OS=Mus musculus OX=10090 GN=Exoc4 PE=1 SV=2	plasma membrane;other membranes;ER/Golgi;other cell component	O35382	D1Cre_H2B-D1Cre_NES	-0.544247	0.144946	9.29898	0.004266	0.0208447	NA
Hax1	HCLS1-associated protein X-1 OS=Mus musculus OX=10090 GN=Hax1 PE=1 SV=1	plasma membrane;other membranes;cytosol;cytoskeleton;mitochondrion;ER/Golgi;nucleus;other cell component	O35387	D1Cre_H2B-D1Cre_NES	-0.102437	0.207775	8.29898	0.634781	0.796699	NA
Pld3	Phospholipase D3 OS=Mus musculus OX=10090 GN=Pld3 PE=1 SV=1	other membranes;ER/Golgi;other cytoplasmic organelle	O35405	D1Cre_H2B-D1Cre_NES	0.0302967	0.102579	9.29898	0.774217	0.881128	NA
Prrt1	Proline-rich transmembrane protein 1 OS=Mus musculus OX=10090 GN=Prrt1 PE=1 SV=1	plasma membrane;other membranes;ER/Golgi;other cell component	O35449	D1Cre_H2B-D1Cre_NES	-0.613214	0.0941475	9.29898	9.46222e-05	0.00204829	NA
Fkbp8	Peptidyl-prolyl cis-trans isomerase FKBP8 OS=Mus musculus OX=10090 GN=Fkbp8 PE=1 SV=2	other membranes;cytosol;mitochondrion;ER/Golgi;other cell component	O35465	D1Cre_H2B-D1Cre_NES	-0.163918	0.0943372	9.29898	0.115213	0.260744	NA
Rabep1	Rab GTPase-binding effector protein 1 OS=Mus musculus OX=10090 GN=Rabep1 PE=1 SV=2	other cytoplasmic organelle;other cell component	O35551	D1Cre_H2B-D1Cre_NES	-0.642983	0.171393	9.29898	0.00428836	0.0208447	NA
Slc32a1	Vesicular inhibitory amino acid transporter OS=Mus musculus OX=10090 GN=Slc32a1 PE=1 SV=3	plasma membrane;other membranes;ER/Golgi;other cell component	O35633	D1Cre_H2B-D1Cre_NES	-0.00280896	0.152703	9.29898	0.985712	0.993425	NA
Pnn	Pinin OS=Mus musculus OX=10090 GN=Pnn PE=1 SV=4	nucleus;other cell component	O35691	D1Cre_H2B-D1Cre_NES	0.529189	0.13721	9.29898	0.00363645	0.0184908	NA
Hnrnph1	Heterogeneous nuclear ribonucleoprotein H OS=Mus musculus OX=10090 GN=Hnrnph1 PE=1 SV=3	cytosol;nucleus;other cell component	O35737	D1Cre_H2B-D1Cre_NES	0.992784	0.104221	9.29898	4.23013e-06	0.000769518	NA
Api5	Apoptosis inhibitor 5 OS=Mus musculus OX=10090 GN=Api5 PE=1 SV=2	nucleus;other cell component	O35841	D1Cre_H2B-D1Cre_NES	0.535707	0.342832	7.29898	0.160374	0.328755	NA
Slc1a4	Neutral amino acid transporter A OS=Mus musculus OX=10090 GN=Slc1a4 PE=1 SV=1	plasma membrane;other membranes;cytoskeleton;other cell component	O35874	D1Cre_H2B-D1Cre_NES	-0.00249398	0.0960762	9.29898	0.979839	0.99289	NA
Calu	Calumenin OS=Mus musculus OX=10090 GN=Calu PE=1 SV=1	non-structural extracellular;other membranes;cytosol;ER/Golgi;other cell component	O35887	D1Cre_H2B-D1Cre_NES	0.107432	0.106485	9.29898	0.338555	0.548453	NA
Ctnnd2	Catenin delta-2 OS=Mus musculus OX=10090 GN=Ctnnd2 PE=1 SV=1	plasma membrane;other membranes;nucleus;other cell component	O35927	D1Cre_H2B-D1Cre_NES	-0.549809	0.10601	9.29898	0.000517204	0.0050645	NA
Pitpnm1	Membrane-associated phosphatidylinositol transfer protein 1 OS=Mus musculus OX=10090 GN=Pitpnm1 PE=1 SV=1	plasma membrane;other membranes;cytosol;ER/Golgi;other cell component	O35954	D1Cre_H2B-D1Cre_NES	-0.642343	0.132752	8.29898	0.0011626	0.0083928	NA
Rab33b	Ras-related protein Rab-33B OS=Mus musculus OX=10090 GN=Rab33b PE=1 SV=1	other membranes;ER/Golgi;other cytoplasmic organelle;other cell component	O35963	D1Cre_H2B-D1Cre_NES	-0.0303064	0.0870339	9.29898	0.735433	0.856706	NA
Ddost	Dolichyl-diphosphooligosaccharide--protein glycosyltransferase 48 kDa subunit OS=Mus musculus OX=10090 GN=Ddost PE=1 SV=2	other membranes;ER/Golgi;other cell component	O54734	D1Cre_H2B-D1Cre_NES	0.247199	0.110419	8.29898	0.0543694	0.144107	NA
Ap3d1	AP-3 complex subunit delta-1 OS=Mus musculus OX=10090 GN=Ap3d1 PE=1 SV=1	other membranes;ER/Golgi;other cytoplasmic organelle;other cell component	O54774	D1Cre_H2B-D1Cre_NES	-0.165965	0.218111	9.29898	0.465563	0.663939	NA
Srpk2	SRSF protein kinase 2 OS=Mus musculus OX=10090 GN=Srpk2 PE=1 SV=2	cytosol;nucleus;other cell component	O54781	D1Cre_H2B-D1Cre_NES	-0.33567	0.122548	9.29898	0.0222269	0.0725492	NA
Rgs9	Regulator of G-protein signaling 9 OS=Mus musculus OX=10090 GN=Rgs9 PE=1 SV=3	plasma membrane;other membranes;nucleus;other cell component	O54828	D1Cre_H2B-D1Cre_NES	-0.426194	0.0810439	9.29898	0.000468502	0.00480154	NA
Gucy1b1	Guanylate cyclase soluble subunit beta-1 OS=Mus musculus OX=10090 GN=Gucy1b1 PE=1 SV=1	cytosol;other cell component	O54865	D1Cre_H2B-D1Cre_NES	-0.633143	0.14019	9.29898	0.00133909	0.00932646	NA
Akap2	A-kinase anchor protein 2 OS=Mus musculus OX=10090 GN=Akap2 PE=1 SV=3	NA	O54931	D1Cre_H2B-D1Cre_NES	-0.133257	0.194224	9.29898	0.509395	0.703129	NA
Smarce1	SWI/SNF-related matrix-associated actin-dependent regulator of chromatin subfamily E member 1 OS=Mus musculus OX=10090 GN=Smarce1 PE=1 SV=1	nucleus	O54941	D1Cre_H2B-D1Cre_NES	Inf	NA	NA	NA	NA	oneConditionMissing
Slk	STE20-like serine/threonine-protein kinase OS=Mus musculus OX=10090 GN=Slk PE=1 SV=2	other cell component	O54988	D1Cre_H2B-D1Cre_NES	-0.286119	0.0805239	9.29898	0.00587236	0.0265802	NA
Pgrmc1	Membrane-associated progesterone receptor component 1 OS=Mus musculus OX=10090 GN=Pgrmc1 PE=1 SV=4	other membranes;mitochondrion;ER/Golgi;other cell component	O55022	D1Cre_H2B-D1Cre_NES	-0.0813808	0.0808697	9.29898	0.339728	0.549554	NA
Impa1	Inositol monophosphatase 1 OS=Mus musculus OX=10090 GN=Impa1 PE=1 SV=1	other cell component	O55023	D1Cre_H2B-D1Cre_NES	-0.0175947	0.124509	9.29898	0.890637	0.94714	NA
Copb2	Coatomer subunit beta' OS=Mus musculus OX=10090 GN=Copb2 PE=1 SV=2	other membranes;cytosol;ER/Golgi	O55029	D1Cre_H2B-D1Cre_NES	-0.241068	0.129465	9.29898	0.0944444	0.225074	NA
Stk10	Serine/threonine-protein kinase 10 OS=Mus musculus OX=10090 GN=Stk10 PE=1 SV=2	plasma membrane;other membranes	O55098	D1Cre_H2B-D1Cre_NES	-0.769259	0.323918	7.29898	0.04782	0.130107	NA
Strn	Striatin OS=Mus musculus OX=10090 GN=Strn PE=1 SV=2	plasma membrane;other membranes;other cell component	O55106	D1Cre_H2B-D1Cre_NES	-0.5321	0.126708	9.29898	0.00214777	0.0130487	NA
Septin7	Septin-7 OS=Mus musculus OX=10090 GN=Septin7 PE=1 SV=1	plasma membrane;other membranes;cytoskeleton;nucleus;other cell component	O55131	D1Cre_H2B-D1Cre_NES	-0.00335383	0.121192	9.29898	0.978507	0.99289	NA
Atp2a2	Sarcoplasmic/endoplasmic reticulum calcium ATPase 2 OS=Mus musculus OX=10090 GN=Atp2a2 PE=1 SV=2	plasma membrane;other membranes;cytosol;ER/Golgi;other cell component	O55143	D1Cre_H2B-D1Cre_NES	-0.0457032	0.0789082	9.29898	0.576218	0.753499	NA
Cbx4	E3 SUMO-protein ligase CBX4 OS=Mus musculus OX=10090 GN=Cbx4 PE=1 SV=2	nucleus	O55187	D1Cre_H2B-D1Cre_NES	Inf	NA	NA	NA	NA	oneConditionMissing
Supt5h	Transcription elongation factor SPT5 OS=Mus musculus OX=10090 GN=Supt5h PE=1 SV=1	nucleus	O55201	D1Cre_H2B-D1Cre_NES	0.562446	0.132207	9.29898	0.00197706	0.0122976	NA
Psmb5	Proteasome subunit beta type-5 OS=Mus musculus OX=10090 GN=Psmb5 PE=1 SV=3	cytosol;cytoskeleton;nucleus;other cell component	O55234	D1Cre_H2B-D1Cre_NES	0.231203	0.0998819	9.29898	0.0449987	0.124486	NA
Dhx9	ATP-dependent RNA helicase A OS=Mus musculus OX=10090 GN=Dhx9 PE=1 SV=2	cytoskeleton;translational apparatus;nucleus;other cell component	O70133	D1Cre_H2B-D1Cre_NES	1.4714	0.158698	9.29898	5.32139e-06	0.000769518	NA
Pip5k1c	Phosphatidylinositol 4-phosphate 5-kinase type-1 gamma OS=Mus musculus OX=10090 GN=Pip5k1c PE=1 SV=2	plasma membrane;other membranes;cytosol;nucleus;other cytoplasmic organelle;other cell component	O70161	D1Cre_H2B-D1Cre_NES	-0.279046	0.174429	9.29898	0.143029	0.303906	NA
Pip4k2a	Phosphatidylinositol 5-phosphate 4-kinase type-2 alpha OS=Mus musculus OX=10090 GN=Pip4k2a PE=1 SV=1	plasma membrane;other membranes;cytosol;nucleus;other cytoplasmic organelle	O70172	D1Cre_H2B-D1Cre_NES	0.0874619	0.163534	5.29898	0.614448	0.778504	NA
Eif3d	Eukaryotic translation initiation factor 3 subunit D OS=Mus musculus OX=10090 GN=Eif3d PE=1 SV=2	translational apparatus;other cell component	O70194	D1Cre_H2B-D1Cre_NES	-0.136363	0.200069	8.29898	0.514072	0.704178	NA
Atp9a	Probable phospholipid-transporting ATPase IIA OS=Mus musculus OX=10090 GN=Atp9a PE=1 SV=3	plasma membrane;other membranes;ER/Golgi;other cytoplasmic organelle;other cell component	O70228	D1Cre_H2B-D1Cre_NES	-0.212963	0.134073	9.29898	0.145572	0.308288	NA
Hmox2	Heme oxygenase 2 OS=Mus musculus OX=10090 GN=Hmox2 PE=1 SV=1	plasma membrane;other membranes;ER/Golgi	O70252	D1Cre_H2B-D1Cre_NES	-0.245411	0.208322	9.29898	0.268049	0.471709	NA
Ess2	Splicing factor ESS-2 homolog OS=Mus musculus OX=10090 GN=Ess2 PE=1 SV=2	nucleus	O70279	D1Cre_H2B-D1Cre_NES	0.806348	0.250142	6.29898	0.0168696	0.0588173	NA
Nmt2	Glycylpeptide N-tetradecanoyltransferase 2 OS=Mus musculus OX=10090 GN=Nmt2 PE=1 SV=1	plasma membrane;other membranes;cytosol;ER/Golgi;other cell component	O70311	D1Cre_H2B-D1Cre_NES	0.0165081	0.110819	8.29898	0.885138	0.945313	NA
Epb41l2	Band 4.1-like protein 2 OS=Mus musculus OX=10090 GN=Epb41l2 PE=1 SV=2	plasma membrane;other membranes;cytoskeleton;nucleus;other cell component	O70318	D1Cre_H2B-D1Cre_NES	0.0390333	0.10818	9.29898	0.726296	0.850571	NA
Gpx4	Phospholipid hydroperoxide glutathione peroxidase OS=Mus musculus OX=10090 GN=Gpx4 PE=1 SV=4	cytosol;mitochondrion;nucleus;other cell component	O70325	D1Cre_H2B-D1Cre_NES	-0.178768	0.154562	9.29898	0.276278	0.481138	NA
Psma3	Proteasome subunit alpha type-3 OS=Mus musculus OX=10090 GN=Psma3 PE=1 SV=3	cytosol;nucleus;other cell component	O70435	D1Cre_H2B-D1Cre_NES	0.169693	0.126116	9.29898	0.210342	0.39474	NA
Gnaz	Guanine nucleotide-binding protein G(z) subunit alpha OS=Mus musculus OX=10090 GN=Gnaz PE=1 SV=4	plasma membrane;other membranes;cytosol;other cell component	O70443	D1Cre_H2B-D1Cre_NES	-0.305594	0.271868	9.29898	0.28917	0.493936	NA
Hsd17b12	Very-long-chain 3-oxoacyl-CoA reductase OS=Mus musculus OX=10090 GN=Hsd17b12 PE=1 SV=1	extracellular matrix;other membranes;ER/Golgi	O70503	D1Cre_H2B-D1Cre_NES	-0.0726071	0.136558	9.29898	0.607405	0.774221	NA
Diaph2	Protein diaphanous homolog 2 OS=Mus musculus OX=10090 GN=Diaph2 PE=1 SV=2	NA	O70566	D1Cre_H2B-D1Cre_NES	-0.24383	0.121091	8.29898	0.0775568	0.194073	NA
Cask	Peripheral plasma membrane protein CASK OS=Mus musculus OX=10090 GN=Cask PE=1 SV=2	extracellular matrix;plasma membrane;other membranes;cytosol;nucleus;other cell component	O70589	D1Cre_H2B-D1Cre_NES	-0.449604	0.162879	9.29898	0.0214556	0.0707319	NA
Ttc3	E3 ubiquitin-protein ligase TTC3 OS=Mus musculus OX=10090 GN=Ttc3 PE=1 SV=2	cytosol;ER/Golgi;nucleus;other cytoplasmic organelle	O88196	D1Cre_H2B-D1Cre_NES	-0.498081	0.155369	9.29898	0.0102942	0.0410199	NA
Cfdp1	Craniofacial development protein 1 OS=Mus musculus OX=10090 GN=Cfdp1 PE=1 SV=1	extracellular matrix;other cell component	O88271	D1Cre_H2B-D1Cre_NES	1.22844	0.142698	9.29898	9.93406e-06	0.000854329	NA
Znf326	DBIRD complex subunit ZNF326 OS=Mus musculus OX=10090 GN=Znf326 PE=1 SV=1	nucleus;other cell component	O88291	D1Cre_H2B-D1Cre_NES	1.03344	0.129089	9.29898	1.8136e-05	0.000955853	NA
Wdr1	WD repeat-containing protein 1 OS=Mus musculus OX=10090 GN=Wdr1 PE=1 SV=3	plasma membrane;other membranes;cytoskeleton;other cell component	O88342	D1Cre_H2B-D1Cre_NES	-0.0442736	0.086181	9.29898	0.619426	0.782019	NA
Slc4a4	Electrogenic sodium bicarbonate cotransporter 1 OS=Mus musculus OX=10090 GN=Slc4a4 PE=1 SV=2	plasma membrane;other membranes;other cell component	O88343	D1Cre_H2B-D1Cre_NES	-0.202595	0.121203	9.29898	0.127863	0.281326	NA
Vti1b	Vesicle transport through interaction with t-SNAREs homolog 1B OS=Mus musculus OX=10090 GN=Vti1b PE=1 SV=1	other membranes;cytosol;ER/Golgi;other cytoplasmic organelle;other cell component	O88384	D1Cre_H2B-D1Cre_NES	-0.409884	0.148846	9.29898	0.0216925	0.0712754	NA
Adcy1	Adenylate cyclase type 1 OS=Mus musculus OX=10090 GN=Adcy1 PE=1 SV=2	plasma membrane;other membranes;nucleus;other cell component	O88444	D1Cre_H2B-D1Cre_NES	0.332132	0.217499	9.29898	0.160017	0.328674	NA
Klc1	Kinesin light chain 1 OS=Mus musculus OX=10090 GN=Klc1 PE=1 SV=3	other membranes;cytosol;cytoskeleton;other cell component	O88447	D1Cre_H2B-D1Cre_NES	-0.0991666	0.0916093	9.29898	0.306303	0.513616	NA
Dhcr7	7-dehydrocholesterol reductase OS=Mus musculus OX=10090 GN=Dhcr7 PE=1 SV=1	other membranes;cytosol;ER/Golgi;nucleus;other cell component	O88455	D1Cre_H2B-D1Cre_NES	0.0155997	0.0944032	9.29898	0.872287	0.935675	NA
Dync1i1	Cytoplasmic dynein 1 intermediate chain 1 OS=Mus musculus OX=10090 GN=Dync1i1 PE=1 SV=2	cytoskeleton;nucleus;other cytoplasmic organelle;other cell component	O88485	D1Cre_H2B-D1Cre_NES	0.160999	0.161895	9.29898	0.345167	0.556255	NA
Dync1i2	Cytoplasmic dynein 1 intermediate chain 2 OS=Mus musculus OX=10090 GN=Dync1i2 PE=1 SV=1	cytoskeleton;other cell component	O88487	D1Cre_H2B-D1Cre_NES	-0.102147	0.125668	9.29898	0.436633	0.63904	NA
Zfr	Zinc finger RNA-binding protein OS=Mus musculus OX=10090 GN=Zfr PE=1 SV=2	nucleus;other cell component	O88532	D1Cre_H2B-D1Cre_NES	0.69369	0.115941	9.29898	0.000181328	0.00271717	NA
Cops3	COP9 signalosome complex subunit 3 OS=Mus musculus OX=10090 GN=Cops3 PE=1 SV=3	cytosol;nucleus	O88543	D1Cre_H2B-D1Cre_NES	0.246321	0.101437	9.29898	0.0372681	0.107302	NA
Cops4	COP9 signalosome complex subunit 4 OS=Mus musculus OX=10090 GN=Cops4 PE=1 SV=1	cytosol;ER/Golgi;nucleus;other cell component	O88544	D1Cre_H2B-D1Cre_NES	0.374754	0.207599	9.29898	0.103458	0.239906	NA
Hnrnpa2b1	Heterogeneous nuclear ribonucleoproteins A2/B1 OS=Mus musculus OX=10090 GN=Hnrnpa2b1 PE=1 SV=2	non-structural extracellular;nucleus;other cell component	O88569	D1Cre_H2B-D1Cre_NES	1.17766	0.11118	9.29898	1.70132e-06	0.000769518	NA
Psmc3	26S proteasome regulatory subunit 6A OS=Mus musculus OX=10090 GN=Psmc3 PE=1 SV=2	nucleus;other cell component	O88685	D1Cre_H2B-D1Cre_NES	0.204331	0.105712	9.29898	0.0842327	0.205694	NA
Hcn2	Potassium/sodium hyperpolarization-activated cyclic nucleotide-gated channel 2 OS=Mus musculus OX=10090 GN=Hcn2 PE=1 SV=1	plasma membrane;other membranes;other cell component	O88703	D1Cre_H2B-D1Cre_NES	-0.116889	0.408609	5.29898	0.785677	0.887572	NA
Hcn1	Potassium/sodium hyperpolarization-activated cyclic nucleotide-gated channel 1 OS=Mus musculus OX=10090 GN=Hcn1 PE=1 SV=1	plasma membrane;other membranes;other cell component	O88704	D1Cre_H2B-D1Cre_NES	0.293192	0.131656	9.29898	0.0520382	0.139372	NA
Ctbp1	C-terminal-binding protein 1 OS=Mus musculus OX=10090 GN=Ctbp1 PE=1 SV=2	nucleus;other cell component	O88712	D1Cre_H2B-D1Cre_NES	0.0505471	0.0884408	9.29898	0.581186	0.758302	NA
Birc6	Baculoviral IAP repeat-containing protein 6 OS=Mus musculus OX=10090 GN=Birc6 PE=1 SV=2	other membranes;cytoskeleton;ER/Golgi;nucleus;other cytoplasmic organelle;other cell component	O88738	D1Cre_H2B-D1Cre_NES	-0.186642	0.270129	7.29898	0.510975	0.703248	NA
Gdap1	Ganglioside-induced differentiation-associated protein 1 OS=Mus musculus OX=10090 GN=Gdap1 PE=1 SV=1	other membranes;cytosol;mitochondrion	O88741	D1Cre_H2B-D1Cre_NES	0.0436999	0.169371	8.29898	0.802681	0.894985	NA
Idh1	Isocitrate dehydrogenase [NADP] cytoplasmic OS=Mus musculus OX=10090 GN=Idh1 PE=1 SV=2	cytosol;mitochondrion;other cytoplasmic organelle;other cell component	O88844	D1Cre_H2B-D1Cre_NES	0.101081	0.0970365	9.29898	0.323883	0.535003	NA
Syn1	Synapsin-1 OS=Mus musculus OX=10090 GN=Syn1 PE=1 SV=2	other membranes;cytosol;cytoskeleton;ER/Golgi;nucleus;other cell component	O88935	D1Cre_H2B-D1Cre_NES	0.0490147	0.164002	9.29898	0.771614	0.880676	NA
Zbtb7a	Zinc finger and BTB domain-containing protein 7A OS=Mus musculus OX=10090 GN=Zbtb7a PE=1 SV=2	nucleus;other cell component	O88939	D1Cre_H2B-D1Cre_NES	Inf	NA	NA	NA	NA	oneConditionMissing
Olfm1	Noelin OS=Mus musculus OX=10090 GN=Olfm1 PE=1 SV=1	non-structural extracellular;plasma membrane;other membranes;ER/Golgi;other cell component	O88998	D1Cre_H2B-D1Cre_NES	0.106631	0.0760706	9.29898	0.193477	0.374701	NA
Itm2b	Integral membrane protein 2B OS=Mus musculus OX=10090 GN=Itm2b PE=1 SV=1	non-structural extracellular;plasma membrane;other membranes;ER/Golgi;other cytoplasmic organelle;other cell component	O89051	D1Cre_H2B-D1Cre_NES	-0.0794646	0.275878	7.29898	0.781322	0.884634	NA
Coro1a	Coronin-1A OS=Mus musculus OX=10090 GN=Coro1a PE=1 SV=5	plasma membrane;other membranes;cytosol;cytoskeleton;other cytoplasmic organelle;other cell component	O89053	D1Cre_H2B-D1Cre_NES	0.0400074	0.174986	9.29898	0.824104	0.906102	NA
Lancl1	Glutathione S-transferase LANCL1 OS=Mus musculus OX=10090 GN=Lancl1 PE=1 SV=1	plasma membrane;other membranes;other cell component	O89112	D1Cre_H2B-D1Cre_NES	-0.161059	0.0988468	9.29898	0.136585	0.294016	NA
Dnajb5	DnaJ homolog subfamily B member 5 OS=Mus musculus OX=10090 GN=Dnajb5 PE=2 SV=1	cytosol;nucleus	O89114	D1Cre_H2B-D1Cre_NES	0.137985	0.177736	7.29898	0.461956	0.661657	NA
Mtco2	Cytochrome c oxidase subunit 2 OS=Mus musculus OX=10090 GN=Mtco2 PE=1 SV=1	other membranes;mitochondrion	P00405	D1Cre_H2B-D1Cre_NES	-0.112879	0.157627	9.29898	0.491511	0.687559	NA
Hprt1	Hypoxanthine-guanine phosphoribosyltransferase OS=Mus musculus OX=10090 GN=Hprt1 PE=1 SV=3	cytosol;other cell component	P00493	D1Cre_H2B-D1Cre_NES	-0.255561	0.20778	9.29898	0.24892	0.44555	NA
Ca2	Carbonic anhydrase 2 OS=Mus musculus OX=10090 GN=Ca2 PE=1 SV=4	non-structural extracellular;plasma membrane;other membranes;cytosol;other cell component	P00920	D1Cre_H2B-D1Cre_NES	-0.087096	0.146384	9.29898	0.56605	0.746929	NA
Thy1	Thy-1 membrane glycoprotein OS=Mus musculus OX=10090 GN=Thy1 PE=1 SV=1	plasma membrane;other membranes;cytosol;ER/Golgi;other cell component	P01831	D1Cre_H2B-D1Cre_NES	0.182132	0.208466	9.29898	0.404292	0.61373	NA
Col4a1	Collagen alpha-1(IV) chain OS=Mus musculus OX=10090 GN=Col4a1 PE=1 SV=4	non-structural extracellular;extracellular matrix	P02463	D1Cre_H2B-D1Cre_NES	-0.15711	0.15007	9.29898	0.32159	0.532751	NA
Mtnd2	NADH-ubiquinone oxidoreductase chain 2 OS=Mus musculus OX=10090 GN=Mtnd2 PE=1 SV=2	other membranes;mitochondrion;other cell component	P03893	D1Cre_H2B-D1Cre_NES	-0.019223	0.0870411	9.29898	0.829982	0.909532	NA
Mtnd5	NADH-ubiquinone oxidoreductase chain 5 OS=Mus musculus OX=10090 GN=Mtnd5 PE=1 SV=3	other membranes;mitochondrion;other cell component	P03921	D1Cre_H2B-D1Cre_NES	-0.180373	0.208232	9.29898	0.408167	0.616945	NA
Mtatp8	ATP synthase protein 8 OS=Mus musculus OX=10090 GN=Mtatp8 PE=1 SV=1	other membranes;mitochondrion	P03930	D1Cre_H2B-D1Cre_NES	0.186668	0.115845	9.29898	0.140475	0.299417	NA
Gfap	Glial fibrillary acidic protein OS=Mus musculus OX=10090 GN=Gfap PE=1 SV=4	other membranes;cytoskeleton;other cytoplasmic organelle;other cell component	P03995	D1Cre_H2B-D1Cre_NES	0.434599	0.227522	9.29898	0.087395	0.211847	NA
Araf	Serine/threonine-protein kinase A-Raf OS=Mus musculus OX=10090 GN=Araf PE=1 SV=2	cytosol;mitochondrion	P04627	D1Cre_H2B-D1Cre_NES	-0.320619	0.154811	9.29898	0.067258	0.172774	NA
Prnp	Major prion protein OS=Mus musculus OX=10090 GN=Prnp PE=1 SV=2	plasma membrane;other membranes;cytosol;mitochondrion;ER/Golgi;nucleus;other cell component	P04925	D1Cre_H2B-D1Cre_NES	0.196838	0.0931853	9.29898	0.0628543	0.163022	NA
Aldoa	Fructose-bisphosphate aldolase A OS=Mus musculus OX=10090 GN=Aldoa PE=1 SV=2	non-structural extracellular;plasma membrane;other membranes;cytosol;cytoskeleton;mitochondrion;other cell component	P05064	D1Cre_H2B-D1Cre_NES	0.0157919	0.0954321	9.29898	0.872109	0.935675	NA
Got1	Aspartate aminotransferase, cytoplasmic OS=Mus musculus OX=10090 GN=Got1 PE=1 SV=3	cytosol;nucleus;other cytoplasmic organelle;other cell component	P05201	D1Cre_H2B-D1Cre_NES	-0.119785	0.10771	9.29898	0.294015	0.500053	NA
Ldha	L-lactate dehydrogenase A chain OS=Mus musculus OX=10090 GN=Ldha PE=1 SV=3	cytosol;cytoskeleton	P06151	D1Cre_H2B-D1Cre_NES	0.036141	0.12591	9.29898	0.780377	0.88407	NA
Nr3c1	Glucocorticoid receptor OS=Mus musculus OX=10090 GN=Nr3c1 PE=1 SV=1	other membranes;cytosol;cytoskeleton;mitochondrion;nucleus;other cell component	P06537	D1Cre_H2B-D1Cre_NES	0.634893	0.115057	9.29898	0.000330776	0.00384218	NA
Gpi	Glucose-6-phosphate isomerase OS=Mus musculus OX=10090 GN=Gpi PE=1 SV=4	plasma membrane;other membranes;cytosol;nucleus;other cell component	P06745	D1Cre_H2B-D1Cre_NES	0.106403	0.0815987	9.29898	0.223595	0.414112	NA
Me1	NADP-dependent malic enzyme OS=Mus musculus OX=10090 GN=Me1 PE=1 SV=2	cytosol	P06801	D1Cre_H2B-D1Cre_NES	0.0846471	0.145344	9.29898	0.574151	0.752599	NA
Anxa2	Annexin A2 OS=Mus musculus OX=10090 GN=Anxa2 PE=1 SV=2	non-structural extracellular;extracellular matrix;plasma membrane;other membranes;cytosol;nucleus;other cytoplasmic organelle;other cell component	P07356	D1Cre_H2B-D1Cre_NES	0.170532	0.27761	8.29898	0.555488	0.739405	NA
Hsp90aa1	Heat shock protein HSP 90-alpha OS=Mus musculus OX=10090 GN=Hsp90aa1 PE=1 SV=4	extracellular matrix;plasma membrane;other membranes;cytosol;cytoskeleton;mitochondrion;nucleus;other cell component	P07901	D1Cre_H2B-D1Cre_NES	-0.203023	0.086982	9.29898	0.0435809	0.121584	NA
Pdia4	Protein disulfide-isomerase A4 OS=Mus musculus OX=10090 GN=Pdia4 PE=1 SV=3	non-structural extracellular;ER/Golgi;other cell component	P08003	D1Cre_H2B-D1Cre_NES	0.267803	0.138621	9.29898	0.0843709	0.205778	NA
Hsp90b1	Endoplasmin OS=Mus musculus OX=10090 GN=Hsp90b1 PE=1 SV=2	non-structural extracellular;plasma membrane;other membranes;cytosol;ER/Golgi;other cell component	P08113	D1Cre_H2B-D1Cre_NES	0.179414	0.0923209	9.29898	0.0828172	0.204	NA
Col4a2	Collagen alpha-2(IV) chain OS=Mus musculus OX=10090 GN=Col4a2 PE=1 SV=4	non-structural extracellular;extracellular matrix	P08122	D1Cre_H2B-D1Cre_NES	-0.426418	0.271394	9.29898	0.149498	0.315212	NA
Sod1	Superoxide dismutase [Cu-Zn] OS=Mus musculus OX=10090 GN=Sod1 PE=1 SV=2	non-structural extracellular;plasma membrane;other membranes;cytosol;mitochondrion;nucleus;other cytoplasmic organelle;other cell component	P08228	D1Cre_H2B-D1Cre_NES	0.0481635	0.153725	9.29898	0.76096	0.872242	NA
Camk4	Calcium/calmodulin-dependent protein kinase type IV OS=Mus musculus OX=10090 GN=Camk4 PE=1 SV=2	cytosol;nucleus;other cell component	P08414	D1Cre_H2B-D1Cre_NES	0.0310719	0.123151	9.29898	0.806292	0.897493	NA
Nefl	Neurofilament light polypeptide OS=Mus musculus OX=10090 GN=Nefl PE=1 SV=5	cytoskeleton;other cell component	P08551	D1Cre_H2B-D1Cre_NES	-0.221998	0.116874	9.29898	0.0889145	0.214741	NA
Gnai2	Guanine nucleotide-binding protein G(i) subunit alpha-2 OS=Mus musculus OX=10090 GN=Gnai2 PE=1 SV=5	plasma membrane;other membranes;cytosol;cytoskeleton;nucleus;other cell component	P08752	D1Cre_H2B-D1Cre_NES	-0.01478	0.128361	9.29898	0.910779	0.955714	NA
Polr2a	DNA-directed RNA polymerase II subunit RPB1 OS=Mus musculus OX=10090 GN=Polr2a PE=1 SV=3	nucleus;other cell component	P08775	D1Cre_H2B-D1Cre_NES	0.848523	0.203575	9.29898	0.00225215	0.0133377	NA
P4hb	Protein disulfide-isomerase OS=Mus musculus OX=10090 GN=P4hb PE=1 SV=2	plasma membrane;other membranes;cytosol;cytoskeleton;ER/Golgi;other cell component	P09103	D1Cre_H2B-D1Cre_NES	0.146036	0.0942059	9.29898	0.154429	0.320862	NA
Ncl	Nucleolin OS=Mus musculus OX=10090 GN=Ncl PE=1 SV=2	nucleus;other cell component	P09405	D1Cre_H2B-D1Cre_NES	0.553912	0.142158	9.29898	0.00341857	0.0176552	NA
Pgk1	Phosphoglycerate kinase 1 OS=Mus musculus OX=10090 GN=Pgk1 PE=1 SV=4	non-structural extracellular;other membranes;cytosol;other cell component	P09411	D1Cre_H2B-D1Cre_NES	0.110862	0.141399	9.29898	0.452526	0.653175	NA
Hmgn2	Non-histone chromosomal protein HMG-17 OS=Mus musculus OX=10090 GN=Hmgn2 PE=1 SV=2	nucleus;other cell component	P09602	D1Cre_H2B-D1Cre_NES	-0.0737008	0.150443	9.29898	0.635561	0.797171	NA
Chmp6	Charged multivesicular body protein 6 OS=Mus musculus OX=10090 GN=Chmp6 PE=1 SV=2	other membranes;other cytoplasmic organelle	P0C0A3	D1Cre_H2B-D1Cre_NES	0.0371473	0.124534	9.29898	0.772039	0.880676	NA
Calm2	Calmodulin-2 OS=Mus musculus OX=10090 GN=Calm2 PE=1 SV=1	plasma membrane;other membranes;cytoskeleton;mitochondrion;ER/Golgi;nucleus;other cell component	P0DP27	D1Cre_H2B-D1Cre_NES	-0.252882	0.202127	9.29898	0.241455	0.436188	NA
Eef1a1	Elongation factor 1-alpha 1 OS=Mus musculus OX=10090 GN=Eef1a1 PE=1 SV=3	plasma membrane;other membranes;cytosol;cytoskeleton;nucleus;other cell component	P10126	D1Cre_H2B-D1Cre_NES	-0.0835489	0.0928649	9.29898	0.390992	0.601854	NA
Ctsb	Cathepsin B OS=Mus musculus OX=10090 GN=Ctsb PE=1 SV=2	non-structural extracellular;plasma membrane;other membranes;nucleus;other cytoplasmic organelle;other cell component	P10605	D1Cre_H2B-D1Cre_NES	0.514764	0.251669	9.29898	0.0701397	0.178554	NA
Eif4a2	Eukaryotic initiation factor 4A-II OS=Mus musculus OX=10090 GN=Eif4a2 PE=1 SV=2	other cell component	P10630	D1Cre_H2B-D1Cre_NES	-0.455517	0.143233	9.29898	0.0107328	0.0419983	NA
Mapt	Microtubule-associated protein tau OS=Mus musculus OX=10090 GN=Mapt PE=1 SV=3	non-structural extracellular;plasma membrane;other membranes;cytosol;cytoskeleton;nucleus;other cell component	P10637	D1Cre_H2B-D1Cre_NES	-0.36815	0.0981367	9.29898	0.00428908	0.0208447	NA
Txn	Thioredoxin OS=Mus musculus OX=10090 GN=Txn PE=1 SV=3	non-structural extracellular;cytosol;nucleus;other cell component	P10639	D1Cre_H2B-D1Cre_NES	-0.392448	0.242638	9.29898	0.139156	0.297889	NA
Tcea1	Transcription elongation factor A protein 1 OS=Mus musculus OX=10090 GN=Tcea1 PE=1 SV=2	nucleus	P10711	D1Cre_H2B-D1Cre_NES	1.35941	0.165369	8.29898	2.89405e-05	0.0010988	NA
Slc3a2	4F2 cell-surface antigen heavy chain OS=Mus musculus OX=10090 GN=Slc3a2 PE=1 SV=1	plasma membrane;other membranes;cytosol;nucleus;other cytoplasmic organelle;other cell component	P10852	D1Cre_H2B-D1Cre_NES	0.134612	0.136357	9.29898	0.348534	0.557768	NA
Parp1	Poly [ADP-ribose] polymerase 1 OS=Mus musculus OX=10090 GN=Parp1 PE=1 SV=3	mitochondrion;nucleus;other cell component	P11103	D1Cre_H2B-D1Cre_NES	1.3099	0.300943	8.29898	0.0022335	0.0133068	NA
Gpx1	Glutathione peroxidase 1 OS=Mus musculus OX=10090 GN=Gpx1 PE=1 SV=2	cytosol;mitochondrion;nucleus;other cell component	P11352	D1Cre_H2B-D1Cre_NES	0.115112	0.125211	9.29898	0.381144	0.592261	NA
Hsp90ab1	Heat shock protein HSP 90-beta OS=Mus musculus OX=10090 GN=Hsp90ab1 PE=1 SV=3	non-structural extracellular;plasma membrane;other membranes;cytosol;nucleus;other cytoplasmic organelle;other cell component	P11499	D1Cre_H2B-D1Cre_NES	-0.279974	0.0889519	9.29898	0.0113243	0.0434941	NA
Dmd	Dystrophin OS=Mus musculus OX=10090 GN=Dmd PE=1 SV=3	plasma membrane;other membranes;cytoskeleton;mitochondrion;ER/Golgi;translational apparatus;nucleus;other cell component	P11531	D1Cre_H2B-D1Cre_NES	-0.0236351	0.115542	9.29898	0.842324	0.91797	NA
Camk2a	Calcium/calmodulin-dependent protein kinase type II subunit alpha OS=Mus musculus OX=10090 GN=Camk2a PE=1 SV=2	plasma membrane;other membranes;cytosol;mitochondrion;nucleus;other cell component	P11798	D1Cre_H2B-D1Cre_NES	-0.172509	0.112891	9.29898	0.159759	0.328674	NA
Itpr1	Inositol 1,4,5-trisphosphate receptor type 1 OS=Mus musculus OX=10090 GN=Itpr1 PE=1 SV=2	plasma membrane;other membranes;cytosol;ER/Golgi;nucleus;other cell component	P11881	D1Cre_H2B-D1Cre_NES	-0.52041	0.115605	9.29898	0.00136829	0.00946319	NA
Tcp1	T-complex protein 1 subunit alpha OS=Mus musculus OX=10090 GN=Tcp1 PE=1 SV=3	cytosol;cytoskeleton;ER/Golgi;other cell component	P11983	D1Cre_H2B-D1Cre_NES	-0.0512995	0.114915	9.29898	0.665514	0.811203	NA
Pfkl	ATP-dependent 6-phosphofructokinase, liver type OS=Mus musculus OX=10090 GN=Pfkl PE=1 SV=4	other membranes;cytosol	P12382	D1Cre_H2B-D1Cre_NES	-0.165659	0.100853	9.29898	0.133798	0.289872	NA
Calb1	Calbindin OS=Mus musculus OX=10090 GN=Calb1 PE=1 SV=2	cytosol;cytoskeleton;nucleus;other cell component	P12658	D1Cre_H2B-D1Cre_NES	-0.535362	0.17766	9.29898	0.0141144	0.0511324	NA
Pdcd6	Programmed cell death protein 6 OS=Mus musculus OX=10090 GN=Pdcd6 PE=1 SV=2	other membranes;ER/Golgi;nucleus;other cytoplasmic organelle;other cell component	P12815	D1Cre_H2B-D1Cre_NES	-0.0301811	0.164891	9.29898	0.858698	0.927334	NA
Prkar1b	cAMP-dependent protein kinase type I-beta regulatory subunit OS=Mus musculus OX=10090 GN=Prkar1b PE=1 SV=2	plasma membrane;other membranes;other cytoplasmic organelle;other cell component	P12849	D1Cre_H2B-D1Cre_NES	0.0248026	0.235521	8.29898	0.918631	0.960895	NA
Cntn1	Contactin-1 OS=Mus musculus OX=10090 GN=Cntn1 PE=1 SV=1	plasma membrane;other membranes	P12960	D1Cre_H2B-D1Cre_NES	0.120427	0.0874318	9.29898	0.200638	0.382813	NA
Rpl7a	60S ribosomal protein L7a OS=Mus musculus OX=10090 GN=Rpl7a PE=1 SV=2	other membranes;cytosol;translational apparatus;nucleus;other cell component	P12970	D1Cre_H2B-D1Cre_NES	0.0346193	0.204001	9.29898	0.868879	0.933031	NA
Gsn	Gelsolin OS=Mus musculus OX=10090 GN=Gsn PE=1 SV=3	non-structural extracellular;plasma membrane;other membranes;cytosol;cytoskeleton;nucleus;other cell component	P13020	D1Cre_H2B-D1Cre_NES	-0.0696914	0.13159	9.29898	0.608792	0.774898	NA
Ncam1	Neural cell adhesion molecule 1 OS=Mus musculus OX=10090 GN=Ncam1 PE=1 SV=3	plasma membrane;other membranes;cytosol;other cell component	P13595	D1Cre_H2B-D1Cre_NES	-0.0100403	0.158757	9.29898	0.950912	0.979127	NA
Atp1b1	Sodium/potassium-transporting ATPase subunit beta-1 OS=Mus musculus OX=10090 GN=Atp1b1 PE=1 SV=1	plasma membrane;other membranes;cytoskeleton;other cell component	P14094	D1Cre_H2B-D1Cre_NES	0.0633355	0.138167	9.29898	0.657192	0.807909	NA
Rpl27a	60S ribosomal protein L27a OS=Mus musculus OX=10090 GN=Rpl27a PE=1 SV=5	cytosol;ER/Golgi;translational apparatus	P14115	D1Cre_H2B-D1Cre_NES	-0.17624	0.1194	9.29898	0.172971	0.347347	NA
Rps16	40S ribosomal protein S16 OS=Mus musculus OX=10090 GN=Rps16 PE=1 SV=4	cytosol;translational apparatus	P14131	D1Cre_H2B-D1Cre_NES	0.134959	0.113167	8.29898	0.266017	0.468968	NA
Rpl7	60S ribosomal protein L7 OS=Mus musculus OX=10090 GN=Rpl7 PE=1 SV=2	cytosol;cytoskeleton;translational apparatus;other cell component	P14148	D1Cre_H2B-D1Cre_NES	0.0971958	0.124049	9.29898	0.452812	0.653175	NA
Mdh1	Malate dehydrogenase, cytoplasmic OS=Mus musculus OX=10090 GN=Mdh1 PE=1 SV=3	cytosol	P14152	D1Cre_H2B-D1Cre_NES	0.00757285	0.167417	9.29898	0.964878	0.98699	NA
Rpsa	40S ribosomal protein SA OS=Mus musculus OX=10090 GN=Rpsa PE=1 SV=4	extracellular matrix;plasma membrane;other membranes;cytosol;translational apparatus;nucleus;other cell component	P14206	D1Cre_H2B-D1Cre_NES	0.0627892	0.0921126	9.29898	0.512074	0.703879	NA
Calr	Calreticulin OS=Mus musculus OX=10090 GN=Calr PE=1 SV=1	non-structural extracellular;extracellular matrix;plasma membrane;other membranes;cytosol;ER/Golgi;nucleus;other cell component	P14211	D1Cre_H2B-D1Cre_NES	-0.0854158	0.154757	9.29898	0.594008	0.766586	NA
Psmd3	26S proteasome non-ATPase regulatory subunit 3 OS=Mus musculus OX=10090 GN=Psmd3 PE=1 SV=3	other cell component	P14685	D1Cre_H2B-D1Cre_NES	-0.0727588	0.118307	9.29898	0.553306	0.737877	NA
Lmnb1	Lamin-B1 OS=Mus musculus OX=10090 GN=Lmnb1 PE=1 SV=3	other membranes;cytoskeleton;nucleus;other cell component	P14733	D1Cre_H2B-D1Cre_NES	0.971672	0.262218	9.29898	0.00461019	0.0220265	NA
Anxa6	Annexin A6 OS=Mus musculus OX=10090 GN=Anxa6 PE=1 SV=3	plasma membrane;other membranes;cytosol;mitochondrion;nucleus;other cytoplasmic organelle;other cell component	P14824	D1Cre_H2B-D1Cre_NES	-0.42003	0.0863116	9.29898	0.000808031	0.00658247	NA
Rplp0	60S acidic ribosomal protein P0 OS=Mus musculus OX=10090 GN=Rplp0 PE=1 SV=3	other membranes;cytosol;ER/Golgi;translational apparatus;nucleus;other cell component	P14869	D1Cre_H2B-D1Cre_NES	0.118175	0.137777	9.29898	0.412606	0.620417	NA
Map1b	Microtubule-associated protein 1B OS=Mus musculus OX=10090 GN=Map1b PE=1 SV=2	plasma membrane;other membranes;cytosol;cytoskeleton;other cell component	P14873	D1Cre_H2B-D1Cre_NES	-0.536205	0.0857926	9.29898	0.000130112	0.00224665	NA
Cdh2	Cadherin-2 OS=Mus musculus OX=10090 GN=Cdh2 PE=1 SV=2	plasma membrane;other membranes;cytoskeleton;other cell component	P15116	D1Cre_H2B-D1Cre_NES	0.0118547	0.259665	9.29898	0.964552	0.98699	NA
Sptb	Spectrin beta chain, erythrocytic OS=Mus musculus OX=10090 GN=Sptb PE=1 SV=4	plasma membrane;other membranes;cytosol;cytoskeleton;other cell component	P15508	D1Cre_H2B-D1Cre_NES	-0.633375	0.0943071	9.29898	7.44771e-05	0.00181871	NA
Nme1	Nucleoside diphosphate kinase A OS=Mus musculus OX=10090 GN=Nme1 PE=1 SV=1	plasma membrane;other membranes;cytosol;cytoskeleton;mitochondrion;nucleus;other cell component	P15532	D1Cre_H2B-D1Cre_NES	0.0760052	0.108235	9.29898	0.499738	0.695624	NA
Ldhb	L-lactate dehydrogenase B chain OS=Mus musculus OX=10090 GN=Ldhb PE=1 SV=2	other membranes;cytosol	P16125	D1Cre_H2B-D1Cre_NES	-0.0141188	0.10595	9.29898	0.896827	0.949707	NA
Cnp	2',3'-cyclic-nucleotide 3'-phosphodiesterase OS=Mus musculus OX=10090 GN=Cnp PE=1 SV=3	non-structural extracellular;plasma membrane;other membranes;cytosol;cytoskeleton;mitochondrion;nucleus;other cell component	P16330	D1Cre_H2B-D1Cre_NES	0.059203	0.140619	9.29898	0.683306	0.820631	NA
Mmut	Methylmalonyl-CoA mutase, mitochondrial OS=Mus musculus OX=10090 GN=Mmut PE=1 SV=2	mitochondrion;other cell component	P16332	D1Cre_H2B-D1Cre_NES	0.203107	0.160624	9.29898	0.236829	0.429768	NA
Ass1	Argininosuccinate synthase OS=Mus musculus OX=10090 GN=Ass1 PE=1 SV=1	other membranes;cytosol;mitochondrion;ER/Golgi;nucleus;other cytoplasmic organelle;other cell component	P16460	D1Cre_H2B-D1Cre_NES	0.0841043	0.145265	9.29898	0.576362	0.753499	NA
Sptan1	Spectrin alpha chain, non-erythrocytic 1 OS=Mus musculus OX=10090 GN=Sptan1 PE=1 SV=4	plasma membrane;other membranes;cytoskeleton;other cell component	P16546	D1Cre_H2B-D1Cre_NES	-0.498301	0.0803473	9.29898	0.000138051	0.00231411	NA
Gapdh	Glyceraldehyde-3-phosphate dehydrogenase OS=Mus musculus OX=10090 GN=Gapdh PE=1 SV=2	plasma membrane;other membranes;cytosol;cytoskeleton;nucleus;other cell component	P16858	D1Cre_H2B-D1Cre_NES	0.141558	0.115028	9.29898	0.248679	0.44555	NA
Eno1	Alpha-enolase OS=Mus musculus OX=10090 GN=Eno1 PE=1 SV=3	plasma membrane;other membranes;cytosol;other cell component	P17182	D1Cre_H2B-D1Cre_NES	0.13284	0.14622	9.29898	0.386558	0.596886	NA
Eno2	Gamma-enolase OS=Mus musculus OX=10090 GN=Eno2 PE=1 SV=2	plasma membrane;other membranes;cytosol;other cell component	P17183	D1Cre_H2B-D1Cre_NES	-0.0219402	0.0983454	9.29898	0.828286	0.908766	NA
Ap2a1	AP-2 complex subunit alpha-1 OS=Mus musculus OX=10090 GN=Ap2a1 PE=1 SV=1	plasma membrane;other membranes;other cell component	P17426	D1Cre_H2B-D1Cre_NES	0.162836	0.122078	9.29898	0.213992	0.399694	NA
Ap2a2	AP-2 complex subunit alpha-2 OS=Mus musculus OX=10090 GN=Ap2a2 PE=1 SV=2	plasma membrane;other membranes;ER/Golgi;other cell component	P17427	D1Cre_H2B-D1Cre_NES	-0.0777859	0.0929267	9.29898	0.423545	0.628534	NA
Cox7c	Cytochrome c oxidase subunit 7C, mitochondrial OS=Mus musculus OX=10090 GN=Cox7c PE=1 SV=1	other membranes;mitochondrion	P17665	D1Cre_H2B-D1Cre_NES	-0.00656917	0.161405	9.29898	0.968396	0.988645	NA
Hk1	Hexokinase-1 OS=Mus musculus OX=10090 GN=Hk1 PE=1 SV=3	plasma membrane;other membranes;cytosol;cytoskeleton;mitochondrion;other cell component	P17710	D1Cre_H2B-D1Cre_NES	-0.0443778	0.0751354	9.29898	0.568839	0.747595	NA
Ppia	Peptidyl-prolyl cis-trans isomerase A OS=Mus musculus OX=10090 GN=Ppia PE=1 SV=2	non-structural extracellular;cytosol;nucleus;other cell component	P17742	D1Cre_H2B-D1Cre_NES	0.151434	0.1121	9.29898	0.208683	0.392371	NA
NA	Triosephosphate isomerase OS=Mus musculus OX=10090 GN=Tpi1 PE=1 SV=4	NA	P17751	D1Cre_H2B-D1Cre_NES	-0.0032527	0.0805732	9.29898	0.968652	0.988645	NA
Slc2a1	Solute carrier family 2, facilitated glucose transporter member 1 OS=Mus musculus OX=10090 GN=Slc2a1 PE=1 SV=4	plasma membrane;other membranes;cytosol;cytoskeleton;nucleus;other cell component	P17809	D1Cre_H2B-D1Cre_NES	-0.105839	0.111512	9.29898	0.366569	0.577747	NA
Ptpra	Receptor-type tyrosine-protein phosphatase alpha OS=Mus musculus OX=10090 GN=Ptpra PE=1 SV=3	plasma membrane;other membranes;other cell component	P18052	D1Cre_H2B-D1Cre_NES	0.138083	0.203233	9.29898	0.513419	0.704044	NA
Ctsd	Cathepsin D OS=Mus musculus OX=10090 GN=Ctsd PE=1 SV=1	non-structural extracellular;other membranes;other cytoplasmic organelle;other cell component	P18242	D1Cre_H2B-D1Cre_NES	0.0300387	0.0825332	9.29898	0.724027	0.848918	NA
Bsg	Basigin OS=Mus musculus OX=10090 GN=Bsg PE=1 SV=2	plasma membrane;other membranes;mitochondrion;ER/Golgi;other cytoplasmic organelle;other cell component	P18572	D1Cre_H2B-D1Cre_NES	0.158511	0.0838459	9.29898	0.0902099	0.216861	NA
Cfl1	Cofilin-1 OS=Mus musculus OX=10090 GN=Cfl1 PE=1 SV=3	non-structural extracellular;plasma membrane;other membranes;cytosol;cytoskeleton;mitochondrion;nucleus;other cell component	P18760	D1Cre_H2B-D1Cre_NES	-0.0542106	0.101616	9.29898	0.606212	0.773785	NA
Gnao1	Guanine nucleotide-binding protein G(o) subunit alpha OS=Mus musculus OX=10090 GN=Gnao1 PE=1 SV=3	plasma membrane;other membranes;other cell component	P18872	D1Cre_H2B-D1Cre_NES	-0.249125	0.0802378	9.29898	0.0121443	0.0455816	NA
Fasn	Fatty acid synthase OS=Mus musculus OX=10090 GN=Fasn PE=1 SV=2	plasma membrane;other membranes;cytosol;ER/Golgi;other cell component	P19096	D1Cre_H2B-D1Cre_NES	-0.159987	0.0874119	9.29898	0.0993865	0.233199	NA
Gstp1	Glutathione S-transferase P 1 OS=Mus musculus OX=10090 GN=Gstp1 PE=1 SV=2	plasma membrane;other membranes;cytosol;mitochondrion;nucleus;other cell component	P19157	D1Cre_H2B-D1Cre_NES	-0.0468564	0.139981	9.29898	0.745253	0.863062	NA
Nefh	Neurofilament heavy polypeptide OS=Mus musculus OX=10090 GN=Nefh PE=1 SV=3	cytoskeleton;nucleus;other cell component	P19246	D1Cre_H2B-D1Cre_NES	0.0991261	0.23824	9.29898	0.686792	0.821824	NA
Cox5b	Cytochrome c oxidase subunit 5B, mitochondrial OS=Mus musculus OX=10090 GN=Cox5b PE=1 SV=1	mitochondrion	P19536	D1Cre_H2B-D1Cre_NES	0.0168962	0.188045	9.29898	0.93031	0.967993	NA
Cox4i1	Cytochrome c oxidase subunit 4 isoform 1, mitochondrial OS=Mus musculus OX=10090 GN=Cox4i1 PE=1 SV=2	other membranes;cytosol;mitochondrion;nucleus	P19783	D1Cre_H2B-D1Cre_NES	0.169453	0.114609	9.29898	0.172323	0.346397	NA
Hspa5	Endoplasmic reticulum chaperone BiP OS=Mus musculus OX=10090 GN=Hspa5 PE=1 SV=3	non-structural extracellular;plasma membrane;other membranes;cytosol;mitochondrion;ER/Golgi;nucleus;other cell component	P20029	D1Cre_H2B-D1Cre_NES	0.106794	0.0879454	9.29898	0.254563	0.452403	NA
Hexb	Beta-hexosaminidase subunit beta OS=Mus musculus OX=10090 GN=Hexb PE=1 SV=2	non-structural extracellular;other membranes;other cytoplasmic organelle;other cell component	P20060	D1Cre_H2B-D1Cre_NES	0.102578	0.296601	9.29898	0.737155	0.858206	NA
Prkca	Protein kinase C alpha type OS=Mus musculus OX=10090 GN=Prkca PE=1 SV=3	plasma membrane;other membranes;cytosol;mitochondrion;ER/Golgi;nucleus;other cell component	P20444	D1Cre_H2B-D1Cre_NES	-0.294471	0.088287	9.29898	0.0083376	0.0348663	NA
Mag	Myelin-associated glycoprotein OS=Mus musculus OX=10090 GN=Mag PE=1 SV=3	plasma membrane;other membranes;other cell component	P20917	D1Cre_H2B-D1Cre_NES	0.0740929	0.129184	9.29898	0.57988	0.757097	NA
Tpm3	Tropomyosin alpha-3 chain OS=Mus musculus OX=10090 GN=Tpm3 PE=1 SV=3	plasma membrane;other membranes;cytosol;cytoskeleton;other cell component	P21107	D1Cre_H2B-D1Cre_NES	-0.432255	0.108994	9.29898	0.00306988	0.0164114	NA
Gna11	Guanine nucleotide-binding protein subunit alpha-11 OS=Mus musculus OX=10090 GN=Gna11 PE=1 SV=1	plasma membrane;other membranes;cytosol;other cell component	P21278	D1Cre_H2B-D1Cre_NES	-0.500991	0.134274	9.29898	0.00442826	0.0214159	NA
Gnaq	Guanine nucleotide-binding protein G(q) subunit alpha OS=Mus musculus OX=10090 GN=Gnaq PE=1 SV=4	plasma membrane;other membranes;cytosol;ER/Golgi;nucleus;other cell component	P21279	D1Cre_H2B-D1Cre_NES	-0.471244	0.12786	9.29898	0.00475792	0.0225148	NA
Lmnb2	Lamin-B2 OS=Mus musculus OX=10090 GN=Lmnb2 PE=1 SV=2	other membranes;cytoskeleton;nucleus	P21619	D1Cre_H2B-D1Cre_NES	1.25677	0.194064	9.29898	9.89341e-05	0.00204829	NA
Ache	Acetylcholinesterase OS=Mus musculus OX=10090 GN=Ache PE=1 SV=1	non-structural extracellular;extracellular matrix;plasma membrane;other membranes;ER/Golgi;nucleus;other cell component	P21836	D1Cre_H2B-D1Cre_NES	0.28322	0.0900402	9.29898	0.0113612	0.0435513	NA
Ptgs1	Prostaglandin G/H synthase 1 OS=Mus musculus OX=10090 GN=Ptgs1 PE=1 SV=1	other membranes;ER/Golgi;nucleus;other cell component	P22437	D1Cre_H2B-D1Cre_NES	0.389928	0.129013	9.29898	0.0139071	0.050474	NA
Ap1g1	AP-1 complex subunit gamma-1 OS=Mus musculus OX=10090 GN=Ap1g1 PE=1 SV=3	other membranes;cytosol;cytoskeleton;ER/Golgi;other cytoplasmic organelle;other cell component	P22892	D1Cre_H2B-D1Cre_NES	-0.205953	0.140844	6.29898	0.191692	0.373932	NA
Pcmt1	Protein-L-isoaspartate(D-aspartate) O-methyltransferase OS=Mus musculus OX=10090 GN=Pcmt1 PE=1 SV=3	non-structural extracellular;plasma membrane;other membranes;cytosol;other cell component	P23506	D1Cre_H2B-D1Cre_NES	0.192901	0.124967	9.29898	0.155998	0.322473	NA
Gria1	Glutamate receptor 1 OS=Mus musculus OX=10090 GN=Gria1 PE=1 SV=1	non-structural extracellular;plasma membrane;other membranes;cytosol;ER/Golgi;other cytoplasmic organelle;other cell component	P23818	D1Cre_H2B-D1Cre_NES	-0.33257	0.128974	9.29898	0.0290268	0.0883308	NA
Gria2	Glutamate receptor 2 OS=Mus musculus OX=10090 GN=Gria2 PE=1 SV=3	non-structural extracellular;plasma membrane;other membranes;ER/Golgi;other cell component	P23819	D1Cre_H2B-D1Cre_NES	-0.30397	0.0898378	9.29898	0.00771258	0.0330922	NA
Ppib	Peptidyl-prolyl cis-trans isomerase B OS=Mus musculus OX=10090 GN=Ppib PE=1 SV=2	ER/Golgi;nucleus;other cell component	P24369	D1Cre_H2B-D1Cre_NES	0.0420743	0.111622	8.29898	0.715676	0.845139	NA
Gsta4	Glutathione S-transferase A4 OS=Mus musculus OX=10090 GN=Gsta4 PE=1 SV=3	mitochondrion;other cell component	P24472	D1Cre_H2B-D1Cre_NES	-0.0885394	0.158562	8.29898	0.591321	0.765984	NA
Lta4h	Leukotriene A-4 hydrolase OS=Mus musculus OX=10090 GN=Lta4h PE=1 SV=4	cytosol;nucleus;other cell component	P24527	D1Cre_H2B-D1Cre_NES	0.137393	0.118873	9.29898	0.276597	0.481138	NA
Th	Tyrosine 3-monooxygenase OS=Mus musculus OX=10090 GN=Th PE=1 SV=3	plasma membrane;other membranes;cytosol;mitochondrion;ER/Golgi;nucleus;other cell component	P24529	D1Cre_H2B-D1Cre_NES	0.184621	0.182506	9.29898	0.337333	0.54737	NA
Aldh1a1	Retinal dehydrogenase 1 OS=Mus musculus OX=10090 GN=Aldh1a1 PE=1 SV=5	cytosol;nucleus;other cell component	P24549	D1Cre_H2B-D1Cre_NES	0.193055	0.148759	9.29898	0.225635	0.415942	NA
Rps2	40S ribosomal protein S2 OS=Mus musculus OX=10090 GN=Rps2 PE=1 SV=3	cytosol;translational apparatus;nucleus;other cell component	P25444	D1Cre_H2B-D1Cre_NES	0.011078	0.092099	9.29898	0.906817	0.954088	NA
Ubtf	Nucleolar transcription factor 1 OS=Mus musculus OX=10090 GN=Ubtf PE=1 SV=1	nucleus	P25976	D1Cre_H2B-D1Cre_NES	0.628196	0.1108	9.29898	0.000271043	0.00348132	NA
Tln1	Talin-1 OS=Mus musculus OX=10090 GN=Tln1 PE=1 SV=2	plasma membrane;other membranes;cytoskeleton;other cell component	P26039	D1Cre_H2B-D1Cre_NES	0.25625	0.187227	9.29898	0.203257	0.385099	NA
Msn	Moesin OS=Mus musculus OX=10090 GN=Msn PE=1 SV=3	plasma membrane;other membranes;cytosol;cytoskeleton;other cell component	P26041	D1Cre_H2B-D1Cre_NES	0.121341	0.10801	7.29898	0.296846	0.502277	NA
Ctnna1	Catenin alpha-1 OS=Mus musculus OX=10090 GN=Ctnna1 PE=1 SV=1	plasma membrane;other membranes;cytosol;cytoskeleton;other cell component	P26231	D1Cre_H2B-D1Cre_NES	-0.0262166	0.141448	9.29898	0.856938	0.926664	NA
U2af2	Splicing factor U2AF 65 kDa subunit OS=Mus musculus OX=10090 GN=U2af2 PE=1 SV=3	nucleus;other cell component	P26369	D1Cre_H2B-D1Cre_NES	1.02397	0.290479	9.29898	0.00614212	0.027549	NA
Glud1	Glutamate dehydrogenase 1, mitochondrial OS=Mus musculus OX=10090 GN=Glud1 PE=1 SV=1	mitochondrion;ER/Golgi;other cell component	P26443	D1Cre_H2B-D1Cre_NES	0.152895	0.171954	9.29898	0.396334	0.607712	NA
Psmd7	26S proteasome non-ATPase regulatory subunit 7 OS=Mus musculus OX=10090 GN=Psmd7 PE=1 SV=2	nucleus;other cell component	P26516	D1Cre_H2B-D1Cre_NES	0.154718	0.171339	6.29898	0.399743	0.611129	NA
Sars1	Serine--tRNA ligase, cytoplasmic OS=Mus musculus OX=10090 GN=Sars PE=1 SV=3	cytosol;nucleus;other cell component	P26638	D1Cre_H2B-D1Cre_NES	0.0854888	0.114206	9.29898	0.472637	0.671124	NA
Plaa	Phospholipase A-2-activating protein OS=Mus musculus OX=10090 GN=Plaa PE=1 SV=4	non-structural extracellular;nucleus;other cell component	P27612	D1Cre_H2B-D1Cre_NES	-0.113419	0.0904979	9.29898	0.240699	0.435592	NA
Rpl3	60S ribosomal protein L3 OS=Mus musculus OX=10090 GN=Rpl3 PE=1 SV=3	cytosol;translational apparatus;nucleus;other cell component	P27659	D1Cre_H2B-D1Cre_NES	-0.0975565	0.112809	9.29898	0.408905	0.616945	NA
Pdia3	Protein disulfide-isomerase A3 OS=Mus musculus OX=10090 GN=Pdia3 PE=1 SV=2	non-structural extracellular;plasma membrane;other membranes;mitochondrion;ER/Golgi;nucleus;other cell component	P27773	D1Cre_H2B-D1Cre_NES	0.206091	0.0925599	9.29898	0.0520709	0.139372	NA
NA	Serine/threonine-protein kinase B-raf OS=Mus musculus OX=10090 GN=Braf PE=1 SV=3	NA	P28028	D1Cre_H2B-D1Cre_NES	-0.339765	0.173657	9.29898	0.0810678	0.20044	NA
Aco1	Cytoplasmic aconitate hydratase OS=Mus musculus OX=10090 GN=Aco1 PE=1 SV=3	cytosol;ER/Golgi;other cell component	P28271	D1Cre_H2B-D1Cre_NES	0.0980427	0.103408	8.29898	0.36986	0.581082	NA
Apex1	DNA-(apurinic or apyrimidinic site) lyase OS=Mus musculus OX=10090 GN=Apex1 PE=1 SV=2	cytoskeleton;mitochondrion;ER/Golgi;nucleus;other cell component	P28352	D1Cre_H2B-D1Cre_NES	1.05706	0.241021	9.29898	0.00162405	0.010637	NA
Adh5	Alcohol dehydrogenase class-3 OS=Mus musculus OX=10090 GN=Adh5 PE=1 SV=3	cytosol;mitochondrion;nucleus;other cell component	P28474	D1Cre_H2B-D1Cre_NES	0.00607275	0.113366	9.29898	0.958413	0.983268	NA
Adss1	Adenylosuccinate synthetase isozyme 1 OS=Mus musculus OX=10090 GN=Adss1 PE=1 SV=2	other membranes;other cell component	P28650	D1Cre_H2B-D1Cre_NES	0.0934849	0.12479	9.29898	0.4723	0.671124	NA
Camk2b	Calcium/calmodulin-dependent protein kinase type II subunit beta OS=Mus musculus OX=10090 GN=Camk2b PE=1 SV=2	other membranes;cytosol;cytoskeleton;ER/Golgi;other cell component	P28652	D1Cre_H2B-D1Cre_NES	-0.339426	0.0972883	9.29898	0.00650949	0.0289343	NA
Nap1l1	Nucleosome assembly protein 1-like 1 OS=Mus musculus OX=10090 GN=Nap1l1 PE=1 SV=2	nucleus;other cell component	P28656	D1Cre_H2B-D1Cre_NES	-0.73753	0.198746	9.29898	0.00457162	0.0218991	NA
Celf1	CUGBP Elav-like family member 1 OS=Mus musculus OX=10090 GN=Celf1 PE=1 SV=2	nucleus;other cell component	P28659	D1Cre_H2B-D1Cre_NES	1.1207	0.391061	6.29898	0.0270811	0.0836976	NA
Nckap1	Nck-associated protein 1 OS=Mus musculus OX=10090 GN=Nckap1 PE=1 SV=2	plasma membrane;other membranes;cytoskeleton;other cell component	P28660	D1Cre_H2B-D1Cre_NES	-0.247938	0.099721	9.29898	0.0338422	0.099465	NA
Septin4	Septin-4 OS=Mus musculus OX=10090 GN=Septin4 PE=1 SV=1	cytoskeleton;ER/Golgi;nucleus;other cell component	P28661	D1Cre_H2B-D1Cre_NES	0.0378815	0.100819	9.29898	0.71554	0.845139	NA
Napb	Beta-soluble NSF attachment protein OS=Mus musculus OX=10090 GN=Napb PE=1 SV=2	other membranes;other cytoplasmic organelle;other cell component	P28663	D1Cre_H2B-D1Cre_NES	0.0859029	0.0918942	9.29898	0.373529	0.584971	NA
Marcksl1	MARCKS-related protein OS=Mus musculus OX=10090 GN=Marcksl1 PE=1 SV=2	plasma membrane;other membranes;cytosol;cytoskeleton;other cell component	P28667	D1Cre_H2B-D1Cre_NES	-0.115296	0.113687	9.29898	0.336173	0.547283	NA
Rxrg	Retinoic acid receptor RXR-gamma OS=Mus musculus OX=10090 GN=Rxrg PE=2 SV=2	nucleus;other cell component	P28705	D1Cre_H2B-D1Cre_NES	0.667461	0.144133	9.29898	0.00113289	0.00829879	NA
Kif5c	Kinesin heavy chain isoform 5C OS=Mus musculus OX=10090 GN=Kif5c PE=1 SV=3	cytoskeleton;other cell component	P28738	D1Cre_H2B-D1Cre_NES	-0.261682	0.0972794	9.29898	0.0241159	0.0768136	NA
Kif2a	Kinesin-like protein KIF2A OS=Mus musculus OX=10090 GN=Kif2a PE=1 SV=2	cytoskeleton;nucleus;other cytoplasmic organelle;other cell component	P28740	D1Cre_H2B-D1Cre_NES	-0.0450304	0.139467	9.29898	0.753932	0.868318	NA
Kif3a	Kinesin-like protein KIF3A OS=Mus musculus OX=10090 GN=Kif3a PE=1 SV=2	cytosol;cytoskeleton;other cell component	P28741	D1Cre_H2B-D1Cre_NES	-0.326876	0.103373	9.29898	0.0110562	0.042821	NA
Pabpc1	Polyadenylate-binding protein 1 OS=Mus musculus OX=10090 GN=Pabpc1 PE=1 SV=2	cytosol;nucleus;other cell component	P29341	D1Cre_H2B-D1Cre_NES	-0.476253	0.141667	9.29898	0.0079889	0.0341297	NA
Gnb4	Guanine nucleotide-binding protein subunit beta-4 OS=Mus musculus OX=10090 GN=Gnb4 PE=1 SV=4	plasma membrane;other membranes;other cell component	P29387	D1Cre_H2B-D1Cre_NES	0.213831	0.129801	8.29898	0.136733	0.294016	NA
Ckmt1	Creatine kinase U-type, mitochondrial OS=Mus musculus OX=10090 GN=Ckmt1 PE=1 SV=1	other membranes;mitochondrion;other cell component	P30275	D1Cre_H2B-D1Cre_NES	0.0995962	0.179128	9.29898	0.591333	0.765984	NA
Fkbp4	Peptidyl-prolyl cis-trans isomerase FKBP4 OS=Mus musculus OX=10090 GN=Fkbp4 PE=1 SV=5	cytosol;cytoskeleton;mitochondrion;nucleus;other cell component	P30416	D1Cre_H2B-D1Cre_NES	-0.0910678	0.093428	9.29898	0.354364	0.563291	NA
Aimp1	Aminoacyl tRNA synthase complex-interacting multifunctional protein 1 OS=Mus musculus OX=10090 GN=Aimp1 PE=1 SV=2	non-structural extracellular;cytosol;ER/Golgi;nucleus;other cell component	P31230	D1Cre_H2B-D1Cre_NES	0.0526324	0.128052	9.29898	0.690365	0.824603	NA
Prkar2b	cAMP-dependent protein kinase type II-beta regulatory subunit OS=Mus musculus OX=10090 GN=Prkar2b PE=1 SV=3	plasma membrane;other membranes;cytoskeleton;other cell component	P31324	D1Cre_H2B-D1Cre_NES	-0.444944	0.106446	9.29898	0.00221194	0.0132583	NA
Slc6a1	Sodium- and chloride-dependent GABA transporter 1 OS=Mus musculus OX=10090 GN=Slc6a1 PE=1 SV=2	plasma membrane;other membranes;other cell component	P31648	D1Cre_H2B-D1Cre_NES	-0.0912731	0.157391	9.29898	0.575754	0.753499	NA
Map2k1	Dual specificity mitogen-activated protein kinase kinase 1 OS=Mus musculus OX=10090 GN=Map2k1 PE=1 SV=2	plasma membrane;other membranes;cytosol;cytoskeleton;mitochondrion;ER/Golgi;nucleus;other cytoplasmic organelle;other cell component	P31938	D1Cre_H2B-D1Cre_NES	-0.317266	0.175599	9.29898	0.103196	0.23958	NA
Scp2	Non-specific lipid-transfer protein OS=Mus musculus OX=10090 GN=Scp2 PE=1 SV=3	other membranes;cytosol;mitochondrion;ER/Golgi;nucleus;other cytoplasmic organelle;other cell component	P32020	D1Cre_H2B-D1Cre_NES	0.120242	0.0970001	9.29898	0.245491	0.441437	NA
Slc2a3	Solute carrier family 2, facilitated glucose transporter member 3 OS=Mus musculus OX=10090 GN=Slc2a3 PE=1 SV=1	plasma membrane;other membranes;ER/Golgi;other cell component	P32037	D1Cre_H2B-D1Cre_NES	-0.179769	0.148224	9.29898	0.255108	0.452966	NA
Ssb	Lupus La protein homolog OS=Mus musculus OX=10090 GN=Ssb PE=1 SV=1	nucleus;other cell component	P32067	D1Cre_H2B-D1Cre_NES	0.361261	0.209867	8.29898	0.122127	0.273315	NA
Drg1	Developmentally-regulated GTP-binding protein 1 OS=Mus musculus OX=10090 GN=Drg1 PE=1 SV=1	cytosol;nucleus;other cell component	P32233	D1Cre_H2B-D1Cre_NES	0.0863602	0.115841	8.29898	0.476547	0.672519	NA
Wars1	Tryptophan--tRNA ligase, cytoplasmic OS=Mus musculus OX=10090 GN=Wars PE=1 SV=2	cytosol;nucleus;other cell component	P32921	D1Cre_H2B-D1Cre_NES	-0.45861	0.360133	9.29898	0.23377	0.425389	NA
Kif1a	Kinesin-like protein KIF1A OS=Mus musculus OX=10090 GN=Kif1a PE=1 SV=2	other membranes;cytosol;cytoskeleton;ER/Golgi;other cell component	P33173	D1Cre_H2B-D1Cre_NES	-0.352409	0.0872089	9.29898	0.00273448	0.0151933	NA
Ptk2	Focal adhesion kinase 1 OS=Mus musculus OX=10090 GN=Ptk2 PE=1 SV=4	plasma membrane;other membranes;cytosol;cytoskeleton;nucleus;other cell component	P34152	D1Cre_H2B-D1Cre_NES	-0.258008	0.10621	9.29898	0.0372128	0.107299	NA
Usp4	Ubiquitin carboxyl-terminal hydrolase 4 OS=Mus musculus OX=10090 GN=Usp4 PE=1 SV=3	plasma membrane;other membranes;cytosol;nucleus;other cell component	P35123	D1Cre_H2B-D1Cre_NES	-0.491015	0.188782	9.29898	0.0279653	0.0857603	NA
Ptpn11	Tyrosine-protein phosphatase non-receptor type 11 OS=Mus musculus OX=10090 GN=Ptpn11 PE=1 SV=2	other cell component	P35235	D1Cre_H2B-D1Cre_NES	-0.17524	0.0946791	9.29898	0.0961522	0.228318	NA
Rab5c	Ras-related protein Rab-5C OS=Mus musculus OX=10090 GN=Rab5c PE=1 SV=2	plasma membrane;other membranes;ER/Golgi;other cytoplasmic organelle;other cell component	P35278	D1Cre_H2B-D1Cre_NES	0.397759	0.185966	8.29898	0.0636685	0.164623	NA
Rab6a	Ras-related protein Rab-6A OS=Mus musculus OX=10090 GN=Rab6a PE=1 SV=4	other membranes;cytosol;ER/Golgi;other cell component	P35279	D1Cre_H2B-D1Cre_NES	-0.117438	0.153179	9.29898	0.462295	0.661664	NA
Rab21	Ras-related protein Rab-21 OS=Mus musculus OX=10090 GN=Rab21 PE=1 SV=4	plasma membrane;other membranes;ER/Golgi;other cytoplasmic organelle;other cell component	P35282	D1Cre_H2B-D1Cre_NES	-0.0534966	0.0787674	9.29898	0.513578	0.704044	NA
Rab18	Ras-related protein Rab-18 OS=Mus musculus OX=10090 GN=Rab18 PE=1 SV=2	plasma membrane;other membranes;ER/Golgi;other cell component	P35293	D1Cre_H2B-D1Cre_NES	0.0316098	0.0845594	9.29898	0.716921	0.845166	NA
Gpr12	G-protein coupled receptor 12 OS=Mus musculus OX=10090 GN=Gpr12 PE=2 SV=1	plasma membrane;other membranes;other cell component	P35412	D1Cre_H2B-D1Cre_NES	0.617061	0.415687	7.29898	0.179545	0.358032	NA
Grin1	Glutamate receptor ionotropic, NMDA 1 OS=Mus musculus OX=10090 GN=Grin1 PE=1 SV=1	non-structural extracellular;plasma membrane;other membranes;ER/Golgi;other cell component	P35438	D1Cre_H2B-D1Cre_NES	-0.172914	0.129144	9.29898	0.212404	0.397479	NA
Fbl	rRNA 2'-O-methyltransferase fibrillarin OS=Mus musculus OX=10090 GN=Fbl PE=1 SV=2	nucleus;other cell component	P35550	D1Cre_H2B-D1Cre_NES	0.311941	0.131369	9.29898	0.0407501	0.115148	NA
Canx	Calnexin OS=Mus musculus OX=10090 GN=Canx PE=1 SV=1	plasma membrane;other membranes;ER/Golgi;translational apparatus;other cell component	P35564	D1Cre_H2B-D1Cre_NES	-0.0331906	0.146557	9.29898	0.825737	0.907393	NA
Ap1m1	AP-1 complex subunit mu-1 OS=Mus musculus OX=10090 GN=Ap1m1 PE=1 SV=3	other membranes;ER/Golgi;other cell component	P35585	D1Cre_H2B-D1Cre_NES	-0.413723	0.398147	9.29898	0.325012	0.536175	NA
Prdx1	Peroxiredoxin-1 OS=Mus musculus OX=10090 GN=Prdx1 PE=1 SV=1	cytosol;mitochondrion;nucleus;other cytoplasmic organelle;other cell component	P35700	D1Cre_H2B-D1Cre_NES	-0.15459	0.106545	9.29898	0.179682	0.358032	NA
Cd81	CD81 antigen OS=Mus musculus OX=10090 GN=Cd81 PE=1 SV=2	non-structural extracellular;plasma membrane;other membranes;other cell component	P35762	D1Cre_H2B-D1Cre_NES	-0.180196	0.116743	9.29898	0.156019	0.322473	NA
Gpm6a	Neuronal membrane glycoprotein M6-a OS=Mus musculus OX=10090 GN=Gpm6a PE=1 SV=1	plasma membrane;other membranes;other cell component	P35802	D1Cre_H2B-D1Cre_NES	-0.126814	0.154922	9.29898	0.43351	0.637441	NA
Gpm6b	Neuronal membrane glycoprotein M6-b OS=Mus musculus OX=10090 GN=Gpm6b PE=1 SV=2	plasma membrane;other membranes	P35803	D1Cre_H2B-D1Cre_NES	-0.242545	0.0884023	9.29898	0.022059	0.0722396	NA
Fmr1	Synaptic functional regulator FMR1 OS=Mus musculus OX=10090 GN=Fmr1 PE=1 SV=1	plasma membrane;other membranes;cytosol;cytoskeleton;ER/Golgi;nucleus;other cell component	P35922	D1Cre_H2B-D1Cre_NES	-0.243	0.0972974	9.29898	0.0332186	0.097923	NA
Rpl12	60S ribosomal protein L12 OS=Mus musculus OX=10090 GN=Rpl12 PE=1 SV=2	cytosol;translational apparatus;nucleus;other cell component	P35979	D1Cre_H2B-D1Cre_NES	0.051337	0.122262	8.29898	0.685224	0.820979	NA
Rpl18	60S ribosomal protein L18 OS=Mus musculus OX=10090 GN=Rpl18 PE=1 SV=3	cytosol;ER/Golgi;translational apparatus;nucleus;other cell component	P35980	D1Cre_H2B-D1Cre_NES	0.0637911	0.173944	9.29898	0.722024	0.848078	NA
Gnl1	Guanine nucleotide-binding protein-like 1 OS=Mus musculus OX=10090 GN=Gnl1 PE=1 SV=4	NA	P36916	D1Cre_H2B-D1Cre_NES	-0.374025	0.108612	8.29898	0.00829983	0.0348558	NA
Por	NADPH--cytochrome P450 reductase OS=Mus musculus OX=10090 GN=Por PE=1 SV=2	other membranes;cytosol;mitochondrion;ER/Golgi;other cell component	P37040	D1Cre_H2B-D1Cre_NES	-0.504584	0.120238	9.29898	0.0021572	0.0130487	NA
Hspa9	Stress-70 protein, mitochondrial OS=Mus musculus OX=10090 GN=Hspa9 PE=1 SV=3	mitochondrion;nucleus;other cell component	P38647	D1Cre_H2B-D1Cre_NES	0.0587508	0.131694	9.29898	0.665721	0.811203	NA
Dnm1	Dynamin-1 OS=Mus musculus OX=10090 GN=Dnm1 PE=1 SV=2	plasma membrane;other membranes;cytoskeleton;mitochondrion;ER/Golgi;nucleus;other cell component	P39053	D1Cre_H2B-D1Cre_NES	-0.0618648	0.111483	9.29898	0.592041	0.766399	NA
Dnm2	Dynamin-2 OS=Mus musculus OX=10090 GN=Dnm2 PE=1 SV=2	plasma membrane;other membranes;cytosol;cytoskeleton;mitochondrion;ER/Golgi;nucleus;other cytoplasmic organelle;other cell component	P39054	D1Cre_H2B-D1Cre_NES	0.0755136	0.15847	9.29898	0.644705	0.800518	NA
Tjp1	Tight junction protein ZO-1 OS=Mus musculus OX=10090 GN=Tjp1 PE=1 SV=2	plasma membrane;other membranes;cytosol;cytoskeleton;nucleus;other cell component	P39447	D1Cre_H2B-D1Cre_NES	-0.42927	0.0811234	9.29898	0.0004481	0.00464035	NA
Fyn	Tyrosine-protein kinase Fyn OS=Mus musculus OX=10090 GN=Fyn PE=1 SV=4	plasma membrane;other membranes;cytosol;cytoskeleton;mitochondrion;ER/Golgi;nucleus;other cytoplasmic organelle;other cell component	P39688	D1Cre_H2B-D1Cre_NES	-0.0851754	0.100224	9.29898	0.416752	0.620735	NA
Cap1	Adenylyl cyclase-associated protein 1 OS=Mus musculus OX=10090 GN=Cap1 PE=1 SV=4	non-structural extracellular;plasma membrane;other membranes;cytosol;cytoskeleton;other cell component	P40124	D1Cre_H2B-D1Cre_NES	-0.0962897	0.0869787	9.29898	0.296087	0.502277	NA
Tkt	Transketolase OS=Mus musculus OX=10090 GN=Tkt PE=1 SV=1	other membranes;ER/Golgi;nucleus;other cytoplasmic organelle;other cell component	P40142	D1Cre_H2B-D1Cre_NES	0.657795	0.286213	9.29898	0.046246	0.127225	NA
Kdm5c	Lysine-specific demethylase 5C OS=Mus musculus OX=10090 GN=Kdm5c PE=1 SV=4	cytosol;nucleus;other cell component	P41230	D1Cre_H2B-D1Cre_NES	1.46914	0.277291	7.29898	0.000983764	0.00751307	NA
Foxk1	Forkhead box protein K1 OS=Mus musculus OX=10090 GN=Foxk1 PE=1 SV=2	nucleus;other cell component	P42128	D1Cre_H2B-D1Cre_NES	Inf	NA	NA	NA	NA	oneConditionMissing
Septin2	Septin-2 OS=Mus musculus OX=10090 GN=Septin2 PE=1 SV=2	non-structural extracellular;plasma membrane;other membranes;cytoskeleton;ER/Golgi;nucleus;other cell component	P42208	D1Cre_H2B-D1Cre_NES	0.131264	0.226636	9.29898	0.576224	0.753499	NA
Pura	Transcriptional activator protein Pur-alpha OS=Mus musculus OX=10090 GN=Pura PE=1 SV=1	nucleus;other cell component	P42669	D1Cre_H2B-D1Cre_NES	-0.0544767	0.139849	9.29898	0.705649	0.836795	NA
Htt	Huntingtin OS=Mus musculus OX=10090 GN=Htt PE=1 SV=2	plasma membrane;other membranes;cytosol;cytoskeleton;ER/Golgi;nucleus;other cytoplasmic organelle;other cell component	P42859	D1Cre_H2B-D1Cre_NES	0.163983	0.111959	9.29898	0.175984	0.352324	NA
Cct8	T-complex protein 1 subunit theta OS=Mus musculus OX=10090 GN=Cct8 PE=1 SV=3	cytosol;cytoskeleton;nucleus;other cell component	P42932	D1Cre_H2B-D1Cre_NES	-0.148381	0.0963886	9.29898	0.157012	0.323848	NA
H1-5	Histone H1.5 OS=Mus musculus OX=10090 GN=H1-5 PE=1 SV=2	nucleus;other cell component	P43276	D1Cre_H2B-D1Cre_NES	-0.0824147	0.133875	9.29898	0.552919	0.737877	NA
Akr1b1	Aldo-keto reductase family 1 member B1 OS=Mus musculus OX=10090 GN=Akr1b1 PE=1 SV=3	non-structural extracellular;cytosol;nucleus;other cytoplasmic organelle;other cell component	P45376	D1Cre_H2B-D1Cre_NES	-0.0314278	0.27869	9.29898	0.91261	0.957128	NA
Crebbp	CREB-binding protein OS=Mus musculus OX=10090 GN=Crebbp PE=1 SV=3	nucleus;other cell component	P45481	D1Cre_H2B-D1Cre_NES	Inf	NA	NA	NA	NA	oneConditionMissing
Cfl2	Cofilin-2 OS=Mus musculus OX=10090 GN=Cfl2 PE=1 SV=1	cytoskeleton;nucleus;other cell component	P45591	D1Cre_H2B-D1Cre_NES	0.018171	0.0959506	9.29898	0.853866	0.925957	NA
Rangap1	Ran GTPase-activating protein 1 OS=Mus musculus OX=10090 GN=Rangap1 PE=1 SV=2	other membranes;cytosol;cytoskeleton;nucleus;other cell component	P46061	D1Cre_H2B-D1Cre_NES	-0.160042	0.106279	9.29898	0.165291	0.336365	NA
Syt1	Synaptotagmin-1 OS=Mus musculus OX=10090 GN=Syt1 PE=1 SV=1	plasma membrane;other membranes;ER/Golgi;other cell component	P46096	D1Cre_H2B-D1Cre_NES	0.0201805	0.147116	9.29898	0.893817	0.949501	NA
Nsf	Vesicle-fusing ATPase OS=Mus musculus OX=10090 GN=Nsf PE=1 SV=2	plasma membrane;other membranes;cytosol;ER/Golgi;other cell component	P46460	D1Cre_H2B-D1Cre_NES	-0.00153801	0.0785552	9.29898	0.984793	0.993425	NA
Psmc2	26S proteasome regulatory subunit 7 OS=Mus musculus OX=10090 GN=Psmc2 PE=1 SV=5	cytosol;nucleus;other cell component	P46471	D1Cre_H2B-D1Cre_NES	0.178142	0.119315	9.29898	0.168556	0.341254	NA
Rab11b	Ras-related protein Rab-11B OS=Mus musculus OX=10090 GN=Rab11b PE=1 SV=3	other membranes;ER/Golgi;other cytoplasmic organelle;other cell component	P46638	D1Cre_H2B-D1Cre_NES	0.080843	0.103393	9.29898	0.453722	0.653175	NA
Ina	Alpha-internexin OS=Mus musculus OX=10090 GN=Ina PE=1 SV=3	cytoskeleton;other cell component	P46660	D1Cre_H2B-D1Cre_NES	-0.173706	0.150493	9.29898	0.2772	0.481138	NA
Myo1b	Unconventional myosin-Ib OS=Mus musculus OX=10090 GN=Myo1b PE=1 SV=3	plasma membrane;other membranes;cytoskeleton;other cytoplasmic organelle;other cell component	P46735	D1Cre_H2B-D1Cre_NES	-0.500228	0.14757	9.29898	0.00763553	0.0328328	NA
Nedd4	E3 ubiquitin-protein ligase NEDD4 OS=Mus musculus OX=10090 GN=Nedd4 PE=1 SV=3	plasma membrane;other membranes;cytosol;other cell component	P46935	D1Cre_H2B-D1Cre_NES	-0.7137	0.30029	8.29898	0.0436921	0.121722	NA
Stt3a	Dolichyl-diphosphooligosaccharide--protein glycosyltransferase subunit STT3A OS=Mus musculus OX=10090 GN=Stt3a PE=1 SV=1	other membranes;ER/Golgi	P46978	D1Cre_H2B-D1Cre_NES	-0.1395	0.14601	9.29898	0.363546	0.574815	NA
Aldh2	Aldehyde dehydrogenase, mitochondrial OS=Mus musculus OX=10090 GN=Aldh2 PE=1 SV=1	mitochondrion	P47738	D1Cre_H2B-D1Cre_NES	0.140065	0.187939	9.29898	0.474525	0.671868	NA
Cnr1	Cannabinoid receptor 1 OS=Mus musculus OX=10090 GN=Cnr1 PE=1 SV=1	plasma membrane;other membranes;cytoskeleton;mitochondrion;other cell component	P47746	D1Cre_H2B-D1Cre_NES	-0.25198	0.0956183	9.29898	0.0264139	0.0821516	NA
Capza1	F-actin-capping protein subunit alpha-1 OS=Mus musculus OX=10090 GN=Capza1 PE=1 SV=4	other membranes;cytoskeleton;other cell component	P47753	D1Cre_H2B-D1Cre_NES	0.159182	0.22074	9.29898	0.488565	0.685863	NA
Capza2	F-actin-capping protein subunit alpha-2 OS=Mus musculus OX=10090 GN=Capza2 PE=1 SV=3	other membranes;cytoskeleton;other cell component	P47754	D1Cre_H2B-D1Cre_NES	-0.0787127	0.109329	9.29898	0.489247	0.686333	NA
Capzb	F-actin-capping protein subunit beta OS=Mus musculus OX=10090 GN=Capzb PE=1 SV=3	other membranes;cytoskeleton;other cell component	P47757	D1Cre_H2B-D1Cre_NES	0.0152445	0.08368	9.29898	0.859354	0.927334	NA
Map2k4	Dual specificity mitogen-activated protein kinase kinase 4 OS=Mus musculus OX=10090 GN=Map2k4 PE=1 SV=2	cytosol;nucleus;other cell component	P47809	D1Cre_H2B-D1Cre_NES	-0.0469857	0.090042	9.29898	0.613997	0.778504	NA
Pfkm	ATP-dependent 6-phosphofructokinase, muscle type OS=Mus musculus OX=10090 GN=Pfkm PE=1 SV=3	plasma membrane;other membranes;cytosol;cytoskeleton;nucleus	P47857	D1Cre_H2B-D1Cre_NES	-0.0285603	0.107615	9.29898	0.796496	0.89363	NA
Rpl6	60S ribosomal protein L6 OS=Mus musculus OX=10090 GN=Rpl6 PE=1 SV=3	cytosol;cytoskeleton;ER/Golgi;translational apparatus;nucleus;other cell component	P47911	D1Cre_H2B-D1Cre_NES	0.0380223	0.103251	9.29898	0.72093	0.847433	NA
Crat	Carnitine O-acetyltransferase OS=Mus musculus OX=10090 GN=Crat PE=1 SV=3	other membranes;mitochondrion;ER/Golgi;other cytoplasmic organelle	P47934	D1Cre_H2B-D1Cre_NES	0.131668	0.123264	9.29898	0.312386	0.520994	NA
Crkl	Crk-like protein OS=Mus musculus OX=10090 GN=Crkl PE=1 SV=2	plasma membrane;other membranes;cytosol;nucleus;other cell component	P47941	D1Cre_H2B-D1Cre_NES	-0.445185	0.142702	9.29898	0.0118521	0.0449969	NA
Rpl5	60S ribosomal protein L5 OS=Mus musculus OX=10090 GN=Rpl5 PE=1 SV=3	cytosol;ER/Golgi;translational apparatus;nucleus;other cell component	P47962	D1Cre_H2B-D1Cre_NES	-0.173361	0.151184	9.29898	0.280159	0.482712	NA
Rpl13	60S ribosomal protein L13 OS=Mus musculus OX=10090 GN=Rpl13 PE=1 SV=3	cytosol;ER/Golgi;translational apparatus;nucleus	P47963	D1Cre_H2B-D1Cre_NES	-0.0304496	0.115803	9.29898	0.798329	0.894671	NA
Rpl36	60S ribosomal protein L36 OS=Mus musculus OX=10090 GN=Rpl36 PE=1 SV=2	cytosol;translational apparatus;other cell component	P47964	D1Cre_H2B-D1Cre_NES	0.119107	0.161932	9.29898	0.480153	0.675974	NA
Anxa5	Annexin A5 OS=Mus musculus OX=10090 GN=Anxa5 PE=1 SV=1	non-structural extracellular;plasma membrane;other membranes;cytosol;cytoskeleton;ER/Golgi;nucleus;other cell component	P48036	D1Cre_H2B-D1Cre_NES	-0.0626974	0.153304	9.29898	0.691817	0.824843	NA
Epb41	Protein 4.1 OS=Mus musculus OX=10090 GN=Epb41 PE=1 SV=2	non-structural extracellular;plasma membrane;other membranes;cytosol;cytoskeleton;nucleus;other cell component	P48193	D1Cre_H2B-D1Cre_NES	-0.200096	0.174646	9.29898	0.280537	0.482944	NA
Gad1	Glutamate decarboxylase 1 OS=Mus musculus OX=10090 GN=Gad1 PE=1 SV=2	other membranes;other cell component	P48318	D1Cre_H2B-D1Cre_NES	-0.279918	0.0872806	9.29898	0.0102722	0.0410199	NA
Gad2	Glutamate decarboxylase 2 OS=Mus musculus OX=10090 GN=Gad2 PE=1 SV=1	plasma membrane;other membranes;cytosol;ER/Golgi;other cell component	P48320	D1Cre_H2B-D1Cre_NES	-0.198442	0.130138	9.29898	0.160555	0.328755	NA
Ppp3cb	Serine/threonine-protein phosphatase 2B catalytic subunit beta isoform OS=Mus musculus OX=10090 GN=Ppp3cb PE=1 SV=2	plasma membrane;other membranes;cytosol;cytoskeleton;other cell component	P48453	D1Cre_H2B-D1Cre_NES	-0.17295	0.101353	9.29898	0.121032	0.271739	NA
Lmna	Prelamin-A/C OS=Mus musculus OX=10090 GN=Lmna PE=1 SV=2	other membranes;cytosol;cytoskeleton;nucleus;other cell component	P48678	D1Cre_H2B-D1Cre_NES	1.35337	0.214377	8.29898	0.000196536	0.00279715	NA
Hspa4l	Heat shock 70 kDa protein 4L OS=Mus musculus OX=10090 GN=Hspa4l PE=1 SV=2	cytosol;nucleus;other cell component	P48722	D1Cre_H2B-D1Cre_NES	-0.122764	0.0877136	9.29898	0.194099	0.374701	NA
Cbr1	Carbonyl reductase [NADPH] 1 OS=Mus musculus OX=10090 GN=Cbr1 PE=1 SV=3	plasma membrane;other membranes;nucleus;other cell component	P48758	D1Cre_H2B-D1Cre_NES	0.334561	0.208362	9.29898	0.141723	0.301752	NA
Slc25a4	ADP/ATP translocase 1 OS=Mus musculus OX=10090 GN=Slc25a4 PE=1 SV=4	other membranes;mitochondrion	P48962	D1Cre_H2B-D1Cre_NES	0.00118194	0.147468	9.29898	0.993774	0.99591	NA
Cit	Citron Rho-interacting kinase OS=Mus musculus OX=10090 GN=Cit PE=1 SV=3	plasma membrane;other membranes;cytosol;cytoskeleton;ER/Golgi;nucleus;other cytoplasmic organelle;other cell component	P49025	D1Cre_H2B-D1Cre_NES	-0.509579	0.110239	9.29898	0.00114674	0.00830863	NA
Hnrnpa1	Heterogeneous nuclear ribonucleoprotein A1 OS=Mus musculus OX=10090 GN=Hnrnpa1 PE=1 SV=2	nucleus;other cell component	P49312	D1Cre_H2B-D1Cre_NES	0.962003	0.142379	9.29898	7.10395e-05	0.00181384	NA
Inpp1	Inositol polyphosphate 1-phosphatase OS=Mus musculus OX=10090 GN=Inpp1 PE=1 SV=2	NA	P49442	D1Cre_H2B-D1Cre_NES	-0.238108	0.27909	9.29898	0.415006	0.620714	NA
Ppm1a	Protein phosphatase 1A OS=Mus musculus OX=10090 GN=Ppm1a PE=1 SV=1	plasma membrane;other membranes;cytosol;nucleus;other cell component	P49443	D1Cre_H2B-D1Cre_NES	0.0482625	0.109041	9.29898	0.668166	0.811203	NA
Pcyt1a	Choline-phosphate cytidylyltransferase A OS=Mus musculus OX=10090 GN=Pcyt1a PE=1 SV=1	plasma membrane;other membranes;cytosol;ER/Golgi;nucleus;other cell component	P49586	D1Cre_H2B-D1Cre_NES	0.928497	0.178755	9.29898	0.000511685	0.00506056	NA
Cdk5	Cyclin-dependent-like kinase 5 OS=Mus musculus OX=10090 GN=Cdk5 PE=1 SV=1	plasma membrane;other membranes;cytosol;cytoskeleton;nucleus;other cell component	P49615	D1Cre_H2B-D1Cre_NES	-0.158427	0.115543	9.29898	0.202507	0.384188	NA
Psma2	Proteasome subunit alpha type-2 OS=Mus musculus OX=10090 GN=Psma2 PE=1 SV=3	cytosol;nucleus;other cell component	P49722	D1Cre_H2B-D1Cre_NES	0.0959139	0.176945	9.29898	0.600527	0.770826	NA
Tmod1	Tropomodulin-1 OS=Mus musculus OX=10090 GN=Tmod1 PE=1 SV=2	other membranes;cytoskeleton;nucleus;other cell component	P49813	D1Cre_H2B-D1Cre_NES	-0.0565669	0.288259	7.29898	0.849778	0.92355	NA
Impdh1	Inosine-5'-monophosphate dehydrogenase 1 OS=Mus musculus OX=10090 GN=Impdh1 PE=1 SV=2	cytosol;nucleus;other cell component	P50096	D1Cre_H2B-D1Cre_NES	0.105306	0.119505	9.29898	0.400416	0.611129	NA
Gng4	Guanine nucleotide-binding protein G(I)/G(S)/G(O) subunit gamma-4 OS=Mus musculus OX=10090 GN=Gng4 PE=1 SV=1	plasma membrane;other membranes;other cell component	P50153	D1Cre_H2B-D1Cre_NES	0.0350804	0.0905464	9.29898	0.707156	0.83683	NA
Ahcy	Adenosylhomocysteinase OS=Mus musculus OX=10090 GN=Ahcy PE=1 SV=3	cytosol;nucleus;other cell component	P50247	D1Cre_H2B-D1Cre_NES	0.0478377	0.218972	9.29898	0.831787	0.911004	NA
Gdi1	Rab GDP dissociation inhibitor alpha OS=Mus musculus OX=10090 GN=Gdi1 PE=1 SV=3	ER/Golgi;other cell component	P50396	D1Cre_H2B-D1Cre_NES	-0.0103361	0.0964238	9.29898	0.916912	0.959604	NA
Atp6v1a	V-type proton ATPase catalytic subunit A OS=Mus musculus OX=10090 GN=Atp6v1a PE=1 SV=2	plasma membrane;other membranes;cytosol;other cytoplasmic organelle;other cell component	P50516	D1Cre_H2B-D1Cre_NES	0.12609	0.145779	9.29898	0.408829	0.616945	NA
Atp6v1e1	V-type proton ATPase subunit E 1 OS=Mus musculus OX=10090 GN=Atp6v1e1 PE=1 SV=2	plasma membrane;other membranes;cytosol;other cytoplasmic organelle;other cell component	P50518	D1Cre_H2B-D1Cre_NES	0.0530259	0.183464	9.29898	0.778901	0.88341	NA
Pa2g4	Proliferation-associated protein 2G4 OS=Mus musculus OX=10090 GN=Pa2g4 PE=1 SV=3	nucleus;other cell component	P50580	D1Cre_H2B-D1Cre_NES	0.123704	0.11174	8.29898	0.299317	0.505592	NA
Rab7a	Ras-related protein Rab-7a OS=Mus musculus OX=10090 GN=Rab7a PE=1 SV=2	other membranes;cytosol;ER/Golgi;other cytoplasmic organelle;other cell component	P51150	D1Cre_H2B-D1Cre_NES	-0.492308	0.111212	9.29898	0.00152822	0.0102122	NA
Hsd17b4	Peroxisomal multifunctional enzyme type 2 OS=Mus musculus OX=10090 GN=Hsd17b4 PE=1 SV=3	other cytoplasmic organelle	P51660	D1Cre_H2B-D1Cre_NES	0.151225	0.173741	9.29898	0.405989	0.615361	NA
Adcy9	Adenylate cyclase type 9 OS=Mus musculus OX=10090 GN=Adcy9 PE=1 SV=1	plasma membrane;other membranes;other cell component	P51830	D1Cre_H2B-D1Cre_NES	-0.235691	0.0945868	9.29898	0.0335352	0.0987091	NA
Hdgf	Hepatoma-derived growth factor OS=Mus musculus OX=10090 GN=Hdgf PE=1 SV=2	non-structural extracellular;nucleus;other cell component	P51859	D1Cre_H2B-D1Cre_NES	0.843932	0.168575	9.29898	0.000663695	0.00588695	NA
Atp6v0d1	V-type proton ATPase subunit d 1 OS=Mus musculus OX=10090 GN=Atp6v0d1 PE=1 SV=2	plasma membrane;other membranes;ER/Golgi;other cytoplasmic organelle;other cell component	P51863	D1Cre_H2B-D1Cre_NES	-0.0860639	0.0976584	9.29898	0.400374	0.611129	NA
Slc25a5	ADP/ATP translocase 2 OS=Mus musculus OX=10090 GN=Slc25a5 PE=1 SV=3	other membranes;cytoskeleton;mitochondrion	P51881	D1Cre_H2B-D1Cre_NES	0.100918	0.155457	9.29898	0.531935	0.72017	NA
Usp10	Ubiquitin carboxyl-terminal hydrolase 10 OS=Mus musculus OX=10090 GN=Usp10 PE=1 SV=3	cytosol;nucleus;other cytoplasmic organelle;other cell component	P52479	D1Cre_H2B-D1Cre_NES	-1.15244	0.12047	8.29898	9.17018e-06	0.000824483	NA
Pkm	Pyruvate kinase PKM OS=Mus musculus OX=10090 GN=Pkm PE=1 SV=4	cytosol;ER/Golgi;nucleus;other cell component	P52480	D1Cre_H2B-D1Cre_NES	0.0392043	0.123301	9.29898	0.757543	0.871105	NA
Rpl10a	60S ribosomal protein L10a OS=Mus musculus OX=10090 GN=Rpl10a PE=1 SV=3	cytosol;translational apparatus;other cell component	P53026	D1Cre_H2B-D1Cre_NES	0.568035	0.224963	7.29898	0.0382014	0.109352	NA
Cux1	Homeobox protein cut-like 1 OS=Mus musculus OX=10090 GN=Cux1 PE=1 SV=3	other membranes;ER/Golgi;nucleus;other cell component	P53564	D1Cre_H2B-D1Cre_NES	0.995922	0.374456	8.29898	0.0279174	0.0857603	NA
Pitpna	Phosphatidylinositol transfer protein alpha isoform OS=Mus musculus OX=10090 GN=Pitpna PE=1 SV=2	other membranes;cytosol;nucleus;other cell component	P53810	D1Cre_H2B-D1Cre_NES	0.0107708	0.11818	9.29898	0.929316	0.967467	NA
Rab2a	Ras-related protein Rab-2A OS=Mus musculus OX=10090 GN=Rab2a PE=1 SV=1	other membranes;ER/Golgi;other cell component	P53994	D1Cre_H2B-D1Cre_NES	-0.00483178	0.231095	7.29898	0.983879	0.993425	NA
Anapc1	Anaphase-promoting complex subunit 1 OS=Mus musculus OX=10090 GN=Anapc1 PE=1 SV=2	nucleus	P53995	D1Cre_H2B-D1Cre_NES	0.495135	0.240181	3.29898	0.123015	0.273397	SingleMeasurePerCondition
Cnbp	Cellular nucleic acid-binding protein OS=Mus musculus OX=10090 GN=Cnbp PE=1 SV=2	cytosol;ER/Golgi;nucleus;other cell component	P53996	D1Cre_H2B-D1Cre_NES	0.487947	0.238975	4.29898	0.105833	0.243415	NA
Idh2	Isocitrate dehydrogenase [NADP], mitochondrial OS=Mus musculus OX=10090 GN=Idh2 PE=1 SV=3	cytosol;other cytoplasmic organelle	P54071	D1Cre_H2B-D1Cre_NES	0.102582	0.297295	7.29898	0.739786	0.860257	NA
Atxn1	Ataxin-1 OS=Mus musculus OX=10090 GN=Atxn1 PE=1 SV=2	cytosol;nucleus;other cell component	P54254	D1Cre_H2B-D1Cre_NES	0.881989	0.148298	9.29898	0.000189695	0.00276832	NA
Cacnb3	Voltage-dependent L-type calcium channel subunit beta-3 OS=Mus musculus OX=10090 GN=Cacnb3 PE=1 SV=2	plasma membrane;other membranes;other cell component	P54285	D1Cre_H2B-D1Cre_NES	-0.884012	0.147962	8.29898	0.000288126	0.00363002	NA
Rad23b	UV excision repair protein RAD23 homolog B OS=Mus musculus OX=10090 GN=Rad23b PE=1 SV=2	cytosol;nucleus;other cell component	P54728	D1Cre_H2B-D1Cre_NES	0.152734	0.172403	7.29898	0.403907	0.613616	NA
Psmc4	26S proteasome regulatory subunit 6B OS=Mus musculus OX=10090 GN=Psmc4 PE=1 SV=2	cytosol;nucleus;other cell component	P54775	D1Cre_H2B-D1Cre_NES	0.0275275	0.205761	8.29898	0.896761	0.949707	NA
Ptpn5	Tyrosine-protein phosphatase non-receptor type 5 OS=Mus musculus OX=10090 GN=Ptpn5 PE=1 SV=2	plasma membrane;other membranes;cytosol;ER/Golgi;other cell component	P54830	D1Cre_H2B-D1Cre_NES	-0.294794	0.0831607	9.29898	0.00595124	0.0268757	NA
Adprh	[Protein ADP-ribosylarginine] hydrolase OS=Mus musculus OX=10090 GN=Adprh PE=1 SV=1	non-structural extracellular;cytosol	P54923	D1Cre_H2B-D1Cre_NES	-0.0391727	0.322271	9.29898	0.90584	0.954074	NA
Slc12a2	Solute carrier family 12 member 2 OS=Mus musculus OX=10090 GN=Slc12a2 PE=1 SV=2	plasma membrane;other membranes;cytosol;other cell component	P55012	D1Cre_H2B-D1Cre_NES	-0.127829	0.455178	8.29898	0.785712	0.887572	NA
Ncan	Neurocan core protein OS=Mus musculus OX=10090 GN=Ncan PE=1 SV=1	extracellular matrix;plasma membrane;other membranes;other cell component	P55066	D1Cre_H2B-D1Cre_NES	0.202225	0.149295	9.29898	0.207561	0.391035	NA
Tyro3	Tyrosine-protein kinase receptor TYRO3 OS=Mus musculus OX=10090 GN=Tyro3 PE=1 SV=2	plasma membrane;other membranes;ER/Golgi;nucleus;other cell component	P55144	D1Cre_H2B-D1Cre_NES	0.455993	0.178851	5.29898	0.0486337	0.131777	NA
Kmt2a	Histone-lysine N-methyltransferase 2A OS=Mus musculus OX=10090 GN=Kmt2a PE=1 SV=3	cytosol;nucleus	P55200	D1Cre_H2B-D1Cre_NES	0.231886	0.155284	9.29898	0.168491	0.341254	NA
Adk	Adenosine kinase OS=Mus musculus OX=10090 GN=Adk PE=1 SV=2	cytosol;nucleus;other cell component	P55264	D1Cre_H2B-D1Cre_NES	-0.0997309	0.426233	9.29898	0.820069	0.904913	NA
Rrp1	Ribosomal RNA processing protein 1 homolog A OS=Mus musculus OX=10090 GN=Rrp1 PE=1 SV=2	nucleus;other cell component	P56183	D1Cre_H2B-D1Cre_NES	0.435542	0.188006	9.29898	0.0448592	0.124448	NA
Arpp19	cAMP-regulated phosphoprotein 19 OS=Mus musculus OX=10090 GN=Arpp19 PE=1 SV=2	other cell component	P56212	D1Cre_H2B-D1Cre_NES	-0.467598	0.257963	9.29898	0.10223	0.237894	NA
Atp5mpl	ATP synthase subunit ATP5MPL, mitochondrial OS=Mus musculus OX=10090 GN=Atp5mpl PE=1 SV=1	other membranes;mitochondrion	P56379	D1Cre_H2B-D1Cre_NES	0.0689349	0.138019	9.29898	0.62906	0.791527	NA
Nudt2	Bis(5'-nucleosyl)-tetraphosphatase [asymmetrical] OS=Mus musculus OX=10090 GN=Nudt2 PE=1 SV=3	NA	P56380	D1Cre_H2B-D1Cre_NES	0.150287	0.107364	9.29898	0.194044	0.374701	NA
Cyb5a	Cytochrome b5 OS=Mus musculus OX=10090 GN=Cyb5a PE=1 SV=2	other membranes;cytosol;ER/Golgi;other cell component	P56395	D1Cre_H2B-D1Cre_NES	-0.125297	0.111175	9.29898	0.287976	0.493485	NA
Usp5	Ubiquitin carboxyl-terminal hydrolase 5 OS=Mus musculus OX=10090 GN=Usp5 PE=1 SV=1	cytosol;nucleus	P56399	D1Cre_H2B-D1Cre_NES	-0.296884	0.102562	9.29898	0.0171716	0.059346	NA
Atp5f1b	ATP synthase subunit beta, mitochondrial OS=Mus musculus OX=10090 GN=Atp5f1b PE=1 SV=2	plasma membrane;other membranes;mitochondrion;ER/Golgi;other cell component	P56480	D1Cre_H2B-D1Cre_NES	0.213556	0.126155	9.29898	0.123657	0.274515	NA
Wfs1	Wolframin OS=Mus musculus OX=10090 GN=Wfs1 PE=1 SV=1	other membranes;ER/Golgi;other cell component	P56695	D1Cre_H2B-D1Cre_NES	-0.159454	0.307569	9.29898	0.616267	0.779895	NA
Pdcd5	Programmed cell death protein 5 OS=Mus musculus OX=10090 GN=Pdcd5 PE=1 SV=3	cytosol;nucleus;other cell component	P56812	D1Cre_H2B-D1Cre_NES	-0.109716	0.157136	9.29898	0.502122	0.69747	NA
Fus	RNA-binding protein FUS OS=Mus musculus OX=10090 GN=Fus PE=1 SV=1	nucleus;other cell component	P56959	D1Cre_H2B-D1Cre_NES	0.834585	0.131294	9.29898	0.000114253	0.0021737	NA
Atp6v1d	V-type proton ATPase subunit D OS=Mus musculus OX=10090 GN=Atp6v1d PE=1 SV=1	other membranes;cytoskeleton;other cell component	P57746	D1Cre_H2B-D1Cre_NES	-0.00517167	0.249812	8.29898	0.983972	0.993425	NA
Erp29	Endoplasmic reticulum resident protein 29 OS=Mus musculus OX=10090 GN=Erp29 PE=1 SV=2	ER/Golgi;other cell component	P57759	D1Cre_H2B-D1Cre_NES	0.0913121	0.265231	7.29898	0.740347	0.860404	NA
Eef1d	Elongation factor 1-delta OS=Mus musculus OX=10090 GN=Eef1d PE=1 SV=3	cytosol;nucleus;other cell component	P57776	D1Cre_H2B-D1Cre_NES	-0.199005	0.182207	9.29898	0.302238	0.508788	NA
Actn4	Alpha-actinin-4 OS=Mus musculus OX=10090 GN=Actn4 PE=1 SV=1	cytosol;cytoskeleton;nucleus;other cell component	P57780	D1Cre_H2B-D1Cre_NES	-0.553057	0.0931237	9.29898	0.000191739	0.00276832	NA
Eef2	Elongation factor 2 OS=Mus musculus OX=10090 GN=Eef2 PE=1 SV=2	plasma membrane;other membranes;cytosol;translational apparatus;other cell component	P58252	D1Cre_H2B-D1Cre_NES	-0.410502	0.246701	9.29898	0.129392	0.283116	NA
Opa1	Dynamin-like 120 kDa protein, mitochondrial OS=Mus musculus OX=10090 GN=Opa1 PE=1 SV=1	other membranes;cytosol;mitochondrion;nucleus;other cell component	P58281	D1Cre_H2B-D1Cre_NES	-0.26522	0.133093	9.29898	0.0764328	0.191858	NA
Ptpa	Serine/threonine-protein phosphatase 2A activator OS=Mus musculus OX=10090 GN=Ptpa PE=1 SV=1	other membranes;nucleus;other cell component	P58389	D1Cre_H2B-D1Cre_NES	-0.0585378	0.120657	9.29898	0.638789	0.798609	NA
Strn4	Striatin-4 OS=Mus musculus OX=10090 GN=Strn4 PE=1 SV=2	other membranes;other cell component	P58404	D1Cre_H2B-D1Cre_NES	-0.439249	0.132559	9.29898	0.00863737	0.0357421	NA
Foxp1	Forkhead box protein P1 OS=Mus musculus OX=10090 GN=Foxp1 PE=1 SV=1	nucleus;other cell component	P58462	D1Cre_H2B-D1Cre_NES	1.21351	0.213602	9.29898	0.000266998	0.00345177	NA
Tpm1	Tropomyosin alpha-1 chain OS=Mus musculus OX=10090 GN=Tpm1 PE=1 SV=1	cytosol;cytoskeleton;other cell component	P58771	D1Cre_H2B-D1Cre_NES	-0.533002	0.114428	9.29898	0.00108923	0.00809964	NA
Tnks1bp1	182 kDa tankyrase-1-binding protein OS=Mus musculus OX=10090 GN=Tnks1bp1 PE=1 SV=2	cytoskeleton;nucleus;other cell component	P58871	D1Cre_H2B-D1Cre_NES	-0.205354	0.101266	9.29898	0.072179	0.182804	NA
Arhgap39	Rho GTPase-activating protein 39 OS=Mus musculus OX=10090 GN=Arhgap39 PE=1 SV=2	cytoskeleton;nucleus;other cell component	P59281	D1Cre_H2B-D1Cre_NES	-0.26076	0.229035	9.29898	0.283387	0.487003	NA
Eif5	Eukaryotic translation initiation factor 5 OS=Mus musculus OX=10090 GN=Eif5 PE=1 SV=1	plasma membrane;other membranes;cytosol;other cell component	P59325	D1Cre_H2B-D1Cre_NES	-0.240593	0.140787	9.29898	0.120555	0.270974	NA
Inpp5j	Phosphatidylinositol 4,5-bisphosphate 5-phosphatase A OS=Mus musculus OX=10090 GN=Inpp5j PE=1 SV=2	plasma membrane;other membranes;other cell component	P59644	D1Cre_H2B-D1Cre_NES	-0.104422	0.19178	8.29898	0.600427	0.770826	NA
Fxyd7	FXYD domain-containing ion transport regulator 7 OS=Mus musculus OX=10090 GN=Fxyd7 PE=3 SV=1	other membranes	P59648	D1Cre_H2B-D1Cre_NES	0.0623195	0.116266	9.29898	0.604534	0.77346	NA
Mrtfb	Myocardin-related transcription factor B OS=Mus musculus OX=10090 GN=Mrtfb PE=1 SV=1	nucleus;other cell component	P59759	D1Cre_H2B-D1Cre_NES	-0.467104	0.0957272	9.29898	0.000793173	0.00655803	NA
Dock4	Dedicator of cytokinesis protein 4 OS=Mus musculus OX=10090 GN=Dock4 PE=1 SV=1	plasma membrane;other membranes;cytosol;ER/Golgi;nucleus;other cell component	P59764	D1Cre_H2B-D1Cre_NES	-0.607955	0.0996537	9.29898	0.000156487	0.00245659	NA
Arpc4	Actin-related protein 2/3 complex subunit 4 OS=Mus musculus OX=10090 GN=Arpc4 PE=1 SV=3	cytoskeleton;nucleus;other cell component	P59999	D1Cre_H2B-D1Cre_NES	-0.117803	0.224301	9.29898	0.611734	0.776758	NA
Ruvbl1	RuvB-like 1 OS=Mus musculus OX=10090 GN=Ruvbl1 PE=1 SV=1	cytosol;nucleus;other cell component	P60122	D1Cre_H2B-D1Cre_NES	0.0925874	0.123912	9.29898	0.473412	0.671742	NA
Plp1	Myelin proteolipid protein OS=Mus musculus OX=10090 GN=Plp1 PE=1 SV=2	plasma membrane;other membranes;other cell component	P60202	D1Cre_H2B-D1Cre_NES	-0.114937	0.102024	9.29898	0.288157	0.493485	NA
Eif3e	Eukaryotic translation initiation factor 3 subunit E OS=Mus musculus OX=10090 GN=Eif3e PE=1 SV=1	cytosol;translational apparatus;nucleus;other cell component	P60229	D1Cre_H2B-D1Cre_NES	-0.108088	0.349227	9.29898	0.76376	0.874764	NA
Pcbp1	Poly(rC)-binding protein 1 OS=Mus musculus OX=10090 GN=Pcbp1 PE=1 SV=1	cytosol;nucleus;other cell component	P60335	D1Cre_H2B-D1Cre_NES	0.169303	0.154873	9.29898	0.301829	0.508534	NA
Ppfia3	Liprin-alpha-3 OS=Mus musculus OX=10090 GN=Ppfia3 PE=1 SV=2	non-structural extracellular;other cell component	P60469	D1Cre_H2B-D1Cre_NES	-0.265918	0.115967	9.29898	0.0466484	0.128153	NA
Actb	Actin, cytoplasmic 1 OS=Mus musculus OX=10090 GN=Actb PE=1 SV=1	plasma membrane;other membranes;cytosol;cytoskeleton;nucleus;other cell component	P60710	D1Cre_H2B-D1Cre_NES	-0.303891	0.0976821	9.29898	0.0120217	0.0452932	NA
Nrgn	Neurogranin OS=Mus musculus OX=10090 GN=Nrgn PE=1 SV=1	plasma membrane;other membranes;mitochondrion;ER/Golgi;nucleus;other cell component	P60761	D1Cre_H2B-D1Cre_NES	-0.182236	0.260702	9.29898	0.501648	0.697301	NA
Cdc42	Cell division control protein 42 homolog OS=Mus musculus OX=10090 GN=Cdc42 PE=1 SV=2	plasma membrane;other membranes;cytosol;cytoskeleton;ER/Golgi;other cytoplasmic organelle;other cell component	P60766	D1Cre_H2B-D1Cre_NES	-0.0205463	0.0988409	9.29898	0.83981	0.917048	NA
Cirbp	Cold-inducible RNA-binding protein OS=Mus musculus OX=10090 GN=Cirbp PE=1 SV=1	nucleus;other cell component	P60824	D1Cre_H2B-D1Cre_NES	0.820477	0.165743	9.29898	0.000717829	0.00618672	NA
Ensa	Alpha-endosulfine OS=Mus musculus OX=10090 GN=Ensa PE=1 SV=1	other cell component	P60840	D1Cre_H2B-D1Cre_NES	-0.459298	0.356401	9.29898	0.228635	0.420298	NA
Eif4a1	Eukaryotic initiation factor 4A-I OS=Mus musculus OX=10090 GN=Eif4a1 PE=1 SV=1	other cell component	P60843	D1Cre_H2B-D1Cre_NES	-0.349971	0.180846	8.29898	0.0876945	0.212054	NA
Lzts1	Leucine zipper putative tumor suppressor 1 OS=Mus musculus OX=10090 GN=Lzts1 PE=2 SV=3	plasma membrane;other membranes;other cell component	P60853	D1Cre_H2B-D1Cre_NES	-0.602959	0.139757	9.29898	0.00180659	0.0116021	NA
Snap25	Synaptosomal-associated protein 25 OS=Mus musculus OX=10090 GN=Snap25 PE=1 SV=1	plasma membrane;other membranes;cytosol;cytoskeleton;ER/Golgi;other cytoplasmic organelle;other cell component	P60879	D1Cre_H2B-D1Cre_NES	0.0956922	0.0967844	9.29898	0.34783	0.557639	NA
Dnajc5	DnaJ homolog subfamily C member 5 OS=Mus musculus OX=10090 GN=Dnajc5 PE=1 SV=1	plasma membrane;other membranes;cytosol;ER/Golgi;other cell component	P60904	D1Cre_H2B-D1Cre_NES	0.100268	0.230057	9.29898	0.672895	0.813468	NA
Rab5b	Ras-related protein Rab-5B OS=Mus musculus OX=10090 GN=Rab5b PE=1 SV=1	non-structural extracellular;plasma membrane;other membranes;ER/Golgi;other cytoplasmic organelle;other cell component	P61021	D1Cre_H2B-D1Cre_NES	-0.100845	0.121464	9.29898	0.427202	0.631544	NA
Rab10	Ras-related protein Rab-10 OS=Mus musculus OX=10090 GN=Rab10 PE=1 SV=1	plasma membrane;other membranes;cytoskeleton;ER/Golgi;other cytoplasmic organelle;other cell component	P61027	D1Cre_H2B-D1Cre_NES	0.162476	0.0925239	9.29898	0.111884	0.254083	NA
Ube2d3	Ubiquitin-conjugating enzyme E2 D3 OS=Mus musculus OX=10090 GN=Ube2d3 PE=1 SV=1	plasma membrane;other membranes;nucleus;other cytoplasmic organelle	P61079	D1Cre_H2B-D1Cre_NES	-0.193185	0.213044	8.29898	0.390089	0.6014	NA
Ube2m	NEDD8-conjugating enzyme Ubc12 OS=Mus musculus OX=10090 GN=Ube2m PE=1 SV=1	nucleus	P61082	D1Cre_H2B-D1Cre_NES	0.0395529	0.0847888	9.29898	0.651603	0.804118	NA
Ube2n	Ubiquitin-conjugating enzyme E2 N OS=Mus musculus OX=10090 GN=Ube2n PE=1 SV=1	nucleus;other cell component	P61089	D1Cre_H2B-D1Cre_NES	0.0510216	0.247439	9.29898	0.84108	0.917626	NA
Fgf1	Fibroblast growth factor 1 OS=Mus musculus OX=10090 GN=Fgf1 PE=1 SV=1	non-structural extracellular;extracellular matrix;cytosol;nucleus;other cell component	P61148	D1Cre_H2B-D1Cre_NES	0.196178	0.131864	9.29898	0.169927	0.342974	NA
Actr2	Actin-related protein 2 OS=Mus musculus OX=10090 GN=Actr2 PE=1 SV=1	cytosol;cytoskeleton;nucleus;other cell component	P61161	D1Cre_H2B-D1Cre_NES	-0.23317	0.152849	9.29898	0.160401	0.328755	NA
Actr1a	Alpha-centractin OS=Mus musculus OX=10090 GN=Actr1a PE=1 SV=1	cytoskeleton;ER/Golgi;other cell component	P61164	D1Cre_H2B-D1Cre_NES	-0.140484	0.124755	8.29898	0.29164	0.496867	NA
Cops2	COP9 signalosome complex subunit 2 OS=Mus musculus OX=10090 GN=Cops2 PE=1 SV=1	nucleus;other cell component	P61202	D1Cre_H2B-D1Cre_NES	0.169707	0.109134	9.29898	0.15328	0.319316	NA
Arf3	ADP-ribosylation factor 3 OS=Mus musculus OX=10090 GN=Arf3 PE=2 SV=2	plasma membrane;other membranes;ER/Golgi;other cell component	P61205	D1Cre_H2B-D1Cre_NES	-0.242038	0.247579	9.29898	0.353009	0.562653	NA
Abce1	ATP-binding cassette sub-family E member 1 OS=Mus musculus OX=10090 GN=Abce1 PE=1 SV=1	cytosol;mitochondrion;other cell component	P61222	D1Cre_H2B-D1Cre_NES	-0.221089	0.104496	9.29898	0.0624994	0.162663	NA
Rap2b	Ras-related protein Rap-2b OS=Mus musculus OX=10090 GN=Rap2b PE=1 SV=1	non-structural extracellular;plasma membrane;other membranes;cytosol;other cytoplasmic organelle;other cell component	P61226	D1Cre_H2B-D1Cre_NES	-0.00443515	0.157115	9.29898	0.978076	0.99289	NA
Rpl26	60S ribosomal protein L26 OS=Mus musculus OX=10090 GN=Rpl26 PE=1 SV=1	cytosol;translational apparatus;nucleus;other cell component	P61255	D1Cre_H2B-D1Cre_NES	-0.206607	0.100281	7.29898	0.0766903	0.19226	NA
Stx1b	Syntaxin-1B OS=Mus musculus OX=10090 GN=Stx1b PE=1 SV=1	plasma membrane;other membranes;cytoskeleton;ER/Golgi;nucleus;other cell component	P61264	D1Cre_H2B-D1Cre_NES	-0.0218201	0.0841042	9.29898	0.800948	0.894985	NA
Psme3	Proteasome activator complex subunit 3 OS=Mus musculus OX=10090 GN=Psme3 PE=1 SV=1	cytosol;nucleus;other cell component	P61290	D1Cre_H2B-D1Cre_NES	0.63384	0.224332	9.29898	0.0192583	0.0647161	NA
Rab6b	Ras-related protein Rab-6B OS=Mus musculus OX=10090 GN=Rab6b PE=1 SV=1	other membranes;cytosol;ER/Golgi;other cell component	P61294	D1Cre_H2B-D1Cre_NES	0.171001	0.190303	8.29898	0.394203	0.604914	NA
Fgf12	Fibroblast growth factor 12 OS=Mus musculus OX=10090 GN=Fgf12 PE=1 SV=1	nucleus;other cell component	P61329	D1Cre_H2B-D1Cre_NES	-0.014145	0.0949376	8.29898	0.885117	0.945313	NA
Arf4	ADP-ribosylation factor 4 OS=Mus musculus OX=10090 GN=Arf4 PE=1 SV=2	plasma membrane;other membranes;cytosol;ER/Golgi;other cell component	P61750	D1Cre_H2B-D1Cre_NES	0.10781	0.0861743	9.29898	0.241469	0.436188	NA
Vbp1	Prefoldin subunit 3 OS=Mus musculus OX=10090 GN=Vbp1 PE=1 SV=2	cytosol;nucleus;other cell component	P61759	D1Cre_H2B-D1Cre_NES	0.199048	0.172943	9.29898	0.278489	0.48209	NA
Dad1	Dolichyl-diphosphooligosaccharide--protein glycosyltransferase subunit DAD1 OS=Mus musculus OX=10090 GN=Dad1 PE=1 SV=3	other membranes;ER/Golgi	P61804	D1Cre_H2B-D1Cre_NES	-0.184953	0.221765	8.29898	0.42763	0.631705	NA
Abat	4-aminobutyrate aminotransferase, mitochondrial OS=Mus musculus OX=10090 GN=Abat PE=1 SV=1	mitochondrion;other cell component	P61922	D1Cre_H2B-D1Cre_NES	0.251216	0.140265	9.29898	0.105827	0.243415	NA
Dcaf7	DDB1- and CUL4-associated factor 7 OS=Mus musculus OX=10090 GN=Dcaf7 PE=1 SV=1	cytosol;nucleus;other cell component	P61963	D1Cre_H2B-D1Cre_NES	0.0485821	0.109584	9.29898	0.667662	0.811203	NA
Hnrnpk	Heterogeneous nuclear ribonucleoprotein K OS=Mus musculus OX=10090 GN=Hnrnpk PE=1 SV=1	cytosol;cytoskeleton;mitochondrion;nucleus;other cell component	P61979	D1Cre_H2B-D1Cre_NES	1.49457	0.165977	9.29898	6.81143e-06	0.000769518	NA
Ywhag	14-3-3 protein gamma OS=Mus musculus OX=10090 GN=Ywhag PE=1 SV=2	cytosol;other cell component	P61982	D1Cre_H2B-D1Cre_NES	-0.00530073	0.105324	9.29898	0.960926	0.984824	NA
Rras2	Ras-related protein R-Ras2 OS=Mus musculus OX=10090 GN=Rras2 PE=1 SV=1	plasma membrane;other membranes;ER/Golgi	P62071	D1Cre_H2B-D1Cre_NES	0.00578387	0.106274	8.29898	0.957885	0.983236	NA
Rps7	40S ribosomal protein S7 OS=Mus musculus OX=10090 GN=Rps7 PE=2 SV=1	cytosol;cytoskeleton;translational apparatus;nucleus;other cell component	P62082	D1Cre_H2B-D1Cre_NES	-0.14882	0.311828	9.29898	0.644201	0.800396	NA
Ppp1ca	Serine/threonine-protein phosphatase PP1-alpha catalytic subunit OS=Mus musculus OX=10090 GN=Ppp1ca PE=1 SV=1	plasma membrane;other membranes;cytosol;nucleus;other cell component	P62137	D1Cre_H2B-D1Cre_NES	-0.322653	0.1016	9.29898	0.0108127	0.0421015	NA
Ppp1cb	Serine/threonine-protein phosphatase PP1-beta catalytic subunit OS=Mus musculus OX=10090 GN=Ppp1cb PE=1 SV=3	plasma membrane;other membranes;cytosol;nucleus;other cell component	P62141	D1Cre_H2B-D1Cre_NES	-0.550623	0.134457	8.29898	0.0032012	0.0169019	NA
Psmc1	26S proteasome regulatory subunit 4 OS=Mus musculus OX=10090 GN=Psmc1 PE=1 SV=1	other membranes;cytosol;nucleus;other cell component	P62192	D1Cre_H2B-D1Cre_NES	0.227408	0.15689	9.29898	0.180078	0.358344	NA
Psmc5	26S proteasome regulatory subunit 8 OS=Mus musculus OX=10090 GN=Psmc5 PE=1 SV=1	cytosol;nucleus;other cell component	P62196	D1Cre_H2B-D1Cre_NES	0.194224	0.140385	8.29898	0.202583	0.384188	NA
Rps8	40S ribosomal protein S8 OS=Mus musculus OX=10090 GN=Rps8 PE=1 SV=2	other membranes;cytosol;ER/Golgi;translational apparatus;other cell component	P62242	D1Cre_H2B-D1Cre_NES	-0.0665595	0.0955701	9.29898	0.503185	0.698456	NA
Ywhae	14-3-3 protein epsilon OS=Mus musculus OX=10090 GN=Ywhae PE=1 SV=1	plasma membrane;other membranes;cytosol;cytoskeleton;nucleus;other cell component	P62259	D1Cre_H2B-D1Cre_NES	-0.265448	0.0884713	9.29898	0.0144208	0.0521229	NA
Rps14	40S ribosomal protein S14 OS=Mus musculus OX=10090 GN=Rps14 PE=1 SV=3	cytosol;translational apparatus;nucleus;other cell component	P62264	D1Cre_H2B-D1Cre_NES	0.130449	0.163141	9.29898	0.443884	0.645817	NA
Rps23	40S ribosomal protein S23 OS=Mus musculus OX=10090 GN=Rps23 PE=1 SV=3	cytosol;ER/Golgi;translational apparatus;other cell component	P62267	D1Cre_H2B-D1Cre_NES	-0.0182109	0.136534	9.29898	0.896735	0.949707	NA
Rps18	40S ribosomal protein S18 OS=Mus musculus OX=10090 GN=Rps18 PE=1 SV=3	cytosol;translational apparatus;nucleus;other cell component	P62270	D1Cre_H2B-D1Cre_NES	-0.133441	0.132214	9.29898	0.338381	0.548453	NA
Rps11	40S ribosomal protein S11 OS=Mus musculus OX=10090 GN=Rps11 PE=1 SV=3	cytosol;translational apparatus	P62281	D1Cre_H2B-D1Cre_NES	0.0234048	0.125327	9.29898	0.855867	0.926097	NA
Snrpe	Small nuclear ribonucleoprotein E OS=Mus musculus OX=10090 GN=Snrpe PE=1 SV=1	cytosol;nucleus;other cell component	P62305	D1Cre_H2B-D1Cre_NES	0.570871	0.172145	9.29898	0.00860067	0.0356648	NA
Snrpd1	Small nuclear ribonucleoprotein Sm D1 OS=Mus musculus OX=10090 GN=Snrpd1 PE=1 SV=1	cytosol;nucleus;other cell component	P62315	D1Cre_H2B-D1Cre_NES	0.610517	0.147113	9.29898	0.00231499	0.0135545	NA
Snrpd2	Small nuclear ribonucleoprotein Sm D2 OS=Mus musculus OX=10090 GN=Snrpd2 PE=1 SV=1	cytosol;nucleus;other cell component	P62317	D1Cre_H2B-D1Cre_NES	0.694005	0.225963	9.29898	0.0128314	0.0474403	NA
Arf6	ADP-ribosylation factor 6 OS=Mus musculus OX=10090 GN=Arf6 PE=1 SV=2	plasma membrane;other membranes;cytosol;ER/Golgi;other cytoplasmic organelle;other cell component	P62331	D1Cre_H2B-D1Cre_NES	0.434875	0.154044	6.29898	0.0286885	0.0875708	NA
Psmc6	26S proteasome regulatory subunit 10B OS=Mus musculus OX=10090 GN=Psmc6 PE=1 SV=1	cytosol;nucleus;other cell component	P62334	D1Cre_H2B-D1Cre_NES	0.0986263	0.079	9.29898	0.242389	0.437317	NA
Kcnab2	Voltage-gated potassium channel subunit beta-2 OS=Mus musculus OX=10090 GN=Kcnab2 PE=1 SV=1	plasma membrane;other membranes;cytosol;cytoskeleton;other cell component	P62482	D1Cre_H2B-D1Cre_NES	-0.27134	0.0938578	8.29898	0.0194083	0.0649572	NA
Abi2	Abl interactor 2 OS=Mus musculus OX=10090 GN=Abi2 PE=1 SV=1	cytosol;cytoskeleton;other cell component	P62484	D1Cre_H2B-D1Cre_NES	-0.222833	0.109537	9.29898	0.0714204	0.181172	NA
Eef1a2	Elongation factor 1-alpha 2 OS=Mus musculus OX=10090 GN=Eef1a2 PE=1 SV=1	nucleus;other cell component	P62631	D1Cre_H2B-D1Cre_NES	-0.169156	0.163487	9.29898	0.326979	0.537626	NA
Rps4x	40S ribosomal protein S4, X isoform OS=Mus musculus OX=10090 GN=Rps4x PE=1 SV=2	cytosol;translational apparatus;other cell component	P62702	D1Cre_H2B-D1Cre_NES	-0.238549	0.381239	9.29898	0.546547	0.731441	NA
Ppp2cb	Serine/threonine-protein phosphatase 2A catalytic subunit beta isoform OS=Mus musculus OX=10090 GN=Ppp2cb PE=1 SV=1	cytosol;cytoskeleton;nucleus;other cell component	P62715	D1Cre_H2B-D1Cre_NES	-0.524632	0.108061	8.29898	0.00113812	0.00829879	NA
Rpl18a	60S ribosomal protein L18a OS=Mus musculus OX=10090 GN=Rpl18a PE=1 SV=1	cytosol;translational apparatus;other cell component	P62717	D1Cre_H2B-D1Cre_NES	-0.0492996	0.161865	9.29898	0.767399	0.877407	NA
Ap2s1	AP-2 complex subunit sigma OS=Mus musculus OX=10090 GN=Ap2s1 PE=1 SV=1	plasma membrane;other membranes;other cell component	P62743	D1Cre_H2B-D1Cre_NES	-0.111613	0.150516	9.29898	0.476679	0.672519	NA
Rhob	Rho-related GTP-binding protein RhoB OS=Mus musculus OX=10090 GN=Rhob PE=1 SV=1	plasma membrane;other membranes;cytosol;cytoskeleton;nucleus;other cytoplasmic organelle;other cell component	P62746	D1Cre_H2B-D1Cre_NES	-0.0189871	0.108096	9.29898	0.864334	0.931183	NA
Rpl23a	60S ribosomal protein L23a OS=Mus musculus OX=10090 GN=Rpl23a PE=1 SV=1	cytosol;translational apparatus;nucleus	P62751	D1Cre_H2B-D1Cre_NES	-0.0346755	0.12594	9.29898	0.789081	0.890628	NA
Rps6	40S ribosomal protein S6 OS=Mus musculus OX=10090 GN=Rps6 PE=1 SV=1	cytosol;ER/Golgi;translational apparatus;nucleus;other cell component	P62754	D1Cre_H2B-D1Cre_NES	0.0112767	0.120676	9.29898	0.927532	0.966627	NA
Vsnl1	Visinin-like protein 1 OS=Mus musculus OX=10090 GN=Vsnl1 PE=1 SV=2	other membranes;cytosol	P62761	D1Cre_H2B-D1Cre_NES	-0.0343255	0.126934	9.29898	0.792743	0.892456	NA
H4c1; H4c11; H4c12; H4c14; H4c2; H4c3; H4c4; H4c6; H4c8; H4c9; H4f16; Hist1h4m	Histone H4 OS=Mus musculus OX=10090 GN=H4c1 PE=1 SV=2	nucleus;other cell component	P62806	D1Cre_H2B-D1Cre_NES	0.106096	0.117316	9.29898	0.388631	0.599619	NA
Atp6v1b2	V-type proton ATPase subunit B, brain isoform OS=Mus musculus OX=10090 GN=Atp6v1b2 PE=1 SV=1	plasma membrane;other membranes;cytosol;other cell component	P62814	D1Cre_H2B-D1Cre_NES	0.123196	0.146728	9.29898	0.422183	0.627406	NA
Rab1A	Ras-related protein Rab-1A OS=Mus musculus OX=10090 GN=Rab1A PE=1 SV=3	other membranes;cytosol;ER/Golgi;other cytoplasmic organelle;other cell component	P62821	D1Cre_H2B-D1Cre_NES	-0.153599	0.223582	9.29898	0.508856	0.702875	NA
Rab3c	Ras-related protein Rab-3C OS=Mus musculus OX=10090 GN=Rab3c PE=1 SV=1	plasma membrane;other membranes;cytosol;ER/Golgi;other cytoplasmic organelle;other cell component	P62823	D1Cre_H2B-D1Cre_NES	-0.075133	0.0925283	9.29898	0.437083	0.63904	NA
Ran	GTP-binding nuclear protein Ran OS=Mus musculus OX=10090 GN=Ran PE=1 SV=3	cytosol;cytoskeleton;nucleus;other cytoplasmic organelle;other cell component	P62827	D1Cre_H2B-D1Cre_NES	0.332422	0.116407	9.29898	0.018317	0.0625753	NA
Rpl23	60S ribosomal protein L23 OS=Mus musculus OX=10090 GN=Rpl23 PE=1 SV=1	cytosol;translational apparatus;nucleus;other cell component	P62830	D1Cre_H2B-D1Cre_NES	-0.0695891	0.116637	9.29898	0.564997	0.746536	NA
Rps25	40S ribosomal protein S25 OS=Mus musculus OX=10090 GN=Rps25 PE=1 SV=1	cytosol;translational apparatus;nucleus;other cell component	P62852	D1Cre_H2B-D1Cre_NES	0.0811352	0.0852643	9.29898	0.365391	0.577067	NA
Rps26	40S ribosomal protein S26 OS=Mus musculus OX=10090 GN=Rps26 PE=1 SV=3	other membranes;cytosol;ER/Golgi;translational apparatus	P62855	D1Cre_H2B-D1Cre_NES	-0.0385584	0.167155	9.29898	0.822563	0.905415	NA
Elob	Elongin-B OS=Mus musculus OX=10090 GN=Elob PE=1 SV=1	nucleus;other cell component	P62869	D1Cre_H2B-D1Cre_NES	-0.0303869	0.130985	9.29898	0.821572	0.905331	NA
Rbx1	E3 ubiquitin-protein ligase RBX1 OS=Mus musculus OX=10090 GN=Rbx1 PE=1 SV=1	cytosol;nucleus;other cell component	P62878	D1Cre_H2B-D1Cre_NES	-0.00319022	0.155641	9.29898	0.98408	0.993425	NA
Gnb5	Guanine nucleotide-binding protein subunit beta-5 OS=Mus musculus OX=10090 GN=Gnb5 PE=1 SV=1	plasma membrane;other membranes;cytosol;nucleus;other cell component	P62881	D1Cre_H2B-D1Cre_NES	-0.00546975	0.157544	9.29898	0.973038	0.989664	NA
Rpl30	60S ribosomal protein L30 OS=Mus musculus OX=10090 GN=Rpl30 PE=1 SV=2	cytosol;translational apparatus;nucleus;other cell component	P62889	D1Cre_H2B-D1Cre_NES	0.116705	0.119115	9.29898	0.352001	0.561499	NA
Rpl31	60S ribosomal protein L31 OS=Mus musculus OX=10090 GN=Rpl31 PE=1 SV=1	cytosol;translational apparatus;nucleus;other cell component	P62900	D1Cre_H2B-D1Cre_NES	0.0561054	0.141444	9.29898	0.700566	0.831764	NA
Rps3	40S ribosomal protein S3 OS=Mus musculus OX=10090 GN=Rps3 PE=1 SV=1	plasma membrane;other membranes;cytosol;cytoskeleton;mitochondrion;ER/Golgi;translational apparatus;nucleus;other cell component	P62908	D1Cre_H2B-D1Cre_NES	0.136579	0.106066	8.29898	0.232602	0.42459	NA
Rpl8	60S ribosomal protein L8 OS=Mus musculus OX=10090 GN=Rpl8 PE=1 SV=2	cytosol;translational apparatus;other cell component	P62918	D1Cre_H2B-D1Cre_NES	0.0568173	0.128518	9.29898	0.668524	0.811203	NA
Pfn1	Profilin-1 OS=Mus musculus OX=10090 GN=Pfn1 PE=1 SV=2	non-structural extracellular;cytosol;cytoskeleton;nucleus;other cell component	P62962	D1Cre_H2B-D1Cre_NES	-0.0430184	0.0894165	9.29898	0.641563	0.799125	NA
Rac1	Ras-related C3 botulinum toxin substrate 1 OS=Mus musculus OX=10090 GN=Rac1 PE=1 SV=1	plasma membrane;other membranes;cytosol;cytoskeleton;ER/Golgi;nucleus;other cytoplasmic organelle;other cell component	P63001	D1Cre_H2B-D1Cre_NES	-0.18853	0.168607	9.29898	0.29155	0.496867	NA
Pafah1b1	Platelet-activating factor acetylhydrolase IB subunit alpha OS=Mus musculus OX=10090 GN=Pafah1b1 PE=1 SV=2	other membranes;cytosol;cytoskeleton;nucleus;other cell component	P63005	D1Cre_H2B-D1Cre_NES	0.0168498	0.0979574	9.29898	0.867114	0.931641	NA
Rab3a	Ras-related protein Rab-3A OS=Mus musculus OX=10090 GN=Rab3a PE=1 SV=1	plasma membrane;other membranes;cytosol;ER/Golgi;other cytoplasmic organelle;other cell component	P63011	D1Cre_H2B-D1Cre_NES	0.0386607	0.0852438	9.29898	0.660566	0.809493	NA
Hspa8	Heat shock cognate 71 kDa protein OS=Mus musculus OX=10090 GN=Hspa8 PE=1 SV=1	non-structural extracellular;plasma membrane;other membranes;cytosol;cytoskeleton;ER/Golgi;nucleus;other cytoplasmic organelle;other cell component	P63017	D1Cre_H2B-D1Cre_NES	-0.121897	0.0842629	9.29898	0.180853	0.359163	NA
Tpt1	Translationally-controlled tumor protein OS=Mus musculus OX=10090 GN=Tpt1 PE=1 SV=1	cytosol;cytoskeleton;nucleus;other cytoplasmic organelle;other cell component	P63028	D1Cre_H2B-D1Cre_NES	-0.137083	0.112083	9.29898	0.251401	0.448395	NA
Dnaja1	DnaJ homolog subfamily A member 1 OS=Mus musculus OX=10090 GN=Dnaja1 PE=1 SV=1	other membranes;cytosol;cytoskeleton;mitochondrion;ER/Golgi;nucleus;other cell component	P63037	D1Cre_H2B-D1Cre_NES	-0.0352805	0.0922739	9.29898	0.710798	0.840382	NA
Hspd1	60 kDa heat shock protein, mitochondrial OS=Mus musculus OX=10090 GN=Hspd1 PE=1 SV=1	non-structural extracellular;plasma membrane;other membranes;cytosol;mitochondrion;ER/Golgi;other cytoplasmic organelle;other cell component	P63038	D1Cre_H2B-D1Cre_NES	0.0806476	0.133269	9.29898	0.559557	0.741826	NA
Cplx1	Complexin-1 OS=Mus musculus OX=10090 GN=Cplx1 PE=1 SV=1	other membranes;cytosol;other cell component	P63040	D1Cre_H2B-D1Cre_NES	-0.246256	0.261739	9.29898	0.370581	0.581753	NA
Gabrb3	Gamma-aminobutyric acid receptor subunit beta-3 OS=Mus musculus OX=10090 GN=Gabrb3 PE=1 SV=1	plasma membrane;other membranes;other cell component	P63080	D1Cre_H2B-D1Cre_NES	-0.163066	0.0826723	9.29898	0.0789996	0.196308	NA
Mapk1	Mitogen-activated protein kinase 1 OS=Mus musculus OX=10090 GN=Mapk1 PE=1 SV=3	plasma membrane;other membranes;cytosol;cytoskeleton;mitochondrion;ER/Golgi;nucleus;other cytoplasmic organelle;other cell component	P63085	D1Cre_H2B-D1Cre_NES	-0.276452	0.128983	9.29898	0.0597314	0.155664	NA
Ptn	Pleiotrophin OS=Mus musculus OX=10090 GN=Ptn PE=1 SV=1	non-structural extracellular;extracellular matrix;plasma membrane;other membranes;ER/Golgi;other cell component	P63089	D1Cre_H2B-D1Cre_NES	-0.311622	0.316986	9.29898	0.350453	0.560057	NA
Gnas	Guanine nucleotide-binding protein G(s) subunit alpha isoforms short OS=Mus musculus OX=10090 GN=Gnas PE=1 SV=1	plasma membrane;other membranes;cytosol;ER/Golgi;nucleus;other cytoplasmic organelle;other cell component	P63094	D1Cre_H2B-D1Cre_NES	0.334827	0.230129	8.29898	0.182438	0.361223	NA
Ywhaz	14-3-3 protein zeta/delta OS=Mus musculus OX=10090 GN=Ywhaz PE=1 SV=1	cytosol;nucleus;other cell component	P63101	D1Cre_H2B-D1Cre_NES	-0.0713401	0.120499	9.29898	0.56794	0.747429	NA
Gabrb2	Gamma-aminobutyric acid receptor subunit beta-2 OS=Mus musculus OX=10090 GN=Gabrb2 PE=1 SV=2	plasma membrane;other membranes;cytosol;other cell component	P63137	D1Cre_H2B-D1Cre_NES	-0.0309593	0.115749	9.29898	0.794946	0.893219	NA
Kcna2	Potassium voltage-gated channel subfamily A member 2 OS=Mus musculus OX=10090 GN=Kcna2 PE=1 SV=1	plasma membrane;other membranes;ER/Golgi;other cell component	P63141	D1Cre_H2B-D1Cre_NES	0.0845787	0.086975	9.29898	0.355442	0.563353	NA
Kcnab1	Voltage-gated potassium channel subunit beta-1 OS=Mus musculus OX=10090 GN=Kcnab1 PE=1 SV=2	plasma membrane;other membranes;cytosol;other cell component	P63143	D1Cre_H2B-D1Cre_NES	-0.0416031	0.0939084	9.29898	0.66788	0.811203	NA
Crnkl1	Crooked neck-like protein 1 OS=Mus musculus OX=10090 GN=Crnkl1 PE=1 SV=1	nucleus;other cell component	P63154	D1Cre_H2B-D1Cre_NES	Inf	NA	NA	NA	NA	oneConditionMissing
Dynll1	Dynein light chain 1, cytoplasmic OS=Mus musculus OX=10090 GN=Dynll1 PE=1 SV=1	other membranes;cytosol;cytoskeleton;mitochondrion;nucleus;other cell component	P63168	D1Cre_H2B-D1Cre_NES	-0.33236	0.448684	8.29898	0.479281	0.675226	NA
Gng2	Guanine nucleotide-binding protein G(I)/G(S)/G(O) subunit gamma-2 OS=Mus musculus OX=10090 GN=Gng2 PE=1 SV=2	plasma membrane;other membranes;other cell component	P63213	D1Cre_H2B-D1Cre_NES	0.0669098	0.0779675	9.29898	0.412368	0.620417	NA
Gng3	Guanine nucleotide-binding protein G(I)/G(S)/G(O) subunit gamma-3 OS=Mus musculus OX=10090 GN=Gng3 PE=1 SV=1	plasma membrane;other membranes;other cell component	P63216	D1Cre_H2B-D1Cre_NES	-0.0480811	0.0935446	9.29898	0.619249	0.782019	NA
Rps17	40S ribosomal protein S17 OS=Mus musculus OX=10090 GN=Rps17 PE=1 SV=2	cytosol;translational apparatus;other cell component	P63276	D1Cre_H2B-D1Cre_NES	-0.0135416	0.135556	9.29898	0.922547	0.963462	NA
Prkcg	Protein kinase C gamma type OS=Mus musculus OX=10090 GN=Prkcg PE=1 SV=1	plasma membrane;other membranes;cytosol;nucleus;other cell component	P63318	D1Cre_H2B-D1Cre_NES	-0.259215	0.0815883	9.29898	0.0107882	0.042089	NA
Rala	Ras-related protein Ral-A OS=Mus musculus OX=10090 GN=Rala PE=1 SV=1	plasma membrane;other membranes;other cell component	P63321	D1Cre_H2B-D1Cre_NES	0.0159887	0.0991732	8.29898	0.875776	0.938908	NA
Rps12	40S ribosomal protein S12 OS=Mus musculus OX=10090 GN=Rps12 PE=1 SV=2	cytosol;ER/Golgi;translational apparatus;other cell component	P63323	D1Cre_H2B-D1Cre_NES	0.0504929	0.124351	9.29898	0.69389	0.826816	NA
Rps10	40S ribosomal protein S10 OS=Mus musculus OX=10090 GN=Rps10 PE=1 SV=1	cytosol;translational apparatus;nucleus	P63325	D1Cre_H2B-D1Cre_NES	-0.11376	0.174696	9.29898	0.530688	0.719465	NA
Ppp3ca	Serine/threonine-protein phosphatase 2B catalytic subunit alpha isoform OS=Mus musculus OX=10090 GN=Ppp3ca PE=1 SV=1	plasma membrane;other membranes;cytosol;cytoskeleton;mitochondrion;nucleus;other cell component	P63328	D1Cre_H2B-D1Cre_NES	-0.234562	0.0858801	9.29898	0.0225171	0.0732601	NA
Ppp2ca	Serine/threonine-protein phosphatase 2A catalytic subunit alpha isoform OS=Mus musculus OX=10090 GN=Ppp2ca PE=1 SV=1	plasma membrane;other membranes;cytosol;cytoskeleton;nucleus;other cell component	P63330	D1Cre_H2B-D1Cre_NES	-0.288789	0.0936207	9.29898	0.0125532	0.0467612	NA
Rpl22	60S ribosomal protein L22 OS=Mus musculus OX=10090 GN=Rpl22 PE=1 SV=2	cytosol;translational apparatus;nucleus;other cell component	P67984	D1Cre_H2B-D1Cre_NES	0.0562962	0.152324	9.29898	0.71997	0.847433	NA
Rack1	Receptor of activated protein C kinase 1 OS=Mus musculus OX=10090 GN=Rack1 PE=1 SV=3	plasma membrane;cytosol;mitochondrion;translational apparatus;nucleus;other cell component	P68040	D1Cre_H2B-D1Cre_NES	-0.0594128	0.113153	9.29898	0.611825	0.776758	NA
Acta1	Actin, alpha skeletal muscle OS=Mus musculus OX=10090 GN=Acta1 PE=1 SV=1	cytoskeleton;other cell component	P68134	D1Cre_H2B-D1Cre_NES	-0.340178	0.116768	9.29898	0.0166514	0.0583552	NA
Prkacb	cAMP-dependent protein kinase catalytic subunit beta OS=Mus musculus OX=10090 GN=Prkacb PE=1 SV=2	non-structural extracellular;plasma membrane;other membranes;cytosol;cytoskeleton;nucleus;other cell component	P68181	D1Cre_H2B-D1Cre_NES	-0.11953	0.099925	9.29898	0.261228	0.463	NA
Ywhaq	14-3-3 protein theta OS=Mus musculus OX=10090 GN=Ywhaq PE=1 SV=1	cytosol;other cell component	P68254	D1Cre_H2B-D1Cre_NES	-0.20294	0.101585	9.29898	0.0758129	0.190544	NA
Tuba4a	Tubulin alpha-4A chain OS=Mus musculus OX=10090 GN=Tuba4a PE=1 SV=1	cytoskeleton;other cell component	P68368	D1Cre_H2B-D1Cre_NES	-0.300881	0.0930849	9.29898	0.00985812	0.0396329	NA
Tuba1a	Tubulin alpha-1A chain OS=Mus musculus OX=10090 GN=Tuba1a PE=1 SV=1	other membranes;cytoskeleton;other cytoplasmic organelle;other cell component	P68369	D1Cre_H2B-D1Cre_NES	-0.237578	0.0819719	9.29898	0.0170697	0.059235	NA
Prkcb	Protein kinase C beta type OS=Mus musculus OX=10090 GN=Prkcb PE=1 SV=4	plasma membrane;other membranes;cytosol;cytoskeleton;nucleus;other cell component	P68404	D1Cre_H2B-D1Cre_NES	-0.396876	0.0808054	9.29898	0.000758132	0.00640848	NA
H3c1; H3c10; H3c11; H3c8	Histone H3.1 OS=Mus musculus OX=10090 GN=H3c1 PE=1 SV=2	nucleus;other cell component	P68433	D1Cre_H2B-D1Cre_NES	-0.106641	0.223202	9.29898	0.64384	0.800396	NA
Ywhah	14-3-3 protein eta OS=Mus musculus OX=10090 GN=Ywhah PE=1 SV=2	plasma membrane;other membranes;cytosol;other cell component	P68510	D1Cre_H2B-D1Cre_NES	-0.109364	0.12639	9.29898	0.408649	0.616945	NA
Kpnb1	Importin subunit beta-1 OS=Mus musculus OX=10090 GN=Kpnb1 PE=1 SV=2	other membranes;cytosol;ER/Golgi;nucleus;other cell component	P70168	D1Cre_H2B-D1Cre_NES	-4.14822e-05	0.113322	9.29898	0.999716	0.999929	NA
Dlg3	Disks large homolog 3 OS=Mus musculus OX=10090 GN=Dlg3 PE=1 SV=1	plasma membrane;other membranes;other cell component	P70175	D1Cre_H2B-D1Cre_NES	-0.744064	0.104244	9.29898	4.59905e-05	0.00139953	NA
Kifap3	Kinesin-associated protein 3 OS=Mus musculus OX=10090 GN=Kifap3 PE=1 SV=1	plasma membrane;other membranes;cytosol;cytoskeleton;ER/Golgi;nucleus;other cell component	P70188	D1Cre_H2B-D1Cre_NES	-0.470601	0.184966	7.29898	0.0371215	0.107192	NA
Psmb7	Proteasome subunit beta type-7 OS=Mus musculus OX=10090 GN=Psmb7 PE=1 SV=1	cytosol;nucleus;other cell component	P70195	D1Cre_H2B-D1Cre_NES	0.170288	0.086984	9.29898	0.0809156	0.200314	NA
Plxna1	Plexin-A1 OS=Mus musculus OX=10090 GN=Plxna1 PE=1 SV=1	plasma membrane;other membranes;cytosol;nucleus;other cell component	P70206	D1Cre_H2B-D1Cre_NES	0.107636	0.0892726	9.29898	0.257717	0.457188	NA
Plxna2	Plexin-A2 OS=Mus musculus OX=10090 GN=Plxna2 PE=1 SV=2	plasma membrane;other membranes;other cell component	P70207	D1Cre_H2B-D1Cre_NES	-1.00225	0.186302	9.29898	0.000397824	0.00429998	NA
Surf6	Surfeit locus protein 6 OS=Mus musculus OX=10090 GN=Surf6 PE=1 SV=1	nucleus	P70279	D1Cre_H2B-D1Cre_NES	0.174193	0.102368	9.29898	0.121949	0.273315	NA
Hdac2	Histone deacetylase 2 OS=Mus musculus OX=10090 GN=Hdac2 PE=1 SV=1	nucleus;other cell component	P70288	D1Cre_H2B-D1Cre_NES	1.0944	0.138254	9.29898	1.98961e-05	0.000955853	NA
Mpp1	55 kDa erythrocyte membrane protein OS=Mus musculus OX=10090 GN=Mpp1 PE=1 SV=1	plasma membrane;other membranes;cytoskeleton;other cell component	P70290	D1Cre_H2B-D1Cre_NES	-0.322384	0.10139	9.29898	0.0107438	0.0419983	NA
Pebp1	Phosphatidylethanolamine-binding protein 1 OS=Mus musculus OX=10090 GN=Pebp1 PE=1 SV=3	non-structural extracellular;other membranes;mitochondrion;ER/Golgi;other cell component	P70296	D1Cre_H2B-D1Cre_NES	-0.186517	0.123583	9.29898	0.164441	0.334978	NA
Stam	Signal transducing adapter molecule 1 OS=Mus musculus OX=10090 GN=Stam PE=1 SV=3	other membranes;other cytoplasmic organelle	P70297	D1Cre_H2B-D1Cre_NES	-0.777139	0.153804	8.29898	0.000881579	0.0070313	NA
Tial1	Nucleolysin TIAR OS=Mus musculus OX=10090 GN=Tial1 PE=1 SV=1	nucleus;other cell component	P70318	D1Cre_H2B-D1Cre_NES	0.605031	0.206585	9.29898	0.0162318	0.057232	NA
Hnrnph2	Heterogeneous nuclear ribonucleoprotein H2 OS=Mus musculus OX=10090 GN=Hnrnph2 PE=1 SV=1	cytosol;nucleus;other cell component	P70333	D1Cre_H2B-D1Cre_NES	1.24837	0.13747	9.29898	6.3436e-06	0.000769518	NA
Rock2	Rho-associated protein kinase 2 OS=Mus musculus OX=10090 GN=Rock2 PE=1 SV=1	plasma membrane;other membranes;cytosol;cytoskeleton;nucleus;other cell component	P70336	D1Cre_H2B-D1Cre_NES	-0.423846	0.0909593	9.29898	0.00108647	0.00809964	NA
Hint1	Histidine triad nucleotide-binding protein 1 OS=Mus musculus OX=10090 GN=Hint1 PE=1 SV=3	plasma membrane;other membranes;cytosol;nucleus;other cell component	P70349	D1Cre_H2B-D1Cre_NES	0.0293856	0.113551	9.29898	0.801437	0.894985	NA
Nfyc	Nuclear transcription factor Y subunit gamma OS=Mus musculus OX=10090 GN=Nfyc PE=1 SV=2	nucleus;other cell component	P70353	D1Cre_H2B-D1Cre_NES	1.3383	0.246243	8.29898	0.000546807	0.00523855	NA
Ncoa1	Nuclear receptor coactivator 1 OS=Mus musculus OX=10090 GN=Ncoa1 PE=1 SV=2	plasma membrane;other membranes;cytosol;nucleus;other cell component	P70365	D1Cre_H2B-D1Cre_NES	0.525233	0.154302	9.29898	0.00746297	0.0322309	NA
Elavl1	ELAV-like protein 1 OS=Mus musculus OX=10090 GN=Elavl1 PE=1 SV=2	cytosol;ER/Golgi;nucleus;other cell component	P70372	D1Cre_H2B-D1Cre_NES	0.744734	0.0995953	9.29898	3.16413e-05	0.0010988	NA
Usp9x	Probable ubiquitin carboxyl-terminal hydrolase FAF-X OS=Mus musculus OX=10090 GN=Usp9x PE=1 SV=2	cytosol;nucleus;other cell component	P70398	D1Cre_H2B-D1Cre_NES	-0.716411	0.142174	9.29898	0.000634083	0.0057798	NA
Tp53bp1	TP53-binding protein 1 OS=Mus musculus OX=10090 GN=Tp53bp1 PE=1 SV=3	nucleus;other cell component	P70399	D1Cre_H2B-D1Cre_NES	0.964719	0.145359	9.29898	8.17379e-05	0.00188548	NA
Idh3g	Isocitrate dehydrogenase [NAD] subunit gamma 1, mitochondrial OS=Mus musculus OX=10090 GN=Idh3g PE=1 SV=1	nucleus	P70404	D1Cre_H2B-D1Cre_NES	0.194224	0.112387	9.29898	0.11694	0.263148	NA
Naca	Nascent polypeptide-associated complex subunit alpha, muscle-specific form OS=Mus musculus OX=10090 GN=Naca PE=1 SV=2	translational apparatus;nucleus;other cell component	P70670	D1Cre_H2B-D1Cre_NES	-0.0408628	0.0941129	9.29898	0.674052	0.813468	NA
Ctps1	CTP synthase 1 OS=Mus musculus OX=10090 GN=Ctps1 PE=1 SV=2	cytosol;other cell component	P70698	D1Cre_H2B-D1Cre_NES	#NAME?	NA	NA	NA	NA	oneConditionMissing
Atp8a1	Phospholipid-transporting ATPase IA OS=Mus musculus OX=10090 GN=Atp8a1 PE=1 SV=2	plasma membrane;other membranes;ER/Golgi;other cell component	P70704	D1Cre_H2B-D1Cre_NES	-0.3074	0.158964	9.29898	0.0841165	0.205679	NA
Cct7	T-complex protein 1 subunit eta OS=Mus musculus OX=10090 GN=Cct7 PE=1 SV=1	cytosol;cytoskeleton;other cell component	P80313	D1Cre_H2B-D1Cre_NES	-0.293991	0.326636	9.29898	0.390804	0.601854	NA
Cct2	T-complex protein 1 subunit beta OS=Mus musculus OX=10090 GN=Cct2 PE=1 SV=4	cytosol;cytoskeleton;other cell component	P80314	D1Cre_H2B-D1Cre_NES	0.0573277	0.0964976	9.29898	0.566626	0.747191	NA
Cct4	T-complex protein 1 subunit delta OS=Mus musculus OX=10090 GN=Cct4 PE=1 SV=3	cytosol;cytoskeleton;nucleus;other cell component	P80315	D1Cre_H2B-D1Cre_NES	-0.0292944	0.0956374	9.29898	0.766119	0.876958	NA
Cct5	T-complex protein 1 subunit epsilon OS=Mus musculus OX=10090 GN=Cct5 PE=1 SV=1	cytosol;cytoskeleton;other cell component	P80316	D1Cre_H2B-D1Cre_NES	-0.0562969	0.0841723	9.29898	0.519861	0.710142	NA
Cct6a	T-complex protein 1 subunit zeta OS=Mus musculus OX=10090 GN=Cct6a PE=1 SV=3	cytosol;cytoskeleton;other cell component	P80317	D1Cre_H2B-D1Cre_NES	-0.0411035	0.08872	9.29898	0.653806	0.805248	NA
Cct3	T-complex protein 1 subunit gamma OS=Mus musculus OX=10090 GN=Cct3 PE=1 SV=1	plasma membrane;other membranes;cytosol;cytoskeleton;other cell component	P80318	D1Cre_H2B-D1Cre_NES	0.0935136	0.197683	9.29898	0.647087	0.801883	NA
Irs2	Insulin receptor substrate 2 OS=Mus musculus OX=10090 GN=Irs2 PE=1 SV=2	plasma membrane;other membranes;cytosol;other cell component	P81122	D1Cre_H2B-D1Cre_NES	-0.404305	0.147111	9.29898	0.0218893	0.0718026	NA
Tnik	Traf2 and NCK-interacting protein kinase OS=Mus musculus OX=10090 GN=Tnik PE=1 SV=2	plasma membrane;other membranes;cytosol;cytoskeleton;nucleus;other cytoplasmic organelle;other cell component	P83510	D1Cre_H2B-D1Cre_NES	-0.649955	0.173018	9.29898	0.00425437	0.0208447	NA
Wnk1	Serine/threonine-protein kinase WNK1 OS=Mus musculus OX=10090 GN=Wnk1 PE=1 SV=2	other membranes;cytosol;other cell component	P83741	D1Cre_H2B-D1Cre_NES	-0.516232	0.116765	9.29898	0.00154096	0.0102627	NA
Cbx1	Chromobox protein homolog 1 OS=Mus musculus OX=10090 GN=Cbx1 PE=1 SV=1	cytoskeleton;nucleus;other cell component	P83917	D1Cre_H2B-D1Cre_NES	0.997898	0.303962	8.29898	0.0105891	0.0416407	NA
Hpca	Neuron-specific calcium-binding protein hippocalcin OS=Mus musculus OX=10090 GN=Hpca PE=1 SV=2	plasma membrane;other membranes;cytosol;other cell component	P84075	D1Cre_H2B-D1Cre_NES	0.0167976	0.135196	9.29898	0.903764	0.952903	NA
Arf5	ADP-ribosylation factor 5 OS=Mus musculus OX=10090 GN=Arf5 PE=1 SV=2	plasma membrane;other membranes;ER/Golgi;other cell component	P84084	D1Cre_H2B-D1Cre_NES	-0.103583	0.121625	9.29898	0.415796	0.620714	NA
Erh	Enhancer of rudimentary homolog OS=Mus musculus OX=10090 GN=Erh PE=1 SV=1	nucleus;other cell component	P84089	D1Cre_H2B-D1Cre_NES	0.809711	0.131252	9.29898	0.000143741	0.00236933	NA
Ap2m1	AP-2 complex subunit mu OS=Mus musculus OX=10090 GN=Ap2m1 PE=1 SV=1	plasma membrane;other membranes;other cell component	P84091	D1Cre_H2B-D1Cre_NES	0.0587983	0.0864122	9.29898	0.51281	0.704044	NA
Rhog	Rho-related GTP-binding protein RhoG OS=Mus musculus OX=10090 GN=Rhog PE=1 SV=1	plasma membrane;other membranes;cytoskeleton;other cell component	P84096	D1Cre_H2B-D1Cre_NES	0.0192207	0.0791302	9.29898	0.813356	0.901299	NA
Rpl19	60S ribosomal protein L19 OS=Mus musculus OX=10090 GN=Rpl19 PE=1 SV=1	cytosol;translational apparatus;nucleus;other cell component	P84099	D1Cre_H2B-D1Cre_NES	0.0625017	0.11444	9.29898	0.597818	0.768845	NA
Srsf3	Serine/arginine-rich splicing factor 3 OS=Mus musculus OX=10090 GN=Srsf3 PE=1 SV=1	nucleus;other cell component	P84104	D1Cre_H2B-D1Cre_NES	0.606943	0.129223	9.29898	0.00102972	0.00774441	NA
H3c13; H3c14; H3c15; H3c2; H3c3; H3c4; H3c6; H3c7	Histone H3.2 OS=Mus musculus OX=10090 GN=Hist1h3b PE=1 SV=2	nucleus;other cell component	P84228	D1Cre_H2B-D1Cre_NES	-0.368455	0.359982	9.29898	0.331942	0.54298	NA
Adcy5	Adenylate cyclase type 5 OS=Mus musculus OX=10090 GN=Adcy5 PE=1 SV=2	plasma membrane;other membranes;cytoskeleton;other cytoplasmic organelle;other cell component	P84309	D1Cre_H2B-D1Cre_NES	-0.421671	0.099993	9.29898	0.00209144	0.0128077	NA
Nptn	Neuroplastin OS=Mus musculus OX=10090 GN=Nptn PE=1 SV=3	plasma membrane;other membranes;other cell component	P97300	D1Cre_H2B-D1Cre_NES	0.00141199	0.0909945	9.29898	0.987947	0.993978	NA
Csrp1	Cysteine and glycine-rich protein 1 OS=Mus musculus OX=10090 GN=Csrp1 PE=1 SV=3	cytoskeleton;nucleus;other cell component	P97315	D1Cre_H2B-D1Cre_NES	0.0407644	0.127397	9.29898	0.756056	0.86997	NA
Pkp1	Plakophilin-1 OS=Mus musculus OX=10090 GN=Pkp1 PE=1 SV=1	plasma membrane;other membranes;nucleus;other cell component	P97350	D1Cre_H2B-D1Cre_NES	0.574863	0.281552	7.29898	0.0788512	0.196186	NA
Rps3a	40S ribosomal protein S3a OS=Mus musculus OX=10090 GN=Rps3a PE=1 SV=3	cytosol;ER/Golgi;translational apparatus;nucleus;other cell component	P97351	D1Cre_H2B-D1Cre_NES	0.0220241	0.110767	9.29898	0.846673	0.920728	NA
Meis2	Homeobox protein Meis2 OS=Mus musculus OX=10090 GN=Meis2 PE=1 SV=2	nucleus;other cell component	P97367	D1Cre_H2B-D1Cre_NES	0.683308	0.430927	8.29898	0.150116	0.315212	NA
Anxa11	Annexin A11 OS=Mus musculus OX=10090 GN=Anxa11 PE=1 SV=2	cytosol;cytoskeleton;nucleus;other cytoplasmic organelle;other cell component	P97384	D1Cre_H2B-D1Cre_NES	-0.601378	0.142302	9.29898	0.00206302	0.0127003	NA
Arhgap5	Rho GTPase-activating protein 5 OS=Mus musculus OX=10090 GN=Arhgap5 PE=1 SV=2	plasma membrane;other membranes;cytosol;ER/Golgi	P97393	D1Cre_H2B-D1Cre_NES	-0.309204	0.197717	9.29898	0.151203	0.316487	NA
Ica1	Islet cell autoantigen 1 OS=Mus musculus OX=10090 GN=Ica1 PE=1 SV=3	other membranes;cytosol;ER/Golgi;other cell component	P97411	D1Cre_H2B-D1Cre_NES	-0.359297	0.168701	7.29898	0.0690916	0.176796	NA
Lyst	Lysosomal-trafficking regulator OS=Mus musculus OX=10090 GN=Lyst PE=1 SV=1	other membranes;cytosol;cytoskeleton	P97412	D1Cre_H2B-D1Cre_NES	-0.49861	0.160075	8.29898	0.0137053	0.049833	NA
Crmp1	Dihydropyrimidinase-related protein 1 OS=Mus musculus OX=10090 GN=Crmp1 PE=1 SV=1	cytosol;cytoskeleton;nucleus;other cell component	P97427	D1Cre_H2B-D1Cre_NES	0.0192939	0.139889	9.29898	0.893242	0.9494	NA
Cacna1a	Voltage-dependent P/Q-type calcium channel subunit alpha-1A OS=Mus musculus OX=10090 GN=Cacna1a PE=1 SV=2	plasma membrane;other membranes;nucleus;other cell component	P97445	D1Cre_H2B-D1Cre_NES	-0.0068583	0.151868	9.29898	0.964935	0.98699	NA
Fhl1	Four and a half LIM domains protein 1 OS=Mus musculus OX=10090 GN=Fhl1 PE=1 SV=3	plasma membrane;other membranes;cytosol;nucleus;other cell component	P97447	D1Cre_H2B-D1Cre_NES	-0.024202	0.128696	9.29898	0.854873	0.926034	NA
Atp5pf	ATP synthase-coupling factor 6, mitochondrial OS=Mus musculus OX=10090 GN=Atp5pf PE=1 SV=1	non-structural extracellular;other membranes;mitochondrion;other cell component	P97450	D1Cre_H2B-D1Cre_NES	0.0093169	0.405481	9.29898	0.982154	0.993425	NA
Rps5	40S ribosomal protein S5 OS=Mus musculus OX=10090 GN=Rps5 PE=1 SV=3	cytosol;translational apparatus;other cell component	P97461	D1Cre_H2B-D1Cre_NES	0.0852532	0.0804838	9.29898	0.31622	0.526058	NA
Smad4	Mothers against decapentaplegic homolog 4 OS=Mus musculus OX=10090 GN=Smad4 PE=1 SV=2	cytosol;cytoskeleton;nucleus;other cell component	P97471	D1Cre_H2B-D1Cre_NES	-0.33379	0.22241	8.29898	0.17046	0.343701	NA
Gclc	Glutamate--cysteine ligase catalytic subunit OS=Mus musculus OX=10090 GN=Gclc PE=1 SV=4	cytosol;mitochondrion;other cell component	P97494	D1Cre_H2B-D1Cre_NES	-0.714696	0.179877	8.29898	0.00380869	0.0190724	NA
Myt1l	Myelin transcription factor 1-like protein OS=Mus musculus OX=10090 GN=Myt1l PE=1 SV=3	nucleus;other cell component	P97500	D1Cre_H2B-D1Cre_NES	Inf	NA	NA	NA	NA	oneConditionMissing
Cpt1a	Carnitine O-palmitoyltransferase 1, liver isoform OS=Mus musculus OX=10090 GN=Cpt1a PE=1 SV=4	other membranes;mitochondrion;other cell component	P97742	D1Cre_H2B-D1Cre_NES	-0.104297	0.144479	9.29898	0.488119	0.685724	NA
Grm1	Metabotropic glutamate receptor 1 OS=Mus musculus OX=10090 GN=Grm1 PE=1 SV=2	plasma membrane;other membranes;nucleus;other cell component	P97772	D1Cre_H2B-D1Cre_NES	-0.543811	0.127477	9.29898	0.00194271	0.0121604	NA
Xrn1	5'-3' exoribonuclease 1 OS=Mus musculus OX=10090 GN=Xrn1 PE=1 SV=1	plasma membrane;other membranes;cytosol;nucleus;other cell component	P97789	D1Cre_H2B-D1Cre_NES	-0.288236	0.178295	9.29898	0.139328	0.297936	NA
Fh	Fumarate hydratase, mitochondrial OS=Mus musculus OX=10090 GN=Fh PE=1 SV=3	cytosol;nucleus;other cell component	P97807	D1Cre_H2B-D1Cre_NES	0.201202	0.123543	9.29898	0.136752	0.294016	NA
G3bp1	Ras GTPase-activating protein-binding protein 1 OS=Mus musculus OX=10090 GN=G3bp1 PE=1 SV=1	cytosol;nucleus;other cell component	P97855	D1Cre_H2B-D1Cre_NES	0.154849	0.187504	8.29898	0.431991	0.63672	NA
Rbbp6	E3 ubiquitin-protein ligase RBBP6 OS=Mus musculus OX=10090 GN=Rbbp6 PE=1 SV=5	cytoskeleton;nucleus;other cell component	P97868	D1Cre_H2B-D1Cre_NES	0.0650809	0.138075	9.29898	0.648258	0.802201	NA
C1qa	Complement C1q subcomponent subunit A OS=Mus musculus OX=10090 GN=C1qa PE=1 SV=2	other cell component	P98086	D1Cre_H2B-D1Cre_NES	0.166532	0.157295	7.29898	0.323501	0.535003	NA
Tubb5	Tubulin beta-5 chain OS=Mus musculus OX=10090 GN=Tubb5 PE=1 SV=1	other membranes;cytosol;cytoskeleton;nucleus;other cell component	P99024	D1Cre_H2B-D1Cre_NES	-0.136185	0.122257	9.29898	0.293275	0.499223	NA
G6pdx	Glucose-6-phosphate 1-dehydrogenase X OS=Mus musculus OX=10090 GN=G6pdx PE=1 SV=3	plasma membrane;other membranes;cytosol;cytoskeleton;nucleus;other cell component	Q00612	D1Cre_H2B-D1Cre_NES	-0.130133	0.201222	8.29898	0.535291	0.721338	NA
Yy1	Transcriptional repressor protein YY1 OS=Mus musculus OX=10090 GN=Yy1 PE=1 SV=1	nucleus;other cell component	Q00899	D1Cre_H2B-D1Cre_NES	1.05832	0.418783	8.29898	0.0344244	0.10043	NA
Hnrnpul2	Heterogeneous nuclear ribonucleoprotein U-like protein 2 OS=Mus musculus OX=10090 GN=Hnrnpul2 PE=1 SV=2	nucleus	Q00PI9	D1Cre_H2B-D1Cre_NES	1.42352	0.250382	9.29898	0.000265543	0.00345177	NA
Pde1b	Calcium/calmodulin-dependent 3',5'-cyclic nucleotide phosphodiesterase 1B OS=Mus musculus OX=10090 GN=Pde1b PE=1 SV=2	other cell component	Q01065	D1Cre_H2B-D1Cre_NES	-0.413275	0.0994256	9.29898	0.00229178	0.0134924	NA
Grin2b	Glutamate receptor ionotropic, NMDA 2B OS=Mus musculus OX=10090 GN=Grin2b PE=1 SV=3	non-structural extracellular;plasma membrane;other membranes;cytoskeleton;ER/Golgi;other cytoplasmic organelle;other cell component	Q01097	D1Cre_H2B-D1Cre_NES	-0.473765	0.110854	9.29898	0.00191995	0.0121331	NA
Sec23a	Protein transport protein Sec23A OS=Mus musculus OX=10090 GN=Sec23a PE=1 SV=2	other membranes;cytosol;ER/Golgi;other cell component	Q01405	D1Cre_H2B-D1Cre_NES	-0.293415	0.102346	9.29898	0.0179802	0.0615798	NA
Nme2	Nucleoside diphosphate kinase B OS=Mus musculus OX=10090 GN=Nme2 PE=1 SV=1	other membranes;cytoskeleton;mitochondrion;nucleus;other cell component	Q01768	D1Cre_H2B-D1Cre_NES	-0.104679	0.174732	9.29898	0.563427	0.745586	NA
Vcp	Transitional endoplasmic reticulum ATPase OS=Mus musculus OX=10090 GN=Vcp PE=1 SV=4	other membranes;cytosol;ER/Golgi;nucleus;other cell component	Q01853	D1Cre_H2B-D1Cre_NES	0.0705154	0.0787111	9.29898	0.392919	0.60388	NA
Uba1	Ubiquitin-like modifier-activating enzyme 1 OS=Mus musculus OX=10090 GN=Uba1 PE=1 SV=1	other membranes;cytosol;mitochondrion;ER/Golgi;nucleus;other cytoplasmic organelle;other cell component	Q02053	D1Cre_H2B-D1Cre_NES	0.232479	0.115274	9.29898	0.0735001	0.185202	NA
Ctnnb1	Catenin beta-1 OS=Mus musculus OX=10090 GN=Ctnnb1 PE=1 SV=1	plasma membrane;other membranes;cytosol;cytoskeleton;nucleus;other cell component	Q02248	D1Cre_H2B-D1Cre_NES	-0.687673	0.136452	8.29898	0.000896472	0.00708321	NA
Ank1	Ankyrin-1 OS=Mus musculus OX=10090 GN=Ank1 PE=1 SV=2	plasma membrane;other membranes;cytosol;cytoskeleton;ER/Golgi;nucleus;other cell component	Q02357	D1Cre_H2B-D1Cre_NES	#NAME?	NA	NA	NA	NA	oneConditionMissing
Epha4	Ephrin type-A receptor 4 OS=Mus musculus OX=10090 GN=Epha4 PE=1 SV=2	plasma membrane;other membranes;mitochondrion;ER/Golgi;other cytoplasmic organelle;other cell component	Q03137	D1Cre_H2B-D1Cre_NES	-0.0642764	0.104592	9.29898	0.553594	0.737877	NA
Mark3	MAP/microtubule affinity-regulating kinase 3 OS=Mus musculus OX=10090 GN=Mark3 PE=1 SV=2	plasma membrane;other membranes;other cell component	Q03141	D1Cre_H2B-D1Cre_NES	-0.369917	0.223251	9.29898	0.130821	0.284983	NA
Enah	Protein enabled homolog OS=Mus musculus OX=10090 GN=Enah PE=1 SV=2	plasma membrane;other membranes;cytosol;cytoskeleton;other cell component	Q03173	D1Cre_H2B-D1Cre_NES	-0.352969	0.124926	9.29898	0.0192591	0.0647161	NA
Atp5f1a	ATP synthase subunit alpha, mitochondrial OS=Mus musculus OX=10090 GN=Atp5f1a PE=1 SV=1	plasma membrane;other membranes;mitochondrion;ER/Golgi;nucleus;other cell component	Q03265	D1Cre_H2B-D1Cre_NES	0.117188	0.168556	9.29898	0.503901	0.69896	NA
Kcnb1	Potassium voltage-gated channel subfamily B member 1 OS=Mus musculus OX=10090 GN=Kcnb1 PE=1 SV=2	plasma membrane;other membranes;ER/Golgi;other cell component	Q03717	D1Cre_H2B-D1Cre_NES	-0.255633	0.134245	8.29898	0.0920375	0.220935	NA
Ckb	Creatine kinase B-type OS=Mus musculus OX=10090 GN=Ckb PE=1 SV=1	non-structural extracellular;cytosol;nucleus;other cell component	Q04447	D1Cre_H2B-D1Cre_NES	-0.30409	0.0934812	9.29898	0.00953235	0.0385582	NA
Nf1	Neurofibromin OS=Mus musculus OX=10090 GN=Nf1 PE=1 SV=1	other membranes;nucleus;other cell component	Q04690	D1Cre_H2B-D1Cre_NES	-0.396592	0.112977	6.29898	0.0116974	0.044581	NA
Top1	DNA topoisomerase 1 OS=Mus musculus OX=10090 GN=Top1 PE=1 SV=2	nucleus;other cell component	Q04750	D1Cre_H2B-D1Cre_NES	0.613021	0.113397	9.29898	0.000384043	0.00426762	NA
Fabp5	Fatty acid-binding protein 5 OS=Mus musculus OX=10090 GN=Fabp5 PE=1 SV=3	non-structural extracellular;nucleus;other cell component	Q05816	D1Cre_H2B-D1Cre_NES	-0.060667	0.204683	8.29898	0.77421	0.881128	NA
Eif5b	Eukaryotic translation initiation factor 5B OS=Mus musculus OX=10090 GN=Eif5b PE=1 SV=2	other cell component	Q05D44	D1Cre_H2B-D1Cre_NES	-0.0933828	0.131942	9.29898	0.49645	0.692688	NA
Ptpn2	Tyrosine-protein phosphatase non-receptor type 2 OS=Mus musculus OX=10090 GN=Ptpn2 PE=1 SV=2	plasma membrane;other membranes;cytosol;ER/Golgi;nucleus	Q06180	D1Cre_H2B-D1Cre_NES	-0.323128	0.313724	8.29898	0.332101	0.54298	NA
Atp5me	ATP synthase subunit e, mitochondrial OS=Mus musculus OX=10090 GN=Atp5me PE=1 SV=2	other membranes;mitochondrion	Q06185	D1Cre_H2B-D1Cre_NES	0.0256091	0.104168	9.29898	0.811144	0.899855	NA
Anxa7	Annexin A7 OS=Mus musculus OX=10090 GN=Anxa7 PE=1 SV=2	plasma membrane;other membranes;cytosol;ER/Golgi;nucleus;other cell component	Q07076	D1Cre_H2B-D1Cre_NES	-0.160779	0.139054	9.29898	0.276427	0.481138	NA
Bax	Apoptosis regulator BAX OS=Mus musculus OX=10090 GN=Bax PE=1 SV=1	other membranes;cytosol;mitochondrion;ER/Golgi;nucleus;other cell component	Q07813	D1Cre_H2B-D1Cre_NES	0.0815887	0.176377	9.29898	0.654298	0.805353	NA
Kcnma1	Calcium-activated potassium channel subunit alpha-1 OS=Mus musculus OX=10090 GN=Kcnma1 PE=1 SV=2	plasma membrane;other membranes;ER/Golgi;other cell component	Q08460	D1Cre_H2B-D1Cre_NES	-0.204331	0.200624	9.29898	0.334216	0.545444	NA
Ssrp1	FACT complex subunit SSRP1 OS=Mus musculus OX=10090 GN=Ssrp1 PE=1 SV=2	nucleus;other cell component	Q08943	D1Cre_H2B-D1Cre_NES	1.11611	0.17624	9.29898	0.000117586	0.0021737	NA
Chd8	Chromodomain-helicase-DNA-binding protein 8 OS=Mus musculus OX=10090 GN=Chd8 PE=1 SV=1	plasma membrane;other membranes;nucleus;other cell component	Q09XV5	D1Cre_H2B-D1Cre_NES	1.06292	0.173661	9.29898	0.000152648	0.0024155	NA
Cnnm1	Metal transporter CNNM1 OS=Mus musculus OX=10090 GN=Cnnm1 PE=1 SV=5	plasma membrane;other membranes;other cell component	Q0GA42	D1Cre_H2B-D1Cre_NES	-0.277421	0.132153	6.29898	0.0783645	0.195467	NA
Inf2	Inverted formin-2 OS=Mus musculus OX=10090 GN=Inf2 PE=1 SV=1	other cell component	Q0GNC1	D1Cre_H2B-D1Cre_NES	-0.483804	0.0921042	9.29898	0.00047235	0.00481602	NA
Ubxn2b	UBX domain-containing protein 2B OS=Mus musculus OX=10090 GN=Ubxn2b PE=1 SV=2	cytosol;cytoskeleton;ER/Golgi;nucleus	Q0KL01	D1Cre_H2B-D1Cre_NES	-0.578081	0.173722	7.29898	0.0118874	0.0450448	NA
Trio	Triple functional domain protein OS=Mus musculus OX=10090 GN=Trio PE=1 SV=3	other cytoplasmic organelle;other cell component	Q0KL02	D1Cre_H2B-D1Cre_NES	-0.637615	0.239543	9.29898	0.0252738	0.0793518	NA
Zc3h18	Zinc finger CCCH domain-containing protein 18 OS=Mus musculus OX=10090 GN=Zc3h18 PE=1 SV=1	nucleus;other cell component	Q0P678	D1Cre_H2B-D1Cre_NES	-0.248101	0.135735	9.29898	0.0997748	0.23349	NA
Stum	Protein stum homolog OS=Mus musculus OX=10090 GN=Stum PE=1 SV=1	other membranes	Q0VBF8	D1Cre_H2B-D1Cre_NES	0.0987716	0.130148	9.29898	0.466704	0.664608	NA
Rbm15	RNA-binding protein 15 OS=Mus musculus OX=10090 GN=Rbm15 PE=1 SV=1	other membranes;nucleus;other cell component	Q0VBL3	D1Cre_H2B-D1Cre_NES	1.17961	0.15466	9.29898	2.69484e-05	0.00106608	NA
Ppp4r2	Serine/threonine-protein phosphatase 4 regulatory subunit 2 OS=Mus musculus OX=10090 GN=Ppp4r2 PE=1 SV=1	cytoskeleton;nucleus;other cell component	Q0VGB7	D1Cre_H2B-D1Cre_NES	Inf	NA	NA	NA	NA	oneConditionMissing
Npepps	Puromycin-sensitive aminopeptidase OS=Mus musculus OX=10090 GN=Npepps PE=1 SV=2	cytosol;nucleus;other cell component	Q11011	D1Cre_H2B-D1Cre_NES	-0.186097	0.110375	9.29898	0.12498	0.276522	NA
Relch	RAB11-binding protein RELCH OS=Mus musculus OX=10090 GN=Relch PE=1 SV=1	ER/Golgi;other cytoplasmic organelle	Q148V7	D1Cre_H2B-D1Cre_NES	-0.52915	0.207815	9.29898	0.0306306	0.0917989	NA
Dnajb14	DnaJ homolog subfamily B member 14 OS=Mus musculus OX=10090 GN=Dnajb14 PE=2 SV=1	other membranes;ER/Golgi;nucleus	Q149L6	D1Cre_H2B-D1Cre_NES	-0.210918	0.258605	8.29898	0.43751	0.63904	NA
Grm2	Metabotropic glutamate receptor 2 OS=Mus musculus OX=10090 GN=Grm2 PE=1 SV=2	plasma membrane;other membranes;other cell component	Q14BI2	D1Cre_H2B-D1Cre_NES	0.0136154	0.0932552	9.29898	0.887036	0.945853	NA
Ptcd3	Pentatricopeptide repeat domain-containing protein 3, mitochondrial OS=Mus musculus OX=10090 GN=Ptcd3 PE=1 SV=2	plasma membrane;other membranes;cytosol;translational apparatus;nucleus	Q14C51	D1Cre_H2B-D1Cre_NES	-0.0264685	0.346902	6.29898	0.941547	0.974039	NA
Nsun2	RNA cytosine C(5)-methyltransferase NSUN2 OS=Mus musculus OX=10090 GN=Nsun2 PE=1 SV=2	non-structural extracellular;cytoskeleton;mitochondrion;nucleus;other cell component	Q1HFZ0	D1Cre_H2B-D1Cre_NES	1.11609	0.27844	8.29898	0.00362196	0.0184645	NA
Phactr1	Phosphatase and actin regulator 1 OS=Mus musculus OX=10090 GN=Phactr1 PE=1 SV=1	cytosol;nucleus;other cell component	Q2M3X8	D1Cre_H2B-D1Cre_NES	-0.551533	0.0951079	9.29898	0.000229236	0.00313727	NA
Gsk3a	Glycogen synthase kinase-3 alpha OS=Mus musculus OX=10090 GN=Gsk3a PE=1 SV=2	cytosol;cytoskeleton;mitochondrion;nucleus;other cell component	Q2NL51	D1Cre_H2B-D1Cre_NES	-0.468652	0.167241	9.29898	0.0200142	0.0664229	NA
Psd3	PH and SEC7 domain-containing protein 3 OS=Mus musculus OX=10090 GN=Psd3 PE=1 SV=2	plasma membrane;other membranes;other cell component	Q2PFD7	D1Cre_H2B-D1Cre_NES	-0.328654	0.115688	9.29898	0.0187724	0.063582	NA
Osbp	Oxysterol-binding protein 1 OS=Mus musculus OX=10090 GN=Osbp PE=1 SV=3	plasma membrane;other membranes;cytosol;ER/Golgi;nucleus;other cell component	Q3B7Z2	D1Cre_H2B-D1Cre_NES	-0.341184	0.184938	9.29898	0.097087	0.229986	NA
Marchf5	E3 ubiquitin-protein ligase MARCH5 OS=Mus musculus OX=10090 GN=March5 PE=1 SV=1	other membranes;mitochondrion;ER/Golgi	Q3KNM2	D1Cre_H2B-D1Cre_NES	0.0634633	0.131105	9.29898	0.639537	0.798609	NA
Mrpl10	39S ribosomal protein L10, mitochondrial OS=Mus musculus OX=10090 GN=Mrpl10 PE=1 SV=2	mitochondrion;translational apparatus;nucleus;other cell component	Q3TBW2	D1Cre_H2B-D1Cre_NES	0.234911	0.253121	8.29898	0.379578	0.591258	NA
Ppp1r21	Protein phosphatase 1 regulatory subunit 21 OS=Mus musculus OX=10090 GN=Ppp1r21 PE=1 SV=2	other cytoplasmic organelle	Q3TDD9	D1Cre_H2B-D1Cre_NES	-0.0841428	0.0954417	9.29898	0.400199	0.611129	NA
Rogdi	Protein rogdi homolog OS=Mus musculus OX=10090 GN=Rogdi PE=1 SV=2	ER/Golgi;nucleus;other cell component	Q3TDK6	D1Cre_H2B-D1Cre_NES	0.0874274	0.297802	9.29898	0.775529	0.882115	NA
Hp1bp3	Heterochromatin protein 1-binding protein 3 OS=Mus musculus OX=10090 GN=Hp1bp3 PE=1 SV=1	nucleus;other cell component	Q3TEA8	D1Cre_H2B-D1Cre_NES	0.248581	0.111047	9.29898	0.0510528	0.137204	NA
Gmps	GMP synthase [glutamine-hydrolyzing] OS=Mus musculus OX=10090 GN=Gmps PE=1 SV=2	cytosol	Q3THK7	D1Cre_H2B-D1Cre_NES	0.385017	0.124164	9.29898	0.0122235	0.045792	NA
Mat2a	S-adenosylmethionine synthase isoform type-2 OS=Mus musculus OX=10090 GN=Mat2a PE=1 SV=2	cytosol;other cell component	Q3THS6	D1Cre_H2B-D1Cre_NES	0.407068	0.127168	9.29898	0.0103748	0.0410488	NA
H2az2	Histone H2A.V OS=Mus musculus OX=10090 GN=H2afv PE=1 SV=3	nucleus;other cell component	Q3THW5	D1Cre_H2B-D1Cre_NES	-0.166117	0.148516	9.29898	0.291409	0.496867	NA
Pde12	2',5'-phosphodiesterase 12 OS=Mus musculus OX=10090 GN=Pde12 PE=1 SV=2	mitochondrion	Q3TIU4	D1Cre_H2B-D1Cre_NES	0.224428	0.12742	6.29898	0.126308	0.278526	NA
Smarca4	Transcription activator BRG1 OS=Mus musculus OX=10090 GN=Smarca4 PE=1 SV=1	nucleus;other cell component	Q3TKT4	D1Cre_H2B-D1Cre_NES	1.5578	0.267351	7.29898	0.000553517	0.00523855	NA
NA	Trafficking protein particle complex subunit 10 OS=Mus musculus OX=10090 GN=Trappc10 PE=1 SV=2	NA	Q3TLI0	D1Cre_H2B-D1Cre_NES	-0.350237	0.248179	8.29898	0.194549	0.374701	NA
Scrn3	Secernin-3 OS=Mus musculus OX=10090 GN=Scrn3 PE=1 SV=1	NA	Q3TMH2	D1Cre_H2B-D1Cre_NES	-0.146533	0.126591	9.29898	0.27592	0.481138	NA
Ankmy2	Ankyrin repeat and MYND domain-containing protein 2 OS=Mus musculus OX=10090 GN=Ankmy2 PE=1 SV=1	other cell component	Q3TPE9	D1Cre_H2B-D1Cre_NES	-0.318195	0.147891	9.29898	0.0589291	0.153775	NA
NA	Telomere length and silencing protein 1 homolog OS=Mus musculus OX=10090 PE=1 SV=2	cytosol;nucleus	Q3TQI7	D1Cre_H2B-D1Cre_NES	0.700855	0.446354	7.29898	0.158617	0.326817	NA
Pip4p1	Type 1 phosphatidylinositol 4,5-bisphosphate 4-phosphatase OS=Mus musculus OX=10090 GN=Pip4p1 PE=1 SV=1	plasma membrane;other membranes;other cytoplasmic organelle	Q3TWL2	D1Cre_H2B-D1Cre_NES	0.0763099	0.157946	9.29898	0.64017	0.798609	NA
Psmd1	26S proteasome non-ATPase regulatory subunit 1 OS=Mus musculus OX=10090 GN=Psmd1 PE=1 SV=1	nucleus;other cell component	Q3TXS7	D1Cre_H2B-D1Cre_NES	0.13232	0.0893457	9.29898	0.171677	0.345449	NA
Slc17a7	Vesicular glutamate transporter 1 OS=Mus musculus OX=10090 GN=Slc17a7 PE=1 SV=2	other membranes;ER/Golgi;other cell component	Q3TXX4	D1Cre_H2B-D1Cre_NES	0.00890883	0.082727	9.29898	0.91653	0.959604	NA
Trappc9	Trafficking protein particle complex subunit 9 OS=Mus musculus OX=10090 GN=Trappc9 PE=1 SV=2	ER/Golgi;other cell component	Q3U0M1	D1Cre_H2B-D1Cre_NES	-0.409149	0.115388	7.29898	0.00877206	0.0362237	NA
Khsrp	Far upstream element-binding protein 2 OS=Mus musculus OX=10090 GN=Khsrp PE=1 SV=2	cytosol;nucleus;other cell component	Q3U0V1	D1Cre_H2B-D1Cre_NES	1.17468	0.145841	9.29898	1.72495e-05	0.000955853	NA
Pag1	Phosphoprotein associated with glycosphingolipid-enriched microdomains 1 OS=Mus musculus OX=10090 GN=Pag1 PE=1 SV=2	plasma membrane;other membranes	Q3U1F9	D1Cre_H2B-D1Cre_NES	-0.315762	0.151392	9.29898	0.0656588	0.169326	NA
Ddb1	DNA damage-binding protein 1 OS=Mus musculus OX=10090 GN=Ddb1 PE=1 SV=2	nucleus;other cell component	Q3U1J4	D1Cre_H2B-D1Cre_NES	0.0968375	0.141605	9.29898	0.510746	0.703248	NA
Lbr	Delta(14)-sterol reductase LBR OS=Mus musculus OX=10090 GN=Lbr PE=1 SV=2	other membranes;ER/Golgi;nucleus;other cell component	Q3U9G9	D1Cre_H2B-D1Cre_NES	-0.015876	0.13192	9.29898	0.90677	0.954088	NA
Qrich1	Glutamine-rich protein 1 OS=Mus musculus OX=10090 GN=Qrich1 PE=1 SV=1	nucleus	Q3UA37	D1Cre_H2B-D1Cre_NES	1.72057	0.236596	8.29898	7.15265e-05	0.00181384	NA
Foxk2	Forkhead box protein K2 OS=Mus musculus OX=10090 GN=Foxk2 PE=1 SV=3	mitochondrion;nucleus;other cell component	Q3UCQ1	D1Cre_H2B-D1Cre_NES	1.51169	0.202216	7.29898	0.000113596	0.0021737	NA
Puf60	Poly(U)-binding-splicing factor PUF60 OS=Mus musculus OX=10090 GN=Puf60 PE=1 SV=2	nucleus;other cell component	Q3UEB3	D1Cre_H2B-D1Cre_NES	0.832965	0.154449	9.29898	0.000390705	0.0042697	NA
Slc10a4	Sodium/bile acid cotransporter 4 OS=Mus musculus OX=10090 GN=Slc10a4 PE=2 SV=1	plasma membrane;other membranes;ER/Golgi;other cell component	Q3UEZ8	D1Cre_H2B-D1Cre_NES	0.175782	0.120417	9.29898	0.177295	0.354232	NA
Garem1	GRB2-associated and regulator of MAPK protein OS=Mus musculus OX=10090 GN=Garem1 PE=1 SV=2	NA	Q3UFT3	D1Cre_H2B-D1Cre_NES	-0.477529	0.151032	9.29898	0.0110625	0.042821	NA
Arfgef3	Brefeldin A-inhibited guanine nucleotide-exchange protein 3 OS=Mus musculus OX=10090 GN=Arfgef3 PE=1 SV=1	other membranes;ER/Golgi	Q3UGY8	D1Cre_H2B-D1Cre_NES	-0.590847	0.143374	9.29898	0.00241936	0.0139113	NA
Dip2b	Disco-interacting protein 2 homolog B OS=Mus musculus OX=10090 GN=Dip2b PE=1 SV=1	nucleus;other cell component	Q3UH60	D1Cre_H2B-D1Cre_NES	-0.294584	0.117158	9.29898	0.0322963	0.0954888	NA
Limch1	LIM and calponin homology domains-containing protein 1 OS=Mus musculus OX=10090 GN=Limch1 PE=1 SV=2	cytoskeleton;other cell component	Q3UH68	D1Cre_H2B-D1Cre_NES	-0.742633	0.08823	9.29898	1.19837e-05	0.000877919	NA
Dab2ip	Disabled homolog 2-interacting protein OS=Mus musculus OX=10090 GN=Dab2ip PE=1 SV=1	plasma membrane;other membranes;other cell component	Q3UHC7	D1Cre_H2B-D1Cre_NES	-0.286116	0.10823	9.29898	0.0260511	0.0814046	NA
Adgrb1	Adhesion G protein-coupled receptor B1 OS=Mus musculus OX=10090 GN=Adgrb1 PE=1 SV=1	non-structural extracellular;plasma membrane;other membranes;other cell component	Q3UHD1	D1Cre_H2B-D1Cre_NES	-0.53626	0.131972	9.29898	0.00264193	0.0148038	NA
Snx27	Sorting nexin-27 OS=Mus musculus OX=10090 GN=Snx27 PE=1 SV=2	plasma membrane;other membranes;cytosol;nucleus;other cytoplasmic organelle;other cell component	Q3UHD6	D1Cre_H2B-D1Cre_NES	-0.578565	0.109082	9.29898	0.000440634	0.00461151	NA
Pitpnm3	Membrane-associated phosphatidylinositol transfer protein 3 OS=Mus musculus OX=10090 GN=Pitpnm3 PE=1 SV=2	other membranes;other cell component	Q3UHE1	D1Cre_H2B-D1Cre_NES	-0.31061	0.128786	7.29898	0.0452439	0.124815	NA
Slc22a23	Solute carrier family 22 member 23 OS=Mus musculus OX=10090 GN=Slc22a23 PE=2 SV=1	other membranes	Q3UHH2	D1Cre_H2B-D1Cre_NES	-0.226623	0.217625	9.29898	0.324031	0.535003	NA
Aak1	AP2-associated protein kinase 1 OS=Mus musculus OX=10090 GN=Aak1 PE=1 SV=2	plasma membrane;other membranes;other cell component	Q3UHJ0	D1Cre_H2B-D1Cre_NES	-0.174573	0.188388	9.29898	0.377523	0.588912	NA
Slc2a13	Proton myo-inositol cotransporter OS=Mus musculus OX=10090 GN=Slc2a13 PE=1 SV=2	plasma membrane;other membranes;other cell component	Q3UHK1	D1Cre_H2B-D1Cre_NES	0.0136381	0.12167	9.29898	0.913134	0.957169	NA
Camkv	CaM kinase-like vesicle-associated protein OS=Mus musculus OX=10090 GN=Camkv PE=1 SV=2	plasma membrane;other membranes;other cell component	Q3UHL1	D1Cre_H2B-D1Cre_NES	-0.285936	0.0940333	9.29898	0.0134921	0.0493622	NA
Mtcl1	Microtubule cross-linking factor 1 OS=Mus musculus OX=10090 GN=Mtcl1 PE=1 SV=1	non-structural extracellular;plasma membrane;other membranes;cytoskeleton;other cell component	Q3UHU5	D1Cre_H2B-D1Cre_NES	-0.312752	0.0865738	9.29898	0.00534258	0.0246332	NA
Pdap1	28 kDa heat- and acid-stable phosphoprotein OS=Mus musculus OX=10090 GN=Pdap1 PE=1 SV=1	non-structural extracellular;plasma membrane;other membranes;cytosol	Q3UHX2	D1Cre_H2B-D1Cre_NES	-0.478495	0.245034	9.29898	0.0815648	0.201166	NA
Ndufb6	NADH dehydrogenase [ubiquinone] 1 beta subcomplex subunit 6 OS=Mus musculus OX=10090 GN=Ndufb6 PE=1 SV=3	other membranes;mitochondrion;nucleus	Q3UIU2	D1Cre_H2B-D1Cre_NES	0.0939997	0.148438	9.29898	0.541824	0.727591	NA
Edc4	Enhancer of mRNA-decapping protein 4 OS=Mus musculus OX=10090 GN=Edc4 PE=1 SV=2	nucleus;other cell component	Q3UJB9	D1Cre_H2B-D1Cre_NES	-0.173809	0.142581	9.29898	0.252858	0.450442	NA
Usp19	Ubiquitin carboxyl-terminal hydrolase 19 OS=Mus musculus OX=10090 GN=Usp19 PE=1 SV=1	other membranes;cytosol;ER/Golgi	Q3UJD6	D1Cre_H2B-D1Cre_NES	0.04626	0.313054	8.29898	0.886052	0.945313	NA
Rmdn3	Regulator of microtubule dynamics protein 3 OS=Mus musculus OX=10090 GN=Rmdn3 PE=1 SV=2	non-structural extracellular;other membranes;cytoskeleton;mitochondrion;nucleus;other cell component	Q3UJU9	D1Cre_H2B-D1Cre_NES	-0.25727	0.132462	9.29898	0.0829725	0.204129	NA
Arglu1	Arginine and glutamate-rich protein 1 OS=Mus musculus OX=10090 GN=Arglu1 PE=1 SV=2	cytosol;mitochondrion;nucleus	Q3UL36	D1Cre_H2B-D1Cre_NES	0.119028	0.156192	9.29898	0.464911	0.663939	NA
Mccc2	Methylcrotonoyl-CoA carboxylase beta chain, mitochondrial OS=Mus musculus OX=10090 GN=Mccc2 PE=1 SV=1	mitochondrion;other cell component	Q3ULD5	D1Cre_H2B-D1Cre_NES	0.263398	0.187755	9.29898	0.193147	0.374554	NA
Gpd1l	Glycerol-3-phosphate dehydrogenase 1-like protein OS=Mus musculus OX=10090 GN=Gpd1l PE=1 SV=2	plasma membrane;other membranes;cytosol;other cell component	Q3ULJ0	D1Cre_H2B-D1Cre_NES	-0.15584	0.171249	5.29898	0.402308	0.612126	NA
Ppp1r7	Protein phosphatase 1 regulatory subunit 7 OS=Mus musculus OX=10090 GN=Ppp1r7 PE=1 SV=2	nucleus;other cell component	Q3UM45	D1Cre_H2B-D1Cre_NES	-0.0893807	0.0983407	9.29898	0.386359	0.596886	NA
Smcr8	Guanine nucleotide exchange protein SMCR8 OS=Mus musculus OX=10090 GN=Smcr8 PE=1 SV=2	nucleus;other cell component	Q3UMB5	D1Cre_H2B-D1Cre_NES	-0.230555	0.136922	9.29898	0.125413	0.277063	NA
Mcu	Calcium uniporter protein, mitochondrial OS=Mus musculus OX=10090 GN=Mcu PE=1 SV=2	other membranes;mitochondrion	Q3UMR5	D1Cre_H2B-D1Cre_NES	0.153125	0.146906	9.29898	0.323596	0.535003	NA
Lclat1	Lysocardiolipin acyltransferase 1 OS=Mus musculus OX=10090 GN=Lclat1 PE=1 SV=2	other membranes;cytosol;ER/Golgi;other cell component	Q3UN02	D1Cre_H2B-D1Cre_NES	0.14801	0.179239	9.29898	0.429612	0.634158	NA
Sec31a	Protein transport protein Sec31A OS=Mus musculus OX=10090 GN=Sec31a PE=1 SV=2	other membranes;cytosol;ER/Golgi;other cytoplasmic organelle;other cell component	Q3UPL0	D1Cre_H2B-D1Cre_NES	-0.678348	0.0907254	9.29898	3.16641e-05	0.0010988	NA
Iqgap2	Ras GTPase-activating-like protein IQGAP2 OS=Mus musculus OX=10090 GN=Iqgap2 PE=1 SV=2	cytoskeleton;other cell component	Q3UQ44	D1Cre_H2B-D1Cre_NES	-0.925771	0.17245	9.29898	0.000403956	0.00434252	NA
Slmap	Sarcolemmal membrane-associated protein OS=Mus musculus OX=10090 GN=Slmap PE=1 SV=2	non-structural extracellular;plasma membrane;other membranes;cytoskeleton	Q3URD3	D1Cre_H2B-D1Cre_NES	-0.67617	0.151781	9.29898	0.00146583	0.00986194	NA
Plcl1	Inactive phospholipase C-like protein 1 OS=Mus musculus OX=10090 GN=Plcl1 PE=1 SV=3	plasma membrane;other membranes;other cell component	Q3USB7	D1Cre_H2B-D1Cre_NES	0.171439	0.12401	9.29898	0.199129	0.380926	NA
Arhgef9	Rho guanine nucleotide exchange factor 9 OS=Mus musculus OX=10090 GN=Arhgef9 PE=1 SV=1	plasma membrane;other membranes;cytosol;other cell component	Q3UTH8	D1Cre_H2B-D1Cre_NES	-0.370154	0.134019	9.29898	0.0213986	0.0706619	NA
Tbc1d24	TBC1 domain family member 24 OS=Mus musculus OX=10090 GN=Tbc1d24 PE=1 SV=2	plasma membrane;other membranes;other cell component	Q3UUG6	D1Cre_H2B-D1Cre_NES	0.0345121	0.0853591	9.29898	0.695122	0.827785	NA
Them4	Acyl-coenzyme A thioesterase THEM4 OS=Mus musculus OX=10090 GN=Them4 PE=1 SV=1	plasma membrane;other membranes;cytosol;mitochondrion	Q3UUI3	D1Cre_H2B-D1Cre_NES	0.281492	0.250156	9.29898	0.28868	0.493525	NA
Vps51	Vacuolar protein sorting-associated protein 51 homolog OS=Mus musculus OX=10090 GN=Vps51 PE=1 SV=2	other membranes;cytosol;ER/Golgi;nucleus;other cytoplasmic organelle;other cell component	Q3UVL4	D1Cre_H2B-D1Cre_NES	-0.436267	0.197814	6.29898	0.0674604	0.17307	NA
Grm5	Metabotropic glutamate receptor 5 OS=Mus musculus OX=10090 GN=Grm5 PE=1 SV=2	plasma membrane;other membranes;other cell component	Q3UVX5	D1Cre_H2B-D1Cre_NES	-0.725018	0.0902022	9.29898	1.75495e-05	0.000955853	NA
Elmod1	ELMO domain-containing protein 1 OS=Mus musculus OX=10090 GN=Elmod1 PE=1 SV=2	NA	Q3V1U8	D1Cre_H2B-D1Cre_NES	0.0482159	0.109233	9.29898	0.669006	0.811203	NA
Mthfd1l	Monofunctional C1-tetrahydrofolate synthase, mitochondrial OS=Mus musculus OX=10090 GN=Mthfd1l PE=1 SV=2	cytosol;mitochondrion	Q3V3R1	D1Cre_H2B-D1Cre_NES	0.29316	0.111264	9.29898	0.0264344	0.0821516	NA
Snx25	Sorting nexin-25 OS=Mus musculus OX=10090 GN=Snx25 PE=1 SV=3	other membranes;other cytoplasmic organelle;other cell component	Q3ZT31	D1Cre_H2B-D1Cre_NES	-0.597572	0.145705	9.29898	0.00249347	0.0142135	NA
Unc13a	Protein unc-13 homolog A OS=Mus musculus OX=10090 GN=Unc13a PE=1 SV=3	plasma membrane;other membranes;ER/Golgi;other cell component	Q4KUS2	D1Cre_H2B-D1Cre_NES	-0.476513	0.15552	5.29898	0.0259395	0.081184	NA
Trp53i11	Tumor protein p53-inducible protein 11 OS=Mus musculus OX=10090 GN=Trp53i11 PE=1 SV=1	other membranes	Q4QQM4	D1Cre_H2B-D1Cre_NES	0.0101141	0.106598	9.29898	0.926422	0.966489	NA
Pds5b	Sister chromatid cohesion protein PDS5 homolog B OS=Mus musculus OX=10090 GN=Pds5b PE=1 SV=1	nucleus;other cell component	Q4VA53	D1Cre_H2B-D1Cre_NES	0.361835	0.191225	9.29898	0.0899641	0.216747	NA
Cdv3	Protein CDV3 OS=Mus musculus OX=10090 GN=Cdv3 PE=1 SV=2	plasma membrane;other membranes;cytosol;other cell component	Q4VAA2	D1Cre_H2B-D1Cre_NES	#NAME?	NA	NA	NA	NA	oneConditionMissing
Ddx17	Probable ATP-dependent RNA helicase DDX17 OS=Mus musculus OX=10090 GN=Ddx17 PE=1 SV=1	cytosol;nucleus;other cell component	Q501J6	D1Cre_H2B-D1Cre_NES	1.00049	0.142792	9.29898	5.33066e-05	0.00150629	NA
Ankrd28	Serine/threonine-protein phosphatase 6 regulatory ankyrin repeat subunit A OS=Mus musculus OX=10090 GN=Ankrd28 PE=1 SV=1	nucleus	Q505D1	D1Cre_H2B-D1Cre_NES	-0.411271	0.150627	8.29898	0.0249708	0.0786499	NA
Lrrc47	Leucine-rich repeat-containing protein 47 OS=Mus musculus OX=10090 GN=Lrrc47 PE=1 SV=1	NA	Q505F5	D1Cre_H2B-D1Cre_NES	-0.0275393	0.11798	9.29898	0.82049	0.904913	NA
Srrm1	Serine/arginine repetitive matrix protein 1 OS=Mus musculus OX=10090 GN=Srrm1 PE=1 SV=2	nucleus	Q52KI8	D1Cre_H2B-D1Cre_NES	0.34254	0.0997804	9.29898	0.00712192	0.0309608	NA
Ddx46	Probable ATP-dependent RNA helicase DDX46 OS=Mus musculus OX=10090 GN=Ddx46 PE=1 SV=2	other membranes;nucleus	Q569Z5	D1Cre_H2B-D1Cre_NES	0.845293	0.11045	9.29898	2.62119e-05	0.0010581	NA
Thrap3	Thyroid hormone receptor-associated protein 3 OS=Mus musculus OX=10090 GN=Thrap3 PE=1 SV=1	nucleus	Q569Z6	D1Cre_H2B-D1Cre_NES	1.15978	0.165093	8.29898	9.19027e-05	0.00201982	NA
Tab3	TGF-beta-activated kinase 1 and MAP3K7-binding protein 3 OS=Mus musculus OX=10090 GN=Tab3 PE=1 SV=2	NA	Q571K4	D1Cre_H2B-D1Cre_NES	-0.40834	0.127405	9.29898	0.0103068	0.0410199	NA
Spag9	C-Jun-amino-terminal kinase-interacting protein 4 OS=Mus musculus OX=10090 GN=Spag9 PE=1 SV=2	other membranes;cytosol;cytoskeleton;other cytoplasmic organelle;other cell component	Q58A65	D1Cre_H2B-D1Cre_NES	-0.928892	0.141784	9.29898	9.04215e-05	0.00200959	NA
Ndufaf2	NADH dehydrogenase [ubiquinone] 1 alpha subcomplex assembly factor 2 OS=Mus musculus OX=10090 GN=Ndufaf2 PE=1 SV=1	other membranes;mitochondrion	Q59J78	D1Cre_H2B-D1Cre_NES	0.182743	0.13127	9.29898	0.196282	0.376937	NA
Stxbp5l	Syntaxin-binding protein 5-like OS=Mus musculus OX=10090 GN=Stxbp5l PE=1 SV=1	plasma membrane;other membranes;other cell component	Q5DQR4	D1Cre_H2B-D1Cre_NES	-0.150591	0.102468	9.29898	0.174663	0.350065	NA
Rnf20	E3 ubiquitin-protein ligase BRE1A OS=Mus musculus OX=10090 GN=Rnf20 PE=1 SV=2	nucleus;other cell component	Q5DTM8	D1Cre_H2B-D1Cre_NES	1.48001	0.186402	9.29898	1.94081e-05	0.000955853	NA
Psd	PH and SEC7 domain-containing protein 1 OS=Mus musculus OX=10090 GN=Psd PE=1 SV=2	plasma membrane;other membranes;other cytoplasmic organelle;other cell component	Q5DTT2	D1Cre_H2B-D1Cre_NES	-0.711827	0.20972	9.29898	0.0075813	0.0326706	NA
Jcad	Junctional protein associated with coronary artery disease OS=Mus musculus OX=10090 GN=Jcad PE=1 SV=2	plasma membrane;other membranes;other cell component	Q5DTX6	D1Cre_H2B-D1Cre_NES	-0.552521	0.0895121	9.29898	0.000143127	0.00236933	NA
Kctd16	BTB/POZ domain-containing protein KCTD16 OS=Mus musculus OX=10090 GN=Kctd16 PE=1 SV=2	plasma membrane;other membranes;other cell component	Q5DTY9	D1Cre_H2B-D1Cre_NES	-0.237608	0.0799439	9.29898	0.0151076	0.0539401	NA
Myo16	Unconventional myosin-XVI OS=Mus musculus OX=10090 GN=Myo16 PE=1 SV=2	plasma membrane;other membranes;cytosol;cytoskeleton;nucleus;other cell component	Q5DU14	D1Cre_H2B-D1Cre_NES	-0.317925	0.189497	9.29898	0.126625	0.278914	NA
Iqsec2	IQ motif and SEC7 domain-containing protein 2 OS=Mus musculus OX=10090 GN=Iqsec2 PE=1 SV=3	plasma membrane;other membranes;other cell component	Q5DU25	D1Cre_H2B-D1Cre_NES	-0.485874	0.0844463	9.29898	0.000243042	0.00320492	NA
Taok1	Serine/threonine-protein kinase TAO1 OS=Mus musculus OX=10090 GN=Taok1 PE=1 SV=1	cytoskeleton;other cell component	Q5F2E8	D1Cre_H2B-D1Cre_NES	-0.139991	0.119749	9.29898	0.271483	0.477328	NA
Arhgap1	Rho GTPase-activating protein 1 OS=Mus musculus OX=10090 GN=Arhgap1 PE=1 SV=1	plasma membrane;other membranes;other cytoplasmic organelle;other cell component	Q5FWK3	D1Cre_H2B-D1Cre_NES	-0.030479	0.119704	9.29898	0.804559	0.896573	NA
Xkr4	XK-related protein 4 OS=Mus musculus OX=10090 GN=Xkr4 PE=1 SV=1	plasma membrane;other membranes	Q5GH67	D1Cre_H2B-D1Cre_NES	0.035791	0.120685	9.29898	0.773315	0.881116	NA
Vps13a	Vacuolar protein sorting-associated protein 13A OS=Mus musculus OX=10090 GN=Vps13a PE=1 SV=1	other membranes;cytoskeleton;mitochondrion;ER/Golgi;other cytoplasmic organelle;other cell component	Q5H8C4	D1Cre_H2B-D1Cre_NES	-0.318562	0.0993757	9.29898	0.010297	0.0410199	NA
Cnrip1	CB1 cannabinoid receptor-interacting protein 1 OS=Mus musculus OX=10090 GN=Cnrip1 PE=1 SV=1	plasma membrane;other membranes;other cell component	Q5M8N0	D1Cre_H2B-D1Cre_NES	0.0501316	0.103508	9.29898	0.639359	0.798609	NA
Mrs2	Magnesium transporter MRS2 homolog, mitochondrial OS=Mus musculus OX=10090 GN=Mrs2 PE=2 SV=2	other membranes;mitochondrion	Q5NCE8	D1Cre_H2B-D1Cre_NES	0.014708	0.120258	9.29898	0.905261	0.953972	NA
Diras2	GTP-binding protein Di-Ras2 OS=Mus musculus OX=10090 GN=Diras2 PE=1 SV=1	plasma membrane;other membranes	Q5PR73	D1Cre_H2B-D1Cre_NES	0.0315412	0.132884	8.29898	0.818133	0.904913	NA
Osbp2	Oxysterol-binding protein 2 OS=Mus musculus OX=10090 GN=Osbp2 PE=1 SV=1	plasma membrane;other membranes;cytosol;ER/Golgi;other cell component	Q5QNQ6	D1Cre_H2B-D1Cre_NES	-0.738529	0.18443	9.29898	0.00289278	0.0158502	NA
Brsk1	Serine/threonine-protein kinase BRSK1 OS=Mus musculus OX=10090 GN=Brsk1 PE=1 SV=1	cytoskeleton;ER/Golgi;nucleus;other cell component	Q5RJI5	D1Cre_H2B-D1Cre_NES	-0.0957345	0.143832	9.29898	0.521834	0.712345	NA
Lrrk2	Leucine-rich repeat serine/threonine-protein kinase 2 OS=Mus musculus OX=10090 GN=Lrrk2 PE=1 SV=2	plasma membrane;other membranes;cytosol;mitochondrion;ER/Golgi;nucleus;other cytoplasmic organelle;other cell component	Q5S006	D1Cre_H2B-D1Cre_NES	-0.606021	0.12647	9.29898	0.000898559	0.00708321	NA
Ccdc88a	Girdin OS=Mus musculus OX=10090 GN=Ccdc88a PE=1 SV=2	plasma membrane;other membranes;cytosol;cytoskeleton;ER/Golgi;other cell component	Q5SNZ0	D1Cre_H2B-D1Cre_NES	-0.19233	0.29962	8.29898	0.538254	0.724263	NA
Cyfip2	Cytoplasmic FMR1-interacting protein 2 OS=Mus musculus OX=10090 GN=Cyfip2 PE=1 SV=2	nucleus;other cell component	Q5SQX6	D1Cre_H2B-D1Cre_NES	-0.413996	0.114754	9.29898	0.00538422	0.0247674	NA
Tom1l2	TOM1-like protein 2 OS=Mus musculus OX=10090 GN=Tom1l2 PE=1 SV=1	other membranes;other cytoplasmic organelle	Q5SRX1	D1Cre_H2B-D1Cre_NES	-0.785921	0.160829	9.29898	0.000785197	0.00655803	NA
Zzef1	Zinc finger ZZ-type and EF-hand domain-containing protein 1 OS=Mus musculus OX=10090 GN=Zzef1 PE=1 SV=2	NA	Q5SSH7	D1Cre_H2B-D1Cre_NES	-0.292508	0.0962072	9.29898	0.013501	0.0493622	NA
Abr	Active breakpoint cluster region-related protein OS=Mus musculus OX=10090 GN=Abr PE=1 SV=1	plasma membrane;other membranes;cytosol;other cell component	Q5SSL4	D1Cre_H2B-D1Cre_NES	-0.264477	0.0922675	9.29898	0.0179945	0.0615798	NA
Coil	Coilin OS=Mus musculus OX=10090 GN=Coil PE=1 SV=1	nucleus	Q5SU73	D1Cre_H2B-D1Cre_NES	0.609128	0.0867713	9.29898	5.25102e-05	0.00150529	NA
Luc7l3	Luc7-like protein 3 OS=Mus musculus OX=10090 GN=Luc7l3 PE=1 SV=1	nucleus	Q5SUF2	D1Cre_H2B-D1Cre_NES	Inf	NA	NA	NA	NA	oneConditionMissing
Pfas	Phosphoribosylformylglycinamidine synthase OS=Mus musculus OX=10090 GN=Pfas PE=1 SV=1	other cell component	Q5SUR0	D1Cre_H2B-D1Cre_NES	0.836217	0.207277	9.29898	0.00276268	0.0152772	NA
Rap1gap2	Rap1 GTPase-activating protein 2 OS=Mus musculus OX=10090 GN=Rap1gap2 PE=1 SV=1	plasma membrane;other membranes;cytosol;cytoskeleton;nucleus;other cell component	Q5SVL6	D1Cre_H2B-D1Cre_NES	-0.259863	0.190377	9.29898	0.204368	0.386832	NA
Cluh	Clustered mitochondria protein homolog OS=Mus musculus OX=10090 GN=Cluh PE=1 SV=2	other cell component	Q5SW19	D1Cre_H2B-D1Cre_NES	-0.410839	0.130451	8.29898	0.0129953	0.0479098	NA
Nacad	NAC-alpha domain-containing protein 1 OS=Mus musculus OX=10090 GN=Nacad PE=1 SV=1	translational apparatus;nucleus;other cell component	Q5SWP3	D1Cre_H2B-D1Cre_NES	-0.112562	0.110091	9.29898	0.332431	0.54298	NA
Myo1d	Unconventional myosin-Id OS=Mus musculus OX=10090 GN=Myo1d PE=1 SV=1	plasma membrane;other membranes;cytosol;cytoskeleton;ER/Golgi;other cytoplasmic organelle;other cell component	Q5SYD0	D1Cre_H2B-D1Cre_NES	-0.0321354	0.101425	9.29898	0.758363	0.871105	NA
Rabl6	Rab-like protein 6 OS=Mus musculus OX=10090 GN=Rabl6 PE=1 SV=2	cytosol;cytoskeleton;nucleus;other cell component	Q5U3K5	D1Cre_H2B-D1Cre_NES	-0.0275084	0.0973293	9.29898	0.783649	0.886761	NA
Dnajc11	DnaJ homolog subfamily C member 11 OS=Mus musculus OX=10090 GN=Dnajc11 PE=1 SV=2	other membranes;mitochondrion	Q5U458	D1Cre_H2B-D1Cre_NES	-0.0375547	0.110421	9.29898	0.741335	0.861046	NA
Scaf1	Splicing factor, arginine/serine-rich 19 OS=Mus musculus OX=10090 GN=Scaf1 PE=1 SV=1	nucleus	Q5U4C3	D1Cre_H2B-D1Cre_NES	0.300086	0.144861	9.29898	0.0672021	0.172774	NA
Thoc6	THO complex subunit 6 homolog OS=Mus musculus OX=10090 GN=Thoc6 PE=1 SV=1	nucleus;other cell component	Q5U4D9	D1Cre_H2B-D1Cre_NES	1.34125	0.332251	7.29898	0.00453963	0.0218477	NA
Fam169a	Soluble lamin-associated protein of 75 kDa OS=Mus musculus OX=10090 GN=Fam169a PE=1 SV=3	other membranes;nucleus	Q5XG69	D1Cre_H2B-D1Cre_NES	0.822602	0.236552	9.29898	0.00662972	0.0292957	NA
Lmtk3	Serine/threonine-protein kinase LMTK3 OS=Mus musculus OX=10090 GN=Lmtk3 PE=1 SV=1	other membranes;ER/Golgi;other cell component	Q5XJV6	D1Cre_H2B-D1Cre_NES	-0.356789	0.140545	9.29898	0.0310225	0.0924619	NA
Arcn1	Coatomer subunit delta OS=Mus musculus OX=10090 GN=Arcn1 PE=1 SV=2	other membranes;cytosol;ER/Golgi	Q5XJY5	D1Cre_H2B-D1Cre_NES	-0.0173761	0.115427	9.29898	0.883555	0.944688	NA
Sin3a	Paired amphipathic helix protein Sin3a OS=Mus musculus OX=10090 GN=Sin3a PE=1 SV=3	nucleus;other cell component	Q60520	D1Cre_H2B-D1Cre_NES	1.40676	0.225817	9.29898	0.000133406	0.00225536	NA
Kif1b	Kinesin-like protein KIF1B OS=Mus musculus OX=10090 GN=Kif1b PE=1 SV=2	other membranes;cytoskeleton;mitochondrion;ER/Golgi;other cell component	Q60575	D1Cre_H2B-D1Cre_NES	-0.497425	0.172558	7.29898	0.0225188	0.0732601	NA
Ogdh	2-oxoglutarate dehydrogenase, mitochondrial OS=Mus musculus OX=10090 GN=Ogdh PE=1 SV=3	other membranes;mitochondrion;nucleus;other cell component	Q60597	D1Cre_H2B-D1Cre_NES	0.17098	0.129846	9.29898	0.219438	0.408324	NA
Cttn	Src substrate cortactin OS=Mus musculus OX=10090 GN=Cttn PE=1 SV=2	plasma membrane;other membranes;cytosol;cytoskeleton;ER/Golgi;other cell component	Q60598	D1Cre_H2B-D1Cre_NES	-0.883086	0.173294	9.29898	0.000585902	0.00549248	NA
Myl6	Myosin light polypeptide 6 OS=Mus musculus OX=10090 GN=Myl6 PE=1 SV=3	cytoskeleton;other cell component	Q60605	D1Cre_H2B-D1Cre_NES	-0.0396064	0.338764	7.29898	0.91008	0.955488	NA
Adora2a	Adenosine receptor A2a OS=Mus musculus OX=10090 GN=Adora2a PE=1 SV=3	plasma membrane;other membranes;cytoskeleton;other cell component	Q60613	D1Cre_H2B-D1Cre_NES	0.0669807	0.14794	8.29898	0.662327	0.810193	NA
Icam5	Intercellular adhesion molecule 5 OS=Mus musculus OX=10090 GN=Icam5 PE=1 SV=2	plasma membrane;other membranes	Q60625	D1Cre_H2B-D1Cre_NES	-0.0883943	0.143206	9.29898	0.551881	0.737582	NA
Grb2	Growth factor receptor-bound protein 2 OS=Mus musculus OX=10090 GN=Grb2 PE=1 SV=1	plasma membrane;other membranes;cytosol;ER/Golgi;nucleus;other cytoplasmic organelle;other cell component	Q60631	D1Cre_H2B-D1Cre_NES	-0.214763	0.10558	9.29898	0.071443	0.181172	NA
Flot2	Flotillin-2 OS=Mus musculus OX=10090 GN=Flot2 PE=1 SV=2	plasma membrane;other membranes;other cytoplasmic organelle;other cell component	Q60634	D1Cre_H2B-D1Cre_NES	-0.287224	0.439311	9.29898	0.529071	0.717971	NA
Hnrnpd	Heterogeneous nuclear ribonucleoprotein D0 OS=Mus musculus OX=10090 GN=Hnrnpd PE=1 SV=2	cytosol;nucleus;other cell component	Q60668	D1Cre_H2B-D1Cre_NES	0.86896	0.106063	9.29898	1.49891e-05	0.000955853	NA
Ppp5c	Serine/threonine-protein phosphatase 5 OS=Mus musculus OX=10090 GN=Ppp5c PE=1 SV=3	plasma membrane;other membranes;cytosol;nucleus;other cell component	Q60676	D1Cre_H2B-D1Cre_NES	-0.221507	0.179	9.29898	0.246247	0.442079	NA
Psmb6	Proteasome subunit beta type-6 OS=Mus musculus OX=10090 GN=Psmb6 PE=1 SV=3	cytosol;nucleus;other cell component	Q60692	D1Cre_H2B-D1Cre_NES	0.027129	0.146775	9.29898	0.857328	0.926664	NA
Csnk2a1	Casein kinase II subunit alpha OS=Mus musculus OX=10090 GN=Csnk2a1 PE=1 SV=2	plasma membrane;other membranes;cytosol;nucleus;other cell component	Q60737	D1Cre_H2B-D1Cre_NES	0.079518	0.18678	9.29898	0.679988	0.818634	NA
Slc30a1	Zinc transporter 1 OS=Mus musculus OX=10090 GN=Slc30a1 PE=1 SV=1	plasma membrane;other membranes;ER/Golgi;nucleus;other cell component	Q60738	D1Cre_H2B-D1Cre_NES	-0.0521531	0.0988897	9.29898	0.610275	0.776286	NA
Khdrbs1	KH domain-containing, RNA-binding, signal transduction-associated protein 1 OS=Mus musculus OX=10090 GN=Khdrbs1 PE=1 SV=2	plasma membrane;other membranes;nucleus;other cell component	Q60749	D1Cre_H2B-D1Cre_NES	0.693765	0.147045	9.29898	0.000998798	0.00759855	NA
Cldn11	Claudin-11 OS=Mus musculus OX=10090 GN=Cldn11 PE=1 SV=1	plasma membrane;other membranes;cytoskeleton;other cell component	Q60771	D1Cre_H2B-D1Cre_NES	-0.0392101	0.100894	9.29898	0.706301	0.83683	NA
Gas7	Growth arrest-specific protein 7 OS=Mus musculus OX=10090 GN=Gas7 PE=1 SV=1	plasma membrane;other membranes;cytoskeleton;other cell component	Q60780	D1Cre_H2B-D1Cre_NES	-0.19864	0.0945109	9.29898	0.063953	0.165142	NA
Ppp1r1b	Protein phosphatase 1 regulatory subunit 1B OS=Mus musculus OX=10090 GN=Ppp1r1b PE=1 SV=2	nucleus;other cell component	Q60829	D1Cre_H2B-D1Cre_NES	-0.147398	0.181574	9.29898	0.437204	0.63904	NA
Stip1	Stress-induced-phosphoprotein 1 OS=Mus musculus OX=10090 GN=Stip1 PE=1 SV=1	cytosol;nucleus;other cell component	Q60864	D1Cre_H2B-D1Cre_NES	-0.322474	0.127266	9.29898	0.0312683	0.092866	NA
Caprin1	Caprin-1 OS=Mus musculus OX=10090 GN=Caprin1 PE=1 SV=2	cytosol;other cell component	Q60865	D1Cre_H2B-D1Cre_NES	-0.68075	0.0919958	9.29898	3.44306e-05	0.0011742	NA
Reep5	Receptor expression-enhancing protein 5 OS=Mus musculus OX=10090 GN=Reep5 PE=1 SV=1	other membranes;ER/Golgi	Q60870	D1Cre_H2B-D1Cre_NES	-0.0653783	0.0957212	9.29898	0.511259	0.703248	NA
Arhgef2	Rho guanine nucleotide exchange factor 2 OS=Mus musculus OX=10090 GN=Arhgef2 PE=1 SV=4	plasma membrane;other membranes;cytoskeleton;ER/Golgi;other cell component	Q60875	D1Cre_H2B-D1Cre_NES	-0.330876	0.153262	9.29898	0.0582209	0.152376	NA
Eps15l1	Epidermal growth factor receptor substrate 15-like 1 OS=Mus musculus OX=10090 GN=Eps15l1 PE=1 SV=3	plasma membrane;other membranes;nucleus	Q60902	D1Cre_H2B-D1Cre_NES	-0.719404	0.128154	9.29898	0.000291646	0.00365111	NA
Vdac2	Voltage-dependent anion-selective channel protein 2 OS=Mus musculus OX=10090 GN=Vdac2 PE=1 SV=2	other membranes;mitochondrion;ER/Golgi;other cell component	Q60930	D1Cre_H2B-D1Cre_NES	-0.0433195	0.0906709	9.29898	0.643848	0.800396	NA
Vdac3	Voltage-dependent anion-selective channel protein 3 OS=Mus musculus OX=10090 GN=Vdac3 PE=1 SV=1	other membranes;mitochondrion;ER/Golgi	Q60931	D1Cre_H2B-D1Cre_NES	-0.213198	0.150462	9.29898	0.189116	0.371414	NA
Kpna1	Importin subunit alpha-5 OS=Mus musculus OX=10090 GN=Kpna1 PE=1 SV=2	cytosol;nucleus;other cell component	Q60960	D1Cre_H2B-D1Cre_NES	-0.0674012	0.107246	9.29898	0.544819	0.730117	NA
Papss1	Bifunctional 3'-phosphoadenosine 5'-phosphosulfate synthase 1 OS=Mus musculus OX=10090 GN=Papss1 PE=1 SV=1	other cell component	Q60967	D1Cre_H2B-D1Cre_NES	0.487914	0.107807	9.29898	0.00132058	0.00923921	NA
Rbbp4	Histone-binding protein RBBP4 OS=Mus musculus OX=10090 GN=Rbbp4 PE=1 SV=5	cytosol;nucleus;other cell component	Q60972	D1Cre_H2B-D1Cre_NES	1.08657	0.171524	9.29898	0.00011732	0.0021737	NA
Ncor1	Nuclear receptor corepressor 1 OS=Mus musculus OX=10090 GN=Ncor1 PE=1 SV=1	cytosol;cytoskeleton;nucleus;other cell component	Q60974	D1Cre_H2B-D1Cre_NES	0.375567	0.161568	9.29898	0.0442773	0.123179	NA
Asns	Asparagine synthetase [glutamine-hydrolyzing] OS=Mus musculus OX=10090 GN=Asns PE=1 SV=3	cytosol	Q61024	D1Cre_H2B-D1Cre_NES	-0.472184	0.162089	8.29898	0.0187481	0.063582	NA
Ncoa2	Nuclear receptor coactivator 2 OS=Mus musculus OX=10090 GN=Ncoa2 PE=1 SV=3	cytoskeleton;ER/Golgi;nucleus;other cell component	Q61026	D1Cre_H2B-D1Cre_NES	0.464764	0.10541	9.29898	0.00156863	0.0103771	NA
Tmpo	Lamina-associated polypeptide 2, isoforms beta/delta/epsilon/gamma OS=Mus musculus OX=10090 GN=Tmpo PE=1 SV=4	other membranes;nucleus;other cell component	Q61029	D1Cre_H2B-D1Cre_NES	0.611866	0.161377	9.29898	0.0040271	0.019914	NA
Tsc2	Tuberin OS=Mus musculus OX=10090 GN=Tsc2 PE=1 SV=1	plasma membrane;other membranes;cytosol;cytoskeleton;nucleus;other cytoplasmic organelle;other cell component	Q61037	D1Cre_H2B-D1Cre_NES	-0.294685	0.114595	9.29898	0.0293687	0.0890866	NA
Nin	Ninein OS=Mus musculus OX=10090 GN=Nin PE=1 SV=4	plasma membrane;other membranes;cytosol;cytoskeleton;nucleus;other cell component	Q61043	D1Cre_H2B-D1Cre_NES	0.161728	0.119402	9.29898	0.207577	0.391035	NA
Cdc37	Hsp90 co-chaperone Cdc37 OS=Mus musculus OX=10090 GN=Cdc37 PE=1 SV=1	plasma membrane;other membranes;cytosol;other cell component	Q61081	D1Cre_H2B-D1Cre_NES	-0.102053	0.113558	9.29898	0.391497	0.602163	NA
Abcb7	ATP-binding cassette sub-family B member 7, mitochondrial OS=Mus musculus OX=10090 GN=Abcb7 PE=1 SV=3	other membranes	Q61102	D1Cre_H2B-D1Cre_NES	0.0899889	0.0871753	9.29898	0.328043	0.538928	NA
Prpf4b	Serine/threonine-protein kinase PRP4 homolog OS=Mus musculus OX=10090 GN=Prpf4b PE=1 SV=3	nucleus;other cell component	Q61136	D1Cre_H2B-D1Cre_NES	0.0955546	0.0943701	9.29898	0.336895	0.54737	NA
Astn1	Astrotactin-1 OS=Mus musculus OX=10090 GN=Astn1 PE=1 SV=4	plasma membrane;other membranes;other cytoplasmic organelle;other cell component	Q61137	D1Cre_H2B-D1Cre_NES	0.0188486	0.123151	8.29898	0.882013	0.94406	NA
Slc9a1	Sodium/hydrogen exchanger 1 OS=Mus musculus OX=10090 GN=Slc9a1 PE=1 SV=1	plasma membrane;other membranes;mitochondrion;ER/Golgi;nucleus;other cell component	Q61165	D1Cre_H2B-D1Cre_NES	0.0371503	0.15822	9.29898	0.819452	0.904913	NA
Mapre1	Microtubule-associated protein RP/EB family member 1 OS=Mus musculus OX=10090 GN=Mapre1 PE=1 SV=3	plasma membrane;other membranes;cytoskeleton;ER/Golgi;other cell component	Q61166	D1Cre_H2B-D1Cre_NES	-0.180544	0.174113	9.29898	0.325977	0.537319	NA
Prdx2	Peroxiredoxin-2 OS=Mus musculus OX=10090 GN=Prdx2 PE=1 SV=3	cytosol	Q61171	D1Cre_H2B-D1Cre_NES	-0.131278	0.141626	9.29898	0.377391	0.588912	NA
Papola	Poly(A) polymerase alpha OS=Mus musculus OX=10090 GN=Papola PE=1 SV=4	nucleus	Q61183	D1Cre_H2B-D1Cre_NES	0.826221	0.316569	9.29898	0.0275515	0.0850184	NA
Tsg101	Tumor susceptibility gene 101 protein OS=Mus musculus OX=10090 GN=Tsg101 PE=1 SV=2	non-structural extracellular;plasma membrane;other membranes;cytosol;cytoskeleton;nucleus;other cytoplasmic organelle;other cell component	Q61187	D1Cre_H2B-D1Cre_NES	-0.439273	0.151844	9.29898	0.0172217	0.059346	NA
Hcfc1	Host cell factor 1 OS=Mus musculus OX=10090 GN=Hcfc1 PE=1 SV=2	nucleus;other cell component	Q61191	D1Cre_H2B-D1Cre_NES	0.710032	0.158491	9.29898	0.0014127	0.00957884	NA
Snta1	Alpha-1-syntrophin OS=Mus musculus OX=10090 GN=Snta1 PE=1 SV=1	plasma membrane;other membranes;cytoskeleton;other cell component	Q61234	D1Cre_H2B-D1Cre_NES	0.0928081	0.259812	8.29898	0.729847	0.853325	NA
Cacna1e	Voltage-dependent R-type calcium channel subunit alpha-1E OS=Mus musculus OX=10090 GN=Cacna1e PE=1 SV=1	plasma membrane;other membranes;other cell component	Q61290	D1Cre_H2B-D1Cre_NES	-0.371159	0.0829931	9.29898	0.00142897	0.00964675	NA
Ctnna2	Catenin alpha-2 OS=Mus musculus OX=10090 GN=Ctnna2 PE=1 SV=3	plasma membrane;other membranes;cytoskeleton;nucleus;other cell component	Q61301	D1Cre_H2B-D1Cre_NES	-0.22485	0.0983198	9.29898	0.0471229	0.12886	NA
Hspa4	Heat shock 70 kDa protein 4 OS=Mus musculus OX=10090 GN=Hspa4 PE=1 SV=1	non-structural extracellular;cytosol;mitochondrion;nucleus;other cell component	Q61316	D1Cre_H2B-D1Cre_NES	-0.0278433	0.0756428	9.29898	0.721047	0.847433	NA
Slc6a3	Sodium-dependent dopamine transporter OS=Mus musculus OX=10090 GN=Slc6a3 PE=1 SV=2	plasma membrane;other membranes;other cell component	Q61327	D1Cre_H2B-D1Cre_NES	0.10342	0.123623	9.29898	0.423808	0.628534	NA
Bcap31	B-cell receptor-associated protein 31 OS=Mus musculus OX=10090 GN=Bcap31 PE=1 SV=4	plasma membrane;other membranes;mitochondrion;ER/Golgi;other cell component	Q61335	D1Cre_H2B-D1Cre_NES	-0.00306682	0.0837155	9.29898	0.971551	0.989664	NA
Hras	GTPase HRas OS=Mus musculus OX=10090 GN=Hras PE=1 SV=2	plasma membrane;other membranes;cytosol;ER/Golgi;nucleus;other cell component	Q61411	D1Cre_H2B-D1Cre_NES	-0.0432158	0.109314	9.29898	0.70151	0.832385	NA
Kcna4	Potassium voltage-gated channel subfamily A member 4 OS=Mus musculus OX=10090 GN=Kcna4 PE=1 SV=2	plasma membrane;other membranes;ER/Golgi;other cell component	Q61423	D1Cre_H2B-D1Cre_NES	-0.216482	0.18665	9.29898	0.275031	0.481138	NA
Znf638	Zinc finger protein 638 OS=Mus musculus OX=10090 GN=Znf638 PE=1 SV=2	nucleus;other cell component	Q61464	D1Cre_H2B-D1Cre_NES	0.773227	0.103373	9.29898	3.15603e-05	0.0010988	NA
Smarcd1	SWI/SNF-related matrix-associated actin-dependent regulator of chromatin subfamily D member 1 OS=Mus musculus OX=10090 GN=Smarcd1 PE=1 SV=3	nucleus;other cell component	Q61466	D1Cre_H2B-D1Cre_NES	0.929387	0.165802	9.29898	0.000294797	0.00366735	NA
Pde1a	Calcium/calmodulin-dependent 3',5'-cyclic nucleotide phosphodiesterase 1A OS=Mus musculus OX=10090 GN=Pde1a PE=1 SV=3	nucleus;other cell component	Q61481	D1Cre_H2B-D1Cre_NES	-0.203527	0.141037	8.29898	0.18566	0.366502	NA
Alcam	CD166 antigen OS=Mus musculus OX=10090 GN=Alcam PE=1 SV=3	plasma membrane;other membranes;other cell component	Q61490	D1Cre_H2B-D1Cre_NES	0.14074	0.202229	8.29898	0.505483	0.700663	NA
Glg1	Golgi apparatus protein 1 OS=Mus musculus OX=10090 GN=Glg1 PE=1 SV=1	extracellular matrix;plasma membrane;other membranes;cytoskeleton;ER/Golgi;other cell component	Q61543	D1Cre_H2B-D1Cre_NES	0.496053	0.191601	6.29898	0.0394989	0.112254	NA
Ewsr1	RNA-binding protein EWS OS=Mus musculus OX=10090 GN=Ewsr1 PE=1 SV=2	plasma membrane;other membranes;nucleus;other cell component	Q61545	D1Cre_H2B-D1Cre_NES	0.853981	0.131949	9.29898	9.94114e-05	0.00204829	NA
Snap91	Clathrin coat assembly protein AP180 OS=Mus musculus OX=10090 GN=Snap91 PE=1 SV=1	plasma membrane;other membranes;cytosol;ER/Golgi;other cytoplasmic organelle;other cell component	Q61548	D1Cre_H2B-D1Cre_NES	0.0720406	0.11251	9.29898	0.537431	0.723647	NA
Fscn1	Fascin OS=Mus musculus OX=10090 GN=Fscn1 PE=1 SV=4	plasma membrane;other membranes;cytosol;cytoskeleton;other cell component	Q61553	D1Cre_H2B-D1Cre_NES	-0.0628124	0.0809433	9.29898	0.457028	0.6565	NA
Fxr1	Fragile X mental retardation syndrome-related protein 1 OS=Mus musculus OX=10090 GN=Fxr1 PE=1 SV=2	cytosol;cytoskeleton;nucleus;other cell component	Q61584	D1Cre_H2B-D1Cre_NES	-0.291892	0.0941771	9.29898	0.0122531	0.045816	NA
Ktn1	Kinectin OS=Mus musculus OX=10090 GN=Ktn1 PE=1 SV=1	other membranes;ER/Golgi	Q61595	D1Cre_H2B-D1Cre_NES	-0.0401268	0.0952135	9.29898	0.683009	0.820631	NA
Gdi2	Rab GDP dissociation inhibitor beta OS=Mus musculus OX=10090 GN=Gdi2 PE=1 SV=1	other membranes;ER/Golgi;other cell component	Q61598	D1Cre_H2B-D1Cre_NES	-0.139603	0.0994365	9.29898	0.192842	0.374554	NA
Drd1	D(1A) dopamine receptor OS=Mus musculus OX=10090 GN=Drd1 PE=1 SV=2	plasma membrane;other membranes;ER/Golgi;nucleus;other cell component	Q61616	D1Cre_H2B-D1Cre_NES	-0.427443	0.102128	9.29898	0.00219395	0.0131904	NA
Pacsin1	Protein kinase C and casein kinase substrate in neurons protein 1 OS=Mus musculus OX=10090 GN=Pacsin1 PE=1 SV=1	plasma membrane;other membranes;cytosol;cytoskeleton;ER/Golgi;other cytoplasmic organelle;other cell component	Q61644	D1Cre_H2B-D1Cre_NES	-0.460473	0.0944608	9.29898	0.000798559	0.00655803	NA
Ddx5	Probable ATP-dependent RNA helicase DDX5 OS=Mus musculus OX=10090 GN=Ddx5 PE=1 SV=2	nucleus;other cell component	Q61656	D1Cre_H2B-D1Cre_NES	1.251	0.187971	9.29898	7.99808e-05	0.00188548	NA
Atrx	Transcriptional regulator ATRX OS=Mus musculus OX=10090 GN=Atrx PE=1 SV=3	nucleus;other cell component	Q61687	D1Cre_H2B-D1Cre_NES	0.796216	0.10332	9.29898	2.47757e-05	0.00104269	NA
Hsph1	Heat shock protein 105 kDa OS=Mus musculus OX=10090 GN=Hsph1 PE=1 SV=2	non-structural extracellular;cytosol;nucleus;other cell component	Q61699	D1Cre_H2B-D1Cre_NES	-0.10273	0.0867996	9.29898	0.265972	0.468968	NA
Cd47	Leukocyte surface antigen CD47 OS=Mus musculus OX=10090 GN=Cd47 PE=1 SV=2	non-structural extracellular;plasma membrane;other membranes;other cell component	Q61735	D1Cre_H2B-D1Cre_NES	0.052269	0.0971773	9.29898	0.603298	0.772378	NA
Kif5b	Kinesin-1 heavy chain OS=Mus musculus OX=10090 GN=Kif5b PE=1 SV=3	cytosol;cytoskeleton;other cell component	Q61768	D1Cre_H2B-D1Cre_NES	-0.00102022	0.0877964	9.29898	0.990974	0.995274	NA
Kif3b	Kinesin-like protein KIF3B OS=Mus musculus OX=10090 GN=Kif3b PE=1 SV=1	cytosol;cytoskeleton;other cell component	Q61771	D1Cre_H2B-D1Cre_NES	-0.128123	0.100563	9.29898	0.233565	0.425389	NA
Lasp1	LIM and SH3 domain protein 1 OS=Mus musculus OX=10090 GN=Lasp1 PE=1 SV=1	cytoskeleton;other cell component	Q61792	D1Cre_H2B-D1Cre_NES	-0.655475	0.202598	9.29898	0.0098097	0.0395185	NA
Rai1	Retinoic acid-induced protein 1 OS=Mus musculus OX=10090 GN=Rai1 PE=1 SV=3	nucleus;other cell component	Q61818	D1Cre_H2B-D1Cre_NES	Inf	NA	NA	NA	NA	oneConditionMissing
Myh10	Myosin-10 OS=Mus musculus OX=10090 GN=Myh10 PE=1 SV=2	plasma membrane;other membranes;cytosol;cytoskeleton;other cell component	Q61879	D1Cre_H2B-D1Cre_NES	-0.214797	0.0815385	9.29898	0.0264563	0.0821516	NA
Mog	Myelin-oligodendrocyte glycoprotein OS=Mus musculus OX=10090 GN=Mog PE=1 SV=1	plasma membrane;other membranes;other cell component	Q61885	D1Cre_H2B-D1Cre_NES	-0.102156	0.134132	9.29898	0.465172	0.663939	NA
Npm1	Nucleophosmin OS=Mus musculus OX=10090 GN=Npm1 PE=1 SV=1	cytosol;cytoskeleton;translational apparatus;nucleus;other cell component	Q61937	D1Cre_H2B-D1Cre_NES	1.17547	0.202884	8.29898	0.000355568	0.00404203	NA
Plcg1	1-phosphatidylinositol 4,5-bisphosphate phosphodiesterase gamma-1 OS=Mus musculus OX=10090 GN=Plcg1 PE=1 SV=2	plasma membrane;other membranes;cytosol;nucleus;other cell component	Q62077	D1Cre_H2B-D1Cre_NES	-0.384199	0.1127	9.29898	0.00740141	0.032035	NA
Srsf2	Serine/arginine-rich splicing factor 2 OS=Mus musculus OX=10090 GN=Srsf2 PE=1 SV=4	cytosol;nucleus;other cell component	Q62093	D1Cre_H2B-D1Cre_NES	Inf	NA	NA	NA	NA	oneConditionMissing
Dlg4	Disks large homolog 4 OS=Mus musculus OX=10090 GN=Dlg4 PE=1 SV=1	plasma membrane;other membranes;cytoskeleton;ER/Golgi;other cell component	Q62108	D1Cre_H2B-D1Cre_NES	-0.63365	0.0892708	9.29898	4.80798e-05	0.00141943	NA
NA	Tyrosine-protein kinase JAK2 OS=Mus musculus OX=10090 GN=Jak2 PE=1 SV=2	NA	Q62120	D1Cre_H2B-D1Cre_NES	-0.237884	0.086292	9.29898	0.0215848	0.0710396	NA
Ddx3x	ATP-dependent RNA helicase DDX3X OS=Mus musculus OX=10090 GN=Ddx3x PE=1 SV=3	plasma membrane;other membranes;cytosol;cytoskeleton;nucleus;other cell component	Q62167	D1Cre_H2B-D1Cre_NES	-0.497015	0.16184	8.29898	0.0146661	0.0527445	NA
Dpysl3	Dihydropyrimidinase-related protein 3 OS=Mus musculus OX=10090 GN=Dpysl3 PE=1 SV=1	non-structural extracellular;cytosol;cytoskeleton;other cell component	Q62188	D1Cre_H2B-D1Cre_NES	-0.122948	0.163958	9.29898	0.471877	0.671009	NA
Snrpa	U1 small nuclear ribonucleoprotein A OS=Mus musculus OX=10090 GN=Snrpa PE=1 SV=3	nucleus	Q62189	D1Cre_H2B-D1Cre_NES	0.624214	0.11995	9.29898	0.00050492	0.00501875	NA
Sptbn1	Spectrin beta chain, non-erythrocytic 1 OS=Mus musculus OX=10090 GN=Sptbn1 PE=1 SV=2	plasma membrane;other membranes;cytoskeleton;nucleus;other cell component	Q62261	D1Cre_H2B-D1Cre_NES	-0.405649	0.0839547	9.29898	0.000848802	0.00688086	NA
Syp	Synaptophysin OS=Mus musculus OX=10090 GN=Syp PE=1 SV=2	plasma membrane;other membranes;ER/Golgi;other cell component	Q62277	D1Cre_H2B-D1Cre_NES	0.0218159	0.0884519	9.29898	0.810544	0.899855	NA
Trim28	Transcription intermediary factor 1-beta OS=Mus musculus OX=10090 GN=Trim28 PE=1 SV=3	nucleus;other cell component	Q62318	D1Cre_H2B-D1Cre_NES	1.73375	0.182036	9.29898	4.2361e-06	0.000769518	NA
Snrnp70	U1 small nuclear ribonucleoprotein 70 kDa OS=Mus musculus OX=10090 GN=Snrnp70 PE=1 SV=2	nucleus;other cell component	Q62376	D1Cre_H2B-D1Cre_NES	0.387463	0.133851	9.29898	0.0171705	0.059346	NA
Supt6h	Transcription elongation factor SPT6 OS=Mus musculus OX=10090 GN=Supt6h PE=1 SV=2	nucleus;other cell component	Q62383	D1Cre_H2B-D1Cre_NES	1.3231	0.17739	8.29898	5.94513e-05	0.00158974	NA
Sorbs1	Sorbin and SH3 domain-containing protein 1 OS=Mus musculus OX=10090 GN=Sorbs1 PE=1 SV=2	plasma membrane;other membranes;cytosol;cytoskeleton;nucleus;other cell component	Q62417	D1Cre_H2B-D1Cre_NES	-0.485491	0.0931536	9.29898	0.000499578	0.00501607	NA
Dbnl	Drebrin-like protein OS=Mus musculus OX=10090 GN=Dbnl PE=1 SV=2	plasma membrane;other membranes;cytosol;cytoskeleton;ER/Golgi;other cytoplasmic organelle;other cell component	Q62418	D1Cre_H2B-D1Cre_NES	-0.934379	0.170294	9.29898	0.000344754	0.00394175	NA
Sh3gl1	Endophilin-A2 OS=Mus musculus OX=10090 GN=Sh3gl1 PE=1 SV=1	other membranes;cytosol;cytoskeleton;other cytoplasmic organelle;other cell component	Q62419	D1Cre_H2B-D1Cre_NES	-0.0806872	0.160316	9.29898	0.62646	0.789762	NA
Sh3gl2	Endophilin-A1 OS=Mus musculus OX=10090 GN=Sh3gl2 PE=1 SV=2	other membranes;cytosol;ER/Golgi;other cytoplasmic organelle;other cell component	Q62420	D1Cre_H2B-D1Cre_NES	-0.0820658	0.15389	9.29898	0.606353	0.773785	NA
Sh3gl3	Endophilin-A3 OS=Mus musculus OX=10090 GN=Sh3gl3 PE=1 SV=1	other membranes;other cytoplasmic organelle;other cell component	Q62421	D1Cre_H2B-D1Cre_NES	-0.325101	0.146717	9.29898	0.0530019	0.141101	NA
Ndufa4	Cytochrome c oxidase subunit NDUFA4 OS=Mus musculus OX=10090 GN=Ndufa4 PE=1 SV=2	other membranes;mitochondrion	Q62425	D1Cre_H2B-D1Cre_NES	8.17238e-06	0.0899452	9.29898	0.999929	0.999929	NA
Tle4	Transducin-like enhancer protein 4 OS=Mus musculus OX=10090 GN=Tle4 PE=1 SV=4	nucleus;other cell component	Q62441	D1Cre_H2B-D1Cre_NES	0.933231	0.168725	9.29898	0.000325123	0.00382469	NA
Vamp1	Vesicle-associated membrane protein 1 OS=Mus musculus OX=10090 GN=Vamp1 PE=1 SV=1	plasma membrane;other membranes;ER/Golgi;other cell component	Q62442	D1Cre_H2B-D1Cre_NES	-0.0396249	0.106024	9.29898	0.716981	0.845166	NA
Eif4g2	Eukaryotic translation initiation factor 4 gamma 2 OS=Mus musculus OX=10090 GN=Eif4g2 PE=1 SV=2	cytosol;translational apparatus;other cell component	Q62448	D1Cre_H2B-D1Cre_NES	-0.196395	0.10943	9.29898	0.105203	0.242531	NA
Vat1	Synaptic vesicle membrane protein VAT-1 homolog OS=Mus musculus OX=10090 GN=Vat1 PE=1 SV=3	other membranes;mitochondrion	Q62465	D1Cre_H2B-D1Cre_NES	0.181002	0.148531	9.29898	0.253004	0.450442	NA
Ppp3r1	Calcineurin subunit B type 1 OS=Mus musculus OX=10090 GN=Ppp3r1 PE=1 SV=3	plasma membrane;other membranes;cytosol;other cell component	Q63810	D1Cre_H2B-D1Cre_NES	-0.621419	0.17382	7.29898	0.00842637	0.0350892	NA
Mapk3	Mitogen-activated protein kinase 3 OS=Mus musculus OX=10090 GN=Mapk3 PE=1 SV=5	plasma membrane;other membranes;cytosol;cytoskeleton;mitochondrion;ER/Golgi;nucleus;other cytoplasmic organelle;other cell component	Q63844	D1Cre_H2B-D1Cre_NES	-0.32289	0.345625	9.29898	0.373814	0.584971	NA
Raly	RNA-binding protein Raly OS=Mus musculus OX=10090 GN=Raly PE=1 SV=3	nucleus	Q64012	D1Cre_H2B-D1Cre_NES	0.484197	0.157283	9.29898	0.0126808	0.0471476	NA
Spr	Sepiapterin reductase OS=Mus musculus OX=10090 GN=Spr PE=1 SV=1	cytosol;nucleus	Q64105	D1Cre_H2B-D1Cre_NES	-0.195322	0.147895	9.29898	0.218184	0.406882	NA
Maoa	Amine oxidase [flavin-containing] A OS=Mus musculus OX=10090 GN=Maoa PE=1 SV=3	other membranes;cytosol;mitochondrion	Q64133	D1Cre_H2B-D1Cre_NES	-0.083869	0.173863	9.29898	0.640684	0.798609	NA
Agtpbp1	Cytosolic carboxypeptidase 1 OS=Mus musculus OX=10090 GN=Agtpbp1 PE=1 SV=2	cytosol;mitochondrion;nucleus;other cell component	Q641K1	D1Cre_H2B-D1Cre_NES	-0.207244	0.139683	7.29898	0.17974	0.358032	NA
Actr3b	Actin-related protein 3B OS=Mus musculus OX=10090 GN=Actr3b PE=1 SV=1	cytoskeleton;other cell component	Q641P0	D1Cre_H2B-D1Cre_NES	-0.237009	0.0939364	9.29898	0.0318344	0.0942642	NA
Sf1	Splicing factor 1 OS=Mus musculus OX=10090 GN=Sf1 PE=1 SV=6	nucleus;other cell component	Q64213	D1Cre_H2B-D1Cre_NES	1.09295	0.158425	9.29898	6.02782e-05	0.00158974	NA
Myo6	Unconventional myosin-VI OS=Mus musculus OX=10090 GN=Myo6 PE=1 SV=1	plasma membrane;other membranes;cytosol;cytoskeleton;ER/Golgi;nucleus;other cell component	Q64331	D1Cre_H2B-D1Cre_NES	-0.230358	0.370834	6.29898	0.556274	0.739422	NA
Syn2	Synapsin-2 OS=Mus musculus OX=10090 GN=Syn2 PE=1 SV=2	plasma membrane;other membranes;ER/Golgi;other cell component	Q64332	D1Cre_H2B-D1Cre_NES	0.097769	0.172672	9.29898	0.584654	0.760526	NA
Pde1c	Calcium/calmodulin-dependent 3',5'-cyclic nucleotide phosphodiesterase 1C OS=Mus musculus OX=10090 GN=Pde1c PE=1 SV=2	other cytoplasmic organelle;other cell component	Q64338	D1Cre_H2B-D1Cre_NES	-0.0030167	0.115522	9.29898	0.979719	0.99289	NA
Fkbp5	Peptidyl-prolyl cis-trans isomerase FKBP5 OS=Mus musculus OX=10090 GN=Fkbp5 PE=1 SV=1	cytosol;nucleus;other cell component	Q64378	D1Cre_H2B-D1Cre_NES	0.367227	0.112875	9.29898	0.00952536	0.0385582	NA
H2bc9	Histone H2B type 1-H OS=Mus musculus OX=10090 GN=Hist1h2bh PE=1 SV=3	nucleus;other cell component	Q64478	D1Cre_H2B-D1Cre_NES	0.222139	0.120903	9.29898	0.0982664	0.231946	NA
Ptprd	Receptor-type tyrosine-protein phosphatase delta OS=Mus musculus OX=10090 GN=Ptprd PE=1 SV=3	plasma membrane;other membranes;other cell component	Q64487	D1Cre_H2B-D1Cre_NES	0.0851457	0.104079	9.29898	0.433769	0.637441	NA
Top2b	DNA topoisomerase 2-beta OS=Mus musculus OX=10090 GN=Top2b PE=1 SV=2	cytosol;nucleus;other cell component	Q64511	D1Cre_H2B-D1Cre_NES	1.54333	0.150986	9.29898	2.31347e-06	0.000769518	NA
Tpp2	Tripeptidyl-peptidase 2 OS=Mus musculus OX=10090 GN=Tpp2 PE=1 SV=3	cytosol;nucleus	Q64514	D1Cre_H2B-D1Cre_NES	-0.484001	0.0992448	9.29898	0.000796204	0.00655803	NA
Gk	Glycerol kinase OS=Mus musculus OX=10090 GN=Gk PE=1 SV=2	other membranes;cytosol;mitochondrion;nucleus	Q64516	D1Cre_H2B-D1Cre_NES	-0.532015	0.16977	7.29898	0.0156563	0.0553991	NA
Gpd2	Glycerol-3-phosphate dehydrogenase, mitochondrial OS=Mus musculus OX=10090 GN=Gpd2 PE=1 SV=2	other cell component	Q64521	D1Cre_H2B-D1Cre_NES	0.023077	0.0984553	9.29898	0.819762	0.904913	NA
Vcl	Vinculin OS=Mus musculus OX=10090 GN=Vcl PE=1 SV=4	plasma membrane;other membranes;cytoskeleton;other cell component	Q64727	D1Cre_H2B-D1Cre_NES	0.0291446	0.215175	9.29898	0.895146	0.949707	NA
Wapl	Wings apart-like protein homolog OS=Mus musculus OX=10090 GN=Wapl PE=1 SV=2	nucleus;other cell component	Q65Z40	D1Cre_H2B-D1Cre_NES	0.594671	0.357348	9.29898	0.129359	0.283116	NA
Sbno1	Protein strawberry notch homolog 1 OS=Mus musculus OX=10090 GN=Sbno1 PE=1 SV=2	nucleus	Q689Z5	D1Cre_H2B-D1Cre_NES	1.38658	0.466636	7.29898	0.0197865	0.0657778	NA
Begain	Brain-enriched guanylate kinase-associated protein OS=Mus musculus OX=10090 GN=Begain PE=1 SV=2	other membranes;nucleus;other cell component	Q68EF6	D1Cre_H2B-D1Cre_NES	-0.88931	0.154254	8.29898	0.000367725	0.00415635	NA
Cltc	Clathrin heavy chain 1 OS=Mus musculus OX=10090 GN=Cltc PE=1 SV=3	plasma membrane;other membranes;cytosol;cytoskeleton;ER/Golgi;nucleus;other cytoplasmic organelle;other cell component	Q68FD5	D1Cre_H2B-D1Cre_NES	-0.395748	0.083373	9.29898	0.000958461	0.00740224	NA
Ripor1	Rho family-interacting cell polarization regulator 1 OS=Mus musculus OX=10090 GN=Ripor1 PE=1 SV=2	other membranes;ER/Golgi;other cell component	Q68FE6	D1Cre_H2B-D1Cre_NES	-0.684284	0.254776	8.29898	0.0267877	0.0830501	NA
Git1	ARF GTPase-activating protein GIT1 OS=Mus musculus OX=10090 GN=Git1 PE=1 SV=1	cytosol;mitochondrion;other cytoplasmic organelle;other cell component	Q68FF6	D1Cre_H2B-D1Cre_NES	-0.267101	0.112746	9.29898	0.0411242	0.115709	NA
Pkp4	Plakophilin-4 OS=Mus musculus OX=10090 GN=Pkp4 PE=1 SV=1	plasma membrane;other membranes;cytoskeleton;nucleus;other cell component	Q68FH0	D1Cre_H2B-D1Cre_NES	-0.468236	0.100705	9.29898	0.00110255	0.00816797	NA
Mars1	Methionine--tRNA ligase, cytoplasmic OS=Mus musculus OX=10090 GN=Mars PE=1 SV=1	cytosol;nucleus;other cell component	Q68FL6	D1Cre_H2B-D1Cre_NES	-0.121471	0.151968	9.29898	0.44404	0.645817	NA
Cntn4	Contactin-4 OS=Mus musculus OX=10090 GN=Cntn4 PE=1 SV=2	non-structural extracellular;plasma membrane;other membranes;other cell component	Q69Z26	D1Cre_H2B-D1Cre_NES	0.179698	0.151618	9.29898	0.265341	0.468627	NA
Radil	Ras-associating and dilute domain-containing protein OS=Mus musculus OX=10090 GN=Radil PE=1 SV=2	cytoskeleton;other cell component	Q69Z89	D1Cre_H2B-D1Cre_NES	-0.368052	0.0956346	9.29898	0.00368356	0.0186345	NA
Brsk2	Serine/threonine-protein kinase BRSK2 OS=Mus musculus OX=10090 GN=Brsk2 PE=1 SV=2	cytoskeleton;ER/Golgi;nucleus;other cell component	Q69Z98	D1Cre_H2B-D1Cre_NES	-0.043958	0.0922272	8.29898	0.645925	0.801028	NA
Znf512	Zinc finger protein 512 OS=Mus musculus OX=10090 GN=Znf512 PE=2 SV=2	nucleus	Q69Z99	D1Cre_H2B-D1Cre_NES	0.817442	0.117456	9.29898	5.62389e-05	0.00154501	NA
Cdk13	Cyclin-dependent kinase 13 OS=Mus musculus OX=10090 GN=Cdk13 PE=1 SV=3	cytosol;ER/Golgi;nucleus;other cell component	Q69ZA1	D1Cre_H2B-D1Cre_NES	0.652014	0.173116	9.29898	0.00418948	0.0206653	NA
Arhgap23	Rho GTPase-activating protein 23 OS=Mus musculus OX=10090 GN=Arhgap23 PE=1 SV=2	NA	Q69ZH9	D1Cre_H2B-D1Cre_NES	-0.10696	0.0967535	8.29898	0.299965	0.506255	NA
Nlgn2	Neuroligin-2 OS=Mus musculus OX=10090 GN=Nlgn2 PE=1 SV=2	plasma membrane;other membranes;other cell component	Q69ZK9	D1Cre_H2B-D1Cre_NES	-0.274869	0.0990049	9.29898	0.0208942	0.0691117	NA
Sv2c	Synaptic vesicle glycoprotein 2C OS=Mus musculus OX=10090 GN=Sv2c PE=1 SV=2	other membranes;ER/Golgi;other cell component	Q69ZS6	D1Cre_H2B-D1Cre_NES	-0.24142	0.131054	9.29898	0.0975098	0.230496	NA
Hbs1l	HBS1-like protein OS=Mus musculus OX=10090 GN=Hbs1l PE=1 SV=2	NA	Q69ZS7	D1Cre_H2B-D1Cre_NES	-0.303944	0.0836198	9.29898	0.00515676	0.0238878	NA
Kazn	Kazrin OS=Mus musculus OX=10090 GN=Kazn PE=1 SV=2	plasma membrane;cytosol;cytoskeleton;nucleus;other cell component	Q69ZS8	D1Cre_H2B-D1Cre_NES	-0.389837	0.144549	9.29898	0.0238405	0.0762207	NA
Thsd7a	Thrombospondin type-1 domain-containing protein 7A OS=Mus musculus OX=10090 GN=Thsd7a PE=1 SV=2	non-structural extracellular;plasma membrane;other membranes;other cell component	Q69ZU6	D1Cre_H2B-D1Cre_NES	-0.112196	0.104807	9.29898	0.311395	0.51978	NA
Ehbp1	EH domain-binding protein 1 OS=Mus musculus OX=10090 GN=Ehbp1 PE=1 SV=3	plasma membrane;other membranes;cytosol;cytoskeleton;nucleus;other cytoplasmic organelle	Q69ZW3	D1Cre_H2B-D1Cre_NES	0.00180736	0.105015	9.29898	0.986632	0.993425	NA
Cdc5l	Cell division cycle 5-like protein OS=Mus musculus OX=10090 GN=Cdc5l PE=1 SV=2	nucleus;other cell component	Q6A068	D1Cre_H2B-D1Cre_NES	1.1138	0.104999	9.29898	1.68012e-06	0.000769518	NA
FAM120A	Constitutive coactivator of PPAR-gamma-like protein 1 OS=Mus musculus OX=10090 GN=FAM120A PE=1 SV=2	plasma membrane;other membranes;cytosol;nucleus	Q6A0A9	D1Cre_H2B-D1Cre_NES	-0.279525	0.0921961	9.29898	0.0136922	0.049833	NA
Usp7	Ubiquitin carboxyl-terminal hydrolase 7 OS=Mus musculus OX=10090 GN=Usp7 PE=1 SV=1	cytosol;nucleus;other cell component	Q6A4J8	D1Cre_H2B-D1Cre_NES	0.39854	0.133119	9.29898	0.0145769	0.0525192	NA
Arhgap21	Rho GTPase-activating protein 21 OS=Mus musculus OX=10090 GN=Arhgap21 PE=1 SV=1	plasma membrane;other membranes;cytoskeleton;ER/Golgi;other cell component	Q6DFV3	D1Cre_H2B-D1Cre_NES	-0.302645	0.111036	9.29898	0.022729	0.0737015	NA
Nop58	Nucleolar protein 58 OS=Mus musculus OX=10090 GN=Nop58 PE=1 SV=1	cytosol;nucleus;other cell component	Q6DFW4	D1Cre_H2B-D1Cre_NES	0.642082	0.122692	9.29898	0.000485074	0.0049204	NA
Smarca2	Probable global transcription activator SNF2L2 OS=Mus musculus OX=10090 GN=Smarca2 PE=1 SV=1	cytoskeleton;nucleus;other cell component	Q6DIC0	D1Cre_H2B-D1Cre_NES	0.755425	0.163193	9.29898	0.0011359	0.00829879	NA
Slc25a23	Calcium-binding mitochondrial carrier protein SCaMC-3 OS=Mus musculus OX=10090 GN=Slc25a23 PE=1 SV=1	other membranes;mitochondrion	Q6GQS1	D1Cre_H2B-D1Cre_NES	0.273236	0.19652	9.29898	0.196792	0.37755	NA
Nomo1	Nodal modulator 1 OS=Mus musculus OX=10090 GN=Nomo1 PE=1 SV=1	other membranes;ER/Golgi;other cell component	Q6GQT9	D1Cre_H2B-D1Cre_NES	0.052165	0.093763	9.29898	0.591107	0.765984	NA
Ralgapa1	Ral GTPase-activating protein subunit alpha-1 OS=Mus musculus OX=10090 GN=Ralgapa1 PE=1 SV=1	nucleus;other cell component	Q6GYP7	D1Cre_H2B-D1Cre_NES	-0.312662	0.168186	9.29898	0.0949007	0.225869	NA
Arhgap20	Rho GTPase-activating protein 20 OS=Mus musculus OX=10090 GN=Arhgap20 PE=1 SV=1	NA	Q6IFT4	D1Cre_H2B-D1Cre_NES	0.142963	0.130675	7.29898	0.308724	0.516193	NA
Gpsm1	G-protein-signaling modulator 1 OS=Mus musculus OX=10090 GN=Gpsm1 PE=1 SV=3	plasma membrane;other membranes;cytosol;ER/Golgi;nucleus;other cell component	Q6IR34	D1Cre_H2B-D1Cre_NES	-0.369638	0.284784	9.29898	0.225571	0.415942	NA
Cltb	Clathrin light chain B OS=Mus musculus OX=10090 GN=Cltb PE=1 SV=1	plasma membrane;other membranes;cytosol;ER/Golgi;other cell component	Q6IRU5	D1Cre_H2B-D1Cre_NES	-0.686129	0.16051	9.29898	0.00191735	0.0121331	NA
Nipbl	Nipped-B-like protein OS=Mus musculus OX=10090 GN=Nipbl PE=1 SV=1	cytosol;nucleus;other cell component	Q6KCD5	D1Cre_H2B-D1Cre_NES	1.06169	0.371645	7.29898	0.0233886	0.0753464	NA
Dgkb	Diacylglycerol kinase beta OS=Mus musculus OX=10090 GN=Dgkb PE=1 SV=2	plasma membrane;other membranes;cytosol;other cell component	Q6NS52	D1Cre_H2B-D1Cre_NES	-0.431027	0.113637	9.29898	0.00401769	0.019914	NA
Fbxo41	F-box only protein 41 OS=Mus musculus OX=10090 GN=Fbxo41 PE=1 SV=3	NA	Q6NS60	D1Cre_H2B-D1Cre_NES	-0.600466	0.164963	9.29898	0.00511455	0.0237478	NA
U2surp	U2 snRNP-associated SURP motif-containing protein OS=Mus musculus OX=10090 GN=U2surp PE=1 SV=3	nucleus	Q6NV83	D1Cre_H2B-D1Cre_NES	0.419296	0.27475	7.29898	0.169081	0.341965	NA
Wdr44	WD repeat-containing protein 44 OS=Mus musculus OX=10090 GN=Wdr44 PE=1 SV=1	other membranes;cytosol;cytoskeleton;ER/Golgi;other cytoplasmic organelle;other cell component	Q6NVE8	D1Cre_H2B-D1Cre_NES	-0.367939	0.0942257	9.29898	0.00337416	0.0174766	NA
Ocrl	Inositol polyphosphate 5-phosphatase OCRL OS=Mus musculus OX=10090 GN=Ocrl PE=1 SV=1	plasma membrane;other membranes;ER/Golgi;nucleus;other cytoplasmic organelle;other cell component	Q6NVF0	D1Cre_H2B-D1Cre_NES	-0.00313082	0.132265	8.29898	0.981675	0.993425	NA
Cpsf6	Cleavage and polyadenylation specificity factor subunit 6 OS=Mus musculus OX=10090 GN=Cpsf6 PE=1 SV=1	nucleus;other cell component	Q6NVF9	D1Cre_H2B-D1Cre_NES	Inf	NA	NA	NA	NA	oneConditionMissing
Rprd2	Regulation of nuclear pre-mRNA domain-containing protein 2 OS=Mus musculus OX=10090 GN=Rprd2 PE=1 SV=1	nucleus	Q6NXI6	D1Cre_H2B-D1Cre_NES	Inf	NA	NA	NA	NA	oneConditionMissing
Dpp10	Inactive dipeptidyl peptidase 10 OS=Mus musculus OX=10090 GN=Dpp10 PE=1 SV=1	plasma membrane;other membranes	Q6NXK7	D1Cre_H2B-D1Cre_NES	0.17773	0.186305	8.29898	0.367052	0.578049	NA
Dnajc8	DnaJ homolog subfamily C member 8 OS=Mus musculus OX=10090 GN=Dnajc8 PE=1 SV=2	non-structural extracellular;cytosol;nucleus	Q6NZB0	D1Cre_H2B-D1Cre_NES	0.816564	0.158194	9.29898	0.000534978	0.00518719	NA
Sec23ip	SEC23-interacting protein OS=Mus musculus OX=10090 GN=Sec23ip PE=1 SV=2	other membranes;ER/Golgi;other cell component	Q6NZC7	D1Cre_H2B-D1Cre_NES	-0.739423	0.117349	9.29898	0.000122234	0.00219773	NA
Zc3h11a	Zinc finger CCCH domain-containing protein 11A OS=Mus musculus OX=10090 GN=Zc3h11a PE=1 SV=1	NA	Q6NZF1	D1Cre_H2B-D1Cre_NES	Inf	NA	NA	NA	NA	oneConditionMissing
Eif4g1	Eukaryotic translation initiation factor 4 gamma 1 OS=Mus musculus OX=10090 GN=Eif4g1 PE=1 SV=1	cytosol;translational apparatus;nucleus;other cell component	Q6NZJ6	D1Cre_H2B-D1Cre_NES	-0.505203	0.10981	9.29898	0.00118366	0.00848293	NA
Soga3	Protein SOGA3 OS=Mus musculus OX=10090 GN=Soga3 PE=1 SV=2	non-structural extracellular;other membranes	Q6NZL0	D1Cre_H2B-D1Cre_NES	-0.617274	0.150276	9.29898	0.00246942	0.014158	NA
Rbm26	RNA-binding protein 26 OS=Mus musculus OX=10090 GN=Rbm26 PE=1 SV=2	nucleus	Q6NZN0	D1Cre_H2B-D1Cre_NES	1.0048	0.171723	9.29898	0.000214381	0.00298624	NA
Sri	Sorcin OS=Mus musculus OX=10090 GN=Sri PE=1 SV=1	non-structural extracellular;plasma membrane;other membranes;cytosol;cytoskeleton;mitochondrion;ER/Golgi;nucleus;other cell component	Q6P069	D1Cre_H2B-D1Cre_NES	-0.298788	0.106194	9.29898	0.019641	0.0654038	NA
Xpnpep1	Xaa-Pro aminopeptidase 1 OS=Mus musculus OX=10090 GN=Xpnpep1 PE=1 SV=1	cytosol;other cell component	Q6P1B1	D1Cre_H2B-D1Cre_NES	-0.067819	0.189906	8.29898	0.729914	0.853325	NA
Ppp2r2a	Serine/threonine-protein phosphatase 2A 55 kDa regulatory subunit B alpha isoform OS=Mus musculus OX=10090 GN=Ppp2r2a PE=1 SV=1	cytosol;other cell component	Q6P1F6	D1Cre_H2B-D1Cre_NES	-0.188997	0.121173	9.29898	0.152172	0.31763	NA
Sik3	Serine/threonine-protein kinase SIK3 OS=Mus musculus OX=10090 GN=Sik3 PE=1 SV=3	other cell component	Q6P4S6	D1Cre_H2B-D1Cre_NES	-0.394697	0.110003	9.29898	0.00555508	0.0254351	NA
Snrnp200	U5 small nuclear ribonucleoprotein 200 kDa helicase OS=Mus musculus OX=10090 GN=Snrnp200 PE=1 SV=1	nucleus	Q6P4T2	D1Cre_H2B-D1Cre_NES	1.3187	0.153769	8.29898	2.10626e-05	0.000955853	NA
Abcf1	ATP-binding cassette sub-family F member 1 OS=Mus musculus OX=10090 GN=Abcf1 PE=1 SV=1	cytosol;translational apparatus;nucleus;other cell component	Q6P542	D1Cre_H2B-D1Cre_NES	-0.374578	0.144	8.29898	0.030616	0.0917989	NA
Rrp12	RRP12-like protein OS=Mus musculus OX=10090 GN=Rrp12 PE=1 SV=1	plasma membrane;other membranes;cytosol;nucleus;other cell component	Q6P5B0	D1Cre_H2B-D1Cre_NES	0.364893	0.136083	9.29898	0.0244632	0.0776697	NA
Dhx57	Putative ATP-dependent RNA helicase DHX57 OS=Mus musculus OX=10090 GN=Dhx57 PE=1 SV=2	NA	Q6P5D3	D1Cre_H2B-D1Cre_NES	#NAME?	NA	NA	NA	NA	oneConditionMissing
Smchd1	Structural maintenance of chromosomes flexible hinge domain-containing protein 1 OS=Mus musculus OX=10090 GN=Smchd1 PE=1 SV=2	nucleus;other cell component	Q6P5D8	D1Cre_H2B-D1Cre_NES	1.5547	0.167492	9.29898	5.27065e-06	0.000769518	NA
Uggt1	UDP-glucose:glycoprotein glucosyltransferase 1 OS=Mus musculus OX=10090 GN=Uggt1 PE=1 SV=4	ER/Golgi;other cell component	Q6P5E4	D1Cre_H2B-D1Cre_NES	0.268903	0.204609	9.29898	0.220262	0.409472	NA
Xpo1	Exportin-1 OS=Mus musculus OX=10090 GN=Xpo1 PE=1 SV=1	other membranes;cytosol;nucleus;other cell component	Q6P5F9	D1Cre_H2B-D1Cre_NES	0.0296359	0.136818	9.29898	0.833191	0.912038	NA
Snx6	Sorting nexin-6 OS=Mus musculus OX=10090 GN=Snx6 PE=1 SV=2	other membranes;cytosol;nucleus;other cytoplasmic organelle;other cell component	Q6P8X1	D1Cre_H2B-D1Cre_NES	-0.281449	0.158671	9.29898	0.108771	0.248154	NA
Nrxn3	Neurexin-3 OS=Mus musculus OX=10090 GN=Nrxn3 PE=1 SV=2	plasma membrane;other membranes;other cell component	Q6P9K9	D1Cre_H2B-D1Cre_NES	0.622694	0.19806	6.29898	0.018714	0.063582	NA
Smarcd3	SWI/SNF-related matrix-associated actin-dependent regulator of chromatin subfamily D member 3 OS=Mus musculus OX=10090 GN=Smarcd3 PE=1 SV=2	nucleus;other cell component	Q6P9Z1	D1Cre_H2B-D1Cre_NES	0.881087	0.135981	9.29898	9.8527e-05	0.00204829	NA
Atl2	Atlastin-2 OS=Mus musculus OX=10090 GN=Atl2 PE=1 SV=1	other membranes;ER/Golgi	Q6PA06	D1Cre_H2B-D1Cre_NES	-0.298203	0.104007	9.29898	0.0179727	0.0615798	NA
Bcr	Breakpoint cluster region protein OS=Mus musculus OX=10090 GN=Bcr PE=1 SV=3	plasma membrane;other membranes;cytosol;other cell component	Q6PAJ1	D1Cre_H2B-D1Cre_NES	-0.528797	0.104435	9.29898	0.000612909	0.00561266	NA
Gapvd1	GTPase-activating protein and VPS9 domain-containing protein 1 OS=Mus musculus OX=10090 GN=Gapvd1 PE=1 SV=2	plasma membrane;other membranes;cytosol;other cytoplasmic organelle	Q6PAR5	D1Cre_H2B-D1Cre_NES	-0.540588	0.13179	9.29898	0.00249107	0.0142135	NA
Ptpn23	Tyrosine-protein phosphatase non-receptor type 23 OS=Mus musculus OX=10090 GN=Ptpn23 PE=1 SV=2	cytosol;cytoskeleton;nucleus;other cytoplasmic organelle;other cell component	Q6PB44	D1Cre_H2B-D1Cre_NES	-0.544225	0.0977332	9.29898	0.000309462	0.00378273	NA
Lrpprc	Leucine-rich PPR motif-containing protein, mitochondrial OS=Mus musculus OX=10090 GN=Lrpprc PE=1 SV=2	other membranes;cytoskeleton;mitochondrion;nucleus;other cell component	Q6PB66	D1Cre_H2B-D1Cre_NES	-0.0732522	0.279394	9.29898	0.798897	0.894801	NA
Ttbk1	Tau-tubulin kinase 1 OS=Mus musculus OX=10090 GN=Ttbk1 PE=1 SV=3	cytosol;cytoskeleton;nucleus;other cell component	Q6PCN3	D1Cre_H2B-D1Cre_NES	-0.204859	0.116504	8.29898	0.115378	0.260821	NA
Mff	Mitochondrial fission factor OS=Mus musculus OX=10090 GN=Mff PE=1 SV=1	other membranes;mitochondrion;ER/Golgi;other cytoplasmic organelle;other cell component	Q6PCP5	D1Cre_H2B-D1Cre_NES	-0.0477989	0.108333	9.29898	0.669135	0.811203	NA
Smarcc2	SWI/SNF complex subunit SMARCC2 OS=Mus musculus OX=10090 GN=Smarcc2 PE=1 SV=2	nucleus	Q6PDG5	D1Cre_H2B-D1Cre_NES	1.90172	0.298088	7.29898	0.000314791	0.00378273	NA
Chd4	Chromodomain-helicase-DNA-binding protein 4 OS=Mus musculus OX=10090 GN=Chd4 PE=1 SV=1	cytoskeleton;nucleus;other cell component	Q6PDQ2	D1Cre_H2B-D1Cre_NES	0.311584	0.183699	9.29898	0.123003	0.273397	NA
Ado	2-aminoethanethiol dioxygenase OS=Mus musculus OX=10090 GN=Ado PE=1 SV=2	NA	Q6PDY2	D1Cre_H2B-D1Cre_NES	0.184831	0.131708	9.29898	0.193015	0.374554	NA
Snrnp40	U5 small nuclear ribonucleoprotein 40 kDa protein OS=Mus musculus OX=10090 GN=Snrnp40 PE=1 SV=1	cytosol;nucleus	Q6PE01	D1Cre_H2B-D1Cre_NES	0.359405	0.131128	9.29898	0.0221612	0.0724542	NA
Mob4	MOB-like protein phocein OS=Mus musculus OX=10090 GN=Mob4 PE=1 SV=1	other membranes;cytosol;ER/Golgi;other cell component	Q6PEB6	D1Cre_H2B-D1Cre_NES	0.150423	0.0995911	8.29898	0.168036	0.341123	NA
Mapre3	Microtubule-associated protein RP/EB family member 3 OS=Mus musculus OX=10090 GN=Mapre3 PE=1 SV=1	cytoskeleton;other cell component	Q6PER3	D1Cre_H2B-D1Cre_NES	-0.123623	0.117974	9.29898	0.321164	0.532751	NA
Naa50	N-alpha-acetyltransferase 50 OS=Mus musculus OX=10090 GN=Naa50 PE=1 SV=1	cytosol;nucleus;other cell component	Q6PGB6	D1Cre_H2B-D1Cre_NES	0.0758437	0.110263	9.29898	0.508346	0.702661	NA
Exoc8	Exocyst complex component 8 OS=Mus musculus OX=10090 GN=Exoc8 PE=1 SV=1	plasma membrane;other membranes;cytosol;other cytoplasmic organelle;other cell component	Q6PGF7	D1Cre_H2B-D1Cre_NES	0.163747	0.182328	4.29898	0.416597	0.620735	NA
Washc2	WASH complex subunit 2 OS=Mus musculus OX=10090 GN=Washc2 PE=1 SV=1	plasma membrane;other membranes;cytosol;nucleus;other cytoplasmic organelle;other cell component	Q6PGL7	D1Cre_H2B-D1Cre_NES	0.504065	0.392045	6.29898	0.243779	0.439158	NA
Dclk2	Serine/threonine-protein kinase DCLK2 OS=Mus musculus OX=10090 GN=Dclk2 PE=1 SV=1	cytoskeleton;other cell component	Q6PGN3	D1Cre_H2B-D1Cre_NES	-0.501189	0.149402	9.29898	0.00808167	0.0344035	NA
Rab35	Ras-related protein Rab-35 OS=Mus musculus OX=10090 GN=Rab35 PE=1 SV=1	non-structural extracellular;plasma membrane;other membranes;ER/Golgi;other cytoplasmic organelle;other cell component	Q6PHN9	D1Cre_H2B-D1Cre_NES	-0.141861	0.0813459	9.29898	0.114058	0.258724	NA
Camk2d	Calcium/calmodulin-dependent protein kinase type II subunit delta OS=Mus musculus OX=10090 GN=Camk2d PE=1 SV=1	plasma membrane;other membranes;cytosol;ER/Golgi;nucleus;other cell component	Q6PHZ2	D1Cre_H2B-D1Cre_NES	-0.140049	0.172253	9.29898	0.436515	0.63904	NA
Atp1a3	Sodium/potassium-transporting ATPase subunit alpha-3 OS=Mus musculus OX=10090 GN=Atp1a3 PE=1 SV=1	plasma membrane;other membranes;ER/Golgi;nucleus;other cell component	Q6PIC6	D1Cre_H2B-D1Cre_NES	-0.122261	0.0869117	9.29898	0.192039	0.37424	NA
Dmxl1	DmX-like protein 1 OS=Mus musculus OX=10090 GN=Dmxl1 PE=1 SV=1	other cell component	Q6PNC0	D1Cre_H2B-D1Cre_NES	-0.49922	0.347854	6.29898	0.19898	0.380926	NA
Atp2b4	Plasma membrane calcium-transporting ATPase 4 OS=Mus musculus OX=10090 GN=Atp2b4 PE=1 SV=1	plasma membrane;other membranes;cytoskeleton;other cell component	Q6Q477	D1Cre_H2B-D1Cre_NES	-0.129033	0.116319	9.29898	0.295165	0.501558	NA
Myh14	Myosin-14 OS=Mus musculus OX=10090 GN=Myh14 PE=1 SV=1	cytoskeleton;other cell component	Q6URW6	D1Cre_H2B-D1Cre_NES	-0.0766001	0.167342	9.29898	0.657644	0.807962	NA
Wdfy3	WD repeat and FYVE domain-containing protein 3 OS=Mus musculus OX=10090 GN=Wdfy3 PE=1 SV=1	plasma membrane;other membranes;cytosol;nucleus;other cytoplasmic organelle;other cell component	Q6VNB8	D1Cre_H2B-D1Cre_NES	-0.213037	0.0872634	9.29898	0.036472	0.10547	NA
Kctd12	BTB/POZ domain-containing protein KCTD12 OS=Mus musculus OX=10090 GN=Kctd12 PE=1 SV=1	plasma membrane;other membranes;other cell component	Q6WVG3	D1Cre_H2B-D1Cre_NES	-0.267633	0.103742	9.29898	0.0289676	0.0882864	NA
Slc44a1	Choline transporter-like protein 1 OS=Mus musculus OX=10090 GN=Slc44a1 PE=1 SV=3	plasma membrane;other membranes;cytosol;mitochondrion;nucleus	Q6X893	D1Cre_H2B-D1Cre_NES	-0.403839	0.170397	9.29898	0.0410595	0.115709	NA
Tacc1	Transforming acidic coiled-coil-containing protein 1 OS=Mus musculus OX=10090 GN=Tacc1 PE=1 SV=1	cytosol;cytoskeleton;nucleus;other cell component	Q6Y685	D1Cre_H2B-D1Cre_NES	-0.194724	0.128959	8.29898	0.168147	0.341123	NA
Gigyf2	GRB10-interacting GYF protein 2 OS=Mus musculus OX=10090 GN=Gigyf2 PE=1 SV=2	other membranes;cytosol;ER/Golgi;other cytoplasmic organelle;other cell component	Q6Y7W8	D1Cre_H2B-D1Cre_NES	-0.568288	0.151911	7.29898	0.00672341	0.029584	NA
Sbf1	Myotubularin-related protein 5 OS=Mus musculus OX=10090 GN=Sbf1 PE=1 SV=2	nucleus;other cell component	Q6ZPE2	D1Cre_H2B-D1Cre_NES	-0.0854778	0.093163	9.29898	0.382057	0.592261	NA
Tiam2	T-lymphoma invasion and metastasis-inducing protein 2 OS=Mus musculus OX=10090 GN=Tiam2 PE=1 SV=2	other membranes;other cell component	Q6ZPF3	D1Cre_H2B-D1Cre_NES	-0.322552	0.0833441	9.29898	0.00356157	0.0182036	NA
Ube2o	(E3-independent) E2 ubiquitin-conjugating enzyme UBE2O OS=Mus musculus OX=10090 GN=Ube2o PE=1 SV=3	cytosol;nucleus;other cell component	Q6ZPJ3	D1Cre_H2B-D1Cre_NES	-0.523879	0.105949	8.29898	0.00101294	0.00765293	NA
Pitpnm2	Membrane-associated phosphatidylinositol transfer protein 2 OS=Mus musculus OX=10090 GN=Pitpnm2 PE=1 SV=2	other membranes;cytoskeleton;other cell component	Q6ZPQ6	D1Cre_H2B-D1Cre_NES	-0.630416	0.235956	9.29898	0.0248589	0.0784224	NA
Kifbp	KIF-binding protein OS=Mus musculus OX=10090 GN=Kifbp PE=1 SV=2	cytoskeleton;mitochondrion	Q6ZPU9	D1Cre_H2B-D1Cre_NES	-0.568174	0.118111	9.29898	0.000874894	0.00700624	NA
Zc3h4	Zinc finger CCCH domain-containing protein 4 OS=Mus musculus OX=10090 GN=Zc3h4 PE=1 SV=2	cytosol;nucleus	Q6ZPZ3	D1Cre_H2B-D1Cre_NES	0.85171	0.368618	7.29898	0.052663	0.140387	NA
Cnot1	CCR4-NOT transcription complex subunit 1 OS=Mus musculus OX=10090 GN=Cnot1 PE=1 SV=2	cytosol;nucleus;other cell component	Q6ZQ08	D1Cre_H2B-D1Cre_NES	-0.423922	0.150416	9.29898	0.0194873	0.0651114	NA
Efr3b	Protein EFR3 homolog B OS=Mus musculus OX=10090 GN=Efr3b PE=1 SV=2	plasma membrane;other membranes;cytosol;cytoskeleton	Q6ZQ18	D1Cre_H2B-D1Cre_NES	-0.4344	0.0855815	9.29898	0.000602392	0.00559404	NA
Cand1	Cullin-associated NEDD8-dissociated protein 1 OS=Mus musculus OX=10090 GN=Cand1 PE=1 SV=2	cytosol;ER/Golgi;nucleus;other cell component	Q6ZQ38	D1Cre_H2B-D1Cre_NES	-0.0210754	0.143053	9.29898	0.88602	0.945313	NA
Larp1	La-related protein 1 OS=Mus musculus OX=10090 GN=Larp1 PE=1 SV=3	other cell component	Q6ZQ58	D1Cre_H2B-D1Cre_NES	-0.577729	0.156223	9.29898	0.00466498	0.0221811	NA
Arhgap26	Rho GTPase-activating protein 26 OS=Mus musculus OX=10090 GN=Arhgap26 PE=1 SV=3	cytoskeleton;other cell component	Q6ZQ82	D1Cre_H2B-D1Cre_NES	-0.25163	0.103063	9.29898	0.0364598	0.10547	NA
Kdm1a	Lysine-specific histone demethylase 1A OS=Mus musculus OX=10090 GN=Kdm1a PE=1 SV=2	nucleus;other cell component	Q6ZQ88	D1Cre_H2B-D1Cre_NES	1.35019	0.313723	7.29898	0.00322131	0.0169462	NA
Mlec	Malectin OS=Mus musculus OX=10090 GN=Mlec PE=1 SV=2	other membranes;ER/Golgi	Q6ZQI3	D1Cre_H2B-D1Cre_NES	0.0884721	0.100205	9.29898	0.399535	0.611129	NA
Acap2	Arf-GAP with coiled-coil, ANK repeat and PH domain-containing protein 2 OS=Mus musculus OX=10090 GN=Acap2 PE=1 SV=2	other membranes;other cytoplasmic organelle;other cell component	Q6ZQK5	D1Cre_H2B-D1Cre_NES	-0.402804	0.103159	9.29898	0.00337516	0.0174766	NA
Lsm8	U6 snRNA-associated Sm-like protein LSm8 OS=Mus musculus OX=10090 GN=Lsm8 PE=1 SV=3	nucleus;other cell component	Q6ZWM4	D1Cre_H2B-D1Cre_NES	Inf	NA	NA	NA	NA	oneConditionMissing
Rps9	40S ribosomal protein S9 OS=Mus musculus OX=10090 GN=Rps9 PE=1 SV=3	cytosol;translational apparatus;nucleus;other cell component	Q6ZWN5	D1Cre_H2B-D1Cre_NES	-0.128002	0.129503	9.29898	0.347971	0.557639	NA
Syne1	Nesprin-1 OS=Mus musculus OX=10090 GN=Syne1 PE=1 SV=2	plasma membrane;other membranes;cytoskeleton;ER/Golgi;nucleus;other cell component	Q6ZWR6	D1Cre_H2B-D1Cre_NES	-0.39859	0.108629	9.29898	0.00488273	0.0229953	NA
Rpl10	60S ribosomal protein L10 OS=Mus musculus OX=10090 GN=Rpl10 PE=1 SV=3	cytosol;ER/Golgi;translational apparatus;nucleus;other cell component	Q6ZWV3	D1Cre_H2B-D1Cre_NES	-0.0253373	0.135237	9.29898	0.855407	0.926097	NA
Eif2s1	Eukaryotic translation initiation factor 2 subunit 1 OS=Mus musculus OX=10090 GN=Eif2s1 PE=1 SV=3	cytosol;translational apparatus;nucleus;other cell component	Q6ZWX6	D1Cre_H2B-D1Cre_NES	-0.0280558	0.14617	9.29898	0.851915	0.924349	NA
Akap9	A-kinase anchor protein 9 OS=Mus musculus OX=10090 GN=Akap9 PE=1 SV=2	plasma membrane;other membranes;cytoskeleton;ER/Golgi;other cell component	Q70FJ1	D1Cre_H2B-D1Cre_NES	-0.330151	0.121695	9.29898	0.0232135	0.0749043	NA
Tln2	Talin-2 OS=Mus musculus OX=10090 GN=Tln2 PE=1 SV=3	plasma membrane;other membranes;cytoskeleton;other cell component	Q71LX4	D1Cre_H2B-D1Cre_NES	-0.282312	0.0842871	9.29898	0.00815029	0.0344035	NA
Ppp2r1a	Serine/threonine-protein phosphatase 2A 65 kDa regulatory subunit A alpha isoform OS=Mus musculus OX=10090 GN=Ppp2r1a PE=1 SV=3	plasma membrane;other membranes;cytosol;nucleus;other cell component	Q76MZ3	D1Cre_H2B-D1Cre_NES	-0.413891	0.168359	9.29898	0.0354513	0.10297	NA
Apool	MICOS complex subunit Mic27 OS=Mus musculus OX=10090 GN=Apool PE=1 SV=1	other membranes;mitochondrion	Q78IK4	D1Cre_H2B-D1Cre_NES	-0.0101703	0.0791472	9.29898	0.900491	0.950465	NA
Fbxo22	F-box only protein 22 OS=Mus musculus OX=10090 GN=Fbxo22 PE=1 SV=2	cytoskeleton;nucleus;other cell component	Q78JE5	D1Cre_H2B-D1Cre_NES	0.479732	0.104337	9.29898	0.00118852	0.00848701	NA
Snd1	Staphylococcal nuclease domain-containing protein 1 OS=Mus musculus OX=10090 GN=Snd1 PE=1 SV=1	cytosol;nucleus;other cell component	Q78PY7	D1Cre_H2B-D1Cre_NES	-0.301106	0.082271	9.29898	0.00495554	0.0231727	NA
Mtch1	Mitochondrial carrier homolog 1 OS=Mus musculus OX=10090 GN=Mtch1 PE=1 SV=1	other membranes;mitochondrion	Q791T5	D1Cre_H2B-D1Cre_NES	0.00848465	0.0832299	9.29898	0.920967	0.96232	NA
Mtch2	Mitochondrial carrier homolog 2 OS=Mus musculus OX=10090 GN=Mtch2 PE=1 SV=1	other membranes;mitochondrion	Q791V5	D1Cre_H2B-D1Cre_NES	-0.125394	0.270343	9.29898	0.653435	0.805248	NA
Scn4b	Sodium channel subunit beta-4 OS=Mus musculus OX=10090 GN=Scn4b PE=1 SV=1	plasma membrane;other membranes;other cell component	Q7M729	D1Cre_H2B-D1Cre_NES	0.0281528	0.135215	8.29898	0.840087	0.917048	NA
Opalin	Opalin OS=Mus musculus OX=10090 GN=Opalin PE=1 SV=1	plasma membrane;other membranes;ER/Golgi;other cell component	Q7M750	D1Cre_H2B-D1Cre_NES	-0.086119	0.0795736	9.29898	0.306404	0.513616	NA
Plppr4	Phospholipid phosphatase-related protein type 4 OS=Mus musculus OX=10090 GN=Plppr4 PE=1 SV=2	plasma membrane;other membranes;other cell component	Q7TME0	D1Cre_H2B-D1Cre_NES	-0.398535	0.0996324	9.29898	0.00291213	0.0159121	NA
Syncrip	Heterogeneous nuclear ribonucleoprotein Q OS=Mus musculus OX=10090 GN=Syncrip PE=1 SV=2	ER/Golgi;nucleus;other cell component	Q7TMK9	D1Cre_H2B-D1Cre_NES	0.164469	0.0944192	9.29898	0.114425	0.259258	NA
Tubb2a	Tubulin beta-2A chain OS=Mus musculus OX=10090 GN=Tubb2a PE=1 SV=1	cytoskeleton;other cell component	Q7TMM9	D1Cre_H2B-D1Cre_NES	0.0666274	0.148391	9.29898	0.663714	0.810887	NA
Huwe1	E3 ubiquitin-protein ligase HUWE1 OS=Mus musculus OX=10090 GN=Huwe1 PE=1 SV=5	other membranes;cytosol;ER/Golgi;nucleus;other cell component	Q7TMY8	D1Cre_H2B-D1Cre_NES	0.121565	0.220342	9.29898	0.594154	0.766586	NA
Cpeb4	Cytoplasmic polyadenylation element-binding protein 4 OS=Mus musculus OX=10090 GN=Cpeb4 PE=1 SV=1	ER/Golgi;nucleus;other cell component	Q7TN98	D1Cre_H2B-D1Cre_NES	-0.382766	0.128095	7.29898	0.019313	0.0647478	NA
Luc7l2	Putative RNA-binding protein Luc7-like 2 OS=Mus musculus OX=10090 GN=Luc7l2 PE=1 SV=1	nucleus	Q7TNC4	D1Cre_H2B-D1Cre_NES	0.512308	0.105286	9.29898	0.000808666	0.00658247	NA
Eml2	Echinoderm microtubule-associated protein-like 2 OS=Mus musculus OX=10090 GN=Eml2 PE=1 SV=1	cytoskeleton;other cell component	Q7TNG5	D1Cre_H2B-D1Cre_NES	-0.400495	0.094502	9.29898	0.00202633	0.0125253	NA
Trim46	Tripartite motif-containing protein 46 OS=Mus musculus OX=10090 GN=Trim46 PE=1 SV=1	cytoskeleton;other cell component	Q7TNM2	D1Cre_H2B-D1Cre_NES	-0.392293	0.110256	8.29898	0.00699274	0.0304662	NA
Igsf21	Immunoglobulin superfamily member 21 OS=Mus musculus OX=10090 GN=Igsf21 PE=1 SV=1	plasma membrane;other membranes;other cell component	Q7TNR6	D1Cre_H2B-D1Cre_NES	0.288773	0.220817	9.29898	0.222363	0.412603	NA
Dek	Protein DEK OS=Mus musculus OX=10090 GN=Dek PE=1 SV=1	cytoskeleton;nucleus	Q7TNV0	D1Cre_H2B-D1Cre_NES	0.784073	0.141019	9.29898	0.000312923	0.00378273	NA
Mycbp2	E3 ubiquitin-protein ligase MYCBP2 OS=Mus musculus OX=10090 GN=Mycbp2 PE=1 SV=3	cytoskeleton;nucleus;other cell component	Q7TPH6	D1Cre_H2B-D1Cre_NES	-0.426249	0.122577	9.29898	0.00663039	0.0292957	NA
Fsd1	Fibronectin type III and SPRY domain-containing protein 1 OS=Mus musculus OX=10090 GN=Fsd1 PE=1 SV=1	plasma membrane;other membranes;cytoskeleton;nucleus;other cell component	Q7TPM6	D1Cre_H2B-D1Cre_NES	-0.180367	0.106062	9.29898	0.122149	0.273315	NA
Actn1	Alpha-actinin-1 OS=Mus musculus OX=10090 GN=Actn1 PE=1 SV=1	plasma membrane;other membranes;cytoskeleton;nucleus;other cell component	Q7TPR4	D1Cre_H2B-D1Cre_NES	-0.619387	0.0971545	9.29898	0.000111696	0.0021737	NA
C2cd5	C2 domain-containing protein 5 OS=Mus musculus OX=10090 GN=C2cd5 PE=1 SV=2	plasma membrane;other membranes;cytosol;cytoskeleton;other cell component	Q7TPS5	D1Cre_H2B-D1Cre_NES	-0.550601	0.0991412	9.29898	0.000315546	0.00378273	NA
Nexn	Nexilin OS=Mus musculus OX=10090 GN=Nexn PE=1 SV=3	plasma membrane;other membranes;cytoskeleton;other cell component	Q7TPW1	D1Cre_H2B-D1Cre_NES	-0.684286	0.159088	9.29898	0.00184226	0.0117548	NA
Lnpk	Endoplasmic reticulum junction formation protein lunapark OS=Mus musculus OX=10090 GN=Lnpk PE=1 SV=1	other membranes;ER/Golgi;nucleus	Q7TQ95	D1Cre_H2B-D1Cre_NES	-0.0261352	0.0956732	9.29898	0.790691	0.891161	NA
Tppp	Tubulin polymerization-promoting protein OS=Mus musculus OX=10090 GN=Tppp PE=1 SV=1	cytosol;cytoskeleton;mitochondrion;ER/Golgi;nucleus;other cell component	Q7TQD2	D1Cre_H2B-D1Cre_NES	-0.0320398	0.107924	9.29898	0.773088	0.881116	NA
Amph	Amphiphysin OS=Mus musculus OX=10090 GN=Amph PE=1 SV=1	plasma membrane;other membranes;cytoskeleton;ER/Golgi;other cell component	Q7TQF7	D1Cre_H2B-D1Cre_NES	-0.10439	0.118703	9.29898	0.401328	0.611326	NA
Plekha6	Pleckstrin homology domain-containing family A member 6 OS=Mus musculus OX=10090 GN=Plekha6 PE=1 SV=1	NA	Q7TQG1	D1Cre_H2B-D1Cre_NES	-0.369911	0.136281	8.29898	0.0256108	0.0802822	NA
Otub1	Ubiquitin thioesterase OTUB1 OS=Mus musculus OX=10090 GN=Otub1 PE=1 SV=2	nucleus;other cell component	Q7TQI3	D1Cre_H2B-D1Cre_NES	-0.289089	0.134034	9.29898	0.0584189	0.152645	NA
Prrc2a	Protein PRRC2A OS=Mus musculus OX=10090 GN=Prrc2a PE=1 SV=1	plasma membrane;other membranes;cytosol;nucleus	Q7TSC1	D1Cre_H2B-D1Cre_NES	-0.346443	0.110031	9.29898	0.0113035	0.0434941	NA
Ctdp1	RNA polymerase II subunit A C-terminal domain phosphatase OS=Mus musculus OX=10090 GN=Ctdp1 PE=1 SV=1	cytoskeleton;nucleus;other cell component	Q7TSG2	D1Cre_H2B-D1Cre_NES	0.598452	0.14229	9.29898	0.00212695	0.0129849	NA
Cdc42bpb	Serine/threonine-protein kinase MRCK beta OS=Mus musculus OX=10090 GN=Cdc42bpb PE=1 SV=2	plasma membrane;other membranes;cytoskeleton;other cell component	Q7TT50	D1Cre_H2B-D1Cre_NES	-0.44331	0.0941659	9.29898	0.00101368	0.00765293	NA
Ahcyl1	S-adenosylhomocysteine hydrolase-like protein 1 OS=Mus musculus OX=10090 GN=Ahcyl1 PE=1 SV=1	plasma membrane;other membranes;cytosol;ER/Golgi;other cell component	Q80SW1	D1Cre_H2B-D1Cre_NES	-0.291197	0.103373	9.29898	0.0195318	0.0651499	NA
Gng5	Guanine nucleotide-binding protein G(I)/G(S)/G(O) subunit gamma-5 OS=Mus musculus OX=10090 GN=Gng5 PE=1 SV=2	plasma membrane;other membranes;other cell component	Q80SZ7	D1Cre_H2B-D1Cre_NES	0.0726945	0.0981417	9.29898	0.477156	0.672712	NA
Gabbr2	Gamma-aminobutyric acid type B receptor subunit 2 OS=Mus musculus OX=10090 GN=Gabbr2 PE=1 SV=2	plasma membrane;other membranes;other cell component	Q80T41	D1Cre_H2B-D1Cre_NES	0.00625338	0.0880056	9.29898	0.944858	0.974923	NA
Gramd1b	Protein Aster-B OS=Mus musculus OX=10090 GN=Gramd1b PE=1 SV=2	plasma membrane;other membranes;ER/Golgi;other cell component	Q80TI0	D1Cre_H2B-D1Cre_NES	-0.197793	0.118846	8.29898	0.133263	0.289346	NA
Cadps	Calcium-dependent secretion activator 1 OS=Mus musculus OX=10090 GN=Cadps PE=1 SV=3	other membranes;other cell component	Q80TJ1	D1Cre_H2B-D1Cre_NES	-0.138384	0.0815507	9.29898	0.122861	0.273397	NA
Ppm1e	Protein phosphatase 1E OS=Mus musculus OX=10090 GN=Ppm1e PE=1 SV=2	mitochondrion;nucleus;other cell component	Q80TL0	D1Cre_H2B-D1Cre_NES	-0.164344	0.255014	9.29898	0.534856	0.721338	NA
Phf24	PHD finger protein 24 OS=Mus musculus OX=10090 GN=Phf24 PE=1 SV=2	NA	Q80TL4	D1Cre_H2B-D1Cre_NES	-0.0972032	0.100084	9.29898	0.356022	0.563821	NA
R3hdm2	R3H domain-containing protein 2 OS=Mus musculus OX=10090 GN=R3hdm2 PE=1 SV=2	nucleus	Q80TM6	D1Cre_H2B-D1Cre_NES	-0.542498	0.12068	9.29898	0.001381	0.00948477	NA
Nisch	Nischarin OS=Mus musculus OX=10090 GN=Nisch PE=1 SV=2	plasma membrane;other membranes;cytosol;other cytoplasmic organelle;other cell component	Q80TM9	D1Cre_H2B-D1Cre_NES	#NAME?	NA	NA	NA	NA	oneConditionMissing
Ubr5	E3 ubiquitin-protein ligase UBR5 OS=Mus musculus OX=10090 GN=Ubr5 PE=1 SV=2	cytosol;nucleus;other cell component	Q80TP3	D1Cre_H2B-D1Cre_NES	0.609128	0.0941041	9.29898	9.93062e-05	0.00204829	NA
Cyld	Ubiquitin carboxyl-terminal hydrolase CYLD OS=Mus musculus OX=10090 GN=Cyld PE=1 SV=2	plasma membrane;other membranes;cytosol;cytoskeleton;other cell component	Q80TQ2	D1Cre_H2B-D1Cre_NES	-0.500761	0.0924985	9.29898	0.000380084	0.00424749	NA
Adgrl3	Adhesion G protein-coupled receptor L3 OS=Mus musculus OX=10090 GN=Adgrl3 PE=1 SV=3	plasma membrane;other membranes;other cell component	Q80TS3	D1Cre_H2B-D1Cre_NES	0.000832932	0.105993	9.29898	0.993896	0.99591	NA
Clasp1	CLIP-associating protein 1 OS=Mus musculus OX=10090 GN=Clasp1 PE=1 SV=2	cytoskeleton;ER/Golgi;other cell component	Q80TV8	D1Cre_H2B-D1Cre_NES	-0.268727	0.0908383	9.29898	0.0154577	0.0547944	NA
Dnajc6	Putative tyrosine-protein phosphatase auxilin OS=Mus musculus OX=10090 GN=Dnajc6 PE=1 SV=2	other cell component	Q80TZ3	D1Cre_H2B-D1Cre_NES	-0.546235	0.342112	9.29898	0.143721	0.305023	NA
Snph	Syntaphilin OS=Mus musculus OX=10090 GN=Snph PE=1 SV=3	plasma membrane;other membranes;cytoskeleton;mitochondrion;other cell component	Q80U23	D1Cre_H2B-D1Cre_NES	-0.198006	0.231549	9.29898	0.413967	0.620714	NA
Madd	MAP kinase-activating death domain protein OS=Mus musculus OX=10090 GN=Madd PE=1 SV=2	plasma membrane;other membranes;cytosol;ER/Golgi;nucleus;other cell component	Q80U28	D1Cre_H2B-D1Cre_NES	-0.396847	0.0971949	9.29898	0.00256397	0.0144488	NA
Arhgef17	Rho guanine nucleotide exchange factor 17 OS=Mus musculus OX=10090 GN=Arhgef17 PE=1 SV=2	NA	Q80U35	D1Cre_H2B-D1Cre_NES	-0.612313	0.152128	9.29898	0.0028025	0.0153982	NA
Rimbp2	RIMS-binding protein 2 OS=Mus musculus OX=10090 GN=Rimbp2 PE=1 SV=3	plasma membrane;other membranes;other cell component	Q80U40	D1Cre_H2B-D1Cre_NES	0.0956459	0.227622	9.29898	0.683886	0.820829	NA
Avl9	Late secretory pathway protein AVL9 homolog OS=Mus musculus OX=10090 GN=Avl9 PE=1 SV=2	other membranes;other cytoplasmic organelle	Q80U56	D1Cre_H2B-D1Cre_NES	-0.153246	0.139743	9.29898	0.300391	0.506541	NA
Mfn2	Mitofusin-2 OS=Mus musculus OX=10090 GN=Mfn2 PE=1 SV=3	other membranes;cytosol;cytoskeleton;mitochondrion;other cell component	Q80U63	D1Cre_H2B-D1Cre_NES	-0.169633	0.076349	9.29898	0.0524815	0.140092	NA
Scrib	Protein scribble homolog OS=Mus musculus OX=10090 GN=Scrib PE=1 SV=2	plasma membrane;other membranes;cytosol;nucleus;other cell component	Q80U72	D1Cre_H2B-D1Cre_NES	-0.574149	0.180254	8.29898	0.0122983	0.0458981	NA
Nup214	Nuclear pore complex protein Nup214 OS=Mus musculus OX=10090 GN=Nup214 PE=1 SV=2	nucleus	Q80U93	D1Cre_H2B-D1Cre_NES	0.0560519	0.122793	9.29898	0.658525	0.808041	NA
Ube3c	Ubiquitin-protein ligase E3C OS=Mus musculus OX=10090 GN=Ube3c PE=1 SV=2	nucleus	Q80U95	D1Cre_H2B-D1Cre_NES	-0.361143	0.0907413	9.29898	0.00300395	0.0162345	NA
Naa15	N-alpha-acetyltransferase 15, NatA auxiliary subunit OS=Mus musculus OX=10090 GN=Naa15 PE=1 SV=1	cytosol;nucleus;other cell component	Q80UM3	D1Cre_H2B-D1Cre_NES	-0.216586	0.080031	9.29898	0.0234724	0.0754932	NA
Dgkz	Diacylglycerol kinase zeta OS=Mus musculus OX=10090 GN=Dgkz PE=1 SV=2	plasma membrane;other membranes;cytosol;nucleus;other cell component	Q80UP3	D1Cre_H2B-D1Cre_NES	-0.21115	0.0891262	9.29898	0.0411193	0.115709	NA
Pgrmc2	Membrane-associated progesterone receptor component 2 OS=Mus musculus OX=10090 GN=Pgrmc2 PE=1 SV=2	other membranes;ER/Golgi;nucleus;other cell component	Q80UU9	D1Cre_H2B-D1Cre_NES	-0.0214998	0.0800226	9.29898	0.794048	0.892909	NA
Camsap3	Calmodulin-regulated spectrin-associated protein 3 OS=Mus musculus OX=10090 GN=Camsap3 PE=1 SV=1	cytoskeleton;nucleus;other cell component	Q80VC9	D1Cre_H2B-D1Cre_NES	0.460214	0.229652	8.29898	0.0787389	0.196153	NA
Fam98b	Protein FAM98B OS=Mus musculus OX=10090 GN=Fam98b PE=1 SV=1	nucleus;other cell component	Q80VD1	D1Cre_H2B-D1Cre_NES	0.75176	0.105321	9.29898	4.5986e-05	0.00139953	NA
Tecpr1	Tectonin beta-propeller repeat-containing protein 1 OS=Mus musculus OX=10090 GN=Tecpr1 PE=1 SV=1	other membranes;nucleus;other cytoplasmic organelle;other cell component	Q80VP0	D1Cre_H2B-D1Cre_NES	-0.201504	0.0839212	9.29898	0.0389918	0.111453	NA
Epn1	Epsin-1 OS=Mus musculus OX=10090 GN=Epn1 PE=1 SV=3	plasma membrane;other membranes;cytosol;nucleus;other cytoplasmic organelle;other cell component	Q80VP1	D1Cre_H2B-D1Cre_NES	-0.358222	0.144388	9.29898	0.0341446	0.100056	NA
Wipi2	WD repeat domain phosphoinositide-interacting protein 2 OS=Mus musculus OX=10090 GN=Wipi2 PE=1 SV=1	other membranes;cytosol;nucleus;other cytoplasmic organelle;other cell component	Q80W47	D1Cre_H2B-D1Cre_NES	-0.259213	0.141462	9.29898	0.099049	0.232839	NA
Mtdh	Protein LYRIC OS=Mus musculus OX=10090 GN=Mtdh PE=1 SV=1	plasma membrane;other membranes;ER/Golgi;nucleus;other cell component	Q80WJ7	D1Cre_H2B-D1Cre_NES	-0.00902894	0.114552	9.29898	0.938847	0.973801	NA
C2cd2l	Phospholipid transfer protein C2CD2L OS=Mus musculus OX=10090 GN=C2cd2l PE=1 SV=3	plasma membrane;other membranes;ER/Golgi;other cell component	Q80X80	D1Cre_H2B-D1Cre_NES	-0.3521	0.0872887	9.29898	0.00276504	0.0152772	NA
NA	Symplekin OS=Mus musculus OX=10090 GN=Sympk PE=1 SV=1	NA	Q80X82	D1Cre_H2B-D1Cre_NES	1.02895	0.169944	9.29898	0.00016575	0.00258152	NA
Pip4k2b	Phosphatidylinositol 5-phosphate 4-kinase type-2 beta OS=Mus musculus OX=10090 GN=Pip4k2b PE=1 SV=1	plasma membrane;other membranes;ER/Golgi;nucleus;other cytoplasmic organelle	Q80XI4	D1Cre_H2B-D1Cre_NES	-0.0107019	0.0910286	9.29898	0.908912	0.954767	NA
Atg2b	Autophagy-related protein 2 homolog B OS=Mus musculus OX=10090 GN=Atg2b PE=1 SV=3	other membranes;ER/Golgi;nucleus;other cell component	Q80XK6	D1Cre_H2B-D1Cre_NES	-0.458013	0.109653	9.29898	0.00222222	0.0132796	NA
Bdh1	D-beta-hydroxybutyrate dehydrogenase, mitochondrial OS=Mus musculus OX=10090 GN=Bdh1 PE=1 SV=2	other membranes;mitochondrion;nucleus	Q80XN0	D1Cre_H2B-D1Cre_NES	0.480902	0.183604	6.29898	0.0378867	0.108924	NA
Atp2c1	Calcium-transporting ATPase type 2C member 1 OS=Mus musculus OX=10090 GN=Atp2c1 PE=1 SV=2	plasma membrane;other membranes;ER/Golgi;other cell component	Q80XR2	D1Cre_H2B-D1Cre_NES	0.0789166	0.103559	9.29898	0.464921	0.663939	NA
Cnksr2	Connector enhancer of kinase suppressor of ras 2 OS=Mus musculus OX=10090 GN=Cnksr2 PE=1 SV=1	plasma membrane;other membranes;other cell component	Q80YA9	D1Cre_H2B-D1Cre_NES	-0.608951	0.0951939	9.29898	0.000108807	0.0021737	NA
Safb2	Scaffold attachment factor B2 OS=Mus musculus OX=10090 GN=Safb2 PE=1 SV=2	nucleus;other cell component	Q80YR5	D1Cre_H2B-D1Cre_NES	0.929567	0.236968	9.29898	0.00328179	0.0171277	NA
Tnc	Tenascin OS=Mus musculus OX=10090 GN=Tnc PE=1 SV=1	non-structural extracellular;extracellular matrix	Q80YX1	D1Cre_H2B-D1Cre_NES	0.108195	0.170081	8.29898	0.541831	0.727591	NA
Negr1	Neuronal growth regulator 1 OS=Mus musculus OX=10090 GN=Negr1 PE=1 SV=1	plasma membrane;other membranes;other cell component	Q80Z24	D1Cre_H2B-D1Cre_NES	0.142861	0.162355	9.29898	0.401066	0.611326	NA
Adgrb3	Adhesion G protein-coupled receptor B3 OS=Mus musculus OX=10090 GN=Adgrb3 PE=1 SV=2	non-structural extracellular;plasma membrane;other membranes;other cell component	Q80ZF8	D1Cre_H2B-D1Cre_NES	-0.552506	0.139769	9.29898	0.00313157	0.0166961	NA
Lrsam1	E3 ubiquitin-protein ligase LRSAM1 OS=Mus musculus OX=10090 GN=Lrsam1 PE=1 SV=1	other membranes;cytosol;other cell component	Q80ZI6	D1Cre_H2B-D1Cre_NES	-0.0532784	0.169564	8.29898	0.761117	0.872242	NA
Mrps26	28S ribosomal protein S26, mitochondrial OS=Mus musculus OX=10090 GN=Mrps26 PE=1 SV=1	mitochondrion;translational apparatus;nucleus	Q80ZS3	D1Cre_H2B-D1Cre_NES	0.126033	0.110233	9.29898	0.28148	0.484146	NA
Them6	Protein THEM6 OS=Mus musculus OX=10090 GN=Them6 PE=1 SV=1	non-structural extracellular	Q80ZW2	D1Cre_H2B-D1Cre_NES	0.147304	0.117222	9.29898	0.23954	0.433891	NA
Ddx42	ATP-dependent RNA helicase DDX42 OS=Mus musculus OX=10090 GN=Ddx42 PE=1 SV=3	cytosol;nucleus;other cell component	Q810A7	D1Cre_H2B-D1Cre_NES	1.36241	0.222156	9.29898	0.00015038	0.0023988	NA
Zfyve1	Zinc finger FYVE domain-containing protein 1 OS=Mus musculus OX=10090 GN=Zfyve1 PE=1 SV=2	other membranes;mitochondrion;ER/Golgi;other cytoplasmic organelle;other cell component	Q810J8	D1Cre_H2B-D1Cre_NES	-0.0715528	0.153773	9.29898	0.652411	0.804532	NA
Nfasc	Neurofascin OS=Mus musculus OX=10090 GN=Nfasc PE=1 SV=1	plasma membrane;other membranes;other cell component	Q810U3	D1Cre_H2B-D1Cre_NES	-0.198567	0.0874458	9.29898	0.0484026	0.131511	NA
Dlg1	Disks large homolog 1 OS=Mus musculus OX=10090 GN=Dlg1 PE=1 SV=1	extracellular matrix;plasma membrane;other membranes;cytosol;cytoskeleton;ER/Golgi;nucleus;other cell component	Q811D0	D1Cre_H2B-D1Cre_NES	-0.356767	0.0957005	9.29898	0.00445043	0.0214706	NA
Srgap3	SLIT-ROBO Rho GTPase-activating protein 3 OS=Mus musculus OX=10090 GN=Srgap3 PE=1 SV=1	other cell component	Q812A2	D1Cre_H2B-D1Cre_NES	-0.173276	0.105773	9.29898	0.134719	0.29091	NA
Tufm	Elongation factor Tu, mitochondrial OS=Mus musculus OX=10090 GN=Tufm PE=1 SV=1	mitochondrion;other cell component	Q8BFR5	D1Cre_H2B-D1Cre_NES	0.198409	0.166543	9.29898	0.263039	0.465377	NA
Svop	Synaptic vesicle 2-related protein OS=Mus musculus OX=10090 GN=Svop PE=1 SV=1	other membranes;ER/Golgi	Q8BFT9	D1Cre_H2B-D1Cre_NES	0.0480556	0.0990838	9.29898	0.638898	0.798609	NA
Rnf214	RING finger protein 214 OS=Mus musculus OX=10090 GN=Rnf214 PE=1 SV=1	NA	Q8BFU3	D1Cre_H2B-D1Cre_NES	-0.439136	0.11459	9.29898	0.00377845	0.018969	NA
Pef1	Peflin OS=Mus musculus OX=10090 GN=Pef1 PE=1 SV=1	other membranes;ER/Golgi;other cell component	Q8BFY6	D1Cre_H2B-D1Cre_NES	-0.457528	0.27523	9.29898	0.12972	0.283517	NA
Erlin2	Erlin-2 OS=Mus musculus OX=10090 GN=Erlin2 PE=1 SV=1	plasma membrane;other membranes;cytosol;ER/Golgi;other cell component	Q8BFZ9	D1Cre_H2B-D1Cre_NES	0.15636	0.0998394	9.29898	0.150681	0.315963	NA
Hnrnpa3	Heterogeneous nuclear ribonucleoprotein A3 OS=Mus musculus OX=10090 GN=Hnrnpa3 PE=1 SV=1	nucleus;other cell component	Q8BG05	D1Cre_H2B-D1Cre_NES	0.76773	0.109162	9.29898	5.1744e-05	0.00150514	NA
Psmd11	26S proteasome non-ATPase regulatory subunit 11 OS=Mus musculus OX=10090 GN=Psmd11 PE=1 SV=3	other cell component	Q8BG32	D1Cre_H2B-D1Cre_NES	0.0637293	0.0941735	9.29898	0.515062	0.705047	NA
Sv2b	Synaptic vesicle glycoprotein 2B OS=Mus musculus OX=10090 GN=Sv2b PE=1 SV=1	other membranes;ER/Golgi;other cell component	Q8BG39	D1Cre_H2B-D1Cre_NES	-0.0570076	0.1557	9.29898	0.722455	0.848081	NA
Katnb1	Katanin p80 WD40 repeat-containing subunit B1 OS=Mus musculus OX=10090 GN=Katnb1 PE=1 SV=1	plasma membrane;other membranes;cytosol;cytoskeleton;other cell component	Q8BG40	D1Cre_H2B-D1Cre_NES	-0.0156633	0.0905846	9.29898	0.866425	0.931407	NA
Rhot1	Mitochondrial Rho GTPase 1 OS=Mus musculus OX=10090 GN=Rhot1 PE=1 SV=1	other membranes;mitochondrion	Q8BG51	D1Cre_H2B-D1Cre_NES	-0.172688	0.202964	9.29898	0.416233	0.620735	NA
Znf365	Protein ZNF365 OS=Mus musculus OX=10090 GN=Znf365 PE=1 SV=1	cytoskeleton;other cell component	Q8BG89	D1Cre_H2B-D1Cre_NES	-0.537408	0.129567	9.29898	0.00232304	0.0135545	NA
Limd2	LIM domain-containing protein 2 OS=Mus musculus OX=10090 GN=Limd2 PE=1 SV=1	cytosol;nucleus	Q8BGB5	D1Cre_H2B-D1Cre_NES	-0.119778	0.0957955	8.29898	0.245274	0.441437	NA
Htatsf1	HIV Tat-specific factor 1 homolog OS=Mus musculus OX=10090 GN=Htatsf1 PE=1 SV=1	nucleus	Q8BGC0	D1Cre_H2B-D1Cre_NES	1.64417	0.18665	9.29898	8.195e-06	0.00080161	NA
Cpt1c	Carnitine O-palmitoyltransferase 1, brain isoform OS=Mus musculus OX=10090 GN=Cpt1c PE=1 SV=1	plasma membrane;other membranes;mitochondrion;ER/Golgi;other cell component	Q8BGD5	D1Cre_H2B-D1Cre_NES	-0.046396	0.133004	9.29898	0.734985	0.856688	NA
Eif4b	Eukaryotic translation initiation factor 4B OS=Mus musculus OX=10090 GN=Eif4b PE=1 SV=1	cytosol;other cell component	Q8BGD9	D1Cre_H2B-D1Cre_NES	-0.435676	0.1189	9.29898	0.00492177	0.0231241	NA
Samm50	Sorting and assembly machinery component 50 homolog OS=Mus musculus OX=10090 GN=Samm50 PE=1 SV=1	other membranes;mitochondrion	Q8BGH2	D1Cre_H2B-D1Cre_NES	0.350657	0.232914	8.29898	0.169264	0.341985	NA
Reep1	Receptor expression-enhancing protein 1 OS=Mus musculus OX=10090 GN=Reep1 PE=1 SV=1	other membranes;cytoskeleton;mitochondrion;ER/Golgi;other cell component	Q8BGH4	D1Cre_H2B-D1Cre_NES	-0.0929289	0.205985	9.29898	0.662222	0.810193	NA
Enpp6	Glycerophosphocholine cholinephosphodiesterase ENPP6 OS=Mus musculus OX=10090 GN=Enpp6 PE=1 SV=1	non-structural extracellular;plasma membrane;other membranes	Q8BGN3	D1Cre_H2B-D1Cre_NES	0.0364373	0.119397	9.29898	0.766953	0.877405	NA
Aars1	Alanine--tRNA ligase, cytoplasmic OS=Mus musculus OX=10090 GN=Aars PE=1 SV=1	cytosol;mitochondrion;other cell component	Q8BGQ7	D1Cre_H2B-D1Cre_NES	-0.116611	0.0950799	9.29898	0.250175	0.446612	NA
Smndc1	Survival of motor neuron-related-splicing factor 30 OS=Mus musculus OX=10090 GN=Smndc1 PE=1 SV=1	nucleus;other cell component	Q8BGT7	D1Cre_H2B-D1Cre_NES	0.195511	0.116219	7.29898	0.13464	0.29091	NA
Phyhipl	Phytanoyl-CoA hydroxylase-interacting protein-like OS=Mus musculus OX=10090 GN=Phyhipl PE=1 SV=1	other cell component	Q8BGT8	D1Cre_H2B-D1Cre_NES	-0.263703	0.115329	9.29898	0.0471533	0.12886	NA
Fto	Alpha-ketoglutarate-dependent dioxygenase FTO OS=Mus musculus OX=10090 GN=Fto PE=1 SV=1	nucleus;other cell component	Q8BGW1	D1Cre_H2B-D1Cre_NES	1.62616	0.286903	7.29898	0.000655407	0.00583962	NA
Hpcal4	Hippocalcin-like protein 4 OS=Mus musculus OX=10090 GN=Hpcal4 PE=1 SV=3	NA	Q8BGZ1	D1Cre_H2B-D1Cre_NES	-0.160354	0.190406	9.29898	0.420824	0.625857	NA
Wasf2	Wiskott-Aldrich syndrome protein family member 2 OS=Mus musculus OX=10090 GN=Wasf2 PE=1 SV=1	plasma membrane;other membranes;cytoskeleton;other cytoplasmic organelle;other cell component	Q8BH43	D1Cre_H2B-D1Cre_NES	0.0687451	0.154854	8.29898	0.668437	0.811203	NA
Coro2b	Coronin-2B OS=Mus musculus OX=10090 GN=Coro2b PE=1 SV=2	other membranes;cytoskeleton;other cell component	Q8BH44	D1Cre_H2B-D1Cre_NES	-0.146217	0.10627	9.29898	0.201083	0.382813	NA
Wdr48	WD repeat-containing protein 48 OS=Mus musculus OX=10090 GN=Wdr48 PE=1 SV=1	nucleus;other cytoplasmic organelle;other cell component	Q8BH57	D1Cre_H2B-D1Cre_NES	-0.115176	0.0877851	9.29898	0.220977	0.410415	NA
Slc25a12	Calcium-binding mitochondrial carrier protein Aralar1 OS=Mus musculus OX=10090 GN=Slc25a12 PE=1 SV=1	other membranes;mitochondrion	Q8BH59	D1Cre_H2B-D1Cre_NES	0.0383264	0.154323	9.29898	0.80926	0.899784	NA
Atl1	Atlastin-1 OS=Mus musculus OX=10090 GN=Atl1 PE=1 SV=1	other membranes;ER/Golgi;other cell component	Q8BH66	D1Cre_H2B-D1Cre_NES	-0.607925	0.279461	9.29898	0.0566635	0.14944	NA
Nup107	Nuclear pore complex protein Nup107 OS=Mus musculus OX=10090 GN=Nup107 PE=1 SV=1	other membranes;nucleus;other cell component	Q8BH74	D1Cre_H2B-D1Cre_NES	0.723457	0.243974	9.29898	0.0152801	0.0542965	NA
Echs1	Enoyl-CoA hydratase, mitochondrial OS=Mus musculus OX=10090 GN=Echs1 PE=1 SV=1	mitochondrion	Q8BH95	D1Cre_H2B-D1Cre_NES	0.240234	0.173399	9.29898	0.198245	0.379969	NA
Dcakd	Dephospho-CoA kinase domain-containing protein OS=Mus musculus OX=10090 GN=Dcakd PE=1 SV=1	NA	Q8BHC4	D1Cre_H2B-D1Cre_NES	0.20362	0.116021	8.29898	0.115975	0.261572	NA
Tbc1d10b	TBC1 domain family member 10B OS=Mus musculus OX=10090 GN=Tbc1d10b PE=1 SV=2	plasma membrane;other membranes;cytosol	Q8BHL3	D1Cre_H2B-D1Cre_NES	-0.318142	0.123817	9.29898	0.0294709	0.0891336	NA
Ganab	Neutral alpha-glucosidase AB OS=Mus musculus OX=10090 GN=Ganab PE=1 SV=1	ER/Golgi;other cell component	Q8BHN3	D1Cre_H2B-D1Cre_NES	0.3052	0.0964906	9.29898	0.0110401	0.042821	NA
Rbm22	Pre-mRNA-splicing factor RBM22 OS=Mus musculus OX=10090 GN=Rbm22 PE=1 SV=1	nucleus;other cell component	Q8BHS3	D1Cre_H2B-D1Cre_NES	0.451844	0.316313	8.29898	0.189692	0.371864	NA
Oscp1	Protein OSCP1 OS=Mus musculus OX=10090 GN=Oscp1 PE=1 SV=1	plasma membrane;other membranes;other cell component	Q8BHW2	D1Cre_H2B-D1Cre_NES	0.428255	0.240181	3.29898	0.164201	0.334835	SingleMeasurePerCondition
Cyria	Protein FAM49A OS=Mus musculus OX=10090 GN=Fam49a PE=1 SV=1	other membranes	Q8BHZ0	D1Cre_H2B-D1Cre_NES	0.021008	0.0983109	9.29898	0.835402	0.913446	NA
Mia3	Transport and Golgi organization protein 1 homolog OS=Mus musculus OX=10090 GN=Mia3 PE=1 SV=2	other membranes;ER/Golgi;other cell component	Q8BI84	D1Cre_H2B-D1Cre_NES	-0.111822	0.113766	9.29898	0.350531	0.560057	NA
Iars2	Isoleucine--tRNA ligase, mitochondrial OS=Mus musculus OX=10090 GN=Iars2 PE=1 SV=1	cytosol;mitochondrion	Q8BIJ6	D1Cre_H2B-D1Cre_NES	0.158308	0.172545	9.29898	0.382065	0.592261	NA
Cstf2	Cleavage stimulation factor subunit 2 OS=Mus musculus OX=10090 GN=Cstf2 PE=1 SV=2	nucleus	Q8BIQ5	D1Cre_H2B-D1Cre_NES	0.68711	0.210481	9.29898	0.00935523	0.0379972	NA
Anks1b	Ankyrin repeat and sterile alpha motif domain-containing protein 1B OS=Mus musculus OX=10090 GN=Anks1b PE=1 SV=3	plasma membrane;other membranes;cytosol;nucleus;other cell component	Q8BIZ1	D1Cre_H2B-D1Cre_NES	-0.460974	0.0917469	9.29898	0.000647093	0.00582308	NA
Zc3h14	Zinc finger CCCH domain-containing protein 14 OS=Mus musculus OX=10090 GN=Zc3h14 PE=1 SV=1	nucleus;other cell component	Q8BJ05	D1Cre_H2B-D1Cre_NES	0.775836	0.139357	9.29898	0.000309951	0.00378273	NA
Dlgap2	Disks large-associated protein 2 OS=Mus musculus OX=10090 GN=Dlgap2 PE=1 SV=2	plasma membrane;other membranes;other cell component	Q8BJ42	D1Cre_H2B-D1Cre_NES	-0.704474	0.0983344	9.29898	4.46542e-05	0.00139953	NA
Nup93	Nuclear pore complex protein Nup93 OS=Mus musculus OX=10090 GN=Nup93 PE=1 SV=1	other membranes;nucleus	Q8BJ71	D1Cre_H2B-D1Cre_NES	0.564296	0.160867	7.29898	0.00924436	0.0376242	NA
Slc6a17	Sodium-dependent neutral amino acid transporter SLC6A17 OS=Mus musculus OX=10090 GN=Slc6a17 PE=1 SV=1	plasma membrane;other membranes;ER/Golgi;other cell component	Q8BJI1	D1Cre_H2B-D1Cre_NES	-0.0195164	0.148637	9.29898	0.898333	0.949707	NA
Smarcal1	SWI/SNF-related matrix-associated actin-dependent regulator of chromatin subfamily A-like protein 1 OS=Mus musculus OX=10090 GN=Smarcal1 PE=1 SV=1	nucleus;other cell component	Q8BJL0	D1Cre_H2B-D1Cre_NES	1.03233	0.171923	9.29898	0.00017649	0.00271063	NA
Sun2	SUN domain-containing protein 2 OS=Mus musculus OX=10090 GN=Sun2 PE=1 SV=3	other membranes;nucleus;other cytoplasmic organelle;other cell component	Q8BJS4	D1Cre_H2B-D1Cre_NES	1.51433	0.379016	6.29898	0.00647865	0.0288621	NA
Eif2a	Eukaryotic translation initiation factor 2A OS=Mus musculus OX=10090 GN=Eif2a PE=1 SV=2	cytosol;translational apparatus;other cell component	Q8BJW6	D1Cre_H2B-D1Cre_NES	-0.0758644	0.155502	6.29898	0.642161	0.799367	NA
Psmd5	26S proteasome non-ATPase regulatory subunit 5 OS=Mus musculus OX=10090 GN=Psmd5 PE=1 SV=4	other cell component	Q8BJY1	D1Cre_H2B-D1Cre_NES	0.469334	0.149743	9.29898	0.011572	0.0442735	NA
Tmem11	Transmembrane protein 11, mitochondrial OS=Mus musculus OX=10090 GN=Tmem11 PE=1 SV=1	other membranes;mitochondrion	Q8BK08	D1Cre_H2B-D1Cre_NES	-0.0497469	0.0849168	9.29898	0.571932	0.750186	NA
Ahsa1	Activator of 90 kDa heat shock protein ATPase homolog 1 OS=Mus musculus OX=10090 GN=Ahsa1 PE=1 SV=2	cytosol;ER/Golgi;other cell component	Q8BK64	D1Cre_H2B-D1Cre_NES	-0.0526729	0.158132	8.29898	0.747323	0.864953	NA
Tnrc6b	Trinucleotide repeat-containing gene 6B protein OS=Mus musculus OX=10090 GN=Tnrc6b PE=1 SV=2	nucleus;other cell component	Q8BKI2	D1Cre_H2B-D1Cre_NES	0.0476952	0.26268	8.29898	0.860275	0.927822	NA
Baiap2	Brain-specific angiogenesis inhibitor 1-associated protein 2 OS=Mus musculus OX=10090 GN=Baiap2 PE=1 SV=2	plasma membrane;other membranes;cytosol;cytoskeleton;ER/Golgi;nucleus;other cell component	Q8BKX1	D1Cre_H2B-D1Cre_NES	-0.837884	0.133044	9.29898	0.000122723	0.00219773	NA
Pdhx	Pyruvate dehydrogenase protein X component, mitochondrial OS=Mus musculus OX=10090 GN=Pdhx PE=1 SV=1	mitochondrion;other cell component	Q8BKZ9	D1Cre_H2B-D1Cre_NES	0.0928389	0.129498	9.29898	0.49104	0.687386	NA
Ablim2	Actin-binding LIM protein 2 OS=Mus musculus OX=10090 GN=Ablim2 PE=1 SV=1	cytoskeleton	Q8BL65	D1Cre_H2B-D1Cre_NES	-0.5175	0.203832	9.29898	0.0310097	0.0924619	NA
Eea1	Early endosome antigen 1 OS=Mus musculus OX=10090 GN=Eea1 PE=1 SV=2	plasma membrane;other membranes;cytosol;other cytoplasmic organelle;other cell component	Q8BL66	D1Cre_H2B-D1Cre_NES	-0.490444	0.0954504	9.29898	0.000552642	0.00523855	NA
Mblac2	Metallo-beta-lactamase domain-containing protein 2 OS=Mus musculus OX=10090 GN=Mblac2 PE=1 SV=2	NA	Q8BL86	D1Cre_H2B-D1Cre_NES	0.00982121	0.127821	9.29898	0.940382	0.973862	NA
Slc17a6	Vesicular glutamate transporter 2 OS=Mus musculus OX=10090 GN=Slc17a6 PE=1 SV=1	other membranes;ER/Golgi;other cytoplasmic organelle;other cell component	Q8BLE7	D1Cre_H2B-D1Cre_NES	0.120072	0.149689	9.29898	0.442484	0.644502	NA
Nceh1	Neutral cholesterol ester hydrolase 1 OS=Mus musculus OX=10090 GN=Nceh1 PE=1 SV=1	plasma membrane;other membranes;ER/Golgi	Q8BLF1	D1Cre_H2B-D1Cre_NES	0.193807	0.138099	9.29898	0.193001	0.374554	NA
Lsamp	Limbic system-associated membrane protein OS=Mus musculus OX=10090 GN=Lsamp PE=1 SV=1	plasma membrane;other membranes;cytosol	Q8BLK3	D1Cre_H2B-D1Cre_NES	0.189051	0.217092	9.29898	0.405765	0.615361	NA
Cadm2	Cell adhesion molecule 2 OS=Mus musculus OX=10090 GN=Cadm2 PE=1 SV=2	plasma membrane;other membranes;other cell component	Q8BLQ9	D1Cre_H2B-D1Cre_NES	0.122759	0.200816	8.29898	0.55737	0.739422	NA
Tmem214	Transmembrane protein 214 OS=Mus musculus OX=10090 GN=Tmem214 PE=1 SV=1	other membranes;cytosol;cytoskeleton;ER/Golgi	Q8BM55	D1Cre_H2B-D1Cre_NES	-0.286278	0.132477	9.29898	0.0580216	0.152348	NA
Srp68	Signal recognition particle subunit SRP68 OS=Mus musculus OX=10090 GN=Srp68 PE=1 SV=2	cytosol;translational apparatus;nucleus;other cell component	Q8BMA6	D1Cre_H2B-D1Cre_NES	-0.218129	0.103274	9.29898	0.0628726	0.163022	NA
Me3	NADP-dependent malic enzyme, mitochondrial OS=Mus musculus OX=10090 GN=Me3 PE=1 SV=2	mitochondrion	Q8BMF3	D1Cre_H2B-D1Cre_NES	0.166176	0.150304	9.29898	0.296683	0.502277	NA
Rab3gap2	Rab3 GTPase-activating protein non-catalytic subunit OS=Mus musculus OX=10090 GN=Rab3gap2 PE=1 SV=2	plasma membrane;other membranes;cytosol;other cell component	Q8BMG7	D1Cre_H2B-D1Cre_NES	0.0368936	0.126098	8.29898	0.777026	0.882504	NA
Hadha	Trifunctional enzyme subunit alpha, mitochondrial OS=Mus musculus OX=10090 GN=Hadha PE=1 SV=1	mitochondrion	Q8BMS1	D1Cre_H2B-D1Cre_NES	0.105363	0.237081	9.29898	0.666903	0.811203	NA
Neto2	Neuropilin and tolloid-like protein 2 OS=Mus musculus OX=10090 GN=Neto2 PE=1 SV=1	plasma membrane;other membranes;other cell component	Q8BNJ6	D1Cre_H2B-D1Cre_NES	-0.126411	0.226378	7.29898	0.593276	0.766586	NA
Spata2l	Spermatogenesis-associated protein 2-like protein OS=Mus musculus OX=10090 GN=Spata2l PE=1 SV=1	other cell component	Q8BNN1	D1Cre_H2B-D1Cre_NES	-0.848513	0.141514	9.29898	0.000178419	0.00271063	NA
Ncs1	Neuronal calcium sensor 1 OS=Mus musculus OX=10090 GN=Ncs1 PE=1 SV=3	plasma membrane;other membranes;cytosol;ER/Golgi;other cell component	Q8BNY6	D1Cre_H2B-D1Cre_NES	-0.355011	0.198926	9.29898	0.106908	0.245033	NA
NARS1	Asparagine--tRNA ligase, cytoplasmic OS=Mus musculus OX=10090 GN=NARS1 PE=1 SV=2	cytosol	Q8BP47	D1Cre_H2B-D1Cre_NES	-0.0504342	0.104135	9.29898	0.639365	0.798609	NA
Map4k5	Mitogen-activated protein kinase kinase kinase kinase 5 OS=Mus musculus OX=10090 GN=Map4k5 PE=1 SV=2	other cell component	Q8BPM2	D1Cre_H2B-D1Cre_NES	-0.380674	0.206567	8.29898	0.101256	0.236378	NA
Dmxl2	DmX-like protein 2 OS=Mus musculus OX=10090 GN=Dmxl2 PE=1 SV=3	other membranes;ER/Golgi;other cell component	Q8BPN8	D1Cre_H2B-D1Cre_NES	-0.372807	0.203894	9.29898	0.0996786	0.23349	NA
Elmo1	Engulfment and cell motility protein 1 OS=Mus musculus OX=10090 GN=Elmo1 PE=1 SV=2	plasma membrane;other membranes;other cell component	Q8BPU7	D1Cre_H2B-D1Cre_NES	-0.705134	0.237826	9.29898	0.0152898	0.0542965	NA
Scfd1	Sec1 family domain-containing protein 1 OS=Mus musculus OX=10090 GN=Scfd1 PE=1 SV=1	plasma membrane;other membranes;cytosol;ER/Golgi	Q8BRF7	D1Cre_H2B-D1Cre_NES	0.0937175	0.294392	7.29898	0.759141	0.871492	NA
Clasp2	CLIP-associating protein 2 OS=Mus musculus OX=10090 GN=Clasp2 PE=1 SV=1	plasma membrane;other membranes;cytosol;cytoskeleton;ER/Golgi;other cell component	Q8BRT1	D1Cre_H2B-D1Cre_NES	-0.323178	0.147203	9.29898	0.0548149	0.144758	NA
Asph	Aspartyl/asparaginyl beta-hydroxylase OS=Mus musculus OX=10090 GN=Asph PE=1 SV=1	plasma membrane;other membranes;cytosol;ER/Golgi;other cell component	Q8BSY0	D1Cre_H2B-D1Cre_NES	0.340025	0.107897	9.29898	0.011252	0.0433849	NA
Srrm2	Serine/arginine repetitive matrix protein 2 OS=Mus musculus OX=10090 GN=Srrm2 PE=1 SV=3	nucleus	Q8BTI8	D1Cre_H2B-D1Cre_NES	0.443726	0.152852	9.29898	0.0169375	0.0588795	NA
Tusc3	Tumor suppressor candidate 3 OS=Mus musculus OX=10090 GN=Tusc3 PE=1 SV=1	other membranes;ER/Golgi	Q8BTV1	D1Cre_H2B-D1Cre_NES	-0.0394013	0.152993	9.29898	0.802373	0.894985	NA
Cpsf7	Cleavage and polyadenylation specificity factor subunit 7 OS=Mus musculus OX=10090 GN=Cpsf7 PE=1 SV=2	nucleus;other cell component	Q8BTV2	D1Cre_H2B-D1Cre_NES	1.04698	0.165287	9.29898	0.000117388	0.0021737	NA
Hsdl1	Inactive hydroxysteroid dehydrogenase-like protein 1 OS=Mus musculus OX=10090 GN=Hsdl1 PE=1 SV=1	cytoskeleton;other cell component	Q8BTX9	D1Cre_H2B-D1Cre_NES	0.0911955	0.126333	8.29898	0.490214	0.686915	NA
Tox4	TOX high mobility group box family member 4 OS=Mus musculus OX=10090 GN=Tox4 PE=1 SV=3	nucleus;other cell component	Q8BU11	D1Cre_H2B-D1Cre_NES	1.29894	0.260132	8.29898	0.000951274	0.0073789	NA
Iars1	Isoleucine--tRNA ligase, cytoplasmic OS=Mus musculus OX=10090 GN=Iars PE=1 SV=2	cytosol;other cell component	Q8BU30	D1Cre_H2B-D1Cre_NES	-0.323759	0.165374	8.29898	0.0846549	0.206216	NA
Hook3	Protein Hook homolog 3 OS=Mus musculus OX=10090 GN=Hook3 PE=1 SV=2	other membranes;cytosol;cytoskeleton;ER/Golgi;other cell component	Q8BUK6	D1Cre_H2B-D1Cre_NES	-0.870729	0.202471	8.29898	0.00240046	0.0139113	NA
Gphn	Gephyrin OS=Mus musculus OX=10090 GN=Gphn PE=1 SV=2	plasma membrane;other membranes;cytosol;cytoskeleton;other cell component	Q8BUV3	D1Cre_H2B-D1Cre_NES	-0.36564	0.111551	9.29898	0.00915494	0.0373371	NA
Atp6v1h	V-type proton ATPase subunit H OS=Mus musculus OX=10090 GN=Atp6v1h PE=1 SV=1	other membranes;other cytoplasmic organelle	Q8BVE3	D1Cre_H2B-D1Cre_NES	0.043122	0.103556	9.29898	0.686556	0.821824	NA
Dpp9	Dipeptidyl peptidase 9 OS=Mus musculus OX=10090 GN=Dpp9 PE=1 SV=2	cytosol;cytoskeleton;other cell component	Q8BVG4	D1Cre_H2B-D1Cre_NES	-0.129771	0.104932	9.29898	0.246518	0.442079	NA
Qdpr	Dihydropteridine reductase OS=Mus musculus OX=10090 GN=Qdpr PE=1 SV=2	cytosol;other cell component	Q8BVI4	D1Cre_H2B-D1Cre_NES	-0.162274	0.347232	9.29898	0.651018	0.804118	NA
Ppme1	Protein phosphatase methylesterase 1 OS=Mus musculus OX=10090 GN=Ppme1 PE=1 SV=5	NA	Q8BVQ5	D1Cre_H2B-D1Cre_NES	-0.0265242	0.199056	4.29898	0.900003	0.950457	NA
Camk1d	Calcium/calmodulin-dependent protein kinase type 1D OS=Mus musculus OX=10090 GN=Camk1d PE=1 SV=2	nucleus;other cell component	Q8BW96	D1Cre_H2B-D1Cre_NES	-0.241891	0.170634	9.29898	0.188933	0.371414	NA
Arrb1	Beta-arrestin-1 OS=Mus musculus OX=10090 GN=Arrb1 PE=1 SV=1	plasma membrane;other membranes;cytosol;nucleus;other cytoplasmic organelle;other cell component	Q8BWG8	D1Cre_H2B-D1Cre_NES	-0.249993	0.118609	9.29898	0.063333	0.16397	NA
Gprin3	G protein-regulated inducer of neurite outgrowth 3 OS=Mus musculus OX=10090 GN=Gprin3 PE=1 SV=1	NA	Q8BWS5	D1Cre_H2B-D1Cre_NES	-0.736745	0.115314	9.29898	0.000109857	0.0021737	NA
Acaa2	3-ketoacyl-CoA thiolase, mitochondrial OS=Mus musculus OX=10090 GN=Acaa2 PE=1 SV=3	mitochondrion	Q8BWT1	D1Cre_H2B-D1Cre_NES	0.339919	0.196628	9.29898	0.116835	0.263148	NA
Dip2a	Disco-interacting protein 2 homolog A OS=Mus musculus OX=10090 GN=Dip2a PE=1 SV=3	other membranes;mitochondrion;nucleus;other cell component	Q8BWT5	D1Cre_H2B-D1Cre_NES	-0.363065	0.135475	9.29898	0.024523	0.0777348	NA
Naa25	N-alpha-acetyltransferase 25, NatB auxiliary subunit OS=Mus musculus OX=10090 GN=Naa25 PE=1 SV=1	cytosol;ER/Golgi;other cell component	Q8BWZ3	D1Cre_H2B-D1Cre_NES	-0.0611502	0.138134	8.29898	0.669304	0.811203	NA
Pgam5	Serine/threonine-protein phosphatase PGAM5, mitochondrial OS=Mus musculus OX=10090 GN=Pgam5 PE=1 SV=1	other membranes;mitochondrion	Q8BX10	D1Cre_H2B-D1Cre_NES	0.494951	0.253144	8.29898	0.0849908	0.20678	NA
Gemin5	Gem-associated protein 5 OS=Mus musculus OX=10090 GN=Gemin5 PE=1 SV=2	cytosol;nucleus;other cell component	Q8BX17	D1Cre_H2B-D1Cre_NES	0.0284873	0.181902	9.29898	0.878901	0.941238	NA
Vps13c	Vacuolar protein sorting-associated protein 13C OS=Mus musculus OX=10090 GN=Vps13c PE=1 SV=2	other membranes;cytosol;mitochondrion	Q8BX70	D1Cre_H2B-D1Cre_NES	-0.391527	0.128029	9.29898	0.0131131	0.048122	NA
Trerf1	Transcriptional-regulating factor 1 OS=Mus musculus OX=10090 GN=Trerf1 PE=1 SV=1	cytosol;nucleus;other cell component	Q8BXJ2	D1Cre_H2B-D1Cre_NES	0.909264	0.202993	9.29898	0.00141407	0.00957884	NA
Znf385b	Zinc finger protein 385B OS=Mus musculus OX=10090 GN=Znf385b PE=2 SV=1	nucleus	Q8BXJ8	D1Cre_H2B-D1Cre_NES	1.2872	0.258686	8.29898	0.000972882	0.00745876	NA
Agap1	Arf-GAP with GTPase, ANK repeat and PH domain-containing protein 1 OS=Mus musculus OX=10090 GN=Agap1 PE=1 SV=1	cytosol;nucleus	Q8BXK8	D1Cre_H2B-D1Cre_NES	-0.546833	0.120579	7.29898	0.00241362	0.0139113	NA
Osbpl6	Oxysterol-binding protein-related protein 6 OS=Mus musculus OX=10090 GN=Osbpl6 PE=1 SV=1	plasma membrane;other membranes;cytosol;ER/Golgi;nucleus;other cytoplasmic organelle;other cell component	Q8BXR9	D1Cre_H2B-D1Cre_NES	-0.225821	0.101084	9.29898	0.0514368	0.138049	NA
Rgs8	Regulator of G-protein signaling 8 OS=Mus musculus OX=10090 GN=Rgs8 PE=1 SV=1	plasma membrane;other membranes;nucleus;other cell component	Q8BXT1	D1Cre_H2B-D1Cre_NES	0.104491	0.114809	9.29898	0.385739	0.596553	NA
Bri3bp	BRI3-binding protein OS=Mus musculus OX=10090 GN=Bri3bp PE=1 SV=1	other membranes;mitochondrion	Q8BXV2	D1Cre_H2B-D1Cre_NES	-0.0859696	0.115444	9.29898	0.474859	0.671868	NA
Usp47	Ubiquitin carboxyl-terminal hydrolase 47 OS=Mus musculus OX=10090 GN=Usp47 PE=1 SV=2	cytosol;nucleus;other cell component	Q8BY87	D1Cre_H2B-D1Cre_NES	-0.810569	0.12867	9.29898	0.000122453	0.00219773	NA
Slc44a2	Choline transporter-like protein 2 OS=Mus musculus OX=10090 GN=Slc44a2 PE=1 SV=2	plasma membrane;other membranes;mitochondrion	Q8BY89	D1Cre_H2B-D1Cre_NES	-0.0557063	0.348996	8.29898	0.876998	0.939709	NA
Tnr	Tenascin-R OS=Mus musculus OX=10090 GN=Tnr PE=1 SV=2	non-structural extracellular;extracellular matrix;other membranes;other cell component	Q8BYI9	D1Cre_H2B-D1Cre_NES	0.375698	0.0966191	9.29898	0.0034614	0.0178293	NA
Ythdf3	YTH domain-containing family protein 3 OS=Mus musculus OX=10090 GN=Ythdf3 PE=1 SV=2	cytosol;other cell component	Q8BYK6	D1Cre_H2B-D1Cre_NES	-0.719313	0.189965	6.29898	0.0083188	0.0348614	NA
Zc3h6	Zinc finger CCCH domain-containing protein 6 OS=Mus musculus OX=10090 GN=Zc3h6 PE=2 SV=2	nucleus	Q8BYK8	D1Cre_H2B-D1Cre_NES	Inf	NA	NA	NA	NA	oneConditionMissing
Nlgn3	Neuroligin-3 OS=Mus musculus OX=10090 GN=Nlgn3 PE=1 SV=2	plasma membrane;other membranes;other cell component	Q8BYM5	D1Cre_H2B-D1Cre_NES	-0.462497	0.140159	9.29898	0.00883298	0.0362789	NA
Znf609	Zinc finger protein 609 OS=Mus musculus OX=10090 GN=Znf609 PE=1 SV=2	nucleus	Q8BZ47	D1Cre_H2B-D1Cre_NES	0.870683	0.251691	9.29898	0.0068258	0.0298045	NA
Dnm3	Dynamin-3 OS=Mus musculus OX=10090 GN=Dnm3 PE=1 SV=1	non-structural extracellular;plasma membrane;other membranes;cytoskeleton;mitochondrion;ER/Golgi;other cell component	Q8BZ98	D1Cre_H2B-D1Cre_NES	-0.0852509	0.102404	9.29898	0.425992	0.630226	NA
Pogz	Pogo transposable element with ZNF domain OS=Mus musculus OX=10090 GN=Pogz PE=1 SV=2	cytosol;nucleus;other cell component	Q8BZH4	D1Cre_H2B-D1Cre_NES	1.30589	0.14136	9.29898	5.48805e-06	0.000769518	NA
Rps6ka5	Ribosomal protein S6 kinase alpha-5 OS=Mus musculus OX=10090 GN=Rps6ka5 PE=1 SV=2	nucleus;other cell component	Q8C050	D1Cre_H2B-D1Cre_NES	0.710027	0.148182	9.29898	0.000898831	0.00708321	NA
Map1s	Microtubule-associated protein 1S OS=Mus musculus OX=10090 GN=Map1s PE=1 SV=2	cytosol;cytoskeleton;nucleus;other cell component	Q8C052	D1Cre_H2B-D1Cre_NES	-0.147858	0.144248	9.29898	0.331278	0.54298	NA
Camkk2	Calcium/calmodulin-dependent protein kinase kinase 2 OS=Mus musculus OX=10090 GN=Camkk2 PE=1 SV=2	cytosol;nucleus;other cell component	Q8C078	D1Cre_H2B-D1Cre_NES	-0.321412	0.0815207	9.29898	0.00318183	0.0168971	NA
Farsa	Phenylalanine--tRNA ligase alpha subunit OS=Mus musculus OX=10090 GN=Farsa PE=1 SV=1	cytosol;other cell component	Q8C0C7	D1Cre_H2B-D1Cre_NES	-0.0629162	0.242795	8.29898	0.801845	0.894985	NA
Efl1	Elongation factor-like GTPase 1 OS=Mus musculus OX=10090 GN=Efl1 PE=1 SV=1	other cell component	Q8C0D5	D1Cre_H2B-D1Cre_NES	-0.172746	0.124513	8.29898	0.201448	0.383138	NA
Vps26b	Vacuolar protein sorting-associated protein 26B OS=Mus musculus OX=10090 GN=Vps26b PE=1 SV=1	other membranes;cytosol;other cytoplasmic organelle;other cell component	Q8C0E2	D1Cre_H2B-D1Cre_NES	-0.0837842	0.137325	9.29898	0.556399	0.739422	NA
Tmx4	Thioredoxin-related transmembrane protein 4 OS=Mus musculus OX=10090 GN=Tmx4 PE=1 SV=2	other membranes;nucleus	Q8C0L0	D1Cre_H2B-D1Cre_NES	-0.167733	0.373009	9.29898	0.663243	0.810812	NA
Sipa1l1	Signal-induced proliferation-associated 1-like protein 1 OS=Mus musculus OX=10090 GN=Sipa1l1 PE=1 SV=2	cytoskeleton;other cell component	Q8C0T5	D1Cre_H2B-D1Cre_NES	-0.676486	0.133149	9.29898	0.0005984	0.00558319	NA
Prepl	Prolyl endopeptidase-like OS=Mus musculus OX=10090 GN=Prepl PE=1 SV=1	cytosol;cytoskeleton;ER/Golgi;nucleus	Q8C167	D1Cre_H2B-D1Cre_NES	-0.156594	0.0790414	9.29898	0.0778868	0.19452	NA
Myo9a	Unconventional myosin-IXa OS=Mus musculus OX=10090 GN=Myo9a PE=1 SV=2	other membranes;cytoskeleton;other cell component	Q8C170	D1Cre_H2B-D1Cre_NES	-0.331408	0.272601	9.29898	0.25405	0.451898	NA
Thop1	Thimet oligopeptidase OS=Mus musculus OX=10090 GN=Thop1 PE=1 SV=1	mitochondrion	Q8C1A5	D1Cre_H2B-D1Cre_NES	0.475345	0.119522	9.29898	0.00301735	0.0162624	NA
Camsap2	Calmodulin-regulated spectrin-associated protein 2 OS=Mus musculus OX=10090 GN=Camsap2 PE=1 SV=3	cytosol;cytoskeleton;ER/Golgi	Q8C1B1	D1Cre_H2B-D1Cre_NES	-0.370167	0.0840744	9.29898	0.00158329	0.0104392	NA
Septin11	Septin-11 OS=Mus musculus OX=10090 GN=Septin11 PE=1 SV=4	cytoskeleton;other cell component	Q8C1B7	D1Cre_H2B-D1Cre_NES	-0.195182	0.128261	9.29898	0.161322	0.329984	NA
Rbm14	RNA-binding protein 14 OS=Mus musculus OX=10090 GN=Rbm14 PE=1 SV=1	nucleus;other cell component	Q8C2Q3	D1Cre_H2B-D1Cre_NES	1.43629	0.161044	9.29898	7.38518e-06	0.000769518	NA
Gpr158	Probable G-protein coupled receptor 158 OS=Mus musculus OX=10090 GN=Gpr158 PE=1 SV=2	plasma membrane;other membranes	Q8C419	D1Cre_H2B-D1Cre_NES	-0.286539	0.0804627	9.29898	0.00579857	0.0263063	NA
Endod1	Endonuclease domain-containing 1 protein OS=Mus musculus OX=10090 GN=Endod1 PE=1 SV=2	non-structural extracellular	Q8C522	D1Cre_H2B-D1Cre_NES	0.0291768	0.113261	9.29898	0.802321	0.894985	NA
Vps52	Vacuolar protein sorting-associated protein 52 homolog OS=Mus musculus OX=10090 GN=Vps52 PE=1 SV=1	other membranes;cytosol;ER/Golgi;other cytoplasmic organelle;other cell component	Q8C754	D1Cre_H2B-D1Cre_NES	-0.0893507	0.106826	9.29898	0.423895	0.628534	NA
Pcyox1l	Prenylcysteine oxidase-like OS=Mus musculus OX=10090 GN=Pcyox1l PE=1 SV=1	non-structural extracellular	Q8C7K6	D1Cre_H2B-D1Cre_NES	0.216393	0.265514	6.29898	0.44479	0.646433	NA
Trim9	E3 ubiquitin-protein ligase TRIM9 OS=Mus musculus OX=10090 GN=Trim9 PE=1 SV=2	cytosol;cytoskeleton;ER/Golgi;other cell component	Q8C7M3	D1Cre_H2B-D1Cre_NES	-0.303659	0.0906748	9.29898	0.00815736	0.0344035	NA
Uba6	Ubiquitin-like modifier-activating enzyme 6 OS=Mus musculus OX=10090 GN=Uba6 PE=1 SV=1	nucleus;other cell component	Q8C7R4	D1Cre_H2B-D1Cre_NES	-0.460122	0.195566	9.29898	0.0422504	0.118206	NA
Myef2	Myelin expression factor 2 OS=Mus musculus OX=10090 GN=Myef2 PE=1 SV=1	nucleus;other cell component	Q8C854	D1Cre_H2B-D1Cre_NES	1.63738	0.246133	7.29898	0.000241421	0.00320491	NA
Uba3	NEDD8-activating enzyme E1 catalytic subunit OS=Mus musculus OX=10090 GN=Uba3 PE=1 SV=2	nucleus;other cell component	Q8C878	D1Cre_H2B-D1Cre_NES	0.252949	0.132526	9.29898	0.0876016	0.212054	NA
Scai	Protein SCAI OS=Mus musculus OX=10090 GN=Scai PE=1 SV=2	other membranes;nucleus;other cell component	Q8C8N2	D1Cre_H2B-D1Cre_NES	0.0636593	0.155641	9.29898	0.69179	0.824843	NA
Tmem163	Transmembrane protein 163 OS=Mus musculus OX=10090 GN=Tmem163 PE=1 SV=1	plasma membrane;other membranes;ER/Golgi;other cytoplasmic organelle;other cell component	Q8C996	D1Cre_H2B-D1Cre_NES	0.00165491	0.155837	9.29898	0.991751	0.995274	NA
Dido1	Death-inducer obliterator 1 OS=Mus musculus OX=10090 GN=Dido1 PE=1 SV=4	cytoskeleton;nucleus;other cell component	Q8C9B9	D1Cre_H2B-D1Cre_NES	0.558752	0.248842	7.29898	0.058074	0.152348	NA
Strip2	Striatin-interacting proteins 2 OS=Mus musculus OX=10090 GN=Strip2 PE=1 SV=1	cytosol;other cell component	Q8C9H6	D1Cre_H2B-D1Cre_NES	-0.357079	0.116567	8.29898	0.0148425	0.0531856	NA
Pde10a	cAMP and cAMP-inhibited cGMP 3',5'-cyclic phosphodiesterase 10A OS=Mus musculus OX=10090 GN=Pde10a PE=1 SV=2	other membranes;other cell component	Q8CA95	D1Cre_H2B-D1Cre_NES	-0.599363	0.086732	9.29898	5.94781e-05	0.00158974	NA
Pgm2l1	Glucose 1,6-bisphosphate synthase OS=Mus musculus OX=10090 GN=Pgm2l1 PE=1 SV=1	NA	Q8CAA7	D1Cre_H2B-D1Cre_NES	-0.11962	0.128528	9.29898	0.375542	0.587211	NA
Immt	MICOS complex subunit Mic60 OS=Mus musculus OX=10090 GN=Immt PE=1 SV=1	other membranes;mitochondrion	Q8CAQ8	D1Cre_H2B-D1Cre_NES	-0.140937	0.120628	9.29898	0.271741	0.477357	NA
Acat2	Acetyl-CoA acetyltransferase, cytosolic OS=Mus musculus OX=10090 GN=Acat2 PE=1 SV=2	cytosol;nucleus;other cell component	Q8CAY6	D1Cre_H2B-D1Cre_NES	-0.0882785	0.114105	9.29898	0.458349	0.657921	NA
Gramd4	GRAM domain-containing protein 4 OS=Mus musculus OX=10090 GN=Gramd4 PE=1 SV=1	other membranes;mitochondrion;ER/Golgi	Q8CB44	D1Cre_H2B-D1Cre_NES	0.363197	0.272653	8.29898	0.218251	0.406882	NA
Cnst	Consortin OS=Mus musculus OX=10090 GN=Cnst PE=1 SV=1	plasma membrane;other membranes;ER/Golgi;other cell component	Q8CBC4	D1Cre_H2B-D1Cre_NES	-0.602043	0.117122	9.29898	0.000551026	0.00523855	NA
Wdr37	WD repeat-containing protein 37 OS=Mus musculus OX=10090 GN=Wdr37 PE=1 SV=1	nucleus;other cell component	Q8CBE3	D1Cre_H2B-D1Cre_NES	0.0103602	0.136939	9.29898	0.941296	0.974039	NA
Abi1	Abl interactor 1 OS=Mus musculus OX=10090 GN=Abi1 PE=1 SV=3	plasma membrane;other membranes;cytosol;cytoskeleton;nucleus;other cell component	Q8CBW3	D1Cre_H2B-D1Cre_NES	-0.440308	0.13345	9.29898	0.00883854	0.0362789	NA
Dctn4	Dynactin subunit 4 OS=Mus musculus OX=10090 GN=Dctn4 PE=1 SV=1	cytoskeleton;other cell component	Q8CBY8	D1Cre_H2B-D1Cre_NES	-0.0773728	0.165246	9.29898	0.650402	0.80406	NA
Prpf31	U4/U6 small nuclear ribonucleoprotein Prp31 OS=Mus musculus OX=10090 GN=Prpf31 PE=1 SV=3	nucleus	Q8CCF0	D1Cre_H2B-D1Cre_NES	0.469429	0.123472	9.29898	0.00396206	0.0197404	NA
Amer2	APC membrane recruitment protein 2 OS=Mus musculus OX=10090 GN=Amer2 PE=1 SV=2	plasma membrane;other membranes	Q8CCJ4	D1Cre_H2B-D1Cre_NES	-0.291812	0.106983	9.29898	0.0226536	0.0735776	NA
Macroh2a2	Core histone macro-H2A.2 OS=Mus musculus OX=10090 GN=H2afy2 PE=1 SV=3	nucleus;other cell component	Q8CCK0	D1Cre_H2B-D1Cre_NES	-0.0232256	0.163074	9.29898	0.889783	0.946741	NA
Bcas3	Breast carcinoma-amplified sequence 3 homolog OS=Mus musculus OX=10090 GN=Bcas3 PE=1 SV=2	cytoskeleton;nucleus;other cell component	Q8CCN5	D1Cre_H2B-D1Cre_NES	-0.232116	0.166251	9.29898	0.195092	0.375017	NA
Pabpn1	Polyadenylate-binding protein 2 OS=Mus musculus OX=10090 GN=Pabpn1 PE=1 SV=3	nucleus;other cell component	Q8CCS6	D1Cre_H2B-D1Cre_NES	0.881046	0.152392	9.29898	0.000234477	0.00315508	NA
Tceal5	Transcription elongation factor A protein-like 5 OS=Mus musculus OX=10090 GN=Tceal5 PE=1 SV=1	nucleus	Q8CCT4	D1Cre_H2B-D1Cre_NES	1.04604	0.25166	9.29898	0.00229193	0.0134924	NA
Vcpip1	Deubiquitinating protein VCIP135 OS=Mus musculus OX=10090 GN=Vcpip1 PE=1 SV=1	ER/Golgi;nucleus;other cell component	Q8CDG3	D1Cre_H2B-D1Cre_NES	-0.217311	0.189066	9.29898	0.279098	0.48209	NA
Txnl1	Thioredoxin-like protein 1 OS=Mus musculus OX=10090 GN=Txnl1 PE=1 SV=3	cytosol;nucleus;other cell component	Q8CDN6	D1Cre_H2B-D1Cre_NES	0.0128334	0.155841	9.29898	0.936114	0.971986	NA
Nedd4l	E3 ubiquitin-protein ligase NEDD4-like OS=Mus musculus OX=10090 GN=Nedd4l PE=1 SV=2	ER/Golgi;other cytoplasmic organelle;other cell component	Q8CFI0	D1Cre_H2B-D1Cre_NES	-0.213691	0.179106	9.29898	0.262383	0.464632	NA
Nrn1	Neuritin OS=Mus musculus OX=10090 GN=Nrn1 PE=1 SV=1	non-structural extracellular;plasma membrane;other membranes;other cell component	Q8CFV4	D1Cre_H2B-D1Cre_NES	0.0527019	0.0967887	9.29898	0.598907	0.769746	NA
Ppm1f	Protein phosphatase 1F OS=Mus musculus OX=10090 GN=Ppm1f PE=1 SV=1	cytosol;nucleus;other cell component	Q8CGA0	D1Cre_H2B-D1Cre_NES	0.176136	0.173421	9.29898	0.33549	0.54665	NA
Eprs1	Bifunctional glutamate/proline--tRNA ligase OS=Mus musculus OX=10090 GN=Eprs PE=1 SV=4	plasma membrane;other membranes;cytosol;other cell component	Q8CGC7	D1Cre_H2B-D1Cre_NES	-0.369808	0.0854193	9.29898	0.00176658	0.0114193	NA
Wdr47	WD repeat-containing protein 47 OS=Mus musculus OX=10090 GN=Wdr47 PE=1 SV=2	cytoskeleton;other cell component	Q8CGF6	D1Cre_H2B-D1Cre_NES	-0.456319	0.138809	9.29898	0.00901316	0.036911	NA
Tcerg1	Transcription elongation regulator 1 OS=Mus musculus OX=10090 GN=Tcerg1 PE=1 SV=2	nucleus	Q8CGF7	D1Cre_H2B-D1Cre_NES	0.466072	0.111819	9.29898	0.00225217	0.0133377	NA
Lonp1	Lon protease homolog, mitochondrial OS=Mus musculus OX=10090 GN=Lonp1 PE=1 SV=2	cytosol;mitochondrion;nucleus	Q8CGK3	D1Cre_H2B-D1Cre_NES	0.195162	0.230912	9.29898	0.419225	0.623948	NA
Gnal	Guanine nucleotide-binding protein G(olf) subunit alpha OS=Mus musculus OX=10090 GN=Gnal PE=1 SV=1	plasma membrane;other membranes	Q8CGK7	D1Cre_H2B-D1Cre_NES	-0.374912	0.0909614	9.29898	0.00241702	0.0139113	NA
H2bu1	Histone H2B type 3-B OS=Mus musculus OX=10090 GN=Hist3h2bb PE=1 SV=3	nucleus;other cell component	Q8CGP0	D1Cre_H2B-D1Cre_NES	0.360028	0.155615	9.29898	0.0450874	0.124557	NA
Calcoco1	Calcium-binding and coiled-coil domain-containing protein 1 OS=Mus musculus OX=10090 GN=Calcoco1 PE=1 SV=2	cytosol;nucleus;other cell component	Q8CGU1	D1Cre_H2B-D1Cre_NES	-0.55474	0.149956	9.29898	0.00465595	0.0221811	NA
Ogt	UDP-N-acetylglucosamine--peptide N-acetylglucosaminyltransferase 110 kDa subunit OS=Mus musculus OX=10090 GN=Ogt PE=1 SV=2	plasma membrane;other membranes;cytosol;mitochondrion;nucleus;other cell component	Q8CGY8	D1Cre_H2B-D1Cre_NES	0.0811101	0.126015	9.29898	0.535351	0.721338	NA
Cherp	Calcium homeostasis endoplasmic reticulum protein OS=Mus musculus OX=10090 GN=Cherp PE=1 SV=1	other membranes;cytosol;ER/Golgi;other cell component	Q8CGZ0	D1Cre_H2B-D1Cre_NES	1.00746	0.129483	9.29898	2.291e-05	0.00100702	NA
Sugp2	SURP and G-patch domain-containing protein 2 OS=Mus musculus OX=10090 GN=Sugp2 PE=1 SV=2	nucleus	Q8CH09	D1Cre_H2B-D1Cre_NES	0.86723	0.20528	9.29898	0.00206749	0.0127003	NA
Ccar1	Cell division cycle and apoptosis regulator protein 1 OS=Mus musculus OX=10090 GN=Ccar1 PE=1 SV=1	nucleus;other cell component	Q8CH18	D1Cre_H2B-D1Cre_NES	Inf	NA	NA	NA	NA	oneConditionMissing
Sltm	SAFB-like transcription modulator OS=Mus musculus OX=10090 GN=Sltm PE=1 SV=1	nucleus	Q8CH25	D1Cre_H2B-D1Cre_NES	0.976535	0.162857	9.29898	0.000178347	0.00271063	NA
Synj1	Synaptojanin-1 OS=Mus musculus OX=10090 GN=Synj1 PE=1 SV=3	plasma membrane;other membranes;other cell component	Q8CHC4	D1Cre_H2B-D1Cre_NES	-0.296733	0.0928229	9.29898	0.0104471	0.0411643	NA
Gcc2	GRIP and coiled-coil domain-containing protein 2 OS=Mus musculus OX=10090 GN=Gcc2 PE=1 SV=2	other membranes;cytosol;ER/Golgi;nucleus	Q8CHG3	D1Cre_H2B-D1Cre_NES	-0.590157	0.15018	7.29898	0.00522569	0.0241505	NA
Rapgef2	Rap guanine nucleotide exchange factor 2 OS=Mus musculus OX=10090 GN=Rapgef2 PE=1 SV=2	plasma membrane;other membranes;cytosol;other cytoplasmic organelle;other cell component	Q8CHG7	D1Cre_H2B-D1Cre_NES	-0.307866	0.100509	9.29898	0.0130069	0.0479098	NA
Septin8	Septin-8 OS=Mus musculus OX=10090 GN=Septin8 PE=1 SV=4	other membranes;cytoskeleton;ER/Golgi;other cell component	Q8CHH9	D1Cre_H2B-D1Cre_NES	-0.0873218	0.138166	9.29898	0.542606	0.728137	NA
Mboat7	Lysophospholipid acyltransferase 7 OS=Mus musculus OX=10090 GN=Mboat7 PE=1 SV=1	other membranes;ER/Golgi;other cell component	Q8CHK3	D1Cre_H2B-D1Cre_NES	0.348888	0.298635	8.29898	0.275159	0.481138	NA
Ngef	Ephexin-1 OS=Mus musculus OX=10090 GN=Ngef PE=1 SV=1	other membranes;cytosol;other cell component	Q8CHT1	D1Cre_H2B-D1Cre_NES	-0.180141	0.0794125	9.29898	0.0485887	0.131777	NA
Epn2	Epsin-2 OS=Mus musculus OX=10090 GN=Epn2 PE=1 SV=1	plasma membrane;other membranes;other cytoplasmic organelle;other cell component	Q8CHU3	D1Cre_H2B-D1Cre_NES	-0.29441	0.0831028	9.29898	0.00597173	0.0269068	NA
Bag5	BAG family molecular chaperone regulator 5 OS=Mus musculus OX=10090 GN=Bag5 PE=1 SV=1	other membranes;cytosol;mitochondrion;nucleus;other cell component	Q8CI32	D1Cre_H2B-D1Cre_NES	-0.30681	0.158629	9.29898	0.0840658	0.205679	NA
Bag4	BAG family molecular chaperone regulator 4 OS=Mus musculus OX=10090 GN=Bag4 PE=1 SV=2	plasma membrane;other membranes;cytosol;nucleus;other cell component	Q8CI61	D1Cre_H2B-D1Cre_NES	0.302969	0.28488	9.29898	0.314394	0.52346	NA
Vps50	Syndetin OS=Mus musculus OX=10090 GN=Vps50 PE=1 SV=2	other membranes;cytosol;other cytoplasmic organelle;other cell component	Q8CI71	D1Cre_H2B-D1Cre_NES	-0.332328	0.182787	9.29898	0.101339	0.236378	NA
Pygb	Glycogen phosphorylase, brain form OS=Mus musculus OX=10090 GN=Pygb PE=1 SV=3	other cell component	Q8CI94	D1Cre_H2B-D1Cre_NES	0.00406758	0.0984762	9.29898	0.967926	0.988645	NA
Fermt2	Fermitin family homolog 2 OS=Mus musculus OX=10090 GN=Fermt2 PE=1 SV=1	plasma membrane;other membranes;cytosol;cytoskeleton;nucleus;other cell component	Q8CIB5	D1Cre_H2B-D1Cre_NES	0.101743	0.139412	9.29898	0.483487	0.6797	NA
Copa	Coatomer subunit alpha OS=Mus musculus OX=10090 GN=Copa PE=1 SV=2	non-structural extracellular;other membranes;ER/Golgi;other cell component	Q8CIE6	D1Cre_H2B-D1Cre_NES	-0.53066	0.315234	9.29898	0.125505	0.277063	NA
Prmt5	Protein arginine N-methyltransferase 5 OS=Mus musculus OX=10090 GN=Prmt5 PE=1 SV=3	cytosol;ER/Golgi;nucleus;other cell component	Q8CIG8	D1Cre_H2B-D1Cre_NES	-0.0302405	0.116776	9.29898	0.801306	0.894985	NA
Pak2	Serine/threonine-protein kinase PAK 2 OS=Mus musculus OX=10090 GN=Pak2 PE=1 SV=1	other membranes;cytosol;nucleus;other cell component	Q8CIN4	D1Cre_H2B-D1Cre_NES	-0.205367	0.144716	9.29898	0.188508	0.371013	NA
Celf3	CUGBP Elav-like family member 3 OS=Mus musculus OX=10090 GN=Celf3 PE=2 SV=1	nucleus;other cell component	Q8CIN6	D1Cre_H2B-D1Cre_NES	0.0665374	0.148962	9.29898	0.665331	0.811203	NA
Mark4	MAP/microtubule affinity-regulating kinase 4 OS=Mus musculus OX=10090 GN=Mark4 PE=1 SV=1	cytosol;cytoskeleton;other cell component	Q8CIP4	D1Cre_H2B-D1Cre_NES	0.0821451	0.199814	9.29898	0.690307	0.824603	NA
Dock3	Dedicator of cytokinesis protein 3 OS=Mus musculus OX=10090 GN=Dock3 PE=1 SV=1	cytosol;other cell component	Q8CIQ7	D1Cre_H2B-D1Cre_NES	-0.593175	0.171636	8.29898	0.00814735	0.0344035	NA
Mical3	[F-actin]-monooxygenase MICAL3 OS=Mus musculus OX=10090 GN=Mical3 PE=1 SV=2	non-structural extracellular;plasma membrane;other membranes;cytosol;cytoskeleton;nucleus;other cell component	Q8CJ19	D1Cre_H2B-D1Cre_NES	-0.306497	0.107472	9.29898	0.0184329	0.0627543	NA
Crocc	Rootletin OS=Mus musculus OX=10090 GN=Crocc PE=1 SV=2	plasma membrane;other membranes;cytosol;cytoskeleton;other cell component	Q8CJ40	D1Cre_H2B-D1Cre_NES	-0.101813	0.144306	9.29898	0.497772	0.693864	NA
Ahctf1	Protein ELYS OS=Mus musculus OX=10090 GN=Ahctf1 PE=1 SV=1	other membranes;nucleus;other cell component	Q8CJF7	D1Cre_H2B-D1Cre_NES	0.863057	0.157181	9.29898	0.000342925	0.00394175	NA
Ago2	Protein argonaute-2 OS=Mus musculus OX=10090 GN=Ago2 PE=1 SV=3	non-structural extracellular;cytosol;mitochondrion;nucleus;other cell component	Q8CJG0	D1Cre_H2B-D1Cre_NES	-0.162952	0.12017	9.29898	0.207105	0.390891	NA
Hmgcs1	Hydroxymethylglutaryl-CoA synthase, cytoplasmic OS=Mus musculus OX=10090 GN=Hmgcs1 PE=1 SV=1	cytosol	Q8JZK9	D1Cre_H2B-D1Cre_NES	-0.0868535	0.194992	8.29898	0.667406	0.811203	NA
Acad9	Complex I assembly factor ACAD9, mitochondrial OS=Mus musculus OX=10090 GN=Acad9 PE=1 SV=2	other membranes;mitochondrion;nucleus;other cell component	Q8JZN5	D1Cre_H2B-D1Cre_NES	0.00769887	0.19752	7.29898	0.969953	0.989462	NA
Syn3	Synapsin-3 OS=Mus musculus OX=10090 GN=Syn3 PE=1 SV=2	other membranes;ER/Golgi;other cell component	Q8JZP2	D1Cre_H2B-D1Cre_NES	0.224403	0.218018	8.29898	0.332407	0.54298	NA
Gas2l1	GAS2-like protein 1 OS=Mus musculus OX=10090 GN=Gas2l1 PE=1 SV=1	cytoskeleton;other cell component	Q8JZP9	D1Cre_H2B-D1Cre_NES	-0.0569088	0.172554	9.29898	0.748858	0.865716	NA
Afg3l2	AFG3-like protein 2 OS=Mus musculus OX=10090 GN=Afg3l2 PE=1 SV=1	other membranes;mitochondrion	Q8JZQ2	D1Cre_H2B-D1Cre_NES	0.0607713	0.115418	9.29898	0.610848	0.776514	NA
Eif3b	Eukaryotic translation initiation factor 3 subunit B OS=Mus musculus OX=10090 GN=Eif3b PE=1 SV=1	translational apparatus;other cell component	Q8JZQ9	D1Cre_H2B-D1Cre_NES	#NAME?	NA	NA	NA	NA	oneConditionMissing
Slc25a1	Tricarboxylate transport protein, mitochondrial OS=Mus musculus OX=10090 GN=Slc25a1 PE=1 SV=1	other membranes;mitochondrion	Q8JZU2	D1Cre_H2B-D1Cre_NES	-0.16011	0.350256	9.29898	0.658075	0.807991	NA
Sh2d5	SH2 domain-containing protein 5 OS=Mus musculus OX=10090 GN=Sh2d5 PE=1 SV=3	other cell component	Q8JZW5	D1Cre_H2B-D1Cre_NES	-0.305352	0.166421	9.29898	0.098664	0.232607	NA
Bclaf1	Bcl-2-associated transcription factor 1 OS=Mus musculus OX=10090 GN=Bclaf1 PE=1 SV=2	nucleus;other cell component	Q8K019	D1Cre_H2B-D1Cre_NES	1.1931	0.136056	9.29898	8.51052e-06	0.00080161	NA
Scamp1	Secretory carrier-associated membrane protein 1 OS=Mus musculus OX=10090 GN=Scamp1 PE=1 SV=1	other membranes;ER/Golgi;other cytoplasmic organelle;other cell component	Q8K021	D1Cre_H2B-D1Cre_NES	-0.0527486	0.0836488	9.29898	0.54349	0.728829	NA
Faim2	Protein lifeguard 2 OS=Mus musculus OX=10090 GN=Faim2 PE=2 SV=1	plasma membrane;other membranes;ER/Golgi	Q8K097	D1Cre_H2B-D1Cre_NES	0.0676839	0.0852332	9.29898	0.446927	0.648585	NA
Ipo13	Importin-13 OS=Mus musculus OX=10090 GN=Ipo13 PE=1 SV=1	nucleus;other cell component	Q8K0C1	D1Cre_H2B-D1Cre_NES	0.0921427	0.137347	9.29898	0.518616	0.70942	NA
Cyp51a1	Lanosterol 14-alpha demethylase OS=Mus musculus OX=10090 GN=Cyp51a1 PE=1 SV=1	other membranes;ER/Golgi;other cell component	Q8K0C4	D1Cre_H2B-D1Cre_NES	0.334737	0.0934812	9.29898	0.00561963	0.0256121	NA
Cdk17	Cyclin-dependent kinase 17 OS=Mus musculus OX=10090 GN=Cdk17 PE=1 SV=2	nucleus;other cell component	Q8K0D0	D1Cre_H2B-D1Cre_NES	-0.37945	0.130276	9.29898	0.0166687	0.0583552	NA
Phyhip	Phytanoyl-CoA hydroxylase-interacting protein OS=Mus musculus OX=10090 GN=Phyhip PE=1 SV=1	other cell component	Q8K0S0	D1Cre_H2B-D1Cre_NES	-0.210017	0.0782577	9.29898	0.0243713	0.0775023	NA
Hspa12a	Heat shock 70 kDa protein 12A OS=Mus musculus OX=10090 GN=Hspa12a PE=1 SV=1	nucleus;other cell component	Q8K0U4	D1Cre_H2B-D1Cre_NES	-0.630963	0.113993	9.29898	0.000323389	0.00382469	NA
Pdxk	Pyridoxal kinase OS=Mus musculus OX=10090 GN=Pdxk PE=1 SV=1	cytosol;nucleus	Q8K183	D1Cre_H2B-D1Cre_NES	-0.205268	0.111438	9.29898	0.0975353	0.230496	NA
Trnt1	CCA tRNA nucleotidyltransferase 1, mitochondrial OS=Mus musculus OX=10090 GN=Trnt1 PE=1 SV=1	NA	Q8K1J6	D1Cre_H2B-D1Cre_NES	0.329145	0.110701	9.29898	0.0150803	0.05394	NA
Dnm1l	Dynamin-1-like protein OS=Mus musculus OX=10090 GN=Dnm1l PE=1 SV=2	plasma membrane;other membranes;cytosol;cytoskeleton;mitochondrion;ER/Golgi;other cytoplasmic organelle;other cell component	Q8K1M6	D1Cre_H2B-D1Cre_NES	-0.105012	0.0770378	9.29898	0.204936	0.387536	NA
Spire2	Protein spire homolog 2 OS=Mus musculus OX=10090 GN=Spire2 PE=1 SV=1	plasma membrane;other membranes;cytosol;cytoskeleton;other cell component	Q8K1S6	D1Cre_H2B-D1Cre_NES	-0.439675	0.107384	9.29898	0.00251967	0.0142699	NA
Pacs1	Phosphofurin acidic cluster sorting protein 1 OS=Mus musculus OX=10090 GN=Pacs1 PE=1 SV=2	ER/Golgi;other cell component	Q8K212	D1Cre_H2B-D1Cre_NES	-0.158752	0.0975703	9.29898	0.137082	0.294406	NA
Nat10	RNA cytidine acetyltransferase OS=Mus musculus OX=10090 GN=Nat10 PE=1 SV=1	nucleus;other cell component	Q8K224	D1Cre_H2B-D1Cre_NES	1.08026	0.221373	9.29898	0.000792866	0.00655803	NA
Gtf3c1	General transcription factor 3C polypeptide 1 OS=Mus musculus OX=10090 GN=Gtf3c1 PE=1 SV=2	nucleus;other cell component	Q8K284	D1Cre_H2B-D1Cre_NES	0.644347	0.195299	9.29898	0.00884046	0.0362789	NA
Sdha	Succinate dehydrogenase [ubiquinone] flavoprotein subunit, mitochondrial OS=Mus musculus OX=10090 GN=Sdha PE=1 SV=1	other membranes;mitochondrion;nucleus	Q8K2B3	D1Cre_H2B-D1Cre_NES	0.101061	0.165903	9.29898	0.557009	0.739422	NA
Brox	BRO1 domain-containing protein BROX OS=Mus musculus OX=10090 GN=Brox PE=1 SV=1	other membranes	Q8K2Q7	D1Cre_H2B-D1Cre_NES	0.0786799	0.10014	9.29898	0.451598	0.652968	NA
Matr3	Matrin-3 OS=Mus musculus OX=10090 GN=Matr3 PE=1 SV=1	nucleus;other cell component	Q8K310	D1Cre_H2B-D1Cre_NES	1.24012	0.184488	9.29898	7.39713e-05	0.00181871	NA
Cbr3	Carbonyl reductase [NADPH] 3 OS=Mus musculus OX=10090 GN=Cbr3 PE=1 SV=1	cytosol;nucleus	Q8K354	D1Cre_H2B-D1Cre_NES	0.0402211	0.148358	9.29898	0.79223	0.892387	NA
Rab15	Ras-related protein Rab-15 OS=Mus musculus OX=10090 GN=Rab15 PE=1 SV=1	plasma membrane;other membranes;ER/Golgi;other cytoplasmic organelle;other cell component	Q8K386	D1Cre_H2B-D1Cre_NES	-0.0163098	0.0844846	9.29898	0.85107	0.923939	NA
Plcl2	Inactive phospholipase C-like protein 2 OS=Mus musculus OX=10090 GN=Plcl2 PE=1 SV=2	other cell component	Q8K394	D1Cre_H2B-D1Cre_NES	-0.311434	0.159271	9.29898	0.0812205	0.200567	NA
Mepce	7SK snRNA methylphosphate capping enzyme OS=Mus musculus OX=10090 GN=Mepce PE=1 SV=2	nucleus;other cell component	Q8K3A9	D1Cre_H2B-D1Cre_NES	0.747089	0.187513	9.29898	0.00298421	0.016172	NA
Appl1	DCC-interacting protein 13-alpha OS=Mus musculus OX=10090 GN=Appl1 PE=1 SV=1	plasma membrane;other membranes;cytosol;nucleus;other cytoplasmic organelle;other cell component	Q8K3H0	D1Cre_H2B-D1Cre_NES	-0.671648	0.141667	8.29898	0.00132189	0.00923921	NA
Ndufs8	NADH dehydrogenase [ubiquinone] iron-sulfur protein 8, mitochondrial OS=Mus musculus OX=10090 GN=Ndufs8 PE=1 SV=1	other membranes;mitochondrion	Q8K3J1	D1Cre_H2B-D1Cre_NES	0.148432	0.106153	9.29898	0.194478	0.374701	NA
Stxbp5	Syntaxin-binding protein 5 OS=Mus musculus OX=10090 GN=Stxbp5 PE=1 SV=3	plasma membrane;other membranes;cytosol;other cell component	Q8K400	D1Cre_H2B-D1Cre_NES	-0.399272	0.137058	9.29898	0.0166549	0.0583552	NA
Lgi3	Leucine-rich repeat LGI family member 3 OS=Mus musculus OX=10090 GN=Lgi3 PE=1 SV=1	non-structural extracellular;ER/Golgi;other cell component	Q8K406	D1Cre_H2B-D1Cre_NES	-0.00653516	0.247173	9.29898	0.979465	0.99289	NA
Mta1	Metastasis-associated protein MTA1 OS=Mus musculus OX=10090 GN=Mta1 PE=1 SV=1	cytosol;cytoskeleton;ER/Golgi;nucleus;other cell component	Q8K4B0	D1Cre_H2B-D1Cre_NES	1.198	0.194955	9.29898	0.000148101	0.0023988	NA
Ablim1	Actin-binding LIM protein 1 OS=Mus musculus OX=10090 GN=Ablim1 PE=1 SV=1	cytoskeleton;other cell component	Q8K4G5	D1Cre_H2B-D1Cre_NES	0.0437028	0.149723	9.29898	0.776777	0.882504	NA
Rptor	Regulatory-associated protein of mTOR OS=Mus musculus OX=10090 GN=Rptor PE=1 SV=1	cytosol;nucleus;other cytoplasmic organelle;other cell component	Q8K4Q0	D1Cre_H2B-D1Cre_NES	-0.376232	0.144609	9.29898	0.0279302	0.0857603	NA
Pitpnc1	Cytoplasmic phosphatidylinositol transfer protein 1 OS=Mus musculus OX=10090 GN=Pitpnc1 PE=1 SV=1	nucleus;other cell component	Q8K4R4	D1Cre_H2B-D1Cre_NES	-0.0680445	0.0843441	9.29898	0.439956	0.641292	NA
Agpat4	1-acyl-sn-glycerol-3-phosphate acyltransferase delta OS=Mus musculus OX=10090 GN=Agpat4 PE=1 SV=1	other membranes;mitochondrion;ER/Golgi;other cell component	Q8K4X7	D1Cre_H2B-D1Cre_NES	0.00558276	0.107797	9.29898	0.959792	0.984172	NA
Sf3a1	Splicing factor 3A subunit 1 OS=Mus musculus OX=10090 GN=Sf3a1 PE=1 SV=1	nucleus	Q8K4Z5	D1Cre_H2B-D1Cre_NES	1.06777	0.145813	9.29898	3.74536e-05	0.00121975	NA
Slc8a2	Sodium/calcium exchanger 2 OS=Mus musculus OX=10090 GN=Slc8a2 PE=1 SV=1	plasma membrane;other membranes;cytoskeleton;mitochondrion;other cell component	Q8K596	D1Cre_H2B-D1Cre_NES	-0.328353	0.0916354	9.29898	0.00559764	0.0255707	NA
Hibch	3-hydroxyisobutyryl-CoA hydrolase, mitochondrial OS=Mus musculus OX=10090 GN=Hibch PE=1 SV=1	NA	Q8QZS1	D1Cre_H2B-D1Cre_NES	0.0832966	0.151583	8.29898	0.597127	0.768456	NA
Acat1	Acetyl-CoA acetyltransferase, mitochondrial OS=Mus musculus OX=10090 GN=Acat1 PE=1 SV=1	mitochondrion	Q8QZT1	D1Cre_H2B-D1Cre_NES	0.282899	0.155681	9.29898	0.101493	0.236457	NA
Ccsap	Centriole, cilia and spindle-associated protein OS=Mus musculus OX=10090 GN=Ccsap PE=1 SV=1	cytoskeleton;other cell component	Q8QZT2	D1Cre_H2B-D1Cre_NES	-0.0692651	0.124916	8.29898	0.593867	0.766586	NA
Eif3l	Eukaryotic translation initiation factor 3 subunit L OS=Mus musculus OX=10090 GN=Eif3l PE=1 SV=1	translational apparatus;nucleus;other cell component	Q8QZY1	D1Cre_H2B-D1Cre_NES	-0.738361	0.136894	9.29898	0.000390438	0.0042697	NA
Mapre2	Microtubule-associated protein RP/EB family member 2 OS=Mus musculus OX=10090 GN=Mapre2 PE=1 SV=1	cytoskeleton;other cell component	Q8R001	D1Cre_H2B-D1Cre_NES	-0.351014	0.101335	9.29898	0.0067757	0.0296633	NA
Itpka	Inositol-trisphosphate 3-kinase A OS=Mus musculus OX=10090 GN=Itpka PE=1 SV=1	nucleus;other cell component	Q8R071	D1Cre_H2B-D1Cre_NES	-0.478876	0.267771	9.29898	0.106271	0.243876	NA
Hnrnpl	Heterogeneous nuclear ribonucleoprotein L OS=Mus musculus OX=10090 GN=Hnrnpl PE=1 SV=2	cytosol;nucleus;other cell component	Q8R081	D1Cre_H2B-D1Cre_NES	1.30333	0.197031	9.29898	8.3884e-05	0.00188548	NA
Kiaa0513	Uncharacterized protein KIAA0513 OS=Mus musculus OX=10090 GN=Kiaa0513 PE=1 SV=1	NA	Q8R0A7	D1Cre_H2B-D1Cre_NES	-0.12762	0.198169	9.29898	0.535137	0.721338	NA
Nup133	Nuclear pore complex protein Nup133 OS=Mus musculus OX=10090 GN=Nup133 PE=1 SV=2	other membranes;nucleus;other cell component	Q8R0G9	D1Cre_H2B-D1Cre_NES	0.578997	0.128342	9.29898	0.0013489	0.00936181	NA
Iqsec1	IQ motif and SEC7 domain-containing protein 1 OS=Mus musculus OX=10090 GN=Iqsec1 PE=1 SV=2	ER/Golgi;nucleus;other cell component	Q8R0S2	D1Cre_H2B-D1Cre_NES	-0.432558	0.162292	9.29898	0.0251264	0.0790145	NA
Cacnb4	Voltage-dependent L-type calcium channel subunit beta-4 OS=Mus musculus OX=10090 GN=Cacnb4 PE=1 SV=2	plasma membrane;other membranes;nucleus;other cell component	Q8R0S4	D1Cre_H2B-D1Cre_NES	-0.33043	0.119864	8.29898	0.023958	0.0764338	NA
Vps37c	Vacuolar protein sorting-associated protein 37C OS=Mus musculus OX=10090 GN=Vps37c PE=1 SV=1	other membranes;other cytoplasmic organelle;other cell component	Q8R105	D1Cre_H2B-D1Cre_NES	-0.40707	0.12243	9.29898	0.00848001	0.0352384	NA
Sccpdh	Saccharopine dehydrogenase-like oxidoreductase OS=Mus musculus OX=10090 GN=Sccpdh PE=1 SV=1	plasma membrane;other membranes;other cell component	Q8R127	D1Cre_H2B-D1Cre_NES	-0.154158	0.200163	7.29898	0.465395	0.663939	NA
Znfx1	NFX1-type zinc finger-containing protein 1 OS=Mus musculus OX=10090 GN=Znfx1 PE=1 SV=3	nucleus	Q8R151	D1Cre_H2B-D1Cre_NES	-0.373806	0.235083	9.29898	0.14519	0.30781	NA
Syngr3	Synaptogyrin-3 OS=Mus musculus OX=10090 GN=Syngr3 PE=1 SV=1	other membranes;ER/Golgi;other cell component	Q8R191	D1Cre_H2B-D1Cre_NES	0.0203965	0.153876	9.29898	0.897372	0.949707	NA
Eif3c	Eukaryotic translation initiation factor 3 subunit C OS=Mus musculus OX=10090 GN=Eif3c PE=1 SV=1	translational apparatus;other cell component	Q8R1B4	D1Cre_H2B-D1Cre_NES	-0.478641	0.0808602	9.29898	0.000196564	0.00279715	NA
Hid1	Protein HID1 OS=Mus musculus OX=10090 GN=Hid1 PE=1 SV=1	other membranes;cytosol;cytoskeleton;ER/Golgi;other cell component	Q8R1F6	D1Cre_H2B-D1Cre_NES	-0.19015	0.119901	7.29898	0.155032	0.321554	NA
Ubac2	Ubiquitin-associated domain-containing protein 2 OS=Mus musculus OX=10090 GN=Ubac2 PE=1 SV=1	other membranes;ER/Golgi	Q8R1K1	D1Cre_H2B-D1Cre_NES	-0.175343	0.162439	9.29898	0.307594	0.514738	NA
Dync1li1	Cytoplasmic dynein 1 light intermediate chain 1 OS=Mus musculus OX=10090 GN=Dync1li1 PE=1 SV=1	cytoskeleton;other cell component	Q8R1Q8	D1Cre_H2B-D1Cre_NES	-0.0405652	0.144688	9.29898	0.785336	0.887572	NA
Spart	Spartin OS=Mus musculus OX=10090 GN=Spart PE=1 SV=1	plasma membrane;other membranes;cytosol;mitochondrion;other cell component	Q8R1X6	D1Cre_H2B-D1Cre_NES	-0.263341	0.15901	9.29898	0.13099	0.285037	NA
Ap3m2	AP-3 complex subunit mu-2 OS=Mus musculus OX=10090 GN=Ap3m2 PE=1 SV=1	other membranes;ER/Golgi;other cell component	Q8R2R9	D1Cre_H2B-D1Cre_NES	0.0405412	0.115507	9.29898	0.73342	0.855675	NA
Gtf3c5	General transcription factor 3C polypeptide 5 OS=Mus musculus OX=10090 GN=Gtf3c5 PE=2 SV=2	nucleus;other cell component	Q8R2T8	D1Cre_H2B-D1Cre_NES	0.779476	0.145957	9.29898	0.000419433	0.00446042	NA
Seh1l	Nucleoporin SEH1 OS=Mus musculus OX=10090 GN=Seh1l PE=2 SV=1	other membranes;nucleus;other cytoplasmic organelle;other cell component	Q8R2U0	D1Cre_H2B-D1Cre_NES	0.0869349	0.132626	9.29898	0.528035	0.717837	NA
Vps18	Vacuolar protein sorting-associated protein 18 homolog OS=Mus musculus OX=10090 GN=Vps18 PE=1 SV=2	other membranes;cytoskeleton;other cytoplasmic organelle;other cell component	Q8R307	D1Cre_H2B-D1Cre_NES	-0.559824	0.113502	9.29898	0.000736262	0.00630444	NA
Exoc6	Exocyst complex component 6 OS=Mus musculus OX=10090 GN=Exoc6 PE=1 SV=2	plasma membrane;other membranes;other cell component	Q8R313	D1Cre_H2B-D1Cre_NES	-0.711341	0.334263	7.29898	0.0692672	0.177016	NA
Pspc1	Paraspeckle component 1 OS=Mus musculus OX=10090 GN=Pspc1 PE=1 SV=1	nucleus;other cell component	Q8R326	D1Cre_H2B-D1Cre_NES	1.2582	0.137498	9.29898	5.94721e-06	0.000769518	NA
Rab11fip5	Rab11 family-interacting protein 5 OS=Mus musculus OX=10090 GN=Rab11fip5 PE=1 SV=2	other membranes;cytoskeleton;mitochondrion;ER/Golgi;other cytoplasmic organelle;other cell component	Q8R361	D1Cre_H2B-D1Cre_NES	-0.263566	0.161739	9.29898	0.136544	0.294016	NA
Igsf8	Immunoglobulin superfamily member 8 OS=Mus musculus OX=10090 GN=Igsf8 PE=1 SV=2	plasma membrane;other membranes;other cell component	Q8R366	D1Cre_H2B-D1Cre_NES	0.139105	0.155577	9.29898	0.393811	0.604781	NA
Saraf	Store-operated calcium entry-associated regulatory factor OS=Mus musculus OX=10090 GN=Saraf PE=1 SV=2	other membranes;ER/Golgi;other cell component	Q8R3Q0	D1Cre_H2B-D1Cre_NES	0.181199	0.279571	9.29898	0.532574	0.720542	NA
Ppp6r2	Serine/threonine-protein phosphatase 6 regulatory subunit 2 OS=Mus musculus OX=10090 GN=Ppp6r2 PE=1 SV=1	cytosol;nucleus;other cell component	Q8R3Q2	D1Cre_H2B-D1Cre_NES	-0.181205	0.127934	9.29898	0.189275	0.371414	NA
Sh3glb2	Endophilin-B2 OS=Mus musculus OX=10090 GN=Sh3glb2 PE=1 SV=2	cytosol;nucleus;other cell component	Q8R3V5	D1Cre_H2B-D1Cre_NES	-0.507572	0.103219	9.29898	0.000751804	0.00638227	NA
Cacnb1	Voltage-dependent L-type calcium channel subunit beta-1 OS=Mus musculus OX=10090 GN=Cacnb1 PE=1 SV=1	plasma membrane;other membranes;cytosol;ER/Golgi;other cell component	Q8R3Z5	D1Cre_H2B-D1Cre_NES	-0.347944	0.145317	9.29898	0.0394299	0.112219	NA
Micos13	MICOS complex subunit MIC13 OS=Mus musculus OX=10090 GN=Micos13 PE=1 SV=1	other membranes;mitochondrion;nucleus	Q8R404	D1Cre_H2B-D1Cre_NES	-0.369362	0.328054	9.29898	0.288418	0.493505	NA
Hexim1	Protein HEXIM1 OS=Mus musculus OX=10090 GN=Hexim1 PE=1 SV=1	nucleus;other cell component	Q8R409	D1Cre_H2B-D1Cre_NES	0.776602	0.133286	9.29898	0.000221272	0.00306067	NA
Cadm4	Cell adhesion molecule 4 OS=Mus musculus OX=10090 GN=Cadm4 PE=1 SV=1	other membranes;other cell component	Q8R464	D1Cre_H2B-D1Cre_NES	0.141407	0.162272	8.29898	0.408026	0.616945	NA
Purg	Purine-rich element-binding protein gamma OS=Mus musculus OX=10090 GN=Purg PE=1 SV=1	nucleus	Q8R4E6	D1Cre_H2B-D1Cre_NES	-0.257995	0.26743	7.29898	0.365554	0.577067	NA
Arhgef12	Rho guanine nucleotide exchange factor 12 OS=Mus musculus OX=10090 GN=Arhgef12 PE=1 SV=2	other membranes;other cell component	Q8R4H2	D1Cre_H2B-D1Cre_NES	-0.679447	0.280448	8.29898	0.0406184	0.11494	NA
Rbm12	RNA-binding protein 12 OS=Mus musculus OX=10090 GN=Rbm12 PE=1 SV=3	nucleus;other cell component	Q8R4X3	D1Cre_H2B-D1Cre_NES	Inf	NA	NA	NA	NA	oneConditionMissing
Sh3kbp1	SH3 domain-containing kinase-binding protein 1 OS=Mus musculus OX=10090 GN=Sh3kbp1 PE=1 SV=1	other membranes;cytoskeleton;other cell component	Q8R550	D1Cre_H2B-D1Cre_NES	-0.124092	0.15936	9.29898	0.455522	0.654813	NA
Otud7a	OTU domain-containing protein 7A OS=Mus musculus OX=10090 GN=Otud7a PE=1 SV=1	nucleus;other cell component	Q8R554	D1Cre_H2B-D1Cre_NES	0.241481	0.206448	7.29898	0.278898	0.48209	NA
Snap47	Synaptosomal-associated protein 47 OS=Mus musculus OX=10090 GN=Snap47 PE=1 SV=1	plasma membrane;other membranes;cytosol;ER/Golgi;other cell component	Q8R570	D1Cre_H2B-D1Cre_NES	-0.370625	0.219222	9.29898	0.12408	0.275146	NA
Prpsap2	Phosphoribosyl pyrophosphate synthase-associated protein 2 OS=Mus musculus OX=10090 GN=Prpsap2 PE=1 SV=1	other cell component	Q8R574	D1Cre_H2B-D1Cre_NES	0.00946177	0.122483	9.29898	0.940062	0.973862	NA
Actr1b	Beta-centractin OS=Mus musculus OX=10090 GN=Actr1b PE=1 SV=1	cytoskeleton;other cell component	Q8R5C5	D1Cre_H2B-D1Cre_NES	-0.310174	0.312017	9.29898	0.345339	0.556255	NA
Usp15	Ubiquitin carboxyl-terminal hydrolase 15 OS=Mus musculus OX=10090 GN=Usp15 PE=1 SV=1	cytosol;mitochondrion;nucleus;other cell component	Q8R5H1	D1Cre_H2B-D1Cre_NES	-0.445975	0.215876	9.29898	0.0678278	0.173787	NA
Wasf1	Wiskott-Aldrich syndrome protein family member 1 OS=Mus musculus OX=10090 GN=Wasf1 PE=1 SV=2	other membranes;cytoskeleton;mitochondrion;other cell component	Q8R5H6	D1Cre_H2B-D1Cre_NES	-0.351709	0.0881374	9.29898	0.00295549	0.0160603	NA
Cadm1	Cell adhesion molecule 1 OS=Mus musculus OX=10090 GN=Cadm1 PE=1 SV=2	plasma membrane;other membranes;ER/Golgi;other cell component	Q8R5M8	D1Cre_H2B-D1Cre_NES	-0.133351	0.136036	9.29898	0.351769	0.561499	NA
Tmx1	Thioredoxin-related transmembrane protein 1 OS=Mus musculus OX=10090 GN=Tmx1 PE=1 SV=1	other membranes;ER/Golgi	Q8VBT0	D1Cre_H2B-D1Cre_NES	0.246291	0.175952	9.29898	0.194049	0.374701	NA
Camkk1	Calcium/calmodulin-dependent protein kinase kinase 1 OS=Mus musculus OX=10090 GN=Camkk1 PE=1 SV=1	cytosol;nucleus;other cell component	Q8VBY2	D1Cre_H2B-D1Cre_NES	-0.199458	0.154343	8.29898	0.231074	0.423207	NA
Clptm1	Cleft lip and palate transmembrane protein 1 homolog OS=Mus musculus OX=10090 GN=Clptm1 PE=1 SV=1	plasma membrane;other membranes;other cell component	Q8VBZ3	D1Cre_H2B-D1Cre_NES	0.0871714	0.141473	9.29898	0.552566	0.737877	NA
Tkfc	Triokinase/FMN cyclase OS=Mus musculus OX=10090 GN=Tkfc PE=1 SV=1	cytosol	Q8VC30	D1Cre_H2B-D1Cre_NES	-0.032711	0.0954613	9.29898	0.739471	0.860257	NA
Spon1	Spondin-1 OS=Mus musculus OX=10090 GN=Spon1 PE=1 SV=1	extracellular matrix	Q8VCC9	D1Cre_H2B-D1Cre_NES	0.160433	0.207265	8.29898	0.460384	0.659884	NA
Reep2	Receptor expression-enhancing protein 2 OS=Mus musculus OX=10090 GN=Reep2 PE=1 SV=2	plasma membrane;other membranes;cytoskeleton;ER/Golgi	Q8VCD6	D1Cre_H2B-D1Cre_NES	-0.000639414	0.115228	9.29898	0.99569	0.997202	NA
Ubxn4	UBX domain-containing protein 4 OS=Mus musculus OX=10090 GN=Ubxn4 PE=1 SV=1	other membranes;cytosol;ER/Golgi;nucleus	Q8VCH8	D1Cre_H2B-D1Cre_NES	-0.128905	0.111374	9.29898	0.275969	0.481138	NA
Rnpep	Aminopeptidase B OS=Mus musculus OX=10090 GN=Rnpep PE=1 SV=2	non-structural extracellular;plasma membrane;other membranes;ER/Golgi;other cell component	Q8VCT3	D1Cre_H2B-D1Cre_NES	-0.218573	0.0925946	9.29898	0.0417088	0.116856	NA
Gripap1	GRIP1-associated protein 1 OS=Mus musculus OX=10090 GN=Gripap1 PE=1 SV=1	other membranes;cytosol;nucleus;other cytoplasmic organelle;other cell component	Q8VD04	D1Cre_H2B-D1Cre_NES	-0.786273	0.131912	9.29898	0.00018656	0.00275385	NA
Pik3r4	Phosphoinositide 3-kinase regulatory subunit 4 OS=Mus musculus OX=10090 GN=Pik3r4 PE=1 SV=3	other membranes;cytoskeleton;other cytoplasmic organelle;other cell component	Q8VD65	D1Cre_H2B-D1Cre_NES	-0.20344	0.0821625	9.29898	0.0344235	0.10043	NA
Hip1	Huntingtin-interacting protein 1 OS=Mus musculus OX=10090 GN=Hip1 PE=1 SV=2	plasma membrane;other membranes;ER/Golgi;nucleus;other cell component	Q8VD75	D1Cre_H2B-D1Cre_NES	0.00927634	0.163416	7.29898	0.956255	0.983032	NA
Myh9	Myosin-9 OS=Mus musculus OX=10090 GN=Myh9 PE=1 SV=4	plasma membrane;other membranes;cytosol;cytoskeleton;nucleus;other cell component	Q8VDD5	D1Cre_H2B-D1Cre_NES	-0.108038	0.122891	9.29898	0.401473	0.611326	NA
Hdlbp	Vigilin OS=Mus musculus OX=10090 GN=Hdlbp PE=1 SV=1	non-structural extracellular;cytosol;nucleus;other cell component	Q8VDJ3	D1Cre_H2B-D1Cre_NES	-0.839224	0.315325	8.29898	0.0278378	0.0857603	NA
Psmd2	26S proteasome non-ATPase regulatory subunit 2 OS=Mus musculus OX=10090 GN=Psmd2 PE=1 SV=1	nucleus;other cell component	Q8VDM4	D1Cre_H2B-D1Cre_NES	0.329714	0.171413	9.29898	0.0855257	0.207825	NA
Hnrnpul1	Heterogeneous nuclear ribonucleoprotein U-like protein 1 OS=Mus musculus OX=10090 GN=Hnrnpul1 PE=1 SV=1	nucleus	Q8VDM6	D1Cre_H2B-D1Cre_NES	0.960876	0.140551	9.29898	6.47622e-05	0.00168552	NA
Atp1a1	Sodium/potassium-transporting ATPase subunit alpha-1 OS=Mus musculus OX=10090 GN=Atp1a1 PE=1 SV=1	plasma membrane;other membranes;cytoskeleton;ER/Golgi;other cytoplasmic organelle;other cell component	Q8VDN2	D1Cre_H2B-D1Cre_NES	-0.141014	0.0830421	9.29898	0.122628	0.273397	NA
Ccar2	Cell cycle and apoptosis regulator protein 2 OS=Mus musculus OX=10090 GN=Ccar2 PE=1 SV=2	cytoskeleton;mitochondrion;nucleus;other cell component	Q8VDP4	D1Cre_H2B-D1Cre_NES	1.11771	0.266139	7.29898	0.00367757	0.0186345	NA
Cdipt	CDP-diacylglycerol--inositol 3-phosphatidyltransferase OS=Mus musculus OX=10090 GN=Cdipt PE=1 SV=1	plasma membrane;other membranes;ER/Golgi	Q8VDP6	D1Cre_H2B-D1Cre_NES	-0.0238174	0.0958496	9.29898	0.809158	0.899784	NA
Ptgr2	Prostaglandin reductase 2 OS=Mus musculus OX=10090 GN=Ptgr2 PE=1 SV=2	cytosol	Q8VDQ1	D1Cre_H2B-D1Cre_NES	-0.2197	0.171994	9.29898	0.23244	0.42459	NA
Sirt2	NAD-dependent protein deacetylase sirtuin-2 OS=Mus musculus OX=10090 GN=Sirt2 PE=1 SV=2	plasma membrane;other membranes;cytosol;cytoskeleton;mitochondrion;nucleus;other cell component	Q8VDQ8	D1Cre_H2B-D1Cre_NES	0.0928295	0.195113	9.29898	0.645215	0.800649	NA
Rprd1a	Regulation of nuclear pre-mRNA domain-containing protein 1A OS=Mus musculus OX=10090 GN=Rprd1a PE=1 SV=1	nucleus	Q8VDS4	D1Cre_H2B-D1Cre_NES	1.72027	0.153411	9.29898	1.03728e-06	0.000769518	NA
Snrk	SNF-related serine/threonine-protein kinase OS=Mus musculus OX=10090 GN=Snrk PE=1 SV=1	nucleus;other cell component	Q8VDU5	D1Cre_H2B-D1Cre_NES	-0.279215	0.102524	9.29898	0.0228136	0.0738548	NA
Zdhhc5	Palmitoyltransferase ZDHHC5 OS=Mus musculus OX=10090 GN=Zdhhc5 PE=1 SV=1	plasma membrane;other membranes;other cell component	Q8VDZ4	D1Cre_H2B-D1Cre_NES	-0.158558	0.122879	9.29898	0.228087	0.41968	NA
Mrps23	28S ribosomal protein S23, mitochondrial OS=Mus musculus OX=10090 GN=Mrps23 PE=1 SV=1	other membranes;mitochondrion;translational apparatus;nucleus	Q8VE22	D1Cre_H2B-D1Cre_NES	0.322141	0.143587	7.29898	0.0582389	0.152376	NA
Gdap1l1	Ganglioside-induced differentiation-associated protein 1-like 1 OS=Mus musculus OX=10090 GN=Gdap1l1 PE=1 SV=1	NA	Q8VE33	D1Cre_H2B-D1Cre_NES	-0.0617994	0.23148	8.29898	0.796003	0.893583	NA
Srsf4	Serine/arginine-rich splicing factor 4 OS=Mus musculus OX=10090 GN=Srsf4 PE=2 SV=1	nucleus	Q8VE97	D1Cre_H2B-D1Cre_NES	0.610233	0.142914	9.29898	0.00193106	0.0121604	NA
Rpa1	Replication protein A 70 kDa DNA-binding subunit OS=Mus musculus OX=10090 GN=Rpa1 PE=1 SV=1	nucleus;other cell component	Q8VEE4	D1Cre_H2B-D1Cre_NES	Inf	NA	NA	NA	NA	oneConditionMissing
Arl8a	ADP-ribosylation factor-like protein 8A OS=Mus musculus OX=10090 GN=Arl8a PE=1 SV=1	other membranes;cytoskeleton;other cytoplasmic organelle;other cell component	Q8VEH3	D1Cre_H2B-D1Cre_NES	0.0557951	0.104351	9.29898	0.605412	0.773582	NA
Epm2aip1	EPM2A-interacting protein 1 OS=Mus musculus OX=10090 GN=Epm2aip1 PE=1 SV=1	other membranes;ER/Golgi;nucleus;other cell component	Q8VEH5	D1Cre_H2B-D1Cre_NES	0.3788	0.133598	9.29898	0.0189446	0.0640555	NA
Hnrnpu	Heterogeneous nuclear ribonucleoprotein U OS=Mus musculus OX=10090 GN=Hnrnpu PE=1 SV=1	cytoskeleton;nucleus;other cell component	Q8VEK3	D1Cre_H2B-D1Cre_NES	0.677126	0.108518	9.29898	0.000131755	0.00224665	NA
Rem2	GTP-binding protein REM 2 OS=Mus musculus OX=10090 GN=Rem2 PE=1 SV=2	plasma membrane;other membranes	Q8VEL9	D1Cre_H2B-D1Cre_NES	-0.311704	0.187297	9.29898	0.12934	0.283116	NA
Slc25a3	Phosphate carrier protein, mitochondrial OS=Mus musculus OX=10090 GN=Slc25a3 PE=1 SV=1	other membranes;mitochondrion	Q8VEM8	D1Cre_H2B-D1Cre_NES	0.0124228	0.0934951	9.29898	0.897126	0.949707	NA
Rbm39	RNA-binding protein 39 OS=Mus musculus OX=10090 GN=Rbm39 PE=1 SV=2	cytoskeleton;nucleus;other cell component	Q8VH51	D1Cre_H2B-D1Cre_NES	0.593419	0.112225	9.29898	0.000450428	0.00464035	NA
Agap3	Arf-GAP with GTPase, ANK repeat and PH domain-containing protein 3 OS=Mus musculus OX=10090 GN=Agap3 PE=1 SV=1	other membranes;nucleus;other cell component	Q8VHH5	D1Cre_H2B-D1Cre_NES	-0.559725	0.143166	9.29898	0.00334932	0.0174341	NA
Wasf3	Wiskott-Aldrich syndrome protein family member 3 OS=Mus musculus OX=10090 GN=Wasf3 PE=1 SV=1	cytoskeleton;other cell component	Q8VHI6	D1Cre_H2B-D1Cre_NES	-0.465618	0.180247	8.29898	0.031501	0.0934167	NA
Mark1	Serine/threonine-protein kinase MARK1 OS=Mus musculus OX=10090 GN=Mark1 PE=1 SV=2	plasma membrane;other membranes;cytoskeleton;other cell component	Q8VHJ5	D1Cre_H2B-D1Cre_NES	-0.271229	0.105628	9.29898	0.0295527	0.0892446	NA
Dhx36	ATP-dependent DNA/RNA helicase DHX36 OS=Mus musculus OX=10090 GN=Dhx36 PE=1 SV=2	cytosol;mitochondrion;nucleus;other cell component	Q8VHK9	D1Cre_H2B-D1Cre_NES	0.0742824	0.13499	8.29898	0.596623	0.768307	NA
Ppp1r16b	Protein phosphatase 1 regulatory inhibitor subunit 16B OS=Mus musculus OX=10090 GN=Ppp1r16b PE=1 SV=1	plasma membrane;other membranes;nucleus;other cell component	Q8VHQ3	D1Cre_H2B-D1Cre_NES	-0.863619	0.185347	8.29898	0.0014731	0.00987725	NA
Gatad2b	Transcriptional repressor p66-beta OS=Mus musculus OX=10090 GN=Gatad2b PE=1 SV=1	nucleus	Q8VHR5	D1Cre_H2B-D1Cre_NES	Inf	NA	NA	NA	NA	oneConditionMissing
Cacng8	Voltage-dependent calcium channel gamma-8 subunit OS=Mus musculus OX=10090 GN=Cacng8 PE=1 SV=1	plasma membrane;other membranes;other cell component	Q8VHW2	D1Cre_H2B-D1Cre_NES	-0.50164	0.273826	9.29898	0.0991153	0.232839	NA
Sfpq	Splicing factor, proline- and glutamine-rich OS=Mus musculus OX=10090 GN=Sfpq PE=1 SV=1	nucleus;other cell component	Q8VIJ6	D1Cre_H2B-D1Cre_NES	1.07129	0.126699	9.29898	1.15387e-05	0.000877919	NA
Irgq	Immunity-related GTPase family Q protein OS=Mus musculus OX=10090 GN=Irgq PE=1 SV=1	NA	Q8VIM9	D1Cre_H2B-D1Cre_NES	-0.324423	0.192128	9.29898	0.124483	0.275731	NA
Wdr13	WD repeat-containing protein 13 OS=Mus musculus OX=10090 GN=Wdr13 PE=1 SV=1	plasma membrane;other membranes;cytoskeleton;nucleus	Q91V09	D1Cre_H2B-D1Cre_NES	-0.00297656	0.169657	9.29898	0.986373	0.993425	NA
Acot7	Cytosolic acyl coenzyme A thioester hydrolase OS=Mus musculus OX=10090 GN=Acot7 PE=1 SV=2	cytosol;nucleus;other cell component	Q91V12	D1Cre_H2B-D1Cre_NES	0.0654476	0.0997243	9.29898	0.527545	0.717837	NA
Slc12a5	Solute carrier family 12 member 5 OS=Mus musculus OX=10090 GN=Slc12a5 PE=1 SV=2	plasma membrane;other membranes;other cell component	Q91V14	D1Cre_H2B-D1Cre_NES	-0.459485	0.0885378	9.29898	0.000514875	0.0050645	NA
Nrbp2	Nuclear receptor-binding protein 2 OS=Mus musculus OX=10090 GN=Nrbp2 PE=1 SV=2	other cell component	Q91V36	D1Cre_H2B-D1Cre_NES	0.355864	0.122259	9.29898	0.0167217	0.0584374	NA
Rab14	Ras-related protein Rab-14 OS=Mus musculus OX=10090 GN=Rab14 PE=1 SV=3	plasma membrane;other membranes;cytosol;ER/Golgi;other cytoplasmic organelle;other cell component	Q91V41	D1Cre_H2B-D1Cre_NES	0.0459697	0.0834039	9.29898	0.594511	0.766586	NA
Chn1	N-chimaerin OS=Mus musculus OX=10090 GN=Chn1 PE=1 SV=2	NA	Q91V57	D1Cre_H2B-D1Cre_NES	-0.123758	0.0965687	9.29898	0.23103	0.423207	NA
Sfxn3	Sideroflexin-3 OS=Mus musculus OX=10090 GN=Sfxn3 PE=1 SV=1	other membranes;mitochondrion	Q91V61	D1Cre_H2B-D1Cre_NES	0.076714	0.15006	9.29898	0.621113	0.783521	NA
Acly	ATP-citrate synthase OS=Mus musculus OX=10090 GN=Acly PE=1 SV=1	plasma membrane;other membranes;cytosol;nucleus	Q91V92	D1Cre_H2B-D1Cre_NES	0.053502	0.0817172	9.29898	0.528508	0.717971	NA
Eif4a3	Eukaryotic initiation factor 4A-III OS=Mus musculus OX=10090 GN=Eif4a3 PE=1 SV=3	cytosol;nucleus;other cell component	Q91VC3	D1Cre_H2B-D1Cre_NES	1.08551	0.133704	9.29898	1.6157e-05	0.000955853	NA
Ndufs1	NADH-ubiquinone oxidoreductase 75 kDa subunit, mitochondrial OS=Mus musculus OX=10090 GN=Ndufs1 PE=1 SV=2	other membranes;mitochondrion	Q91VD9	D1Cre_H2B-D1Cre_NES	0.187542	0.192277	9.29898	0.354066	0.563291	NA
Slc27a4	Long-chain fatty acid transport protein 4 OS=Mus musculus OX=10090 GN=Slc27a4 PE=1 SV=1	plasma membrane;other membranes;ER/Golgi;other cell component	Q91VE0	D1Cre_H2B-D1Cre_NES	0.152428	0.105321	9.29898	0.180677	0.359163	NA
Pqbp1	Polyglutamine-binding protein 1 OS=Mus musculus OX=10090 GN=Pqbp1 PE=1 SV=1	cytosol;cytoskeleton;nucleus;other cell component	Q91VJ5	D1Cre_H2B-D1Cre_NES	1.18904	0.287636	9.29898	0.0023726	0.0138029	NA
Rbmxl1	RNA binding motif protein, X-linked-like-1 OS=Mus musculus OX=10090 GN=Rbmxl1 PE=2 SV=1	non-structural extracellular;nucleus;other cell component	Q91VM5	D1Cre_H2B-D1Cre_NES	0.684922	0.114895	9.29898	0.000186393	0.00275385	NA
Ppa2	Inorganic pyrophosphatase 2, mitochondrial OS=Mus musculus OX=10090 GN=Ppa2 PE=1 SV=1	cytosol	Q91VM9	D1Cre_H2B-D1Cre_NES	0.530224	0.154723	9.29898	0.00719124	0.0311936	NA
Chchd6	MICOS complex subunit Mic25 OS=Mus musculus OX=10090 GN=Chchd6 PE=1 SV=2	other membranes;cytosol;mitochondrion	Q91VN4	D1Cre_H2B-D1Cre_NES	0.0569813	0.103549	9.29898	0.595095	0.766838	NA
Ddx1	ATP-dependent RNA helicase DDX1 OS=Mus musculus OX=10090 GN=Ddx1 PE=1 SV=1	cytosol;mitochondrion;nucleus;other cell component	Q91VR5	D1Cre_H2B-D1Cre_NES	0.454729	0.141297	9.29898	0.0100873	0.0404719	NA
Brk1	Protein BRICK1 OS=Mus musculus OX=10090 GN=Brk1 PE=1 SV=1	cytoskeleton;other cell component	Q91VR8	D1Cre_H2B-D1Cre_NES	0.12776	0.248765	9.29898	0.619527	0.782019	NA
Sh3bgrl3	SH3 domain-binding glutamic acid-rich-like protein 3 OS=Mus musculus OX=10090 GN=Sh3bgrl3 PE=1 SV=1	nucleus;other cell component	Q91VW3	D1Cre_H2B-D1Cre_NES	0.273837	0.333619	7.29898	0.43774	0.63904	NA
Golga4	Golgin subfamily A member 4 OS=Mus musculus OX=10090 GN=Golga4 PE=1 SV=2	other membranes;ER/Golgi;nucleus;other cell component	Q91VW5	D1Cre_H2B-D1Cre_NES	-0.370589	0.105765	9.29898	0.0063545	0.0283729	NA
Tdrd3	Tudor domain-containing protein 3 OS=Mus musculus OX=10090 GN=Tdrd3 PE=1 SV=4	cytosol;ER/Golgi;nucleus	Q91W18	D1Cre_H2B-D1Cre_NES	-0.126868	0.128016	9.29898	0.346753	0.557171	NA
Ncoa5	Nuclear receptor coactivator 5 OS=Mus musculus OX=10090 GN=Ncoa5 PE=1 SV=1	cytoskeleton;nucleus	Q91W39	D1Cre_H2B-D1Cre_NES	1.45383	0.286743	7.29898	0.00127532	0.0090092	NA
Csde1	Cold shock domain-containing protein E1 OS=Mus musculus OX=10090 GN=Csde1 PE=1 SV=1	plasma membrane;other membranes;cytosol;ER/Golgi;other cell component	Q91W50	D1Cre_H2B-D1Cre_NES	-0.534045	0.0964945	9.29898	0.000323672	0.00382469	NA
Hdac11	Histone deacetylase 11 OS=Mus musculus OX=10090 GN=Hdac11 PE=1 SV=1	plasma membrane;other membranes;nucleus;other cell component	Q91WA3	D1Cre_H2B-D1Cre_NES	0.0205763	0.117851	8.29898	0.865581	0.931407	NA
Psme3ip1	PSME3-interacting protein OS=Mus musculus OX=10090 GN=Fam192a PE=1 SV=1	nucleus	Q91WE2	D1Cre_H2B-D1Cre_NES	0.885117	0.211396	9.29898	0.00218849	0.0131904	NA
NA	UPF0729 protein C18orf32 homolog OS=Mus musculus OX=10090 PE=3 SV=1	ER/Golgi;other cell component	Q91WE4	D1Cre_H2B-D1Cre_NES	-0.25643	0.195775	8.29898	0.225351	0.415942	NA
Dgkg	Diacylglycerol kinase gamma OS=Mus musculus OX=10090 GN=Dgkg PE=1 SV=1	plasma membrane;other membranes;cytosol;cytoskeleton	Q91WG7	D1Cre_H2B-D1Cre_NES	-0.201128	0.0905149	9.29898	0.0524618	0.140092	NA
Fubp1	Far upstream element-binding protein 1 OS=Mus musculus OX=10090 GN=Fubp1 PE=1 SV=1	nucleus;other cell component	Q91WJ8	D1Cre_H2B-D1Cre_NES	1.03965	0.142408	9.29898	3.83871e-05	0.00122467	NA
Strbp	Spermatid perinuclear RNA-binding protein OS=Mus musculus OX=10090 GN=Strbp PE=1 SV=1	cytoskeleton;nucleus;other cell component	Q91WM1	D1Cre_H2B-D1Cre_NES	Inf	NA	NA	NA	NA	oneConditionMissing
Yars1	Tyrosine--tRNA ligase, cytoplasmic OS=Mus musculus OX=10090 GN=Yars PE=1 SV=3	cytosol;nucleus	Q91WQ3	D1Cre_H2B-D1Cre_NES	-0.0427173	0.106175	9.29898	0.696534	0.827972	NA
Cisd1	CDGSH iron-sulfur domain-containing protein 1 OS=Mus musculus OX=10090 GN=Cisd1 PE=1 SV=1	other membranes;mitochondrion	Q91WS0	D1Cre_H2B-D1Cre_NES	-0.163985	0.142102	9.29898	0.277299	0.481138	NA
Creld1	Protein disulfide isomerase Creld1 OS=Mus musculus OX=10090 GN=Creld1 PE=1 SV=1	other membranes	Q91XD7	D1Cre_H2B-D1Cre_NES	0.408992	0.241045	9.29898	0.122892	0.273397	NA
Dlg2	Disks large homolog 2 OS=Mus musculus OX=10090 GN=Dlg2 PE=1 SV=2	plasma membrane;other membranes;ER/Golgi;nucleus;other cell component	Q91XM9	D1Cre_H2B-D1Cre_NES	-0.380696	0.0790875	9.29898	0.000871031	0.00700366	NA
Wrnip1	ATPase WRNIP1 OS=Mus musculus OX=10090 GN=Wrnip1 PE=1 SV=2	nucleus;other cell component	Q91XU0	D1Cre_H2B-D1Cre_NES	0.799088	0.187541	9.29898	0.00195758	0.0122148	NA
Pip4k2c	Phosphatidylinositol 5-phosphate 4-kinase type-2 gamma OS=Mus musculus OX=10090 GN=Pip4k2c PE=1 SV=1	ER/Golgi;other cytoplasmic organelle;other cell component	Q91XU3	D1Cre_H2B-D1Cre_NES	-0.0167277	0.127996	7.29898	0.899551	0.950457	NA
Basp1	Brain acid soluble protein 1 OS=Mus musculus OX=10090 GN=Basp1 PE=1 SV=3	plasma membrane;other membranes;nucleus;other cell component	Q91XV3	D1Cre_H2B-D1Cre_NES	-0.0525641	0.111601	9.29898	0.648493	0.802201	NA
Wasl	Neural Wiskott-Aldrich syndrome protein OS=Mus musculus OX=10090 GN=Wasl PE=1 SV=1	other membranes;cytosol;cytoskeleton;ER/Golgi;nucleus;other cell component	Q91YD9	D1Cre_H2B-D1Cre_NES	-0.221519	0.155778	8.29898	0.191496	0.373925	NA
Rbm5	RNA-binding protein 5 OS=Mus musculus OX=10090 GN=Rbm5 PE=1 SV=1	nucleus	Q91YE7	D1Cre_H2B-D1Cre_NES	1.27111	0.137809	9.29898	5.56045e-06	0.000769518	NA
Arhgap35	Rho GTPase-activating protein 35 OS=Mus musculus OX=10090 GN=Arhgap35 PE=1 SV=3	plasma membrane;other membranes;cytosol;cytoskeleton;nucleus;other cell component	Q91YM2	D1Cre_H2B-D1Cre_NES	-0.382168	0.140561	9.29898	0.0229855	0.0742898	NA
L2hgdh	L-2-hydroxyglutarate dehydrogenase, mitochondrial OS=Mus musculus OX=10090 GN=L2hgdh PE=1 SV=1	other membranes	Q91YP0	D1Cre_H2B-D1Cre_NES	0.0975117	0.17246	9.29898	0.585172	0.760526	NA
Rpn1	Dolichyl-diphosphooligosaccharide--protein glycosyltransferase subunit 1 OS=Mus musculus OX=10090 GN=Rpn1 PE=1 SV=1	other membranes;cytosol;ER/Golgi;other cell component	Q91YQ5	D1Cre_H2B-D1Cre_NES	0.160602	0.099102	9.29898	0.138475	0.297074	NA
Twf1	Twinfilin-1 OS=Mus musculus OX=10090 GN=Twf1 PE=1 SV=2	cytosol;cytoskeleton;other cell component	Q91YR1	D1Cre_H2B-D1Cre_NES	-0.0733809	0.095159	9.29898	0.459769	0.659481	NA
Prpf6	Pre-mRNA-processing factor 6 OS=Mus musculus OX=10090 GN=Prpf6 PE=1 SV=1	nucleus	Q91YR7	D1Cre_H2B-D1Cre_NES	0.855566	0.107553	9.29898	1.91098e-05	0.000955853	NA
Ndufv1	NADH dehydrogenase [ubiquinone] flavoprotein 1, mitochondrial OS=Mus musculus OX=10090 GN=Ndufv1 PE=1 SV=1	other membranes;cytosol;mitochondrion	Q91YT0	D1Cre_H2B-D1Cre_NES	0.136571	0.19019	9.29898	0.490356	0.686915	NA
Ptbp2	Polypyrimidine tract-binding protein 2 OS=Mus musculus OX=10090 GN=Ptbp2 PE=1 SV=2	nucleus;other cell component	Q91Z31	D1Cre_H2B-D1Cre_NES	0.751771	0.349768	7.29898	0.0670908	0.172774	NA
Ttc1	Tetratricopeptide repeat protein 1 OS=Mus musculus OX=10090 GN=Ttc1 PE=1 SV=1	cytosol	Q91Z38	D1Cre_H2B-D1Cre_NES	-0.189713	0.131302	7.29898	0.19002	0.372138	NA
Fyttd1	UAP56-interacting factor OS=Mus musculus OX=10090 GN=Fyttd1 PE=1 SV=1	nucleus	Q91Z49	D1Cre_H2B-D1Cre_NES	0.258062	0.155488	9.29898	0.130262	0.284077	NA
Grhpr	Glyoxylate reductase/hydroxypyruvate reductase OS=Mus musculus OX=10090 GN=Grhpr PE=1 SV=1	cytosol;other cell component	Q91Z53	D1Cre_H2B-D1Cre_NES	0.0400751	0.280303	8.29898	0.889724	0.946741	NA
Diras1	GTP-binding protein Di-Ras1 OS=Mus musculus OX=10090 GN=Diras1 PE=1 SV=1	plasma membrane;other membranes	Q91Z61	D1Cre_H2B-D1Cre_NES	0.168083	0.107782	9.29898	0.152231	0.31763	NA
Srgap1	SLIT-ROBO Rho GTPase-activating protein 1 OS=Mus musculus OX=10090 GN=Srgap1 PE=1 SV=2	other cell component	Q91Z69	D1Cre_H2B-D1Cre_NES	-0.323724	0.0771392	9.29898	0.00215691	0.0130487	NA
Ugp2	UTP--glucose-1-phosphate uridylyltransferase OS=Mus musculus OX=10090 GN=Ugp2 PE=1 SV=3	other cell component	Q91ZJ5	D1Cre_H2B-D1Cre_NES	-0.0893642	0.129798	9.29898	0.507957	0.702614	NA
Sh2b1	SH2B adapter protein 1 OS=Mus musculus OX=10090 GN=Sh2b1 PE=1 SV=2	plasma membrane;other membranes;cytosol;nucleus;other cell component	Q91ZM2	D1Cre_H2B-D1Cre_NES	-0.256671	0.100917	9.29898	0.0307768	0.0920977	NA
Necab2	N-terminal EF-hand calcium-binding protein 2 OS=Mus musculus OX=10090 GN=Necab2 PE=1 SV=1	plasma membrane;other membranes;other cell component	Q91ZP9	D1Cre_H2B-D1Cre_NES	-0.648315	0.144168	9.29898	0.00137782	0.00948477	NA
Smarca5	SWI/SNF-related matrix-associated actin-dependent regulator of chromatin subfamily A member 5 OS=Mus musculus OX=10090 GN=Smarca5 PE=1 SV=1	nucleus;other cell component	Q91ZW3	D1Cre_H2B-D1Cre_NES	1.23977	0.128926	9.29898	3.90321e-06	0.000769518	NA
Lrp1	Prolow-density lipoprotein receptor-related protein 1 OS=Mus musculus OX=10090 GN=Lrp1 PE=1 SV=1	plasma membrane;other membranes;cytoskeleton;ER/Golgi;nucleus;other cytoplasmic organelle;other cell component	Q91ZX7	D1Cre_H2B-D1Cre_NES	0.117893	0.103718	9.29898	0.284117	0.487833	NA
Supt16h	FACT complex subunit SPT16 OS=Mus musculus OX=10090 GN=Supt16h PE=1 SV=2	nucleus	Q920B9	D1Cre_H2B-D1Cre_NES	0.691002	0.110648	9.29898	0.000130902	0.00224665	NA
Fdps	Farnesyl pyrophosphate synthase OS=Mus musculus OX=10090 GN=Fdps PE=1 SV=1	cytosol;mitochondrion;nucleus;other cytoplasmic organelle;other cell component	Q920E5	D1Cre_H2B-D1Cre_NES	0.295247	0.144157	9.29898	0.069831	0.178227	NA
Wdr7	WD repeat-containing protein 7 OS=Mus musculus OX=10090 GN=Wdr7 PE=1 SV=3	ER/Golgi	Q920I9	D1Cre_H2B-D1Cre_NES	-0.107826	0.0843615	9.29898	0.23218	0.42459	NA
Syt12	Synaptotagmin-12 OS=Mus musculus OX=10090 GN=Syt12 PE=1 SV=1	plasma membrane;other membranes;ER/Golgi;other cell component	Q920N7	D1Cre_H2B-D1Cre_NES	0.0437064	0.0963245	9.29898	0.66042	0.809493	NA
Ak5	Adenylate kinase isoenzyme 5 OS=Mus musculus OX=10090 GN=Ak5 PE=1 SV=2	cytosol;cytoskeleton;other cell component	Q920P5	D1Cre_H2B-D1Cre_NES	-0.383079	0.15152	7.29898	0.038018	0.109143	NA
Vps16	Vacuolar protein sorting-associated protein 16 homolog OS=Mus musculus OX=10090 GN=Vps16 PE=1 SV=3	other membranes;cytoskeleton;other cytoplasmic organelle;other cell component	Q920Q4	D1Cre_H2B-D1Cre_NES	-0.281047	0.15577	9.29898	0.103614	0.239987	NA
Tardbp	TAR DNA-binding protein 43 OS=Mus musculus OX=10090 GN=Tardbp PE=1 SV=1	nucleus;other cell component	Q921F2	D1Cre_H2B-D1Cre_NES	0.878315	0.140144	9.29898	0.000127392	0.00222993	NA
Hnrnpll	Heterogeneous nuclear ribonucleoprotein L-like OS=Mus musculus OX=10090 GN=Hnrnpll PE=1 SV=3	nucleus	Q921F4	D1Cre_H2B-D1Cre_NES	0.879317	0.14327	9.29898	0.000149489	0.0023988	NA
Etfdh	Electron transfer flavoprotein-ubiquinone oxidoreductase, mitochondrial OS=Mus musculus OX=10090 GN=Etfdh PE=1 SV=1	other membranes;mitochondrion	Q921G7	D1Cre_H2B-D1Cre_NES	0.13094	0.110481	9.29898	0.26535	0.468627	NA
Acaa1a	3-ketoacyl-CoA thiolase A, peroxisomal OS=Mus musculus OX=10090 GN=Acaa1a PE=1 SV=1	other cytoplasmic organelle;other cell component	Q921H8	D1Cre_H2B-D1Cre_NES	0.671016	0.288466	8.29898	0.0473376	0.12915	NA
Rheb	GTP-binding protein Rheb OS=Mus musculus OX=10090 GN=Rheb PE=1 SV=1	plasma membrane;other membranes;cytosol;ER/Golgi;nucleus;other cell component	Q921J2	D1Cre_H2B-D1Cre_NES	-0.211729	0.232104	9.29898	0.384696	0.595406	NA
Sf3b3	Splicing factor 3B subunit 3 OS=Mus musculus OX=10090 GN=Sf3b3 PE=1 SV=1	nucleus	Q921M3	D1Cre_H2B-D1Cre_NES	0.577341	0.0980287	9.29898	0.000204169	0.00288462	NA
Cyrib	Protein FAM49B OS=Mus musculus OX=10090 GN=Fam49b PE=1 SV=1	other membranes;mitochondrion;other cell component	Q921M7	D1Cre_H2B-D1Cre_NES	-0.0297963	0.134054	9.29898	0.828908	0.908858	NA
Rin1	Ras and Rab interactor 1 OS=Mus musculus OX=10090 GN=Rin1 PE=1 SV=1	plasma membrane;other membranes;cytoskeleton;other cell component	Q921Q7	D1Cre_H2B-D1Cre_NES	-0.204145	0.0904004	9.29898	0.0494151	0.133529	NA
Tor1aip1	Torsin-1A-interacting protein 1 OS=Mus musculus OX=10090 GN=Tor1aip1 PE=1 SV=3	other membranes;nucleus	Q921T2	D1Cre_H2B-D1Cre_NES	0.24365	0.119805	7.29898	0.0798085	0.197934	NA
Dars1	Aspartate--tRNA ligase, cytoplasmic OS=Mus musculus OX=10090 GN=Dars PE=1 SV=2	cytosol;other cell component	Q922B2	D1Cre_H2B-D1Cre_NES	0.0343477	0.118107	9.29898	0.777572	0.882504	NA
Mthfd1	C-1-tetrahydrofolate synthase, cytoplasmic OS=Mus musculus OX=10090 GN=Mthfd1 PE=1 SV=4	cytosol	Q922D8	D1Cre_H2B-D1Cre_NES	-0.00130228	0.0922209	9.29898	0.989032	0.994562	NA
Pcyt2	Ethanolamine-phosphate cytidylyltransferase OS=Mus musculus OX=10090 GN=Pcyt2 PE=1 SV=1	NA	Q922E4	D1Cre_H2B-D1Cre_NES	-0.176546	0.259969	9.29898	0.513618	0.704044	NA
Gmppa	Mannose-1-phosphate guanyltransferase alpha OS=Mus musculus OX=10090 GN=Gmppa PE=1 SV=1	other cell component	Q922H4	D1Cre_H2B-D1Cre_NES	-0.0558921	0.102381	7.29898	0.6014	0.771098	NA
Clip1	CAP-Gly domain-containing linker protein 1 OS=Mus musculus OX=10090 GN=Clip1 PE=1 SV=1	other membranes;cytoskeleton;nucleus;other cytoplasmic organelle;other cell component	Q922J3	D1Cre_H2B-D1Cre_NES	-0.432409	0.110118	9.29898	0.00326136	0.0170735	NA
Glyr1	Putative oxidoreductase GLYR1 OS=Mus musculus OX=10090 GN=Glyr1 PE=1 SV=1	cytosol;nucleus;other cell component	Q922P9	D1Cre_H2B-D1Cre_NES	0.631767	0.176525	8.29898	0.00677847	0.0296633	NA
Mtarc2	Mitochondrial amidoxime reducing component 2 OS=Mus musculus OX=10090 GN=Marc2 PE=1 SV=1	other membranes;mitochondrion;other cytoplasmic organelle	Q922Q1	D1Cre_H2B-D1Cre_NES	0.081983	0.185878	5.29898	0.676589	0.815535	NA
Pycr2	Pyrroline-5-carboxylate reductase 2 OS=Mus musculus OX=10090 GN=Pycr2 PE=1 SV=1	mitochondrion	Q922Q4	D1Cre_H2B-D1Cre_NES	0.03714	0.122708	9.29898	0.768803	0.878505	NA
Lrrc59	Leucine-rich repeat-containing protein 59 OS=Mus musculus OX=10090 GN=Lrrc59 PE=1 SV=1	other membranes;mitochondrion;ER/Golgi;nucleus	Q922Q8	D1Cre_H2B-D1Cre_NES	-0.0327197	0.159796	9.29898	0.842172	0.91797	NA
Pdia6	Protein disulfide-isomerase A6 OS=Mus musculus OX=10090 GN=Pdia6 PE=1 SV=3	non-structural extracellular;plasma membrane;other membranes;cytosol;ER/Golgi;other cell component	Q922R8	D1Cre_H2B-D1Cre_NES	0.21072	0.0915226	9.29898	0.0459321	0.126537	NA
Pde2a	cGMP-dependent 3',5'-cyclic phosphodiesterase OS=Mus musculus OX=10090 GN=Pde2a PE=1 SV=4	plasma membrane;other membranes;cytosol;mitochondrion;ER/Golgi;nucleus;other cell component	Q922S4	D1Cre_H2B-D1Cre_NES	-0.595758	0.109698	9.29898	0.000371461	0.00417471	NA
Wbp11	WW domain-binding protein 11 OS=Mus musculus OX=10090 GN=Wbp11 PE=1 SV=2	cytosol;nucleus;other cell component	Q923D5	D1Cre_H2B-D1Cre_NES	0.811109	0.155145	9.29898	0.000488536	0.00493022	NA
Camk2g	Calcium/calmodulin-dependent protein kinase type II subunit gamma OS=Mus musculus OX=10090 GN=Camk2g PE=1 SV=1	other membranes;cytosol;ER/Golgi;other cell component	Q923T9	D1Cre_H2B-D1Cre_NES	-0.0340168	0.0782121	9.29898	0.673533	0.813468	NA
Cic	Protein capicua homolog OS=Mus musculus OX=10090 GN=Cic PE=1 SV=2	nucleus;other cell component	Q924A2	D1Cre_H2B-D1Cre_NES	0.887945	0.147617	8.29898	0.000274994	0.00350928	NA
Xpo5	Exportin-5 OS=Mus musculus OX=10090 GN=Xpo5 PE=1 SV=1	cytosol;nucleus;other cell component	Q924C1	D1Cre_H2B-D1Cre_NES	0.73735	0.239902	9.29898	0.0127846	0.0473558	NA
Letmd1	LETM1 domain-containing protein 1 OS=Mus musculus OX=10090 GN=Letmd1 PE=1 SV=1	other membranes;mitochondrion;nucleus	Q924L1	D1Cre_H2B-D1Cre_NES	0.0396356	0.195957	9.29898	0.844065	0.918855	NA
Atad3	ATPase family AAA domain-containing protein 3 OS=Mus musculus OX=10090 GN=Atad3 PE=1 SV=1	other membranes;mitochondrion	Q925I1	D1Cre_H2B-D1Cre_NES	0.168641	0.183578	9.29898	0.381497	0.592261	NA
Med1	Mediator of RNA polymerase II transcription subunit 1 OS=Mus musculus OX=10090 GN=Med1 PE=1 SV=2	nucleus;other cell component	Q925J9	D1Cre_H2B-D1Cre_NES	Inf	NA	NA	NA	NA	oneConditionMissing
Sfxn5	Sideroflexin-5 OS=Mus musculus OX=10090 GN=Sfxn5 PE=1 SV=2	other membranes;mitochondrion	Q925N0	D1Cre_H2B-D1Cre_NES	0.118207	0.221444	8.29898	0.607478	0.774221	NA
Taldo1	Transaldolase OS=Mus musculus OX=10090 GN=Taldo1 PE=1 SV=2	cytosol;other cell component	Q93092	D1Cre_H2B-D1Cre_NES	0.475865	0.14882	9.29898	0.0104333	0.0411643	NA
Hnrnpab	Heterogeneous nuclear ribonucleoprotein A/B OS=Mus musculus OX=10090 GN=Hnrnpab PE=1 SV=1	cytosol;nucleus;other cell component	Q99020	D1Cre_H2B-D1Cre_NES	0.698058	0.163319	9.29898	0.00191876	0.0121331	NA
Myo5a	Unconventional myosin-Va OS=Mus musculus OX=10090 GN=Myo5a PE=1 SV=2	other membranes;cytosol;cytoskeleton;ER/Golgi;other cytoplasmic organelle;other cell component	Q99104	D1Cre_H2B-D1Cre_NES	-0.128753	0.078336	9.29898	0.133585	0.289727	NA
Dhrs7b	Dehydrogenase/reductase SDR family member 7B OS=Mus musculus OX=10090 GN=Dhrs7b PE=1 SV=1	other membranes;ER/Golgi;nucleus;other cytoplasmic organelle;other cell component	Q99J47	D1Cre_H2B-D1Cre_NES	0.0536213	0.152931	9.29898	0.733683	0.855675	NA
Nptxr	Neuronal pentraxin receptor OS=Mus musculus OX=10090 GN=Nptxr PE=1 SV=1	non-structural extracellular;plasma membrane;other membranes;other cell component	Q99J85	D1Cre_H2B-D1Cre_NES	0.0415228	0.113855	9.29898	0.723493	0.848796	NA
Psip1	PC4 and SFRS1-interacting protein OS=Mus musculus OX=10090 GN=Psip1 PE=1 SV=1	nucleus;other cell component	Q99JF8	D1Cre_H2B-D1Cre_NES	0.0389073	0.115975	9.29898	0.744708	0.862937	NA
Sfxn1	Sideroflexin-1 OS=Mus musculus OX=10090 GN=Sfxn1 PE=1 SV=3	other membranes;mitochondrion	Q99JR1	D1Cre_H2B-D1Cre_NES	0.268992	0.151107	9.29898	0.107676	0.245939	NA
Nxf1	Nuclear RNA export factor 1 OS=Mus musculus OX=10090 GN=Nxf1 PE=1 SV=3	nucleus;other cell component	Q99JX7	D1Cre_H2B-D1Cre_NES	1.29395	0.287028	8.29898	0.00180574	0.0116021	NA
Hadhb	Trifunctional enzyme subunit beta, mitochondrial OS=Mus musculus OX=10090 GN=Hadhb PE=1 SV=1	other membranes;mitochondrion;ER/Golgi	Q99JY0	D1Cre_H2B-D1Cre_NES	0.280257	0.220479	8.29898	0.238152	0.431774	NA
Actr3	Actin-related protein 3 OS=Mus musculus OX=10090 GN=Actr3 PE=1 SV=3	other membranes;cytoskeleton;ER/Golgi;nucleus;other cell component	Q99JY9	D1Cre_H2B-D1Cre_NES	-0.077109	0.0829817	9.29898	0.376262	0.587872	NA
Usp11	Ubiquitin carboxyl-terminal hydrolase 11 OS=Mus musculus OX=10090 GN=Usp11 PE=1 SV=4	cytosol;nucleus;other cell component	Q99K46	D1Cre_H2B-D1Cre_NES	-0.332498	0.199772	9.29898	0.129307	0.283116	NA
Nono	Non-POU domain-containing octamer-binding protein OS=Mus musculus OX=10090 GN=Nono PE=1 SV=3	nucleus	Q99K48	D1Cre_H2B-D1Cre_NES	0.918426	0.115338	9.29898	1.8951e-05	0.000955853	NA
Hagh	Hydroxyacylglutathione hydrolase, mitochondrial OS=Mus musculus OX=10090 GN=Hagh PE=1 SV=2	mitochondrion;other cell component	Q99KB8	D1Cre_H2B-D1Cre_NES	0.0157349	0.1329	8.29898	0.908569	0.954767	NA
Tmed9	Transmembrane emp24 domain-containing protein 9 OS=Mus musculus OX=10090 GN=Tmed9 PE=1 SV=2	other membranes;ER/Golgi;other cell component	Q99KF1	D1Cre_H2B-D1Cre_NES	-0.01418	0.127288	8.29898	0.913946	0.957513	NA
Rbm10	RNA-binding protein 10 OS=Mus musculus OX=10090 GN=Rbm10 PE=1 SV=1	nucleus;other cell component	Q99KG3	D1Cre_H2B-D1Cre_NES	1.08593	0.267577	7.29898	0.00441381	0.0213983	NA
Dctn2	Dynactin subunit 2 OS=Mus musculus OX=10090 GN=Dctn2 PE=1 SV=3	other membranes;cytosol;cytoskeleton;other cell component	Q99KJ8	D1Cre_H2B-D1Cre_NES	-0.353672	0.137226	9.29898	0.0290882	0.0883816	NA
Cmas	N-acylneuraminate cytidylyltransferase OS=Mus musculus OX=10090 GN=Cmas PE=1 SV=2	nucleus	Q99KK2	D1Cre_H2B-D1Cre_NES	0.266475	0.0832494	9.29898	0.0103763	0.0410488	NA
Dpp3	Dipeptidyl peptidase 3 OS=Mus musculus OX=10090 GN=Dpp3 PE=1 SV=2	cytosol;other cell component	Q99KK7	D1Cre_H2B-D1Cre_NES	0.0215868	0.0929947	8.29898	0.82206	0.905364	NA
Clint1	Clathrin interactor 1 OS=Mus musculus OX=10090 GN=Clint1 PE=1 SV=2	plasma membrane;other membranes;ER/Golgi;nucleus;other cytoplasmic organelle;other cell component	Q99KN9	D1Cre_H2B-D1Cre_NES	-0.316143	0.245858	9.29898	0.229581	0.421644	NA
Prpf19	Pre-mRNA-processing factor 19 OS=Mus musculus OX=10090 GN=Prpf19 PE=1 SV=1	cytoskeleton;nucleus;other cell component	Q99KP6	D1Cre_H2B-D1Cre_NES	0.448815	0.0916315	9.29898	0.000772689	0.00650374	NA
Nampt	Nicotinamide phosphoribosyltransferase OS=Mus musculus OX=10090 GN=Nampt PE=1 SV=1	non-structural extracellular;plasma membrane;other membranes;cytosol;nucleus;other cell component	Q99KQ4	D1Cre_H2B-D1Cre_NES	0.677208	0.142476	9.29898	0.000949687	0.0073789	NA
Vmp1	Vacuole membrane protein 1 OS=Mus musculus OX=10090 GN=Vmp1 PE=1 SV=2	plasma membrane;other membranes;ER/Golgi;nucleus;other cytoplasmic organelle;other cell component	Q99KU0	D1Cre_H2B-D1Cre_NES	0.426764	0.276622	9.29898	0.1562	0.322508	NA
Mlf2	Myeloid leukemia factor 2 OS=Mus musculus OX=10090 GN=Mlf2 PE=1 SV=1	nucleus;other cell component	Q99KX1	D1Cre_H2B-D1Cre_NES	0.194223	0.0858077	9.29898	0.0489893	0.132559	NA
Gak	Cyclin-G-associated kinase OS=Mus musculus OX=10090 GN=Gak PE=1 SV=2	cytosol;ER/Golgi;other cell component	Q99KY4	D1Cre_H2B-D1Cre_NES	-0.226554	0.140492	9.29898	0.140208	0.299171	NA
Dhrs1	Dehydrogenase/reductase SDR family member 1 OS=Mus musculus OX=10090 GN=Dhrs1 PE=1 SV=1	ER/Golgi	Q99L04	D1Cre_H2B-D1Cre_NES	0.184982	0.176648	9.29898	0.321473	0.532751	NA
Eif2s2	Eukaryotic translation initiation factor 2 subunit 2 OS=Mus musculus OX=10090 GN=Eif2s2 PE=1 SV=1	other cell component	Q99L45	D1Cre_H2B-D1Cre_NES	0.411161	0.225173	8.29898	0.103941	0.240181	NA
St13	Hsc70-interacting protein OS=Mus musculus OX=10090 GN=St13 PE=1 SV=1	cytosol;other cell component	Q99L47	D1Cre_H2B-D1Cre_NES	-0.161529	0.102923	9.29898	0.149914	0.315212	NA
Cstf1	Cleavage stimulation factor subunit 1 OS=Mus musculus OX=10090 GN=Cstf1 PE=1 SV=1	nucleus	Q99LC2	D1Cre_H2B-D1Cre_NES	1.40595	0.263163	8.29898	0.000612596	0.00561266	NA
Etfa	Electron transfer flavoprotein subunit alpha, mitochondrial OS=Mus musculus OX=10090 GN=Etfa PE=1 SV=2	mitochondrion	Q99LC5	D1Cre_H2B-D1Cre_NES	-0.00495275	0.139924	9.29898	0.972512	0.989664	NA
Gps1	COP9 signalosome complex subunit 1 OS=Mus musculus OX=10090 GN=Gps1 PE=1 SV=1	cytosol;nucleus	Q99LD4	D1Cre_H2B-D1Cre_NES	0.147648	0.148011	9.29898	0.343749	0.554597	NA
Rtcb	tRNA-splicing ligase RtcB homolog OS=Mus musculus OX=10090 GN=Rtcb PE=1 SV=1	other membranes;cytosol;ER/Golgi;nucleus;other cell component	Q99LF4	D1Cre_H2B-D1Cre_NES	0.298706	0.0956572	9.29898	0.0117942	0.0448632	NA
Hgs	Hepatocyte growth factor-regulated tyrosine kinase substrate OS=Mus musculus OX=10090 GN=Hgs PE=1 SV=2	other membranes;cytosol;other cytoplasmic organelle;other cell component	Q99LI8	D1Cre_H2B-D1Cre_NES	-0.453409	0.0822154	9.29898	0.00033216	0.00384218	NA
Abhd12	Lysophosphatidylserine lipase ABHD12 OS=Mus musculus OX=10090 GN=Abhd12 PE=1 SV=2	plasma membrane;other membranes;mitochondrion;ER/Golgi;other cell component	Q99LR1	D1Cre_H2B-D1Cre_NES	0.0512629	0.0909893	9.29898	0.586493	0.761709	NA
Park7	Protein/nucleic acid deglycase DJ-1 OS=Mus musculus OX=10090 GN=Park7 PE=1 SV=1	plasma membrane;other membranes;cytosol;mitochondrion;ER/Golgi;nucleus;other cell component	Q99LX0	D1Cre_H2B-D1Cre_NES	0.0735436	0.103942	9.29898	0.496578	0.692688	NA
Epdr1	Mammalian ependymin-related protein 1 OS=Mus musculus OX=10090 GN=Epdr1 PE=1 SV=1	non-structural extracellular;other cytoplasmic organelle	Q99M71	D1Cre_H2B-D1Cre_NES	0.163605	0.105728	9.29898	0.155087	0.321554	NA
Rnf141	RING finger protein 141 OS=Mus musculus OX=10090 GN=Rnf141 PE=1 SV=2	other membranes	Q99MB7	D1Cre_H2B-D1Cre_NES	0.138559	0.14798	9.29898	0.372781	0.584743	NA
Gtpbp4	Nucleolar GTP-binding protein 1 OS=Mus musculus OX=10090 GN=Gtpbp4 PE=1 SV=3	other membranes;cytosol;nucleus;other cell component	Q99ME9	D1Cre_H2B-D1Cre_NES	0.368188	0.132442	9.29898	0.0207669	0.0688057	NA
Erc1	ELKS/Rab6-interacting/CAST family member 1 OS=Mus musculus OX=10090 GN=Erc1 PE=1 SV=1	other membranes;cytosol;cytoskeleton;ER/Golgi;other cell component	Q99MI1	D1Cre_H2B-D1Cre_NES	-0.324349	0.167733	9.29898	0.0841224	0.205679	NA
Actl6b	Actin-like protein 6B OS=Mus musculus OX=10090 GN=Actl6b PE=1 SV=1	nucleus	Q99MR0	D1Cre_H2B-D1Cre_NES	0.86187	0.267802	8.29898	0.0116895	0.044581	NA
Srrt	Serrate RNA effector molecule homolog OS=Mus musculus OX=10090 GN=Srrt PE=1 SV=1	nucleus;other cell component	Q99MR6	D1Cre_H2B-D1Cre_NES	1.58406	0.211271	9.29898	3.09594e-05	0.0010988	NA
Adar	Double-stranded RNA-specific adenosine deaminase OS=Mus musculus OX=10090 GN=Adar PE=1 SV=2	nucleus;other cell component	Q99MU3	D1Cre_H2B-D1Cre_NES	0.822452	0.215627	9.29898	0.00388635	0.0194121	NA
Tmem121b	Transmembrane protein 121B OS=Mus musculus OX=10090 GN=Tmem121b PE=1 SV=1	NA	Q99MX7	D1Cre_H2B-D1Cre_NES	-0.112766	0.304613	9.29898	0.719529	0.847433	NA
Mrps5	28S ribosomal protein S5, mitochondrial OS=Mus musculus OX=10090 GN=Mrps5 PE=1 SV=1	mitochondrion;translational apparatus	Q99N87	D1Cre_H2B-D1Cre_NES	0.0124721	0.119788	9.29898	0.919287	0.961072	NA
Mrpl43	39S ribosomal protein L43, mitochondrial OS=Mus musculus OX=10090 GN=Mrpl43 PE=1 SV=1	mitochondrion;translational apparatus	Q99N89	D1Cre_H2B-D1Cre_NES	0.0396471	0.170087	9.29898	0.820735	0.904913	NA
Sf3b1	Splicing factor 3B subunit 1 OS=Mus musculus OX=10090 GN=Sf3b1 PE=1 SV=1	nucleus;other cell component	Q99NB9	D1Cre_H2B-D1Cre_NES	0.934262	0.117299	9.29898	1.89144e-05	0.000955853	NA
Nup155	Nuclear pore complex protein Nup155 OS=Mus musculus OX=10090 GN=Nup155 PE=1 SV=1	other membranes;nucleus;other cell component	Q99P88	D1Cre_H2B-D1Cre_NES	0.707065	0.277368	9.29898	0.0304808	0.0917673	NA
Ogfr	Opioid growth factor receptor OS=Mus musculus OX=10090 GN=Ogfr PE=1 SV=1	other membranes;nucleus;other cell component	Q99PG2	D1Cre_H2B-D1Cre_NES	0.0747881	0.219019	6.29898	0.743855	0.862937	NA
Ntm	Neurotrimin OS=Mus musculus OX=10090 GN=Ntm PE=1 SV=2	non-structural extracellular;plasma membrane;other membranes;other cell component	Q99PJ0	D1Cre_H2B-D1Cre_NES	0.0568631	0.189544	9.29898	0.770776	0.880251	NA
Rrbp1	Ribosome-binding protein 1 OS=Mus musculus OX=10090 GN=Rrbp1 PE=1 SV=2	other membranes;ER/Golgi	Q99PL5	D1Cre_H2B-D1Cre_NES	0.110522	0.120231	9.29898	0.381196	0.592261	NA
Ubxn6	UBX domain-containing protein 6 OS=Mus musculus OX=10090 GN=Ubxn6 PE=1 SV=1	other membranes;cytosol;cytoskeleton;nucleus;other cytoplasmic organelle;other cell component	Q99PL6	D1Cre_H2B-D1Cre_NES	-0.015446	0.276872	9.29898	0.956692	0.983032	NA
Arhgdia	Rho GDP-dissociation inhibitor 1 OS=Mus musculus OX=10090 GN=Arhgdia PE=1 SV=3	non-structural extracellular;plasma membrane;other membranes;cytosol;nucleus;other cell component	Q99PT1	D1Cre_H2B-D1Cre_NES	0.0594808	0.0848753	9.29898	0.500585	0.696313	NA
Dhx30	ATP-dependent RNA helicase DHX30 OS=Mus musculus OX=10090 GN=Dhx30 PE=1 SV=1	cytosol;mitochondrion;other cell component	Q99PU8	D1Cre_H2B-D1Cre_NES	0.0468502	0.117391	9.29898	0.698834	0.830207	NA
Prpf8	Pre-mRNA-processing-splicing factor 8 OS=Mus musculus OX=10090 GN=Prpf8 PE=1 SV=2	nucleus	Q99PV0	D1Cre_H2B-D1Cre_NES	1.3251	0.148593	9.29898	7.39173e-06	0.000769518	NA
Bcl11b	B-cell lymphoma/leukemia 11B OS=Mus musculus OX=10090 GN=Bcl11b PE=1 SV=1	nucleus;other cell component	Q99PV8	D1Cre_H2B-D1Cre_NES	0.871989	0.116418	9.29898	3.1214e-05	0.0010988	NA
Rpl17	60S ribosomal protein L17 OS=Mus musculus OX=10090 GN=Rpl17 PE=1 SV=3	cytosol;cytoskeleton;translational apparatus;nucleus;other cell component	Q9CPR4	D1Cre_H2B-D1Cre_NES	-0.00841102	0.104267	9.29898	0.937416	0.972827	NA
Glod4	Glyoxalase domain-containing protein 4 OS=Mus musculus OX=10090 GN=Glod4 PE=1 SV=1	NA	Q9CPV4	D1Cre_H2B-D1Cre_NES	0.00851988	0.0933716	9.29898	0.929232	0.967467	NA
Cntnap2	Contactin-associated protein-like 2 OS=Mus musculus OX=10090 GN=Cntnap2 PE=1 SV=2	plasma membrane;other membranes;ER/Golgi;other cytoplasmic organelle;other cell component	Q9CPW0	D1Cre_H2B-D1Cre_NES	0.209693	0.109436	9.29898	0.086554	0.210066	NA
Arpc5	Actin-related protein 2/3 complex subunit 5 OS=Mus musculus OX=10090 GN=Arpc5 PE=1 SV=3	cytoskeleton;nucleus;other cytoplasmic organelle;other cell component	Q9CPW4	D1Cre_H2B-D1Cre_NES	0.0627682	0.177888	9.29898	0.732066	0.854797	NA
Atg3	Ubiquitin-like-conjugating enzyme ATG3 OS=Mus musculus OX=10090 GN=Atg3 PE=1 SV=1	cytosol;other cell component	Q9CPX6	D1Cre_H2B-D1Cre_NES	#NAME?	NA	NA	NA	NA	oneConditionMissing
Lap3	Cytosol aminopeptidase OS=Mus musculus OX=10090 GN=Lap3 PE=1 SV=3	cytosol;ER/Golgi;nucleus;other cell component	Q9CPY7	D1Cre_H2B-D1Cre_NES	0.244983	0.135288	9.29898	0.102528	0.238309	NA
Stambp	STAM-binding protein OS=Mus musculus OX=10090 GN=Stambp PE=1 SV=1	plasma membrane;other membranes;cytosol;nucleus;other cytoplasmic organelle	Q9CQ26	D1Cre_H2B-D1Cre_NES	-0.441677	0.143955	7.29898	0.0172035	0.059346	NA
Ndufc2	NADH dehydrogenase [ubiquinone] 1 subunit C2 OS=Mus musculus OX=10090 GN=Ndufc2 PE=1 SV=1	other membranes;mitochondrion;other cell component	Q9CQ54	D1Cre_H2B-D1Cre_NES	0.0294753	0.0835068	9.29898	0.731981	0.854797	NA
Uqcrq	Cytochrome b-c1 complex subunit 8 OS=Mus musculus OX=10090 GN=Uqcrq PE=1 SV=3	other membranes;mitochondrion	Q9CQ69	D1Cre_H2B-D1Cre_NES	0.05515	0.126957	9.29898	0.673905	0.813468	NA
Ndufa2	NADH dehydrogenase [ubiquinone] 1 alpha subcomplex subunit 2 OS=Mus musculus OX=10090 GN=Ndufa2 PE=1 SV=3	other membranes;mitochondrion	Q9CQ75	D1Cre_H2B-D1Cre_NES	0.161017	0.118596	9.29898	0.206593	0.390297	NA
Cisd2	CDGSH iron-sulfur domain-containing protein 2 OS=Mus musculus OX=10090 GN=Cisd2 PE=1 SV=1	other membranes;mitochondrion;ER/Golgi;other cell component	Q9CQB5	D1Cre_H2B-D1Cre_NES	0.105563	0.152449	7.29898	0.51008	0.703248	NA
Ndufb4	NADH dehydrogenase [ubiquinone] 1 beta subcomplex subunit 4 OS=Mus musculus OX=10090 GN=Ndufb4 PE=1 SV=3	other membranes;mitochondrion;nucleus	Q9CQC7	D1Cre_H2B-D1Cre_NES	0.0425324	0.0990642	9.29898	0.677451	0.816077	NA
Rab5a	Ras-related protein Rab-5A OS=Mus musculus OX=10090 GN=Rab5a PE=1 SV=1	plasma membrane;other membranes;cytosol;cytoskeleton;ER/Golgi;other cytoplasmic organelle;other cell component	Q9CQD1	D1Cre_H2B-D1Cre_NES	-0.0887149	0.180539	9.29898	0.634541	0.796699	NA
Rgs10	Regulator of G-protein signaling 10 OS=Mus musculus OX=10090 GN=Rgs10 PE=1 SV=1	cytosol;nucleus;other cell component	Q9CQE5	D1Cre_H2B-D1Cre_NES	0.493544	0.223183	8.29898	0.0567745	0.149534	NA
RTRAF	RNA transcription, translation and transport factor protein OS=Mus musculus OX=10090 GN=RTRAF PE=1 SV=1	cytosol;cytoskeleton;nucleus;other cell component	Q9CQE8	D1Cre_H2B-D1Cre_NES	0.484983	0.191395	9.29898	0.0312643	0.092866	NA
Nudt21	Cleavage and polyadenylation specificity factor subunit 5 OS=Mus musculus OX=10090 GN=Nudt21 PE=1 SV=1	cytoskeleton;nucleus;other cell component	Q9CQF3	D1Cre_H2B-D1Cre_NES	1.06692	0.212421	9.29898	0.000648665	0.00582308	NA
Ndufb5	NADH dehydrogenase [ubiquinone] 1 beta subcomplex subunit 5, mitochondrial OS=Mus musculus OX=10090 GN=Ndufb5 PE=1 SV=1	other membranes;mitochondrion;nucleus	Q9CQH3	D1Cre_H2B-D1Cre_NES	0.0740994	0.113378	9.29898	0.529222	0.717971	NA
Gmfb	Glia maturation factor beta OS=Mus musculus OX=10090 GN=Gmfb PE=1 SV=3	NA	Q9CQI3	D1Cre_H2B-D1Cre_NES	0.174526	0.221352	8.29898	0.452364	0.653175	NA
Cotl1	Coactosin-like protein OS=Mus musculus OX=10090 GN=Cotl1 PE=1 SV=3	plasma membrane;other membranes;cytosol;cytoskeleton;nucleus	Q9CQI6	D1Cre_H2B-D1Cre_NES	-0.07071	0.119676	9.29898	0.568704	0.747595	NA
Ndufb9	NADH dehydrogenase [ubiquinone] 1 beta subcomplex subunit 9 OS=Mus musculus OX=10090 GN=Ndufb9 PE=1 SV=3	other membranes;mitochondrion	Q9CQJ8	D1Cre_H2B-D1Cre_NES	0.0544949	0.205834	9.29898	0.796976	0.893662	NA
Trap1	Heat shock protein 75 kDa, mitochondrial OS=Mus musculus OX=10090 GN=Trap1 PE=1 SV=1	other membranes;mitochondrion;nucleus	Q9CQN1	D1Cre_H2B-D1Cre_NES	-0.123469	0.100433	9.29898	0.249129	0.44555	NA
Acot13	Acyl-coenzyme A thioesterase 13 OS=Mus musculus OX=10090 GN=Acot13 PE=1 SV=1	cytosol;cytoskeleton;mitochondrion;nucleus	Q9CQR4	D1Cre_H2B-D1Cre_NES	0.279666	0.122067	9.29898	0.046799	0.128389	NA
Slc25a46	Solute carrier family 25 member 46 OS=Mus musculus OX=10090 GN=Slc25a46 PE=1 SV=1	other membranes;mitochondrion	Q9CQS4	D1Cre_H2B-D1Cre_NES	0.223675	0.15397	8.29898	0.183041	0.362056	NA
Sec61b	Protein transport protein Sec61 subunit beta OS=Mus musculus OX=10090 GN=Sec61b PE=1 SV=3	other membranes;ER/Golgi	Q9CQS8	D1Cre_H2B-D1Cre_NES	0.204585	0.127889	9.29898	0.143041	0.303906	NA
Zwint	ZW10 interactor OS=Mus musculus OX=10090 GN=Zwint PE=1 SV=1	cytosol;nucleus;other cell component	Q9CQU5	D1Cre_H2B-D1Cre_NES	-0.227739	0.169171	8.29898	0.213849	0.399694	NA
Ywhab	14-3-3 protein beta/alpha OS=Mus musculus OX=10090 GN=Ywhab PE=1 SV=3	cytosol;nucleus;other cell component	Q9CQV8	D1Cre_H2B-D1Cre_NES	-0.0867833	0.0927911	9.29898	0.373307	0.584971	NA
Ykt6	Synaptobrevin homolog YKT6 OS=Mus musculus OX=10090 GN=Ykt6 PE=1 SV=1	plasma membrane;other membranes;cytosol;mitochondrion;ER/Golgi;other cytoplasmic organelle;other cell component	Q9CQW1	D1Cre_H2B-D1Cre_NES	-0.113378	0.302645	9.29898	0.71634	0.845166	NA
Arl8b	ADP-ribosylation factor-like protein 8B OS=Mus musculus OX=10090 GN=Arl8b PE=1 SV=1	other membranes;cytoskeleton;other cytoplasmic organelle;other cell component	Q9CQW2	D1Cre_H2B-D1Cre_NES	0.128823	0.131923	9.29898	0.353533	0.563034	NA
Cyb5b	Cytochrome b5 type B OS=Mus musculus OX=10090 GN=Cyb5b PE=1 SV=1	other membranes;mitochondrion;other cell component	Q9CQX2	D1Cre_H2B-D1Cre_NES	-0.011116	0.126537	9.29898	0.931861	0.969096	NA
Ramac	RNA guanine-N7 methyltransferase activating subunit OS=Mus musculus OX=10090 GN=Ramac PE=3 SV=1	nucleus;other cell component	Q9CQY2	D1Cre_H2B-D1Cre_NES	1.11092	0.204133	8.29898	0.000541962	0.00522928	NA
Ndufa6	NADH dehydrogenase [ubiquinone] 1 alpha subcomplex subunit 6 OS=Mus musculus OX=10090 GN=Ndufa6 PE=1 SV=1	other membranes;mitochondrion	Q9CQZ5	D1Cre_H2B-D1Cre_NES	-0.0293298	0.125753	9.29898	0.820634	0.904913	NA
Ppid	Peptidyl-prolyl cis-trans isomerase D OS=Mus musculus OX=10090 GN=Ppid PE=1 SV=3	cytosol;mitochondrion;nucleus;other cell component	Q9CR16	D1Cre_H2B-D1Cre_NES	0.040259	0.0960687	9.29898	0.684684	0.820979	NA
Vta1	Vacuolar protein sorting-associated protein VTA1 homolog OS=Mus musculus OX=10090 GN=Vta1 PE=1 SV=1	other membranes;cytosol;nucleus;other cytoplasmic organelle;other cell component	Q9CR26	D1Cre_H2B-D1Cre_NES	-0.132684	0.102542	9.29898	0.226895	0.417876	NA
Rpl14	60S ribosomal protein L14 OS=Mus musculus OX=10090 GN=Rpl14 PE=1 SV=3	cytosol;translational apparatus;other cell component	Q9CR57	D1Cre_H2B-D1Cre_NES	0.0751904	0.145677	9.29898	0.617803	0.781339	NA
Slc25a11	Mitochondrial 2-oxoglutarate/malate carrier protein OS=Mus musculus OX=10090 GN=Slc25a11 PE=1 SV=3	other membranes	Q9CR62	D1Cre_H2B-D1Cre_NES	0.0576234	0.127205	9.29898	0.660936	0.809493	NA
Atp5mc1	ATP synthase F(0) complex subunit C1, mitochondrial OS=Mus musculus OX=10090 GN=Atp5mc1 PE=1 SV=1	other membranes;mitochondrion;other cell component	Q9CR84	D1Cre_H2B-D1Cre_NES	0.1468	0.137887	9.29898	0.313902	0.523081	NA
Necap1	Adaptin ear-binding coat-associated protein 1 OS=Mus musculus OX=10090 GN=Necap1 PE=1 SV=2	plasma membrane;other membranes	Q9CR95	D1Cre_H2B-D1Cre_NES	-0.115528	0.111582	9.29898	0.326676	0.537575	NA
Tppp3	Tubulin polymerization-promoting protein family member 3 OS=Mus musculus OX=10090 GN=Tppp3 PE=1 SV=1	cytoskeleton;other cell component	Q9CRB6	D1Cre_H2B-D1Cre_NES	-0.0429209	0.206422	9.29898	0.839768	0.917048	NA
Chchd3	MICOS complex subunit Mic19 OS=Mus musculus OX=10090 GN=Chchd3 PE=1 SV=1	other membranes;mitochondrion;nucleus	Q9CRB9	D1Cre_H2B-D1Cre_NES	-0.00419443	0.111137	9.29898	0.970692	0.989664	NA
Lrrc40	Leucine-rich repeat-containing protein 40 OS=Mus musculus OX=10090 GN=Lrrc40 PE=1 SV=2	other cell component	Q9CRC8	D1Cre_H2B-D1Cre_NES	-0.0370402	0.0846919	9.29898	0.671838	0.813277	NA
Ociad1	OCIA domain-containing protein 1 OS=Mus musculus OX=10090 GN=Ociad1 PE=1 SV=1	other cytoplasmic organelle	Q9CRD0	D1Cre_H2B-D1Cre_NES	-0.167588	0.0925079	8.29898	0.106279	0.243876	NA
Gdpd1	Lysophospholipase D GDPD1 OS=Mus musculus OX=10090 GN=Gdpd1 PE=1 SV=1	other membranes;ER/Golgi;other cell component	Q9CRY7	D1Cre_H2B-D1Cre_NES	0.00458892	0.250591	8.29898	0.985822	0.993425	NA
Nrxn1	Neurexin-1 OS=Mus musculus OX=10090 GN=Nrxn1 PE=1 SV=3	plasma membrane;other membranes;ER/Golgi;nucleus;other cell component	Q9CS84	D1Cre_H2B-D1Cre_NES	0.104143	0.0884007	9.29898	0.268032	0.471709	NA
Snw1	SNW domain-containing protein 1 OS=Mus musculus OX=10090 GN=Snw1 PE=1 SV=3	nucleus;other cell component	Q9CSN1	D1Cre_H2B-D1Cre_NES	1.37435	0.233013	8.29898	0.000314752	0.00378273	NA
Ranbp3	Ran-binding protein 3 OS=Mus musculus OX=10090 GN=Ranbp3 PE=1 SV=2	nucleus;other cell component	Q9CT10	D1Cre_H2B-D1Cre_NES	1.18566	0.2936	8.29898	0.00347032	0.0178293	NA
Smc1a	Structural maintenance of chromosomes protein 1A OS=Mus musculus OX=10090 GN=Smc1a PE=1 SV=4	cytosol;cytoskeleton;nucleus;other cell component	Q9CU62	D1Cre_H2B-D1Cre_NES	0.496627	0.102978	9.29898	0.000859907	0.00694244	NA
Smc3	Structural maintenance of chromosomes protein 3 OS=Mus musculus OX=10090 GN=Smc3 PE=1 SV=2	extracellular matrix;cytoskeleton;nucleus;other cell component	Q9CW03	D1Cre_H2B-D1Cre_NES	1.11216	0.168012	9.29898	8.34188e-05	0.00188548	NA
Raver1	Ribonucleoprotein PTB-binding 1 OS=Mus musculus OX=10090 GN=Raver1 PE=1 SV=2	nucleus;other cell component	Q9CW46	D1Cre_H2B-D1Cre_NES	1.20504	0.166185	8.29898	7.30447e-05	0.00181871	NA
Mtfr1l	Mitochondrial fission regulator 1-like OS=Mus musculus OX=10090 GN=Mtfr1l PE=1 SV=1	mitochondrion	Q9CWE0	D1Cre_H2B-D1Cre_NES	-0.0768223	0.098115	9.29898	0.453116	0.653175	NA
Atic	Bifunctional purine biosynthesis protein PURH OS=Mus musculus OX=10090 GN=Atic PE=1 SV=2	plasma membrane;other membranes;cytosol	Q9CWJ9	D1Cre_H2B-D1Cre_NES	0.306968	0.136136	9.29898	0.0496916	0.134093	NA
Snx2	Sorting nexin-2 OS=Mus musculus OX=10090 GN=Snx2 PE=1 SV=2	other membranes;cytosol;other cytoplasmic organelle;other cell component	Q9CWK8	D1Cre_H2B-D1Cre_NES	-0.388776	0.116052	9.29898	0.00814225	0.0344035	NA
Pfdn1	Prefoldin subunit 1 OS=Mus musculus OX=10090 GN=Pfdn1 PE=1 SV=1	other cell component	Q9CWM4	D1Cre_H2B-D1Cre_NES	0.0323065	0.158839	9.29898	0.84321	0.91843	NA
Napg	Gamma-soluble NSF attachment protein OS=Mus musculus OX=10090 GN=Napg PE=1 SV=1	other membranes;mitochondrion;other cytoplasmic organelle;other cell component	Q9CWZ7	D1Cre_H2B-D1Cre_NES	-0.202831	0.0991059	9.29898	0.0700018	0.178432	NA
Ist1	IST1 homolog OS=Mus musculus OX=10090 GN=Ist1 PE=1 SV=1	non-structural extracellular;cytosol;cytoskeleton;ER/Golgi;nucleus;other cell component	Q9CX00	D1Cre_H2B-D1Cre_NES	-0.560643	0.137624	9.29898	0.00260053	0.0146132	NA
Sugt1	Protein SGT1 homolog OS=Mus musculus OX=10090 GN=Sugt1 PE=1 SV=3	nucleus;other cell component	Q9CX34	D1Cre_H2B-D1Cre_NES	-0.173765	0.139233	9.29898	0.242536	0.437317	NA
Hnrnpa0	Heterogeneous nuclear ribonucleoprotein A0 OS=Mus musculus OX=10090 GN=Hnrnpa0 PE=1 SV=1	nucleus	Q9CX86	D1Cre_H2B-D1Cre_NES	0.92364	0.145567	9.29898	0.000115859	0.0021737	NA
Ppil4	Peptidyl-prolyl cis-trans isomerase-like 4 OS=Mus musculus OX=10090 GN=Ppil4 PE=1 SV=2	cytosol;nucleus	Q9CXG3	D1Cre_H2B-D1Cre_NES	0.814117	0.147292	9.29898	0.000326781	0.00382469	NA
Abcb8	Mitochondrial potassium channel ATP-binding subunit OS=Mus musculus OX=10090 GN=Abcb8 PE=1 SV=1	other membranes;mitochondrion;nucleus	Q9CXJ4	D1Cre_H2B-D1Cre_NES	0.0855159	0.144924	9.29898	0.5692	0.747595	NA
Cenpv	Centromere protein V OS=Mus musculus OX=10090 GN=Cenpv PE=1 SV=2	cytosol;cytoskeleton;nucleus;other cell component	Q9CXS4	D1Cre_H2B-D1Cre_NES	0.327272	0.132618	9.29898	0.0349016	0.101672	NA
Cacybp	Calcyclin-binding protein OS=Mus musculus OX=10090 GN=Cacybp PE=1 SV=1	cytosol;nucleus;other cell component	Q9CXW3	D1Cre_H2B-D1Cre_NES	-0.0756978	0.0932494	9.29898	0.437205	0.63904	NA
Tecr	Very-long-chain enoyl-CoA reductase OS=Mus musculus OX=10090 GN=Tecr PE=1 SV=1	other membranes;ER/Golgi	Q9CY27	D1Cre_H2B-D1Cre_NES	-0.0816153	0.0811137	9.29898	0.33979	0.549554	NA
Chtop	Chromatin target of PRMT1 protein OS=Mus musculus OX=10090 GN=Chtop PE=1 SV=2	nucleus;other cell component	Q9CY57	D1Cre_H2B-D1Cre_NES	0.0450536	0.182382	9.29898	0.810254	0.899855	NA
Blvra	Biliverdin reductase A OS=Mus musculus OX=10090 GN=Blvra PE=1 SV=1	cytosol	Q9CY64	D1Cre_H2B-D1Cre_NES	0.0187209	0.130776	9.29898	0.889224	0.946741	NA
Cap2	Adenylyl cyclase-associated protein 2 OS=Mus musculus OX=10090 GN=Cap2 PE=1 SV=1	plasma membrane;other membranes;cytoskeleton;other cell component	Q9CYT6	D1Cre_H2B-D1Cre_NES	-0.167227	0.136125	9.29898	0.249449	0.445719	NA
Tpd52l2	Tumor protein D54 OS=Mus musculus OX=10090 GN=Tpd52l2 PE=1 SV=1	other cell component	Q9CYZ2	D1Cre_H2B-D1Cre_NES	-0.253174	0.17547	9.29898	0.181891	0.360583	NA
Cops7a	COP9 signalosome complex subunit 7a OS=Mus musculus OX=10090 GN=Cops7a PE=1 SV=2	cytosol;nucleus	Q9CZ04	D1Cre_H2B-D1Cre_NES	0.169231	0.191378	9.29898	0.398831	0.611068	NA
Uqcrc1	Cytochrome b-c1 complex subunit 1, mitochondrial OS=Mus musculus OX=10090 GN=Uqcrc1 PE=1 SV=2	other membranes;cytosol;mitochondrion	Q9CZ13	D1Cre_H2B-D1Cre_NES	0.00691687	0.0933042	9.29898	0.942475	0.974039	NA
Ola1	Obg-like ATPase 1 OS=Mus musculus OX=10090 GN=Ola1 PE=1 SV=1	cytosol;cytoskeleton;nucleus;other cell component	Q9CZ30	D1Cre_H2B-D1Cre_NES	0.053691	0.0989922	8.29898	0.601817	0.771098	NA
Nsfl1c	NSFL1 cofactor p47 OS=Mus musculus OX=10090 GN=Nsfl1c PE=1 SV=1	plasma membrane;other membranes;cytosol;cytoskeleton;ER/Golgi;nucleus;other cell component	Q9CZ44	D1Cre_H2B-D1Cre_NES	-0.166339	0.146619	9.29898	0.284984	0.488897	NA
Cep97	Centrosomal protein of 97 kDa OS=Mus musculus OX=10090 GN=Cep97 PE=1 SV=1	cytosol;cytoskeleton;other cell component	Q9CZ62	D1Cre_H2B-D1Cre_NES	-0.388283	0.1361	9.29898	0.0184009	0.0627534	NA
Scrn1	Secernin-1 OS=Mus musculus OX=10090 GN=Scrn1 PE=1 SV=1	other membranes;nucleus;other cell component	Q9CZC8	D1Cre_H2B-D1Cre_NES	-0.492634	0.212741	9.29898	0.0449331	0.124479	NA
Gars1	Glycine--tRNA ligase OS=Mus musculus OX=10090 GN=Gars1 PE=1 SV=1	non-structural extracellular;cytosol;other cell component	Q9CZD3	D1Cre_H2B-D1Cre_NES	-0.441276	0.100058	9.29898	0.00156618	0.0103771	NA
Rpl15	60S ribosomal protein L15 OS=Mus musculus OX=10090 GN=Rpl15 PE=1 SV=4	other membranes;cytosol;cytoskeleton;translational apparatus;nucleus	Q9CZM2	D1Cre_H2B-D1Cre_NES	0.133172	0.134792	9.29898	0.348172	0.557639	NA
Shisa9	Protein shisa-9 OS=Mus musculus OX=10090 GN=Shisa9 PE=1 SV=2	plasma membrane;other membranes;other cell component	Q9CZN4	D1Cre_H2B-D1Cre_NES	-0.433248	0.0913193	9.29898	0.000961767	0.00740224	NA
Aldh1b1	Aldehyde dehydrogenase X, mitochondrial OS=Mus musculus OX=10090 GN=Aldh1b1 PE=1 SV=1	mitochondrion;nucleus;other cell component	Q9CZS1	D1Cre_H2B-D1Cre_NES	0.157837	0.110901	9.29898	0.187345	0.369091	NA
Rab3b	Ras-related protein Rab-3B OS=Mus musculus OX=10090 GN=Rab3b PE=1 SV=1	plasma membrane;other membranes;cytosol;ER/Golgi;other cytoplasmic organelle;other cell component	Q9CZT8	D1Cre_H2B-D1Cre_NES	-0.113935	0.132976	9.29898	0.413089	0.620417	NA
Cs	Citrate synthase, mitochondrial OS=Mus musculus OX=10090 GN=Cs PE=1 SV=1	mitochondrion	Q9CZU6	D1Cre_H2B-D1Cre_NES	0.152368	0.138086	9.29898	0.297575	0.503079	NA
Tomm70	Mitochondrial import receptor subunit TOM70 OS=Mus musculus OX=10090 GN=Tomm70 PE=1 SV=2	other membranes;mitochondrion	Q9CZW5	D1Cre_H2B-D1Cre_NES	-0.119298	0.0890194	9.29898	0.212024	0.397144	NA
Rps19	40S ribosomal protein S19 OS=Mus musculus OX=10090 GN=Rps19 PE=1 SV=3	cytosol;translational apparatus;nucleus;other cell component	Q9CZX8	D1Cre_H2B-D1Cre_NES	-0.0384722	0.265894	9.29898	0.888043	0.946417	NA
Ube2v1	Ubiquitin-conjugating enzyme E2 variant 1 OS=Mus musculus OX=10090 GN=Ube2v1 PE=1 SV=1	nucleus;other cell component	Q9CZY3	D1Cre_H2B-D1Cre_NES	-0.00633025	0.088313	9.29898	0.944375	0.974923	NA
Pdhb	Pyruvate dehydrogenase E1 component subunit beta, mitochondrial OS=Mus musculus OX=10090 GN=Pdhb PE=1 SV=1	mitochondrion;nucleus;other cell component	Q9D051	D1Cre_H2B-D1Cre_NES	0.204528	0.333491	9.29898	0.554385	0.738433	NA
Hnrnpm	Heterogeneous nuclear ribonucleoprotein M OS=Mus musculus OX=10090 GN=Hnrnpm PE=1 SV=3	nucleus;other cell component	Q9D0E1	D1Cre_H2B-D1Cre_NES	1.01209	0.13181	9.29898	2.55193e-05	0.00105161	NA
Pgm1	Phosphoglucomutase-1 OS=Mus musculus OX=10090 GN=Pgm1 PE=1 SV=4	cytosol;cytoskeleton;other cell component	Q9D0F9	D1Cre_H2B-D1Cre_NES	-0.0268578	0.119993	9.29898	0.827731	0.908766	NA
Mrps30	28S ribosomal protein S30, mitochondrial OS=Mus musculus OX=10090 GN=Mrps30 PE=1 SV=1	mitochondrion;translational apparatus	Q9D0G0	D1Cre_H2B-D1Cre_NES	0.0349617	0.23034	7.29898	0.883469	0.944688	NA
Rars1	Arginine--tRNA ligase, cytoplasmic OS=Mus musculus OX=10090 GN=Rars PE=1 SV=2	cytosol;nucleus;other cell component	Q9D0I9	D1Cre_H2B-D1Cre_NES	-0.344785	0.112088	9.29898	0.0127327	0.0472519	NA
Arl2	ADP-ribosylation factor-like protein 2 OS=Mus musculus OX=10090 GN=Arl2 PE=1 SV=1	plasma membrane;other membranes;cytosol;cytoskeleton;mitochondrion;ER/Golgi;nucleus;other cell component	Q9D0J4	D1Cre_H2B-D1Cre_NES	0.28366	0.151378	9.29898	0.0926637	0.221631	NA
Oxct1	Succinyl-CoA:3-ketoacid coenzyme A transferase 1, mitochondrial OS=Mus musculus OX=10090 GN=Oxct1 PE=1 SV=1	mitochondrion;nucleus	Q9D0K2	D1Cre_H2B-D1Cre_NES	0.528465	0.215616	9.29898	0.0358919	0.104097	NA
Adck1	AarF domain-containing protein kinase 1 OS=Mus musculus OX=10090 GN=Adck1 PE=1 SV=1	non-structural extracellular;other membranes;mitochondrion	Q9D0L4	D1Cre_H2B-D1Cre_NES	-0.254396	0.157659	9.29898	0.139991	0.299029	NA
Armc10	Armadillo repeat-containing protein 10 OS=Mus musculus OX=10090 GN=Armc10 PE=1 SV=1	other membranes;ER/Golgi	Q9D0L7	D1Cre_H2B-D1Cre_NES	-0.00757243	0.287873	9.29898	0.97957	0.99289	NA
Rnmt	mRNA cap guanine-N7 methyltransferase OS=Mus musculus OX=10090 GN=Rnmt PE=1 SV=1	nucleus;other cell component	Q9D0L8	D1Cre_H2B-D1Cre_NES	0.940183	0.125081	9.29898	3.03368e-05	0.0010988	NA
Cyc1	Cytochrome c1, heme protein, mitochondrial OS=Mus musculus OX=10090 GN=Cyc1 PE=1 SV=1	other membranes;cytosol;mitochondrion;nucleus	Q9D0M3	D1Cre_H2B-D1Cre_NES	0.0410037	0.105917	9.29898	0.707371	0.83683	NA
Dynll2	Dynein light chain 2, cytoplasmic OS=Mus musculus OX=10090 GN=Dynll2 PE=1 SV=1	cytoskeleton;other cell component	Q9D0M5	D1Cre_H2B-D1Cre_NES	0.517824	0.129217	7.29898	0.00471785	0.0223787	NA
Tars1	Threonine--tRNA ligase 1, cytoplasmic OS=Mus musculus OX=10090 GN=Tars1 PE=1 SV=2	cytosol;cytoskeleton;other cell component	Q9D0R2	D1Cre_H2B-D1Cre_NES	-0.10857	0.145585	9.29898	0.474247	0.671868	NA
Hint2	Histidine triad nucleotide-binding protein 2, mitochondrial OS=Mus musculus OX=10090 GN=Hint2 PE=1 SV=1	mitochondrion;nucleus;other cell component	Q9D0S9	D1Cre_H2B-D1Cre_NES	0.101242	0.104959	9.29898	0.359166	0.568344	NA
Snu13	NHP2-like protein 1 OS=Mus musculus OX=10090 GN=Snu13 PE=1 SV=4	plasma membrane;other membranes;nucleus;other cell component	Q9D0T1	D1Cre_H2B-D1Cre_NES	0.43133	0.106566	9.29898	0.00270714	0.0150837	NA
Gatd3a	Glutamine amidotransferase-like class 1 domain-containing protein 3A, mitochondrial OS=Mus musculus OX=10090 GN=Gatd3a PE=1 SV=1	NA	Q9D172	D1Cre_H2B-D1Cre_NES	0.108913	0.134335	9.29898	0.437765	0.63904	NA
Tmed10	Transmembrane emp24 domain-containing protein 10 OS=Mus musculus OX=10090 GN=Tmed10 PE=1 SV=1	plasma membrane;other membranes;ER/Golgi;other cell component	Q9D1D4	D1Cre_H2B-D1Cre_NES	0.0444674	0.0786266	9.29898	0.585085	0.760526	NA
Tbcb	Tubulin-folding cofactor B OS=Mus musculus OX=10090 GN=Tbcb PE=1 SV=2	cytosol;cytoskeleton;other cell component	Q9D1E6	D1Cre_H2B-D1Cre_NES	-0.613201	0.157589	8.29898	0.00428689	0.0208447	NA
Rab1b	Ras-related protein Rab-1B OS=Mus musculus OX=10090 GN=Rab1b PE=1 SV=1	other membranes;ER/Golgi;other cell component	Q9D1G1	D1Cre_H2B-D1Cre_NES	-0.241993	0.236198	9.29898	0.331496	0.54298	NA
Lrrc57	Leucine-rich repeat-containing protein 57 OS=Mus musculus OX=10090 GN=Lrrc57 PE=1 SV=1	other membranes	Q9D1G5	D1Cre_H2B-D1Cre_NES	0.0185022	0.0982475	9.29898	0.85467	0.926034	NA
Get4	Golgi to ER traffic protein 4 homolog OS=Mus musculus OX=10090 GN=Get4 PE=1 SV=2	cytosol;nucleus;other cell component	Q9D1H7	D1Cre_H2B-D1Cre_NES	0.167456	0.1676	6.29898	0.354549	0.563291	NA
Mcee	Methylmalonyl-CoA epimerase, mitochondrial OS=Mus musculus OX=10090 GN=Mcee PE=1 SV=1	NA	Q9D1I5	D1Cre_H2B-D1Cre_NES	0.148121	0.126999	9.29898	0.272528	0.47789	NA
Atp6v1f	V-type proton ATPase subunit F OS=Mus musculus OX=10090 GN=Atp6v1f PE=1 SV=2	other membranes;other cytoplasmic organelle	Q9D1K2	D1Cre_H2B-D1Cre_NES	0.196195	0.266957	9.29898	0.480505	0.675988	NA
NA	UPF0687 protein C20orf27 homolog OS=Mus musculus OX=10090 PE=1 SV=3	NA	Q9D1K7	D1Cre_H2B-D1Cre_NES	-0.0919233	0.116926	9.29898	0.451336	0.652968	NA
Chordc1	Cysteine and histidine-rich domain-containing protein 1 OS=Mus musculus OX=10090 GN=Chordc1 PE=1 SV=1	NA	Q9D1P4	D1Cre_H2B-D1Cre_NES	-0.155831	0.123146	9.29898	0.236509	0.429582	NA
Erp44	Endoplasmic reticulum resident protein 44 OS=Mus musculus OX=10090 GN=Erp44 PE=1 SV=1	other membranes;ER/Golgi;other cell component	Q9D1Q6	D1Cre_H2B-D1Cre_NES	Inf	NA	NA	NA	NA	oneConditionMissing
Rpl34	60S ribosomal protein L34 OS=Mus musculus OX=10090 GN=Rpl34 PE=1 SV=2	cytosol;ER/Golgi;translational apparatus	Q9D1R9	D1Cre_H2B-D1Cre_NES	0.0154245	0.117294	9.29898	0.898179	0.949707	NA
Lingo1	Leucine-rich repeat and immunoglobulin-like domain-containing nogo receptor-interacting protein 1 OS=Mus musculus OX=10090 GN=Lingo1 PE=1 SV=1	non-structural extracellular;extracellular matrix;plasma membrane;other membranes	Q9D1T0	D1Cre_H2B-D1Cre_NES	-0.0113754	0.147486	9.29898	0.940155	0.973862	NA
Ube2v2	Ubiquitin-conjugating enzyme E2 variant 2 OS=Mus musculus OX=10090 GN=Ube2v2 PE=1 SV=4	nucleus;other cell component	Q9D2M8	D1Cre_H2B-D1Cre_NES	0.174373	0.129674	9.29898	0.210602	0.394854	NA
Mobp	Myelin-associated oligodendrocyte basic protein OS=Mus musculus OX=10090 GN=Mobp PE=1 SV=1	cytosol;cytoskeleton;mitochondrion;other cell component	Q9D2P8	D1Cre_H2B-D1Cre_NES	-0.0400778	0.139141	9.29898	0.779635	0.883735	NA
Coro7	Coronin-7 OS=Mus musculus OX=10090 GN=Coro7 PE=1 SV=2	other membranes;cytosol;ER/Golgi;other cell component	Q9D2V7	D1Cre_H2B-D1Cre_NES	-0.186672	0.100184	9.29898	0.0942538	0.22489	NA
Tmem35a	Transmembrane protein 35A OS=Mus musculus OX=10090 GN=Tmem35a PE=1 SV=1	other membranes;other cytoplasmic organelle;other cell component	Q9D328	D1Cre_H2B-D1Cre_NES	-0.11493	0.237615	9.29898	0.639798	0.798609	NA
Acp1	Low molecular weight phosphotyrosine protein phosphatase OS=Mus musculus OX=10090 GN=Acp1 PE=1 SV=3	plasma membrane;other membranes;cytosol;other cell component	Q9D358	D1Cre_H2B-D1Cre_NES	0.341155	0.180576	7.29898	0.0990661	0.232839	NA
Ephx1	Epoxide hydrolase 1 OS=Mus musculus OX=10090 GN=Ephx1 PE=1 SV=2	plasma membrane;other membranes;ER/Golgi;other cell component	Q9D379	D1Cre_H2B-D1Cre_NES	0.191481	0.135584	9.29898	0.190452	0.372616	NA
Rufy3	Protein RUFY3 OS=Mus musculus OX=10090 GN=Rufy3 PE=1 SV=1	other membranes;cytosol;other cell component	Q9D394	D1Cre_H2B-D1Cre_NES	-0.270819	0.0932352	9.29898	0.0168899	0.0588173	NA
Plgrkt	Plasminogen receptor (KT) OS=Mus musculus OX=10090 GN=Plgrkt PE=1 SV=1	plasma membrane;other membranes	Q9D3P8	D1Cre_H2B-D1Cre_NES	-0.169147	0.207423	9.29898	0.435194	0.63904	NA
Dlgap1	Disks large-associated protein 1 OS=Mus musculus OX=10090 GN=Dlgap1 PE=1 SV=3	plasma membrane;other membranes;other cell component	Q9D415	D1Cre_H2B-D1Cre_NES	-0.315029	0.166181	6.29898	0.104493	0.241175	NA
Exoc2	Exocyst complex component 2 OS=Mus musculus OX=10090 GN=Exoc2 PE=1 SV=1	plasma membrane;other membranes;other cell component	Q9D4H1	D1Cre_H2B-D1Cre_NES	0.179273	0.220018	5.29898	0.450237	0.652431	NA
Cul2	Cullin-2 OS=Mus musculus OX=10090 GN=Cul2 PE=1 SV=2	nucleus;other cell component	Q9D4H8	D1Cre_H2B-D1Cre_NES	-0.107215	0.229881	9.29898	0.651669	0.804118	NA
Phf14	PHD finger protein 14 OS=Mus musculus OX=10090 GN=Phf14 PE=1 SV=1	nucleus	Q9D4H9	D1Cre_H2B-D1Cre_NES	Inf	NA	NA	NA	NA	oneConditionMissing
Agpat3	1-acyl-sn-glycerol-3-phosphate acyltransferase gamma OS=Mus musculus OX=10090 GN=Agpat3 PE=1 SV=2	other membranes;ER/Golgi;nucleus;other cell component	Q9D517	D1Cre_H2B-D1Cre_NES	-0.0620218	0.105823	9.29898	0.571765	0.750186	NA
Sf3a3	Splicing factor 3A subunit 3 OS=Mus musculus OX=10090 GN=Sf3a3 PE=1 SV=2	nucleus	Q9D554	D1Cre_H2B-D1Cre_NES	1.21613	0.142472	9.29898	1.0663e-05	0.000877919	NA
Atad1	ATPase family AAA domain-containing protein 1 OS=Mus musculus OX=10090 GN=Atad1 PE=1 SV=1	plasma membrane;other membranes;other cytoplasmic organelle;other cell component	Q9D5T0	D1Cre_H2B-D1Cre_NES	0.0831546	0.116791	9.29898	0.493943	0.690473	NA
Cul5	Cullin-5 OS=Mus musculus OX=10090 GN=Cul5 PE=1 SV=3	plasma membrane;other membranes;nucleus;other cell component	Q9D5V5	D1Cre_H2B-D1Cre_NES	0.0611039	0.10317	9.29898	0.567793	0.747429	NA
Sun1	SUN domain-containing protein 1 OS=Mus musculus OX=10090 GN=Sun1 PE=1 SV=2	other membranes;nucleus;other cell component	Q9D666	D1Cre_H2B-D1Cre_NES	0.642475	0.130594	9.29898	0.000749487	0.00638227	NA
Gabra4	Gamma-aminobutyric acid receptor subunit alpha-4 OS=Mus musculus OX=10090 GN=Gabra4 PE=2 SV=1	plasma membrane;other membranes;other cell component	Q9D6F4	D1Cre_H2B-D1Cre_NES	0.160792	0.117057	9.29898	0.201763	0.38337	NA
Tubb4a	Tubulin beta-4A chain OS=Mus musculus OX=10090 GN=Tubb4a PE=1 SV=3	cytoskeleton;other cell component	Q9D6F9	D1Cre_H2B-D1Cre_NES	0.117593	0.141221	9.29898	0.425888	0.630226	NA
Cmtm5	CKLF-like MARVEL transmembrane domain-containing protein 5 OS=Mus musculus OX=10090 GN=Cmtm5 PE=1 SV=1	non-structural extracellular;other membranes	Q9D6G9	D1Cre_H2B-D1Cre_NES	-0.00888944	0.198396	7.29898	0.965463	0.98699	NA
Ndufb8	NADH dehydrogenase [ubiquinone] 1 beta subcomplex subunit 8, mitochondrial OS=Mus musculus OX=10090 GN=Ndufb8 PE=1 SV=1	other membranes;mitochondrion;ER/Golgi	Q9D6J5	D1Cre_H2B-D1Cre_NES	0.077438	0.0906035	9.29898	0.414199	0.620714	NA
Ndufv2	NADH dehydrogenase [ubiquinone] flavoprotein 2, mitochondrial OS=Mus musculus OX=10090 GN=Ndufv2 PE=1 SV=2	other membranes;mitochondrion	Q9D6J6	D1Cre_H2B-D1Cre_NES	-0.173808	0.0983091	9.29898	0.109782	0.249884	NA
Idh3a	Isocitrate dehydrogenase [NAD] subunit alpha, mitochondrial OS=Mus musculus OX=10090 GN=Idh3a PE=1 SV=1	NA	Q9D6R2	D1Cre_H2B-D1Cre_NES	0.181054	0.115401	9.29898	0.150031	0.315212	NA
Fam162a	Protein FAM162A OS=Mus musculus OX=10090 GN=Fam162a PE=1 SV=1	other membranes;cytosol	Q9D6U8	D1Cre_H2B-D1Cre_NES	-0.172281	0.169632	9.29898	0.335507	0.54665	NA
Gbe1	1,4-alpha-glucan-branching enzyme OS=Mus musculus OX=10090 GN=Gbe1 PE=1 SV=1	other cell component	Q9D6Y9	D1Cre_H2B-D1Cre_NES	-0.352172	0.117408	9.29898	0.0144405	0.0521229	NA
Nop56	Nucleolar protein 56 OS=Mus musculus OX=10090 GN=Nop56 PE=1 SV=2	nucleus;other cell component	Q9D6Z1	D1Cre_H2B-D1Cre_NES	0.450525	0.110927	9.29898	0.00264998	0.014807	NA
Mrpl2	39S ribosomal protein L2, mitochondrial OS=Mus musculus OX=10090 GN=Mrpl2 PE=1 SV=1	mitochondrion;translational apparatus	Q9D773	D1Cre_H2B-D1Cre_NES	-0.0113833	0.15368	9.29898	0.942523	0.974039	NA
Armc1	Armadillo repeat-containing protein 1 OS=Mus musculus OX=10090 GN=Armc1 PE=1 SV=1	other membranes;cytosol;mitochondrion	Q9D7A8	D1Cre_H2B-D1Cre_NES	-0.106427	0.15423	9.29898	0.507015	0.701802	NA
Prps1	Ribose-phosphate pyrophosphokinase 1 OS=Mus musculus OX=10090 GN=Prps1 PE=1 SV=4	other cell component	Q9D7G0	D1Cre_H2B-D1Cre_NES	-0.0683026	0.13803	9.29898	0.632196	0.794462	NA
Apmap	Adipocyte plasma membrane-associated protein OS=Mus musculus OX=10090 GN=Apmap PE=1 SV=1	other membranes;other cell component	Q9D7N9	D1Cre_H2B-D1Cre_NES	0.379227	0.258051	9.29898	0.174679	0.350065	NA
Dusp3	Dual specificity protein phosphatase 3 OS=Mus musculus OX=10090 GN=Dusp3 PE=1 SV=1	plasma membrane;cytosol;nucleus	Q9D7X3	D1Cre_H2B-D1Cre_NES	0.259499	0.1495	9.29898	0.11554	0.260887	NA
Ppa1	Inorganic pyrophosphatase OS=Mus musculus OX=10090 GN=Ppa1 PE=1 SV=1	cytosol	Q9D819	D1Cre_H2B-D1Cre_NES	-0.140578	0.180385	9.29898	0.455168	0.654779	NA
Fip1l1	Pre-mRNA 3'-end-processing factor FIP1 OS=Mus musculus OX=10090 GN=Fip1l1 PE=1 SV=1	nucleus	Q9D824	D1Cre_H2B-D1Cre_NES	Inf	NA	NA	NA	NA	oneConditionMissing
Dnajb4	DnaJ homolog subfamily B member 4 OS=Mus musculus OX=10090 GN=Dnajb4 PE=1 SV=1	plasma membrane;other membranes;cytosol;nucleus	Q9D832	D1Cre_H2B-D1Cre_NES	-0.107157	0.163389	9.29898	0.527819	0.717837	NA
Uqcrb	Cytochrome b-c1 complex subunit 7 OS=Mus musculus OX=10090 GN=Uqcrb PE=1 SV=3	other membranes;mitochondrion	Q9D855	D1Cre_H2B-D1Cre_NES	0.167378	0.10766	9.29898	0.153362	0.319316	NA
Timm50	Mitochondrial import inner membrane translocase subunit TIM50 OS=Mus musculus OX=10090 GN=Timm50 PE=1 SV=1	other membranes;mitochondrion;nucleus	Q9D880	D1Cre_H2B-D1Cre_NES	0.241176	0.208899	9.29898	0.277098	0.481138	NA
U2af1	Splicing factor U2AF 35 kDa subunit OS=Mus musculus OX=10090 GN=U2af1 PE=1 SV=4	nucleus	Q9D883	D1Cre_H2B-D1Cre_NES	0.292134	0.103408	9.29898	0.0192709	0.0647161	NA
Itpa	Inosine triphosphate pyrophosphatase OS=Mus musculus OX=10090 GN=Itpa PE=1 SV=2	cytosol;nucleus;other cell component	Q9D892	D1Cre_H2B-D1Cre_NES	0.0614154	0.100825	9.29898	0.557026	0.739422	NA
Arpc5l	Actin-related protein 2/3 complex subunit 5-like protein OS=Mus musculus OX=10090 GN=Arpc5l PE=1 SV=1	cytoskeleton;other cell component	Q9D898	D1Cre_H2B-D1Cre_NES	-0.242233	0.165976	5.29898	0.201056	0.382813	NA
Chmp4b	Charged multivesicular body protein 4b OS=Mus musculus OX=10090 GN=Chmp4b PE=1 SV=2	plasma membrane;other membranes;cytosol;nucleus;other cytoplasmic organelle;other cell component	Q9D8B3	D1Cre_H2B-D1Cre_NES	-0.00400282	0.117988	9.29898	0.973654	0.989664	NA
Ndufa11	NADH dehydrogenase [ubiquinone] 1 alpha subcomplex subunit 11 OS=Mus musculus OX=10090 GN=Ndufa11 PE=1 SV=2	other membranes;mitochondrion	Q9D8B4	D1Cre_H2B-D1Cre_NES	0.190284	0.195655	9.29898	0.355395	0.563353	NA
Jam3	Junctional adhesion molecule C OS=Mus musculus OX=10090 GN=Jam3 PE=1 SV=2	non-structural extracellular;plasma membrane;other membranes;cytoskeleton;ER/Golgi;other cell component	Q9D8B7	D1Cre_H2B-D1Cre_NES	0.0165448	0.244861	8.29898	0.947729	0.977377	NA
Rpl4	60S ribosomal protein L4 OS=Mus musculus OX=10090 GN=Rpl4 PE=1 SV=3	cytosol;cytoskeleton;ER/Golgi;translational apparatus;nucleus;other cell component	Q9D8E6	D1Cre_H2B-D1Cre_NES	-0.0226868	0.114132	9.29898	0.846716	0.920728	NA
Eef1g	Elongation factor 1-gamma OS=Mus musculus OX=10090 GN=Eef1g PE=1 SV=3	ER/Golgi;nucleus;other cell component	Q9D8N0	D1Cre_H2B-D1Cre_NES	0.384818	0.148708	9.29898	0.0285869	0.0873955	NA
Tmem41a	Transmembrane protein 41A OS=Mus musculus OX=10090 GN=Tmem41a PE=2 SV=1	other membranes	Q9D8U2	D1Cre_H2B-D1Cre_NES	-0.17947	0.209427	9.29898	0.413009	0.620417	NA
Psmd12	26S proteasome non-ATPase regulatory subunit 12 OS=Mus musculus OX=10090 GN=Psmd12 PE=1 SV=4	nucleus;other cell component	Q9D8W5	D1Cre_H2B-D1Cre_NES	0.0314802	0.0810717	9.29898	0.706534	0.83683	NA
Ociad2	OCIA domain-containing protein 2 OS=Mus musculus OX=10090 GN=Ociad2 PE=1 SV=1	other cytoplasmic organelle	Q9D8W7	D1Cre_H2B-D1Cre_NES	-0.0229254	0.0852315	9.29898	0.793819	0.892909	NA
Tmem126a	Transmembrane protein 126A OS=Mus musculus OX=10090 GN=Tmem126a PE=1 SV=1	other membranes;mitochondrion	Q9D8Y1	D1Cre_H2B-D1Cre_NES	-0.00033442	0.139528	9.29898	0.998138	0.999149	NA
Dcps	m7GpppX diphosphatase OS=Mus musculus OX=10090 GN=Dcps PE=1 SV=1	cytosol;mitochondrion;nucleus;other cell component	Q9DAR7	D1Cre_H2B-D1Cre_NES	0.258359	0.25509	5.29898	0.355139	0.563353	NA
Gng12	Guanine nucleotide-binding protein G(I)/G(S)/G(O) subunit gamma-12 OS=Mus musculus OX=10090 GN=Gng12 PE=1 SV=3	plasma membrane;other membranes;cytoskeleton;other cell component	Q9DAS9	D1Cre_H2B-D1Cre_NES	0.04468	0.0970739	9.29898	0.655898	0.806819	NA
Cnpy3	Protein canopy homolog 3 OS=Mus musculus OX=10090 GN=Cnpy3 PE=1 SV=1	ER/Golgi	Q9DAU1	D1Cre_H2B-D1Cre_NES	Inf	NA	NA	NA	NA	oneConditionMissing
Prpf4	U4/U6 small nuclear ribonucleoprotein Prp4 OS=Mus musculus OX=10090 GN=Prpf4 PE=1 SV=1	nucleus	Q9DAW6	D1Cre_H2B-D1Cre_NES	0.95028	0.261412	8.29898	0.00623508	0.0279027	NA
Napa	Alpha-soluble NSF attachment protein OS=Mus musculus OX=10090 GN=Napa PE=1 SV=1	plasma membrane;other membranes;other cytoplasmic organelle;other cell component	Q9DB05	D1Cre_H2B-D1Cre_NES	-0.0659444	0.152108	9.29898	0.674509	0.813524	NA
Prxl2b	Prostamide/prostaglandin F synthase OS=Mus musculus OX=10090 GN=Prxl2b PE=1 SV=1	cytosol;ER/Golgi;other cell component	Q9DB60	D1Cre_H2B-D1Cre_NES	0.0733994	0.0960855	8.29898	0.46609	0.664212	NA
Cyb5r1	NADH-cytochrome b5 reductase 1 OS=Mus musculus OX=10090 GN=Cyb5r1 PE=1 SV=1	other membranes	Q9DB73	D1Cre_H2B-D1Cre_NES	0.452111	0.150936	8.29898	0.0164921	0.058045	NA
Uqcrc2	Cytochrome b-c1 complex subunit 2, mitochondrial OS=Mus musculus OX=10090 GN=Uqcrc2 PE=1 SV=1	other membranes;mitochondrion;nucleus	Q9DB77	D1Cre_H2B-D1Cre_NES	0.13904	0.146391	9.29898	0.366252	0.577709	NA
Cmtr1	Cap-specific mRNA (nucleoside-2'-O-)-methyltransferase 1 OS=Mus musculus OX=10090 GN=Cmtr1 PE=1 SV=1	cytosol;nucleus;other cell component	Q9DBC3	D1Cre_H2B-D1Cre_NES	0.986287	0.183942	9.29898	0.000407455	0.00435646	NA
Prkar1a	cAMP-dependent protein kinase type I-alpha regulatory subunit OS=Mus musculus OX=10090 GN=Prkar1a PE=1 SV=3	plasma membrane;other membranes;cytoskeleton;other cytoplasmic organelle;other cell component	Q9DBC7	D1Cre_H2B-D1Cre_NES	0.0761102	0.10737	9.29898	0.4958	0.692579	NA
Alg2	Alpha-1,3/1,6-mannosyltransferase ALG2 OS=Mus musculus OX=10090 GN=Alg2 PE=1 SV=2	other membranes;cytosol;cytoskeleton;ER/Golgi;nucleus;other cell component	Q9DBE8	D1Cre_H2B-D1Cre_NES	0.76216	0.394083	9.29898	0.0840835	0.205679	NA
Aldh7a1	Alpha-aminoadipic semialdehyde dehydrogenase OS=Mus musculus OX=10090 GN=Aldh7a1 PE=1 SV=4	cytosol;nucleus	Q9DBF1	D1Cre_H2B-D1Cre_NES	0.0554639	0.135195	9.29898	0.690914	0.82476	NA
Ap2b1	AP-2 complex subunit beta OS=Mus musculus OX=10090 GN=Ap2b1 PE=1 SV=1	plasma membrane;other membranes;other cell component	Q9DBG3	D1Cre_H2B-D1Cre_NES	-0.326904	0.226594	9.29898	0.181932	0.360583	NA
Pgam1	Phosphoglycerate mutase 1 OS=Mus musculus OX=10090 GN=Pgam1 PE=1 SV=3	cytosol;nucleus;other cell component	Q9DBJ1	D1Cre_H2B-D1Cre_NES	0.196968	0.169322	9.29898	0.273699	0.479519	NA
Cmpk1	UMP-CMP kinase OS=Mus musculus OX=10090 GN=Cmpk1 PE=1 SV=1	nucleus;other cell component	Q9DBP5	D1Cre_H2B-D1Cre_NES	-0.0355325	0.0882641	9.29898	0.696362	0.827972	NA
Xrn2	5'-3' exoribonuclease 2 OS=Mus musculus OX=10090 GN=Xrn2 PE=1 SV=1	nucleus;other cell component	Q9DBR1	D1Cre_H2B-D1Cre_NES	0.846612	0.160011	9.29898	0.000448466	0.00464035	NA
Ampd2	AMP deaminase 2 OS=Mus musculus OX=10090 GN=Ampd2 PE=1 SV=1	cytosol	Q9DBT5	D1Cre_H2B-D1Cre_NES	-0.335207	0.0919166	9.29898	0.0050592	0.0235461	NA
Abcb6	ATP-binding cassette sub-family B member 6, mitochondrial OS=Mus musculus OX=10090 GN=Abcb6 PE=1 SV=1	plasma membrane;other membranes;cytosol;mitochondrion;ER/Golgi;nucleus;other cytoplasmic organelle	Q9DC29	D1Cre_H2B-D1Cre_NES	0.172235	0.113418	9.29898	0.162106	0.330904	NA
Ndufa9	NADH dehydrogenase [ubiquinone] 1 alpha subcomplex subunit 9, mitochondrial OS=Mus musculus OX=10090 GN=Ndufa9 PE=1 SV=2	other membranes;mitochondrion;nucleus	Q9DC69	D1Cre_H2B-D1Cre_NES	0.00915427	0.267632	9.29898	0.973437	0.989664	NA
Arpp21	cAMP-regulated phosphoprotein 21 OS=Mus musculus OX=10090 GN=Arpp21 PE=1 SV=2	other cell component	Q9DCB4	D1Cre_H2B-D1Cre_NES	-0.199547	0.13439	9.29898	0.170676	0.343784	NA
Pycr3	Pyrroline-5-carboxylate reductase 3 OS=Mus musculus OX=10090 GN=Pycr3 PE=1 SV=2	cytosol	Q9DCC4	D1Cre_H2B-D1Cre_NES	0.234904	0.160601	9.29898	0.176521	0.353042	NA
Tomm20	Mitochondrial import receptor subunit TOM20 homolog OS=Mus musculus OX=10090 GN=Tomm20 PE=1 SV=1	other membranes;mitochondrion;other cell component	Q9DCC8	D1Cre_H2B-D1Cre_NES	-0.0484231	0.0875591	9.29898	0.593285	0.766586	NA
Pgd	6-phosphogluconate dehydrogenase, decarboxylating OS=Mus musculus OX=10090 GN=Pgd PE=1 SV=3	cytosol;other cell component	Q9DCD0	D1Cre_H2B-D1Cre_NES	-0.0013297	0.167828	9.29898	0.993846	0.99591	NA
Mlst8	Target of rapamycin complex subunit LST8 OS=Mus musculus OX=10090 GN=Mlst8 PE=1 SV=1	cytosol;other cell component	Q9DCJ1	D1Cre_H2B-D1Cre_NES	-0.1539	0.237061	9.29898	0.531916	0.72017	NA
Ppp1r2	Protein phosphatase inhibitor 2 OS=Mus musculus OX=10090 GN=Ppp1r2 PE=1 SV=3	other cell component	Q9DCL8	D1Cre_H2B-D1Cre_NES	-0.407147	0.184158	9.29898	0.0534392	0.141883	NA
Cyb5r3	NADH-cytochrome b5 reductase 3 OS=Mus musculus OX=10090 GN=Cyb5r3 PE=1 SV=3	other membranes;mitochondrion;ER/Golgi;other cell component	Q9DCN2	D1Cre_H2B-D1Cre_NES	-0.162372	0.388214	9.29898	0.685256	0.820979	NA
Ndufb10	NADH dehydrogenase [ubiquinone] 1 beta subcomplex subunit 10 OS=Mus musculus OX=10090 GN=Ndufb10 PE=1 SV=3	other membranes;mitochondrion	Q9DCS9	D1Cre_H2B-D1Cre_NES	0.0116058	0.161093	9.29898	0.944093	0.974923	NA
Ndufs3	NADH dehydrogenase [ubiquinone] iron-sulfur protein 3, mitochondrial OS=Mus musculus OX=10090 GN=Ndufs3 PE=1 SV=2	other membranes;mitochondrion;nucleus	Q9DCT2	D1Cre_H2B-D1Cre_NES	-0.0742957	0.20146	9.29898	0.720544	0.847433	NA
Crip2	Cysteine-rich protein 2 OS=Mus musculus OX=10090 GN=Crip2 PE=1 SV=1	other cell component	Q9DCT8	D1Cre_H2B-D1Cre_NES	-0.0610822	0.105642	9.29898	0.576862	0.753655	NA
Atp5pd	ATP synthase subunit d, mitochondrial OS=Mus musculus OX=10090 GN=Atp5pd PE=1 SV=3	other membranes;mitochondrion	Q9DCX2	D1Cre_H2B-D1Cre_NES	0.166883	0.123923	9.29898	0.20999	0.394454	NA
Sacm1l	Phosphatidylinositide phosphatase SAC1 OS=Mus musculus OX=10090 GN=Sacm1l PE=1 SV=1	plasma membrane;other membranes;ER/Golgi;other cell component	Q9EP69	D1Cre_H2B-D1Cre_NES	-0.285374	0.141176	9.29898	0.0729438	0.184505	NA
Atp13a1	Manganese-transporting ATPase 13A1 OS=Mus musculus OX=10090 GN=Atp13a1 PE=1 SV=2	other membranes;ER/Golgi	Q9EPE9	D1Cre_H2B-D1Cre_NES	0.218747	0.249673	9.29898	0.403022	0.612742	NA
Arfgap1	ADP-ribosylation factor GTPase-activating protein 1 OS=Mus musculus OX=10090 GN=Arfgap1 PE=1 SV=2	other membranes;ER/Golgi;other cell component	Q9EPJ9	D1Cre_H2B-D1Cre_NES	0.117991	0.108435	9.29898	0.30394	0.511218	NA
Xpo7	Exportin-7 OS=Mus musculus OX=10090 GN=Xpo7 PE=1 SV=3	nucleus;other cell component	Q9EPK7	D1Cre_H2B-D1Cre_NES	-0.0844575	0.142583	9.29898	0.567745	0.747429	NA
Ipo7	Importin-7 OS=Mus musculus OX=10090 GN=Ipo7 PE=1 SV=2	cytosol;nucleus	Q9EPL8	D1Cre_H2B-D1Cre_NES	-0.0175	0.186202	9.29898	0.927116	0.966627	NA
Nbea	Neurobeachin OS=Mus musculus OX=10090 GN=Nbea PE=1 SV=1	plasma membrane;other membranes;cytosol;ER/Golgi;nucleus;other cell component	Q9EPN1	D1Cre_H2B-D1Cre_NES	-0.505226	0.10568	9.29898	0.000912914	0.00716565	NA
Tcf20	Transcription factor 20 OS=Mus musculus OX=10090 GN=Tcf20 PE=1 SV=3	nucleus	Q9EPQ8	D1Cre_H2B-D1Cre_NES	1.34008	0.15938	8.29898	2.44377e-05	0.00104269	NA
Sorcs2	VPS10 domain-containing receptor SorCS2 OS=Mus musculus OX=10090 GN=Sorcs2 PE=1 SV=2	plasma membrane;other membranes;other cytoplasmic organelle;other cell component	Q9EPR5	D1Cre_H2B-D1Cre_NES	0.0279943	0.203647	6.29898	0.894953	0.949707	NA
Upf1	Regulator of nonsense transcripts 1 OS=Mus musculus OX=10090 GN=Upf1 PE=1 SV=2	cytosol;nucleus;other cell component	Q9EPU0	D1Cre_H2B-D1Cre_NES	-1.29984	0.144884	6.29898	8.12116e-05	0.00188548	NA
Cpsf1	Cleavage and polyadenylation specificity factor subunit 1 OS=Mus musculus OX=10090 GN=Cpsf1 PE=1 SV=1	nucleus	Q9EPU4	D1Cre_H2B-D1Cre_NES	1.16983	0.164351	9.29898	4.70219e-05	0.00140923	NA
Inpp4a	Inositol polyphosphate-4-phosphatase type I A OS=Mus musculus OX=10090 GN=Inpp4a PE=1 SV=1	plasma membrane;other membranes;nucleus;other cytoplasmic organelle;other cell component	Q9EPW0	D1Cre_H2B-D1Cre_NES	-0.378233	0.0923346	9.29898	0.00251224	0.0142699	NA
Hsd17b11	Estradiol 17-beta-dehydrogenase 11 OS=Mus musculus OX=10090 GN=Hsd17b11 PE=1 SV=1	ER/Golgi;other cell component	Q9EQ06	D1Cre_H2B-D1Cre_NES	0.46692	0.18961	9.29898	0.0352078	0.102413	NA
Aldh6a1	Methylmalonate-semialdehyde dehydrogenase [acylating], mitochondrial OS=Mus musculus OX=10090 GN=Aldh6a1 PE=1 SV=1	nucleus	Q9EQ20	D1Cre_H2B-D1Cre_NES	0.240111	0.129967	9.29898	0.0966797	0.229296	NA
Dpysl5	Dihydropyrimidinase-related protein 5 OS=Mus musculus OX=10090 GN=Dpysl5 PE=1 SV=1	other cell component	Q9EQF6	D1Cre_H2B-D1Cre_NES	0.0798598	0.147897	9.29898	0.601909	0.771098	NA
Oga	Protein O-GlcNAcase OS=Mus musculus OX=10090 GN=Oga PE=1 SV=2	cytosol;mitochondrion;nucleus	Q9EQQ9	D1Cre_H2B-D1Cre_NES	-0.205871	0.160464	9.29898	0.230555	0.42304	NA
Rapgef4	Rap guanine nucleotide exchange factor 4 OS=Mus musculus OX=10090 GN=Rapgef4 PE=1 SV=1	plasma membrane;other membranes;cytosol;other cell component	Q9EQZ6	D1Cre_H2B-D1Cre_NES	0.0163778	0.246797	8.29898	0.948661	0.977587	NA
Stx12	Syntaxin-12 OS=Mus musculus OX=10090 GN=Stx12 PE=1 SV=1	other membranes;cytosol;ER/Golgi;other cytoplasmic organelle;other cell component	Q9ER00	D1Cre_H2B-D1Cre_NES	-0.0786932	0.0959812	9.29898	0.432796	0.637431	NA
Cars1	Cysteine--tRNA ligase, cytoplasmic OS=Mus musculus OX=10090 GN=Cars PE=1 SV=2	cytosol;other cell component	Q9ER72	D1Cre_H2B-D1Cre_NES	-0.10122	0.0999071	9.29898	0.336628	0.54737	NA
Tfip11	Tuftelin-interacting protein 11 OS=Mus musculus OX=10090 GN=Tfip11 PE=1 SV=1	extracellular matrix;nucleus;other cell component	Q9ERA6	D1Cre_H2B-D1Cre_NES	1.24854	0.442439	7.29898	0.0246123	0.077893	NA
Snap29	Synaptosomal-associated protein 29 OS=Mus musculus OX=10090 GN=Snap29 PE=1 SV=1	plasma membrane;other membranes;cytosol;cytoskeleton;ER/Golgi;nucleus;other cytoplasmic organelle;other cell component	Q9ERB0	D1Cre_H2B-D1Cre_NES	-0.251104	0.0985907	9.29898	0.0305958	0.0917989	NA
Tubb3	Tubulin beta-3 chain OS=Mus musculus OX=10090 GN=Tubb3 PE=1 SV=1	cytoskeleton;other cell component	Q9ERD7	D1Cre_H2B-D1Cre_NES	-0.265628	0.169989	9.29898	0.151497	0.316766	NA
Rdh14	Retinol dehydrogenase 14 OS=Mus musculus OX=10090 GN=Rdh14 PE=1 SV=1	ER/Golgi	Q9ERI6	D1Cre_H2B-D1Cre_NES	0.0379418	0.117164	9.29898	0.753228	0.868318	NA
Cse1l	Exportin-2 OS=Mus musculus OX=10090 GN=Cse1l PE=1 SV=1	cytosol;nucleus	Q9ERK4	D1Cre_H2B-D1Cre_NES	0.508001	0.190108	9.29898	0.0248417	0.0784224	NA
Gucy1a1	Guanylate cyclase soluble subunit alpha-1 OS=Mus musculus OX=10090 GN=Gucy1a1 PE=1 SV=2	cytosol;other cell component	Q9ERL9	D1Cre_H2B-D1Cre_NES	-0.5381	0.199547	9.29898	0.0238527	0.0762207	NA
Ndel1	Nuclear distribution protein nudE-like 1 OS=Mus musculus OX=10090 GN=Ndel1 PE=1 SV=2	cytosol;cytoskeleton;ER/Golgi;nucleus;other cell component	Q9ERR1	D1Cre_H2B-D1Cre_NES	#NAME?	NA	NA	NA	NA	oneConditionMissing
Ndufa13	NADH dehydrogenase [ubiquinone] 1 alpha subcomplex subunit 13 OS=Mus musculus OX=10090 GN=Ndufa13 PE=1 SV=3	other membranes;mitochondrion;nucleus;other cell component	Q9ERS2	D1Cre_H2B-D1Cre_NES	0.176573	0.113696	9.29898	0.153755	0.319797	NA
Ranbp2	E3 SUMO-protein ligase RanBP2 OS=Mus musculus OX=10090 GN=Ranbp2 PE=1 SV=2	other membranes;mitochondrion;nucleus;other cell component	Q9ERU9	D1Cre_H2B-D1Cre_NES	-0.280963	0.137584	9.29898	0.0705167	0.179283	NA
Arhgef7	Rho guanine nucleotide exchange factor 7 OS=Mus musculus OX=10090 GN=Arhgef7 PE=1 SV=2	plasma membrane;other membranes;cytosol;other cytoplasmic organelle;other cell component	Q9ES28	D1Cre_H2B-D1Cre_NES	-0.342545	0.152865	9.29898	0.0508581	0.137054	NA
Lrba	Lipopolysaccharide-responsive and beige-like anchor protein OS=Mus musculus OX=10090 GN=Lrba PE=1 SV=1	plasma membrane;other membranes;cytosol;ER/Golgi;other cytoplasmic organelle;other cell component	Q9ESE1	D1Cre_H2B-D1Cre_NES	-0.703852	0.151189	6.29898	0.00306971	0.0164114	NA
Nckipsd	NCK-interacting protein with SH3 domain OS=Mus musculus OX=10090 GN=Nckipsd PE=1 SV=2	nucleus	Q9ESJ4	D1Cre_H2B-D1Cre_NES	-0.325945	0.138917	9.29898	0.0427034	0.119304	NA
Trim2	Tripartite motif-containing protein 2 OS=Mus musculus OX=10090 GN=Trim2 PE=1 SV=1	other cell component	Q9ESN6	D1Cre_H2B-D1Cre_NES	-0.189922	0.0899239	9.29898	0.0628845	0.163022	NA
Mapk8ip3	C-Jun-amino-terminal kinase-interacting protein 3 OS=Mus musculus OX=10090 GN=Mapk8ip3 PE=1 SV=1	plasma membrane;other membranes;ER/Golgi;other cell component	Q9ESN9	D1Cre_H2B-D1Cre_NES	-0.402032	0.0948055	9.29898	0.00201828	0.0125146	NA
Agk	Acylglycerol kinase, mitochondrial OS=Mus musculus OX=10090 GN=Agk PE=1 SV=1	other membranes;mitochondrion;other cell component	Q9ESW4	D1Cre_H2B-D1Cre_NES	0.0121968	0.354987	9.29898	0.973317	0.989664	NA
Gtf2i	General transcription factor II-I OS=Mus musculus OX=10090 GN=Gtf2i PE=1 SV=3	nucleus;other cell component	Q9ESZ8	D1Cre_H2B-D1Cre_NES	0.809535	0.143793	9.29898	0.000285487	0.00361982	NA
Ivd	Isovaleryl-CoA dehydrogenase, mitochondrial OS=Mus musculus OX=10090 GN=Ivd PE=1 SV=1	other membranes;mitochondrion	Q9JHI5	D1Cre_H2B-D1Cre_NES	0.245167	0.163061	9.29898	0.165881	0.337218	NA
Rabggta	Geranylgeranyl transferase type-2 subunit alpha OS=Mus musculus OX=10090 GN=Rabggta PE=1 SV=1	nucleus;other cell component	Q9JHK4	D1Cre_H2B-D1Cre_NES	-0.135293	0.161166	8.29898	0.42473	0.6293	NA
Slc9a3r2	Na(+)/H(+) exchange regulatory cofactor NHE-RF2 OS=Mus musculus OX=10090 GN=Slc9a3r2 PE=1 SV=2	plasma membrane;other membranes;nucleus;other cell component	Q9JHL1	D1Cre_H2B-D1Cre_NES	0.410394	0.227676	9.29898	0.103896	0.240181	NA
Dync1h1	Cytoplasmic dynein 1 heavy chain 1 OS=Mus musculus OX=10090 GN=Dync1h1 PE=1 SV=2	cytoskeleton;nucleus;other cell component	Q9JHU4	D1Cre_H2B-D1Cre_NES	-0.540807	0.11095	9.29898	0.000799032	0.00655803	NA
Nit2	Omega-amidase NIT2 OS=Mus musculus OX=10090 GN=Nit2 PE=1 SV=1	cytosol;cytoskeleton	Q9JHW2	D1Cre_H2B-D1Cre_NES	-0.139423	0.108296	8.29898	0.232687	0.42459	NA
Lrp1b	Low-density lipoprotein receptor-related protein 1B OS=Mus musculus OX=10090 GN=Lrp1b PE=1 SV=1	other membranes;other cell component	Q9JI18	D1Cre_H2B-D1Cre_NES	-0.380634	0.146406	9.29898	0.0280175	0.0857874	NA
Nudt3	Diphosphoinositol polyphosphate phosphohydrolase 1 OS=Mus musculus OX=10090 GN=Nudt3 PE=1 SV=1	cytosol;nucleus;other cell component	Q9JI46	D1Cre_H2B-D1Cre_NES	-0.00171084	0.101409	9.29898	0.986896	0.993425	NA
Rnf14	E3 ubiquitin-protein ligase RNF14 OS=Mus musculus OX=10090 GN=Rnf14 PE=1 SV=2	cytosol;nucleus;other cell component	Q9JI90	D1Cre_H2B-D1Cre_NES	-0.530591	0.120725	9.29898	0.00160178	0.010526	NA
Actn2	Alpha-actinin-2 OS=Mus musculus OX=10090 GN=Actn2 PE=1 SV=2	plasma membrane;other membranes;cytoskeleton;other cell component	Q9JI91	D1Cre_H2B-D1Cre_NES	-0.675964	0.104027	9.29898	9.63725e-05	0.00204829	NA
Lgi1	Leucine-rich glioma-inactivated protein 1 OS=Mus musculus OX=10090 GN=Lgi1 PE=1 SV=1	non-structural extracellular;other cell component	Q9JIA1	D1Cre_H2B-D1Cre_NES	-0.0642048	0.159332	9.29898	0.696084	0.827972	NA
Prmt1	Protein arginine N-methyltransferase 1 OS=Mus musculus OX=10090 GN=Prmt1 PE=1 SV=1	other membranes;cytosol;nucleus;other cell component	Q9JIF0	D1Cre_H2B-D1Cre_NES	0.455778	0.124914	9.29898	0.00504435	0.0235323	NA
Copb1	Coatomer subunit beta OS=Mus musculus OX=10090 GN=Copb1 PE=1 SV=1	plasma membrane;other membranes;cytosol;ER/Golgi;other cell component	Q9JIF7	D1Cre_H2B-D1Cre_NES	-0.234355	0.166718	9.29898	0.192335	0.374447	NA
Praf2	PRA1 family protein 2 OS=Mus musculus OX=10090 GN=Praf2 PE=1 SV=1	other membranes;other cytoplasmic organelle	Q9JIG8	D1Cre_H2B-D1Cre_NES	0.00233032	0.173688	9.29898	0.989579	0.994607	NA
Akr1a1	Aldo-keto reductase family 1 member A1 OS=Mus musculus OX=10090 GN=Akr1a1 PE=1 SV=3	plasma membrane;other membranes;cytosol;other cell component	Q9JII6	D1Cre_H2B-D1Cre_NES	0.372026	0.169192	9.29898	0.0545106	0.144147	NA
Mrps34	28S ribosomal protein S34, mitochondrial OS=Mus musculus OX=10090 GN=Mrps34 PE=1 SV=1	mitochondrion;translational apparatus	Q9JIK9	D1Cre_H2B-D1Cre_NES	-0.248821	0.112815	8.29898	0.0572995	0.150716	NA
Sv2a	Synaptic vesicle glycoprotein 2A OS=Mus musculus OX=10090 GN=Sv2a PE=1 SV=1	other membranes;ER/Golgi;other cell component	Q9JIS5	D1Cre_H2B-D1Cre_NES	0.0990824	0.0966757	9.29898	0.331335	0.54298	NA
Acin1	Apoptotic chromatin condensation inducer in the nucleus OS=Mus musculus OX=10090 GN=Acin1 PE=1 SV=3	plasma membrane;other membranes;cytosol;nucleus;other cell component	Q9JIX8	D1Cre_H2B-D1Cre_NES	0.98271	0.197576	9.29898	0.000694513	0.00605356	NA
Rbfox1	RNA binding protein fox-1 homolog 1 OS=Mus musculus OX=10090 GN=Rbfox1 PE=1 SV=3	ER/Golgi;nucleus;other cell component	Q9JJ43	D1Cre_H2B-D1Cre_NES	0.736279	0.159167	9.29898	0.00114119	0.00829879	NA
Abcb9	ATP-binding cassette sub-family B member 9 OS=Mus musculus OX=10090 GN=Abcb9 PE=2 SV=1	other membranes;ER/Golgi;other cytoplasmic organelle;other cell component	Q9JJ59	D1Cre_H2B-D1Cre_NES	-0.0240349	0.250911	9.29898	0.92572	0.966266	NA
Lancl2	LanC-like protein 2 OS=Mus musculus OX=10090 GN=Lancl2 PE=1 SV=1	plasma membrane;other membranes;cytosol;cytoskeleton;nucleus	Q9JJK2	D1Cre_H2B-D1Cre_NES	0.154461	0.0898807	8.29898	0.122665	0.273397	NA
Pfn2	Profilin-2 OS=Mus musculus OX=10090 GN=Pfn2 PE=1 SV=3	cytosol;cytoskeleton;other cell component	Q9JJV2	D1Cre_H2B-D1Cre_NES	-0.215863	0.0981277	9.29898	0.0544226	0.144107	NA
Cacng3	Voltage-dependent calcium channel gamma-3 subunit OS=Mus musculus OX=10090 GN=Cacng3 PE=1 SV=2	plasma membrane;other membranes;other cell component	Q9JJV5	D1Cre_H2B-D1Cre_NES	-0.0899297	0.0858974	9.29898	0.321575	0.532751	NA
Smpd3	Sphingomyelin phosphodiesterase 3 OS=Mus musculus OX=10090 GN=Smpd3 PE=1 SV=1	non-structural extracellular;plasma membrane;other membranes;ER/Golgi;other cell component	Q9JJY3	D1Cre_H2B-D1Cre_NES	-0.470792	0.0814001	9.29898	0.000233806	0.00315508	NA
Kcnq5	Potassium voltage-gated channel subfamily KQT member 5 OS=Mus musculus OX=10090 GN=Kcnq5 PE=1 SV=2	plasma membrane;other membranes	Q9JK45	D1Cre_H2B-D1Cre_NES	-0.327963	0.122166	8.29898	0.0268412	0.0830859	NA
Uchl3	Ubiquitin carboxyl-terminal hydrolase isozyme L3 OS=Mus musculus OX=10090 GN=Uchl3 PE=1 SV=2	cytosol;nucleus;other cell component	Q9JKB1	D1Cre_H2B-D1Cre_NES	-0.0896819	0.206189	9.29898	0.673519	0.813468	NA
Cend1	Cell cycle exit and neuronal differentiation protein 1 OS=Mus musculus OX=10090 GN=Cend1 PE=1 SV=1	other membranes;mitochondrion;other cell component	Q9JKC6	D1Cre_H2B-D1Cre_NES	-0.0272742	0.0860096	9.29898	0.758167	0.871105	NA
Scamp5	Secretory carrier-associated membrane protein 5 OS=Mus musculus OX=10090 GN=Scamp5 PE=1 SV=1	plasma membrane;other membranes;ER/Golgi;other cytoplasmic organelle	Q9JKD3	D1Cre_H2B-D1Cre_NES	-0.198856	0.128796	9.29898	0.155916	0.322473	NA
Nectin1	Nectin-1 OS=Mus musculus OX=10090 GN=Nectin1 PE=1 SV=3	plasma membrane;other membranes;other cell component	Q9JKF6	D1Cre_H2B-D1Cre_NES	-0.0707585	0.144819	8.29898	0.637774	0.798609	NA
Tmod2	Tropomodulin-2 OS=Mus musculus OX=10090 GN=Tmod2 PE=1 SV=2	cytoskeleton;other cell component	Q9JKK7	D1Cre_H2B-D1Cre_NES	-0.0406911	0.124899	9.29898	0.751794	0.868318	NA
Nova1	RNA-binding protein Nova-1 OS=Mus musculus OX=10090 GN=Nova1 PE=1 SV=2	nucleus;other cell component	Q9JKN6	D1Cre_H2B-D1Cre_NES	0.461822	0.12569	9.29898	0.00484413	0.022868	NA
Mbnl1	Muscleblind-like protein 1 OS=Mus musculus OX=10090 GN=Mbnl1 PE=1 SV=1	cytosol;nucleus;other cell component	Q9JKP5	D1Cre_H2B-D1Cre_NES	0.542197	0.132469	9.29898	0.002525	0.0142699	NA
Hyou1	Hypoxia up-regulated protein 1 OS=Mus musculus OX=10090 GN=Hyou1 PE=1 SV=1	non-structural extracellular;ER/Golgi	Q9JKR6	D1Cre_H2B-D1Cre_NES	0.278113	0.184293	4.29898	0.200916	0.382813	NA
Adrm1	Proteasomal ubiquitin receptor ADRM1 OS=Mus musculus OX=10090 GN=Adrm1 PE=1 SV=2	plasma membrane;other membranes;cytosol;nucleus;other cell component	Q9JKV1	D1Cre_H2B-D1Cre_NES	0.257123	0.135797	9.29898	0.0897848	0.216578	NA
Hip1r	Huntingtin-interacting protein 1-related protein OS=Mus musculus OX=10090 GN=Hip1r PE=1 SV=2	plasma membrane;other membranes;cytosol;cytoskeleton;mitochondrion;other cell component	Q9JKY5	D1Cre_H2B-D1Cre_NES	-0.534379	0.100674	9.29898	0.000438237	0.00461081	NA
Fmn2	Formin-2 OS=Mus musculus OX=10090 GN=Fmn2 PE=1 SV=2	plasma membrane;other membranes;cytosol;cytoskeleton;ER/Golgi;nucleus;other cell component	Q9JL04	D1Cre_H2B-D1Cre_NES	-0.039073	0.225847	9.29898	0.866354	0.931407	NA
Gde1	Glycerophosphodiester phosphodiesterase 1 OS=Mus musculus OX=10090 GN=Gde1 PE=1 SV=1	plasma membrane;other membranes	Q9JL56	D1Cre_H2B-D1Cre_NES	0.0939576	0.102844	9.29898	0.384005	0.594801	NA
Mpp6	MAGUK p55 subfamily member 6 OS=Mus musculus OX=10090 GN=Mpp6 PE=1 SV=1	plasma membrane;other membranes	Q9JLB0	D1Cre_H2B-D1Cre_NES	-0.402683	0.0924591	9.29898	0.00169949	0.0110216	NA
Sacs	Sacsin OS=Mus musculus OX=10090 GN=Sacs PE=1 SV=2	other cell component	Q9JLC8	D1Cre_H2B-D1Cre_NES	-0.720704	0.176569	8.29898	0.00326278	0.0170735	NA
Sart3	Squamous cell carcinoma antigen recognized by T-cells 3 OS=Mus musculus OX=10090 GN=Sart3 PE=1 SV=1	nucleus;other cell component	Q9JLI8	D1Cre_H2B-D1Cre_NES	0.93804	0.188603	9.29898	0.000694721	0.00605356	NA
Aldh9a1	4-trimethylaminobutyraldehyde dehydrogenase OS=Mus musculus OX=10090 GN=Aldh9a1 PE=1 SV=1	cytosol	Q9JLJ2	D1Cre_H2B-D1Cre_NES	0.114022	0.143011	9.29898	0.445158	0.646492	NA
Zmym3	Zinc finger MYM-type protein 3 OS=Mus musculus OX=10090 GN=Zmym3 PE=1 SV=1	nucleus	Q9JLM4	D1Cre_H2B-D1Cre_NES	0.728409	0.21732	9.29898	0.00811901	0.0344035	NA
Dclk1	Serine/threonine-protein kinase DCLK1 OS=Mus musculus OX=10090 GN=Dclk1 PE=1 SV=1	other cell component	Q9JLM8	D1Cre_H2B-D1Cre_NES	-0.212246	0.14869	9.29898	0.186159	0.367121	NA
Mtor	Serine/threonine-protein kinase mTOR OS=Mus musculus OX=10090 GN=Mtor PE=1 SV=2	other membranes;cytosol;mitochondrion;ER/Golgi;nucleus;other cytoplasmic organelle;other cell component	Q9JLN9	D1Cre_H2B-D1Cre_NES	-0.312381	0.124386	9.29898	0.0324599	0.0958292	NA
Cul3	Cullin-3 OS=Mus musculus OX=10090 GN=Cul3 PE=1 SV=1	plasma membrane;other membranes;cytoskeleton;ER/Golgi;nucleus;other cell component	Q9JLV5	D1Cre_H2B-D1Cre_NES	-0.218929	0.202796	9.29898	0.307546	0.514738	NA
Auh	Methylglutaconyl-CoA hydratase, mitochondrial OS=Mus musculus OX=10090 GN=Auh PE=1 SV=1	mitochondrion	Q9JLZ3	D1Cre_H2B-D1Cre_NES	0.167029	0.168339	9.29898	0.346207	0.557006	NA
Rabgef1	Rab5 GDP/GTP exchange factor OS=Mus musculus OX=10090 GN=Rabgef1 PE=1 SV=1	cytosol;nucleus;other cytoplasmic organelle;other cell component	Q9JM13	D1Cre_H2B-D1Cre_NES	-0.884162	0.196472	8.29898	0.00182519	0.0116836	NA
Nt5c	5'(3')-deoxyribonucleotidase, cytosolic type OS=Mus musculus OX=10090 GN=Nt5c PE=1 SV=1	cytosol;nucleus;other cell component	Q9JM14	D1Cre_H2B-D1Cre_NES	0.0780739	0.0846412	9.29898	0.379625	0.591258	NA
Mink1	Misshapen-like kinase 1 OS=Mus musculus OX=10090 GN=Mink1 PE=1 SV=3	ER/Golgi;other cell component	Q9JM52	D1Cre_H2B-D1Cre_NES	-0.621785	0.123849	9.29898	0.000650608	0.00582308	NA
Arpc3	Actin-related protein 2/3 complex subunit 3 OS=Mus musculus OX=10090 GN=Arpc3 PE=1 SV=3	cytoskeleton;nucleus;other cell component	Q9JM76	D1Cre_H2B-D1Cre_NES	0.108721	0.0980608	9.29898	0.295407	0.501558	NA
Arl6ip4	ADP-ribosylation factor-like protein 6-interacting protein 4 OS=Mus musculus OX=10090 GN=Arl6ip4 PE=1 SV=1	nucleus	Q9JM93	D1Cre_H2B-D1Cre_NES	0.112099	0.188204	9.29898	0.56564	0.746887	NA
Usp14	Ubiquitin carboxyl-terminal hydrolase 14 OS=Mus musculus OX=10090 GN=Usp14 PE=1 SV=3	plasma membrane;other membranes;cytosol;nucleus;other cell component	Q9JMA1	D1Cre_H2B-D1Cre_NES	-0.269557	0.139175	9.29898	0.0837017	0.205667	NA
Dnaja4	DnaJ homolog subfamily A member 4 OS=Mus musculus OX=10090 GN=Dnaja4 PE=1 SV=1	other membranes;cytosol	Q9JMC3	D1Cre_H2B-D1Cre_NES	-0.0989891	0.22507	9.29898	0.670116	0.81169	NA
Znf207	BUB3-interacting and GLEBS motif-containing protein ZNF207 OS=Mus musculus OX=10090 GN=Znf207 PE=1 SV=1	cytoskeleton;nucleus;other cell component	Q9JMD0	D1Cre_H2B-D1Cre_NES	0.86	0.247343	9.29898	0.00663523	0.0292957	NA
Ap3b2	AP-3 complex subunit beta-2 OS=Mus musculus OX=10090 GN=Ap3b2 PE=1 SV=2	other membranes;ER/Golgi;other cell component	Q9JME5	D1Cre_H2B-D1Cre_NES	-0.103719	0.0796315	9.29898	0.224082	0.414625	NA
Txnrd1	Thioredoxin reductase 1, cytoplasmic OS=Mus musculus OX=10090 GN=Txnrd1 PE=1 SV=3	cytosol;nucleus;other cell component	Q9JMH6	D1Cre_H2B-D1Cre_NES	0.123319	0.142133	9.29898	0.407427	0.616945	NA
Myo18a	Unconventional myosin-XVIIIa OS=Mus musculus OX=10090 GN=Myo18a PE=1 SV=2	other membranes;cytoskeleton;ER/Golgi;other cell component	Q9JMH9	D1Cre_H2B-D1Cre_NES	-0.205053	0.115906	9.29898	0.109582	0.249715	NA
Rasgrp2	RAS guanyl-releasing protein 2 OS=Mus musculus OX=10090 GN=Rasgrp2 PE=1 SV=2	plasma membrane;other membranes;cytosol;other cell component	Q9QUG9	D1Cre_H2B-D1Cre_NES	-0.386784	0.0813546	9.29898	0.000948104	0.0073789	NA
Rhoa	Transforming protein RhoA OS=Mus musculus OX=10090 GN=Rhoa PE=1 SV=1	plasma membrane;other membranes;cytosol;cytoskeleton;nucleus;other cytoplasmic organelle;other cell component	Q9QUI0	D1Cre_H2B-D1Cre_NES	-0.203134	0.102419	9.29898	0.0776094	0.194073	NA
Prep	Prolyl endopeptidase OS=Mus musculus OX=10090 GN=Prep PE=1 SV=1	cytosol;nucleus;other cell component	Q9QUR6	D1Cre_H2B-D1Cre_NES	-0.0241706	0.090495	9.29898	0.795227	0.893219	NA
Ptk2b	Protein-tyrosine kinase 2-beta OS=Mus musculus OX=10090 GN=Ptk2b PE=1 SV=2	plasma membrane;other membranes;cytoskeleton;nucleus;other cell component	Q9QVP9	D1Cre_H2B-D1Cre_NES	-0.58714	0.113372	9.29898	0.000522565	0.00509179	NA
Asap1	Arf-GAP with SH3 domain, ANK repeat and PH domain-containing protein 1 OS=Mus musculus OX=10090 GN=Asap1 PE=1 SV=2	plasma membrane;other membranes;cytosol;cytoskeleton;other cell component	Q9QWY8	D1Cre_H2B-D1Cre_NES	-0.249163	0.235214	8.29898	0.319317	0.530764	NA
Son	Protein SON OS=Mus musculus OX=10090 GN=Son PE=1 SV=2	nucleus	Q9QX47	D1Cre_H2B-D1Cre_NES	0.370461	0.130855	9.29898	0.0190795	0.0644015	NA
Drg2	Developmentally-regulated GTP-binding protein 2 OS=Mus musculus OX=10090 GN=Drg2 PE=1 SV=1	cytosol;nucleus;other cell component	Q9QXB9	D1Cre_H2B-D1Cre_NES	-0.404267	0.286574	7.29898	0.199504	0.381274	NA
Chm	Rab proteins geranylgeranyltransferase component A 1 OS=Mus musculus OX=10090 GN=Chm PE=1 SV=1	cytosol;nucleus;other cell component	Q9QXG2	D1Cre_H2B-D1Cre_NES	-0.245971	0.0990261	9.29898	0.0339785	0.0997172	NA
Apbb1	Amyloid-beta A4 precursor protein-binding family B member 1 OS=Mus musculus OX=10090 GN=Apbb1 PE=1 SV=3	plasma membrane;other membranes;ER/Golgi;nucleus;other cell component	Q9QXJ1	D1Cre_H2B-D1Cre_NES	0.10446	0.121313	9.29898	0.410845	0.618927	NA
Kif21a	Kinesin-like protein KIF21A OS=Mus musculus OX=10090 GN=Kif21a PE=1 SV=2	plasma membrane;other membranes;cytosol;cytoskeleton;other cell component	Q9QXL2	D1Cre_H2B-D1Cre_NES	-0.264882	0.14163	9.29898	0.0932056	0.222658	NA
Plec	Plectin OS=Mus musculus OX=10090 GN=Plec PE=1 SV=3	plasma membrane;other membranes;cytosol;cytoskeleton;other cell component	Q9QXS1	D1Cre_H2B-D1Cre_NES	-0.668936	0.0851937	9.29898	2.12627e-05	0.000955853	NA
Dbn1	Drebrin OS=Mus musculus OX=10090 GN=Dbn1 PE=1 SV=4	plasma membrane;other membranes;cytosol;cytoskeleton;other cell component	Q9QXS6	D1Cre_H2B-D1Cre_NES	-0.798008	0.129756	9.29898	0.000147172	0.0023988	NA
Pcsk1n	ProSAAS OS=Mus musculus OX=10090 GN=Pcsk1n PE=1 SV=2	non-structural extracellular;ER/Golgi;other cell component	Q9QXV0	D1Cre_H2B-D1Cre_NES	0.149493	0.248208	9.29898	0.561378	0.743742	NA
Ehd3	EH domain-containing protein 3 OS=Mus musculus OX=10090 GN=Ehd3 PE=1 SV=2	plasma membrane;other membranes;cytosol;other cytoplasmic organelle;other cell component	Q9QXY6	D1Cre_H2B-D1Cre_NES	0.0418302	0.129096	9.29898	0.75309	0.868318	NA
Macf1	Microtubule-actin cross-linking factor 1 OS=Mus musculus OX=10090 GN=Macf1 PE=1 SV=2	plasma membrane;other membranes;cytoskeleton;ER/Golgi;other cell component	Q9QXZ0	D1Cre_H2B-D1Cre_NES	-0.372982	0.0815696	9.29898	0.00123326	0.00877475	NA
Nup210	Nuclear pore membrane glycoprotein 210 OS=Mus musculus OX=10090 GN=Nup210 PE=1 SV=2	other membranes;ER/Golgi;nucleus	Q9QY81	D1Cre_H2B-D1Cre_NES	0.351178	0.0904962	9.29898	0.00350399	0.0179557	NA
Clic4	Chloride intracellular channel protein 4 OS=Mus musculus OX=10090 GN=Clic4 PE=1 SV=3	plasma membrane;other membranes;cytosol;cytoskeleton;mitochondrion;nucleus;other cell component	Q9QYB1	D1Cre_H2B-D1Cre_NES	0.189261	0.188742	9.29898	0.34136	0.551642	NA
Dach1	Dachshund homolog 1 OS=Mus musculus OX=10090 GN=Dach1 PE=1 SV=1	nucleus;other cell component	Q9QYB2	D1Cre_H2B-D1Cre_NES	1.49255	0.221348	8.29898	0.000123331	0.00219773	NA
Add3	Gamma-adducin OS=Mus musculus OX=10090 GN=Add3 PE=1 SV=2	plasma membrane;other membranes;cytoskeleton;nucleus;other cell component	Q9QYB5	D1Cre_H2B-D1Cre_NES	-0.141128	0.111419	9.29898	0.236087	0.429209	NA
Add2	Beta-adducin OS=Mus musculus OX=10090 GN=Add2 PE=1 SV=4	plasma membrane;other membranes;cytoskeleton;other cell component	Q9QYB8	D1Cre_H2B-D1Cre_NES	-0.38682	0.111537	9.29898	0.00673042	0.029584	NA
Add1	Alpha-adducin OS=Mus musculus OX=10090 GN=Add1 PE=1 SV=2	plasma membrane;other membranes;cytoskeleton;nucleus;other cell component	Q9QYC0	D1Cre_H2B-D1Cre_NES	-0.260083	0.102464	9.29898	0.0310388	0.0924619	NA
Plekhb1	Pleckstrin homology domain-containing family B member 1 OS=Mus musculus OX=10090 GN=Plekhb1 PE=1 SV=1	other membranes;other cell component	Q9QYE9	D1Cre_H2B-D1Cre_NES	0.141667	0.123094	9.29898	0.278511	0.48209	NA
[truncated: 140 more rows]

## Sheet: A2aH2B-NES
Gene Symbol	Description	Cellular Component	Protein	Label	log2FC	SE	DF	pvalue	adj.pvalue	issue
[truncated: 2,018 more rows]

[truncated: 4 more sheets: H2B_enriched_fig4, nonH2B_fig4, H2B_A2a-Drd1, nonH2B_A2a-Drd1]
