# Supplementary material for: Cell-type and subcellular compartment-specific APEX2 proximity labeling reveals activity-dependent nuclear proteome dynamics in the striatum
Source: Nat Commun. 2021 Aug 11;12:4855. doi: 10.1038/s41467-021-25144-y (PMC8357913; doi:10.1038/s41467-021-25144-y)
Supplement: Supplementary file 9 — Supplementary Data 6 [file 41467_2021_25144_MOESM9_ESM.xlsx]

## Sheet: GO_CC_H2B_enriched_fig4
Category	Term	Count	%	PValue	Genes	List Total	Pop Hits	Pop Total	Fold Enrichment	Bonferroni	Benjamini	FDR
GOTERM_CC_DIRECT	GO:0005654~nucleoplasm	214	46.7249	4.04872e-61	P06537, Q9CW03, O70133, Q9CXS4, Q9DAR7, Q6PDG5, Q52KI8, Q569Z6, Q8VH51, Q920E5, P62806, Q04750, Q9DBC3, Q91VC3, Q4VA53, Q9R0I7, P32020, O88569, Q9Z130, Q921F2, Q91VR5, Q61656, Q6DIC0, Q99K48, G5E870, Q8VDM6, P61290, A2AR02, P28659, Q9WU42, P61979, Q3TQI7, Q09XV5, P62827, Q9Z148, Q9D6Z1, Q64378, Q5U4D9, Q8C2Q3, Q3U0V1, Q9Z2X1, Q8BIQ5, P26369, Q9Z315, Q8CH25, Q9Z1N5, P54254, P10711, Q9EPQ8, O35691,…	451	868	5421	2.96345	1.74905e-58	1.74905e-58	1.5871e-58
GOTERM_CC_DIRECT	GO:0005634~nucleus	340	74.2358	2.22591e-56	P06537, Q8BTI8, Q9CW03, O70133, Q9CXS4, Q9WTP6, Q9DAR7, Q6PDG5, Q9D4H9, Q62093, Q52KI8, Q9Z2D6, Q6KCD5, Q3THW5, P56480, Q569Z5, Q569Z6, Q8VH51, Q61687, A2AQ19, P62806, Q91WE2, Q04750, Q8CCT4, Q9DBC3, Q91VC3, Q4VA53, Q9R0I7, P32020, O88569, Q7TNC4, P25976, Q9Z130, Q921F2, Q91VR5, Q61656, Q6DIC0, Q921F4, Q91W39, Q8CCS6, Q99K48, G5E870, Q8VDM6, P61290, Q62189, A2AR02, P70206, Q6ZWM4, Q5U4C3, P28659,…	451	2180	5421	1.87467	9.61593e-54	4.80797e-54	4.36278e-54
GOTERM_CC_DIRECT	GO:0005681~spliceosomal complex	52	11.3537	3.06911e-30	Q9Z315, Q9Z1N5, Q8BTI8, Q91YR7, Q923D5, O35691, Q9D883, Q91YE7, Q6P4T2, O35841, Q62093, Q52KI8, P62317, Q91Z31, P62315, Q9Z204, Q9D554, O88291, O35286, Q62376, Q9WV02, O88569, Q61136, Q99NB9, Q61656, Q8VEK3, Q62189, Q6ZWM4, Q99KP6, Q6A068, Q8K4Z5, Q9CSN1, P61979, P49312, Q64012, Q7TMK9, Q64213, Q8VDP4, O08810, Q6PE01, Q99PV0, O08583, Q9ERA6, P62305, Q9D0E1, O35737, Q9Z2X1, Q8CCF0, Q8BG05, Q921M3,…	451	98	5421	6.37794	1.32585e-27	4.41951e-28	4.0103e-28
GOTERM_CC_DIRECT	GO:0016607~nuclear speck	53	11.5721	4.25685e-25	Q9Z1N5, Q8BTI8, Q91YR7, Q923D5, O35691, Q9D883, Q62093, Q0VBL3, Q52KI8, P84104, Q810A7, Q9JIX8, Q569Z5, A2AIV2, Q569Z6, Q9R0U0, Q9JLI8, Q8BGW1, Q62376, Q91VC3, Q99JX7, Q9R0I7, Q7TNC4, Q8BJ05, Q9R1C7, Q921F2, Q8K019, Q8CCS6, Q99K48, Q91VJ5, Q99MU3, A2AR02, Q99KP6, Q6A068, Q61937, Q69ZA1, Q9CY57, Q9JM93, Q8R326, E9Q5K9, Q8VE97, P28352, Q91Z49, O08810, Q61464, Q99PV0, Q5U4D9, Q9QX47, O08583, Q9ERA6,…	451	124	5421	5.13756	1.83896e-22	4.5974e-23	4.17171e-23
GOTERM_CC_DIRECT	GO:0071013~catalytic step 2 spliceosome	36	7.86026	5.72765e-22	Q9Z315, Q61136, Q99NB9, Q61656, Q8BTI8, Q91YR7, O35691, Q8VEK3, Q6P4T2, Q99KP6, Q52KI8, Q6A068, P62317, Q8K4Z5, P62315, Q9CSN1, Q9Z204, P61979, Q9D554, P49312, Q91VM5, Q7TMK9, Q64012, Q9WV02, O08810, Q6PE01, Q91VC3, Q99PV0, Q9ERA6, O88569, P62305, Q9D0E1, O35737, Q9Z2X1, Q8BG05, Q921M3	451	64	5421	6.76123	2.47435e-19	4.94869e-20	4.49048e-20
GOTERM_CC_DIRECT	GO:0030529~intracellular ribonucleoprotein complex	68	14.8472	9.25363e-22	P62918, P09405, P62717, O70133, Q9CW46, Q60668, Q99N89, P62281, P32067, P12970, P14115, Q9D883, Q6P4T2, P62751, Q6DFW4, Q80ZS3, P62317, P47911, P62830, P62754, P62315, Q9Z204, Q9CR57, Q9WTM5, P70333, Q62376, Q9WV02, Q91VC3, P14131, P84099, O88569, Q9Z1X4, Q9CX86, Q91VR5, Q61656, Q921F4, Q8CCS6, Q8VDM6, Q8VEK3, Q62189, Q6ZWM4, Q6NVF9, Q61937, P61979, P49312, Q91VM5, Q9D6Z1, Q99020, Q64012, Q7TMK9,…	451	228	5421	3.5849	3.99757e-19	6.66261e-20	6.04571e-20
GOTERM_CC_DIRECT	GO:0005730~nucleolus	79	17.2489	2.65113e-16	P62918, P09405, Q91ZX7, P10711, O70133, Q5SU73, Q9JMD0, Q923D5, P62281, P12970, P97868, Q9Z0H3, Q9Z1J3, Q6P5B0, Q6DFW4, Q1HFZ0, Q9JIX8, Q9D0L8, P47911, P62830, P62754, Q8K224, E9PZM4, P60824, A2AQ19, Q99ME9, Q9D1R9, Q04750, O35286, Q9D0T1, Q61043, Q99MR0, Q64511, P84099, Q3TKT4, Q8BJ05, P25976, Q91ZW3, Q9Z1X4, P08775, Q60520, Q9D666, Q61656, Q8K019, Q08943, Q501J6, Q99K48, P11103, Q925J9, Q99MU3,…	451	360	5421	2.63771	9.59233e-14	1.63613e-14	1.48464e-14
GOTERM_CC_DIRECT	GO:0016363~nuclear matrix	24	5.24017	2.96859e-11	Q9CSN1, Q9WU42, Q99NB9, Q9Z1N5, E9Q7G0, Q9CW03, P54254, P45591, O88291, Q99K48, P14733, O35381, A2AR02, Q8CGF7, Q8CJF7, Q8VIJ6, Q00899, Q52KI8, Q61937, P48678, Q9R1C7, Q9D0E1, Q8K310, Q8R326	451	57	5421	5.06103	1.28243e-08	1.60304e-09	1.45461e-09
GOTERM_CC_DIRECT	GO:0019013~viral nucleocapsid	13	2.83843	3.92288e-10	P61979, P49312, Q9CW46, Q60668, Q8VEK3, Q99020, Q9D883, Q62376, O88569, P62317, O35737, Q8BG05, P26369	451	17	5421	9.19173	1.69469e-07	1.88298e-08	1.70863e-08
GOTERM_CC_DIRECT	GO:0000785~chromatin	22	4.80349	2.34361e-09	Q60520, Q9CSN1, Q9WU42, Q8CCK0, Q99NB9, Q61029, A2A8L1, Q9CW03, P83917, P62827, Q62318, P70288, Q925J9, Q65Z40, Q4VA53, Q8CJF7, Q8VIJ6, Q8BU11, O88569, Q9QZQ8, Q6KCD5, P84228	451	58	5421	4.55929	1.01244e-06	1.01244e-07	9.18693e-08
GOTERM_CC_DIRECT	GO:0000790~nuclear chromatin	25	5.45852	5.41039e-09	Q8CCK0, P45481, Q6DIC0, P70288, P70365, Q9Z0H3, Q6PDG5, Q6P9Z1, Q00899, Q9Z2D6, A2BH40, Q3THW5, Q9WU42, Q9Z204, Q60972, Q60974, P61979, Q9Z148, Q8BZH4, Q6ZQ88, Q8VDP4, Q6PDQ2, Q3TKT4, Q9QZQ8, Q9R190	451	77	5421	3.90258	2.33728e-06	2.12481e-07	1.92807e-07
GOTERM_CC_DIRECT	GO:0000784~nuclear chromosome, telomeric region	18	3.93013	1.184e-07	Q8K224, Q8CCK0, Q61687, P83917, P62806, Q6ZQ88, Q6P5D8, P11103, P32067, P70399, Q5U4D9, P68433, Q8BU11, Q9ERA6, Q9QZQ8, Q91XU0, Q8BJS4, P84228	451	48	5421	4.50748	5.11475e-05	4.2624e-06	3.86773e-06
GOTERM_CC_DIRECT	GO:0005694~chromosome	30	6.55022	2.60112e-07	Q61136, Q8CCK0, E9Q6J5, Q9CW03, Q8R0G9, Q9CXS4, Q08943, Q6P5D8, Q9JMD0, Q65Z40, P97868, F6ZDS4, Q9CU62, Q920B9, Q3THW5, O88532, Q61687, O88271, Q61029, Q3TEA8, Q9Z148, Q8BZH4, Q04750, P70399, Q64478, Q64511, Q8CJF7, P35550, Q9QZQ8, Q9WVA3	451	126	5421	2.86189	0.000112362	8.64373e-06	7.84338e-06
GOTERM_CC_DIRECT	GO:0015030~Cajal body	12	2.62009	1.7451e-06	Q9Z315, Q8BTI8, P35550, Q6DFW4, Q9JLI8, Q5SU73, Q810A7, E9Q5C9, Q8CCF0, O08810, Q569Z5, Q9DAW6	451	25	5421	5.76958	0.000753598	5.38487e-05	4.88627e-05
GOTERM_CC_DIRECT	GO:0071564~npBAF complex	8	1.74672	6.38154e-06	Q61466, Q6PDG5, Q6P9Z1, Q6DIC0, Q3TKT4, A2BH40, Q99MR0, Q9Z0H3	451	11	5421	8.74179	0.00275304	0.000183788	0.000166771
GOTERM_CC_DIRECT	GO:0016514~SWI/SNF complex	8	1.74672	1.42239e-05	Q61466, Q6PDG5, Q6P9Z1, Q6DIC0, Q3TKT4, A2BH40, Q99MR0, Q9Z0H3	451	12	5421	8.0133	0.00612593	0.000384046	0.000348486
GOTERM_CC_DIRECT	GO:0022625~cytosolic large ribosomal subunit	15	3.27511	2.08471e-05	P62918, Q9CR57, P62717, Q9D1R9, P70279, P12970, P14115, P62751, P61255, P84099, Q9D8E6, P47963, P47911, P62830, P47964	451	48	5421	3.75624	0.00896562	0.000518016	0.000470051
GOTERM_CC_DIRECT	GO:0042382~paraspeckles	6	1.31004	2.1584e-05	Q8VIJ6, Q6NVF9, Q99K48, Q9CQF3, Q9D0E1, Q8R326	451	6	5421	12.02	0.00928105	0.000518016	0.000470051
GOTERM_CC_DIRECT	GO:0046540~U4/U6 x U5 tri-snRNP complex	9	1.96507	2.63288e-05	Q9Z315, Q6ZWM4, Q91YR7, Q9JLI8, P62305, P62317, Q9D0T1, Q8CCF0, Q9DAW6	451	17	5421	6.36351	0.0113097	0.000598633	0.000543204
GOTERM_CC_DIRECT	GO:0071565~nBAF complex	8	1.74672	2.86241e-05	Q61466, Q6PDG5, Q6P9Z1, Q6DIC0, Q3TKT4, A2BH40, Q99MR0, Q9Z0H3	451	13	5421	7.3969	0.0122896	0.00061828	0.000561032
GOTERM_CC_DIRECT	GO:0005635~nuclear envelope	20	4.36681	3.401e-05	Q9D666, Q9ERK4, Q61029, P49586, P62827, Q8BJ71, Q9WU40, Q9QY81, Q99P88, P11103, P14733, F6ZDS4, Q8K4B0, P21619, Q921T2, Q3U9G9, P21836, P48678, Q8BJS4, Q99LF4	451	83	5421	2.89637	0.0145851	0.000699633	0.000634852
GOTERM_CC_DIRECT	GO:0005682~U5 snRNP	7	1.52838	0.000101938	Q6P4T2, Q91YR7, P62305, P62317, Q6PE01, P62315, Q99PV0	451	11	5421	7.64906	0.043084	0.0020017	0.00181636
GOTERM_CC_DIRECT	GO:0090544~BAF-type complex	8	1.74672	0.00015298	Q61466, Q6PDG5, Q6P9Z1, Q6DIC0, Q3TKT4, A2BH40, Q99MR0, Q9Z0H3	451	16	5421	6.00998	0.0639555	0.00287336	0.00260731
GOTERM_CC_DIRECT	GO:0000228~nuclear chromosome	7	1.52838	0.000533553	Q61687, P68433, P62806, Q04750, Q9QZQ8, Q9Z0H3, P84228	451	14	5421	6.00998	0.205908	0.00960396	0.0087147
GOTERM_CC_DIRECT	GO:0000786~nucleosome	8	1.74672	0.000773003	Q8CCK0, Q3TEA8, P68433, P62806, Q9QZQ8, Q3THW5, P84228, Q64478	451	20	5421	4.80798	0.283994	0.012368	0.0112229
GOTERM_CC_DIRECT	GO:0005637~nuclear inner membrane	8	1.74672	0.000773003	Q61029, P21619, Q3U9G9, Q921T2, Q9WU40, Q5XG69, P14733, Q8BJS4	451	20	5421	4.80798	0.283994	0.012368	0.0112229
GOTERM_CC_DIRECT	GO:0071011~precatalytic spliceosome	8	1.74672	0.000773003	Q9QX47, P62305, P62317, Q9D0T1, Q62376, Q8CCF0, Q6PE01, P62315	451	20	5421	4.80798	0.283994	0.012368	0.0112229
GOTERM_CC_DIRECT	GO:0005685~U1 snRNP	7	1.52838	0.000827507	Q7TNC4, P62305, P62317, Q9R1C7, Q62376, Q62189, P62315	451	15	5421	5.60931	0.300669	0.0127672	0.0115851
GOTERM_CC_DIRECT	GO:0015934~large ribosomal subunit	6	1.31004	0.00186735	P62918, P61255, Q9D8E6, Q61937, P14115, Q9D773	451	12	5421	6.00998	0.554006	0.0278171	0.0252414
GOTERM_CC_DIRECT	GO:0005687~U4 snRNP	5	1.0917	0.00250299	Q9Z1N5, P62305, P62317, Q8CCF0, P62315	451	8	5421	7.51247	0.661302	0.036043	0.0327057
GOTERM_CC_DIRECT	GO:0005840~ribosome	22	4.80349	0.00314455	P62918, Q9CR57, P62717, Q9D1R9, Q99N89, P62281, Q9D773, P12970, P14115, P14131, P62751, P62267, Q80ZS3, P84099, Q9D8E6, P62855, P47963, P47911, P62830, P62754, P47964, Q99PL5	451	134	5421	1.97343	0.743489	0.0438208	0.0397633
GOTERM_CC_DIRECT	GO:0016581~NuRD complex	6	1.31004	0.00410525	Q60972, A2A8L1, P70288, Q6PDQ2, Q8K4B0, Q9R190	451	14	5421	5.15141	0.830875	0.0504542	0.0457825
GOTERM_CC_DIRECT	GO:0005686~U2 snRNP	6	1.31004	0.00410525	Q99NB9, Q8BGC0, P62305, P62317, Q8K4Z5, P62315	451	14	5421	5.15141	0.830875	0.0504542	0.0457825
GOTERM_CC_DIRECT	GO:0071004~U2-type prespliceosome	6	1.31004	0.00410525	Q99NB9, Q7TNC4, Q9R1C7, Q8K4Z5, Q62376, P26369	451	14	5421	5.15141	0.830875	0.0504542	0.0457825
GOTERM_CC_DIRECT	GO:0000346~transcription export complex	5	1.0917	0.00421201	Q5U4D9, Q9Z1N5, Q6NZF1, Q9CY57, Q99JX7	451	9	5421	6.67775	0.838529	0.0504542	0.0457825
GOTERM_CC_DIRECT	GO:0090575~RNA polymerase II transcription factor complex	5	1.0917	0.00421201	Q8VIJ6, P45481, Q62318, Q99K48, Q99020	451	9	5421	6.67775	0.838529	0.0504542	0.0457825
GOTERM_CC_DIRECT	GO:0005667~transcription factor complex	13	2.83843	0.00432131	Q60520, Q9QYB2, Q60974, P28352, P45481, Q6ZQ88, P70288, Q8BXJ2, P11103, P70353, Q00899, Q8C2Q3, Q9R190	451	62	5421	2.52031	0.846008	0.0504542	0.0457825
GOTERM_CC_DIRECT	GO:0031428~box C/D snoRNP complex	4	0.873362	0.00500473	P35550, Q6DFW4, Q9D0T1, Q9D6Z1	451	5	5421	9.61596	0.885533	0.055437	0.0503039
GOTERM_CC_DIRECT	GO:0001651~dense fibrillar component	4	0.873362	0.00500473	P09405, P35550, Q04750, Q9D0T1	451	5	5421	9.61596	0.885533	0.055437	0.0503039
GOTERM_CC_DIRECT	GO:0005689~U12-type spliceosomal complex	6	1.31004	0.00574413	Q99NB9, P62305, O35286, P62317, Q921M3, P62315	451	15	5421	4.80798	0.916975	0.0620366	0.0562924
GOTERM_CC_DIRECT	GO:0034709~methylosome	5	1.0917	0.00656429	P84089, P62305, P62317, P62315, Q9JIF0	451	10	5421	6.00998	0.941873	0.0691652	0.062761
GOTERM_CC_DIRECT	GO:0000792~heterochromatin	7	1.52838	0.00748034	Q61687, A2A8L1, Q9Z2D6, Q3TKT4, P70288, Q64511, Q02053	451	22	5421	3.82453	0.960979	0.0769406	0.0698165
GOTERM_CC_DIRECT	GO:0000788~nuclear nucleosome	4	0.873362	0.00939541	P68433, Q8CGP0, P84228, Q64478	451	6	5421	8.0133	0.983059	0.0882351	0.0800652
GOTERM_CC_DIRECT	GO:0030532~small nuclear ribonucleoprotein complex	4	0.873362	0.00939541	Q99NB9, E9Q5C9, P62317, Q99PV0	451	6	5421	8.0133	0.983059	0.0882351	0.0800652
GOTERM_CC_DIRECT	GO:0035098~ESC/E(Z) complex	4	0.873362	0.00939541	Q8CCK0, Q60972, P70288, Q9QZQ8	451	6	5421	8.0133	0.983059	0.0882351	0.0800652
GOTERM_CC_DIRECT	GO:0005639~integral component of nuclear inner membrane	4	0.873362	0.00939541	Q9D666, Q3U9G9, Q9WU40, Q8BJS4	451	6	5421	8.0133	0.983059	0.0882351	0.0800652
GOTERM_CC_DIRECT	GO:0005643~nuclear pore	9	1.96507	0.0131141	Q8CJF7, Q8R0G9, P62827, Q8BJ71, Q3U9G9, Q9QY81, Q99P88, F6ZDS4, Q99JX7	451	39	5421	2.77384	0.996663	0.119354	0.108303
GOTERM_CC_DIRECT	GO:0005719~nuclear euchromatin	6	1.31004	0.0133156	Q62318, Q91VM5, Q3TKT4, Q9WTM5, Q9WV02, P08775	451	18	5421	4.00665	0.996945	0.119354	0.108303
GOTERM_CC_DIRECT	GO:0032993~protein-DNA complex	5	1.0917	0.0135379	P61979, Q925J9, Q6A068, P70353, Q6PDQ2	451	12	5421	5.00831	0.997228	0.119354	0.108303
GOTERM_CC_DIRECT	GO:0072669~tRNA-splicing ligase complex	4	0.873362	0.0154378	Q9CQE8, Q91VR5, Q80VD1, Q99LF4	451	7	5421	6.86855	0.998795	0.133382	0.121032
GOTERM_CC_DIRECT	GO:0031012~extracellular matrix	18	3.93013	0.0182753	P08228, Q61656, P61979, P62827, P62806, Q8VEK3, P62281, Q80YX1, O08810, P14131, Q8VIJ6, P48678, P09103, Q9D0E1, P56480, P62830, Q8BHN3, Q8VCC9	451	119	5421	1.81814	0.999654	0.154802	0.140469
GOTERM_CC_DIRECT	GO:0005638~lamin filament	3	0.655022	0.0194931	P21619, P48678, P14733	451	3	5421	12.02	0.999797	0.156963	0.142429
GOTERM_CC_DIRECT	GO:0005849~mRNA cleavage factor complex	3	0.655022	0.0194931	Q6NVF9, Q9CQF3, Q8BTV2	451	3	5421	12.02	0.999797	0.156963	0.142429
GOTERM_CC_DIRECT	GO:0000775~chromosome, centromeric region	11	2.40175	0.0196203	Q8CJF7, O88271, Q8R0G9, P83917, Q9CW03, Q9CXS4, Q9JMD0, P70399, F6ZDS4, Q9CU62, Q9WVA3	451	58	5421	2.27965	0.999808	0.156963	0.142429
GOTERM_CC_DIRECT	GO:0017053~transcriptional repressor complex	6	1.31004	0.0257342	Q60520, Q9WU42, Q6PDG5, Q60974, P51859, P70288	451	21	5421	3.43427	0.999987	0.202131	0.183415
GOTERM_CC_DIRECT	GO:0042405~nuclear inclusion body	4	0.873362	0.0326919	P54254, Q8CCS6, F6ZDS4, Q99JX7	451	9	5421	5.3422	0.999999	0.252195	0.228843
GOTERM_CC_DIRECT	GO:0044530~supraspliceosomal complex	3	0.655022	0.0368528	Q91VM5, Q99MU3, Q9WV02	451	4	5421	9.01497	1	0.269838	0.244853
GOTERM_CC_DIRECT	GO:0001652~granular component	3	0.655022	0.0368528	P35550, Q61937, P70279	451	4	5421	9.01497	1	0.269838	0.244853
GOTERM_CC_DIRECT	GO:0001740~Barr body	3	0.655022	0.0368528	Q8CCK0, Q6P5D8, Q9QZQ8	451	4	5421	9.01497	1	0.269838	0.244853
GOTERM_CC_DIRECT	GO:0000118~histone deacetylase complex	5	1.0917	0.0382054	Q9WU42, Q60974, Q8BXJ2, P70288, Q9R190	451	16	5421	3.75624	1	0.275079	0.249609
GOTERM_CC_DIRECT	GO:0000974~Prp19 complex	4	0.873362	0.0438895	Q99KP6, Q6A068, P08775, P26369	451	10	5421	4.80798	1	0.310824	0.282044
GOTERM_CC_DIRECT	GO:0000776~kinetochore	10	2.18341	0.0478179	Q60520, Q8CJF7, O88271, Q8R0G9, Q9CXS4, Q9JMD0, P70399, F6ZDS4, Q9CU62, Q9WVA3	451	58	5421	2.07241	1	0.333182	0.302332
GOTERM_CC_DIRECT	GO:0034715~pICln-Sm protein complex	3	0.655022	0.0580849	P62305, P62317, P62315	451	5	5421	7.21197	1	0.386041	0.350297
GOTERM_CC_DIRECT	GO:0070937~CRD-mediated mRNA stability complex	3	0.655022	0.0580849	O70133, Q8VEK3, Q7TMK9	451	5	5421	7.21197	1	0.386041	0.350297
GOTERM_CC_DIRECT	GO:0097458~neuron part	3	0.655022	0.0580849	P53564, Q99PV8, Q62441	451	5	5421	7.21197	1	0.386041	0.350297
GOTERM_CC_DIRECT	GO:0032040~small-subunit processome	4	0.873362	0.0711276	P35550, Q6DFW4, Q9D0T1, Q9D6Z1	451	12	5421	4.00665	1	0.465562	0.422455
GOTERM_CC_DIRECT	GO:0000777~condensed chromosome kinetochore	7	1.52838	0.0732983	Q8CJF7, O88271, Q8R0G9, Q9CXS4, Q9JMD0, P70399, Q9WVA3	451	36	5421	2.33721	1	0.47261	0.42885
GOTERM_CC_DIRECT	GO:0010494~cytoplasmic stress granule	6	1.31004	0.0773338	P70318, Q9JKP5, Q91VR5, P60824, Q3U0V1, Q91VJ5	451	28	5421	2.5757	1	0.491297	0.445807
GOTERM_CC_DIRECT	GO:0008278~cohesin complex	3	0.655022	0.0824296	Q9CW03, Q65Z40, Q9CU62	451	6	5421	6.00998	1	0.501544	0.455105
GOTERM_CC_DIRECT	GO:0016580~Sin3 complex	3	0.655022	0.0824296	Q60520, Q60974, P70288	451	6	5421	6.00998	1	0.501544	0.455105
GOTERM_CC_DIRECT	GO:0000243~commitment complex	3	0.655022	0.0824296	Q62376, P62315, P26369	451	6	5421	6.00998	1	0.501544	0.455105
GOTERM_CC_DIRECT	GO:0005697~telomerase holoenzyme complex	4	0.873362	0.0869767	Q8K224, Q9Z204, P62305, Q8VEK3	451	13	5421	3.69845	1	0.52186	0.47354
