# Supplementary material for: Cell-type and subcellular compartment-specific APEX2 proximity labeling reveals activity-dependent nuclear proteome dynamics in the striatum
Source: Nat Commun. 2021 Aug 11;12:4855. doi: 10.1038/s41467-021-25144-y (PMC8357913; doi:10.1038/s41467-021-25144-y)
Supplement: Supplementary file 10 — Supplementary Data 7 [file 41467_2021_25144_MOESM10_ESM.xlsx]

## Sheet: description
tab#	tab_title	description for data associated with Fig. 5
1	proteinID_fig4	protein identification by Proteome Discoverer at 1% peptide FDR with minimum unique peptide = 1
2	proteinQuant_H2B_fig4	(H2B_enriched) protein quantification by MSstatsTMT (negative log2 intensity replaced by NA) after global median normalization
3	proteinQuant_nonH2B_fig4	(nonH2B_enriched) protein quantification by MSstatsTMT (negative log2 intensity replaced by NA) after global median normalization

## Sheet: ProteinID_fig5
Accession	Description	Gene Symbol	Cellular Component	Exp. q-value: Combined	Sum PEP Score	Coverage [%]	# Peptides	# PSMs	# Unique Peptides
P16546	Spectrin alpha chain, non-erythrocytic 1 OS=Mus musculus OX=10090 GN=Sptan1 PE=1 SV=4	Sptan1	plasma membrane;other membranes;cytoskeleton;other cell component	0	1134.45	79	235	760	233
Q9QXS1	Plectin OS=Mus musculus OX=10090 GN=Plec PE=1 SV=3	Plec	plasma membrane;other membranes;cytosol;cytoskeleton;other cell component	0	886.738	53	238	544	230
Q62261	Spectrin beta chain, non-erythrocytic 1 OS=Mus musculus OX=10090 GN=Sptbn1 PE=1 SV=2	Sptbn1	plasma membrane;other membranes;cytoskeleton;nucleus;other cell component	0	864.311	66	160	621	153
Q9JHU4	Cytoplasmic dynein 1 heavy chain 1 OS=Mus musculus OX=10090 GN=Dync1h1 PE=1 SV=2	Dync1h1	cytoskeleton;nucleus;other cell component	0	759.904	43	190	481	189
Q9QYR6	Microtubule-associated protein 1A OS=Mus musculus OX=10090 GN=Map1a PE=1 SV=2	Map1a	cytosol;cytoskeleton;other cell component	0	688.064	53	151	452	149
Q05793	Basement membrane-specific heparan sulfate proteoglycan core protein OS=Mus musculus OX=10090 GN=Hspg2 PE=1 SV=1	Hspg2	non-structural extracellular;extracellular matrix;ER/Golgi	0	657.093	45	134	576	134
Q5SWU9	Acetyl-CoA carboxylase 1 OS=Mus musculus OX=10090 GN=Acaca PE=1 SV=1	Acaca	cytosol;cytoskeleton;nucleus	0	629.633	60	131	540	110
P20357	Microtubule-associated protein 2 OS=Mus musculus OX=10090 GN=Map2 PE=1 SV=2	Map2	plasma membrane;other membranes;cytoskeleton;ER/Golgi;nucleus;other cell component	0	592.953	64	123	383	123
Q05920	Pyruvate carboxylase, mitochondrial OS=Mus musculus OX=10090 GN=Pc PE=1 SV=1	Pc	mitochondrion;other cell component	0	578.143	78	89	1185	89
P14873	Microtubule-associated protein 1B OS=Mus musculus OX=10090 GN=Map1b PE=1 SV=2	Map1b	plasma membrane;other membranes;cytosol;cytoskeleton;other cell component	0	577.523	51	117	343	115
O88737	Protein bassoon OS=Mus musculus OX=10090 GN=Bsn PE=1 SV=4	Bsn	other membranes;cytoskeleton;ER/Golgi;other cell component	0	547.66	41	124	316	118
Q68FD5	Clathrin heavy chain 1 OS=Mus musculus OX=10090 GN=Cltc PE=1 SV=3	Cltc	plasma membrane;other membranes;cytosol;cytoskeleton;ER/Golgi;nucleus;other cytoplasmic organelle;other cell component	0	533.274	60	95	398	95
Q91ZA3	Propionyl-CoA carboxylase alpha chain, mitochondrial OS=Mus musculus OX=10090 GN=Pcca PE=1 SV=2	Pcca	mitochondrion	0	494.1	79	68	954	66
Q8C8R3	Ankyrin-2 OS=Mus musculus OX=10090 GN=Ank2 PE=1 SV=2	Ank2	plasma membrane;other membranes;cytoskeleton;mitochondrion;other cytoplasmic organelle;other cell component	0	477.255	39	121	256	109
Q61879	Myosin-10 OS=Mus musculus OX=10090 GN=Myh10 PE=1 SV=2	Myh10	plasma membrane;other membranes;cytosol;cytoskeleton;other cell component	0	464.733	51	112	242	89
Q6PIC6	Sodium/potassium-transporting ATPase subunit alpha-3 OS=Mus musculus OX=10090 GN=Atp1a3 PE=1 SV=1	Atp1a3	plasma membrane;other membranes;ER/Golgi;nucleus;other cell component	0	434.81	57	61	453	39
Q99MR8	Methylcrotonoyl-CoA carboxylase subunit alpha, mitochondrial OS=Mus musculus OX=10090 GN=Mccc1 PE=1 SV=2	Mccc1	mitochondrion;other cell component	0	414.573	79	60	535	58
Q9QXZ0	Microtubule-actin cross-linking factor 1 OS=Mus musculus OX=10090 GN=Macf1 PE=1 SV=2	Macf1	plasma membrane;other membranes;cytoskeleton;ER/Golgi;other cell component	0	390.714	18	122	214	117
Q7TPR4	Alpha-actinin-1 OS=Mus musculus OX=10090 GN=Actn1 PE=1 SV=1	Actn1	plasma membrane;other membranes;cytoskeleton;nucleus;other cell component	0	385.611	71	63	269	38
Q6ZWR6	Nesprin-1 OS=Mus musculus OX=10090 GN=Syne1 PE=1 SV=2	Syne1	plasma membrane;other membranes;cytoskeleton;ER/Golgi;nucleus;other cell component	0	370.427	17	131	207	126
F6ZDS4	Nucleoprotein TPR OS=Mus musculus OX=10090 GN=Tpr PE=1 SV=1	Tpr	other membranes;cytoskeleton;nucleus;other cell component	0	365.892	39	102	242	100
Q99104	Unconventional myosin-Va OS=Mus musculus OX=10090 GN=Myo5a PE=1 SV=2	Myo5a	other membranes;cytosol;cytoskeleton;ER/Golgi;other cytoplasmic organelle;other cell component	0	359.772	44	93	243	81
P11881	Inositol 1,4,5-trisphosphate receptor type 1 OS=Mus musculus OX=10090 GN=Itpr1 PE=1 SV=2	Itpr1	plasma membrane;other membranes;cytosol;ER/Golgi;nucleus;other cell component	0	350.667	38	98	243	97
Q8VDN2	Sodium/potassium-transporting ATPase subunit alpha-1 OS=Mus musculus OX=10090 GN=Atp1a1 PE=1 SV=1	Atp1a1	plasma membrane;other membranes;cytoskeleton;ER/Golgi;other cytoplasmic organelle;other cell component	0	346.839	51	52	329	31
O70133	ATP-dependent RNA helicase A OS=Mus musculus OX=10090 GN=Dhx9 PE=1 SV=2	Dhx9	cytoskeleton;translational apparatus;nucleus;other cell component	0	339.575	44	61	240	61
Q6PIE5	Sodium/potassium-transporting ATPase subunit alpha-2 OS=Mus musculus OX=10090 GN=Atp1a2 PE=1 SV=1	Atp1a2	plasma membrane;other membranes;other cytoplasmic organelle;other cell component	0	330.412	56	60	307	37
Q9Z1B3	1-phosphatidylinositol 4,5-bisphosphate phosphodiesterase beta-1 OS=Mus musculus OX=10090 GN=Plcb1 PE=1 SV=2	Plcb1	plasma membrane;other membranes;cytosol;nucleus;other cell component	0	327.141	57	71	195	69
Q9R0K7	Plasma membrane calcium-transporting ATPase 2 OS=Mus musculus OX=10090 GN=Atp2b2 PE=1 SV=2	Atp2b2	plasma membrane;other membranes;ER/Golgi;other cell component	0	317.595	48	66	247	42
P15508	Spectrin beta chain, erythrocytic OS=Mus musculus OX=10090 GN=Sptb PE=1 SV=4	Sptb	plasma membrane;other membranes;cytosol;cytoskeleton;other cell component	0	314.712	41	75	180	68
G5E829	Plasma membrane calcium-transporting ATPase 1 OS=Mus musculus OX=10090 GN=Atp2b1 PE=1 SV=1	Atp2b1	plasma membrane;other membranes;nucleus;other cell component	0	313.427	48	65	266	35
P39053	Dynamin-1 OS=Mus musculus OX=10090 GN=Dnm1 PE=1 SV=2	Dnm1	plasma membrane;other membranes;cytoskeleton;mitochondrion;ER/Golgi;nucleus;other cell component	0	297.551	67	66	253	45
Q99PV0	Pre-mRNA-processing-splicing factor 8 OS=Mus musculus OX=10090 GN=Prpf8 PE=1 SV=2	Prpf8	nucleus	0	283.633	39	87	179	86
Q61001	Laminin subunit alpha-5 OS=Mus musculus OX=10090 GN=Lama5 PE=1 SV=4	Lama5	non-structural extracellular;extracellular matrix;other cell component	0	280.518	22	56	127	56
O55143	Sarcoplasmic/endoplasmic reticulum calcium ATPase 2 OS=Mus musculus OX=10090 GN=Atp2a2 PE=1 SV=2	Atp2a2	plasma membrane;other membranes;cytosol;ER/Golgi;other cell component	0	278.263	43	48	177	48
Q9JI91	Alpha-actinin-2 OS=Mus musculus OX=10090 GN=Actn2 PE=1 SV=2	Actn2	plasma membrane;other membranes;cytoskeleton;other cell component	0	278.032	69	57	185	40
Q00PI9	Heterogeneous nuclear ribonucleoprotein U-like protein 2 OS=Mus musculus OX=10090 GN=Hnrnpul2 PE=1 SV=2	Hnrnpul2	nucleus	0	277.604	53	49	198	49
P52480	Pyruvate kinase PKM OS=Mus musculus OX=10090 GN=Pkm PE=1 SV=4	Pkm	cytosol;ER/Golgi;nucleus;other cell component	0	276.735	76	43	215	43
Q02053	Ubiquitin-like modifier-activating enzyme 1 OS=Mus musculus OX=10090 GN=Uba1 PE=1 SV=1	Uba1	other membranes;cytosol;mitochondrion;ER/Golgi;nucleus;other cytoplasmic organelle;other cell component	0	276.355	56	49	166	49
P11499	Heat shock protein HSP 90-beta OS=Mus musculus OX=10090 GN=Hsp90ab1 PE=1 SV=3	Hsp90ab1	non-structural extracellular;plasma membrane;other membranes;cytosol;nucleus;other cytoplasmic organelle;other cell component	0	275.552	65	55	203	34
Q8VDD5	Myosin-9 OS=Mus musculus OX=10090 GN=Myh9 PE=1 SV=4	Myh9	plasma membrane;other membranes;cytosol;cytoskeleton;nucleus;other cell component	0	269.497	39	70	141	51
P63017	Heat shock cognate 71 kDa protein OS=Mus musculus OX=10090 GN=Hspa8 PE=1 SV=1	Hspa8	non-structural extracellular;plasma membrane;other membranes;cytosol;cytoskeleton;ER/Golgi;nucleus;other cytoplasmic organelle;other cell component	0	269.493	72	48	242	32
E9Q7G0	Nuclear mitotic apparatus protein 1 OS=Mus musculus OX=10090 GN=Numa1 PE=1 SV=1	Numa1	plasma membrane;other membranes;cytosol;cytoskeleton;ER/Golgi;nucleus;other cell component	0	268.47	35	69	136	68
P07901	Heat shock protein HSP 90-alpha OS=Mus musculus OX=10090 GN=Hsp90aa1 PE=1 SV=4	Hsp90aa1	extracellular matrix;plasma membrane;other membranes;cytosol;cytoskeleton;mitochondrion;nucleus;other cell component	0	265.179	63	56	196	37
Q9QYX7	Protein piccolo OS=Mus musculus OX=10090 GN=Pclo PE=1 SV=4	Pclo	cytoskeleton;ER/Golgi;other cell component	0	264.792	19	83	144	78
Q99KI0	Aconitate hydratase, mitochondrial OS=Mus musculus OX=10090 GN=Aco2 PE=1 SV=1	Aco2	cytosol;mitochondrion	0	261.191	57	47	213	47
Q99PL5	Ribosome-binding protein 1 OS=Mus musculus OX=10090 GN=Rrbp1 PE=1 SV=2	Rrbp1	other membranes;ER/Golgi	0	259.597	60	75	165	75
Q6P4T2	U5 small nuclear ribonucleoprotein 200 kDa helicase OS=Mus musculus OX=10090 GN=Snrnp200 PE=1 SV=1	Snrnp200	nucleus	0	255.952	31	61	144	61
Q8K310	Matrin-3 OS=Mus musculus OX=10090 GN=Matr3 PE=1 SV=1	Matr3	nucleus;other cell component	0	255.624	62	60	268	60
Q7TMM9	Tubulin beta-2A chain OS=Mus musculus OX=10090 GN=Tubb2a PE=1 SV=1	Tubb2a	cytoskeleton;other cell component	0	254.51	70	31	534	2
D3YVF0	A-kinase anchor protein 5 OS=Mus musculus OX=10090 GN=Akap5 PE=1 SV=2	Akap5	plasma membrane;other membranes;cytoskeleton;other cytoplasmic organelle;other cell component	0	254.218	69	39	114	39
Q9CWF2	Tubulin beta-2B chain OS=Mus musculus OX=10090 GN=Tubb2b PE=1 SV=1	Tubb2b	cytoskeleton;other cell component	0	251.141	70	31	532	2
Q80TE7	Leucine-rich repeat-containing protein 7 OS=Mus musculus OX=10090 GN=Lrrc7 PE=1 SV=2	Lrrc7	plasma membrane;other membranes;cytosol;cytoskeleton;nucleus;other cell component	0	247.37	42	56	127	52
G5E8K5	Ankyrin-3 OS=Mus musculus OX=10090 GN=Ank3 PE=1 SV=1	Ank3	plasma membrane;other membranes;cytosol;cytoskeleton;ER/Golgi;other cytoplasmic organelle;other cell component	0	247.261	38	62	128	51
P57780	Alpha-actinin-4 OS=Mus musculus OX=10090 GN=Actn4 PE=1 SV=1	Actn4	cytosol;cytoskeleton;nucleus;other cell component	0	246.67	62	54	188	32
P68372	Tubulin beta-4B chain OS=Mus musculus OX=10090 GN=Tubb4b PE=1 SV=1	Tubb4b	cytoskeleton;other cell component	0	244.778	76	31	490	1
P19096	Fatty acid synthase OS=Mus musculus OX=10090 GN=Fasn PE=1 SV=2	Fasn	plasma membrane;other membranes;cytosol;ER/Golgi;other cell component	0	244.776	32	69	144	68
Q8VEK3	Heterogeneous nuclear ribonucleoprotein U OS=Mus musculus OX=10090 GN=Hnrnpu PE=1 SV=1	Hnrnpu	cytoskeleton;nucleus;other cell component	0	244.008	58	56	262	56
Q01853	Transitional endoplasmic reticulum ATPase OS=Mus musculus OX=10090 GN=Vcp PE=1 SV=4	Vcp	other membranes;cytosol;ER/Golgi;nucleus;other cell component	0	243.767	68	49	173	48
Q71LX4	Talin-2 OS=Mus musculus OX=10090 GN=Tln2 PE=1 SV=3	Tln2	plasma membrane;other membranes;cytoskeleton;other cell component	0	242.798	34	66	132	52
Q7TSJ2	Microtubule-associated protein 6 OS=Mus musculus OX=10090 GN=Map6 PE=1 SV=2	Map6	other membranes;cytoskeleton;ER/Golgi;other cell component	0	241.802	70	60	154	60
P17426	AP-2 complex subunit alpha-1 OS=Mus musculus OX=10090 GN=Ap2a1 PE=1 SV=1	Ap2a1	plasma membrane;other membranes;other cell component	0	240.814	56	54	163	36
P99024	Tubulin beta-5 chain OS=Mus musculus OX=10090 GN=Tubb5 PE=1 SV=1	Tubb5	other membranes;cytosol;cytoskeleton;nucleus;other cell component	0	239.795	76	30	472	4
Q03265	ATP synthase subunit alpha, mitochondrial OS=Mus musculus OX=10090 GN=Atp5f1a PE=1 SV=1	Atp5f1a	plasma membrane;other membranes;mitochondrion;ER/Golgi;nucleus;other cell component	0	237.322	66	44	271	44
Q9D6F9	Tubulin beta-4A chain OS=Mus musculus OX=10090 GN=Tubb4a PE=1 SV=3	Tubb4a	cytoskeleton;other cell component	0	236.716	76	28	438	6
Q8BPN8	DmX-like protein 2 OS=Mus musculus OX=10090 GN=Dmxl2 PE=1 SV=3	Dmxl2	other membranes;ER/Golgi;other cell component	0	235.525	26	67	142	63
Q4ACU6	SH3 and multiple ankyrin repeat domains protein 3 OS=Mus musculus OX=10090 GN=Shank3 PE=1 SV=3	Shank3	plasma membrane;other membranes;other cell component	0	231.081	44	60	141	57
P16330	2',3'-cyclic-nucleotide 3'-phosphodiesterase OS=Mus musculus OX=10090 GN=Cnp PE=1 SV=3	Cnp	non-structural extracellular;plasma membrane;other membranes;cytosol;cytoskeleton;mitochondrion;nucleus;other cell component	0	229.606	82	45	226	42
P46460	Vesicle-fusing ATPase OS=Mus musculus OX=10090 GN=Nsf PE=1 SV=2	Nsf	plasma membrane;other membranes;cytosol;ER/Golgi;other cell component	0	226.421	59	51	188	50
Q9ERU9	E3 SUMO-protein ligase RanBP2 OS=Mus musculus OX=10090 GN=Ranbp2 PE=1 SV=2	Ranbp2	other membranes;mitochondrion;nucleus;other cell component	0	225.153	25	69	128	68
Q9Z0E0	Neurochondrin OS=Mus musculus OX=10090 GN=Ncdn PE=1 SV=1	Ncdn	other membranes;cytosol;other cytoplasmic organelle;other cell component	0	223.045	65	43	148	43
Q91XV3	Brain acid soluble protein 1 OS=Mus musculus OX=10090 GN=Basp1 PE=1 SV=3	Basp1	plasma membrane;other membranes;nucleus;other cell component	0	221.777	95	35	164	35
Q9EPN1	Neurobeachin OS=Mus musculus OX=10090 GN=Nbea PE=1 SV=1	Nbea	plasma membrane;other membranes;cytosol;ER/Golgi;nucleus;other cell component	0	221.233	26	62	127	54
P17710	Hexokinase-1 OS=Mus musculus OX=10090 GN=Hk1 PE=1 SV=3	Hk1	plasma membrane;other membranes;cytosol;cytoskeleton;mitochondrion;other cell component	0	221.186	49	50	166	49
O08553	Dihydropyrimidinase-related protein 2 OS=Mus musculus OX=10090 GN=Dpysl2 PE=1 SV=2	Dpysl2	plasma membrane;other membranes;cytosol;cytoskeleton;other cell component	0	220.962	76	35	223	30
Q8R081	Heterogeneous nuclear ribonucleoprotein L OS=Mus musculus OX=10090 GN=Hnrnpl PE=1 SV=2	Hnrnpl	cytosol;nucleus;other cell component	0	219.371	55	27	195	27
Q8CA95	cAMP and cAMP-inhibited cGMP 3',5'-cyclic phosphodiesterase 10A OS=Mus musculus OX=10090 GN=Pde10a PE=1 SV=2	Pde10a	other membranes;other cell component	0	218.826	57	43	184	43
Q8CHC4	Synaptojanin-1 OS=Mus musculus OX=10090 GN=Synj1 PE=1 SV=3	Synj1	plasma membrane;other membranes;other cell component	0	216.698	37	52	131	52
Q9ERD7	Tubulin beta-3 chain OS=Mus musculus OX=10090 GN=Tubb3 PE=1 SV=1	Tubb3	cytoskeleton;other cell component	0	214.992	68	28	412	8
O08599	Syntaxin-binding protein 1 OS=Mus musculus OX=10090 GN=Stxbp1 PE=1 SV=2	Stxbp1	plasma membrane;other membranes;cytosol;cytoskeleton;nucleus;other cell component	0	214.93	67	45	227	41
P56480	ATP synthase subunit beta, mitochondrial OS=Mus musculus OX=10090 GN=Atp5f1b PE=1 SV=2	Atp5f1b	plasma membrane;other membranes;mitochondrion;ER/Golgi;other cell component	0	214.914	75	27	215	27
Q7TMY8	E3 ubiquitin-protein ligase HUWE1 OS=Mus musculus OX=10090 GN=Huwe1 PE=1 SV=5	Huwe1	other membranes;cytosol;ER/Golgi;nucleus;other cell component	0	212.789	16	61	110	61
P02468	Laminin subunit gamma-1 OS=Mus musculus OX=10090 GN=Lamc1 PE=1 SV=2	Lamc1	non-structural extracellular;extracellular matrix;other cell component	0	212.789	36	53	121	53
O88532	Zinc finger RNA-binding protein OS=Mus musculus OX=10090 GN=Zfr PE=1 SV=2	Zfr	nucleus;other cell component	0	212.404	49	46	115	46
Q6PDQ2	Chromodomain-helicase-DNA-binding protein 4 OS=Mus musculus OX=10090 GN=Chd4 PE=1 SV=1	Chd4	cytoskeleton;nucleus;other cell component	0	211.578	33	61	124	41
P70398	Probable ubiquitin carboxyl-terminal hydrolase FAF-X OS=Mus musculus OX=10090 GN=Usp9x PE=1 SV=2	Usp9x	cytosol;nucleus;other cell component	0	210.1	24	58	114	57
Q61656	Probable ATP-dependent RNA helicase DDX5 OS=Mus musculus OX=10090 GN=Ddx5 PE=1 SV=2	Ddx5	nucleus;other cell component	0	210.022	65	48	179	38
P60710	Actin, cytoplasmic 1 OS=Mus musculus OX=10090 GN=Actb PE=1 SV=1	Actb	plasma membrane;other membranes;cytosol;cytoskeleton;nucleus;other cell component	0	207.881	70	25	306	9
F6SEU4	Ras/Rap GTPase-activating protein SynGAP OS=Mus musculus OX=10090 GN=Syngap1 PE=1 SV=2	Syngap1	plasma membrane;other membranes;other cell component	0	207.621	41	52	158	46
P28652	Calcium/calmodulin-dependent protein kinase type II subunit beta OS=Mus musculus OX=10090 GN=Camk2b PE=1 SV=2	Camk2b	other membranes;cytosol;cytoskeleton;ER/Golgi;other cell component	0	207.564	60	31	219	17
Q9WV92	Band 4.1-like protein 3 OS=Mus musculus OX=10090 GN=Epb41l3 PE=1 SV=1	Epb41l3	plasma membrane;other membranes;cytoskeleton;other cell component	0	206.014	51	49	142	43
P17182	Alpha-enolase OS=Mus musculus OX=10090 GN=Eno1 PE=1 SV=3	Eno1	plasma membrane;other membranes;cytosol;other cell component	0	204.765	83	37	187	32
P50516	V-type proton ATPase catalytic subunit A OS=Mus musculus OX=10090 GN=Atp6v1a PE=1 SV=2	Atp6v1a	plasma membrane;other membranes;cytosol;other cytoplasmic organelle;other cell component	0	204.124	63	40	152	40
P10493	Nidogen-1 OS=Mus musculus OX=10090 GN=Nid1 PE=1 SV=2	Nid1	non-structural extracellular;extracellular matrix;plasma membrane;other membranes;other cell component	0	203.94	43	42	143	41
P68404	Protein kinase C beta type OS=Mus musculus OX=10090 GN=Prkcb PE=1 SV=4	Prkcb	plasma membrane;other membranes;cytosol;cytoskeleton;nucleus;other cell component	0	203.785	57	38	162	26
Q8BH59	Calcium-binding mitochondrial carrier protein Aralar1 OS=Mus musculus OX=10090 GN=Slc25a12 PE=1 SV=1	Slc25a12	other membranes;mitochondrion	0	203.185	67	39	101	34
Q8K1M6	Dynamin-1-like protein OS=Mus musculus OX=10090 GN=Dnm1l PE=1 SV=2	Dnm1l	plasma membrane;other membranes;cytosol;cytoskeleton;mitochondrion;ER/Golgi;other cytoplasmic organelle;other cell component	0	200.7	70	45	132	45
Q3U0V1	Far upstream element-binding protein 2 OS=Mus musculus OX=10090 GN=Khsrp PE=1 SV=2	Khsrp	cytosol;nucleus;other cell component	0	200.477	51	43	165	37
P14733	Lamin-B1 OS=Mus musculus OX=10090 GN=Lmnb1 PE=1 SV=3	Lmnb1	other membranes;cytoskeleton;nucleus;other cell component	0	200.005	68	46	145	38
Q61316	Heat shock 70 kDa protein 4 OS=Mus musculus OX=10090 GN=Hspa4 PE=1 SV=1	Hspa4	non-structural extracellular;cytosol;mitochondrion;nucleus;other cell component	0	199.519	68	49	139	46
Q9WUA3	ATP-dependent 6-phosphofructokinase, platelet type OS=Mus musculus OX=10090 GN=Pfkp PE=1 SV=1	Pfkp	other membranes;cytosol;other cell component	0	199.456	56	40	138	35
Q61292	Laminin subunit beta-2 OS=Mus musculus OX=10090 GN=Lamb2 PE=1 SV=2	Lamb2	non-structural extracellular;extracellular matrix;other cell component	0	198.598	31	48	110	47
P05064	Fructose-bisphosphate aldolase A OS=Mus musculus OX=10090 GN=Aldoa PE=1 SV=2	Aldoa	non-structural extracellular;plasma membrane;other membranes;cytosol;cytoskeleton;mitochondrion;other cell component	0	197.909	85	34	176	27
Q8CAQ8	MICOS complex subunit Mic60 OS=Mus musculus OX=10090 GN=Immt PE=1 SV=1	Immt	other membranes;mitochondrion	0	197.252	64	48	135	47
O88569	Heterogeneous nuclear ribonucleoproteins A2/B1 OS=Mus musculus OX=10090 GN=Hnrnpa2b1 PE=1 SV=2	Hnrnpa2b1	non-structural extracellular;nucleus;other cell component	0	197.175	76	31	310	26
P63318	Protein kinase C gamma type OS=Mus musculus OX=10090 GN=Prkcg PE=1 SV=1	Prkcg	plasma membrane;other membranes;cytosol;nucleus;other cell component	0	197.162	57	37	122	34
Q70FJ1	A-kinase anchor protein 9 OS=Mus musculus OX=10090 GN=Akap9 PE=1 SV=2	Akap9	plasma membrane;other membranes;cytoskeleton;ER/Golgi;other cell component	0	194.182	18	67	111	65
Q6P5D8	Structural maintenance of chromosomes flexible hinge domain-containing protein 1 OS=Mus musculus OX=10090 GN=Smchd1 PE=1 SV=2	Smchd1	nucleus;other cell component	0	194.065	33	58	102	57
P63038	60 kDa heat shock protein, mitochondrial OS=Mus musculus OX=10090 GN=Hspd1 PE=1 SV=1	Hspd1	non-structural extracellular;plasma membrane;other membranes;cytosol;mitochondrion;ER/Golgi;other cytoplasmic organelle;other cell component	0	191.778	69	37	103	37
P70336	Rho-associated protein kinase 2 OS=Mus musculus OX=10090 GN=Rock2 PE=1 SV=1	Rock2	plasma membrane;other membranes;cytosol;cytoskeleton;nucleus;other cell component	0	191.298	42	64	124	56
P68369	Tubulin alpha-1A chain OS=Mus musculus OX=10090 GN=Tuba1a PE=1 SV=1	Tuba1a	other membranes;cytoskeleton;other cytoplasmic organelle;other cell component	0	190.82	67	27	343	8
P17427	AP-2 complex subunit alpha-2 OS=Mus musculus OX=10090 GN=Ap2a2 PE=1 SV=2	Ap2a2	plasma membrane;other membranes;ER/Golgi;other cell component	0	190.594	49	46	133	28
P16858	Glyceraldehyde-3-phosphate dehydrogenase OS=Mus musculus OX=10090 GN=Gapdh PE=1 SV=2	Gapdh	plasma membrane;other membranes;cytosol;cytoskeleton;nucleus;other cell component	0	190.537	71	27	427	27
P46660	Alpha-internexin OS=Mus musculus OX=10090 GN=Ina PE=1 SV=3	Ina	cytoskeleton;other cell component	0	188.734	68	40	147	35
Q99P72	Reticulon-4 OS=Mus musculus OX=10090 GN=Rtn4 PE=1 SV=2	Rtn4	plasma membrane;other membranes;ER/Golgi;nucleus;other cell component	0	188.153	48	36	102	36
Q9DBG3	AP-2 complex subunit beta OS=Mus musculus OX=10090 GN=Ap2b1 PE=1 SV=1	Ap2b1	plasma membrane;other membranes;other cell component	0	187.575	47	45	123	25
Q61644	Protein kinase C and casein kinase substrate in neurons protein 1 OS=Mus musculus OX=10090 GN=Pacsin1 PE=1 SV=1	Pacsin1	plasma membrane;other membranes;cytosol;cytoskeleton;ER/Golgi;other cytoplasmic organelle;other cell component	0	186.892	64	36	122	32
P60879	Synaptosomal-associated protein 25 OS=Mus musculus OX=10090 GN=Snap25 PE=1 SV=1	Snap25	plasma membrane;other membranes;cytosol;cytoskeleton;ER/Golgi;other cytoplasmic organelle;other cell component	0	186.664	82	23	123	23
D3YXK2	Scaffold attachment factor B1 OS=Mus musculus OX=10090 GN=Safb PE=1 SV=2	Safb	nucleus	0	186.466	35	38	108	26
P08553	Neurofilament medium polypeptide OS=Mus musculus OX=10090 GN=Nefm PE=1 SV=4	Nefm	cytoskeleton;other cell component	0	186.414	46	47	139	42
P61979	Heterogeneous nuclear ribonucleoprotein K OS=Mus musculus OX=10090 GN=Hnrnpk PE=1 SV=1	Hnrnpk	cytosol;cytoskeleton;mitochondrion;nucleus;other cell component	0	185.958	68	34	178	34
Q8VIJ6	Splicing factor, proline- and glutamine-rich OS=Mus musculus OX=10090 GN=Sfpq PE=1 SV=1	Sfpq	nucleus;other cell component	0	185.489	48	36	162	34
O88935	Synapsin-1 OS=Mus musculus OX=10090 GN=Syn1 PE=1 SV=2	Syn1	other membranes;cytosol;cytoskeleton;ER/Golgi;nucleus;other cell component	0	185.343	62	31	170	28
P68368	Tubulin alpha-4A chain OS=Mus musculus OX=10090 GN=Tuba4a PE=1 SV=1	Tuba4a	cytoskeleton;other cell component	0	184.816	64	27	304	8
P09405	Nucleolin OS=Mus musculus OX=10090 GN=Ncl PE=1 SV=2	Ncl	nucleus;other cell component	0	184.108	49	48	125	48
Q62318	Transcription intermediary factor 1-beta OS=Mus musculus OX=10090 GN=Trim28 PE=1 SV=3	Trim28	nucleus;other cell component	0	182.511	59	41	134	41
Q3UPL0	Protein transport protein Sec31A OS=Mus musculus OX=10090 GN=Sec31a PE=1 SV=2	Sec31a	other membranes;cytosol;ER/Golgi;other cytoplasmic organelle;other cell component	0	181.325	35	39	91	39
P46096	Synaptotagmin-1 OS=Mus musculus OX=10090 GN=Syt1 PE=1 SV=1	Syt1	plasma membrane;other membranes;ER/Golgi;other cell component	0	181.103	62	38	135	27
Q8CGC7	Bifunctional glutamate/proline--tRNA ligase OS=Mus musculus OX=10090 GN=Eprs PE=1 SV=4	Eprs1	plasma membrane;other membranes;cytosol;other cell component	0	180.659	39	56	122	55
Q99NB9	Splicing factor 3B subunit 1 OS=Mus musculus OX=10090 GN=Sf3b1 PE=1 SV=1	Sf3b1	nucleus;other cell component	0	180.571	40	43	97	43
Q64511	DNA topoisomerase 2-beta OS=Mus musculus OX=10090 GN=Top2b PE=1 SV=2	Top2b	cytosol;nucleus;other cell component	0	180.163	38	54	116	44
Q8BZ98	Dynamin-3 OS=Mus musculus OX=10090 GN=Dnm3 PE=1 SV=1	Dnm3	non-structural extracellular;plasma membrane;other membranes;cytoskeleton;mitochondrion;ER/Golgi;other cell component	0	179.555	43	37	121	19
P11798	Calcium/calmodulin-dependent protein kinase type II subunit alpha OS=Mus musculus OX=10090 GN=Camk2a PE=1 SV=2	Camk2a	plasma membrane;other membranes;cytosol;mitochondrion;nucleus;other cell component	0	178.036	55	34	191	24
Q62383	Transcription elongation factor SPT6 OS=Mus musculus OX=10090 GN=Supt6h PE=1 SV=2	Supt6h	nucleus;other cell component	0	177.596	32	45	90	45
Q9Z1G4	V-type proton ATPase 116 kDa subunit a isoform 1 OS=Mus musculus OX=10090 GN=Atp6v0a1 PE=1 SV=3	Atp6v0a1	plasma membrane;other membranes;cytosol;ER/Golgi;nucleus;other cytoplasmic organelle;other cell component	0	176.976	37	32	120	30
O54774	AP-3 complex subunit delta-1 OS=Mus musculus OX=10090 GN=Ap3d1 PE=1 SV=1	Ap3d1	other membranes;ER/Golgi;other cytoplasmic organelle;other cell component	0	176.581	40	42	113	42
Q91V92	ATP-citrate synthase OS=Mus musculus OX=10090 GN=Acly PE=1 SV=1	Acly	plasma membrane;other membranes;cytosol;nucleus	0	175.787	43	44	117	44
Q9QWI6	SRC kinase signaling inhibitor 1 OS=Mus musculus OX=10090 GN=Srcin1 PE=1 SV=2	Srcin1	cytoskeleton;other cell component	0	175.77	38	46	109	46
Q8K0U4	Heat shock 70 kDa protein 12A OS=Mus musculus OX=10090 GN=Hspa12a PE=1 SV=1	Hspa12a	nucleus;other cell component	0	174.406	50	34	102	31
O08788	Dynactin subunit 1 OS=Mus musculus OX=10090 GN=Dctn1 PE=1 SV=3	Dctn1	non-structural extracellular;cytosol;cytoskeleton;nucleus;other cell component	0	174.232	38	45	98	43
Q91XM9	Disks large homolog 2 OS=Mus musculus OX=10090 GN=Dlg2 PE=1 SV=2	Dlg2	plasma membrane;other membranes;ER/Golgi;nucleus;other cell component	0	174.195	45	36	103	29
P58252	Elongation factor 2 OS=Mus musculus OX=10090 GN=Eef2 PE=1 SV=2	Eef2	plasma membrane;other membranes;cytosol;translational apparatus;other cell component	0	173.428	55	43	107	42
P70399	TP53-binding protein 1 OS=Mus musculus OX=10090 GN=Tp53bp1 PE=1 SV=3	Tp53bp1	nucleus;other cell component	0	173.248	30	37	81	37
Q8BKX1	Brain-specific angiogenesis inhibitor 1-associated protein 2 OS=Mus musculus OX=10090 GN=Baiap2 PE=1 SV=2	Baiap2	plasma membrane;other membranes;cytosol;cytoskeleton;ER/Golgi;nucleus;other cell component	0	173.05	81	42	130	42
Q7TMK9	Heterogeneous nuclear ribonucleoprotein Q OS=Mus musculus OX=10090 GN=Syncrip PE=1 SV=2	Syncrip	ER/Golgi;nucleus;other cell component	0	171.197	54	35	109	35
Q91ZU6	Dystonin OS=Mus musculus OX=10090 GN=Dst PE=1 SV=2	Dst	plasma membrane;other membranes;cytoskeleton;ER/Golgi;nucleus;other cell component	0	171.102	9	56	99	50
Q61699	Heat shock protein 105 kDa OS=Mus musculus OX=10090 GN=Hsph1 PE=1 SV=2	Hsph1	non-structural extracellular;cytosol;nucleus;other cell component	0	170.627	45	37	85	36
Q8BRT1	CLIP-associating protein 2 OS=Mus musculus OX=10090 GN=Clasp2 PE=1 SV=1	Clasp2	plasma membrane;other membranes;cytosol;cytoskeleton;ER/Golgi;other cell component	0	170.165	35	39	86	34
Q501J6	Probable ATP-dependent RNA helicase DDX17 OS=Mus musculus OX=10090 GN=Ddx17 PE=1 SV=1	Ddx17	cytosol;nucleus;other cell component	0	170.079	50	35	123	25
P21619	Lamin-B2 OS=Mus musculus OX=10090 GN=Lmnb2 PE=1 SV=2	Lmnb2	other membranes;cytoskeleton;nucleus	0	168.675	65	42	113	34
P63101	14-3-3 protein zeta/delta OS=Mus musculus OX=10090 GN=Ywhaz PE=1 SV=1	Ywhaz	cytosol;nucleus;other cell component	0	168.164	82	29	182	20
O54828	Regulator of G-protein signaling 9 OS=Mus musculus OX=10090 GN=Rgs9 PE=1 SV=3	Rgs9	plasma membrane;other membranes;nucleus;other cell component	0	167.083	55	42	112	40
Q3TKT4	Transcription activator BRG1 OS=Mus musculus OX=10090 GN=Smarca4 PE=1 SV=1	Smarca4	nucleus;other cell component	0	166.849	23	39	85	21
Q9Z1X4	Interleukin enhancer-binding factor 3 OS=Mus musculus OX=10090 GN=Ilf3 PE=1 SV=2	Ilf3	mitochondrion;nucleus;other cell component	0	166.691	35	32	111	27
Q922S4	cGMP-dependent 3',5'-cyclic phosphodiesterase OS=Mus musculus OX=10090 GN=Pde2a PE=1 SV=4	Pde2a	plasma membrane;other membranes;cytosol;mitochondrion;ER/Golgi;nucleus;other cell component	0	166.663	49	38	117	38
Q8BTI8	Serine/arginine repetitive matrix protein 2 OS=Mus musculus OX=10090 GN=Srrm2 PE=1 SV=3	Srrm2	nucleus	0	165.969	21	47	107	46
O35286	Pre-mRNA-splicing factor ATP-dependent RNA helicase DHX15 OS=Mus musculus OX=10090 GN=Dhx15 PE=1 SV=2	Dhx15	nucleus	0	164.694	47	40	126	40
Q6ZQ38	Cullin-associated NEDD8-dissociated protein 1 OS=Mus musculus OX=10090 GN=Cand1 PE=1 SV=2	Cand1	cytosol;ER/Golgi;nucleus;other cell component	0	163.507	37	41	100	40
Q9D0E1	Heterogeneous nuclear ribonucleoprotein M OS=Mus musculus OX=10090 GN=Hnrnpm PE=1 SV=3	Hnrnpm	nucleus;other cell component	0	162.134	52	39	117	39
Q60932	Voltage-dependent anion-selective channel protein 1 OS=Mus musculus OX=10090 GN=Vdac1 PE=1 SV=3	Vdac1	plasma membrane;other membranes;mitochondrion;ER/Golgi;other cell component	0	161.925	84	23	135	21
P63328	Serine/threonine-protein phosphatase 2B catalytic subunit alpha isoform OS=Mus musculus OX=10090 GN=Ppp3ca PE=1 SV=1	Ppp3ca	plasma membrane;other membranes;cytosol;cytoskeleton;mitochondrion;nucleus;other cell component	0	161.753	56	27	164	17
Q3UHJ0	AP2-associated protein kinase 1 OS=Mus musculus OX=10090 GN=Aak1 PE=1 SV=2	Aak1	plasma membrane;other membranes;other cell component	0	159.941	47	32	77	32
Q61464	Zinc finger protein 638 OS=Mus musculus OX=10090 GN=Znf638 PE=1 SV=2	Znf638	nucleus;other cell component	0	158.25	26	46	87	46
Q61687	Transcriptional regulator ATRX OS=Mus musculus OX=10090 GN=Atrx PE=1 SV=3	Atrx	nucleus;other cell component	0	157.841	19	43	76	43
P84309	Adenylate cyclase type 5 OS=Mus musculus OX=10090 GN=Adcy5 PE=1 SV=2	Adcy5	plasma membrane;other membranes;cytoskeleton;other cytoplasmic organelle;other cell component	0	156.425	36	40	112	31
Q9ES97	Reticulon-3 OS=Mus musculus OX=10090 GN=Rtn3 PE=1 SV=2	Rtn3	other membranes;ER/Golgi;other cell component	0	155.985	42	33	106	32
P16054	Protein kinase C epsilon type OS=Mus musculus OX=10090 GN=Prkce PE=1 SV=1	Prkce	plasma membrane;other membranes;cytosol;cytoskeleton;mitochondrion;ER/Golgi;nucleus;other cell component	0	155.176	48	36	92	31
Q60668	Heterogeneous nuclear ribonucleoprotein D0 OS=Mus musculus OX=10090 GN=Hnrnpd PE=1 SV=2	Hnrnpd	cytosol;nucleus;other cell component	0	155.13	43	27	135	25
P08551	Neurofilament light polypeptide OS=Mus musculus OX=10090 GN=Nefl PE=1 SV=5	Nefl	cytoskeleton;other cell component	0	154.485	64	41	146	37
P48722	Heat shock 70 kDa protein 4L OS=Mus musculus OX=10090 GN=Hspa4l PE=1 SV=2	Hspa4l	cytosol;nucleus;other cell component	0	154.023	53	37	88	35
Q6PAJ1	Breakpoint cluster region protein OS=Mus musculus OX=10090 GN=Bcr PE=1 SV=3	Bcr	plasma membrane;other membranes;cytosol;other cell component	0	153.962	38	43	85	39
Q64332	Synapsin-2 OS=Mus musculus OX=10090 GN=Syn2 PE=1 SV=2	Syn2	plasma membrane;other membranes;ER/Golgi;other cell component	0	153.435	56	26	104	22
A2BH40	AT-rich interactive domain-containing protein 1A OS=Mus musculus OX=10090 GN=Arid1a PE=1 SV=1	Arid1a	nucleus;other cell component	0	151.773	21	39	89	34
Q11011	Puromycin-sensitive aminopeptidase OS=Mus musculus OX=10090 GN=Npepps PE=1 SV=2	Npepps	cytosol;nucleus;other cell component	0	151.037	43	34	92	34
P14094	Sodium/potassium-transporting ATPase subunit beta-1 OS=Mus musculus OX=10090 GN=Atp1b1 PE=1 SV=1	Atp1b1	plasma membrane;other membranes;cytoskeleton;other cell component	0	150.496	59	29	125	29
Q8C2Q3	RNA-binding protein 14 OS=Mus musculus OX=10090 GN=Rbm14 PE=1 SV=1	Rbm14	nucleus;other cell component	0	149.993	51	31	99	31
P58281	Dynamin-like 120 kDa protein, mitochondrial OS=Mus musculus OX=10090 GN=Opa1 PE=1 SV=1	Opa1	other membranes;cytosol;mitochondrion;nucleus;other cell component	0	149.977	44	41	96	41
P43277	Histone H1.3 OS=Mus musculus OX=10090 GN=H1-3 PE=1 SV=2	H1-3	nucleus;other cell component	0	149.485	62	27	200	4
P62259	14-3-3 protein epsilon OS=Mus musculus OX=10090 GN=Ywhae PE=1 SV=1	Ywhae	plasma membrane;other membranes;cytosol;cytoskeleton;nucleus;other cell component	0	149.471	77	26	89	23
Q8C0T5	Signal-induced proliferation-associated 1-like protein 1 OS=Mus musculus OX=10090 GN=Sipa1l1 PE=1 SV=2	Sipa1l1	cytoskeleton;other cell component	0	149.222	33	47	84	42
Q8BG05	Heterogeneous nuclear ribonucleoprotein A3 OS=Mus musculus OX=10090 GN=Hnrnpa3 PE=1 SV=1	Hnrnpa3	nucleus;other cell component	0	147.03	45	26	192	23
P43274	Histone H1.4 OS=Mus musculus OX=10090 GN=H1-4 PE=1 SV=2	H1-4	nucleus;other cell component	0	146.363	60	26	194	8
Q9CZW5	Mitochondrial import receptor subunit TOM70 OS=Mus musculus OX=10090 GN=Tomm70 PE=1 SV=2	Tomm70	other membranes;mitochondrion	0	146.356	56	37	88	37
O88322	Nidogen-2 OS=Mus musculus OX=10090 GN=Nid2 PE=1 SV=2	Nid2	non-structural extracellular;extracellular matrix;plasma membrane;other membranes;other cell component	0	145.857	32	33	86	32
Q8CH09	SURP and G-patch domain-containing protein 2 OS=Mus musculus OX=10090 GN=Sugp2 PE=1 SV=2	Sugp2	nucleus	0	145.807	40	36	75	36
Q8R0S2	IQ motif and SEC7 domain-containing protein 1 OS=Mus musculus OX=10090 GN=Iqsec1 PE=1 SV=2	Iqsec1	ER/Golgi;nucleus;other cell component	0	145.767	40	41	93	33
Q04447	Creatine kinase B-type OS=Mus musculus OX=10090 GN=Ckb PE=1 SV=1	Ckb	non-structural extracellular;cytosol;nucleus;other cell component	0	144.963	75	23	226	23
P84091	AP-2 complex subunit mu OS=Mus musculus OX=10090 GN=Ap2m1 PE=1 SV=1	Ap2m1	plasma membrane;other membranes;other cell component	0	144.925	60	28	134	28
Q3UHL1	CaM kinase-like vesicle-associated protein OS=Mus musculus OX=10090 GN=Camkv PE=1 SV=2	Camkv	plasma membrane;other membranes;other cell component	0	144.829	64	30	135	30
Q8CI94	Glycogen phosphorylase, brain form OS=Mus musculus OX=10090 GN=Pygb PE=1 SV=3	Pygb	other cell component	0	144.545	52	43	96	33
Q91VD9	NADH-ubiquinone oxidoreductase 75 kDa subunit, mitochondrial OS=Mus musculus OX=10090 GN=Ndufs1 PE=1 SV=2	Ndufs1	other membranes;mitochondrion	0	143.94	53	30	88	30
P62814	V-type proton ATPase subunit B, brain isoform OS=Mus musculus OX=10090 GN=Atp6v1b2 PE=1 SV=1	Atp6v1b2	plasma membrane;other membranes;cytosol;other cell component	0	142.722	58	26	104	25
P23819	Glutamate receptor 2 OS=Mus musculus OX=10090 GN=Gria2 PE=1 SV=3	Gria2	non-structural extracellular;plasma membrane;other membranes;ER/Golgi;other cell component	0	142.458	43	38	82	32
Q569Z6	Thyroid hormone receptor-associated protein 3 OS=Mus musculus OX=10090 GN=Thrap3 PE=1 SV=1	Thrap3	nucleus	0	141.81	36	38	112	37
E9Q3L2	Phosphatidylinositol 4-kinase alpha OS=Mus musculus OX=10090 GN=Pi4ka PE=1 SV=2	Pi4ka	plasma membrane;other membranes;ER/Golgi;other cell component	0	141.569	24	41	67	41
Q76MZ3	Serine/threonine-protein phosphatase 2A 65 kDa regulatory subunit A alpha isoform OS=Mus musculus OX=10090 GN=Ppp2r1a PE=1 SV=3	Ppp2r1a	plasma membrane;other membranes;cytosol;nucleus;other cell component	0	141.532	56	31	109	30
Q8VDP4	Cell cycle and apoptosis regulator protein 2 OS=Mus musculus OX=10090 GN=Ccar2 PE=1 SV=2	Ccar2	cytoskeleton;mitochondrion;nucleus;other cell component	0	141.371	47	32	82	32
P18872	Guanine nucleotide-binding protein G(o) subunit alpha OS=Mus musculus OX=10090 GN=Gnao1 PE=1 SV=3	Gnao1	plasma membrane;other membranes;other cell component	0	140.995	60	22	125	20
P08249	Malate dehydrogenase, mitochondrial OS=Mus musculus OX=10090 GN=Mdh2 PE=1 SV=3	Mdh2	other membranes;mitochondrion;other cell component	0	140.846	74	24	107	24
Q9JMH9	Unconventional myosin-XVIIIa OS=Mus musculus OX=10090 GN=Myo18a PE=1 SV=2	Myo18a	other membranes;cytoskeleton;ER/Golgi;other cell component	0	140.618	22	42	76	42
E9Q4Z2	Acetyl-CoA carboxylase 2 OS=Mus musculus OX=10090 GN=Acacb PE=1 SV=1	Acacb	mitochondrion;nucleus	0	140.447	15	31	125	13
Q810U3	Neurofascin OS=Mus musculus OX=10090 GN=Nfasc PE=1 SV=1	Nfasc	plasma membrane;other membranes;other cell component	0	139.691	29	33	74	33
P49312	Heterogeneous nuclear ribonucleoprotein A1 OS=Mus musculus OX=10090 GN=Hnrnpa1 PE=1 SV=2	Hnrnpa1	nucleus;other cell component	0	139.681	61	23	135	17
Q5DU25	IQ motif and SEC7 domain-containing protein 2 OS=Mus musculus OX=10090 GN=Iqsec2 PE=1 SV=3	Iqsec2	plasma membrane;other membranes;other cell component	0	139.123	28	37	74	29
Q8CC35	Synaptopodin OS=Mus musculus OX=10090 GN=Synpo PE=1 SV=2	Synpo	cytosol;cytoskeleton;nucleus;other cell component	0	139.101	40	27	90	27
P61264	Syntaxin-1B OS=Mus musculus OX=10090 GN=Stx1b PE=1 SV=1	Stx1b	plasma membrane;other membranes;cytoskeleton;ER/Golgi;nucleus;other cell component	0	138.656	52	21	143	18
O70318	Band 4.1-like protein 2 OS=Mus musculus OX=10090 GN=Epb41l2 PE=1 SV=2	Epb41l2	plasma membrane;other membranes;cytoskeleton;nucleus;other cell component	0	138.65	38	35	85	31
Q9JM52	Misshapen-like kinase 1 OS=Mus musculus OX=10090 GN=Mink1 PE=1 SV=3	Mink1	ER/Golgi;other cell component	0	138.354	28	38	83	25
Q01065	Calcium/calmodulin-dependent 3',5'-cyclic nucleotide phosphodiesterase 1B OS=Mus musculus OX=10090 GN=Pde1b PE=1 SV=2	Pde1b	other cell component	0	138.313	63	30	103	28
Q5SQX6	Cytoplasmic FMR1-interacting protein 2 OS=Mus musculus OX=10090 GN=Cyfip2 PE=1 SV=2	Cyfip2	nucleus;other cell component	0	138.275	39	45	107	23
Q9QYB8	Beta-adducin OS=Mus musculus OX=10090 GN=Add2 PE=1 SV=4	Add2	plasma membrane;other membranes;cytoskeleton;other cell component	0	138.147	43	29	99	28
P12960	Contactin-1 OS=Mus musculus OX=10090 GN=Cntn1 PE=1 SV=1	Cntn1	plasma membrane;other membranes	0	137.898	42	35	80	35
Q62167	ATP-dependent RNA helicase DDX3X OS=Mus musculus OX=10090 GN=Ddx3x PE=1 SV=3	Ddx3x	plasma membrane;other membranes;cytosol;cytoskeleton;nucleus;other cell component	0	137.79	53	32	82	8
P50396	Rab GDP dissociation inhibitor alpha OS=Mus musculus OX=10090 GN=Gdi1 PE=1 SV=3	Gdi1	ER/Golgi;other cell component	0	137.599	63	27	86	21
P61922	4-aminobutyrate aminotransferase, mitochondrial OS=Mus musculus OX=10090 GN=Abat PE=1 SV=1	Abat	mitochondrion;other cell component	0	136.894	64	26	70	26
Q8C419	Probable G-protein coupled receptor 158 OS=Mus musculus OX=10090 GN=Gpr158 PE=1 SV=2	Gpr158	plasma membrane;other membranes	0	136.736	33	32	76	32
O35643	AP-1 complex subunit beta-1 OS=Mus musculus OX=10090 GN=Ap1b1 PE=1 SV=2	Ap1b1	other membranes;cytosol;ER/Golgi;other cell component	0	136.555	40	36	89	16
P49025	Citron Rho-interacting kinase OS=Mus musculus OX=10090 GN=Cit PE=1 SV=3	Cit	plasma membrane;other membranes;cytosol;cytoskeleton;ER/Golgi;nucleus;other cytoplasmic organelle;other cell component	0	136.411	21	46	72	46
P26443	Glutamate dehydrogenase 1, mitochondrial OS=Mus musculus OX=10090 GN=Glud1 PE=1 SV=1	Glud1	mitochondrion;ER/Golgi;other cell component	0	136.394	50	30	98	30
Q80TJ1	Calcium-dependent secretion activator 1 OS=Mus musculus OX=10090 GN=Cadps PE=1 SV=3	Cadps	other membranes;other cell component	0	136.234	32	37	76	30
Q8CJ40	Rootletin OS=Mus musculus OX=10090 GN=Crocc PE=1 SV=2	Crocc	plasma membrane;other membranes;cytosol;cytoskeleton;other cell component	0	135.344	27	51	80	49
Q9QXL2	Kinesin-like protein KIF21A OS=Mus musculus OX=10090 GN=Kif21a PE=1 SV=2	Kif21a	plasma membrane;other membranes;cytosol;cytoskeleton;other cell component	0	135.329	26	33	60	30
P09411	Phosphoglycerate kinase 1 OS=Mus musculus OX=10090 GN=Pgk1 PE=1 SV=4	Pgk1	non-structural extracellular;other membranes;cytosol;other cell component	0	135.312	72	28	110	20
Q61301	Catenin alpha-2 OS=Mus musculus OX=10090 GN=Ctnna2 PE=1 SV=3	Ctnna2	plasma membrane;other membranes;cytoskeleton;nucleus;other cell component	0	135.001	44	34	69	23
Q60597	2-oxoglutarate dehydrogenase, mitochondrial OS=Mus musculus OX=10090 GN=Ogdh PE=1 SV=3	Ogdh	other membranes;mitochondrion;nucleus;other cell component	0	134.952	33	32	76	32
Q62108	Disks large homolog 4 OS=Mus musculus OX=10090 GN=Dlg4 PE=1 SV=1	Dlg4	plasma membrane;other membranes;cytoskeleton;ER/Golgi;other cell component	0	134.906	48	31	86	26
P05063	Fructose-bisphosphate aldolase C OS=Mus musculus OX=10090 GN=Aldoc PE=1 SV=4	Aldoc	cytosol;other cell component	0	134.795	63	26	89	19
O55106	Striatin OS=Mus musculus OX=10090 GN=Strn PE=1 SV=2	Strn	plasma membrane;other membranes;other cell component	0	134.725	47	27	79	26
P26039	Talin-1 OS=Mus musculus OX=10090 GN=Tln1 PE=1 SV=2	Tln1	plasma membrane;other membranes;cytoskeleton;other cell component	0	134.574	19	40	77	25
Q811P8	Rho GTPase-activating protein 32 OS=Mus musculus OX=10090 GN=Arhgap32 PE=1 SV=2	Arhgap32	other membranes;cytoskeleton;ER/Golgi;nucleus;other cytoplasmic organelle;other cell component	0	134.065	21	31	67	29
P11276	Fibronectin OS=Mus musculus OX=10090 GN=Fn1 PE=1 SV=4	Fn1	non-structural extracellular;extracellular matrix;plasma membrane;other membranes;ER/Golgi	0	133.97	23	44	87	44
P13595	Neural cell adhesion molecule 1 OS=Mus musculus OX=10090 GN=Ncam1 PE=1 SV=3	Ncam1	plasma membrane;other membranes;cytosol;other cell component	0	133.683	36	32	87	32
P06151	L-lactate dehydrogenase A chain OS=Mus musculus OX=10090 GN=Ldha PE=1 SV=3	Ldha	cytosol;cytoskeleton	0	133.336	67	24	116	21
Q9Z2H5	Band 4.1-like protein 1 OS=Mus musculus OX=10090 GN=Epb41l1 PE=1 SV=2	Epb41l1	plasma membrane;other membranes;cytoskeleton;other cell component	0	132.582	44	37	94	32
Q569Z5	Probable ATP-dependent RNA helicase DDX46 OS=Mus musculus OX=10090 GN=Ddx46 PE=1 SV=2	Ddx46	other membranes;nucleus	0	132.256	32	36	80	36
Q02248	Catenin beta-1 OS=Mus musculus OX=10090 GN=Ctnnb1 PE=1 SV=1	Ctnnb1	plasma membrane;other membranes;cytosol;cytoskeleton;nucleus;other cell component	0	131.348	42	29	62	24
Q60675	Laminin subunit alpha-2 OS=Mus musculus OX=10090 GN=Lama2 PE=1 SV=2	Lama2	non-structural extracellular;extracellular matrix;plasma membrane;other membranes;other cell component	0	131.249	16	42	70	42
P08414	Calcium/calmodulin-dependent protein kinase type IV OS=Mus musculus OX=10090 GN=Camk4 PE=1 SV=2	Camk4	cytosol;nucleus;other cell component	0	130.797	67	29	99	29
Q9EPU0	Regulator of nonsense transcripts 1 OS=Mus musculus OX=10090 GN=Upf1 PE=1 SV=2	Upf1	cytosol;nucleus;other cell component	0	130.589	32	32	57	32
P48678	Prelamin-A/C OS=Mus musculus OX=10090 GN=Lmna PE=1 SV=2	Lmna	other membranes;cytosol;cytoskeleton;nucleus;other cell component	0	130.231	39	30	83	28
Q9EPQ8	Transcription factor 20 OS=Mus musculus OX=10090 GN=Tcf20 PE=1 SV=3	Tcf20	nucleus	0	129.811	21	38	60	36
Q99K48	Non-POU domain-containing octamer-binding protein OS=Mus musculus OX=10090 GN=Nono PE=1 SV=3	Nono	nucleus	0	129.751	58	28	133	25
Q91VR5	ATP-dependent RNA helicase DDX1 OS=Mus musculus OX=10090 GN=Ddx1 PE=1 SV=1	Ddx1	cytosol;mitochondrion;nucleus;other cell component	0	129.352	49	32	76	32
Q9QVP9	Protein-tyrosine kinase 2-beta OS=Mus musculus OX=10090 GN=Ptk2b PE=1 SV=2	Ptk2b	plasma membrane;other membranes;cytoskeleton;nucleus;other cell component	0	129.255	36	34	71	32
P40124	Adenylyl cyclase-associated protein 1 OS=Mus musculus OX=10090 GN=Cap1 PE=1 SV=4	Cap1	non-structural extracellular;plasma membrane;other membranes;cytosol;cytoskeleton;other cell component	0	128.594	59	28	83	27
P42932	T-complex protein 1 subunit theta OS=Mus musculus OX=10090 GN=Cct8 PE=1 SV=3	Cct8	cytosol;cytoskeleton;nucleus;other cell component	0	128.404	60	31	90	31
Q6Q477	Plasma membrane calcium-transporting ATPase 4 OS=Mus musculus OX=10090 GN=Atp2b4 PE=1 SV=1	Atp2b4	plasma membrane;other membranes;cytoskeleton;other cell component	0	128.324	25	28	114	9
P39447	Tight junction protein ZO-1 OS=Mus musculus OX=10090 GN=Tjp1 PE=1 SV=2	Tjp1	plasma membrane;other membranes;cytosol;cytoskeleton;nucleus;other cell component	0	128.054	23	32	66	32
Q8BWS5	G protein-regulated inducer of neurite outgrowth 3 OS=Mus musculus OX=10090 GN=Gprin3 PE=1 SV=1	Gprin3		0	127.594	52	33	65	32
Q8CGY8	UDP-N-acetylglucosamine--peptide N-acetylglucosaminyltransferase 110 kDa subunit OS=Mus musculus OX=10090 GN=Ogt PE=1 SV=2	Ogt	plasma membrane;other membranes;cytosol;mitochondrion;nucleus;other cell component	0	127.563	33	31	69	31
Q8CIQ7	Dedicator of cytokinesis protein 3 OS=Mus musculus OX=10090 GN=Dock3 PE=1 SV=1	Dock3	cytosol;other cell component	0	127.23	21	34	79	31
Q6DIC0	Probable global transcription activator SNF2L2 OS=Mus musculus OX=10090 GN=Smarca2 PE=1 SV=1	Smarca2	cytoskeleton;nucleus;other cell component	0	127.088	23	38	85	20
Q62417	Sorbin and SH3 domain-containing protein 1 OS=Mus musculus OX=10090 GN=Sorbs1 PE=1 SV=2	Sorbs1	plasma membrane;other membranes;cytosol;cytoskeleton;nucleus;other cell component	0	126.872	28	31	63	31
Q9QXS6	Drebrin OS=Mus musculus OX=10090 GN=Dbn1 PE=1 SV=4	Dbn1	plasma membrane;other membranes;cytosol;cytoskeleton;other cell component	0	126.648	46	25	71	25
Q6A4J8	Ubiquitin carboxyl-terminal hydrolase 7 OS=Mus musculus OX=10090 GN=Usp7 PE=1 SV=1	Usp7	cytosol;nucleus;other cell component	0	126.251	38	37	83	37
P27773	Protein disulfide-isomerase A3 OS=Mus musculus OX=10090 GN=Pdia3 PE=1 SV=2	Pdia3	non-structural extracellular;plasma membrane;other membranes;mitochondrion;ER/Golgi;nucleus;other cell component	0	126.196	50	29	73	29
P24549	Retinal dehydrogenase 1 OS=Mus musculus OX=10090 GN=Aldh1a1 PE=1 SV=5	Aldh1a1	cytosol;nucleus;other cell component	0	125.909	59	30	73	28
P59764	Dedicator of cytokinesis protein 4 OS=Mus musculus OX=10090 GN=Dock4 PE=1 SV=1	Dock4	plasma membrane;other membranes;cytosol;ER/Golgi;nucleus;other cell component	0	124.592	18	35	77	32
Q04750	DNA topoisomerase 1 OS=Mus musculus OX=10090 GN=Top1 PE=1 SV=2	Top1	nucleus;other cell component	0	124.465	44	38	85	38
Q91V14	Solute carrier family 12 member 5 OS=Mus musculus OX=10090 GN=Slc12a5 PE=1 SV=2	Slc12a5	plasma membrane;other membranes;other cell component	0	124.396	28	34	93	30
O35737	Heterogeneous nuclear ribonucleoprotein H OS=Mus musculus OX=10090 GN=Hnrnph1 PE=1 SV=3	Hnrnph1	cytosol;nucleus;other cell component	0	124.103	51	17	157	7
P28663	Beta-soluble NSF attachment protein OS=Mus musculus OX=10090 GN=Napb PE=1 SV=2	Napb	other membranes;other cytoplasmic organelle;other cell component	0	123.496	70	22	76	16
Q99MR6	Serrate RNA effector molecule homolog OS=Mus musculus OX=10090 GN=Srrt PE=1 SV=1	Srrt	nucleus;other cell component	0	123.441	38	38	96	38
Q6ZPE2	Myotubularin-related protein 5 OS=Mus musculus OX=10090 GN=Sbf1 PE=1 SV=2	Sbf1	nucleus;other cell component	0	123.04	27	37	78	36
Q80YA9	Connector enhancer of kinase suppressor of ras 2 OS=Mus musculus OX=10090 GN=Cnksr2 PE=1 SV=1	Cnksr2	plasma membrane;other membranes;other cell component	0	122.341	33	31	58	31
Q62095	ATP-dependent RNA helicase DDX3Y OS=Mus musculus OX=10090 GN=Ddx3y PE=1 SV=2	Ddx3y	cytosol;nucleus;other cell component	0	122.254	50	30	72	6
P28738	Kinesin heavy chain isoform 5C OS=Mus musculus OX=10090 GN=Kif5c PE=1 SV=3	Kif5c	cytoskeleton;other cell component	0	122.057	38	32	68	19
Q64521	Glycerol-3-phosphate dehydrogenase, mitochondrial OS=Mus musculus OX=10090 GN=Gpd2 PE=1 SV=2	Gpd2	other cell component	0	121.614	44	31	65	31
Q8K0T0	Reticulon-1 OS=Mus musculus OX=10090 GN=Rtn1 PE=1 SV=1	Rtn1	other membranes;ER/Golgi	0	121.593	47	25	81	24
P08113	Endoplasmin OS=Mus musculus OX=10090 GN=Hsp90b1 PE=1 SV=2	Hsp90b1	non-structural extracellular;plasma membrane;other membranes;cytosol;ER/Golgi;other cell component	0	121.488	40	33	81	31
P16125	L-lactate dehydrogenase B chain OS=Mus musculus OX=10090 GN=Ldhb PE=1 SV=2	Ldhb	other membranes;cytosol	0	121.354	72	24	109	21
Q91ZW3	SWI/SNF-related matrix-associated actin-dependent regulator of chromatin subfamily A member 5 OS=Mus musculus OX=10090 GN=Smarca5 PE=1 SV=1	Smarca5	nucleus;other cell component	0	120.464	34	39	74	25
Q9WVK8	Cholesterol 24-hydroxylase OS=Mus musculus OX=10090 GN=Cyp46a1 PE=1 SV=1	Cyp46a1	other membranes;ER/Golgi;other cell component	0	120.305	55	26	75	26
Q2PFD7	PH and SEC7 domain-containing protein 3 OS=Mus musculus OX=10090 GN=Psd3 PE=1 SV=2	Psd3	plasma membrane;other membranes;other cell component	0	120.081	23	31	87	31
P48962	ADP/ATP translocase 1 OS=Mus musculus OX=10090 GN=Slc25a4 PE=1 SV=4	Slc25a4	other membranes;mitochondrion	0	119.656	71	26	174	14
Q61598	Rab GDP dissociation inhibitor beta OS=Mus musculus OX=10090 GN=Gdi2 PE=1 SV=1	Gdi2	other membranes;ER/Golgi;other cell component	0	119.082	73	30	81	24
A2ASQ1	Agrin OS=Mus musculus OX=10090 GN=Agrn PE=1 SV=1	Agrn	non-structural extracellular;extracellular matrix;plasma membrane;other membranes;cytosol;ER/Golgi;other cell component	0	119.039	21	28	54	28
P28660	Nck-associated protein 1 OS=Mus musculus OX=10090 GN=Nckap1 PE=1 SV=2	Nckap1	plasma membrane;other membranes;cytoskeleton;other cell component	0	118.915	30	32	87	30
Q8K019	Bcl-2-associated transcription factor 1 OS=Mus musculus OX=10090 GN=Bclaf1 PE=1 SV=2	Bclaf1	nucleus;other cell component	0	118.749	34	34	72	33
P43006	Excitatory amino acid transporter 2 OS=Mus musculus OX=10090 GN=Slc1a2 PE=1 SV=1	Slc1a2	plasma membrane;other membranes;other cell component	0	118.696	33	21	102	21
Q9Z0P4	Paralemmin-1 OS=Mus musculus OX=10090 GN=Palm PE=1 SV=1	Palm	plasma membrane;other membranes;nucleus;other cell component	0	118.634	58	25	55	24
Q6P9K8	Caskin-1 OS=Mus musculus OX=10090 GN=Caskin1 PE=1 SV=2	Caskin1	other membranes;other cell component	0	118.348	28	29	59	29
Q8VDM6	Heterogeneous nuclear ribonucleoprotein U-like protein 1 OS=Mus musculus OX=10090 GN=Hnrnpul1 PE=1 SV=1	Hnrnpul1	nucleus	0	118.267	47	33	77	33
Q8QZT1	Acetyl-CoA acetyltransferase, mitochondrial OS=Mus musculus OX=10090 GN=Acat1 PE=1 SV=1	Acat1	mitochondrion	0	118.065	50	20	70	20
P31324	cAMP-dependent protein kinase type II-beta regulatory subunit OS=Mus musculus OX=10090 GN=Prkar2b PE=1 SV=3	Prkar2b	plasma membrane;other membranes;cytoskeleton;other cell component	0	117.824	71	27	73	22
Q9D8E6	60S ribosomal protein L4 OS=Mus musculus OX=10090 GN=Rpl4 PE=1 SV=3	Rpl4	cytosol;cytoskeleton;ER/Golgi;translational apparatus;nucleus;other cell component	0	117.683	57	28	80	28
P47857	ATP-dependent 6-phosphofructokinase, muscle type OS=Mus musculus OX=10090 GN=Pfkm PE=1 SV=3	Pfkm	plasma membrane;other membranes;cytosol;cytoskeleton;nucleus	0	117.551	41	29	100	25
O08810	116 kDa U5 small nuclear ribonucleoprotein component OS=Mus musculus OX=10090 GN=Eftud2 PE=1 SV=1	Eftud2	cytosol;nucleus;other cell component	0	117.507	40	32	79	31
P20029	Endoplasmic reticulum chaperone BiP OS=Mus musculus OX=10090 GN=Hspa5 PE=1 SV=3	Hspa5	non-structural extracellular;plasma membrane;other membranes;cytosol;mitochondrion;ER/Golgi;nucleus;other cell component	0	117.298	43	28	71	25
Q61290	Voltage-dependent R-type calcium channel subunit alpha-1E OS=Mus musculus OX=10090 GN=Cacna1e PE=1 SV=1	Cacna1e	plasma membrane;other membranes;other cell component	0	117.154	16	28	54	25
Q3UVX5	Metabotropic glutamate receptor 5 OS=Mus musculus OX=10090 GN=Grm5 PE=1 SV=2	Grm5	plasma membrane;other membranes;other cell component	0	117.085	30	29	66	27
P70333	Heterogeneous nuclear ribonucleoprotein H2 OS=Mus musculus OX=10090 GN=Hnrnph2 PE=1 SV=1	Hnrnph2	cytosol;nucleus;other cell component	0	116.968	51	17	143	8
O35526	Syntaxin-1A OS=Mus musculus OX=10090 GN=Stx1a PE=1 SV=3	Stx1a	plasma membrane;other membranes;cytoskeleton;ER/Golgi;nucleus;other cell component	0	116.931	62	18	93	15
Q0KL02	Triple functional domain protein OS=Mus musculus OX=10090 GN=Trio PE=1 SV=3	Trio	other cytoplasmic organelle;other cell component	0	116.648	11	37	70	27
Q3UHD9	Arf-GAP with GTPase, ANK repeat and PH domain-containing protein 2 OS=Mus musculus OX=10090 GN=Agap2 PE=1 SV=1	Agap2	cytosol;nucleus;other cytoplasmic organelle;other cell component	0	116.448	31	31	67	30
P60469	Liprin-alpha-3 OS=Mus musculus OX=10090 GN=Ppfia3 PE=1 SV=2	Ppfia3	non-structural extracellular;other cell component	0	116.37	30	35	63	30
Q6A0A9	Constitutive coactivator of PPAR-gamma-like protein 1 OS=Mus musculus OX=10090 GN=FAM120A PE=1 SV=2	FAM120A	plasma membrane;other membranes;cytosol;nucleus	0	115.719	24	24	54	23
O55201	Transcription elongation factor SPT5 OS=Mus musculus OX=10090 GN=Supt5h PE=1 SV=1	Supt5h	nucleus	0	115.636	29	28	62	28
Q60875	Rho guanine nucleotide exchange factor 2 OS=Mus musculus OX=10090 GN=Arhgef2 PE=1 SV=4	Arhgef2	plasma membrane;other membranes;cytoskeleton;ER/Golgi;other cell component	0	115.589	39	37	74	36
Q920I9	WD repeat-containing protein 7 OS=Mus musculus OX=10090 GN=Wdr7 PE=1 SV=3	Wdr7	ER/Golgi	0	115.489	29	35	70	35
Q8R0Y6	Cytosolic 10-formyltetrahydrofolate dehydrogenase OS=Mus musculus OX=10090 GN=Aldh1l1 PE=1 SV=1	Aldh1l1	cytosol;other cell component	0	115.244	36	27	55	26
Q9R1T4	Septin-6 OS=Mus musculus OX=10090 GN=Septin6 PE=1 SV=4	Septin6	plasma membrane;other membranes;cytoskeleton;ER/Golgi;other cell component	0	114.793	54	22	62	14
Q9JME5	AP-3 complex subunit beta-2 OS=Mus musculus OX=10090 GN=Ap3b2 PE=1 SV=2	Ap3b2	other membranes;ER/Golgi;other cell component	0	114.731	35	35	82	29
Q61553	Fascin OS=Mus musculus OX=10090 GN=Fscn1 PE=1 SV=4	Fscn1	plasma membrane;other membranes;cytosol;cytoskeleton;other cell component	0	114.721	59	27	86	27
P51881	ADP/ATP translocase 2 OS=Mus musculus OX=10090 GN=Slc25a5 PE=1 SV=3	Slc25a5	other membranes;cytoskeleton;mitochondrion	0	113.742	68	25	157	13
Q8VDQ8	NAD-dependent protein deacetylase sirtuin-2 OS=Mus musculus OX=10090 GN=Sirt2 PE=1 SV=2	Sirt2	plasma membrane;other membranes;cytosol;cytoskeleton;mitochondrion;nucleus;other cell component	0	113.667	56	20	55	20
P06745	Glucose-6-phosphate isomerase OS=Mus musculus OX=10090 GN=Gpi PE=1 SV=4	Gpi	plasma membrane;other membranes;cytosol;nucleus;other cell component	0	113.637	47	29	78	29
Q8BYI9	Tenascin-R OS=Mus musculus OX=10090 GN=Tnr PE=1 SV=2	Tnr	non-structural extracellular;extracellular matrix;other membranes;other cell component	0	113.597	30	29	61	29
Q922F4	Tubulin beta-6 chain OS=Mus musculus OX=10090 GN=Tubb6 PE=1 SV=1	Tubb6	cytoskeleton;other cell component	0	113.206	34	18	305	2
P06837	Neuromodulin OS=Mus musculus OX=10090 GN=Gap43 PE=1 SV=1	Gap43	plasma membrane;other membranes;other cell component	0	112.193	86	25	78	24
Q3UTJ2	Sorbin and SH3 domain-containing protein 2 OS=Mus musculus OX=10090 GN=Sorbs2 PE=1 SV=2	Sorbs2	plasma membrane;other membranes;cytoskeleton;other cell component	0	111.919	29	31	69	31
Q0GNC1	Inverted formin-2 OS=Mus musculus OX=10090 GN=Inf2 PE=1 SV=1	Inf2	other cell component	0	111.679	30	28	59	28
P97427	Dihydropyrimidinase-related protein 1 OS=Mus musculus OX=10090 GN=Crmp1 PE=1 SV=1	Crmp1	cytosol;cytoskeleton;nucleus;other cell component	0	111.511	59	27	107	20
P68254	14-3-3 protein theta OS=Mus musculus OX=10090 GN=Ywhaq PE=1 SV=1	Ywhaq	cytosol;other cell component	0	111.471	69	20	92	14
Q2M3X8	Phosphatase and actin regulator 1 OS=Mus musculus OX=10090 GN=Phactr1 PE=1 SV=1	Phactr1	cytosol;nucleus;other cell component	0	111.425	43	25	84	24
P61982	14-3-3 protein gamma OS=Mus musculus OX=10090 GN=Ywhag PE=1 SV=2	Ywhag	cytosol;other cell component	0	111.058	72	19	96	12
P56399	Ubiquitin carboxyl-terminal hydrolase 5 OS=Mus musculus OX=10090 GN=Usp5 PE=1 SV=1	Usp5	cytosol;nucleus	0	111.007	41	29	85	29
Q922U2	Keratin, type II cytoskeletal 5 OS=Mus musculus OX=10090 GN=Krt5 PE=1 SV=1	Krt5	plasma membrane;other membranes;cytoskeleton;other cell component	0	110.979	27	26	104	12
Q7TSC1	Protein PRRC2A OS=Mus musculus OX=10090 GN=Prrc2a PE=1 SV=1	Prrc2a	plasma membrane;other membranes;cytosol;nucleus	0	110.689	22	34	60	32
Q3TLH4	Protein PRRC2C OS=Mus musculus OX=10090 GN=Prrc2c PE=1 SV=3	Prrc2c	cytosol;other cell component	0	110.659	14	41	70	39
P70175	Disks large homolog 3 OS=Mus musculus OX=10090 GN=Dlg3 PE=1 SV=1	Dlg3	plasma membrane;other membranes;other cell component	0	110.423	37	30	72	27
P17183	Gamma-enolase OS=Mus musculus OX=10090 GN=Eno2 PE=1 SV=2	Eno2	plasma membrane;other membranes;cytosol;other cell component	0	110.264	74	24	95	18
Q9QYC0	Alpha-adducin OS=Mus musculus OX=10090 GN=Add1 PE=1 SV=2	Add1	plasma membrane;other membranes;cytoskeleton;nucleus;other cell component	0	110.238	47	27	82	26
Q8K4Z5	Splicing factor 3A subunit 1 OS=Mus musculus OX=10090 GN=Sf3a1 PE=1 SV=1	Sf3a1	nucleus	0	109.967	36	28	58	27
P39054	Dynamin-2 OS=Mus musculus OX=10090 GN=Dnm2 PE=1 SV=2	Dnm2	plasma membrane;other membranes;cytosol;cytoskeleton;mitochondrion;ER/Golgi;nucleus;other cytoplasmic organelle;other cell component	0	109.88	32	32	96	9
Q9EPW0	Inositol polyphosphate-4-phosphatase type I A OS=Mus musculus OX=10090 GN=Inpp4a PE=1 SV=1	Inpp4a	plasma membrane;other membranes;nucleus;other cytoplasmic organelle;other cell component	0	109.567	33	26	57	26
Q6PFD5	Disks large-associated protein 3 OS=Mus musculus OX=10090 GN=Dlgap3 PE=1 SV=1	Dlgap3	plasma membrane;other membranes;other cell component	0	109.506	40	32	75	32
Q6P5F9	Exportin-1 OS=Mus musculus OX=10090 GN=Xpo1 PE=1 SV=1	Xpo1	other membranes;cytosol;nucleus;other cell component	0	109.351	35	33	85	33
P08775	DNA-directed RNA polymerase II subunit RPB1 OS=Mus musculus OX=10090 GN=Polr2a PE=1 SV=3	Polr2a	nucleus;other cell component	0	108.868	20	32	52	32
P05202	Aspartate aminotransferase, mitochondrial OS=Mus musculus OX=10090 GN=Got2 PE=1 SV=1	Got2	plasma membrane;other membranes;mitochondrion;other cell component	0	108.855	48	22	70	21
P48453	Serine/threonine-protein phosphatase 2B catalytic subunit beta isoform OS=Mus musculus OX=10090 GN=Ppp3cb PE=1 SV=2	Ppp3cb	plasma membrane;other membranes;cytosol;cytoskeleton;other cell component	0	108.47	37	18	79	9
P33173	Kinesin-like protein KIF1A OS=Mus musculus OX=10090 GN=Kif1a PE=1 SV=2	Kif1a	other membranes;cytosol;cytoskeleton;ER/Golgi;other cell component	0	108.322	24	29	54	18
Q9R0I7	YLP motif-containing protein 1 OS=Mus musculus OX=10090 GN=Ylpm1 PE=2 SV=2	Ylpm1	cytosol;nucleus	0	108.212	24	30	65	29
Q810A7	ATP-dependent RNA helicase DDX42 OS=Mus musculus OX=10090 GN=Ddx42 PE=1 SV=3	Ddx42	cytosol;nucleus;other cell component	0	108.047	33	25	53	25
P15864	Histone H1.2 OS=Mus musculus OX=10090 GN=H1-2 PE=1 SV=2	H1-2	nucleus;other cell component	0	107.9	54	20	172	4
Q9Z130	Heterogeneous nuclear ribonucleoprotein D-like OS=Mus musculus OX=10090 GN=Hnrnpdl PE=1 SV=1	Hnrnpdl	nucleus;other cell component	0	107.805	45	21	94	19
O55131	Septin-7 OS=Mus musculus OX=10090 GN=Septin7 PE=1 SV=1	Septin7	plasma membrane;other membranes;cytoskeleton;nucleus;other cell component	0	107.761	60	26	84	24
Q923T9	Calcium/calmodulin-dependent protein kinase type II subunit gamma OS=Mus musculus OX=10090 GN=Camk2g PE=1 SV=1	Camk2g	other membranes;cytosol;ER/Golgi;other cell component	0	107.608	41	24	110	11
P20444	Protein kinase C alpha type OS=Mus musculus OX=10090 GN=Prkca PE=1 SV=3	Prkca	plasma membrane;other membranes;cytosol;mitochondrion;ER/Golgi;nucleus;other cell component	0	107.286	29	22	97	10
P17751	Triosephosphate isomerase OS=Mus musculus OX=10090 GN=Tpi1 PE=1 SV=4			0	106.571	76	19	84	19
Q9CW03	Structural maintenance of chromosomes protein 3 OS=Mus musculus OX=10090 GN=Smc3 PE=1 SV=2	Smc3	extracellular matrix;cytoskeleton;nucleus;other cell component	0	105.985	28	32	55	31
Q9Z2I9	Succinate--CoA ligase [ADP-forming] subunit beta, mitochondrial OS=Mus musculus OX=10090 GN=Sucla2 PE=1 SV=2	Sucla2	other cell component	0	105.891	46	21	66	21
Q9Z204	Heterogeneous nuclear ribonucleoproteins C1/C2 OS=Mus musculus OX=10090 GN=Hnrnpc PE=1 SV=1	Hnrnpc	cytosol;cytoskeleton;nucleus;other cell component	0	105.854	48	22	83	20
Q6NS52	Diacylglycerol kinase beta OS=Mus musculus OX=10090 GN=Dgkb PE=1 SV=2	Dgkb	plasma membrane;other membranes;cytosol;other cell component	0	105.808	33	25	72	24
Q9WU78	Programmed cell death 6-interacting protein OS=Mus musculus OX=10090 GN=Pdcd6ip PE=1 SV=3	Pdcd6ip	non-structural extracellular;plasma membrane;cytosol;cytoskeleton;ER/Golgi;other cell component	0	105.793	38	28	65	28
Q80Z38	SH3 and multiple ankyrin repeat domains protein 2 OS=Mus musculus OX=10090 GN=Shank2 PE=1 SV=2	Shank2	plasma membrane;other membranes;cytoskeleton;other cell component	0	105.754	28	33	59	31
A2AN08	E3 ubiquitin-protein ligase UBR4 OS=Mus musculus OX=10090 GN=Ubr4 PE=1 SV=1	Ubr4	other membranes;cytosol;cytoskeleton;nucleus	0	105.267	8	35	57	34
P35564	Calnexin OS=Mus musculus OX=10090 GN=Canx PE=1 SV=1	Canx	plasma membrane;other membranes;ER/Golgi;translational apparatus;other cell component	0	104.556	41	26	55	26
Q8VHJ5	Serine/threonine-protein kinase MARK1 OS=Mus musculus OX=10090 GN=Mark1 PE=1 SV=2	Mark1	plasma membrane;other membranes;cytoskeleton;other cell component	0	104.321	36	29	54	17
Q8BVE3	V-type proton ATPase subunit H OS=Mus musculus OX=10090 GN=Atp6v1h PE=1 SV=1	Atp6v1h	other membranes;other cytoplasmic organelle	0	103.974	49	19	53	19
Q61548	Clathrin coat assembly protein AP180 OS=Mus musculus OX=10090 GN=Snap91 PE=1 SV=1	Snap91	plasma membrane;other membranes;cytosol;ER/Golgi;other cytoplasmic organelle;other cell component	0	102.862	25	19	57	15
P14824	Annexin A6 OS=Mus musculus OX=10090 GN=Anxa6 PE=1 SV=3	Anxa6	plasma membrane;other membranes;cytosol;mitochondrion;nucleus;other cytoplasmic organelle;other cell component	0	102.728	50	33	71	32
P68134	Actin, alpha skeletal muscle OS=Mus musculus OX=10090 GN=Acta1 PE=1 SV=1	Acta1	cytoskeleton;other cell component	0	102.587	40	17	211	2
Q8C1A5	Thimet oligopeptidase OS=Mus musculus OX=10090 GN=Thop1 PE=1 SV=1	Thop1	mitochondrion	0	102.219	40	30	75	29
P17156	Heat shock-related 70 kDa protein 2 OS=Mus musculus OX=10090 GN=Hspa2 PE=1 SV=2	Hspa2	plasma membrane;other membranes;cytosol;cytoskeleton;nucleus;other cell component	0	102.206	32	22	82	5
D3Z7P3	Glutaminase kidney isoform, mitochondrial OS=Mus musculus OX=10090 GN=Gls PE=1 SV=1	Gls	cytosol;mitochondrion;other cell component	0	101.619	44	26	58	26
Q8BMS1	Trifunctional enzyme subunit alpha, mitochondrial OS=Mus musculus OX=10090 GN=Hadha PE=1 SV=1	Hadha	mitochondrion	0	101.605	38	25	58	25
P10126	Elongation factor 1-alpha 1 OS=Mus musculus OX=10090 GN=Eef1a1 PE=1 SV=3	Eef1a1	plasma membrane;other membranes;cytosol;cytoskeleton;nucleus;other cell component	0	101.443	61	24	104	14
E9Q4N7	AT-rich interactive domain-containing protein 1B OS=Mus musculus OX=10090 GN=Arid1b PE=1 SV=1	Arid1b	plasma membrane;other membranes;cytosol;nucleus;other cell component	0	101.344	15	31	59	26
P68510	14-3-3 protein eta OS=Mus musculus OX=10090 GN=Ywhah PE=1 SV=2	Ywhah	plasma membrane;other membranes;cytosol;other cell component	0	100.857	67	19	77	14
Q8CIE6	Coatomer subunit alpha OS=Mus musculus OX=10090 GN=Copa PE=1 SV=2	Copa	non-structural extracellular;other membranes;ER/Golgi;other cell component	0	100.795	24	29	50	29
Q9D6M3	Mitochondrial glutamate carrier 1 OS=Mus musculus OX=10090 GN=Slc25a22 PE=1 SV=1	Slc25a22	other membranes;mitochondrion	0	100.778	66	16	39	13
Q9DBJ1	Phosphoglycerate mutase 1 OS=Mus musculus OX=10090 GN=Pgam1 PE=1 SV=3	Pgam1	cytosol;nucleus;other cell component	0	100.721	65	16	65	11
O55042	Alpha-synuclein OS=Mus musculus OX=10090 GN=Snca PE=1 SV=2	Snca	non-structural extracellular;plasma membrane;other membranes;cytosol;cytoskeleton;mitochondrion;ER/Golgi;translational apparatus;nucleus;other cell component	0	100.504	93	14	51	11
Q8K596	Sodium/calcium exchanger 2 OS=Mus musculus OX=10090 GN=Slc8a2 PE=1 SV=1	Slc8a2	plasma membrane;other membranes;cytoskeleton;mitochondrion;other cell component	0	100.496	30	24	70	23
Q9Z2D6	Methyl-CpG-binding protein 2 OS=Mus musculus OX=10090 GN=Mecp2 PE=1 SV=1	Mecp2	cytosol;cytoskeleton;nucleus;other cell component	0	100.188	55	27	59	27
Q91WC3	Long-chain-fatty-acid--CoA ligase 6 OS=Mus musculus OX=10090 GN=Acsl6 PE=1 SV=1	Acsl6	other membranes;mitochondrion;ER/Golgi;nucleus;other cytoplasmic organelle	0	99.932	44	28	60	27
Q811D0	Disks large homolog 1 OS=Mus musculus OX=10090 GN=Dlg1 PE=1 SV=1	Dlg1	extracellular matrix;plasma membrane;other membranes;cytosol;cytoskeleton;ER/Golgi;nucleus;other cell component	0	99.479	34	31	66	20
Q60931	Voltage-dependent anion-selective channel protein 3 OS=Mus musculus OX=10090 GN=Vdac3 PE=1 SV=1	Vdac3	other membranes;mitochondrion;ER/Golgi	0	99.455	58	17	82	15
Q64514	Tripeptidyl-peptidase 2 OS=Mus musculus OX=10090 GN=Tpp2 PE=1 SV=3	Tpp2	cytosol;nucleus	0	99.271	30	29	55	29
Q8BUV3	Gephyrin OS=Mus musculus OX=10090 GN=Gphn PE=1 SV=2	Gphn	plasma membrane;other membranes;cytosol;cytoskeleton;other cell component	0	99.087	44	27	63	27
P56959	RNA-binding protein FUS OS=Mus musculus OX=10090 GN=Fus PE=1 SV=1	Fus	nucleus;other cell component	0	98.789	26	16	114	16
Q8VEM8	Phosphate carrier protein, mitochondrial OS=Mus musculus OX=10090 GN=Slc25a3 PE=1 SV=1	Slc25a3	other membranes;mitochondrion	0	98.747	50	19	109	19
Q9WV02	RNA-binding motif protein, X chromosome OS=Mus musculus OX=10090 GN=Rbmx PE=1 SV=1	Rbmx	non-structural extracellular;nucleus;other cell component	0	98.643	60	36	162	4
Q58A65	C-Jun-amino-terminal kinase-interacting protein 4 OS=Mus musculus OX=10090 GN=Spag9 PE=1 SV=2	Spag9	other membranes;cytosol;cytoskeleton;other cytoplasmic organelle;other cell component	0	98.577	25	27	52	25
O35927	Catenin delta-2 OS=Mus musculus OX=10090 GN=Ctnnd2 PE=1 SV=1	Ctnnd2	plasma membrane;other membranes;nucleus;other cell component	0	98.094	29	33	65	28
Q8BGQ7	Alanine--tRNA ligase, cytoplasmic OS=Mus musculus OX=10090 GN=Aars PE=1 SV=1	Aars1	cytosol;mitochondrion;other cell component	0	98.069	31	24	61	24
P47708	Rabphilin-3A OS=Mus musculus OX=10090 GN=Rph3a PE=1 SV=2	Rph3a	plasma membrane;other membranes;cytosol;ER/Golgi;other cell component	0	97.947	37	26	67	25
Q921M3	Splicing factor 3B subunit 3 OS=Mus musculus OX=10090 GN=Sf3b3 PE=1 SV=1	Sf3b3	nucleus	0	97.872	27	27	65	27
Q9CU62	Structural maintenance of chromosomes protein 1A OS=Mus musculus OX=10090 GN=Smc1a PE=1 SV=4	Smc1a	cytosol;cytoskeleton;nucleus;other cell component	0	97.776	27	36	61	33
Q91VM5	RNA binding motif protein, X-linked-like-1 OS=Mus musculus OX=10090 GN=Rbmxl1 PE=2 SV=1	Rbmxl1	non-structural extracellular;nucleus;other cell component	0	97.634	60	36	153	5
Q3TEA8	Heterochromatin protein 1-binding protein 3 OS=Mus musculus OX=10090 GN=Hp1bp3 PE=1 SV=1	Hp1bp3	nucleus;other cell component	0	97.525	43	31	72	31
O35129	Prohibitin-2 OS=Mus musculus OX=10090 GN=Phb2 PE=1 SV=1	Phb2	plasma membrane;other membranes;mitochondrion;nucleus;other cell component	0	97.27	80	26	75	26
Q80U28	MAP kinase-activating death domain protein OS=Mus musculus OX=10090 GN=Madd PE=1 SV=2	Madd	plasma membrane;other membranes;cytosol;ER/Golgi;nucleus;other cell component	0	97.18	22	31	65	31
Q91WJ8	Far upstream element-binding protein 1 OS=Mus musculus OX=10090 GN=Fubp1 PE=1 SV=1	Fubp1	nucleus;other cell component	0	97.049	43	28	79	22
P11983	T-complex protein 1 subunit alpha OS=Mus musculus OX=10090 GN=Tcp1 PE=1 SV=3	Tcp1	cytosol;cytoskeleton;ER/Golgi;other cell component	0	97.03	53	24	62	23
Q9WV34	MAGUK p55 subfamily member 2 OS=Mus musculus OX=10090 GN=Mpp2 PE=1 SV=1	Mpp2	plasma membrane;other membranes;cytoskeleton;other cell component	0	96.966	47	22	52	20
Q9CQV8	14-3-3 protein beta/alpha OS=Mus musculus OX=10090 GN=Ywhab PE=1 SV=3	Ywhab	cytosol;nucleus;other cell component	0	96.915	68	17	105	8
Q60829	Protein phosphatase 1 regulatory subunit 1B OS=Mus musculus OX=10090 GN=Ppp1r1b PE=1 SV=2	Ppp1r1b	nucleus;other cell component	0	96.874	88	13	78	13
Q9R190	Metastasis-associated protein MTA2 OS=Mus musculus OX=10090 GN=Mta2 PE=1 SV=1	Mta2	nucleus;other cell component	0	96.718	38	30	70	25
Q3U1J4	DNA damage-binding protein 1 OS=Mus musculus OX=10090 GN=Ddb1 PE=1 SV=2	Ddb1	nucleus;other cell component	0	96.514	29	30	65	30
Q8CGK7	Guanine nucleotide-binding protein G(olf) subunit alpha OS=Mus musculus OX=10090 GN=Gnal PE=1 SV=1	Gnal	plasma membrane;other membranes	0	96.412	60	21	71	18
Q9JIX8	Apoptotic chromatin condensation inducer in the nucleus OS=Mus musculus OX=10090 GN=Acin1 PE=1 SV=3	Acin1	plasma membrane;other membranes;cytosol;nucleus;other cell component	0	96.333	19	23	43	23
Q9ESZ8	General transcription factor II-I OS=Mus musculus OX=10090 GN=Gtf2i PE=1 SV=3	Gtf2i	nucleus;other cell component	0	96.31	33	29	62	29
Q8BWF0	Succinate-semialdehyde dehydrogenase, mitochondrial OS=Mus musculus OX=10090 GN=Aldh5a1 PE=1 SV=1	Aldh5a1	mitochondrion	0	96.078	49	19	52	19
P43276	Histone H1.5 OS=Mus musculus OX=10090 GN=H1-5 PE=1 SV=2	H1-5	nucleus;other cell component	0	96.009	56	21	103	12
Q8K212	Phosphofurin acidic cluster sorting protein 1 OS=Mus musculus OX=10090 GN=Pacs1 PE=1 SV=2	Pacs1	ER/Golgi;other cell component	0	95.781	31	24	48	23
O54988	STE20-like serine/threonine-protein kinase OS=Mus musculus OX=10090 GN=Slk PE=1 SV=2	Slk	other cell component	0	95.461	29	27	48	24
Q0VBL3	RNA-binding protein 15 OS=Mus musculus OX=10090 GN=Rbm15 PE=1 SV=1	Rbm15	other membranes;nucleus;other cell component	0	95.202	28	25	49	23
O88342	WD repeat-containing protein 1 OS=Mus musculus OX=10090 GN=Wdr1 PE=1 SV=3	Wdr1	plasma membrane;other membranes;cytoskeleton;other cell component	0	95.073	39	21	57	21
P46471	26S proteasome regulatory subunit 7 OS=Mus musculus OX=10090 GN=Psmc2 PE=1 SV=5	Psmc2	cytosol;nucleus;other cell component	0	95.051	54	25	49	25
Q8CJF7	Protein ELYS OS=Mus musculus OX=10090 GN=Ahctf1 PE=1 SV=1	Ahctf1	other membranes;nucleus;other cell component	0	95.015	16	28	44	28
Q9JKY5	Huntingtin-interacting protein 1-related protein OS=Mus musculus OX=10090 GN=Hip1r PE=1 SV=2	Hip1r	plasma membrane;other membranes;cytosol;cytoskeleton;mitochondrion;other cell component	0	94.708	27	27	47	24
Q9WU40	Inner nuclear membrane protein Man1 OS=Mus musculus OX=10090 GN=Lemd3 PE=1 SV=2	Lemd3	other membranes;nucleus	0	94.639	35	22	39	22
Q9QZQ1	Afadin OS=Mus musculus OX=10090 GN=Afdn PE=1 SV=3	Afdn	plasma membrane;other membranes;cytosol;nucleus;other cell component	0	94.307	22	33	59	33
E9Q8I9	Protein furry homolog OS=Mus musculus OX=10090 GN=Fry PE=1 SV=1	Fry	cytoskeleton;other cell component	0	94.226	12	33	55	32
Q9Z2I0	Mitochondrial proton/calcium exchanger protein OS=Mus musculus OX=10090 GN=Letm1 PE=1 SV=1	Letm1	other membranes;mitochondrion	0	94.167	39	25	46	25
A2ALS5	Rap1 GTPase-activating protein 1 OS=Mus musculus OX=10090 GN=Rap1gap PE=1 SV=2	Rap1gap	other membranes;cytosol;ER/Golgi;other cytoplasmic organelle;other cell component	0	94.122	39	23	60	21
Q921F4	Heterogeneous nuclear ribonucleoprotein L-like OS=Mus musculus OX=10090 GN=Hnrnpll PE=1 SV=3	Hnrnpll	nucleus	0	94.117	47	20	52	20
Q80TL4	PHD finger protein 24 OS=Mus musculus OX=10090 GN=Phf24 PE=1 SV=2	Phf24		0	94.035	55	23	61	23
Q80YN3	Breast carcinoma-amplified sequence 1 homolog OS=Mus musculus OX=10090 GN=Bcas1 PE=1 SV=3	Bcas1	cytosol;other cell component	0	94.014	38	22	58	22
Q61818	Retinoic acid-induced protein 1 OS=Mus musculus OX=10090 GN=Rai1 PE=1 SV=3	Rai1	nucleus;other cell component	0	93.909	19	24	41	22
O55017	Voltage-dependent N-type calcium channel subunit alpha-1B OS=Mus musculus OX=10090 GN=Cacna1b PE=1 SV=1	Cacna1b	plasma membrane;other membranes;other cell component	0	93.901	14	32	58	27
Q60598	Src substrate cortactin OS=Mus musculus OX=10090 GN=Cttn PE=1 SV=2	Cttn	plasma membrane;other membranes;cytosol;cytoskeleton;ER/Golgi;other cell component	0	93.873	44	27	54	27
O08749	Dihydrolipoyl dehydrogenase, mitochondrial OS=Mus musculus OX=10090 GN=Dld PE=1 SV=2	Dld	cytoskeleton;mitochondrion;nucleus;other cytoplasmic organelle;other cell component	0	93.862	41	19	58	19
Q9DB05	Alpha-soluble NSF attachment protein OS=Mus musculus OX=10090 GN=Napa PE=1 SV=1	Napa	plasma membrane;other membranes;other cytoplasmic organelle;other cell component	0	93.668	71	18	47	12
O08759	Ubiquitin-protein ligase E3A OS=Mus musculus OX=10090 GN=Ube3a PE=1 SV=2	Ube3a	cytosol;nucleus;other cell component	0	93.646	35	28	59	28
Q91YT0	NADH dehydrogenase [ubiquinone] flavoprotein 1, mitochondrial OS=Mus musculus OX=10090 GN=Ndufv1 PE=1 SV=1	Ndufv1	other membranes;cytosol;mitochondrion	0	93.574	56	20	50	20
Q80YR5	Scaffold attachment factor B2 OS=Mus musculus OX=10090 GN=Safb2 PE=1 SV=2	Safb2	nucleus;other cell component	0	93.534	25	24	49	13
Q05512	Serine/threonine-protein kinase MARK2 OS=Mus musculus OX=10090 GN=Mark2 PE=1 SV=3	Mark2	plasma membrane;other membranes;cytoskeleton;nucleus;other cell component	0	93.346	32	26	55	17
Q9DBR7	Protein phosphatase 1 regulatory subunit 12A OS=Mus musculus OX=10090 GN=Ppp1r12a PE=1 SV=2	Ppp1r12a	plasma membrane;other membranes;cytosol;cytoskeleton;nucleus;other cell component	0	93.193	25	23	54	22
Q8BGD9	Eukaryotic translation initiation factor 4B OS=Mus musculus OX=10090 GN=Eif4b PE=1 SV=1	Eif4b	cytosol;other cell component	0	93.151	41	27	63	27
P10649	Glutathione S-transferase Mu 1 OS=Mus musculus OX=10090 GN=Gstm1 PE=1 SV=2	Gstm1	non-structural extracellular;cytosol;other cell component	0	93.09	76	18	80	13
Q6P5E4	UDP-glucose:glycoprotein glucosyltransferase 1 OS=Mus musculus OX=10090 GN=Uggt1 PE=1 SV=4	Uggt1	ER/Golgi;other cell component	0	93.019	19	24	54	24
O35841	Apoptosis inhibitor 5 OS=Mus musculus OX=10090 GN=Api5 PE=1 SV=2	Api5	nucleus;other cell component	0	93.004	41	23	47	23
Q80SW1	S-adenosylhomocysteine hydrolase-like protein 1 OS=Mus musculus OX=10090 GN=Ahcyl1 PE=1 SV=1	Ahcyl1	plasma membrane;other membranes;cytosol;ER/Golgi;other cell component	0	92.99	52	30	80	14
Q9CR62	Mitochondrial 2-oxoglutarate/malate carrier protein OS=Mus musculus OX=10090 GN=Slc25a11 PE=1 SV=3	Slc25a11	other membranes	0	92.971	63	17	74	17
Q99JF8	PC4 and SFRS1-interacting protein OS=Mus musculus OX=10090 GN=Psip1 PE=1 SV=1	Psip1	nucleus;other cell component	0	92.834	34	21	54	20
Q8CHT1	Ephexin-1 OS=Mus musculus OX=10090 GN=Ngef PE=1 SV=1	Ngef	other membranes;cytosol;other cell component	0	92.8	40	26	63	26
Q80U49	Centrosomal protein of 170 kDa protein B OS=Mus musculus OX=10090 GN=Cep170b PE=1 SV=2	Cep170b	cytoskeleton;other cell component	0	92.621	22	27	50	26
P63330	Serine/threonine-protein phosphatase 2A catalytic subunit alpha isoform OS=Mus musculus OX=10090 GN=Ppp2ca PE=1 SV=1	Ppp2ca	plasma membrane;other membranes;cytosol;cytoskeleton;nucleus;other cell component	0	92.556	51	15	65	2
P08122	Collagen alpha-2(IV) chain OS=Mus musculus OX=10090 GN=Col4a2 PE=1 SV=4	Col4a2	non-structural extracellular;extracellular matrix	0	92.469	13	19	119	18
Q8K2B3	Succinate dehydrogenase [ubiquinone] flavoprotein subunit, mitochondrial OS=Mus musculus OX=10090 GN=Sdha PE=1 SV=1	Sdha	other membranes;mitochondrion;nucleus	0	92.245	33	18	49	18
Q8JZW4	Copine-5 OS=Mus musculus OX=10090 GN=Cpne5 PE=1 SV=1	Cpne5	plasma membrane;other membranes;other cell component	0	91.706	40	23	70	14
Q9QX47	Protein SON OS=Mus musculus OX=10090 GN=Son PE=1 SV=2	Son	nucleus	0	91.646	13	24	50	23
P29341	Polyadenylate-binding protein 1 OS=Mus musculus OX=10090 GN=Pabpc1 PE=1 SV=2	Pabpc1	cytosol;nucleus;other cell component	0	91.63	37	26	68	25
Q8BJ42	Disks large-associated protein 2 OS=Mus musculus OX=10090 GN=Dlgap2 PE=1 SV=2	Dlgap2	plasma membrane;other membranes;other cell component	0	91.281	27	27	65	23
P38647	Stress-70 protein, mitochondrial OS=Mus musculus OX=10090 GN=Hspa9 PE=1 SV=3	Hspa9	mitochondrion;nucleus;other cell component	0	90.832	41	25	60	24
E9Q557	Desmoplakin OS=Mus musculus OX=10090 GN=Dsp PE=1 SV=1	Dsp	plasma membrane;other membranes;cytoskeleton;other cell component	0	90.769	13	37	61	35
P19246	Neurofilament heavy polypeptide OS=Mus musculus OX=10090 GN=Nefh PE=1 SV=3	Nefh	cytoskeleton;nucleus;other cell component	0	90.637	27	31	77	27
P42859	Huntingtin OS=Mus musculus OX=10090 GN=Htt PE=1 SV=2	Htt	plasma membrane;other membranes;cytosol;cytoskeleton;ER/Golgi;nucleus;other cytoplasmic organelle;other cell component	0	90.537	12	30	45	30
Q8BZH4	Pogo transposable element with ZNF domain OS=Mus musculus OX=10090 GN=Pogz PE=1 SV=2	Pogz	cytosol;nucleus;other cell component	0	90.516	18	20	35	20
Q9Z315	U4/U6.U5 tri-snRNP-associated protein 1 OS=Mus musculus OX=10090 GN=Sart1 PE=1 SV=1	Sart1	ER/Golgi;nucleus	0	90.442	37	24	48	22
Q9R1T2	SUMO-activating enzyme subunit 1 OS=Mus musculus OX=10090 GN=Sae1 PE=1 SV=1	Sae1	nucleus;other cell component	0	90.39	57	22	50	22
P21981	Protein-glutamine gamma-glutamyltransferase 2 OS=Mus musculus OX=10090 GN=Tgm2 PE=1 SV=4	Tgm2	extracellular matrix;plasma membrane;other membranes;cytosol;mitochondrion;ER/Golgi;other cell component	0	90.194	42	25	64	25
Q3UM45	Protein phosphatase 1 regulatory subunit 7 OS=Mus musculus OX=10090 GN=Ppp1r7 PE=1 SV=2	Ppp1r7	nucleus;other cell component	0	90.166	56	23	58	23
Q99MN9	Propionyl-CoA carboxylase beta chain, mitochondrial OS=Mus musculus OX=10090 GN=Pccb PE=1 SV=2	Pccb	mitochondrion	0	90.052	42	18	43	18
P62631	Elongation factor 1-alpha 2 OS=Mus musculus OX=10090 GN=Eef1a2 PE=1 SV=1	Eef1a2	nucleus;other cell component	0	89.946	56	23	95	13
Q9DB77	Cytochrome b-c1 complex subunit 2, mitochondrial OS=Mus musculus OX=10090 GN=Uqcrc2 PE=1 SV=1	Uqcrc2	other membranes;mitochondrion;nucleus	0	89.935	49	21	73	20
Q04690	Neurofibromin OS=Mus musculus OX=10090 GN=Nf1 PE=1 SV=1	Nf1	other membranes;nucleus;other cell component	0	89.9	12	30	56	30
Q91VR2	ATP synthase subunit gamma, mitochondrial OS=Mus musculus OX=10090 GN=Atp5f1c PE=1 SV=1	Atp5f1c	other membranes;mitochondrion;ER/Golgi	0	89.72	48	16	87	15
P20152	Vimentin OS=Mus musculus OX=10090 GN=Vim PE=1 SV=3	Vim	plasma membrane;other membranes;cytosol;cytoskeleton;nucleus;other cytoplasmic organelle;other cell component	0	89.073	49	22	49	18
P15105	Glutamine synthetase OS=Mus musculus OX=10090 GN=Glul PE=1 SV=6	Glul	plasma membrane;other membranes;cytosol;ER/Golgi;other cell component	0	88.968	52	20	80	20
P80313	T-complex protein 1 subunit eta OS=Mus musculus OX=10090 GN=Cct7 PE=1 SV=1	Cct7	cytosol;cytoskeleton;other cell component	0	88.834	43	19	43	19
Q9CYT6	Adenylyl cyclase-associated protein 2 OS=Mus musculus OX=10090 GN=Cap2 PE=1 SV=1	Cap2	plasma membrane;other membranes;cytoskeleton;other cell component	0	88.732	47	20	64	19
P70704	Phospholipid-transporting ATPase IA OS=Mus musculus OX=10090 GN=Atp8a1 PE=1 SV=2	Atp8a1	plasma membrane;other membranes;ER/Golgi;other cell component	0	88.41	21	26	51	24
P63011	Ras-related protein Rab-3A OS=Mus musculus OX=10090 GN=Rab3a PE=1 SV=1	Rab3a	plasma membrane;other membranes;cytosol;ER/Golgi;other cytoplasmic organelle;other cell component	0	88.402	65	14	120	6
Q01097	Glutamate receptor ionotropic, NMDA 2B OS=Mus musculus OX=10090 GN=Grin2b PE=1 SV=3	Grin2b	non-structural extracellular;plasma membrane;other membranes;cytoskeleton;ER/Golgi;other cytoplasmic organelle;other cell component	0	88.378	22	30	59	29
Q9EQF6	Dihydropyrimidinase-related protein 5 OS=Mus musculus OX=10090 GN=Dpysl5 PE=1 SV=1	Dpysl5	other cell component	0	88.255	55	24	61	24
P50518	V-type proton ATPase subunit E 1 OS=Mus musculus OX=10090 GN=Atp6v1e1 PE=1 SV=2	Atp6v1e1	plasma membrane;other membranes;cytosol;other cytoplasmic organelle;other cell component	0	88.097	52	18	94	9
Q9JLB0	MAGUK p55 subfamily member 6 OS=Mus musculus OX=10090 GN=Mpp6 PE=1 SV=1	Mpp6	plasma membrane;other membranes	0	88.045	41	24	52	22
Q99020	Heterogeneous nuclear ribonucleoprotein A/B OS=Mus musculus OX=10090 GN=Hnrnpab PE=1 SV=1	Hnrnpab	cytosol;nucleus;other cell component	0	88.017	51	19	75	18
Q91YR7	Pre-mRNA-processing factor 6 OS=Mus musculus OX=10090 GN=Prpf6 PE=1 SV=1	Prpf6	nucleus	0	87.994	31	29	56	29
Q6A068	Cell division cycle 5-like protein OS=Mus musculus OX=10090 GN=Cdc5l PE=1 SV=2	Cdc5l	nucleus;other cell component	0	87.922	36	23	39	22
Q9WTT4	V-type proton ATPase subunit G 2 OS=Mus musculus OX=10090 GN=Atp6v1g2 PE=1 SV=1	Atp6v1g2	other membranes;ER/Golgi;other cytoplasmic organelle;other cell component	0	87.656	79	11	59	11
Q8C050	Ribosomal protein S6 kinase alpha-5 OS=Mus musculus OX=10090 GN=Rps6ka5 PE=1 SV=2	Rps6ka5	nucleus;other cell component	0	87.394	33	27	71	24
Q9ESE1	Lipopolysaccharide-responsive and beige-like anchor protein OS=Mus musculus OX=10090 GN=Lrba PE=1 SV=1	Lrba	plasma membrane;other membranes;cytosol;ER/Golgi;other cytoplasmic organelle;other cell component	0	86.935	11	28	49	20
Q6ZPQ6	Membrane-associated phosphatidylinositol transfer protein 2 OS=Mus musculus OX=10090 GN=Pitpnm2 PE=1 SV=2	Pitpnm2	other membranes;cytoskeleton;other cell component	0	86.923	18	21	32	20
P62715	Serine/threonine-protein phosphatase 2A catalytic subunit beta isoform OS=Mus musculus OX=10090 GN=Ppp2cb PE=1 SV=1	Ppp2cb	cytosol;cytoskeleton;nucleus;other cell component	0	86.883	51	15	62	2
P60335	Poly(rC)-binding protein 1 OS=Mus musculus OX=10090 GN=Pcbp1 PE=1 SV=1	Pcbp1	cytosol;nucleus;other cell component	0	86.752	52	14	74	10
P80314	T-complex protein 1 subunit beta OS=Mus musculus OX=10090 GN=Cct2 PE=1 SV=4	Cct2	cytosol;cytoskeleton;other cell component	0	86.574	51	24	51	24
Q7TNM2	Tripartite motif-containing protein 46 OS=Mus musculus OX=10090 GN=Trim46 PE=1 SV=1	Trim46	cytoskeleton;other cell component	0	86.287	28	18	40	18
Q9Z0X1	Apoptosis-inducing factor 1, mitochondrial OS=Mus musculus OX=10090 GN=Aifm1 PE=1 SV=1	Aifm1	other membranes;cytosol;mitochondrion;nucleus;other cell component	0	86.257	35	18	42	18
Q7TQD2	Tubulin polymerization-promoting protein OS=Mus musculus OX=10090 GN=Tppp PE=1 SV=1	Tppp	cytosol;cytoskeleton;mitochondrion;ER/Golgi;nucleus;other cell component	0	86.236	58	16	43	16
Q8BL66	Early endosome antigen 1 OS=Mus musculus OX=10090 GN=Eea1 PE=1 SV=2	Eea1	plasma membrane;other membranes;cytosol;other cytoplasmic organelle;other cell component	0	86.191	27	37	53	35
O54991	Contactin-associated protein 1 OS=Mus musculus OX=10090 GN=Cntnap1 PE=1 SV=2	Cntnap1	plasma membrane;other membranes;other cell component	0	86.124	18	19	43	19
Q6PDG5	SWI/SNF complex subunit SMARCC2 OS=Mus musculus OX=10090 GN=Smarcc2 PE=1 SV=2	Smarcc2	nucleus	0	85.864	28	31	61	22
P40142	Transketolase OS=Mus musculus OX=10090 GN=Tkt PE=1 SV=1	Tkt	other membranes;ER/Golgi;nucleus;other cytoplasmic organelle;other cell component	0	85.854	44	21	59	21
Q80VD1	Protein FAM98B OS=Mus musculus OX=10090 GN=Fam98b PE=1 SV=1	Fam98b	nucleus;other cell component	0	85.566	47	17	52	14
P35235	Tyrosine-protein phosphatase non-receptor type 11 OS=Mus musculus OX=10090 GN=Ptpn11 PE=1 SV=2	Ptpn11	other cell component	0	85.54	45	24	50	24
P50446	Keratin, type II cytoskeletal 6A OS=Mus musculus OX=10090 GN=Krt6a PE=1 SV=3	Krt6a	cytoskeleton	0	85.436	30	24	87	7
Q3THK7	GMP synthase [glutamine-hydrolyzing] OS=Mus musculus OX=10090 GN=Gmps PE=1 SV=2	Gmps	cytosol	0	85.434	40	23	44	23
P70168	Importin subunit beta-1 OS=Mus musculus OX=10090 GN=Kpnb1 PE=1 SV=2	Kpnb1	other membranes;cytosol;ER/Golgi;nucleus;other cell component	0	85.194	25	19	44	19
O70161	Phosphatidylinositol 4-phosphate 5-kinase type-1 gamma OS=Mus musculus OX=10090 GN=Pip5k1c PE=1 SV=2	Pip5k1c	plasma membrane;other membranes;cytosol;nucleus;other cytoplasmic organelle;other cell component	0	84.695	34	20	44	17
Q8BHN3	Neutral alpha-glucosidase AB OS=Mus musculus OX=10090 GN=Ganab PE=1 SV=1	Ganab	ER/Golgi;other cell component	0	84.647	25	23	58	22
Q80TV8	CLIP-associating protein 1 OS=Mus musculus OX=10090 GN=Clasp1 PE=1 SV=2	Clasp1	cytoskeleton;ER/Golgi;other cell component	0	84.647	20	26	39	21
Q9ESN6	Tripartite motif-containing protein 2 OS=Mus musculus OX=10090 GN=Trim2 PE=1 SV=1	Trim2	other cell component	0	84.616	28	18	41	16
Q9EPJ9	ADP-ribosylation factor GTPase-activating protein 1 OS=Mus musculus OX=10090 GN=Arfgap1 PE=1 SV=2	Arfgap1	other membranes;ER/Golgi;other cell component	0	84.553	48	17	37	17
Q60930	Voltage-dependent anion-selective channel protein 2 OS=Mus musculus OX=10090 GN=Vdac2 PE=1 SV=2	Vdac2	other membranes;mitochondrion;ER/Golgi;other cell component	0	84.425	65	16	91	15
Q9CX86	Heterogeneous nuclear ribonucleoprotein A0 OS=Mus musculus OX=10090 GN=Hnrnpa0 PE=1 SV=1	Hnrnpa0	nucleus	0	84.411	50	16	64	14
Q922D8	C-1-tetrahydrofolate synthase, cytoplasmic OS=Mus musculus OX=10090 GN=Mthfd1 PE=1 SV=4	Mthfd1	cytosol	0	84.222	28	24	42	23
Q4KMM3	Oxidation resistance protein 1 OS=Mus musculus OX=10090 GN=Oxr1 PE=1 SV=3	Oxr1	nucleus	0	84.158	29	22	42	22
Q62418	Drebrin-like protein OS=Mus musculus OX=10090 GN=Dbnl PE=1 SV=2	Dbnl	plasma membrane;other membranes;cytosol;cytoskeleton;ER/Golgi;other cytoplasmic organelle;other cell component	0	84.053	42	16	48	16
P80315	T-complex protein 1 subunit delta OS=Mus musculus OX=10090 GN=Cct4 PE=1 SV=3	Cct4	cytosol;cytoskeleton;nucleus;other cell component	0	83.852	55	26	59	25
Q9WV60	Glycogen synthase kinase-3 beta OS=Mus musculus OX=10090 GN=Gsk3b PE=1 SV=2	Gsk3b	plasma membrane;other membranes;cytosol;cytoskeleton;mitochondrion;nucleus;other cell component	0	83.813	56	20	44	14
A2CG49	Kalirin OS=Mus musculus OX=10090 GN=Kalrn PE=1 SV=1	Kalrn	cytosol;cytoskeleton;nucleus;other cell component	0	83.792	13	34	57	24
Q91WM1	Spermatid perinuclear RNA-binding protein OS=Mus musculus OX=10090 GN=Strbp PE=1 SV=1	Strbp	cytoskeleton;nucleus;other cell component	0	83.695	34	22	48	17
Q9D0L8	mRNA cap guanine-N7 methyltransferase OS=Mus musculus OX=10090 GN=Rnmt PE=1 SV=1	Rnmt	nucleus;other cell component	0	83.58	45	19	47	19
Q8BX70	Vacuolar protein sorting-associated protein 13C OS=Mus musculus OX=10090 GN=Vps13c PE=1 SV=2	Vps13c	other membranes;cytosol;mitochondrion	0	83.535	10	29	37	29
P26645	Myristoylated alanine-rich C-kinase substrate OS=Mus musculus OX=10090 GN=Marcks PE=1 SV=2	Marcks	plasma membrane;other membranes;cytoskeleton;nucleus;other cell component	0	83.457	62	14	33	14
O08539	Myc box-dependent-interacting protein 1 OS=Mus musculus OX=10090 GN=Bin1 PE=1 SV=1	Bin1	plasma membrane;other membranes;cytosol;cytoskeleton;ER/Golgi;nucleus;other cytoplasmic organelle;other cell component	0	83.424	43	19	46	17
Q62420	Endophilin-A1 OS=Mus musculus OX=10090 GN=Sh3gl2 PE=1 SV=2	Sh3gl2	other membranes;cytosol;ER/Golgi;other cytoplasmic organelle;other cell component	0	83.399	47	20	94	13
Q9Z1F9	SUMO-activating enzyme subunit 2 OS=Mus musculus OX=10090 GN=Uba2 PE=1 SV=1	Uba2	nucleus;other cell component	0	83.243	35	19	45	19
Q9QUR6	Prolyl endopeptidase OS=Mus musculus OX=10090 GN=Prep PE=1 SV=1	Prep	cytosol;nucleus;other cell component	0	83.212	35	20	45	20
Q9DC69	NADH dehydrogenase [ubiquinone] 1 alpha subcomplex subunit 9, mitochondrial OS=Mus musculus OX=10090 GN=Ndufa9 PE=1 SV=2	Ndufa9	other membranes;mitochondrion;nucleus	0	83.048	59	21	63	21
Q9D0K2	Succinyl-CoA:3-ketoacid coenzyme A transferase 1, mitochondrial OS=Mus musculus OX=10090 GN=Oxct1 PE=1 SV=1	Oxct1	mitochondrion;nucleus	0	82.944	48	18	53	18
Q6PGN3	Serine/threonine-protein kinase DCLK2 OS=Mus musculus OX=10090 GN=Dclk2 PE=1 SV=1	Dclk2	cytoskeleton;other cell component	0	82.654	35	21	42	20
P63085	Mitogen-activated protein kinase 1 OS=Mus musculus OX=10090 GN=Mapk1 PE=1 SV=3	Mapk1	plasma membrane;other membranes;cytosol;cytoskeleton;mitochondrion;ER/Golgi;nucleus;other cytoplasmic organelle;other cell component	0	82.556	59	19	58	15
Q8BFR5	Elongation factor Tu, mitochondrial OS=Mus musculus OX=10090 GN=Tufm PE=1 SV=1	Tufm	mitochondrion;other cell component	0	82.469	51	21	48	20
P97868	E3 ubiquitin-protein ligase RBBP6 OS=Mus musculus OX=10090 GN=Rbbp6 PE=1 SV=5	Rbbp6	cytoskeleton;nucleus;other cell component	0	82.465	14	24	34	24
A2A8L1	Chromodomain-helicase-DNA-binding protein 5 OS=Mus musculus OX=10090 GN=Chd5 PE=1 SV=1	Chd5	cytosol;nucleus;other cell component	0	82.123	13	23	52	3
P31938	Dual specificity mitogen-activated protein kinase kinase 1 OS=Mus musculus OX=10090 GN=Map2k1 PE=1 SV=2	Map2k1	plasma membrane;other membranes;cytosol;cytoskeleton;mitochondrion;ER/Golgi;nucleus;other cytoplasmic organelle;other cell component	0	82.052	45	18	55	13
P02535	Keratin, type I cytoskeletal 10 OS=Mus musculus OX=10090 GN=Krt10 PE=1 SV=3	Krt10	cytoskeleton;other cell component	0	82.044	24	15	122	11
O35098	Dihydropyrimidinase-related protein 4 OS=Mus musculus OX=10090 GN=Dpysl4 PE=1 SV=1	Dpysl4	other cell component	0	81.98	45	20	59	18
P24527	Leukotriene A-4 hydrolase OS=Mus musculus OX=10090 GN=Lta4h PE=1 SV=4	Lta4h	cytosol;nucleus;other cell component	0	81.951	38	23	53	23
P46935	E3 ubiquitin-protein ligase NEDD4 OS=Mus musculus OX=10090 GN=Nedd4 PE=1 SV=3	Nedd4	plasma membrane;other membranes;cytosol;other cell component	0	81.946	27	19	38	15
Q99PV8	B-cell lymphoma/leukemia 11B OS=Mus musculus OX=10090 GN=Bcl11b PE=1 SV=1	Bcl11b	nucleus;other cell component	0	81.789	30	21	52	21
Q91V12	Cytosolic acyl coenzyme A thioester hydrolase OS=Mus musculus OX=10090 GN=Acot7 PE=1 SV=2	Acot7	cytosol;nucleus;other cell component	0	81.782	48	18	60	18
P80318	T-complex protein 1 subunit gamma OS=Mus musculus OX=10090 GN=Cct3 PE=1 SV=1	Cct3	plasma membrane;other membranes;cytosol;cytoskeleton;other cell component	0	81.763	52	27	63	27
Q62188	Dihydropyrimidinase-related protein 3 OS=Mus musculus OX=10090 GN=Dpysl3 PE=1 SV=1	Dpysl3	non-structural extracellular;cytosol;cytoskeleton;other cell component	0	81.505	46	21	75	16
Q99N28	Cell adhesion molecule 3 OS=Mus musculus OX=10090 GN=Cadm3 PE=1 SV=1	Cadm3	plasma membrane;other membranes;other cell component	0	81.414	43	14	41	14
Q80TZ3	Putative tyrosine-protein phosphatase auxilin OS=Mus musculus OX=10090 GN=Dnajc6 PE=1 SV=2	Dnajc6	other cell component	0	81.314	24	19	63	16
Q9Z1N5	Spliceosome RNA helicase Ddx39b OS=Mus musculus OX=10090 GN=Ddx39b PE=1 SV=1	Ddx39b	nucleus;other cell component	0	81.132	46	20	52	11
O55234	Proteasome subunit beta type-5 OS=Mus musculus OX=10090 GN=Psmb5 PE=1 SV=3	Psmb5	cytosol;cytoskeleton;nucleus;other cell component	0	81.109	60	16	46	16
Q91W50	Cold shock domain-containing protein E1 OS=Mus musculus OX=10090 GN=Csde1 PE=1 SV=1	Csde1	plasma membrane;other membranes;cytosol;ER/Golgi;other cell component	0	81.067	32	25	47	25
P14148	60S ribosomal protein L7 OS=Mus musculus OX=10090 GN=Rpl7 PE=1 SV=2	Rpl7	cytosol;cytoskeleton;translational apparatus;other cell component	0	81.021	59	27	72	27
P61205	ADP-ribosylation factor 3 OS=Mus musculus OX=10090 GN=Arf3 PE=2 SV=2	Arf3	plasma membrane;other membranes;ER/Golgi;other cell component	0	81.015	57	11	98	6
P62137	Serine/threonine-protein phosphatase PP1-alpha catalytic subunit OS=Mus musculus OX=10090 GN=Ppp1ca PE=1 SV=1	Ppp1ca	plasma membrane;other membranes;cytosol;nucleus;other cell component	0	81.006	56	17	50	6
Q6R891	Neurabin-2 OS=Mus musculus OX=10090 GN=Ppp1r9b PE=1 SV=1	Ppp1r9b	plasma membrane;other membranes;cytoskeleton;nucleus;other cell component	0	80.951	36	24	51	22
P62874	Guanine nucleotide-binding protein G(I)/G(S)/G(T) subunit beta-1 OS=Mus musculus OX=10090 GN=Gnb1 PE=1 SV=3	Gnb1	plasma membrane;other membranes;other cell component	0	80.929	58	15	69	9
E9Q401	Ryanodine receptor 2 OS=Mus musculus OX=10090 GN=Ryr2 PE=1 SV=1	Ryr2	plasma membrane;other membranes;cytosol;cytoskeleton;ER/Golgi;nucleus;other cell component	0	80.673	6	28	45	26
P18760	Cofilin-1 OS=Mus musculus OX=10090 GN=Cfl1 PE=1 SV=3	Cfl1	non-structural extracellular;plasma membrane;other membranes;cytosol;cytoskeleton;mitochondrion;nucleus;other cell component	0	80.527	77	19	65	16
P35486	Pyruvate dehydrogenase E1 component subunit alpha, somatic form, mitochondrial OS=Mus musculus OX=10090 GN=Pdha1 PE=1 SV=1	Pdha1	mitochondrion;nucleus;other cell component	0	80.486	63	24	74	24
P12382	ATP-dependent 6-phosphofructokinase, liver type OS=Mus musculus OX=10090 GN=Pfkl PE=1 SV=4	Pfkl	other membranes;cytosol	0	80.425	29	21	71	15
Q8CHG7	Rap guanine nucleotide exchange factor 2 OS=Mus musculus OX=10090 GN=Rapgef2 PE=1 SV=2	Rapgef2	plasma membrane;other membranes;cytosol;other cytoplasmic organelle;other cell component	0	80.401	20	22	42	22
Q61990	Poly(rC)-binding protein 2 OS=Mus musculus OX=10090 GN=Pcbp2 PE=1 SV=1	Pcbp2	cytosol;nucleus;other cell component	0	80.395	46	12	59	6
Q78PY7	Staphylococcal nuclease domain-containing protein 1 OS=Mus musculus OX=10090 GN=Snd1 PE=1 SV=1	Snd1	cytosol;nucleus;other cell component	0	80.343	27	21	42	21
Q6PHZ2	Calcium/calmodulin-dependent protein kinase type II subunit delta OS=Mus musculus OX=10090 GN=Camk2d PE=1 SV=1	Camk2d	plasma membrane;other membranes;cytosol;ER/Golgi;nucleus;other cell component	0	80.303	34	18	84	7
Q91YQ5	Dolichyl-diphosphooligosaccharide--protein glycosyltransferase subunit 1 OS=Mus musculus OX=10090 GN=Rpn1 PE=1 SV=1	Rpn1	other membranes;cytosol;ER/Golgi;other cell component	0	80.17	36	22	44	22
Q9DC07	LIM zinc-binding domain-containing Nebulette OS=Mus musculus OX=10090 GN=Nebl PE=1 SV=1	Nebl	cytoskeleton	0	80.162	68	18	47	17
P62823	Ras-related protein Rab-3C OS=Mus musculus OX=10090 GN=Rab3c PE=1 SV=1	Rab3c	plasma membrane;other membranes;cytosol;ER/Golgi;other cytoplasmic organelle;other cell component	0	80.14	58	14	82	7
P14152	Malate dehydrogenase, cytoplasmic OS=Mus musculus OX=10090 GN=Mdh1 PE=1 SV=3	Mdh1	cytosol	0	80.117	52	23	80	23
Q6NZL0	Protein SOGA3 OS=Mus musculus OX=10090 GN=Soga3 PE=1 SV=2	Soga3	non-structural extracellular;other membranes	0	80.117	25	20	43	18
P62835	Ras-related protein Rap-1A OS=Mus musculus OX=10090 GN=Rap1a PE=1 SV=1	Rap1a	plasma membrane;other membranes;other cytoplasmic organelle;other cell component	0	80.103	67	14	56	4
Q80TQ2	Ubiquitin carboxyl-terminal hydrolase CYLD OS=Mus musculus OX=10090 GN=Cyld PE=1 SV=2	Cyld	plasma membrane;other membranes;cytosol;cytoskeleton;other cell component	0	79.851	28	22	51	22
Q99NE5	Regulating synaptic membrane exocytosis protein 1 OS=Mus musculus OX=10090 GN=Rims1 PE=1 SV=2	Rims1	plasma membrane;other membranes;cytoskeleton;other cell component	0	79.742	21	25	46	24
P03995	Glial fibrillary acidic protein OS=Mus musculus OX=10090 GN=Gfap PE=1 SV=4	Gfap	other membranes;cytoskeleton;other cytoplasmic organelle;other cell component	0	79.609	50	23	57	20
B1AWN6	Sodium channel protein type 2 subunit alpha OS=Mus musculus OX=10090 GN=Scn2a PE=1 SV=1	Scn2a	plasma membrane;other membranes;other cell component	0	79.533	13	23	47	11
Q6NVF9	Cleavage and polyadenylation specificity factor subunit 6 OS=Mus musculus OX=10090 GN=Cpsf6 PE=1 SV=1	Cpsf6	nucleus;other cell component	0	79.419	23	13	54	13
Q91V61	Sideroflexin-3 OS=Mus musculus OX=10090 GN=Sfxn3 PE=1 SV=1	Sfxn3	other membranes;mitochondrion	0	79.261	55	13	70	11
P10637	Microtubule-associated protein tau OS=Mus musculus OX=10090 GN=Mapt PE=1 SV=3	Mapt	non-structural extracellular;plasma membrane;other membranes;cytosol;cytoskeleton;nucleus;other cell component	0	79.246	36	24	59	24
Q80X50	Ubiquitin-associated protein 2-like OS=Mus musculus OX=10090 GN=Ubap2l PE=1 SV=1	Ubap2l	nucleus;other cell component	0	79.194	25	20	46	20
A2A6A1	G patch domain-containing protein 8 OS=Mus musculus OX=10090 GN=Gpatch8 PE=1 SV=1	Gpatch8		0	79.095	18	23	37	23
Q8C854	Myelin expression factor 2 OS=Mus musculus OX=10090 GN=Myef2 PE=1 SV=1	Myef2	nucleus;other cell component	0	78.991	46	24	75	23
Q8R326	Paraspeckle component 1 OS=Mus musculus OX=10090 GN=Pspc1 PE=1 SV=1	Pspc1	nucleus;other cell component	0	78.709	41	21	62	18
Q9Z103	Activity-dependent neuroprotector homeobox protein OS=Mus musculus OX=10090 GN=Adnp PE=1 SV=2	Adnp	non-structural extracellular;nucleus;other cell component	0	78.574	27	24	47	24
Q921M7	Protein FAM49B OS=Mus musculus OX=10090 GN=Fam49b PE=1 SV=1	Cyrib	other membranes;mitochondrion;other cell component	0	78.526	58	16	49	14
Q61768	Kinesin-1 heavy chain OS=Mus musculus OX=10090 GN=Kif5b PE=1 SV=3	Kif5b	cytosol;cytoskeleton;other cell component	0	78.52	21	19	34	10
Q99JY9	Actin-related protein 3 OS=Mus musculus OX=10090 GN=Actr3 PE=1 SV=3	Actr3	other membranes;cytoskeleton;ER/Golgi;nucleus;other cell component	0	78.445	50	21	61	17
Q8BTV2	Cleavage and polyadenylation specificity factor subunit 7 OS=Mus musculus OX=10090 GN=Cpsf7 PE=1 SV=2	Cpsf7	nucleus;other cell component	0	78.36	35	15	38	15
Q7TMB8	Cytoplasmic FMR1-interacting protein 1 OS=Mus musculus OX=10090 GN=Cyfip1 PE=1 SV=1	Cyfip1	other cell component	0	77.976	23	27	65	5
Q60960	Importin subunit alpha-5 OS=Mus musculus OX=10090 GN=Kpna1 PE=1 SV=2	Kpna1	cytosol;nucleus;other cell component	0	77.817	44	20	46	13
Q3UHU5	Microtubule cross-linking factor 1 OS=Mus musculus OX=10090 GN=Mtcl1 PE=1 SV=1	Mtcl1	non-structural extracellular;plasma membrane;other membranes;cytoskeleton;other cell component	0	77.695	19	29	44	26
P83510	Traf2 and NCK-interacting protein kinase OS=Mus musculus OX=10090 GN=Tnik PE=1 SV=2	Tnik	plasma membrane;other membranes;cytosol;cytoskeleton;nucleus;other cytoplasmic organelle;other cell component	0	77.536	17	23	44	10
Q8BLQ9	Cell adhesion molecule 2 OS=Mus musculus OX=10090 GN=Cadm2 PE=1 SV=2	Cadm2	plasma membrane;other membranes;other cell component	0	77.483	42	15	44	15
Q61753	D-3-phosphoglycerate dehydrogenase OS=Mus musculus OX=10090 GN=Phgdh PE=1 SV=3	Phgdh		0	77.404	31	14	33	14
O35382	Exocyst complex component 4 OS=Mus musculus OX=10090 GN=Exoc4 PE=1 SV=2	Exoc4	plasma membrane;other membranes;ER/Golgi;other cell component	0	77.389	23	19	36	19
B1AZP2	Disks large-associated protein 4 OS=Mus musculus OX=10090 GN=Dlgap4 PE=1 SV=1	Dlgap4	plasma membrane;other membranes;other cell component	0	77.161	26	19	40	17
Q9CZ13	Cytochrome b-c1 complex subunit 1, mitochondrial OS=Mus musculus OX=10090 GN=Uqcrc1 PE=1 SV=2	Uqcrc1	other membranes;cytosol;mitochondrion	0	77.025	35	14	49	13
B9EJA2	Cortactin-binding protein 2 OS=Mus musculus OX=10090 GN=Cttnbp2 PE=1 SV=2	Cttnbp2	cytoskeleton;ER/Golgi;other cell component	0	76.99	16	25	44	25
Q8K4B0	Metastasis-associated protein MTA1 OS=Mus musculus OX=10090 GN=Mta1 PE=1 SV=1	Mta1	cytosol;cytoskeleton;ER/Golgi;nucleus;other cell component	0	76.87	43	27	51	20
Q8C1B7	Septin-11 OS=Mus musculus OX=10090 GN=Septin11 PE=1 SV=4	Septin11	cytoskeleton;other cell component	0	76.811	45	19	48	10
Q9JLV5	Cullin-3 OS=Mus musculus OX=10090 GN=Cul3 PE=1 SV=1	Cul3	plasma membrane;other membranes;cytoskeleton;ER/Golgi;nucleus;other cell component	0	76.787	27	20	39	19
Q9R111	Guanine deaminase OS=Mus musculus OX=10090 GN=Gda PE=1 SV=1	Gda		0	76.731	48	23	52	23
Q80UP3	Diacylglycerol kinase zeta OS=Mus musculus OX=10090 GN=Dgkz PE=1 SV=2	Dgkz	plasma membrane;other membranes;cytosol;nucleus;other cell component	0	76.558	25	19	41	19
Q9CZ44	NSFL1 cofactor p47 OS=Mus musculus OX=10090 GN=Nsfl1c PE=1 SV=1	Nsfl1c	plasma membrane;other membranes;cytosol;cytoskeleton;ER/Golgi;nucleus;other cell component	0	76.361	54	17	36	17
P24529	Tyrosine 3-monooxygenase OS=Mus musculus OX=10090 GN=Th PE=1 SV=3	Th	plasma membrane;other membranes;cytosol;mitochondrion;ER/Golgi;nucleus;other cell component	0	76.334	46	18	37	18
Q9JLI8	Squamous cell carcinoma antigen recognized by T-cells 3 OS=Mus musculus OX=10090 GN=Sart3 PE=1 SV=1	Sart3	nucleus;other cell component	0	76.293	21	22	42	21
Q99JR1	Sideroflexin-1 OS=Mus musculus OX=10090 GN=Sfxn1 PE=1 SV=3	Sfxn1	other membranes;mitochondrion	0	76.278	56	12	46	10
Q8R5H1	Ubiquitin carboxyl-terminal hydrolase 15 OS=Mus musculus OX=10090 GN=Usp15 PE=1 SV=1	Usp15	cytosol;mitochondrion;nucleus;other cell component	0	76.212	28	25	43	23
Q03141	MAP/microtubule affinity-regulating kinase 3 OS=Mus musculus OX=10090 GN=Mark3 PE=1 SV=2	Mark3	plasma membrane;other membranes;other cell component	0	76.191	28	24	46	11
Q9JIF0	Protein arginine N-methyltransferase 1 OS=Mus musculus OX=10090 GN=Prmt1 PE=1 SV=1	Prmt1	other membranes;cytosol;nucleus;other cell component	0	76.155	43	16	45	13
P08752	Guanine nucleotide-binding protein G(i) subunit alpha-2 OS=Mus musculus OX=10090 GN=Gnai2 PE=1 SV=5	Gnai2	plasma membrane;other membranes;cytosol;cytoskeleton;nucleus;other cell component	0	76.143	61	18	46	10
P12970	60S ribosomal protein L7a OS=Mus musculus OX=10090 GN=Rpl7a PE=1 SV=2	Rpl7a	other membranes;cytosol;translational apparatus;nucleus;other cell component	0	76.107	54	20	49	19
Q9Z2Y3	Homer protein homolog 1 OS=Mus musculus OX=10090 GN=Homer1 PE=1 SV=2	Homer1	plasma membrane;other membranes;cytosol;cytoskeleton;other cell component	0	76.079	54	21	48	21
Q8BP47	Asparagine--tRNA ligase, cytoplasmic OS=Mus musculus OX=10090 GN=NARS1 PE=1 SV=2	NARS1	cytosol	0	76.065	42	23	47	22
P35700	Peroxiredoxin-1 OS=Mus musculus OX=10090 GN=Prdx1 PE=1 SV=1	Prdx1	cytosol;mitochondrion;nucleus;other cytoplasmic organelle;other cell component	0	76.055	63	16	69	14
P14685	26S proteasome non-ATPase regulatory subunit 3 OS=Mus musculus OX=10090 GN=Psmd3 PE=1 SV=3	Psmd3	other cell component	0	75.932	45	21	47	21
P62806	Histone H4 OS=Mus musculus OX=10090 GN=H4c1 PE=1 SV=2	H4c1; H4c11; H4c12; H4c14; H4c2; H4c3; H4c4; H4c6; H4c8; H4c9; H4f16; Hist1h4m	nucleus;other cell component	0	75.837	64	12	162	12
P46097	Synaptotagmin-2 OS=Mus musculus OX=10090 GN=Syt2 PE=1 SV=1	Syt2	plasma membrane;other membranes;ER/Golgi;other cell component	0	75.816	30	15	49	5
Q3U214	Microtubule-associated serine/threonine-protein kinase 3 OS=Mus musculus OX=10090 GN=Mast3 PE=1 SV=3	Mast3		0	75.721	24	21	37	20
O89112	Glutathione S-transferase LANCL1 OS=Mus musculus OX=10090 GN=Lancl1 PE=1 SV=1	Lancl1	plasma membrane;other membranes;other cell component	0	75.711	47	16	48	16
B1AXH1	NHS-like protein 2 OS=Mus musculus OX=10090 GN=Nhsl2 PE=1 SV=2	Nhsl2		0	75.654	26	24	43	24
Q9JLC8	Sacsin OS=Mus musculus OX=10090 GN=Sacs PE=1 SV=2	Sacs	other cell component	0	75.604	8	31	43	31
Q9Z0H4	CUGBP Elav-like family member 2 OS=Mus musculus OX=10090 GN=Celf2 PE=1 SV=1	Celf2	nucleus;other cell component	0	75.604	32	20	64	12
P30275	Creatine kinase U-type, mitochondrial OS=Mus musculus OX=10090 GN=Ckmt1 PE=1 SV=1	Ckmt1	other membranes;mitochondrion;other cell component	0	75.44	49	17	63	16
O08784	Treacle protein OS=Mus musculus OX=10090 GN=Tcof1 PE=1 SV=1	Tcof1	cytosol;nucleus	0	75.431	21	23	38	23
Q6URW6	Myosin-14 OS=Mus musculus OX=10090 GN=Myh14 PE=1 SV=1	Myh14	cytoskeleton;other cell component	0	75.362	13	26	45	15
Q9DBF1	Alpha-aminoadipic semialdehyde dehydrogenase OS=Mus musculus OX=10090 GN=Aldh7a1 PE=1 SV=4	Aldh7a1	cytosol;nucleus	0	75.347	43	18	37	18
P10630	Eukaryotic initiation factor 4A-II OS=Mus musculus OX=10090 GN=Eif4a2 PE=1 SV=2	Eif4a2	other cell component	0	75.282	51	19	44	9
Q9DB20	ATP synthase subunit O, mitochondrial OS=Mus musculus OX=10090 GN=Atp5po PE=1 SV=1	Atp5po	plasma membrane;other membranes;mitochondrion;other cell component	0	75.235	68	17	63	17
P99029	Peroxiredoxin-5, mitochondrial OS=Mus musculus OX=10090 GN=Prdx5 PE=1 SV=2	Prdx5	cytosol;nucleus;other cytoplasmic organelle;other cell component	0	75.065	64	14	51	14
Q61781	Keratin, type I cytoskeletal 14 OS=Mus musculus OX=10090 GN=Krt14 PE=1 SV=2	Krt14	cytoskeleton;nucleus;other cell component	0	74.992	39	22	88	3
Q8C9B9	Death-inducer obliterator 1 OS=Mus musculus OX=10090 GN=Dido1 PE=1 SV=4	Dido1	cytoskeleton;nucleus;other cell component	0	74.903	14	21	26	20
Q8BNW9	Kelch repeat and BTB domain-containing protein 11 OS=Mus musculus OX=10090 GN=Kbtbd11 PE=1 SV=3	Kbtbd11		0	74.896	39	16	33	16
Q9DBR1	5'-3' exoribonuclease 2 OS=Mus musculus OX=10090 GN=Xrn2 PE=1 SV=1	Xrn2	nucleus;other cell component	0	74.851	23	21	40	21
Q9EPL8	Importin-7 OS=Mus musculus OX=10090 GN=Ipo7 PE=1 SV=2	Ipo7	cytosol;nucleus	0	74.796	22	18	33	17
Q8BGC0	HIV Tat-specific factor 1 homolog OS=Mus musculus OX=10090 GN=Htatsf1 PE=1 SV=1	Htatsf1	nucleus	0	74.761	28	24	50	24
Q6NZJ6	Eukaryotic translation initiation factor 4 gamma 1 OS=Mus musculus OX=10090 GN=Eif4g1 PE=1 SV=1	Eif4g1	cytosol;translational apparatus;nucleus;other cell component	0	74.711	20	26	52	23
Q4VA53	Sister chromatid cohesion protein PDS5 homolog B OS=Mus musculus OX=10090 GN=Pds5b PE=1 SV=1	Pds5b	nucleus;other cell component	0	74.661	17	23	40	22
Q9D6Z1	Nucleolar protein 56 OS=Mus musculus OX=10090 GN=Nop56 PE=1 SV=2	Nop56	nucleus;other cell component	0	74.561	41	22	51	22
Q8VCT3	Aminopeptidase B OS=Mus musculus OX=10090 GN=Rnpep PE=1 SV=2	Rnpep	non-structural extracellular;plasma membrane;other membranes;ER/Golgi;other cell component	0	74.525	35	19	36	19
Q9CXS4	Centromere protein V OS=Mus musculus OX=10090 GN=Cenpv PE=1 SV=2	Cenpv	cytosol;cytoskeleton;nucleus;other cell component	0	74.474	64	13	45	13
Q99KY4	Cyclin-G-associated kinase OS=Mus musculus OX=10090 GN=Gak PE=1 SV=2	Gak	cytosol;ER/Golgi;other cell component	0	74.458	21	25	46	22
Q9R1P4	Proteasome subunit alpha type-1 OS=Mus musculus OX=10090 GN=Psma1 PE=1 SV=1	Psma1	cytosol;cytoskeleton;nucleus;other cell component	0	74.406	44	14	27	14
Q8K0S0	Phytanoyl-CoA hydroxylase-interacting protein OS=Mus musculus OX=10090 GN=Phyhip PE=1 SV=1	Phyhip	other cell component	0	74.327	38	15	64	11
P68040	Receptor of activated protein C kinase 1 OS=Mus musculus OX=10090 GN=Rack1 PE=1 SV=3	Rack1	plasma membrane;cytosol;mitochondrion;translational apparatus;nucleus;other cell component	0	74.307	56	17	41	17
A2RT62	F-box/LRR-repeat protein 16 OS=Mus musculus OX=10090 GN=Fbxl16 PE=1 SV=1	Fbxl16	other cell component	0	74.137	42	16	47	16
Q8BIZ1	Ankyrin repeat and sterile alpha motif domain-containing protein 1B OS=Mus musculus OX=10090 GN=Anks1b PE=1 SV=3	Anks1b	plasma membrane;other membranes;cytosol;nucleus;other cell component	0	74.093	11	18	39	17
Q6ZPZ3	Zinc finger CCCH domain-containing protein 4 OS=Mus musculus OX=10090 GN=Zc3h4 PE=1 SV=2	Zc3h4	cytosol;nucleus	0	73.99	26	19	37	19
Q9ERI6	Retinol dehydrogenase 14 OS=Mus musculus OX=10090 GN=Rdh14 PE=1 SV=1	Rdh14	ER/Golgi	0	73.747	52	13	31	13
Q9JJK2	LanC-like protein 2 OS=Mus musculus OX=10090 GN=Lancl2 PE=1 SV=1	Lancl2	plasma membrane;other membranes;cytosol;cytoskeleton;nucleus	0	73.721	44	16	39	16
Q9EQH3	Vacuolar protein sorting-associated protein 35 OS=Mus musculus OX=10090 GN=Vps35 PE=1 SV=1	Vps35	other membranes;cytosol;mitochondrion;other cytoplasmic organelle;other cell component	0	73.637	27	18	35	18
Q8CGF6	WD repeat-containing protein 47 OS=Mus musculus OX=10090 GN=Wdr47 PE=1 SV=2	Wdr47	cytoskeleton;other cell component	0	73.557	18	18	37	17
Q8BJD1	Inter-alpha-trypsin inhibitor heavy chain H5 OS=Mus musculus OX=10090 GN=Itih5 PE=1 SV=1	Itih5		0	73.212	30	26	51	26
Q9JLM8	Serine/threonine-protein kinase DCLK1 OS=Mus musculus OX=10090 GN=Dclk1 PE=1 SV=1	Dclk1	other cell component	0	73.177	37	21	36	18
O08638	Myosin-11 OS=Mus musculus OX=10090 GN=Myh11 PE=1 SV=1	Myh11	cytoskeleton;other cell component	0	73.144	11	22	44	3
P52912	Nucleolysin TIA-1 OS=Mus musculus OX=10090 GN=Tia1 PE=1 SV=1	Tia1	cytosol;nucleus;other cell component	0	73.069	31	11	33	7
Q60864	Stress-induced-phosphoprotein 1 OS=Mus musculus OX=10090 GN=Stip1 PE=1 SV=1	Stip1	cytosol;nucleus;other cell component	0	72.995	46	28	55	28
P57722	Poly(rC)-binding protein 3 OS=Mus musculus OX=10090 GN=Pcbp3 PE=1 SV=3	Pcbp3	nucleus;other cell component	0	72.653	35	10	46	4
A2AJA9	Apical junction component 1 homolog OS=Mus musculus OX=10090 GN=Ajm1 PE=1 SV=1	Ajm1	plasma membrane;other membranes;other cell component	0	72.588	27	22	37	22
Q5DTX6	Junctional protein associated with coronary artery disease OS=Mus musculus OX=10090 GN=Jcad PE=1 SV=2	Jcad	plasma membrane;other membranes;other cell component	0	72.49	24	22	33	22
Q9CY58	Plasminogen activator inhibitor 1 RNA-binding protein OS=Mus musculus OX=10090 GN=Serbp1 PE=1 SV=2	Serbp1	plasma membrane;other membranes;cytosol;nucleus;other cell component	0	72.459	35	13	25	13
Q80XI3	Eukaryotic translation initiation factor 4 gamma 3 OS=Mus musculus OX=10090 GN=Eif4g3 PE=1 SV=2	Eif4g3	translational apparatus	0	72.401	17	26	39	23
Q8CH25	SAFB-like transcription modulator OS=Mus musculus OX=10090 GN=Sltm PE=1 SV=1	Sltm	nucleus	0	72.382	18	20	40	20
G5E870	E3 ubiquitin-protein ligase TRIP12 OS=Mus musculus OX=10090 GN=Trip12 PE=1 SV=1	Trip12	nucleus	0	72.333	15	26	37	25
Q9CZU6	Citrate synthase, mitochondrial OS=Mus musculus OX=10090 GN=Cs PE=1 SV=1	Cs	mitochondrion	0	72.065	36	18	70	18
Q80U63	Mitofusin-2 OS=Mus musculus OX=10090 GN=Mfn2 PE=1 SV=3	Mfn2	other membranes;cytosol;cytoskeleton;mitochondrion;other cell component	0	72.041	24	16	38	16
Q9JLN9	Serine/threonine-protein kinase mTOR OS=Mus musculus OX=10090 GN=Mtor PE=1 SV=2	Mtor	other membranes;cytosol;mitochondrion;ER/Golgi;nucleus;other cytoplasmic organelle;other cell component	0	71.921	11	21	42	21
Q9JIS5	Synaptic vesicle glycoprotein 2A OS=Mus musculus OX=10090 GN=Sv2a PE=1 SV=1	Sv2a	other membranes;ER/Golgi;other cell component	0	71.906	24	18	53	17
Q6P1F6	Serine/threonine-protein phosphatase 2A 55 kDa regulatory subunit B alpha isoform OS=Mus musculus OX=10090 GN=Ppp2r2a PE=1 SV=1	Ppp2r2a	cytosol;other cell component	0	71.756	45	18	46	10
Q922B2	Aspartate--tRNA ligase, cytoplasmic OS=Mus musculus OX=10090 GN=Dars PE=1 SV=2	Dars1	cytosol;other cell component	0	71.702	44	20	40	20
Q6NZN0	RNA-binding protein 26 OS=Mus musculus OX=10090 GN=Rbm26 PE=1 SV=2	Rbm26	nucleus	0	71.558	21	21	38	19
Q9Z277	Tyrosine-protein kinase BAZ1B OS=Mus musculus OX=10090 GN=Baz1b PE=1 SV=2	Baz1b	nucleus;other cell component	0	71.543	19	24	42	24
Q5SSL4	Active breakpoint cluster region-related protein OS=Mus musculus OX=10090 GN=Abr PE=1 SV=1	Abr	plasma membrane;other membranes;cytosol;other cell component	0	71.53	27	22	50	18
P97445	Voltage-dependent P/Q-type calcium channel subunit alpha-1A OS=Mus musculus OX=10090 GN=Cacna1a PE=1 SV=2	Cacna1a	plasma membrane;other membranes;nucleus;other cell component	0	71.457	14	27	45	22
P17742	Peptidyl-prolyl cis-trans isomerase A OS=Mus musculus OX=10090 GN=Ppia PE=1 SV=2	Ppia	non-structural extracellular;cytosol;nucleus;other cell component	0	71.455	83	16	91	14
P60202	Myelin proteolipid protein OS=Mus musculus OX=10090 GN=Plp1 PE=1 SV=2	Plp1	plasma membrane;other membranes;other cell component	0	71.419	34	11	164	11
Q8R071	Inositol-trisphosphate 3-kinase A OS=Mus musculus OX=10090 GN=Itpka PE=1 SV=1	Itpka	nucleus;other cell component	0	71.389	48	15	37	15
P09103	Protein disulfide-isomerase OS=Mus musculus OX=10090 GN=P4hb PE=1 SV=2	P4hb	plasma membrane;other membranes;cytosol;cytoskeleton;ER/Golgi;other cell component	0	71.05	34	19	33	19
Q7TME0	Phospholipid phosphatase-related protein type 4 OS=Mus musculus OX=10090 GN=Plppr4 PE=1 SV=2	Plppr4	plasma membrane;other membranes;other cell component	0	71.04	26	18	38	18
Q9Z2H2	Regulator of G-protein signaling 6 OS=Mus musculus OX=10090 GN=Rgs6 PE=1 SV=2	Rgs6	plasma membrane;other membranes;cytosol;ER/Golgi;nucleus;other cell component	0	71.019	29	16	37	11
Q8BH66	Atlastin-1 OS=Mus musculus OX=10090 GN=Atl1 PE=1 SV=1	Atl1	other membranes;ER/Golgi;other cell component	0	70.968	40	20	42	18
E9PVA8	eIF-2-alpha kinase activator GCN1 OS=Mus musculus OX=10090 GN=Gcn1 PE=1 SV=1	Gcn1	cytosol;other cell component	0	70.956	13	24	42	24
Q9Z0J4	Nitric oxide synthase, brain OS=Mus musculus OX=10090 GN=Nos1 PE=1 SV=1	Nos1	plasma membrane;other membranes;cytosol;cytoskeleton;mitochondrion;ER/Golgi;nucleus;other cytoplasmic organelle;other cell component	0	70.899	19	25	40	25
P51859	Hepatoma-derived growth factor OS=Mus musculus OX=10090 GN=Hdgf PE=1 SV=2	Hdgf	non-structural extracellular;nucleus;other cell component	0	70.844	58	15	47	14
Q8VD37	SH3-containing GRB2-like protein 3-interacting protein 1 OS=Mus musculus OX=10090 GN=Sgip1 PE=1 SV=1	Sgip1	plasma membrane;other membranes;cytoskeleton;other cell component	0	70.842	37	17	42	17
Q9D6R2	Isocitrate dehydrogenase [NAD] subunit alpha, mitochondrial OS=Mus musculus OX=10090 GN=Idh3a PE=1 SV=1	Idh3a		0	70.747	44	18	61	18
Q61792	LIM and SH3 domain protein 1 OS=Mus musculus OX=10090 GN=Lasp1 PE=1 SV=1	Lasp1	cytoskeleton;other cell component	0	70.692	48	14	54	13
Q80XU3	Nuclear ubiquitous casein and cyclin-dependent kinase substrate 1 OS=Mus musculus OX=10090 GN=Nucks1 PE=1 SV=1	Nucks1	nucleus;other cell component	0	70.691	46	14	35	13
Q8BJS4	SUN domain-containing protein 2 OS=Mus musculus OX=10090 GN=Sun2 PE=1 SV=3	Sun2	other membranes;nucleus;other cytoplasmic organelle;other cell component	0	70.652	29	17	32	16
Q7TT50	Serine/threonine-protein kinase MRCK beta OS=Mus musculus OX=10090 GN=Cdc42bpb PE=1 SV=2	Cdc42bpb	plasma membrane;other membranes;cytoskeleton;other cell component	0	70.571	15	24	39	20
P62897	Cytochrome c, somatic OS=Mus musculus OX=10090 GN=Cycs PE=1 SV=2	Cycs	other membranes;cytosol;mitochondrion;nucleus	0	70.466	71	12	62	12
Q9Z0H8	CAP-Gly domain-containing linker protein 2 OS=Mus musculus OX=10090 GN=Clip2 PE=1 SV=2	Clip2	cytoskeleton;nucleus;other cell component	0	70.46	20	22	40	14
Q6NV83	U2 snRNP-associated SURP motif-containing protein OS=Mus musculus OX=10090 GN=U2surp PE=1 SV=3	U2surp	nucleus	0	70.357	25	24	48	23
P02463	Collagen alpha-1(IV) chain OS=Mus musculus OX=10090 GN=Col4a1 PE=1 SV=4	Col4a1	non-structural extracellular;extracellular matrix	0	70.314	10	12	53	12
Q9Z268	RasGAP-activating-like protein 1 OS=Mus musculus OX=10090 GN=Rasal1 PE=1 SV=2	Rasal1	plasma membrane;other membranes;cytosol	0	70.304	36	24	49	24
P56564	Excitatory amino acid transporter 1 OS=Mus musculus OX=10090 GN=Slc1a3 PE=1 SV=2	Slc1a3	plasma membrane;other membranes;mitochondrion;other cell component	0	70.295	21	11	56	10
P70318	Nucleolysin TIAR OS=Mus musculus OX=10090 GN=Tial1 PE=1 SV=1	Tial1	nucleus;other cell component	0	69.97	30	12	40	8
E9QAT4	Protein transport protein Sec16A OS=Mus musculus OX=10090 GN=Sec16a PE=1 SV=1	Sec16a	other membranes;cytosol;ER/Golgi;other cell component	0	69.857	11	19	28	19
Q6VNB8	WD repeat and FYVE domain-containing protein 3 OS=Mus musculus OX=10090 GN=Wdfy3 PE=1 SV=1	Wdfy3	plasma membrane;other membranes;cytosol;nucleus;other cytoplasmic organelle;other cell component	0	69.856	9	29	39	28
Q9QXY6	EH domain-containing protein 3 OS=Mus musculus OX=10090 GN=Ehd3 PE=1 SV=2	Ehd3	plasma membrane;other membranes;cytosol;other cytoplasmic organelle;other cell component	0	69.711	43	20	37	13
Q99KK2	N-acylneuraminate cytidylyltransferase OS=Mus musculus OX=10090 GN=Cmas PE=1 SV=2	Cmas	nucleus	0	69.627	37	18	44	18
B2RSH2	Guanine nucleotide-binding protein G(i) subunit alpha-1 OS=Mus musculus OX=10090 GN=Gnai1 PE=1 SV=1	Gnai1	plasma membrane;other membranes;cytoskeleton;nucleus;other cell component	0	69.559	53	16	35	8
Q9QWL7	Keratin, type I cytoskeletal 17 OS=Mus musculus OX=10090 GN=Krt17 PE=1 SV=3	Krt17	cytoskeleton;other cell component	0	69.474	37	22	68	6
Q7TQF7	Amphiphysin OS=Mus musculus OX=10090 GN=Amph PE=1 SV=1	Amph	plasma membrane;other membranes;cytoskeleton;ER/Golgi;other cell component	0	69.469	29	18	42	16
Q02257	Junction plakoglobin OS=Mus musculus OX=10090 GN=Jup PE=1 SV=3	Jup	plasma membrane;other membranes;cytosol;cytoskeleton;nucleus;other cell component	0	69.394	35	21	36	16
Q6ZPJ3	(E3-independent) E2 ubiquitin-conjugating enzyme UBE2O OS=Mus musculus OX=10090 GN=Ube2o PE=1 SV=3	Ube2o	cytosol;nucleus;other cell component	0	69.386	16	18	32	18
P62821	Ras-related protein Rab-1A OS=Mus musculus OX=10090 GN=Rab1A PE=1 SV=3	Rab1A	other membranes;cytosol;ER/Golgi;other cytoplasmic organelle;other cell component	0	69.382	73	17	78	9
Q9D0F9	Phosphoglucomutase-1 OS=Mus musculus OX=10090 GN=Pgm1 PE=1 SV=4	Pgm1	cytosol;cytoskeleton;other cell component	0	69.344	49	22	49	22
P62880	Guanine nucleotide-binding protein G(I)/G(S)/G(T) subunit beta-2 OS=Mus musculus OX=10090 GN=Gnb2 PE=1 SV=3	Gnb2	plasma membrane;other membranes;other cell component	0	69.333	57	14	73	7
Q8BWT1	3-ketoacyl-CoA thiolase, mitochondrial OS=Mus musculus OX=10090 GN=Acaa2 PE=1 SV=3	Acaa2	mitochondrion	0	69.265	59	15	30	15
P23116	Eukaryotic translation initiation factor 3 subunit A OS=Mus musculus OX=10090 GN=Eif3a PE=1 SV=5	Eif3a	cytosol;cytoskeleton;translational apparatus;nucleus;other cell component	0	69.256	22	29	41	29
Q8CCT4	Transcription elongation factor A protein-like 5 OS=Mus musculus OX=10090 GN=Tceal5 PE=1 SV=1	Tceal5	nucleus	0	69.079	68	20	55	9
P00920	Carbonic anhydrase 2 OS=Mus musculus OX=10090 GN=Ca2 PE=1 SV=4	Ca2	non-structural extracellular;plasma membrane;other membranes;cytosol;other cell component	0	68.93	53	10	34	10
P42669	Transcriptional activator protein Pur-alpha OS=Mus musculus OX=10090 GN=Pura PE=1 SV=1	Pura	nucleus;other cell component	0	68.929	54	15	45	12
Q9DCX2	ATP synthase subunit d, mitochondrial OS=Mus musculus OX=10090 GN=Atp5pd PE=1 SV=3	Atp5pd	other membranes;mitochondrion	0	68.791	89	17	56	17
Q6PB66	Leucine-rich PPR motif-containing protein, mitochondrial OS=Mus musculus OX=10090 GN=Lrpprc PE=1 SV=2	Lrpprc	other membranes;cytoskeleton;mitochondrion;nucleus;other cell component	0	68.741	21	28	52	27
Q921F2	TAR DNA-binding protein 43 OS=Mus musculus OX=10090 GN=Tardbp PE=1 SV=1	Tardbp	nucleus;other cell component	0	68.661	43	15	42	15
Q9CR68	Cytochrome b-c1 complex subunit Rieske, mitochondrial OS=Mus musculus OX=10090 GN=Uqcrfs1 PE=1 SV=1	Uqcrfs1	other membranes;mitochondrion	0	68.621	57	15	62	15
Q8K284	General transcription factor 3C polypeptide 1 OS=Mus musculus OX=10090 GN=Gtf3c1 PE=1 SV=2	Gtf3c1	nucleus;other cell component	0	68.619	13	20	37	20
P48758	Carbonyl reductase [NADPH] 1 OS=Mus musculus OX=10090 GN=Cbr1 PE=1 SV=3	Cbr1	plasma membrane;other membranes;nucleus;other cell component	0	68.431	65	16	40	15
O70443	Guanine nucleotide-binding protein G(z) subunit alpha OS=Mus musculus OX=10090 GN=Gnaz PE=1 SV=4	Gnaz	plasma membrane;other membranes;cytosol;other cell component	0	68.378	53	18	48	17
Q9JJY3	Sphingomyelin phosphodiesterase 3 OS=Mus musculus OX=10090 GN=Smpd3 PE=1 SV=1	Smpd3	non-structural extracellular;plasma membrane;other membranes;ER/Golgi;other cell component	0	68.342	26	15	36	15
Q8BG39	Synaptic vesicle glycoprotein 2B OS=Mus musculus OX=10090 GN=Sv2b PE=1 SV=1	Sv2b	other membranes;ER/Golgi;other cell component	0	68.163	20	12	41	10
P27612	Phospholipase A-2-activating protein OS=Mus musculus OX=10090 GN=Plaa PE=1 SV=4	Plaa	non-structural extracellular;nucleus;other cell component	0	68.15	32	19	34	19
P10852	4F2 cell-surface antigen heavy chain OS=Mus musculus OX=10090 GN=Slc3a2 PE=1 SV=1	Slc3a2	plasma membrane;other membranes;cytosol;nucleus;other cytoplasmic organelle;other cell component	0	68.072	33	17	37	17
Q64105	Sepiapterin reductase OS=Mus musculus OX=10090 GN=Spr PE=1 SV=1	Spr	cytosol;nucleus	0	68.044	53	11	24	11
P26638	Serine--tRNA ligase, cytoplasmic OS=Mus musculus OX=10090 GN=Sars PE=1 SV=3	Sars1	cytosol;nucleus;other cell component	0	68.011	42	16	39	16
O35633	Vesicular inhibitory amino acid transporter OS=Mus musculus OX=10090 GN=Slc32a1 PE=1 SV=3	Slc32a1	plasma membrane;other membranes;ER/Golgi;other cell component	0	67.988	36	14	34	13
Q91ZX7	Prolow-density lipoprotein receptor-related protein 1 OS=Mus musculus OX=10090 GN=Lrp1 PE=1 SV=1	Lrp1	plasma membrane;other membranes;cytoskeleton;ER/Golgi;nucleus;other cytoplasmic organelle;other cell component	0	67.972	6	26	42	25
Q9R1Q8	Transgelin-3 OS=Mus musculus OX=10090 GN=Tagln3 PE=1 SV=1	Tagln3	nucleus	0	67.841	80	16	62	13
A2A690	Protein TANC2 OS=Mus musculus OX=10090 GN=Tanc2 PE=1 SV=1	Tanc2	other cell component	0	67.696	15	26	42	26
O08917	Flotillin-1 OS=Mus musculus OX=10090 GN=Flot1 PE=1 SV=1	Flot1	plasma membrane;other membranes;cytoskeleton;nucleus;other cytoplasmic organelle;other cell component	0	67.652	50	20	44	19
P62908	40S ribosomal protein S3 OS=Mus musculus OX=10090 GN=Rps3 PE=1 SV=1	Rps3	plasma membrane;other membranes;cytosol;cytoskeleton;mitochondrion;ER/Golgi;translational apparatus;nucleus;other cell component	0	67.595	65	16	56	16
Q8BFZ3	Beta-actin-like protein 2 OS=Mus musculus OX=10090 GN=Actbl2 PE=1 SV=1	Actbl2	other membranes;cytoskeleton;nucleus;other cell component	0	67.498	28	10	117	1
Q07076	Annexin A7 OS=Mus musculus OX=10090 GN=Anxa7 PE=1 SV=2	Anxa7	plasma membrane;other membranes;cytosol;ER/Golgi;nucleus;other cell component	0	67.474	36	17	56	16
Q64213	Splicing factor 1 OS=Mus musculus OX=10090 GN=Sf1 PE=1 SV=6	Sf1	nucleus;other cell component	0	67.417	24	13	39	13
P60122	RuvB-like 1 OS=Mus musculus OX=10090 GN=Ruvbl1 PE=1 SV=1	Ruvbl1	cytosol;nucleus;other cell component	0	67.393	41	13	30	13
P97315	Cysteine and glycine-rich protein 1 OS=Mus musculus OX=10090 GN=Csrp1 PE=1 SV=3	Csrp1	cytoskeleton;nucleus;other cell component	0	67.349	74	16	28	16
Q791T5	Mitochondrial carrier homolog 1 OS=Mus musculus OX=10090 GN=Mtch1 PE=1 SV=1	Mtch1	other membranes;mitochondrion	0	67.213	46	14	33	14
Q64727	Vinculin OS=Mus musculus OX=10090 GN=Vcl PE=1 SV=4	Vcl	plasma membrane;other membranes;cytoskeleton;other cell component	0	67.189	25	25	38	25
Q80X80	Phospholipid transfer protein C2CD2L OS=Mus musculus OX=10090 GN=C2cd2l PE=1 SV=3	C2cd2l	plasma membrane;other membranes;ER/Golgi;other cell component	0	67.082	36	21	44	20
Q61941	NAD(P) transhydrogenase, mitochondrial OS=Mus musculus OX=10090 GN=Nnt PE=1 SV=2	Nnt	other membranes	0	67.042	20	20	34	20
Q9CWZ7	Gamma-soluble NSF attachment protein OS=Mus musculus OX=10090 GN=Napg PE=1 SV=1	Napg	other membranes;mitochondrion;other cytoplasmic organelle;other cell component	0	67.024	55	19	48	18
Q6IFX2	Keratin, type I cytoskeletal 42 OS=Mus musculus OX=10090 GN=Krt42 PE=1 SV=1	Krt42	cytoskeleton;other cell component	0	67.014	35	20	59	6
Q9JJV2	Profilin-2 OS=Mus musculus OX=10090 GN=Pfn2 PE=1 SV=3	Pfn2	cytosol;cytoskeleton;other cell component	0	66.827	67	9	44	9
O88738	Baculoviral IAP repeat-containing protein 6 OS=Mus musculus OX=10090 GN=Birc6 PE=1 SV=2	Birc6	other membranes;cytoskeleton;ER/Golgi;nucleus;other cytoplasmic organelle;other cell component	0	66.782	7	23	38	23
Q9EPU4	Cleavage and polyadenylation specificity factor subunit 1 OS=Mus musculus OX=10090 GN=Cpsf1 PE=1 SV=1	Cpsf1	nucleus	0	66.593	15	22	39	22
Q8K354	Carbonyl reductase [NADPH] 3 OS=Mus musculus OX=10090 GN=Cbr3 PE=1 SV=1	Cbr3	cytosol;nucleus	0	66.593	59	15	33	14
E9PV24	Fibrinogen alpha chain OS=Mus musculus OX=10090 GN=Fga PE=1 SV=1	Fga	non-structural extracellular;plasma membrane;other membranes;ER/Golgi;other cell component	0	66.588	25	20	52	20
Q9D4H8	Cullin-2 OS=Mus musculus OX=10090 GN=Cul2 PE=1 SV=2	Cul2	nucleus;other cell component	0	66.373	23	18	43	18
Q64012	RNA-binding protein Raly OS=Mus musculus OX=10090 GN=Raly PE=1 SV=3	Raly	nucleus	0	66.346	60	17	43	17
Q4KUS2	Protein unc-13 homolog A OS=Mus musculus OX=10090 GN=Unc13a PE=1 SV=3	Unc13a	plasma membrane;other membranes;ER/Golgi;other cell component	0	66.33	16	25	35	13
P32067	Lupus La protein homolog OS=Mus musculus OX=10090 GN=Ssb PE=1 SV=1	Ssb	nucleus;other cell component	0	66.315	38	18	49	18
Q8BGT8	Phytanoyl-CoA hydroxylase-interacting protein-like OS=Mus musculus OX=10090 GN=Phyhipl PE=1 SV=1	Phyhipl	other cell component	0	66.152	45	17	41	13
Q3UNH4	G protein-regulated inducer of neurite outgrowth 1 OS=Mus musculus OX=10090 GN=Gprin1 PE=1 SV=2	Gprin1	plasma membrane;other membranes;other cell component	0	66.1	28	23	38	23
Q9Z2K1	Keratin, type I cytoskeletal 16 OS=Mus musculus OX=10090 GN=Krt16 PE=1 SV=3	Krt16	cytoskeleton	0	66.072	25	14	67	7
Q91Z31	Polypyrimidine tract-binding protein 2 OS=Mus musculus OX=10090 GN=Ptbp2 PE=1 SV=2	Ptbp2	nucleus;other cell component	0	66.061	39	14	43	12
Q6PFD9	Nuclear pore complex protein Nup98-Nup96 OS=Mus musculus OX=10090 GN=Nup98 PE=1 SV=2	Nup98	other membranes;nucleus;other cell component	0	65.997	15	22	38	22
Q03137	Ephrin type-A receptor 4 OS=Mus musculus OX=10090 GN=Epha4 PE=1 SV=2	Epha4	plasma membrane;other membranes;mitochondrion;ER/Golgi;other cytoplasmic organelle;other cell component	0	65.807	20	16	30	12
Q8BVI4	Dihydropteridine reductase OS=Mus musculus OX=10090 GN=Qdpr PE=1 SV=2	Qdpr	cytosol;other cell component	0	65.737	59	12	43	12
Q9D2V7	Coronin-7 OS=Mus musculus OX=10090 GN=Coro7 PE=1 SV=2	Coro7	other membranes;cytosol;ER/Golgi;other cell component	0	65.618	24	17	28	17
Q80TK0	AP2-interacting clathrin-endocytosis protein OS=Mus musculus OX=10090 GN=Kiaa1107 PE=1 SV=6	Kiaa1107	ER/Golgi;other cell component	0	65.573	14	18	27	18
P11103	Poly [ADP-ribose] polymerase 1 OS=Mus musculus OX=10090 GN=Parp1 PE=1 SV=3	Parp1	mitochondrion;nucleus;other cell component	0	65.566	20	18	37	18
Q80WJ7	Protein LYRIC OS=Mus musculus OX=10090 GN=Mtdh PE=1 SV=1	Mtdh	plasma membrane;other membranes;ER/Golgi;nucleus;other cell component	0	65.557	32	17	41	17
Q99LR1	Lysophosphatidylserine lipase ABHD12 OS=Mus musculus OX=10090 GN=Abhd12 PE=1 SV=2	Abhd12	plasma membrane;other membranes;mitochondrion;ER/Golgi;other cell component	0	65.445	45	15	36	15
Q9D8N0	Elongation factor 1-gamma OS=Mus musculus OX=10090 GN=Eef1g PE=1 SV=3	Eef1g	ER/Golgi;nucleus;other cell component	0	65.369	32	18	44	18
Q8VD04	GRIP1-associated protein 1 OS=Mus musculus OX=10090 GN=Gripap1 PE=1 SV=1	Gripap1	other membranes;cytosol;nucleus;other cytoplasmic organelle;other cell component	0	65.27	31	20	32	20
P67778	Prohibitin OS=Mus musculus OX=10090 GN=Phb PE=1 SV=1	Phb	plasma membrane;other membranes;mitochondrion;nucleus;other cytoplasmic organelle;other cell component	0	65.213	64	17	52	17
O08547	Vesicle-trafficking protein SEC22b OS=Mus musculus OX=10090 GN=Sec22b PE=1 SV=3	Sec22b	other membranes;ER/Golgi;other cell component	0	65.061	52	9	30	9
Q61466	SWI/SNF-related matrix-associated actin-dependent regulator of chromatin subfamily D member 1 OS=Mus musculus OX=10090 GN=Smarcd1 PE=1 SV=3	Smarcd1	nucleus;other cell component	0	64.958	29	14	30	11
Q91W39	Nuclear receptor coactivator 5 OS=Mus musculus OX=10090 GN=Ncoa5 PE=1 SV=1	Ncoa5	cytoskeleton;nucleus	0	64.889	39	21	47	21
Q52KI8	Serine/arginine repetitive matrix protein 1 OS=Mus musculus OX=10090 GN=Srrm1 PE=1 SV=2	Srrm1	nucleus	0	64.732	18	14	34	13
Q9Z0R6	Intersectin-2 OS=Mus musculus OX=10090 GN=Itsn2 PE=1 SV=2	Itsn2	plasma membrane;other membranes;cytoskeleton;other cell component	0	64.689	17	25	38	20
P97807	Fumarate hydratase, mitochondrial OS=Mus musculus OX=10090 GN=Fh PE=1 SV=3	Fh	cytosol;nucleus;other cell component	0	64.648	41	17	53	17
Q5DTT2	PH and SEC7 domain-containing protein 1 OS=Mus musculus OX=10090 GN=Psd PE=1 SV=2	Psd	plasma membrane;other membranes;other cytoplasmic organelle;other cell component	0	64.565	23	19	40	18
P47738	Aldehyde dehydrogenase, mitochondrial OS=Mus musculus OX=10090 GN=Aldh2 PE=1 SV=1	Aldh2	mitochondrion	0	64.483	30	15	39	13
P70207	Plexin-A2 OS=Mus musculus OX=10090 GN=Plxna2 PE=1 SV=2	Plxna2	plasma membrane;other membranes;other cell component	0	64.48	13	24	43	11
Q8BMF3	NADP-dependent malic enzyme, mitochondrial OS=Mus musculus OX=10090 GN=Me3 PE=1 SV=2	Me3	mitochondrion	0	64.471	42	18	37	17
Q91WD5	NADH dehydrogenase [ubiquinone] iron-sulfur protein 2, mitochondrial OS=Mus musculus OX=10090 GN=Ndufs2 PE=1 SV=1	Ndufs2	other membranes;mitochondrion;nucleus	0	64.42	29	11	36	11
P62962	Profilin-1 OS=Mus musculus OX=10090 GN=Pfn1 PE=1 SV=2	Pfn1	non-structural extracellular;cytosol;cytoskeleton;nucleus;other cell component	0	64.31	74	10	51	10
Q8BGH2	Sorting and assembly machinery component 50 homolog OS=Mus musculus OX=10090 GN=Samm50 PE=1 SV=1	Samm50	other membranes;mitochondrion	0	64.309	38	15	34	15
Q9DCD0	6-phosphogluconate dehydrogenase, decarboxylating OS=Mus musculus OX=10090 GN=Pgd PE=1 SV=3	Pgd	cytosol;other cell component	0	64.132	34	16	37	16
Q6KCD5	Nipped-B-like protein OS=Mus musculus OX=10090 GN=Nipbl PE=1 SV=1	Nipbl	cytosol;nucleus;other cell component	0	64.106	7	17	24	17
Q9CT10	Ran-binding protein 3 OS=Mus musculus OX=10090 GN=Ranbp3 PE=1 SV=2	Ranbp3	nucleus;other cell component	0	63.983	42	19	43	19
Q8R5H6	Wiskott-Aldrich syndrome protein family member 1 OS=Mus musculus OX=10090 GN=Wasf1 PE=1 SV=2	Wasf1	other membranes;cytoskeleton;mitochondrion;other cell component	0	63.948	28	15	30	13
P62141	Serine/threonine-protein phosphatase PP1-beta catalytic subunit OS=Mus musculus OX=10090 GN=Ppp1cb PE=1 SV=3	Ppp1cb	plasma membrane;other membranes;cytosol;nucleus;other cell component	0	63.863	40	13	43	2
Q80VP0	Tectonin beta-propeller repeat-containing protein 1 OS=Mus musculus OX=10090 GN=Tecpr1 PE=1 SV=1	Tecpr1	other membranes;nucleus;other cytoplasmic organelle;other cell component	0	63.802	19	19	31	18
Q9WUM5	Succinate--CoA ligase [ADP/GDP-forming] subunit alpha, mitochondrial OS=Mus musculus OX=10090 GN=Suclg1 PE=1 SV=4	Suclg1	plasma membrane;other membranes;cytosol;mitochondrion;other cell component	0	63.776	35	12	40	12
Q8R1B4	Eukaryotic translation initiation factor 3 subunit C OS=Mus musculus OX=10090 GN=Eif3c PE=1 SV=1	Eif3c	translational apparatus;other cell component	0	63.689	22	20	32	20
Q641P0	Actin-related protein 3B OS=Mus musculus OX=10090 GN=Actr3b PE=1 SV=1	Actr3b	cytoskeleton;other cell component	0	63.653	44	17	34	13
Q921Q7	Ras and Rab interactor 1 OS=Mus musculus OX=10090 GN=Rin1 PE=1 SV=1	Rin1	plasma membrane;other membranes;cytoskeleton;other cell component	0	63.642	33	17	29	17
Q9WVA3	Mitotic checkpoint protein BUB3 OS=Mus musculus OX=10090 GN=Bub3 PE=1 SV=2	Bub3	nucleus;other cell component	0	63.598	44	13	33	13
Q925I1	ATPase family AAA domain-containing protein 3 OS=Mus musculus OX=10090 GN=Atad3 PE=1 SV=1	Atad3	other membranes;mitochondrion	0	63.593	33	20	41	20
Q91VC3	Eukaryotic initiation factor 4A-III OS=Mus musculus OX=10090 GN=Eif4a3 PE=1 SV=3	Eif4a3	cytosol;nucleus;other cell component	0	63.59	49	17	39	14
Q9D394	Protein RUFY3 OS=Mus musculus OX=10090 GN=Rufy3 PE=1 SV=1	Rufy3	other membranes;cytosol;other cell component	0	63.512	37	15	33	13
Q8CAA7	Glucose 1,6-bisphosphate synthase OS=Mus musculus OX=10090 GN=Pgm2l1 PE=1 SV=1	Pgm2l1		0	63.46	30	17	39	17
Q9WUT3	Ribosomal protein S6 kinase alpha-2 OS=Mus musculus OX=10090 GN=Rps6ka2 PE=1 SV=1	Rps6ka2	cytoskeleton;nucleus;other cell component	0	63.44	29	20	37	12
Q9Z2Q6	Septin-5 OS=Mus musculus OX=10090 GN=Septin5 PE=1 SV=2	Septin5	plasma membrane;other membranes;cytoskeleton;ER/Golgi;other cell component	0	63.296	48	18	48	14
Q6PHN9	Ras-related protein Rab-35 OS=Mus musculus OX=10090 GN=Rab35 PE=1 SV=1	Rab35	non-structural extracellular;plasma membrane;other membranes;ER/Golgi;other cytoplasmic organelle;other cell component	0	63.269	74	13	61	10
Q91V41	Ras-related protein Rab-14 OS=Mus musculus OX=10090 GN=Rab14 PE=1 SV=3	Rab14	plasma membrane;other membranes;cytosol;ER/Golgi;other cytoplasmic organelle;other cell component	0	63.221	76	15	66	13
Q8C078	Calcium/calmodulin-dependent protein kinase kinase 2 OS=Mus musculus OX=10090 GN=Camkk2 PE=1 SV=2	Camkk2	cytosol;nucleus;other cell component	0	63.204	44	18	36	18
P84084	ADP-ribosylation factor 5 OS=Mus musculus OX=10090 GN=Arf5 PE=1 SV=2	Arf5	plasma membrane;other membranes;ER/Golgi;other cell component	0	63.118	54	10	61	4
P53994	Ras-related protein Rab-2A OS=Mus musculus OX=10090 GN=Rab2a PE=1 SV=1	Rab2a	other membranes;ER/Golgi;other cell component	0	63.056	59	13	36	5
Q9EPK7	Exportin-7 OS=Mus musculus OX=10090 GN=Xpo7 PE=1 SV=3	Xpo7	nucleus;other cell component	0	63.036	20	17	38	17
Q68FL4	Putative adenosylhomocysteinase 3 OS=Mus musculus OX=10090 GN=Ahcyl2 PE=1 SV=1	Ahcyl2	cytosol;ER/Golgi;other cell component	0	63.031	30	20	56	4
P0DP27	Calmodulin-2 OS=Mus musculus OX=10090 GN=Calm2 PE=1 SV=1	Calm2	plasma membrane;other membranes;cytoskeleton;mitochondrion;ER/Golgi;nucleus;other cell component	0	63.001	77	13	51	12
P32921	Tryptophan--tRNA ligase, cytoplasmic OS=Mus musculus OX=10090 GN=Wars PE=1 SV=2	Wars1	cytosol;nucleus;other cell component	0	62.99	41	19	35	19
A2AHG0	Leucine zipper putative tumor suppressor 3 OS=Mus musculus OX=10090 GN=Lzts3 PE=1 SV=1	Lzts3	cytoskeleton;other cell component	0	62.989	27	17	34	17
Q8VDM4	26S proteasome non-ATPase regulatory subunit 2 OS=Mus musculus OX=10090 GN=Psmd2 PE=1 SV=1	Psmd2	nucleus;other cell component	0	62.923	20	16	28	16
P48318	Glutamate decarboxylase 1 OS=Mus musculus OX=10090 GN=Gad1 PE=1 SV=2	Gad1	other membranes;other cell component	0	62.913	23	13	27	12
Q99P88	Nuclear pore complex protein Nup155 OS=Mus musculus OX=10090 GN=Nup155 PE=1 SV=1	Nup155	other membranes;nucleus;other cell component	0	62.888	17	20	33	19
Q9WUM4	Coronin-1C OS=Mus musculus OX=10090 GN=Coro1c PE=1 SV=2	Coro1c	plasma membrane;other membranes;cytoskeleton;other cytoplasmic organelle;other cell component	0	62.887	35	17	39	17
Q8C7R4	Ubiquitin-like modifier-activating enzyme 6 OS=Mus musculus OX=10090 GN=Uba6 PE=1 SV=1	Uba6	nucleus;other cell component	0	62.812	25	20	32	20
Q9DCS9	NADH dehydrogenase [ubiquinone] 1 beta subcomplex subunit 10 OS=Mus musculus OX=10090 GN=Ndufb10 PE=1 SV=3	Ndufb10	other membranes;mitochondrion	0	62.601	66	12	41	12
B9EJ86	Oxysterol-binding protein-related protein 8 OS=Mus musculus OX=10090 GN=Osbpl8 PE=1 SV=1	Osbpl8	other membranes;cytosol;ER/Golgi;nucleus;other cell component	0	62.592	24	18	39	18
Q7TQH0	Ataxin-2-like protein OS=Mus musculus OX=10090 GN=Atxn2l PE=1 SV=1	Atxn2l	other membranes;cytosol;nucleus;other cell component	0	62.576	20	20	39	20
P60843	Eukaryotic initiation factor 4A-I OS=Mus musculus OX=10090 GN=Eif4a1 PE=1 SV=1	Eif4a1	other cell component	0	62.476	45	17	44	7
A2AJI0	MAP7 domain-containing protein 1 OS=Mus musculus OX=10090 GN=Map7d1 PE=1 SV=1	Map7d1	cytosol;cytoskeleton	0	62.311	23	16	33	16
Q8BMF4	Dihydrolipoyllysine-residue acetyltransferase component of pyruvate dehydrogenase complex, mitochondrial OS=Mus musculus OX=10090 GN=Dlat PE=1 SV=2	Dlat	mitochondrion;other cell component	0	62.277	33	16	36	16
Q61595	Kinectin OS=Mus musculus OX=10090 GN=Ktn1 PE=1 SV=1	Ktn1	other membranes;ER/Golgi	0	62.199	17	21	33	20
P36916	Guanine nucleotide-binding protein-like 1 OS=Mus musculus OX=10090 GN=Gnl1 PE=1 SV=4	Gnl1		0	61.927	32	15	40	15
B2RY56	RNA-binding protein 25 OS=Mus musculus OX=10090 GN=Rbm25 PE=1 SV=2	Rbm25	nucleus;other cell component	0	61.915	26	24	41	24
Q8CBY8	Dynactin subunit 4 OS=Mus musculus OX=10090 GN=Dctn4 PE=1 SV=1	Dctn4	cytoskeleton;other cell component	0	61.892	43	14	30	14
Q6ZQ08	CCR4-NOT transcription complex subunit 1 OS=Mus musculus OX=10090 GN=Cnot1 PE=1 SV=2	Cnot1	cytosol;nucleus;other cell component	0	61.768	13	24	34	24
Q68FF6	ARF GTPase-activating protein GIT1 OS=Mus musculus OX=10090 GN=Git1 PE=1 SV=1	Git1	cytosol;mitochondrion;other cytoplasmic organelle;other cell component	0	61.712	28	19	41	19
Q9CSN1	SNW domain-containing protein 1 OS=Mus musculus OX=10090 GN=Snw1 PE=1 SV=3	Snw1	nucleus;other cell component	0	61.711	45	20	37	20
O88990	Alpha-actinin-3 OS=Mus musculus OX=10090 GN=Actn3 PE=2 SV=1	Actn3	cytoskeleton;other cell component	0	61.692	14	14	42	1
Q9QZQ8	Core histone macro-H2A.1 OS=Mus musculus OX=10090 GN=H2afy PE=1 SV=3	Macroh2a1	cytoskeleton;nucleus;other cell component	0	61.677	42	16	43	14
P80317	T-complex protein 1 subunit zeta OS=Mus musculus OX=10090 GN=Cct6a PE=1 SV=3	Cct6a	cytosol;cytoskeleton;other cell component	0	61.578	33	17	35	17
Q8CHH9	Septin-8 OS=Mus musculus OX=10090 GN=Septin8 PE=1 SV=4	Septin8	other membranes;cytoskeleton;ER/Golgi;other cell component	0	61.519	38	17	42	12
Q80UG2	Plexin-A4 OS=Mus musculus OX=10090 GN=Plxna4 PE=1 SV=3	Plxna4	plasma membrane;other membranes;other cell component	0	61.505	15	27	45	14
P62482	Voltage-gated potassium channel subunit beta-2 OS=Mus musculus OX=10090 GN=Kcnab2 PE=1 SV=1	Kcnab2	plasma membrane;other membranes;cytosol;cytoskeleton;other cell component	0	61.487	49	19	46	16
Q8K021	Secretory carrier-associated membrane protein 1 OS=Mus musculus OX=10090 GN=Scamp1 PE=1 SV=1	Scamp1	other membranes;ER/Golgi;other cytoplasmic organelle;other cell component	0	61.469	46	11	32	11
Q64475	Histone H2B type 1-B OS=Mus musculus OX=10090 GN=Hist1h2bb PE=1 SV=3	H2bc3	cytosol;nucleus;other cell component	0	61.446	73	13	130	1
Q60575	Kinesin-like protein KIF1B OS=Mus musculus OX=10090 GN=Kif1b PE=1 SV=2	Kif1b	other membranes;cytoskeleton;mitochondrion;ER/Golgi;other cell component	0	61.373	12	17	29	6
Q6NXI6	Regulation of nuclear pre-mRNA domain-containing protein 2 OS=Mus musculus OX=10090 GN=Rprd2 PE=1 SV=1	Rprd2	nucleus	0	61.352	16	19	29	19
Q9QUG9	RAS guanyl-releasing protein 2 OS=Mus musculus OX=10090 GN=Rasgrp2 PE=1 SV=2	Rasgrp2	plasma membrane;other membranes;cytosol;other cell component	0	61.244	28	16	32	16
Q6P542	ATP-binding cassette sub-family F member 1 OS=Mus musculus OX=10090 GN=Abcf1 PE=1 SV=1	Abcf1	cytosol;translational apparatus;nucleus;other cell component	0	61.216	22	15	22	15
P68181	cAMP-dependent protein kinase catalytic subunit beta OS=Mus musculus OX=10090 GN=Prkacb PE=1 SV=2	Prkacb	non-structural extracellular;plasma membrane;other membranes;cytosol;cytoskeleton;nucleus;other cell component	0	61.113	38	14	35	7
A2AGT5	Cytoskeleton-associated protein 5 OS=Mus musculus OX=10090 GN=Ckap5 PE=1 SV=1	Ckap5	plasma membrane;other membranes;cytoskeleton;nucleus;other cell component	0	61.089	11	22	37	22
Q99PU5	Long-chain-fatty-acid--CoA ligase ACSBG1 OS=Mus musculus OX=10090 GN=Acsbg1 PE=1 SV=1	Acsbg1	plasma membrane;other membranes;ER/Golgi;other cell component	0	61.058	29	17	31	17
Q3UGY8	Brefeldin A-inhibited guanine nucleotide-exchange protein 3 OS=Mus musculus OX=10090 GN=Arfgef3 PE=1 SV=1	Arfgef3	other membranes;ER/Golgi	0	61.04	14	22	30	22
Q8VH51	RNA-binding protein 39 OS=Mus musculus OX=10090 GN=Rbm39 PE=1 SV=2	Rbm39	cytoskeleton;nucleus;other cell component	0	60.926	34	14	28	14
Q3B7Z2	Oxysterol-binding protein 1 OS=Mus musculus OX=10090 GN=Osbp PE=1 SV=3	Osbp	plasma membrane;other membranes;cytosol;ER/Golgi;nucleus;other cell component	0	60.818	27	20	47	17
Q8VHH5	Arf-GAP with GTPase, ANK repeat and PH domain-containing protein 3 OS=Mus musculus OX=10090 GN=Agap3 PE=1 SV=1	Agap3	other membranes;nucleus;other cell component	0	60.816	20	17	33	13
O54865	Guanylate cyclase soluble subunit beta-1 OS=Mus musculus OX=10090 GN=Gucy1b1 PE=1 SV=1	Gucy1b1	cytosol;other cell component	0	60.709	36	21	43	21
Q64478	Histone H2B type 1-H OS=Mus musculus OX=10090 GN=Hist1h2bh PE=1 SV=3	H2bc9	nucleus;other cell component	0	60.66	73	13	136	2
P37040	NADPH--cytochrome P450 reductase OS=Mus musculus OX=10090 GN=Por PE=1 SV=2	Por	other membranes;cytosol;mitochondrion;ER/Golgi;other cell component	0	60.439	36	18	45	18
Q8CGP0	Histone H2B type 3-B OS=Mus musculus OX=10090 GN=Hist3h2bb PE=1 SV=3	H2bu1	nucleus;other cell component	0	60.342	68	12	108	1
A2ARS0	Ankyrin repeat domain-containing protein 63 OS=Mus musculus OX=10090 GN=Ankrd63 PE=1 SV=1	Ankrd63		0	60.328	48	14	51	14
Q9R0L7	A-kinase anchor protein 8-like OS=Mus musculus OX=10090 GN=Akap8l PE=1 SV=1	Akap8l	nucleus;other cell component	0	60.317	21	13	35	13
Q9R0P9	Ubiquitin carboxyl-terminal hydrolase isozyme L1 OS=Mus musculus OX=10090 GN=Uchl1 PE=1 SV=1	Uchl1	other membranes;cytosol;ER/Golgi;other cell component	0	60.207	61	13	38	12
Q3UHC7	Disabled homolog 2-interacting protein OS=Mus musculus OX=10090 GN=Dab2ip PE=1 SV=1	Dab2ip	plasma membrane;other membranes;other cell component	0	60.168	18	23	46	17
Q9CPY7	Cytosol aminopeptidase OS=Mus musculus OX=10090 GN=Lap3 PE=1 SV=3	Lap3	cytosol;ER/Golgi;nucleus;other cell component	0	60.139	30	12	25	12
Q3U319	E3 ubiquitin-protein ligase BRE1B OS=Mus musculus OX=10090 GN=Rnf40 PE=1 SV=2	Rnf40	other membranes;cytosol;nucleus;other cell component	0	60.125	21	20	34	14
Q9Z1Q9	Valine--tRNA ligase OS=Mus musculus OX=10090 GN=Vars PE=1 SV=1	Vars1	cytosol	0	60.125	21	20	43	20
Q9Z0R4	Intersectin-1 OS=Mus musculus OX=10090 GN=Itsn1 PE=1 SV=2	Itsn1	plasma membrane;other membranes;cytosol;cytoskeleton;nucleus;other cytoplasmic organelle;other cell component	0	60.058	17	24	39	20
P22437	Prostaglandin G/H synthase 1 OS=Mus musculus OX=10090 GN=Ptgs1 PE=1 SV=1	Ptgs1	other membranes;ER/Golgi;nucleus;other cell component	0	59.965	32	17	35	16
Q9WVK4	EH domain-containing protein 1 OS=Mus musculus OX=10090 GN=Ehd1 PE=1 SV=1	Ehd1	plasma membrane;other membranes;other cytoplasmic organelle;other cell component	0	59.917	32	15	30	8
Q61554	Fibrillin-1 OS=Mus musculus OX=10090 GN=Fbn1 PE=1 SV=2	Fbn1	non-structural extracellular;extracellular matrix	0	59.908	11	26	40	25
Q61490	CD166 antigen OS=Mus musculus OX=10090 GN=Alcam PE=1 SV=3	Alcam	plasma membrane;other membranes;other cell component	0	59.841	28	16	41	16
O35381	Acidic leucine-rich nuclear phosphoprotein 32 family member A OS=Mus musculus OX=10090 GN=Anp32a PE=1 SV=1	Anp32a	ER/Golgi;nucleus;other cell component	0	59.833	42	17	47	17
Q8C8N2	Protein SCAI OS=Mus musculus OX=10090 GN=Scai PE=1 SV=2	Scai	other membranes;nucleus;other cell component	0	59.826	29	15	32	15
Q8R0S4	Voltage-dependent L-type calcium channel subunit beta-4 OS=Mus musculus OX=10090 GN=Cacnb4 PE=1 SV=2	Cacnb4	plasma membrane;other membranes;nucleus;other cell component	0	59.782	35	16	43	11
Q8VEH3	ADP-ribosylation factor-like protein 8A OS=Mus musculus OX=10090 GN=Arl8a PE=1 SV=1	Arl8a	other membranes;cytoskeleton;other cytoplasmic organelle;other cell component	0	59.765	59	10	30	3
O35954	Membrane-associated phosphatidylinositol transfer protein 1 OS=Mus musculus OX=10090 GN=Pitpnm1 PE=1 SV=1	Pitpnm1	plasma membrane;other membranes;cytosol;ER/Golgi;other cell component	0	59.751	16	15	25	14
Q69Z99	Zinc finger protein 512 OS=Mus musculus OX=10090 GN=Znf512 PE=2 SV=2	Znf512	nucleus	0	59.714	38	18	33	18
Q8CI71	Syndetin OS=Mus musculus OX=10090 GN=Vps50 PE=1 SV=2	Vps50	other membranes;cytosol;other cytoplasmic organelle;other cell component	0	59.597	19	15	27	15
Q3UJD6	Ubiquitin carboxyl-terminal hydrolase 19 OS=Mus musculus OX=10090 GN=Usp19 PE=1 SV=1	Usp19	other membranes;cytosol;ER/Golgi	0	59.582	19	19	30	19
Q3TXX4	Vesicular glutamate transporter 1 OS=Mus musculus OX=10090 GN=Slc17a7 PE=1 SV=2	Slc17a7	other membranes;ER/Golgi;other cell component	0	59.565	17	8	35	6
P28740	Kinesin-like protein KIF2A OS=Mus musculus OX=10090 GN=Kif2a PE=1 SV=2	Kif2a	cytoskeleton;nucleus;other cytoplasmic organelle;other cell component	0	59.509	26	19	35	19
P97927	Laminin subunit alpha-4 OS=Mus musculus OX=10090 GN=Lama4 PE=1 SV=2	Lama4	non-structural extracellular;extracellular matrix;other cell component	0	59.382	12	21	39	21
Q99LI8	Hepatocyte growth factor-regulated tyrosine kinase substrate OS=Mus musculus OX=10090 GN=Hgs PE=1 SV=2	Hgs	other membranes;cytosol;other cytoplasmic organelle;other cell component	0	59.264	22	17	36	16
P48774	Glutathione S-transferase Mu 5 OS=Mus musculus OX=10090 GN=Gstm5 PE=1 SV=1	Gstm5	non-structural extracellular;cytosol;cytoskeleton;other cell component	0	59.007	60	14	44	13
Q61029	Lamina-associated polypeptide 2, isoforms beta/delta/epsilon/gamma OS=Mus musculus OX=10090 GN=Tmpo PE=1 SV=4	Tmpo	other membranes;nucleus;other cell component	0	58.88	37	12	29	5
Q8CFI0	E3 ubiquitin-protein ligase NEDD4-like OS=Mus musculus OX=10090 GN=Nedd4l PE=1 SV=2	Nedd4l	ER/Golgi;other cytoplasmic organelle;other cell component	0	58.76	20	17	39	13
Q9JII6	Aldo-keto reductase family 1 member A1 OS=Mus musculus OX=10090 GN=Akr1a1 PE=1 SV=3	Akr1a1	plasma membrane;other membranes;cytosol;other cell component	0	58.634	57	16	32	15
P19157	Glutathione S-transferase P 1 OS=Mus musculus OX=10090 GN=Gstp1 PE=1 SV=2	Gstp1	plasma membrane;other membranes;cytosol;mitochondrion;nucleus;other cell component	0	58.63	46	8	39	8
P46735	Unconventional myosin-Ib OS=Mus musculus OX=10090 GN=Myo1b PE=1 SV=3	Myo1b	plasma membrane;other membranes;cytoskeleton;other cytoplasmic organelle;other cell component	0	58.561	24	23	37	20
P14231	Sodium/potassium-transporting ATPase subunit beta-2 OS=Mus musculus OX=10090 GN=Atp1b2 PE=1 SV=2	Atp1b2	plasma membrane;other membranes;other cell component	0	58.516	38	11	31	11
Q3UVL4	Vacuolar protein sorting-associated protein 51 homolog OS=Mus musculus OX=10090 GN=Vps51 PE=1 SV=2	Vps51	other membranes;cytosol;ER/Golgi;nucleus;other cytoplasmic organelle;other cell component	0	58.439	20	14	23	14
O70589	Peripheral plasma membrane protein CASK OS=Mus musculus OX=10090 GN=Cask PE=1 SV=2	Cask	extracellular matrix;plasma membrane;other membranes;cytosol;nucleus;other cell component	0	58.412	25	19	36	19
P84075	Neuron-specific calcium-binding protein hippocalcin OS=Mus musculus OX=10090 GN=Hpca PE=1 SV=2	Hpca	plasma membrane;other membranes;cytosol;other cell component	0	58.31	61	14	52	6
P54830	Tyrosine-protein phosphatase non-receptor type 5 OS=Mus musculus OX=10090 GN=Ptpn5 PE=1 SV=2	Ptpn5	plasma membrane;other membranes;cytosol;ER/Golgi;other cell component	0	58.284	45	16	41	16
Q8CCK0	Core histone macro-H2A.2 OS=Mus musculus OX=10090 GN=H2afy2 PE=1 SV=3	Macroh2a2	nucleus;other cell component	0	58.276	41	15	33	13
Q9R1V6	Disintegrin and metalloproteinase domain-containing protein 22 OS=Mus musculus OX=10090 GN=Adam22 PE=1 SV=2	Adam22	plasma membrane;other membranes;other cell component	0	58.261	17	14	29	14
Q9DBG6	Dolichyl-diphosphooligosaccharide--protein glycosyltransferase subunit 2 OS=Mus musculus OX=10090 GN=Rpn2 PE=1 SV=1	Rpn2	other membranes;ER/Golgi;other cytoplasmic organelle	0	58.233	26	12	20	12
Q6PAL7	AT-hook DNA-binding motif-containing protein 1 OS=Mus musculus OX=10090 GN=Ahdc1 PE=1 SV=1	Ahdc1		0	58.161	13	14	22	14
P05132	cAMP-dependent protein kinase catalytic subunit alpha OS=Mus musculus OX=10090 GN=Prkaca PE=1 SV=3	Prkaca	non-structural extracellular;plasma membrane;other membranes;cytosol;cytoskeleton;mitochondrion;ER/Golgi;nucleus;other cell component	0	58.149	40	14	34	7
Q8CI32	BAG family molecular chaperone regulator 5 OS=Mus musculus OX=10090 GN=Bag5 PE=1 SV=1	Bag5	other membranes;cytosol;mitochondrion;nucleus;other cell component	0	58.031	44	17	34	16
Q9Z1Z0	General vesicular transport factor p115 OS=Mus musculus OX=10090 GN=Uso1 PE=1 SV=2	Uso1	other membranes;cytosol;ER/Golgi;nucleus;other cell component	0	57.913	18	15	29	15
P63001	Ras-related C3 botulinum toxin substrate 1 OS=Mus musculus OX=10090 GN=Rac1 PE=1 SV=1	Rac1	plasma membrane;other membranes;cytosol;cytoskeleton;ER/Golgi;nucleus;other cytoplasmic organelle;other cell component	0	57.826	43	10	65	4
Q9CQD1	Ras-related protein Rab-5A OS=Mus musculus OX=10090 GN=Rab5a PE=1 SV=1	Rab5a	plasma membrane;other membranes;cytosol;cytoskeleton;ER/Golgi;other cytoplasmic organelle;other cell component	0	57.813	65	11	39	6
Q8CH18	Cell division cycle and apoptosis regulator protein 1 OS=Mus musculus OX=10090 GN=Ccar1 PE=1 SV=1	Ccar1	nucleus;other cell component	0	57.787	15	16	35	16
Q9CZC8	Secernin-1 OS=Mus musculus OX=10090 GN=Scrn1 PE=1 SV=1	Scrn1	other membranes;nucleus;other cell component	0	57.783	40	12	39	12
Q8R1Q8	Cytoplasmic dynein 1 light intermediate chain 1 OS=Mus musculus OX=10090 GN=Dync1li1 PE=1 SV=1	Dync1li1	cytoskeleton;other cell component	0	57.777	45	16	27	16
O35295	Transcriptional activator protein Pur-beta OS=Mus musculus OX=10090 GN=Purb PE=1 SV=3	Purb	nucleus	0	57.726	70	17	38	12
Q64524	Histone H2B type 2-E OS=Mus musculus OX=10090 GN=Hist2h2be PE=1 SV=3	H2bc21	non-structural extracellular;cytosol;nucleus;other cell component	0	57.706	63	11	97	1
P26369	Splicing factor U2AF 65 kDa subunit OS=Mus musculus OX=10090 GN=U2af2 PE=1 SV=3	U2af2	nucleus;other cell component	0	57.512	36	13	40	13
Q9EQQ9	Protein O-GlcNAcase OS=Mus musculus OX=10090 GN=Oga PE=1 SV=2	Oga	cytosol;mitochondrion;nucleus	0	57.48	24	19	35	19
Q8BSY0	Aspartyl/asparaginyl beta-hydroxylase OS=Mus musculus OX=10090 GN=Asph PE=1 SV=1	Asph	plasma membrane;other membranes;cytosol;ER/Golgi;other cell component	0	57.463	21	14	35	14
P97500	Myelin transcription factor 1-like protein OS=Mus musculus OX=10090 GN=Myt1l PE=1 SV=3	Myt1l	nucleus;other cell component	0	57.461	17	20	39	19
Q99KG3	RNA-binding protein 10 OS=Mus musculus OX=10090 GN=Rbm10 PE=1 SV=1	Rbm10	nucleus;other cell component	0	57.444	29	19	28	18
Q99LC3	NADH dehydrogenase [ubiquinone] 1 alpha subcomplex subunit 10, mitochondrial OS=Mus musculus OX=10090 GN=Ndufa10 PE=1 SV=1	Ndufa10	other membranes;mitochondrion;other cell component	0	57.439	48	16	40	16
Q99PJ0	Neurotrimin OS=Mus musculus OX=10090 GN=Ntm PE=1 SV=2	Ntm	non-structural extracellular;plasma membrane;other membranes;other cell component	0	57.422	39	13	34	13
Q9CXJ4	Mitochondrial potassium channel ATP-binding subunit OS=Mus musculus OX=10090 GN=Abcb8 PE=1 SV=1	Abcb8	other membranes;mitochondrion;nucleus	0	57.411	29	17	33	17
Q9ESW4	Acylglycerol kinase, mitochondrial OS=Mus musculus OX=10090 GN=Agk PE=1 SV=1	Agk	other membranes;mitochondrion;other cell component	0	57.225	36	13	33	13
P28659	CUGBP Elav-like family member 1 OS=Mus musculus OX=10090 GN=Celf1 PE=1 SV=2	Celf1	nucleus;other cell component	0	57.075	28	16	49	8
Q64378	Peptidyl-prolyl cis-trans isomerase FKBP5 OS=Mus musculus OX=10090 GN=Fkbp5 PE=1 SV=1	Fkbp5	cytosol;nucleus;other cell component	0	57.051	31	14	26	14
Q924A2	Protein capicua homolog OS=Mus musculus OX=10090 GN=Cic PE=1 SV=2	Cic	nucleus;other cell component	0	57.019	14	21	35	21
Q8BLE7	Vesicular glutamate transporter 2 OS=Mus musculus OX=10090 GN=Slc17a6 PE=1 SV=1	Slc17a6	other membranes;ER/Golgi;other cytoplasmic organelle;other cell component	0	57.013	23	9	18	7
P08003	Protein disulfide-isomerase A4 OS=Mus musculus OX=10090 GN=Pdia4 PE=1 SV=3	Pdia4	non-structural extracellular;ER/Golgi;other cell component	0	56.86	27	16	35	16
P63044	Vesicle-associated membrane protein 2 OS=Mus musculus OX=10090 GN=Vamp2 PE=1 SV=2	Vamp2	plasma membrane;other membranes;ER/Golgi;other cytoplasmic organelle;other cell component	0	56.834	72	8	69	3
Q9JMA1	Ubiquitin carboxyl-terminal hydrolase 14 OS=Mus musculus OX=10090 GN=Usp14 PE=1 SV=3	Usp14	plasma membrane;other membranes;cytosol;nucleus;other cell component	0	56.829	31	16	25	16
Q6NS60	F-box only protein 41 OS=Mus musculus OX=10090 GN=Fbxo41 PE=1 SV=3	Fbxo41		0	56.81	23	16	32	16
P48320	Glutamate decarboxylase 2 OS=Mus musculus OX=10090 GN=Gad2 PE=1 SV=1	Gad2	plasma membrane;other membranes;cytosol;ER/Golgi;other cell component	0	56.789	30	15	27	14
E9PZM4	Chromodomain-helicase-DNA-binding protein 2 OS=Mus musculus OX=10090 GN=Chd2 PE=1 SV=1	Chd2	nucleus;other cell component	0	56.649	10	19	32	14
O35136	Neural cell adhesion molecule 2 OS=Mus musculus OX=10090 GN=Ncam2 PE=1 SV=1	Ncam2	plasma membrane;other membranes;nucleus;other cell component	0	56.643	23	21	36	20
P62192	26S proteasome regulatory subunit 4 OS=Mus musculus OX=10090 GN=Psmc1 PE=1 SV=1	Psmc1	other membranes;cytosol;nucleus;other cell component	0	56.63	35	13	28	12
Q922J3	CAP-Gly domain-containing linker protein 1 OS=Mus musculus OX=10090 GN=Clip1 PE=1 SV=1	Clip1	other membranes;cytoskeleton;nucleus;other cytoplasmic organelle;other cell component	0	56.609	14	18	25	12
Q8C878	NEDD8-activating enzyme E1 catalytic subunit OS=Mus musculus OX=10090 GN=Uba3 PE=1 SV=2	Uba3	nucleus;other cell component	0	56.453	45	16	34	16
Q9CQQ7	ATP synthase F(0) complex subunit B1, mitochondrial OS=Mus musculus OX=10090 GN=Atp5pb PE=1 SV=1	Atp5pb	other membranes;mitochondrion;nucleus	0	56.391	43	13	49	12
O88643	Serine/threonine-protein kinase PAK 1 OS=Mus musculus OX=10090 GN=Pak1 PE=1 SV=1	Pak1	plasma membrane;other membranes;cytosol;cytoskeleton;nucleus;other cell component	0	56.348	34	15	29	7
Q9ERS2	NADH dehydrogenase [ubiquinone] 1 alpha subcomplex subunit 13 OS=Mus musculus OX=10090 GN=Ndufa13 PE=1 SV=3	Ndufa13	other membranes;mitochondrion;nucleus;other cell component	0	56.343	55	10	50	9
Q9R1C7	Pre-mRNA-processing factor 40 homolog A OS=Mus musculus OX=10090 GN=Prpf40a PE=1 SV=1	Prpf40a	cytosol;nucleus	0	56.319	14	13	27	12
Q9CX34	Protein SGT1 homolog OS=Mus musculus OX=10090 GN=Sugt1 PE=1 SV=3	Sugt1	nucleus;other cell component	0	56.238	46	12	25	12
P62827	GTP-binding nuclear protein Ran OS=Mus musculus OX=10090 GN=Ran PE=1 SV=3	Ran	cytosol;cytoskeleton;nucleus;other cytoplasmic organelle;other cell component	0	56.076	34	9	33	9
P04370	Myelin basic protein OS=Mus musculus OX=10090 GN=Mbp PE=1 SV=2	Mbp	plasma membrane;other membranes;nucleus;other cell component	0	56.056	46	13	166	13
Q2NL51	Glycogen synthase kinase-3 alpha OS=Mus musculus OX=10090 GN=Gsk3a PE=1 SV=2	Gsk3a	cytosol;cytoskeleton;mitochondrion;nucleus;other cell component	0	55.866	44	16	31	10
O89053	Coronin-1A OS=Mus musculus OX=10090 GN=Coro1a PE=1 SV=5	Coro1a	plasma membrane;other membranes;cytosol;cytoskeleton;other cytoplasmic organelle;other cell component	0	55.859	39	16	36	16
P21279	Guanine nucleotide-binding protein G(q) subunit alpha OS=Mus musculus OX=10090 GN=Gnaq PE=1 SV=4	Gnaq	plasma membrane;other membranes;cytosol;ER/Golgi;nucleus;other cell component	0	55.844	47	17	43	9
G3X9K3	Brefeldin A-inhibited guanine nucleotide-exchange protein 1 OS=Mus musculus OX=10090 GN=Arfgef1 PE=1 SV=1	Arfgef1	other membranes;cytosol;ER/Golgi;nucleus;other cell component	0	55.841	11	19	30	12
Q60749	KH domain-containing, RNA-binding, signal transduction-associated protein 1 OS=Mus musculus OX=10090 GN=Khdrbs1 PE=1 SV=2	Khdrbs1	plasma membrane;other membranes;nucleus;other cell component	0	55.782	34	18	70	12
Q9JIF7	Coatomer subunit beta OS=Mus musculus OX=10090 GN=Copb1 PE=1 SV=1	Copb1	plasma membrane;other membranes;cytosol;ER/Golgi;other cell component	0	55.609	22	17	30	17
Q925N0	Sideroflexin-5 OS=Mus musculus OX=10090 GN=Sfxn5 PE=1 SV=2	Sfxn5	other membranes;mitochondrion	0	55.544	39	11	37	11
Q8BLK3	Limbic system-associated membrane protein OS=Mus musculus OX=10090 GN=Lsamp PE=1 SV=1	Lsamp	plasma membrane;other membranes;cytosol	0	55.513	40	13	38	13
P62881	Guanine nucleotide-binding protein subunit beta-5 OS=Mus musculus OX=10090 GN=Gnb5 PE=1 SV=1	Gnb5	plasma membrane;other membranes;cytosol;nucleus;other cell component	0	55.491	27	10	28	10
Q64516	Glycerol kinase OS=Mus musculus OX=10090 GN=Gk PE=1 SV=2	Gk	other membranes;cytosol;mitochondrion;nucleus	0	55.49	24	12	25	11
P70206	Plexin-A1 OS=Mus musculus OX=10090 GN=Plxna1 PE=1 SV=1	Plxna1	plasma membrane;other membranes;cytosol;nucleus;other cell component	0	55.469	10	19	33	11
Q91WQ3	Tyrosine--tRNA ligase, cytoplasmic OS=Mus musculus OX=10090 GN=Yars PE=1 SV=3	Yars1	cytosol;nucleus	0	55.431	31	16	27	16
P47754	F-actin-capping protein subunit alpha-2 OS=Mus musculus OX=10090 GN=Capza2 PE=1 SV=3	Capza2	other membranes;cytoskeleton;other cell component	0	55.322	53	10	25	9
P61161	Actin-related protein 2 OS=Mus musculus OX=10090 GN=Actr2 PE=1 SV=1	Actr2	cytosol;cytoskeleton;nucleus;other cell component	0	55.306	30	12	49	11
Q9DC53	Copine-8 OS=Mus musculus OX=10090 GN=Cpne8 PE=2 SV=3	Cpne8	plasma membrane;other membranes	0	55.286	31	15	36	6
Q9DCT2	NADH dehydrogenase [ubiquinone] iron-sulfur protein 3, mitochondrial OS=Mus musculus OX=10090 GN=Ndufs3 PE=1 SV=2	Ndufs3	other membranes;mitochondrion;nucleus	0	55.226	46	14	31	14
Q791V5	Mitochondrial carrier homolog 2 OS=Mus musculus OX=10090 GN=Mtch2 PE=1 SV=1	Mtch2	other membranes;mitochondrion	0	55.19	49	11	30	11
Q9Z218	Dipeptidyl aminopeptidase-like protein 6 OS=Mus musculus OX=10090 GN=Dpp6 PE=1 SV=1	Dpp6	plasma membrane;other membranes;other cell component	0	55.173	23	20	45	20
Q8CGU1	Calcium-binding and coiled-coil domain-containing protein 1 OS=Mus musculus OX=10090 GN=Calcoco1 PE=1 SV=2	Calcoco1	cytosol;nucleus;other cell component	0	55.059	22	13	23	13
Q9Z1M8	Protein Red OS=Mus musculus OX=10090 GN=Ik PE=1 SV=2	Ik	cytoskeleton;nucleus;other cell component	0	54.982	32	17	30	17
P47962	60S ribosomal protein L5 OS=Mus musculus OX=10090 GN=Rpl5 PE=1 SV=3	Rpl5	cytosol;ER/Golgi;translational apparatus;nucleus;other cell component	0	54.971	33	11	27	11
P02088	Hemoglobin subunit beta-1 OS=Mus musculus OX=10090 GN=Hbb-b1 PE=1 SV=2	Hbb-b1	cytosol;other cell component	0	54.942	73	10	56	10
Q9JIA1	Leucine-rich glioma-inactivated protein 1 OS=Mus musculus OX=10090 GN=Lgi1 PE=1 SV=1	Lgi1	non-structural extracellular;other cell component	0	54.888	31	17	34	17
Q99KQ4	Nicotinamide phosphoribosyltransferase OS=Mus musculus OX=10090 GN=Nampt PE=1 SV=1	Nampt	non-structural extracellular;plasma membrane;other membranes;cytosol;nucleus;other cell component	0	54.886	34	15	26	15
Q922Q8	Leucine-rich repeat-containing protein 59 OS=Mus musculus OX=10090 GN=Lrrc59 PE=1 SV=1	Lrrc59	other membranes;mitochondrion;ER/Golgi;nucleus	0	54.834	41	13	31	13
Q8R0G9	Nuclear pore complex protein Nup133 OS=Mus musculus OX=10090 GN=Nup133 PE=1 SV=2	Nup133	other membranes;nucleus;other cell component	0	54.807	19	15	24	15
Q8BGZ7	Keratin, type II cytoskeletal 75 OS=Mus musculus OX=10090 GN=Krt75 PE=1 SV=1	Krt75	cytoskeleton	0	54.805	21	15	64	2
P70372	ELAV-like protein 1 OS=Mus musculus OX=10090 GN=Elavl1 PE=1 SV=2	Elavl1	cytosol;ER/Golgi;nucleus;other cell component	0	54.763	43	14	44	13
Q9CR16	Peptidyl-prolyl cis-trans isomerase D OS=Mus musculus OX=10090 GN=Ppid PE=1 SV=3	Ppid	cytosol;mitochondrion;nucleus;other cell component	0	54.754	34	16	39	14
Q6ZWV3	60S ribosomal protein L10 OS=Mus musculus OX=10090 GN=Rpl10 PE=1 SV=3	Rpl10	cytosol;ER/Golgi;translational apparatus;nucleus;other cell component	0	54.75	46	10	32	10
Q8CBW3	Abl interactor 1 OS=Mus musculus OX=10090 GN=Abi1 PE=1 SV=3	Abi1	plasma membrane;other membranes;cytosol;cytoskeleton;nucleus;other cell component	0	54.738	23	14	34	10
P62754	40S ribosomal protein S6 OS=Mus musculus OX=10090 GN=Rps6 PE=1 SV=1	Rps6	cytosol;ER/Golgi;translational apparatus;nucleus;other cell component	0	54.735	43	14	43	14
Q3UHX2	28 kDa heat- and acid-stable phosphoprotein OS=Mus musculus OX=10090 GN=Pdap1 PE=1 SV=1	Pdap1	non-structural extracellular;plasma membrane;other membranes;cytosol	0	54.675	40	11	22	11
Q60520	Paired amphipathic helix protein Sin3a OS=Mus musculus OX=10090 GN=Sin3a PE=1 SV=3	Sin3a	nucleus;other cell component	0	54.657	13	17	28	16
O88844	Isocitrate dehydrogenase [NADP] cytoplasmic OS=Mus musculus OX=10090 GN=Idh1 PE=1 SV=2	Idh1	cytosol;mitochondrion;other cytoplasmic organelle;other cell component	0	54.49	44	17	30	16
Q9Z1G3	V-type proton ATPase subunit C 1 OS=Mus musculus OX=10090 GN=Atp6v1c1 PE=1 SV=4	Atp6v1c1	plasma membrane;other membranes;other cytoplasmic organelle;other cell component	0	54.425	41	19	40	19
P35438	Glutamate receptor ionotropic, NMDA 1 OS=Mus musculus OX=10090 GN=Grin1 PE=1 SV=1	Grin1	non-structural extracellular;plasma membrane;other membranes;ER/Golgi;other cell component	0	54.297	17	17	35	17
Q64331	Unconventional myosin-VI OS=Mus musculus OX=10090 GN=Myo6 PE=1 SV=1	Myo6	plasma membrane;other membranes;cytosol;cytoskeleton;ER/Golgi;nucleus;other cell component	0	54.235	14	15	26	15
Q8CGF7	Transcription elongation regulator 1 OS=Mus musculus OX=10090 GN=Tcerg1 PE=1 SV=2	Tcerg1	nucleus	0	54.199	15	17	32	17
Q8K394	Inactive phospholipase C-like protein 2 OS=Mus musculus OX=10090 GN=Plcl2 PE=1 SV=2	Plcl2	other cell component	0	54.151	19	19	29	18
P05201	Aspartate aminotransferase, cytoplasmic OS=Mus musculus OX=10090 GN=Got1 PE=1 SV=3	Got1	cytosol;nucleus;other cytoplasmic organelle;other cell component	0	54.033	45	16	37	16
P04104	Keratin, type II cytoskeletal 1 OS=Mus musculus OX=10090 GN=Krt1 PE=1 SV=4	Krt1	plasma membrane;other membranes;cytoskeleton	0	54.022	17	14	47	8
P63321	Ras-related protein Ral-A OS=Mus musculus OX=10090 GN=Rala PE=1 SV=1	Rala	plasma membrane;other membranes;other cell component	0	54.018	38	11	34	8
P61226	Ras-related protein Rap-2b OS=Mus musculus OX=10090 GN=Rap2b PE=1 SV=1	Rap2b	non-structural extracellular;plasma membrane;other membranes;cytosol;other cytoplasmic organelle;other cell component	0	54.015	63	11	37	7
Q8K4R4	Cytoplasmic phosphatidylinositol transfer protein 1 OS=Mus musculus OX=10090 GN=Pitpnc1 PE=1 SV=1	Pitpnc1	nucleus;other cell component	0	53.937	51	16	34	16
Q9JKC6	Cell cycle exit and neuronal differentiation protein 1 OS=Mus musculus OX=10090 GN=Cend1 PE=1 SV=1	Cend1	other membranes;mitochondrion;other cell component	0	53.873	70	13	38	13
P51863	V-type proton ATPase subunit d 1 OS=Mus musculus OX=10090 GN=Atp6v0d1 PE=1 SV=2	Atp6v0d1	plasma membrane;other membranes;ER/Golgi;other cytoplasmic organelle;other cell component	0	53.855	44	13	27	13
Q8R3Z5	Voltage-dependent L-type calcium channel subunit beta-1 OS=Mus musculus OX=10090 GN=Cacnb1 PE=1 SV=1	Cacnb1	plasma membrane;other membranes;cytosol;ER/Golgi;other cell component	0	53.847	24	13	35	7
Q3V3R1	Monofunctional C1-tetrahydrofolate synthase, mitochondrial OS=Mus musculus OX=10090 GN=Mthfd1l PE=1 SV=2	Mthfd1l	cytosol;mitochondrion	0	53.632	24	18	28	17
Q6PGB8	Probable global transcription activator SNF2L1 OS=Mus musculus OX=10090 GN=Smarca1 PE=1 SV=1	Smarca1	nucleus;other cell component	0	53.572	18	20	34	6
P57746	V-type proton ATPase subunit D OS=Mus musculus OX=10090 GN=Atp6v1d PE=1 SV=1	Atp6v1d	other membranes;cytoskeleton;other cell component	0	53.402	57	15	47	15
Q61885	Myelin-oligodendrocyte glycoprotein OS=Mus musculus OX=10090 GN=Mog PE=1 SV=1	Mog	plasma membrane;other membranes;other cell component	0	53.402	40	14	55	13
Q9CRB9	MICOS complex subunit Mic19 OS=Mus musculus OX=10090 GN=Chchd3 PE=1 SV=1	Chchd3	other membranes;mitochondrion;nucleus	0	53.367	52	14	34	13
P63005	Platelet-activating factor acetylhydrolase IB subunit alpha OS=Mus musculus OX=10090 GN=Pafah1b1 PE=1 SV=2	Pafah1b1	other membranes;cytosol;cytoskeleton;nucleus;other cell component	0	53.347	35	14	40	13
Q8BHZ0	Protein FAM49A OS=Mus musculus OX=10090 GN=Fam49a PE=1 SV=1	Cyria	other membranes	0	53.295	33	8	30	6
Q6PDM2	Serine/arginine-rich splicing factor 1 OS=Mus musculus OX=10090 GN=Srsf1 PE=1 SV=3	Srsf1	nucleus;other cell component	0	53.279	59	16	55	16
Q5DTM8	E3 ubiquitin-protein ligase BRE1A OS=Mus musculus OX=10090 GN=Rnf20 PE=1 SV=2	Rnf20	nucleus;other cell component	0	53.235	18	17	28	12
Q8QZY1	Eukaryotic translation initiation factor 3 subunit L OS=Mus musculus OX=10090 GN=Eif3l PE=1 SV=1	Eif3l	translational apparatus;nucleus;other cell component	0	53.189	30	15	30	15
P84096	Rho-related GTP-binding protein RhoG OS=Mus musculus OX=10090 GN=Rhog PE=1 SV=1	Rhog	plasma membrane;other membranes;cytoskeleton;other cell component	0	53.042	63	12	27	11
Q9DC51	Guanine nucleotide-binding protein G(i) subunit alpha OS=Mus musculus OX=10090 GN=Gnai3 PE=1 SV=3	Gnai3	plasma membrane;other membranes;cytoskeleton;ER/Golgi;other cell component	0	52.876	40	12	29	5
Q9CZS1	Aldehyde dehydrogenase X, mitochondrial OS=Mus musculus OX=10090 GN=Aldh1b1 PE=1 SV=1	Aldh1b1	mitochondrion;nucleus;other cell component	0	52.74	31	17	37	15
Q8VBZ3	Cleft lip and palate transmembrane protein 1 homolog OS=Mus musculus OX=10090 GN=Clptm1 PE=1 SV=1	Clptm1	plasma membrane;other membranes;other cell component	0	52.731	19	8	17	8
Q6P4S6	Serine/threonine-protein kinase SIK3 OS=Mus musculus OX=10090 GN=Sik3 PE=1 SV=3	Sik3	other cell component	0	52.676	14	17	33	15
P25976	Nucleolar transcription factor 1 OS=Mus musculus OX=10090 GN=Ubtf PE=1 SV=1	Ubtf	nucleus	0	52.491	23	19	32	19
Q80XI4	Phosphatidylinositol 5-phosphate 4-kinase type-2 beta OS=Mus musculus OX=10090 GN=Pip4k2b PE=1 SV=1	Pip4k2b	plasma membrane;other membranes;ER/Golgi;nucleus;other cytoplasmic organelle	0	52.478	28	12	30	6
Q9D666	SUN domain-containing protein 1 OS=Mus musculus OX=10090 GN=Sun1 PE=1 SV=2	Sun1	other membranes;nucleus;other cell component	0	52.47	18	15	33	14
Q64487	Receptor-type tyrosine-protein phosphatase delta OS=Mus musculus OX=10090 GN=Ptprd PE=1 SV=3	Ptprd	plasma membrane;other membranes;other cell component	0	52.421	10	15	23	9
Q9R0P5	Destrin OS=Mus musculus OX=10090 GN=Dstn PE=1 SV=3	Dstn	cytoskeleton;other cell component	0	52.334	76	14	38	13
Q08943	FACT complex subunit SSRP1 OS=Mus musculus OX=10090 GN=Ssrp1 PE=1 SV=2	Ssrp1	nucleus;other cell component	0	52.307	27	18	32	18
Q80ZJ1	Ras-related protein Rap-2a OS=Mus musculus OX=10090 GN=Rap2a PE=1 SV=2	Rap2a	plasma membrane;other membranes;cytosol;other cytoplasmic organelle;other cell component	0	52.299	64	13	36	8
P13707	Glycerol-3-phosphate dehydrogenase [NAD(+)], cytoplasmic OS=Mus musculus OX=10090 GN=Gpd1 PE=1 SV=3	Gpd1	cytosol;other cell component	0	52.242	52	14	26	13
Q9QUI0	Transforming protein RhoA OS=Mus musculus OX=10090 GN=Rhoa PE=1 SV=1	Rhoa	plasma membrane;other membranes;cytosol;cytoskeleton;nucleus;other cytoplasmic organelle;other cell component	0	52.12	59	11	38	4
Q9D2G2	Dihydrolipoyllysine-residue succinyltransferase component of 2-oxoglutarate dehydrogenase complex, mitochondrial OS=Mus musculus OX=10090 GN=Dlst PE=1 SV=1	Dlst	plasma membrane;other membranes;mitochondrion;nucleus;other cell component	0	52.111	27	11	34	11
Q9CWJ9	Bifunctional purine biosynthesis protein PURH OS=Mus musculus OX=10090 GN=Atic PE=1 SV=2	Atic	plasma membrane;other membranes;cytosol	0	52.101	32	14	27	14
Q9CXY6	Interleukin enhancer-binding factor 2 OS=Mus musculus OX=10090 GN=Ilf2 PE=1 SV=1	Ilf2	nucleus;other cell component	0	52.101	48	15	32	15
Q924C1	Exportin-5 OS=Mus musculus OX=10090 GN=Xpo5 PE=1 SV=1	Xpo5	cytosol;nucleus;other cell component	0	52.096	18	17	27	17
Q62376	U1 small nuclear ribonucleoprotein 70 kDa OS=Mus musculus OX=10090 GN=Snrnp70 PE=1 SV=2	Snrnp70	nucleus;other cell component	0	52.071	34	15	50	15
P54775	26S proteasome regulatory subunit 6B OS=Mus musculus OX=10090 GN=Psmc4 PE=1 SV=2	Psmc4	cytosol;nucleus;other cell component	0	52.059	55	17	33	17
O88343	Electrogenic sodium bicarbonate cotransporter 1 OS=Mus musculus OX=10090 GN=Slc4a4 PE=1 SV=2	Slc4a4	plasma membrane;other membranes;other cell component	0	52.054	20	19	43	18
Q9Z2B9	Ribosomal protein S6 kinase alpha-4 OS=Mus musculus OX=10090 GN=Rps6ka4 PE=1 SV=2	Rps6ka4	cytosol;nucleus	0	52.017	20	14	28	12
Q8JZQ2	AFG3-like protein 2 OS=Mus musculus OX=10090 GN=Afg3l2 PE=1 SV=1	Afg3l2	other membranes;mitochondrion	0	51.973	25	20	36	19
P26231	Catenin alpha-1 OS=Mus musculus OX=10090 GN=Ctnna1 PE=1 SV=1	Ctnna1	plasma membrane;other membranes;cytosol;cytoskeleton;other cell component	0	51.76	23	18	38	6
Q5SYD0	Unconventional myosin-Id OS=Mus musculus OX=10090 GN=Myo1d PE=1 SV=1	Myo1d	plasma membrane;other membranes;cytosol;cytoskeleton;ER/Golgi;other cytoplasmic organelle;other cell component	0	51.753	20	22	37	22
Q9R1R2	Tripartite motif-containing protein 3 OS=Mus musculus OX=10090 GN=Trim3 PE=1 SV=1	Trim3	ER/Golgi;other cytoplasmic organelle;other cell component	0	51.728	19	14	32	12
Q61171	Peroxiredoxin-2 OS=Mus musculus OX=10090 GN=Prdx2 PE=1 SV=3	Prdx2	cytosol	0	51.717	58	11	41	11
Q9WV69	Dematin OS=Mus musculus OX=10090 GN=Dmtn PE=1 SV=1	Dmtn	plasma membrane;other membranes;cytosol;cytoskeleton;other cell component	0	51.479	42	15	32	14
P27546	Microtubule-associated protein 4 OS=Mus musculus OX=10090 GN=Map4 PE=1 SV=3	Map4	plasma membrane;other membranes;cytosol;cytoskeleton;other cell component	0	51.412	21	19	30	19
Q8BHS3	Pre-mRNA-splicing factor RBM22 OS=Mus musculus OX=10090 GN=Rbm22 PE=1 SV=1	Rbm22	nucleus;other cell component	0	51.401	29	11	19	11
P47911	60S ribosomal protein L6 OS=Mus musculus OX=10090 GN=Rpl6 PE=1 SV=3	Rpl6	cytosol;cytoskeleton;ER/Golgi;translational apparatus;nucleus;other cell component	0	51.359	44	16	35	16
Q9WV55	Vesicle-associated membrane protein-associated protein A OS=Mus musculus OX=10090 GN=Vapa PE=1 SV=2	Vapa	plasma membrane;other membranes;cytoskeleton;ER/Golgi;nucleus;other cell component	0	51.305	54	14	56	13
Q91VN4	MICOS complex subunit Mic25 OS=Mus musculus OX=10090 GN=Chchd6 PE=1 SV=2	Chchd6	other membranes;cytosol;mitochondrion	0	51.251	47	13	28	13
Q8BI84	Transport and Golgi organization protein 1 homolog OS=Mus musculus OX=10090 GN=Mia3 PE=1 SV=2	Mia3	other membranes;ER/Golgi;other cell component	0	51.203	13	20	33	20
O88712	C-terminal-binding protein 1 OS=Mus musculus OX=10090 GN=Ctbp1 PE=1 SV=2	Ctbp1	nucleus;other cell component	0	51.192	25	12	28	7
Q9QYJ0	DnaJ homolog subfamily A member 2 OS=Mus musculus OX=10090 GN=Dnaja2 PE=1 SV=1	Dnaja2	other membranes;cytosol;nucleus	0	51.19	28	9	24	9
Q8CGK3	Lon protease homolog, mitochondrial OS=Mus musculus OX=10090 GN=Lonp1 PE=1 SV=2	Lonp1	cytosol;mitochondrion;nucleus	0	51.159	22	20	31	20
O88487	Cytoplasmic dynein 1 intermediate chain 2 OS=Mus musculus OX=10090 GN=Dync1i2 PE=1 SV=1	Dync1i2	cytoskeleton;other cell component	0	51.074	24	12	23	12
O88685	26S proteasome regulatory subunit 6A OS=Mus musculus OX=10090 GN=Psmc3 PE=1 SV=2	Psmc3	nucleus;other cell component	0	51.062	42	15	34	15
P41216	Long-chain-fatty-acid--CoA ligase 1 OS=Mus musculus OX=10090 GN=Acsl1 PE=1 SV=2	Acsl1	plasma membrane;other membranes;mitochondrion;ER/Golgi;other cytoplasmic organelle	0	51.027	28	17	33	14
Q9ES00	Ubiquitin conjugation factor E4 B OS=Mus musculus OX=10090 GN=Ube4b PE=1 SV=3	Ube4b	nucleus;other cell component	0	51.012	20	18	30	17
Q812A2	SLIT-ROBO Rho GTPase-activating protein 3 OS=Mus musculus OX=10090 GN=Srgap3 PE=1 SV=1	Srgap3	other cell component	0	50.954	17	18	29	16
Q9D0M3	Cytochrome c1, heme protein, mitochondrial OS=Mus musculus OX=10090 GN=Cyc1 PE=1 SV=1	Cyc1	other membranes;cytosol;mitochondrion;nucleus	0	50.851	51	11	39	11
Q08460	Calcium-activated potassium channel subunit alpha-1 OS=Mus musculus OX=10090 GN=Kcnma1 PE=1 SV=2	Kcnma1	plasma membrane;other membranes;ER/Golgi;other cell component	0	50.81	16	14	34	14
Q8BH74	Nuclear pore complex protein Nup107 OS=Mus musculus OX=10090 GN=Nup107 PE=1 SV=1	Nup107	other membranes;nucleus;other cell component	0	50.809	19	13	23	13
Q8BY87	Ubiquitin carboxyl-terminal hydrolase 47 OS=Mus musculus OX=10090 GN=Usp47 PE=1 SV=2	Usp47	cytosol;nucleus;other cell component	0	50.8	13	17	27	17
Q91Z69	SLIT-ROBO Rho GTPase-activating protein 1 OS=Mus musculus OX=10090 GN=Srgap1 PE=1 SV=2	Srgap1	other cell component	0	50.797	14	13	24	9
Q05CL8	La-related protein 7 OS=Mus musculus OX=10090 GN=Larp7 PE=1 SV=2	Larp7	cytosol;nucleus;other cell component	0	50.705	24	11	22	11
Q9R0P3	S-formylglutathione hydrolase OS=Mus musculus OX=10090 GN=Esd PE=1 SV=1	Esd	cytosol;other cell component	0	50.57	46	10	26	9
Q68FH0	Plakophilin-4 OS=Mus musculus OX=10090 GN=Pkp4 PE=1 SV=1	Pkp4	plasma membrane;other membranes;cytoskeleton;nucleus;other cell component	0	50.543	18	21	40	16
P97797	Tyrosine-protein phosphatase non-receptor type substrate 1 OS=Mus musculus OX=10090 GN=Sirpa PE=1 SV=2	Sirpa	plasma membrane;other membranes;other cell component	0	50.478	38	13	31	13
Q9Z2X1	Heterogeneous nuclear ribonucleoprotein F OS=Mus musculus OX=10090 GN=Hnrnpf PE=1 SV=3	Hnrnpf	cytosol;nucleus;other cell component	0	50.437	35	13	51	11
Q00612	Glucose-6-phosphate 1-dehydrogenase X OS=Mus musculus OX=10090 GN=G6pdx PE=1 SV=3	G6pdx	plasma membrane;other membranes;cytosol;cytoskeleton;nucleus;other cell component	0	50.429	32	15	31	15
Q80U23	Syntaphilin OS=Mus musculus OX=10090 GN=Snph PE=1 SV=3	Snph	plasma membrane;other membranes;cytoskeleton;mitochondrion;other cell component	0	50.426	27	12	23	11
P61082	NEDD8-conjugating enzyme Ubc12 OS=Mus musculus OX=10090 GN=Ube2m PE=1 SV=1	Ube2m	nucleus	0	50.393	58	14	32	14
Q9WTX8	Mitotic spindle assembly checkpoint protein MAD1 OS=Mus musculus OX=10090 GN=Mad1l1 PE=1 SV=1	Mad1l1	cytoskeleton;nucleus;other cell component	0	50.208	23	15	25	15
P70296	Phosphatidylethanolamine-binding protein 1 OS=Mus musculus OX=10090 GN=Pebp1 PE=1 SV=3	Pebp1	non-structural extracellular;other membranes;mitochondrion;ER/Golgi;other cell component	0	50.189	87	10	30	10
Q8C9H6	Striatin-interacting proteins 2 OS=Mus musculus OX=10090 GN=Strip2 PE=1 SV=1	Strip2	cytosol;other cell component	0	50.162	22	15	29	12
Q8CJ19	[F-actin]-monooxygenase MICAL3 OS=Mus musculus OX=10090 GN=Mical3 PE=1 SV=2	Mical3	non-structural extracellular;plasma membrane;other membranes;cytosol;cytoskeleton;nucleus;other cell component	0	50.128	10	19	31	18
Q9D0M5	Dynein light chain 2, cytoplasmic OS=Mus musculus OX=10090 GN=Dynll2 PE=1 SV=1	Dynll2	cytoskeleton;other cell component	0	50.085	52	6	47	5
Q8R366	Immunoglobulin superfamily member 8 OS=Mus musculus OX=10090 GN=Igsf8 PE=1 SV=2	Igsf8	plasma membrane;other membranes;other cell component	0	50.01	23	11	36	11
Q8BJY1	26S proteasome non-ATPase regulatory subunit 5 OS=Mus musculus OX=10090 GN=Psmd5 PE=1 SV=4	Psmd5	other cell component	0	49.988	35	15	32	15
Q8BW75	Amine oxidase [flavin-containing] B OS=Mus musculus OX=10090 GN=Maob PE=1 SV=4	Maob	other membranes;mitochondrion	0	49.972	33	15	32	13
O55023	Inositol monophosphatase 1 OS=Mus musculus OX=10090 GN=Impa1 PE=1 SV=1	Impa1	other cell component	0	49.934	34	11	22	11
P63037	DnaJ homolog subfamily A member 1 OS=Mus musculus OX=10090 GN=Dnaja1 PE=1 SV=1	Dnaja1	other membranes;cytosol;cytoskeleton;mitochondrion;ER/Golgi;nucleus;other cell component	0	49.882	40	12	35	10
Q9Z1Z2	Serine-threonine kinase receptor-associated protein OS=Mus musculus OX=10090 GN=Strap PE=1 SV=2	Strap	cytosol;nucleus;other cell component	0	49.652	37	10	23	10
P10922	Histone H1.0 OS=Mus musculus OX=10090 GN=H1-0 PE=2 SV=4	H1-0	cytoskeleton;ER/Golgi;nucleus;other cell component	0	49.625	43	12	84	12
Q9QZE5	Coatomer subunit gamma-1 OS=Mus musculus OX=10090 GN=Copg1 PE=1 SV=1	Copg1	other membranes;cytosol;ER/Golgi	0	49.606	18	12	18	10
P08730	Keratin, type I cytoskeletal 13 OS=Mus musculus OX=10090 GN=Krt13 PE=1 SV=2	Krt13	non-structural extracellular;cytoskeleton	0	49.57	18	12	55	3
P16627	Heat shock 70 kDa protein 1-like OS=Mus musculus OX=10090 GN=Hspa1l PE=1 SV=4	Hspa1l	plasma membrane;other membranes;cytosol;mitochondrion;nucleus;other cell component	0	49.513	20	11	38	4
Q9D8W5	26S proteasome non-ATPase regulatory subunit 12 OS=Mus musculus OX=10090 GN=Psmd12 PE=1 SV=4	Psmd12	nucleus;other cell component	0	49.381	39	16	23	16
P30999	Catenin delta-1 OS=Mus musculus OX=10090 GN=Ctnnd1 PE=1 SV=2	Ctnnd1	plasma membrane;other membranes;cytosol;nucleus;other cell component	0	49.358	22	19	34	18
Q99KJ8	Dynactin subunit 2 OS=Mus musculus OX=10090 GN=Dctn2 PE=1 SV=3	Dctn2	other membranes;cytosol;cytoskeleton;other cell component	0	49.347	43	17	38	16
P51150	Ras-related protein Rab-7a OS=Mus musculus OX=10090 GN=Rab7a PE=1 SV=2	Rab7a	other membranes;cytosol;ER/Golgi;other cytoplasmic organelle;other cell component	0	49.314	73	13	42	13
Q91YM2	Rho GTPase-activating protein 35 OS=Mus musculus OX=10090 GN=Arhgap35 PE=1 SV=3	Arhgap35	plasma membrane;other membranes;cytosol;cytoskeleton;nucleus;other cell component	0	49.243	12	16	25	16
Q5XJV6	Serine/threonine-protein kinase LMTK3 OS=Mus musculus OX=10090 GN=Lmtk3 PE=1 SV=1	Lmtk3	other membranes;ER/Golgi;other cell component	0	49.236	16	16	29	16
Q62419	Endophilin-A2 OS=Mus musculus OX=10090 GN=Sh3gl1 PE=1 SV=1	Sh3gl1	other membranes;cytosol;cytoskeleton;other cytoplasmic organelle;other cell component	0	49.216	32	13	34	6
Q8BYM5	Neuroligin-3 OS=Mus musculus OX=10090 GN=Nlgn3 PE=1 SV=2	Nlgn3	plasma membrane;other membranes;other cell component	0	49.061	17	9	16	8
Q6ZWN5	40S ribosomal protein S9 OS=Mus musculus OX=10090 GN=Rps9 PE=1 SV=3	Rps9	cytosol;translational apparatus;nucleus;other cell component	0	49.032	51	16	44	15
Q99K85	Phosphoserine aminotransferase OS=Mus musculus OX=10090 GN=Psat1 PE=1 SV=1	Psat1	cytosol;other cell component	0	49.009	39	13	27	12
P43275	Histone H1.1 OS=Mus musculus OX=10090 GN=H1-1 PE=1 SV=2	H1-1	nucleus;other cell component	0	48.995	36	11	60	8
Q689Z5	Protein strawberry notch homolog 1 OS=Mus musculus OX=10090 GN=Sbno1 PE=1 SV=2	Sbno1	nucleus	0	48.975	17	18	24	18
Q9Z0W3	Nuclear pore complex protein Nup160 OS=Mus musculus OX=10090 GN=Nup160 PE=1 SV=2	Nup160	nucleus;other cell component	0	48.952	12	14	25	14
Q5SXY1	Cytospin-B OS=Mus musculus OX=10090 GN=Specc1 PE=1 SV=2	Specc1	other membranes;cytosol;cytoskeleton;nucleus;other cell component	0	48.95	20	17	23	16
Q8BSQ9	Protein polybromo-1 OS=Mus musculus OX=10090 GN=Pbrm1 PE=1 SV=4	Pbrm1	nucleus;other cell component	0	48.887	11	18	28	18
Q8R3V5	Endophilin-B2 OS=Mus musculus OX=10090 GN=Sh3glb2 PE=1 SV=2	Sh3glb2	cytosol;nucleus;other cell component	0	48.871	24	12	32	11
Q9JMH6	Thioredoxin reductase 1, cytoplasmic OS=Mus musculus OX=10090 GN=Txnrd1 PE=1 SV=3	Txnrd1	cytosol;nucleus;other cell component	0	48.869	27	13	21	12
Q9Z1N9	Protein unc-13 homolog B OS=Mus musculus OX=10090 GN=Unc13b PE=1 SV=2	Unc13b	plasma membrane;other membranes;cytosol;ER/Golgi;other cell component	0	48.842	10	16	25	4
Q9EQZ6	Rap guanine nucleotide exchange factor 4 OS=Mus musculus OX=10090 GN=Rapgef4 PE=1 SV=1	Rapgef4	plasma membrane;other membranes;cytosol;other cell component	0	48.838	18	19	28	19
Q5SV85	Synergin gamma OS=Mus musculus OX=10090 GN=Synrg PE=1 SV=1	Synrg	other membranes;cytosol;ER/Golgi	0	48.823	16	16	21	16
P70288	Histone deacetylase 2 OS=Mus musculus OX=10090 GN=Hdac2 PE=1 SV=1	Hdac2	nucleus;other cell component	0	48.818	29	11	34	11
Q9D819	Inorganic pyrophosphatase OS=Mus musculus OX=10090 GN=Ppa1 PE=1 SV=1	Ppa1	cytosol	0	48.759	44	11	22	11
O35343	Importin subunit alpha-3 OS=Mus musculus OX=10090 GN=Kpna4 PE=1 SV=1	Kpna4	other membranes;nucleus;other cell component	0	48.723	31	12	25	6
P62746	Rho-related GTP-binding protein RhoB OS=Mus musculus OX=10090 GN=Rhob PE=1 SV=1	Rhob	plasma membrane;other membranes;cytosol;cytoskeleton;nucleus;other cytoplasmic organelle;other cell component	0	48.7	43	11	31	9
P35278	Ras-related protein Rab-5C OS=Mus musculus OX=10090 GN=Rab5c PE=1 SV=2	Rab5c	plasma membrane;other membranes;ER/Golgi;other cytoplasmic organelle;other cell component	0	48.698	57	10	28	6
Q8R001	Microtubule-associated protein RP/EB family member 2 OS=Mus musculus OX=10090 GN=Mapre2 PE=1 SV=1	Mapre2	cytoskeleton;other cell component	0	48.658	42	15	40	13
P45376	Aldo-keto reductase family 1 member B1 OS=Mus musculus OX=10090 GN=Akr1b1 PE=1 SV=3	Akr1b1	non-structural extracellular;cytosol;nucleus;other cytoplasmic organelle;other cell component	0	48.638	46	12	28	12
P27659	60S ribosomal protein L3 OS=Mus musculus OX=10090 GN=Rpl3 PE=1 SV=3	Rpl3	cytosol;translational apparatus;nucleus;other cell component	0	48.595	35	15	39	15
Q6PCP5	Mitochondrial fission factor OS=Mus musculus OX=10090 GN=Mff PE=1 SV=1	Mff	other membranes;mitochondrion;ER/Golgi;other cytoplasmic organelle;other cell component	0	48.545	38	7	17	7
P24547	Inosine-5'-monophosphate dehydrogenase 2 OS=Mus musculus OX=10090 GN=Impdh2 PE=1 SV=2	Impdh2	cytosol;nucleus;other cell component	0	48.528	20	11	23	9
Q9QWY8	Arf-GAP with SH3 domain, ANK repeat and PH domain-containing protein 1 OS=Mus musculus OX=10090 GN=Asap1 PE=1 SV=2	Asap1	plasma membrane;other membranes;cytosol;cytoskeleton;other cell component	0	48.511	18	16	29	16
Q9EQ20	Methylmalonate-semialdehyde dehydrogenase [acylating], mitochondrial OS=Mus musculus OX=10090 GN=Aldh6a1 PE=1 SV=1	Aldh6a1	nucleus	0	48.485	28	13	31	13
Q61136	Serine/threonine-protein kinase PRP4 homolog OS=Mus musculus OX=10090 GN=Prpf4b PE=1 SV=3	Prpf4b	nucleus;other cell component	0	48.458	15	16	25	15
Q9CQW1	Synaptobrevin homolog YKT6 OS=Mus musculus OX=10090 GN=Ykt6 PE=1 SV=1	Ykt6	plasma membrane;other membranes;cytosol;mitochondrion;ER/Golgi;other cytoplasmic organelle;other cell component	0	48.325	59	12	27	12
Q60865	Caprin-1 OS=Mus musculus OX=10090 GN=Caprin1 PE=1 SV=2	Caprin1	cytosol;other cell component	0	48.272	15	12	30	12
P62702	40S ribosomal protein S4, X isoform OS=Mus musculus OX=10090 GN=Rps4x PE=1 SV=2	Rps4x	cytosol;translational apparatus;other cell component	0	48.26	52	16	39	16
Q5SUR0	Phosphoribosylformylglycinamidine synthase OS=Mus musculus OX=10090 GN=Pfas PE=1 SV=1	Pfas	other cell component	0	48.243	14	14	23	14
Q99L45	Eukaryotic translation initiation factor 2 subunit 2 OS=Mus musculus OX=10090 GN=Eif2s2 PE=1 SV=1	Eif2s2	other cell component	0	48.24	37	12	21	12
P61027	Ras-related protein Rab-10 OS=Mus musculus OX=10090 GN=Rab10 PE=1 SV=1	Rab10	plasma membrane;other membranes;cytoskeleton;ER/Golgi;other cytoplasmic organelle;other cell component	0	48.207	65	14	61	9
Q9D892	Inosine triphosphate pyrophosphatase OS=Mus musculus OX=10090 GN=Itpa PE=1 SV=2	Itpa	cytosol;nucleus;other cell component	0	48.195	81	10	27	10
Q80YV3	Transformation/transcription domain-associated protein OS=Mus musculus OX=10090 GN=Trrap PE=1 SV=2	Trrap	ER/Golgi;nucleus;other cell component	0	48.146	8	15	21	15
Q61033	Lamina-associated polypeptide 2, isoforms alpha/zeta OS=Mus musculus OX=10090 GN=Tmpo PE=1 SV=4	Tmpo	other membranes;nucleus;other cell component	0	48.114	18	8	20	1
Q148V7	RAB11-binding protein RELCH OS=Mus musculus OX=10090 GN=Relch PE=1 SV=1	Relch	ER/Golgi;other cytoplasmic organelle	0	48.087	16	15	30	15
O08709	Peroxiredoxin-6 OS=Mus musculus OX=10090 GN=Prdx6 PE=1 SV=3	Prdx6	cytosol;nucleus;other cytoplasmic organelle;other cell component	0	48.075	52	12	33	12
Q920N2	Biotin--protein ligase OS=Mus musculus OX=10090 GN=Hlcs PE=1 SV=1	Hlcs	cytosol;nucleus;other cell component	0	48.042	23	14	31	14
P59279	Ras-related protein Rab-2B OS=Mus musculus OX=10090 GN=Rab2b PE=1 SV=1	Rab2b	plasma membrane;other membranes;ER/Golgi;other cell component	0	48.031	46	10	22	2
Q99JI6	Ras-related protein Rap-1b OS=Mus musculus OX=10090 GN=Rap1b PE=1 SV=2	Rap1b	plasma membrane;other membranes;cytosol;other cell component	0	47.981	53	13	48	3
O08756	3-hydroxyacyl-CoA dehydrogenase type-2 OS=Mus musculus OX=10090 GN=Hsd17b10 PE=1 SV=4	Hsd17b10	mitochondrion;ER/Golgi	0	47.969	48	9	18	9
P97300	Neuroplastin OS=Mus musculus OX=10090 GN=Nptn PE=1 SV=3	Nptn	plasma membrane;other membranes;other cell component	0	47.897	33	13	53	13
Q68FL6	Methionine--tRNA ligase, cytoplasmic OS=Mus musculus OX=10090 GN=Mars PE=1 SV=1	Mars1	cytosol;nucleus;other cell component	0	47.881	19	14	23	14
Q9CZT8	Ras-related protein Rab-3B OS=Mus musculus OX=10090 GN=Rab3b PE=1 SV=1	Rab3b	plasma membrane;other membranes;cytosol;ER/Golgi;other cytoplasmic organelle;other cell component	0	47.855	56	10	47	5
Q8JZQ9	Eukaryotic translation initiation factor 3 subunit B OS=Mus musculus OX=10090 GN=Eif3b PE=1 SV=1	Eif3b	translational apparatus;other cell component	0	47.836	21	13	25	13
Q8BXK8	Arf-GAP with GTPase, ANK repeat and PH domain-containing protein 1 OS=Mus musculus OX=10090 GN=Agap1 PE=1 SV=1	Agap1	cytosol;nucleus	0	47.818	18	13	27	9
Q9R0Q6	Actin-related protein 2/3 complex subunit 1A OS=Mus musculus OX=10090 GN=Arpc1a PE=1 SV=1	Arpc1a	plasma membrane;other membranes;cytoskeleton;nucleus;other cell component	0	47.783	37	13	37	12
Q9Z2W9	Glutamate receptor 3 OS=Mus musculus OX=10090 GN=Gria3 PE=1 SV=2	Gria3	non-structural extracellular;plasma membrane;other membranes;other cell component	0	47.768	18	17	32	13
P55066	Neurocan core protein OS=Mus musculus OX=10090 GN=Ncan PE=1 SV=1	Ncan	extracellular matrix;plasma membrane;other membranes;other cell component	0	47.722	11	14	30	14
Q8BTM8	Filamin-A OS=Mus musculus OX=10090 GN=Flna PE=1 SV=5	Flna	plasma membrane;other membranes;cytosol;cytoskeleton;ER/Golgi;nucleus;other cell component	0	47.709	9	17	25	16
Q8R0A5	Transcription elongation factor A protein-like 3 OS=Mus musculus OX=10090 GN=Tceal3 PE=1 SV=2	Tceal3	nucleus	0	47.693	60	15	41	4
A2AG50	MAP7 domain-containing protein 2 OS=Mus musculus OX=10090 GN=Map7d2 PE=1 SV=1	Map7d2	cytoskeleton	0	47.584	29	18	30	18
Q8K327	Chromosome alignment-maintaining phosphoprotein 1 OS=Mus musculus OX=10090 GN=Champ1 PE=1 SV=1	Champ1	cytoskeleton;nucleus;other cell component	0	47.573	19	14	25	14
Q9WUB3	Glycogen phosphorylase, muscle form OS=Mus musculus OX=10090 GN=Pygm PE=1 SV=3	Pygm	cytosol;cytoskeleton;ER/Golgi;other cell component	0	47.569	26	17	36	7
Q9CQF3	Cleavage and polyadenylation specificity factor subunit 5 OS=Mus musculus OX=10090 GN=Nudt21 PE=1 SV=1	Nudt21	cytoskeleton;nucleus;other cell component	0	47.528	58	13	35	13
Q61036	Serine/threonine-protein kinase PAK 3 OS=Mus musculus OX=10090 GN=Pak3 PE=1 SV=2	Pak3	cytosol;other cytoplasmic organelle;other cell component	0	47.447	23	12	26	2
P33175	Kinesin heavy chain isoform 5A OS=Mus musculus OX=10090 GN=Kif5a PE=1 SV=3	Kif5a	cytosol;cytoskeleton;other cell component	0	47.373	15	13	25	4
Q6IRU5	Clathrin light chain B OS=Mus musculus OX=10090 GN=Cltb PE=1 SV=1	Cltb	plasma membrane;other membranes;cytosol;ER/Golgi;other cell component	0	47.348	38	10	32	10
Q9D172	Glutamine amidotransferase-like class 1 domain-containing protein 3A, mitochondrial OS=Mus musculus OX=10090 GN=Gatd3a PE=1 SV=1	Gatd3a		0	47.34	36	9	21	9
Q91XU0	ATPase WRNIP1 OS=Mus musculus OX=10090 GN=Wrnip1 PE=1 SV=2	Wrnip1	nucleus;other cell component	0	47.282	27	16	29	16
Q5F2E8	Serine/threonine-protein kinase TAO1 OS=Mus musculus OX=10090 GN=Taok1 PE=1 SV=1	Taok1	cytoskeleton;other cell component	0	47.269	16	15	35	11
Q9ESJ4	NCK-interacting protein with SH3 domain OS=Mus musculus OX=10090 GN=Nckipsd PE=1 SV=2	Nckipsd	nucleus	0	47.231	22	13	25	12
Q3UH66	Serine/threonine-protein kinase WNK2 OS=Mus musculus OX=10090 GN=Wnk2 PE=1 SV=2	Wnk2	plasma membrane;other membranes;cytosol;other cell component	0	47.209	10	17	25	15
Q61411	GTPase HRas OS=Mus musculus OX=10090 GN=Hras PE=1 SV=2	Hras	plasma membrane;other membranes;cytosol;ER/Golgi;nucleus;other cell component	0	47.19	64	9	30	2
O54983	Ketimine reductase mu-crystallin OS=Mus musculus OX=10090 GN=Crym PE=1 SV=1	Crym	cytosol;mitochondrion;nucleus;other cell component	0	47.167	38	11	39	11
Q06185	ATP synthase subunit e, mitochondrial OS=Mus musculus OX=10090 GN=Atp5me PE=1 SV=2	Atp5me	other membranes;mitochondrion	0	47.146	65	5	42	4
Q8CGZ0	Calcium homeostasis endoplasmic reticulum protein OS=Mus musculus OX=10090 GN=Cherp PE=1 SV=1	Cherp	other membranes;cytosol;ER/Golgi;other cell component	0	47.133	18	17	36	17
Q8BW96	Calcium/calmodulin-dependent protein kinase type 1D OS=Mus musculus OX=10090 GN=Camk1d PE=1 SV=2	Camk1d	nucleus;other cell component	0	47.113	36	11	30	7
Q8BJ71	Nuclear pore complex protein Nup93 OS=Mus musculus OX=10090 GN=Nup93 PE=1 SV=1	Nup93	other membranes;nucleus	0	47.066	22	17	29	17
Q01405	Protein transport protein Sec23A OS=Mus musculus OX=10090 GN=Sec23a PE=1 SV=2	Sec23a	other membranes;cytosol;ER/Golgi;other cell component	0	47.06	21	14	31	12
Q9DCL9	Multifunctional protein ADE2 OS=Mus musculus OX=10090 GN=Paics PE=1 SV=4	Paics	cytosol;other cell component	0	47.014	31	13	32	12
Q5U3K5	Rab-like protein 6 OS=Mus musculus OX=10090 GN=Rabl6 PE=1 SV=2	Rabl6	cytosol;cytoskeleton;nucleus;other cell component	0	46.974	26	16	27	16
Q8VE47	Ubiquitin-like modifier-activating enzyme 5 OS=Mus musculus OX=10090 GN=Uba5 PE=1 SV=2	Uba5	other membranes;cytosol;ER/Golgi;nucleus;other cell component	0	46.918	26	6	15	6
Q60634	Flotillin-2 OS=Mus musculus OX=10090 GN=Flot2 PE=1 SV=2	Flot2	plasma membrane;other membranes;other cytoplasmic organelle;other cell component	0	46.902	37	14	28	14
P35279	Ras-related protein Rab-6A OS=Mus musculus OX=10090 GN=Rab6a PE=1 SV=4	Rab6a	other membranes;cytosol;ER/Golgi;other cell component	0	46.84	58	12	60	7
P49813	Tropomodulin-1 OS=Mus musculus OX=10090 GN=Tmod1 PE=1 SV=2	Tmod1	other membranes;cytoskeleton;nucleus;other cell component	0	46.727	51	14	25	13
Q8VCD6	Receptor expression-enhancing protein 2 OS=Mus musculus OX=10090 GN=Reep2 PE=1 SV=2	Reep2	plasma membrane;other membranes;cytoskeleton;ER/Golgi	0	46.647	44	10	25	9
Q640R3	Hepatocyte cell adhesion molecule OS=Mus musculus OX=10090 GN=Hepacam PE=1 SV=2	Hepacam	other membranes;other cell component	0	46.641	33	9	29	9
Q920B9	FACT complex subunit SPT16 OS=Mus musculus OX=10090 GN=Supt16h PE=1 SV=2	Supt16h	nucleus	0	46.563	18	19	29	19
P61294	Ras-related protein Rab-6B OS=Mus musculus OX=10090 GN=Rab6b PE=1 SV=1	Rab6b	other membranes;cytosol;ER/Golgi;other cell component	0	46.542	55	10	61	5
P28352	DNA-(apurinic or apyrimidinic site) lyase OS=Mus musculus OX=10090 GN=Apex1 PE=1 SV=2	Apex1	cytoskeleton;mitochondrion;ER/Golgi;nucleus;other cell component	0	46.527	46	12	25	12
Q5U4C3	Splicing factor, arginine/serine-rich 19 OS=Mus musculus OX=10090 GN=Scaf1 PE=1 SV=1	Scaf1	nucleus	0	46.505	15	15	27	14
P28271	Cytoplasmic aconitate hydratase OS=Mus musculus OX=10090 GN=Aco1 PE=1 SV=3	Aco1	cytosol;ER/Golgi;other cell component	0	46.477	23	19	35	18
P51830	Adenylate cyclase type 9 OS=Mus musculus OX=10090 GN=Adcy9 PE=1 SV=1	Adcy9	plasma membrane;other membranes;other cell component	0	46.462	12	13	25	13
P46638	Ras-related protein Rab-11B OS=Mus musculus OX=10090 GN=Rab11b PE=1 SV=3	Rab11b	other membranes;ER/Golgi;other cytoplasmic organelle;other cell component	0	46.458	55	12	32	12
Q3TMH2	Secernin-3 OS=Mus musculus OX=10090 GN=Scrn3 PE=1 SV=1	Scrn3		0	46.368	31	12	21	12
Q61024	Asparagine synthetase [glutamine-hydrolyzing] OS=Mus musculus OX=10090 GN=Asns PE=1 SV=3	Asns	cytosol	0	46.305	26	11	25	11
P53810	Phosphatidylinositol transfer protein alpha isoform OS=Mus musculus OX=10090 GN=Pitpna PE=1 SV=2	Pitpna	other membranes;cytosol;nucleus;other cell component	0	46.283	53	15	28	12
P97351	40S ribosomal protein S3a OS=Mus musculus OX=10090 GN=Rps3a PE=1 SV=3	Rps3a	cytosol;ER/Golgi;translational apparatus;nucleus;other cell component	0	46.272	43	12	29	12
Q8BIJ6	Isoleucine--tRNA ligase, mitochondrial OS=Mus musculus OX=10090 GN=Iars2 PE=1 SV=1	Iars2	cytosol;mitochondrion	0	46.193	18	14	20	14
Q9Z1L5	Voltage-dependent calcium channel subunit alpha-2/delta-3 OS=Mus musculus OX=10090 GN=Cacna2d3 PE=1 SV=1	Cacna2d3	plasma membrane;other membranes	0	46.182	15	13	25	13
Q5DQR4	Syntaxin-binding protein 5-like OS=Mus musculus OX=10090 GN=Stxbp5l PE=1 SV=1	Stxbp5l	plasma membrane;other membranes;other cell component	0	46.174	17	14	24	14
Q8CCN5	Breast carcinoma-amplified sequence 3 homolog OS=Mus musculus OX=10090 GN=Bcas3 PE=1 SV=2	Bcas3	cytoskeleton;nucleus;other cell component	0	46.149	17	12	26	12
P08556	GTPase NRas OS=Mus musculus OX=10090 GN=Nras PE=1 SV=1	Nras	plasma membrane;other membranes;ER/Golgi	0	46.107	70	10	27	3
P63276	40S ribosomal protein S17 OS=Mus musculus OX=10090 GN=Rps17 PE=1 SV=2	Rps17	cytosol;translational apparatus;other cell component	0	45.993	58	8	27	8
Q9CQA3	Succinate dehydrogenase [ubiquinone] iron-sulfur subunit, mitochondrial OS=Mus musculus OX=10090 GN=Sdhb PE=1 SV=1	Sdhb	plasma membrane;other membranes;mitochondrion;nucleus	0	45.978	44	16	44	16
P19253	60S ribosomal protein L13a OS=Mus musculus OX=10090 GN=Rpl13a PE=1 SV=4	Rpl13a	cytosol;translational apparatus;other cell component	0	45.951	45	14	54	14
Q60900	ELAV-like protein 3 OS=Mus musculus OX=10090 GN=Elavl3 PE=1 SV=1	Elavl3	other cell component	0	45.941	32	12	30	6
Q9QYB5	Gamma-adducin OS=Mus musculus OX=10090 GN=Add3 PE=1 SV=2	Add3	plasma membrane;other membranes;cytoskeleton;nucleus;other cell component	0	45.934	27	14	29	14
O35344	Importin subunit alpha-4 OS=Mus musculus OX=10090 GN=Kpna3 PE=1 SV=1	Kpna3	nucleus;other cell component	0	45.909	29	12	24	6
Q80XN0	D-beta-hydroxybutyrate dehydrogenase, mitochondrial OS=Mus musculus OX=10090 GN=Bdh1 PE=1 SV=2	Bdh1	other membranes;mitochondrion;nucleus	0	45.895	42	13	33	12
Q5RJI5	Serine/threonine-protein kinase BRSK1 OS=Mus musculus OX=10090 GN=Brsk1 PE=1 SV=1	Brsk1	cytoskeleton;ER/Golgi;nucleus;other cell component	0	45.889	20	15	27	13
P21107	Tropomyosin alpha-3 chain OS=Mus musculus OX=10090 GN=Tpm3 PE=1 SV=3	Tpm3	plasma membrane;other membranes;cytosol;cytoskeleton;other cell component	0	45.886	39	18	40	5
Q8CDN6	Thioredoxin-like protein 1 OS=Mus musculus OX=10090 GN=Txnl1 PE=1 SV=3	Txnl1	cytosol;nucleus;other cell component	0	45.85	49	9	22	9
Q8BH44	Coronin-2B OS=Mus musculus OX=10090 GN=Coro2b PE=1 SV=2	Coro2b	other membranes;cytoskeleton;other cell component	0	45.787	28	13	30	13
Q9D051	Pyruvate dehydrogenase E1 component subunit beta, mitochondrial OS=Mus musculus OX=10090 GN=Pdhb PE=1 SV=1	Pdhb	mitochondrion;nucleus;other cell component	0	45.778	30	9	33	9
Q61187	Tumor susceptibility gene 101 protein OS=Mus musculus OX=10090 GN=Tsg101 PE=1 SV=2	Tsg101	non-structural extracellular;plasma membrane;other membranes;cytosol;cytoskeleton;nucleus;other cytoplasmic organelle;other cell component	0	45.725	34	13	33	12
P23198	Chromobox protein homolog 3 OS=Mus musculus OX=10090 GN=Cbx3 PE=1 SV=2	Cbx3	cytoskeleton;nucleus;other cell component	0	45.721	50	10	28	8
Q8BNN1	Spermatogenesis-associated protein 2-like protein OS=Mus musculus OX=10090 GN=Spata2l PE=1 SV=1	Spata2l	other cell component	0	45.67	44	13	31	13
Q80U95	Ubiquitin-protein ligase E3C OS=Mus musculus OX=10090 GN=Ube3c PE=1 SV=2	Ube3c	nucleus	0	45.651	18	16	26	16
P35803	Neuronal membrane glycoprotein M6-b OS=Mus musculus OX=10090 GN=Gpm6b PE=1 SV=2	Gpm6b	plasma membrane;other membranes	0	45.636	33	10	37	10
P10711	Transcription elongation factor A protein 1 OS=Mus musculus OX=10090 GN=Tcea1 PE=1 SV=2	Tcea1	nucleus	0	45.565	47	13	26	13
P60766	Cell division control protein 42 homolog OS=Mus musculus OX=10090 GN=Cdc42 PE=1 SV=2	Cdc42	plasma membrane;other membranes;cytosol;cytoskeleton;ER/Golgi;other cytoplasmic organelle;other cell component	0	45.561	48	9	33	8
P58771	Tropomyosin alpha-1 chain OS=Mus musculus OX=10090 GN=Tpm1 PE=1 SV=1	Tpm1	cytosol;cytoskeleton;other cell component	0	45.541	45	18	35	5
D3YZP9	Coiled-coil domain-containing protein 6 OS=Mus musculus OX=10090 GN=Ccdc6 PE=1 SV=1	Ccdc6	cytosol;cytoskeleton	0	45.525	28	12	20	12
Q9D517	1-acyl-sn-glycerol-3-phosphate acyltransferase gamma OS=Mus musculus OX=10090 GN=Agpat3 PE=1 SV=2	Agpat3	other membranes;ER/Golgi;nucleus;other cell component	0	45.515	31	12	26	12
Q8BIF2	RNA binding protein fox-1 homolog 3 OS=Mus musculus OX=10090 GN=Rbfox3 PE=1 SV=2	Rbfox3	nucleus;other cell component	0	45.454	40	9	33	5
Q9QYS2	Metabotropic glutamate receptor 3 OS=Mus musculus OX=10090 GN=Grm3 PE=1 SV=1	Grm3	plasma membrane;other membranes;other cell component	0	45.416	20	15	27	14
Q6Y7W8	GRB10-interacting GYF protein 2 OS=Mus musculus OX=10090 GN=Gigyf2 PE=1 SV=2	Gigyf2	other membranes;cytosol;ER/Golgi;other cytoplasmic organelle;other cell component	0	45.401	14	15	20	13
Q9JKR6	Hypoxia up-regulated protein 1 OS=Mus musculus OX=10090 GN=Hyou1 PE=1 SV=1	Hyou1	non-structural extracellular;ER/Golgi	0	45.346	19	17	27	17
O88741	Ganglioside-induced differentiation-associated protein 1 OS=Mus musculus OX=10090 GN=Gdap1 PE=1 SV=1	Gdap1	other membranes;cytosol;mitochondrion	0	45.331	25	12	36	11
O70250	Phosphoglycerate mutase 2 OS=Mus musculus OX=10090 GN=Pgam2 PE=1 SV=3	Pgam2	cytosol;nucleus	0	45.272	23	7	25	2
Q3UKJ7	WD40 repeat-containing protein SMU1 OS=Mus musculus OX=10090 GN=Smu1 PE=2 SV=2	Smu1	nucleus;other cell component	0	45.217	21	9	23	9
P54823	Probable ATP-dependent RNA helicase DDX6 OS=Mus musculus OX=10090 GN=Ddx6 PE=1 SV=1	Ddx6	cytosol;cytoskeleton;mitochondrion;nucleus;other cell component	0	45.196	33	13	23	11
E9Q5C9	Nucleolar and coiled-body phosphoprotein 1 OS=Mus musculus OX=10090 GN=Nolc1 PE=1 SV=1	Nolc1	nucleus;other cell component	0	45.132	19	13	26	13
P09450	Transcription factor jun-B OS=Mus musculus OX=10090 GN=Junb PE=1 SV=1	Junb	nucleus;other cell component	0	45.107	33	9	17	8
Q80TB8	Synaptic vesicle membrane protein VAT-1 homolog-like OS=Mus musculus OX=10090 GN=Vat1l PE=1 SV=2	Vat1l		0	45.066	37	13	24	13
Q9JMG7	Hepatoma-derived growth factor-related protein 3 OS=Mus musculus OX=10090 GN=Hdgfl3 PE=1 SV=2	Hdgfl3	cytosol;nucleus;other cell component	0	45.039	49	13	27	12
Q61937	Nucleophosmin OS=Mus musculus OX=10090 GN=Npm1 PE=1 SV=1	Npm1	cytosol;cytoskeleton;translational apparatus;nucleus;other cell component	0	44.952	55	12	42	12
Q63844	Mitogen-activated protein kinase 3 OS=Mus musculus OX=10090 GN=Mapk3 PE=1 SV=5	Mapk3	plasma membrane;other membranes;cytosol;cytoskeleton;mitochondrion;ER/Golgi;nucleus;other cytoplasmic organelle;other cell component	0	44.937	36	13	39	9
Q80X82	Symplekin OS=Mus musculus OX=10090 GN=Sympk PE=1 SV=1			0	44.937	14	15	23	15
Q99K46	Ubiquitin carboxyl-terminal hydrolase 11 OS=Mus musculus OX=10090 GN=Usp11 PE=1 SV=4	Usp11	cytosol;nucleus;other cell component	0	44.936	17	17	31	16
P23818	Glutamate receptor 1 OS=Mus musculus OX=10090 GN=Gria1 PE=1 SV=1	Gria1	non-structural extracellular;plasma membrane;other membranes;cytosol;ER/Golgi;other cytoplasmic organelle;other cell component	0	44.934	18	15	35	9
Q8BG51	Mitochondrial Rho GTPase 1 OS=Mus musculus OX=10090 GN=Rhot1 PE=1 SV=1	Rhot1	other membranes;mitochondrion	0	44.89	27	14	30	12
Q80VC9	Calmodulin-regulated spectrin-associated protein 3 OS=Mus musculus OX=10090 GN=Camsap3 PE=1 SV=1	Camsap3	cytoskeleton;nucleus;other cell component	0	44.836	15	16	29	15
P54071	Isocitrate dehydrogenase [NADP], mitochondrial OS=Mus musculus OX=10090 GN=Idh2 PE=1 SV=3	Idh2	cytosol;other cytoplasmic organelle	0	44.773	32	15	25	14
Q8BK67	Protein RCC2 OS=Mus musculus OX=10090 GN=Rcc2 PE=1 SV=1	Rcc2	plasma membrane;other membranes;cytoskeleton;nucleus;other cytoplasmic organelle;other cell component	0	44.721	24	15	31	15
Q8VEH5	EPM2A-interacting protein 1 OS=Mus musculus OX=10090 GN=Epm2aip1 PE=1 SV=1	Epm2aip1	other membranes;ER/Golgi;nucleus;other cell component	0	44.701	24	12	21	11
Q9D1G1	Ras-related protein Rab-1B OS=Mus musculus OX=10090 GN=Rab1b PE=1 SV=1	Rab1b	other membranes;ER/Golgi;other cell component	0	44.619	65	13	63	5
Q9CZ30	Obg-like ATPase 1 OS=Mus musculus OX=10090 GN=Ola1 PE=1 SV=1	Ola1	cytosol;cytoskeleton;nucleus;other cell component	0	44.565	43	13	24	13
Q91Z67	SLIT-ROBO Rho GTPase-activating protein 2 OS=Mus musculus OX=10090 GN=Srgap2 PE=1 SV=2	Srgap2	plasma membrane;other membranes;cytosol;nucleus;other cell component	0	44.544	15	14	28	12
P28474	Alcohol dehydrogenase class-3 OS=Mus musculus OX=10090 GN=Adh5 PE=1 SV=3	Adh5	cytosol;mitochondrion;nucleus;other cell component	0	44.533	45	16	33	16
Q9ERK4	Exportin-2 OS=Mus musculus OX=10090 GN=Cse1l PE=1 SV=1	Cse1l	cytosol;nucleus	0	44.513	19	17	30	17
Q91ZZ3	Beta-synuclein OS=Mus musculus OX=10090 GN=Sncb PE=1 SV=1	Sncb	other cell component	0	44.466	59	9	27	6
P55258	Ras-related protein Rab-8A OS=Mus musculus OX=10090 GN=Rab8a PE=1 SV=2	Rab8a	plasma membrane;other membranes;cytoskeleton;ER/Golgi;other cytoplasmic organelle;other cell component	0	44.436	47	12	56	4
P60487	Pyridoxal phosphate phosphatase OS=Mus musculus OX=10090 GN=Pdxp PE=1 SV=1	Pdxp	plasma membrane;other membranes;cytosol;cytoskeleton;other cell component	0	44.434	46	10	20	10
O54829	Regulator of G-protein signaling 7 OS=Mus musculus OX=10090 GN=Rgs7 PE=1 SV=2	Rgs7	plasma membrane;other membranes;cytosol;nucleus;other cell component	0	44.395	23	11	25	6
Q8R127	Saccharopine dehydrogenase-like oxidoreductase OS=Mus musculus OX=10090 GN=Sccpdh PE=1 SV=1	Sccpdh	plasma membrane;other membranes;other cell component	0	44.384	35	11	29	11
Q5SFM8	RNA-binding protein 27 OS=Mus musculus OX=10090 GN=Rbm27 PE=1 SV=3	Rbm27	nucleus;other cell component	0	44.362	14	14	19	12
Q3UHD6	Sorting nexin-27 OS=Mus musculus OX=10090 GN=Snx27 PE=1 SV=2	Snx27	plasma membrane;other membranes;cytosol;nucleus;other cytoplasmic organelle;other cell component	0	44.358	25	13	29	12
Q64133	Amine oxidase [flavin-containing] A OS=Mus musculus OX=10090 GN=Maoa PE=1 SV=3	Maoa	other membranes;cytosol;mitochondrion	0	44.328	27	14	36	12
B2RQC6	CAD protein OS=Mus musculus OX=10090 GN=Cad PE=1 SV=1	Cad	cytosol;nucleus;other cell component	0	44.328	8	14	24	14
Q9QZX7	Serine racemase OS=Mus musculus OX=10090 GN=Srr PE=1 SV=1	Srr	plasma membrane;other membranes;other cell component	0	44.289	46	12	23	12
Q8CFI7	DNA-directed RNA polymerase II subunit RPB2 OS=Mus musculus OX=10090 GN=Polr2b PE=1 SV=2	Polr2b	nucleus;other cell component	0	44.241	16	16	27	16
Q9R020	Zinc finger Ran-binding domain-containing protein 2 OS=Mus musculus OX=10090 GN=Zranb2 PE=1 SV=2	Zranb2	nucleus	0	44.24	42	11	19	11
O35345	Importin subunit alpha-7 OS=Mus musculus OX=10090 GN=Kpna6 PE=1 SV=2	Kpna6	nucleus;other cell component	0	44.236	31	15	30	8
Q8CJG0	Protein argonaute-2 OS=Mus musculus OX=10090 GN=Ago2 PE=1 SV=3	Ago2	non-structural extracellular;cytosol;mitochondrion;nucleus;other cell component	0	44.214	20	13	20	9
Q9CQS4	Solute carrier family 25 member 46 OS=Mus musculus OX=10090 GN=Slc25a46 PE=1 SV=1	Slc25a46	other membranes;mitochondrion	0	44.146	38	9	24	9
Q3UTH8	Rho guanine nucleotide exchange factor 9 OS=Mus musculus OX=10090 GN=Arhgef9 PE=1 SV=1	Arhgef9	plasma membrane;other membranes;cytosol;other cell component	0	44.111	32	17	32	14
Q8BJL0	SWI/SNF-related matrix-associated actin-dependent regulator of chromatin subfamily A-like protein 1 OS=Mus musculus OX=10090 GN=Smarcal1 PE=1 SV=1	Smarcal1	nucleus;other cell component	0	44.109	20	15	23	15
P58871	182 kDa tankyrase-1-binding protein OS=Mus musculus OX=10090 GN=Tnks1bp1 PE=1 SV=2	Tnks1bp1	cytoskeleton;nucleus;other cell component	0	44.101	11	10	14	10
Q9Z1Q2	Phosphatidylserine lipase ABHD16A OS=Mus musculus OX=10090 GN=Abhd16a PE=1 SV=3	Abhd16a	other membranes	0	44.041	27	14	26	14
Q91ZP9	N-terminal EF-hand calcium-binding protein 2 OS=Mus musculus OX=10090 GN=Necab2 PE=1 SV=1	Necab2	plasma membrane;other membranes;other cell component	0	44.03	34	10	23	10
P97820	Mitogen-activated protein kinase kinase kinase kinase 4 OS=Mus musculus OX=10090 GN=Map4k4 PE=1 SV=1	Map4k4	other cell component	0	44.027	8	12	27	2
Q9QUP5	Hyaluronan and proteoglycan link protein 1 OS=Mus musculus OX=10090 GN=Hapln1 PE=1 SV=1	Hapln1	extracellular matrix;other cell component	0	44.026	29	9	22	9
Q3UQ44	Ras GTPase-activating-like protein IQGAP2 OS=Mus musculus OX=10090 GN=Iqgap2 PE=1 SV=2	Iqgap2	cytoskeleton;other cell component	0	43.905	14	19	27	17
P62281	40S ribosomal protein S11 OS=Mus musculus OX=10090 GN=Rps11 PE=1 SV=3	Rps11	cytosol;translational apparatus	0	43.838	51	12	31	12
Q921G7	Electron transfer flavoprotein-ubiquinone oxidoreductase, mitochondrial OS=Mus musculus OX=10090 GN=Etfdh PE=1 SV=1	Etfdh	other membranes;mitochondrion	0	43.803	27	14	26	14
P14211	Calreticulin OS=Mus musculus OX=10090 GN=Calr PE=1 SV=1	Calr	non-structural extracellular;extracellular matrix;plasma membrane;other membranes;cytosol;ER/Golgi;nucleus;other cell component	0	43.79	34	15	33	15
Q8VHR5	Transcriptional repressor p66-beta OS=Mus musculus OX=10090 GN=Gatad2b PE=1 SV=1	Gatad2b	nucleus	0	43.788	23	11	22	11
Q9QY76	Vesicle-associated membrane protein-associated protein B OS=Mus musculus OX=10090 GN=Vapb PE=1 SV=3	Vapb	plasma membrane;other membranes;ER/Golgi;other cell component	0	43.775	35	11	25	10
Q922R8	Protein disulfide-isomerase A6 OS=Mus musculus OX=10090 GN=Pdia6 PE=1 SV=3	Pdia6	non-structural extracellular;plasma membrane;other membranes;cytosol;ER/Golgi;other cell component	0	43.726	39	14	30	14
Q3TTY5	Keratin, type II cytoskeletal 2 epidermal OS=Mus musculus OX=10090 GN=Krt2 PE=1 SV=1	Krt2	plasma membrane;cytoskeleton	0	43.669	16	14	46	8
P84086	Complexin-2 OS=Mus musculus OX=10090 GN=Cplx2 PE=1 SV=1	Cplx2	other membranes;cytosol;nucleus;other cell component	0	43.595	66	10	23	6
Q91WS0	CDGSH iron-sulfur domain-containing protein 1 OS=Mus musculus OX=10090 GN=Cisd1 PE=1 SV=1	Cisd1	other membranes;mitochondrion	0	43.568	57	7	42	7
P19783	Cytochrome c oxidase subunit 4 isoform 1, mitochondrial OS=Mus musculus OX=10090 GN=Cox4i1 PE=1 SV=2	Cox4i1	other membranes;cytosol;mitochondrion;nucleus	0	43.469	34	8	34	8
Q9DBT5	AMP deaminase 2 OS=Mus musculus OX=10090 GN=Ampd2 PE=1 SV=1	Ampd2	cytosol	0	43.445	21	17	27	16
P41105	60S ribosomal protein L28 OS=Mus musculus OX=10090 GN=Rpl28 PE=1 SV=2	Rpl28	cytosol;translational apparatus;other cell component	0	43.418	51	9	29	8
Q80W21	Glutathione S-transferase Mu 7 OS=Mus musculus OX=10090 GN=Gstm7 PE=1 SV=1	Gstm7	non-structural extracellular;cytosol;ER/Golgi;other cell component	0	43.387	50	10	31	5
Q3UH60	Disco-interacting protein 2 homolog B OS=Mus musculus OX=10090 GN=Dip2b PE=1 SV=1	Dip2b	nucleus;other cell component	0	43.379	11	14	21	13
Q99L13	3-hydroxyisobutyrate dehydrogenase, mitochondrial OS=Mus musculus OX=10090 GN=Hibadh PE=1 SV=1	Hibadh		0	43.343	34	9	14	9
Q99L47	Hsc70-interacting protein OS=Mus musculus OX=10090 GN=St13 PE=1 SV=1	St13	cytosol;other cell component	0	43.286	36	14	33	14
P21278	Guanine nucleotide-binding protein subunit alpha-11 OS=Mus musculus OX=10090 GN=Gna11 PE=1 SV=1	Gna11	plasma membrane;other membranes;cytosol;other cell component	0	43.277	44	16	36	9
P27601	Guanine nucleotide-binding protein subunit alpha-13 OS=Mus musculus OX=10090 GN=Gna13 PE=1 SV=1	Gna13	plasma membrane;other membranes;cytosol;nucleus;other cell component	0	43.141	38	14	30	12
P02469	Laminin subunit beta-1 OS=Mus musculus OX=10090 GN=Lamb1 PE=1 SV=3	Lamb1	non-structural extracellular;extracellular matrix;nucleus;other cell component	0	43.14	12	17	29	16
O88291	DBIRD complex subunit ZNF326 OS=Mus musculus OX=10090 GN=Znf326 PE=1 SV=1	Znf326	nucleus;other cell component	0	43.129	21	10	26	10
Q8C1B1	Calmodulin-regulated spectrin-associated protein 2 OS=Mus musculus OX=10090 GN=Camsap2 PE=1 SV=3	Camsap2	cytosol;cytoskeleton;ER/Golgi	0	43.077	14	18	30	17
O88544	COP9 signalosome complex subunit 4 OS=Mus musculus OX=10090 GN=Cops4 PE=1 SV=1	Cops4	cytosol;ER/Golgi;nucleus;other cell component	0	43.07	38	11	23	11
Q7TQI3	Ubiquitin thioesterase OTUB1 OS=Mus musculus OX=10090 GN=Otub1 PE=1 SV=2	Otub1	nucleus;other cell component	0	43.012	50	10	28	10
O70503	Very-long-chain 3-oxoacyl-CoA reductase OS=Mus musculus OX=10090 GN=Hsd17b12 PE=1 SV=1	Hsd17b12	extracellular matrix;other membranes;ER/Golgi	0	43.01	33	9	27	9
P50096	Inosine-5'-monophosphate dehydrogenase 1 OS=Mus musculus OX=10090 GN=Impdh1 PE=1 SV=2	Impdh1	cytosol;nucleus;other cell component	0	43.002	21	9	23	7
Q6ZQ82	Rho GTPase-activating protein 26 OS=Mus musculus OX=10090 GN=Arhgap26 PE=1 SV=3	Arhgap26	cytoskeleton;other cell component	0	42.904	16	12	20	11
Q9Z351	Potassium voltage-gated channel subfamily KQT member 2 OS=Mus musculus OX=10090 GN=Kcnq2 PE=1 SV=1	Kcnq2	plasma membrane;other membranes;other cell component	0	42.88	17	11	18	10
Q61037	Tuberin OS=Mus musculus OX=10090 GN=Tsc2 PE=1 SV=1	Tsc2	plasma membrane;other membranes;cytosol;cytoskeleton;nucleus;other cytoplasmic organelle;other cell component	0	42.837	9	13	35	13
B0V2N1	Receptor-type tyrosine-protein phosphatase S OS=Mus musculus OX=10090 GN=Ptprs PE=1 SV=1	Ptprs	plasma membrane;other membranes;cytosol;ER/Golgi;other cell component	0	42.828	10	14	23	8
Q6I6G8	E3 ubiquitin-protein ligase HECW2 OS=Mus musculus OX=10090 GN=Hecw2 PE=1 SV=1	Hecw2	cytoskeleton;other cell component	0	42.827	10	16	26	13
Q7M6Y3	Phosphatidylinositol-binding clathrin assembly protein OS=Mus musculus OX=10090 GN=Picalm PE=1 SV=1	Picalm	plasma membrane;other membranes;ER/Golgi;nucleus;other cytoplasmic organelle;other cell component	0	42.801	17	13	32	10
Q91VI7	Ribonuclease inhibitor OS=Mus musculus OX=10090 GN=Rnh1 PE=1 SV=1	Rnh1	non-structural extracellular;cytosol;nucleus	0	42.766	36	12	22	12
Q5XG69	Soluble lamin-associated protein of 75 kDa OS=Mus musculus OX=10090 GN=Fam169a PE=1 SV=3	Fam169a	other membranes;nucleus	0	42.75	19	10	29	10
Q8CBE3	WD repeat-containing protein 37 OS=Mus musculus OX=10090 GN=Wdr37 PE=1 SV=1	Wdr37	nucleus;other cell component	0	42.739	30	14	36	14
Q8CCJ4	APC membrane recruitment protein 2 OS=Mus musculus OX=10090 GN=Amer2 PE=1 SV=2	Amer2	plasma membrane;other membranes	0	42.721	30	12	19	12
Q6PB44	Tyrosine-protein phosphatase non-receptor type 23 OS=Mus musculus OX=10090 GN=Ptpn23 PE=1 SV=2	Ptpn23	cytosol;cytoskeleton;nucleus;other cytoplasmic organelle;other cell component	0	42.71	11	15	27	15
Q99MU3	Double-stranded RNA-specific adenosine deaminase OS=Mus musculus OX=10090 GN=Adar PE=1 SV=2	Adar	nucleus;other cell component	0	42.646	15	17	27	17
P35922	Synaptic functional regulator FMR1 OS=Mus musculus OX=10090 GN=Fmr1 PE=1 SV=1	Fmr1	plasma membrane;other membranes;cytosol;cytoskeleton;ER/Golgi;nucleus;other cell component	0	42.636	23	14	25	10
O35691	Pinin OS=Mus musculus OX=10090 GN=Pnn PE=1 SV=4	Pnn	nucleus;other cell component	0	42.459	18	15	23	15
Q8K1H1	Tudor domain-containing protein 7 OS=Mus musculus OX=10090 GN=Tdrd7 PE=1 SV=1	Tdrd7	mitochondrion;other cell component	0	42.411	15	13	20	13
P35762	CD81 antigen OS=Mus musculus OX=10090 GN=Cd81 PE=1 SV=2	Cd81	non-structural extracellular;plasma membrane;other membranes;other cell component	0	42.408	34	5	41	5
Q8BL65	Actin-binding LIM protein 2 OS=Mus musculus OX=10090 GN=Ablim2 PE=1 SV=1	Ablim2	cytoskeleton	0	42.338	24	13	28	12
Q3UH68	LIM and calponin homology domains-containing protein 1 OS=Mus musculus OX=10090 GN=Limch1 PE=1 SV=2	Limch1	cytoskeleton;other cell component	0	42.217	18	14	23	14
P00493	Hypoxanthine-guanine phosphoribosyltransferase OS=Mus musculus OX=10090 GN=Hprt1 PE=1 SV=3	Hprt1	cytosol;other cell component	0	42.188	64	10	24	10
Q6PDY2	2-aminoethanethiol dioxygenase OS=Mus musculus OX=10090 GN=Ado PE=1 SV=2	Ado		0	42.153	50	10	38	10
P61222	ATP-binding cassette sub-family E member 1 OS=Mus musculus OX=10090 GN=Abce1 PE=1 SV=1	Abce1	cytosol;mitochondrion;other cell component	0	42.147	26	14	23	14
Q69ZA1	Cyclin-dependent kinase 13 OS=Mus musculus OX=10090 GN=Cdk13 PE=1 SV=3	Cdk13	cytosol;ER/Golgi;nucleus;other cell component	0	42.142	12	13	25	10
P15532	Nucleoside diphosphate kinase A OS=Mus musculus OX=10090 GN=Nme1 PE=1 SV=1	Nme1	plasma membrane;other membranes;cytosol;cytoskeleton;mitochondrion;nucleus;other cell component	0	42.091	63	10	45	5
Q9WTM5	RuvB-like 2 OS=Mus musculus OX=10090 GN=Ruvbl2 PE=1 SV=3	Ruvbl2	cytosol;cytoskeleton;nucleus;other cell component	0	42.089	30	12	23	12
E9Q6J5	Biorientation of chromosomes in cell division protein 1-like 1 OS=Mus musculus OX=10090 GN=Bod1l PE=1 SV=1	Bod1l	cytoskeleton;nucleus;other cell component	0	42.054	7	18	30	18
Q6NVG1	Lysophospholipid acyltransferase LPCAT4 OS=Mus musculus OX=10090 GN=Lpcat4 PE=1 SV=1	Lpcat4	other membranes;ER/Golgi	0	42.01	31	11	23	11
P62242	40S ribosomal protein S8 OS=Mus musculus OX=10090 GN=Rps8 PE=1 SV=2	Rps8	other membranes;cytosol;ER/Golgi;translational apparatus;other cell component	0	41.987	49	8	26	8
Q8BGZ1	Hippocalcin-like protein 4 OS=Mus musculus OX=10090 GN=Hpcal4 PE=1 SV=3	Hpcal4		0	41.952	62	9	28	7
Q8JZX4	Splicing factor 45 OS=Mus musculus OX=10090 GN=Rbm17 PE=1 SV=1	Rbm17	nucleus;other cell component	0	41.938	26	12	24	12
Q9CRD0	OCIA domain-containing protein 1 OS=Mus musculus OX=10090 GN=Ociad1 PE=1 SV=1	Ociad1	other cytoplasmic organelle	0	41.913	49	10	28	10
Q9DCN2	NADH-cytochrome b5 reductase 3 OS=Mus musculus OX=10090 GN=Cyb5r3 PE=1 SV=3	Cyb5r3	other membranes;mitochondrion;ER/Golgi;other cell component	0	41.899	42	11	27	11
Q9CZW4	Long-chain-fatty-acid--CoA ligase 3 OS=Mus musculus OX=10090 GN=Acsl3 PE=1 SV=2	Acsl3	plasma membrane;other membranes;mitochondrion;ER/Golgi;other cytoplasmic organelle;other cell component	0	41.856	24	14	21	12
P62761	Visinin-like protein 1 OS=Mus musculus OX=10090 GN=Vsnl1 PE=1 SV=2	Vsnl1	other membranes;cytosol	0	41.851	59	11	32	9
A2ALU4	Protein Shroom2 OS=Mus musculus OX=10090 GN=Shroom2 PE=1 SV=1	Shroom2	plasma membrane;other membranes;cytoskeleton;other cell component	0	41.848	11	13	22	13
P11627	Neural cell adhesion molecule L1 OS=Mus musculus OX=10090 GN=L1cam PE=1 SV=1	L1cam	plasma membrane;other membranes;other cytoplasmic organelle;other cell component	0	41.823	13	12	21	12
Q62159	Rho-related GTP-binding protein RhoC OS=Mus musculus OX=10090 GN=Rhoc PE=1 SV=2	Rhoc	plasma membrane;other membranes;cytosol;cytoskeleton;nucleus;other cell component	0	41.818	38	8	27	1
Q9CZX8	40S ribosomal protein S19 OS=Mus musculus OX=10090 GN=Rps19 PE=1 SV=3	Rps19	cytosol;translational apparatus;nucleus;other cell component	0	41.805	46	9	27	9
Q99NH0	Ankyrin repeat domain-containing protein 17 OS=Mus musculus OX=10090 GN=Ankrd17 PE=1 SV=2	Ankrd17	other membranes;nucleus;other cell component	0	41.736	6	15	19	14
Q8CIN4	Serine/threonine-protein kinase PAK 2 OS=Mus musculus OX=10090 GN=Pak2 PE=1 SV=1	Pak2	other membranes;cytosol;nucleus;other cell component	0	41.733	26	11	18	5
Q62441	Transducin-like enhancer protein 4 OS=Mus musculus OX=10090 GN=Tle4 PE=1 SV=4	Tle4	nucleus;other cell component	0	41.669	22	12	20	2
Q8VCM7	Fibrinogen gamma chain OS=Mus musculus OX=10090 GN=Fgg PE=1 SV=1	Fgg	non-structural extracellular;plasma membrane;other membranes;other cell component	0	41.659	38	15	25	15
P06537	Glucocorticoid receptor OS=Mus musculus OX=10090 GN=Nr3c1 PE=1 SV=1	Nr3c1	other membranes;cytosol;cytoskeleton;mitochondrion;nucleus;other cell component	0	41.588	22	12	20	12
Q922Q1	Mitochondrial amidoxime reducing component 2 OS=Mus musculus OX=10090 GN=Marc2 PE=1 SV=1	Mtarc2	other membranes;mitochondrion;other cytoplasmic organelle	0	41.481	37	12	30	11
Q6X893	Choline transporter-like protein 1 OS=Mus musculus OX=10090 GN=Slc44a1 PE=1 SV=3	Slc44a1	plasma membrane;other membranes;cytosol;mitochondrion;nucleus	0	41.45	18	11	20	11
P57759	Endoplasmic reticulum resident protein 29 OS=Mus musculus OX=10090 GN=Erp29 PE=1 SV=2	Erp29	ER/Golgi;other cell component	0	41.393	37	10	22	10
P97496	SWI/SNF complex subunit SMARCC1 OS=Mus musculus OX=10090 GN=Smarcc1 PE=1 SV=2	Smarcc1	nucleus;other cell component	0	41.373	13	15	31	5
Q923D5	WW domain-binding protein 11 OS=Mus musculus OX=10090 GN=Wbp11 PE=1 SV=2	Wbp11	cytosol;nucleus;other cell component	0	41.373	16	11	18	11
Q3ULD5	Methylcrotonoyl-CoA carboxylase beta chain, mitochondrial OS=Mus musculus OX=10090 GN=Mccc2 PE=1 SV=1	Mccc2	mitochondrion;other cell component	0	41.34	28	11	17	11
Q8CDG3	Deubiquitinating protein VCIP135 OS=Mus musculus OX=10090 GN=Vcpip1 PE=1 SV=1	Vcpip1	ER/Golgi;nucleus;other cell component	0	41.337	14	16	28	16
Q9JLZ3	Methylglutaconyl-CoA hydratase, mitochondrial OS=Mus musculus OX=10090 GN=Auh PE=1 SV=1	Auh	mitochondrion	0	41.247	34	12	29	12
Q99KE1	NAD-dependent malic enzyme, mitochondrial OS=Mus musculus OX=10090 GN=Me2 PE=1 SV=1	Me2	mitochondrion;other cell component	0	41.242	24	10	27	9
P63141	Potassium voltage-gated channel subfamily A member 2 OS=Mus musculus OX=10090 GN=Kcna2 PE=1 SV=1	Kcna2	plasma membrane;other membranes;ER/Golgi;other cell component	0	41.24	29	10	21	5
Q8K4G1	Latent-transforming growth factor beta-binding protein 4 OS=Mus musculus OX=10090 GN=Ltbp4 PE=1 SV=2	Ltbp4	extracellular matrix	0	41.222	10	13	23	13
Q99LX0	Protein/nucleic acid deglycase DJ-1 OS=Mus musculus OX=10090 GN=Park7 PE=1 SV=1	Park7	plasma membrane;other membranes;cytosol;mitochondrion;ER/Golgi;nucleus;other cell component	0	41.162	60	11	38	11
Q9CY57	Chromatin target of PRMT1 protein OS=Mus musculus OX=10090 GN=Chtop PE=1 SV=2	Chtop	nucleus;other cell component	0	41.143	27	5	15	5
Q61102	ATP-binding cassette sub-family B member 7, mitochondrial OS=Mus musculus OX=10090 GN=Abcb7 PE=1 SV=3	Abcb7	other membranes	0	41.038	21	11	22	11
Q3UEB3	Poly(U)-binding-splicing factor PUF60 OS=Mus musculus OX=10090 GN=Puf60 PE=1 SV=2	Puf60	nucleus;other cell component	0	41.032	27	12	22	12
Q9D1P4	Cysteine and histidine-rich domain-containing protein 1 OS=Mus musculus OX=10090 GN=Chordc1 PE=1 SV=1	Chordc1		0	41.007	39	12	22	12
Q80UM3	N-alpha-acetyltransferase 15, NatA auxiliary subunit OS=Mus musculus OX=10090 GN=Naa15 PE=1 SV=1	Naa15	cytosol;nucleus;other cell component	0	40.995	17	16	20	16
P28028	Serine/threonine-protein kinase B-raf OS=Mus musculus OX=10090 GN=Braf PE=1 SV=3			0	40.983	19	15	27	12
Q9ESX4	Nucleolar protein of 40 kDa OS=Mus musculus OX=10090 GN=Zcchc17 PE=1 SV=1	Zcchc17	cytosol;translational apparatus;nucleus	0	40.97	36	9	22	9
P97447	Four and a half LIM domains protein 1 OS=Mus musculus OX=10090 GN=Fhl1 PE=1 SV=3	Fhl1	plasma membrane;other membranes;cytosol;nucleus;other cell component	0	40.93	28	7	21	7
Q6PH08	ERC protein 2 OS=Mus musculus OX=10090 GN=Erc2 PE=1 SV=2	Erc2	plasma membrane;other membranes;cytoskeleton;ER/Golgi;other cell component	0	40.909	16	14	19	14
Q02357	Ankyrin-1 OS=Mus musculus OX=10090 GN=Ank1 PE=1 SV=2	Ank1	plasma membrane;other membranes;cytosol;cytoskeleton;ER/Golgi;nucleus;other cell component	0	40.859	11	16	20	12
E9PUL5	Proline-rich transmembrane protein 2 OS=Mus musculus OX=10090 GN=Prrt2 PE=1 SV=1	Prrt2	plasma membrane;other membranes;ER/Golgi;other cell component	0	40.821	36	8	30	8
Q6NVE8	WD repeat-containing protein 44 OS=Mus musculus OX=10090 GN=Wdr44 PE=1 SV=1	Wdr44	other membranes;cytosol;cytoskeleton;ER/Golgi;other cytoplasmic organelle;other cell component	0	40.815	14	12	23	12
Q9CU65	Zinc finger MYM-type protein 2 OS=Mus musculus OX=10090 GN=Zmym2 PE=1 SV=3	Zmym2	nucleus	0	40.721	11	14	24	13
Q80WC7	Arf-GAP domain and FG repeat-containing protein 2 OS=Mus musculus OX=10090 GN=Agfg2 PE=1 SV=1	Agfg2		0	40.693	25	10	20	8
Q9Z0S1	3'(2'),5'-bisphosphate nucleotidase 1 OS=Mus musculus OX=10090 GN=Bpnt1 PE=1 SV=2	Bpnt1		0	40.64	49	12	21	12
Q9JLJ2	4-trimethylaminobutyraldehyde dehydrogenase OS=Mus musculus OX=10090 GN=Aldh9a1 PE=1 SV=1	Aldh9a1	cytosol	0	40.613	23	10	21	10
Q8BYA0	Tubulin-specific chaperone D OS=Mus musculus OX=10090 GN=Tbcd PE=1 SV=1	Tbcd	plasma membrane;other membranes;cytoskeleton;other cell component	0	40.582	15	13	20	12
P35436	Glutamate receptor ionotropic, NMDA 2A OS=Mus musculus OX=10090 GN=Grin2a PE=1 SV=2	Grin2a	plasma membrane;other membranes;ER/Golgi;other cell component	0	40.563	10	12	15	11
Q9CVB6	Actin-related protein 2/3 complex subunit 2 OS=Mus musculus OX=10090 GN=Arpc2 PE=1 SV=3	Arpc2	plasma membrane;other membranes;cytoskeleton;nucleus;other cytoplasmic organelle;other cell component	0	40.555	45	15	31	15
P61089	Ubiquitin-conjugating enzyme E2 N OS=Mus musculus OX=10090 GN=Ube2n PE=1 SV=1	Ube2n	nucleus;other cell component	0	40.551	54	9	28	9
Q9WVQ1	Membrane-associated guanylate kinase, WW and PDZ domain-containing protein 2 OS=Mus musculus OX=10090 GN=Magi2 PE=1 SV=2	Magi2	plasma membrane;other membranes;nucleus;other cytoplasmic organelle;other cell component	0	40.537	12	13	22	12
Q9DBE8	Alpha-1,3/1,6-mannosyltransferase ALG2 OS=Mus musculus OX=10090 GN=Alg2 PE=1 SV=2	Alg2	other membranes;cytosol;cytoskeleton;ER/Golgi;nucleus;other cell component	0	40.527	36	12	24	12
Q8CFQ3	RNA helicase aquarius OS=Mus musculus OX=10090 GN=Aqr PE=1 SV=2	Aqr	nucleus	0	40.508	11	13	19	12
O88448	Kinesin light chain 2 OS=Mus musculus OX=10090 GN=Klc2 PE=1 SV=1	Klc2	plasma membrane;other membranes;cytosol;cytoskeleton;mitochondrion;nucleus;other cell component	0	40.458	27	12	19	9
Q6ZQ18	Protein EFR3 homolog B OS=Mus musculus OX=10090 GN=Efr3b PE=1 SV=2	Efr3b	plasma membrane;other membranes;cytosol;cytoskeleton	0	40.413	13	12	26	12
Q62277	Synaptophysin OS=Mus musculus OX=10090 GN=Syp PE=1 SV=2	Syp	plasma membrane;other membranes;ER/Golgi;other cell component	0	40.412	29	9	68	8
Q8BK64	Activator of 90 kDa heat shock protein ATPase homolog 1 OS=Mus musculus OX=10090 GN=Ahsa1 PE=1 SV=2	Ahsa1	cytosol;ER/Golgi;other cell component	0	40.395	34	12	21	12
Q922P9	Putative oxidoreductase GLYR1 OS=Mus musculus OX=10090 GN=Glyr1 PE=1 SV=1	Glyr1	cytosol;nucleus;other cell component	0	40.356	27	10	20	10
Q6ZPF3	T-lymphoma invasion and metastasis-inducing protein 2 OS=Mus musculus OX=10090 GN=Tiam2 PE=1 SV=2	Tiam2	other membranes;other cell component	0	40.348	7	10	16	10
Q8BMG7	Rab3 GTPase-activating protein non-catalytic subunit OS=Mus musculus OX=10090 GN=Rab3gap2 PE=1 SV=2	Rab3gap2	plasma membrane;other membranes;cytosol;other cell component	0	40.313	13	16	28	16
P47963	60S ribosomal protein L13 OS=Mus musculus OX=10090 GN=Rpl13 PE=1 SV=3	Rpl13	cytosol;ER/Golgi;translational apparatus;nucleus	0	40.258	39	11	39	11
P61164	Alpha-centractin OS=Mus musculus OX=10090 GN=Actr1a PE=1 SV=1	Actr1a	cytoskeleton;ER/Golgi;other cell component	0	40.21	31	12	48	4
Q99L04	Dehydrogenase/reductase SDR family member 1 OS=Mus musculus OX=10090 GN=Dhrs1 PE=1 SV=1	Dhrs1	ER/Golgi	0	40.176	34	10	18	10
Q91Z53	Glyoxylate reductase/hydroxypyruvate reductase OS=Mus musculus OX=10090 GN=Grhpr PE=1 SV=1	Grhpr	cytosol;other cell component	0	40.156	32	10	25	10
Q5U458	DnaJ homolog subfamily C member 11 OS=Mus musculus OX=10090 GN=Dnajc11 PE=1 SV=2	Dnajc11	other membranes;mitochondrion	0	40.082	31	15	22	15
Q6DFW4	Nucleolar protein 58 OS=Mus musculus OX=10090 GN=Nop58 PE=1 SV=1	Nop58	cytosol;nucleus;other cell component	0	40.077	25	12	26	12
Q9QXK3	Coatomer subunit gamma-2 OS=Mus musculus OX=10090 GN=Copg2 PE=1 SV=1	Copg2	other membranes;cytosol;ER/Golgi;other cell component	0	40.058	18	12	23	10
Q8JZW5	SH2 domain-containing protein 5 OS=Mus musculus OX=10090 GN=Sh2d5 PE=1 SV=3	Sh2d5	other cell component	0	39.948	43	14	27	14
Q8BIQ5	Cleavage stimulation factor subunit 2 OS=Mus musculus OX=10090 GN=Cstf2 PE=1 SV=2	Cstf2	nucleus	0	39.879	20	8	15	3
P61750	ADP-ribosylation factor 4 OS=Mus musculus OX=10090 GN=Arf4 PE=1 SV=2	Arf4	plasma membrane;other membranes;cytosol;ER/Golgi;other cell component	0	39.839	48	8	40	3
P80316	T-complex protein 1 subunit epsilon OS=Mus musculus OX=10090 GN=Cct5 PE=1 SV=1	Cct5	cytosol;cytoskeleton;other cell component	0	39.803	31	14	36	13
Q8VD65	Phosphoinositide 3-kinase regulatory subunit 4 OS=Mus musculus OX=10090 GN=Pik3r4 PE=1 SV=3	Pik3r4	other membranes;cytoskeleton;other cytoplasmic organelle;other cell component	0	39.778	12	14	22	14
Q7TPV4	Myb-binding protein 1A OS=Mus musculus OX=10090 GN=Mybbp1a PE=1 SV=2	Mybbp1a	nucleus;other cell component	0	39.761	14	16	22	15
Q80TP3	E3 ubiquitin-protein ligase UBR5 OS=Mus musculus OX=10090 GN=Ubr5 PE=1 SV=2	Ubr5	cytosol;nucleus;other cell component	0	39.76	9	15	20	14
P22892	AP-1 complex subunit gamma-1 OS=Mus musculus OX=10090 GN=Ap1g1 PE=1 SV=3	Ap1g1	other membranes;cytosol;cytoskeleton;ER/Golgi;other cytoplasmic organelle;other cell component	0	39.741	19	15	25	15
P21271	Unconventional myosin-Vb OS=Mus musculus OX=10090 GN=Myo5b PE=1 SV=2	Myo5b	cytoskeleton;other cell component	0	39.676	6	13	26	1
Q3UTQ8	Cyclin-dependent kinase-like 5 OS=Mus musculus OX=10090 GN=Cdkl5 PE=1 SV=1	Cdkl5	plasma membrane;other membranes;cytoskeleton;nucleus;other cell component	0	39.657	15	11	19	11
Q9CPW0	Contactin-associated protein-like 2 OS=Mus musculus OX=10090 GN=Cntnap2 PE=1 SV=2	Cntnap2	plasma membrane;other membranes;ER/Golgi;other cytoplasmic organelle;other cell component	0	39.652	13	15	23	15
P47757	F-actin-capping protein subunit beta OS=Mus musculus OX=10090 GN=Capzb PE=1 SV=3	Capzb	other membranes;cytoskeleton;other cell component	0	39.633	42	12	30	12
P62071	Ras-related protein R-Ras2 OS=Mus musculus OX=10090 GN=Rras2 PE=1 SV=1	Rras2	plasma membrane;other membranes;ER/Golgi	0	39.618	40	7	21	5
Q0P678	Zinc finger CCCH domain-containing protein 18 OS=Mus musculus OX=10090 GN=Zc3h18 PE=1 SV=1	Zc3h18	nucleus;other cell component	0	39.598	17	14	22	13
Q6PER3	Microtubule-associated protein RP/EB family member 3 OS=Mus musculus OX=10090 GN=Mapre3 PE=1 SV=1	Mapre3	cytoskeleton;other cell component	0	39.589	37	14	31	11
O35551	Rab GTPase-binding effector protein 1 OS=Mus musculus OX=10090 GN=Rabep1 PE=1 SV=2	Rabep1	other cytoplasmic organelle;other cell component	0	39.587	18	16	21	15
Q7TNV0	Protein DEK OS=Mus musculus OX=10090 GN=Dek PE=1 SV=1	Dek	cytoskeleton;nucleus	0	39.515	35	12	25	12
P63216	Guanine nucleotide-binding protein G(I)/G(S)/G(O) subunit gamma-3 OS=Mus musculus OX=10090 GN=Gng3 PE=1 SV=1	Gng3	plasma membrane;other membranes;other cell component	0	39.509	81	5	27	5
Q8R151	NFX1-type zinc finger-containing protein 1 OS=Mus musculus OX=10090 GN=Znfx1 PE=1 SV=3	Znfx1	nucleus	0	39.47	7	12	20	11
P12367	cAMP-dependent protein kinase type II-alpha regulatory subunit OS=Mus musculus OX=10090 GN=Prkar2a PE=1 SV=2	Prkar2a	plasma membrane;other membranes;cytosol;cytoskeleton;other cell component	0	39.452	27	10	20	5
Q60625	Intercellular adhesion molecule 5 OS=Mus musculus OX=10090 GN=Icam5 PE=1 SV=2	Icam5	plasma membrane;other membranes	0	39.445	16	15	34	15
Q60967	Bifunctional 3'-phosphoadenosine 5'-phosphosulfate synthase 1 OS=Mus musculus OX=10090 GN=Papss1 PE=1 SV=1	Papss1	other cell component	0	39.409	22	11	22	10
Q3UMR5	Calcium uniporter protein, mitochondrial OS=Mus musculus OX=10090 GN=Mcu PE=1 SV=2	Mcu	other membranes;mitochondrion	0	39.327	41	11	26	11
P62484	Abl interactor 2 OS=Mus musculus OX=10090 GN=Abi2 PE=1 SV=1	Abi2	cytosol;cytoskeleton;other cell component	0	39.325	18	9	23	5
A2A432	Cullin-4B OS=Mus musculus OX=10090 GN=Cul4b PE=1 SV=1	Cul4b	cytosol;nucleus;other cell component	0	39.321	17	14	23	7
Q8VE97	Serine/arginine-rich splicing factor 4 OS=Mus musculus OX=10090 GN=Srsf4 PE=2 SV=1	Srsf4	nucleus	0	39.31	22	11	31	9
Q6WVG3	BTB/POZ domain-containing protein KCTD12 OS=Mus musculus OX=10090 GN=Kctd12 PE=1 SV=1	Kctd12	plasma membrane;other membranes;other cell component	0	39.244	49	12	32	12
Q9D0I9	Arginine--tRNA ligase, cytoplasmic OS=Mus musculus OX=10090 GN=Rars PE=1 SV=2	Rars1	cytosol;nucleus;other cell component	0	39.241	19	10	18	10
P48036	Annexin A5 OS=Mus musculus OX=10090 GN=Anxa5 PE=1 SV=1	Anxa5	non-structural extracellular;plasma membrane;other membranes;cytosol;cytoskeleton;ER/Golgi;nucleus;other cell component	0	39.232	44	13	24	12
Q8BMA6	Signal recognition particle subunit SRP68 OS=Mus musculus OX=10090 GN=Srp68 PE=1 SV=2	Srp68	cytosol;translational apparatus;nucleus;other cell component	0	39.181	23	10	21	10
Q62448	Eukaryotic translation initiation factor 4 gamma 2 OS=Mus musculus OX=10090 GN=Eif4g2 PE=1 SV=2	Eif4g2	cytosol;translational apparatus;other cell component	0	39.158	18	13	20	13
Q01341	Adenylate cyclase type 6 OS=Mus musculus OX=10090 GN=Adcy6 PE=1 SV=1	Adcy6	plasma membrane;other membranes;other cytoplasmic organelle;other cell component	0	39.146	10	11	34	2
Q3TXS7	26S proteasome non-ATPase regulatory subunit 1 OS=Mus musculus OX=10090 GN=Psmd1 PE=1 SV=1	Psmd1	nucleus;other cell component	0	39.054	16	11	14	11
Q61361	Brevican core protein OS=Mus musculus OX=10090 GN=Bcan PE=1 SV=2	Bcan	non-structural extracellular;extracellular matrix;other membranes;other cell component	0	39.026	16	13	25	13
Q3ULJ0	Glycerol-3-phosphate dehydrogenase 1-like protein OS=Mus musculus OX=10090 GN=Gpd1l PE=1 SV=2	Gpd1l	plasma membrane;other membranes;cytosol;other cell component	0	38.979	44	13	32	12
Q6PDI5	Proteasome adapter and scaffold protein ECM29 OS=Mus musculus OX=10090 GN=Ecpas PE=1 SV=3	Ecpas	cytoskeleton;ER/Golgi;nucleus;other cytoplasmic organelle;other cell component	0	38.936	13	15	24	15
Q8C0M9	Isoaspartyl peptidase/L-asparaginase OS=Mus musculus OX=10090 GN=Asrgl1 PE=1 SV=1	Asrgl1	other cell component	0	38.923	31	10	25	10
P42208	Septin-2 OS=Mus musculus OX=10090 GN=Septin2 PE=1 SV=2	Septin2	non-structural extracellular;plasma membrane;other membranes;cytoskeleton;ER/Golgi;nucleus;other cell component	0	38.883	30	9	18	9
Q78JE5	F-box only protein 22 OS=Mus musculus OX=10090 GN=Fbxo22 PE=1 SV=2	Fbxo22	cytoskeleton;nucleus;other cell component	0	38.878	25	9	17	9
P62983	Ubiquitin-40S ribosomal protein S27a OS=Mus musculus OX=10090 GN=Rps27a PE=1 SV=2	Rps27a	cytosol;translational apparatus;nucleus;other cell component	0	38.872	63	13	75	13
P25444	40S ribosomal protein S2 OS=Mus musculus OX=10090 GN=Rps2 PE=1 SV=3	Rps2	cytosol;translational apparatus;nucleus;other cell component	0	38.861	43	13	29	13
P23506	Protein-L-isoaspartate(D-aspartate) O-methyltransferase OS=Mus musculus OX=10090 GN=Pcmt1 PE=1 SV=3	Pcmt1	non-structural extracellular;plasma membrane;other membranes;cytosol;other cell component	0	38.8	53	9	23	9
Q9CZD3	Glycine--tRNA ligase OS=Mus musculus OX=10090 GN=Gars1 PE=1 SV=1	Gars1	non-structural extracellular;cytosol;other cell component	0	38.78	20	14	26	14
Q60676	Serine/threonine-protein phosphatase 5 OS=Mus musculus OX=10090 GN=Ppp5c PE=1 SV=3	Ppp5c	plasma membrane;other membranes;cytosol;nucleus;other cell component	0	38.77	30	14	25	14
Q9D358	Low molecular weight phosphotyrosine protein phosphatase OS=Mus musculus OX=10090 GN=Acp1 PE=1 SV=3	Acp1	plasma membrane;other membranes;cytosol;other cell component	0	38.768	53	9	23	9
P32037	Solute carrier family 2, facilitated glucose transporter member 3 OS=Mus musculus OX=10090 GN=Slc2a3 PE=1 SV=1	Slc2a3	plasma membrane;other membranes;ER/Golgi;other cell component	0	38.763	17	9	32	9
Q9CZU3	Exosome RNA helicase MTR4 OS=Mus musculus OX=10090 GN=Mtrex PE=1 SV=1	Mtrex	nucleus	0	38.733	15	14	20	14
Q99LI7	Cleavage stimulation factor subunit 3 OS=Mus musculus OX=10090 GN=Cstf3 PE=1 SV=1	Cstf3	nucleus	0	38.709	22	13	24	13
Q6P9K9	Neurexin-3 OS=Mus musculus OX=10090 GN=Nrxn3 PE=1 SV=2	Nrxn3	plasma membrane;other membranes;other cell component	0	38.688	11	12	22	9
Q6ZQK5	Arf-GAP with coiled-coil, ANK repeat and PH domain-containing protein 2 OS=Mus musculus OX=10090 GN=Acap2 PE=1 SV=2	Acap2	other membranes;other cytoplasmic organelle;other cell component	0	38.68	19	13	22	13
Q8K183	Pyridoxal kinase OS=Mus musculus OX=10090 GN=Pdxk PE=1 SV=1	Pdxk	cytosol;nucleus	0	38.667	37	11	34	11
Q5M8N0	CB1 cannabinoid receptor-interacting protein 1 OS=Mus musculus OX=10090 GN=Cnrip1 PE=1 SV=1	Cnrip1	plasma membrane;other membranes;other cell component	0	38.636	59	8	32	8
Q61081	Hsp90 co-chaperone Cdc37 OS=Mus musculus OX=10090 GN=Cdc37 PE=1 SV=1	Cdc37	plasma membrane;other membranes;cytosol;other cell component	0	38.63	31	13	24	13
Q8C0E2	Vacuolar protein sorting-associated protein 26B OS=Mus musculus OX=10090 GN=Vps26b PE=1 SV=1	Vps26b	other membranes;cytosol;other cytoplasmic organelle;other cell component	0	38.523	32	10	26	9
Q8R2R9	AP-3 complex subunit mu-2 OS=Mus musculus OX=10090 GN=Ap3m2 PE=1 SV=1	Ap3m2	other membranes;ER/Golgi;other cell component	0	38.519	35	11	26	9
Q62407	Striated muscle-specific serine/threonine-protein kinase OS=Mus musculus OX=10090 GN=Speg PE=1 SV=2	Speg	nucleus	0	38.511	7	17	24	17
P31650	Sodium- and chloride-dependent GABA transporter 3 OS=Mus musculus OX=10090 GN=Slc6a11 PE=1 SV=2	Slc6a11	plasma membrane;other membranes;other cell component	0	38.51	11	8	20	7
P18242	Cathepsin D OS=Mus musculus OX=10090 GN=Ctsd PE=1 SV=1	Ctsd	non-structural extracellular;other membranes;other cytoplasmic organelle;other cell component	0	38.362	33	11	20	11
Q60737	Casein kinase II subunit alpha OS=Mus musculus OX=10090 GN=Csnk2a1 PE=1 SV=2	Csnk2a1	plasma membrane;other membranes;cytosol;nucleus;other cell component	0	38.342	35	11	20	10
Q99KK7	Dipeptidyl peptidase 3 OS=Mus musculus OX=10090 GN=Dpp3 PE=1 SV=2	Dpp3	cytosol;other cell component	0	38.284	21	11	21	11
Q9EPX2	Papilin OS=Mus musculus OX=10090 GN=Papln PE=2 SV=2	Papln	extracellular matrix	0	38.278	16	14	20	14
Q91YE7	RNA-binding protein 5 OS=Mus musculus OX=10090 GN=Rbm5 PE=1 SV=1	Rbm5	nucleus	0	38.275	13	12	24	11
Q3TCH7	Cullin-4A OS=Mus musculus OX=10090 GN=Cul4a PE=1 SV=1	Cul4a	other cell component	0	38.256	18	13	25	6
P60853	Leucine zipper putative tumor suppressor 1 OS=Mus musculus OX=10090 GN=Lzts1 PE=2 SV=3	Lzts1	plasma membrane;other membranes;other cell component	0	38.255	24	11	20	11
P54728	UV excision repair protein RAD23 homolog B OS=Mus musculus OX=10090 GN=Rad23b PE=1 SV=2	Rad23b	cytosol;nucleus;other cell component	0	38.211	28	11	26	9
Q60631	Growth factor receptor-bound protein 2 OS=Mus musculus OX=10090 GN=Grb2 PE=1 SV=1	Grb2	plasma membrane;other membranes;cytosol;ER/Golgi;nucleus;other cytoplasmic organelle;other cell component	0	38.204	52	10	19	10
Q5QNQ6	Oxysterol-binding protein 2 OS=Mus musculus OX=10090 GN=Osbp2 PE=1 SV=1	Osbp2	plasma membrane;other membranes;cytosol;ER/Golgi;other cell component	0	38.183	16	13	19	11
Q9ERL9	Guanylate cyclase soluble subunit alpha-1 OS=Mus musculus OX=10090 GN=Gucy1a1 PE=1 SV=2	Gucy1a1	cytosol;other cell component	0	38.178	24	14	24	14
Q80Z24	Neuronal growth regulator 1 OS=Mus musculus OX=10090 GN=Negr1 PE=1 SV=1	Negr1	plasma membrane;other membranes;other cell component	0	38.163	27	8	13	8
P20060	Beta-hexosaminidase subunit beta OS=Mus musculus OX=10090 GN=Hexb PE=1 SV=2	Hexb	non-structural extracellular;other membranes;other cytoplasmic organelle;other cell component	0	38.124	21	12	18	12
Q80TH2	Erbin OS=Mus musculus OX=10090 GN=Erbin PE=1 SV=3	Erbin	plasma membrane;other membranes;nucleus;other cell component	0	38.111	10	13	24	10
Q99MN1	Lysine--tRNA ligase OS=Mus musculus OX=10090 GN=Kars1 PE=1 SV=1	Kars1	non-structural extracellular;plasma membrane;other membranes;cytosol;nucleus;other cell component	0	38.097	21	12	21	12
O08919	Numb-like protein OS=Mus musculus OX=10090 GN=Numbl PE=1 SV=3	Numbl	other cell component	0	38.042	25	15	24	10
Q61166	Microtubule-associated protein RP/EB family member 1 OS=Mus musculus OX=10090 GN=Mapre1 PE=1 SV=3	Mapre1	plasma membrane;other membranes;cytoskeleton;ER/Golgi;other cell component	0	38.039	49	13	23	10
Q3UJU9	Regulator of microtubule dynamics protein 3 OS=Mus musculus OX=10090 GN=Rmdn3 PE=1 SV=2	Rmdn3	non-structural extracellular;other membranes;cytoskeleton;mitochondrion;nucleus;other cell component	0	38.035	31	11	18	11
Q9ER00	Syntaxin-12 OS=Mus musculus OX=10090 GN=Stx12 PE=1 SV=1	Stx12	other membranes;cytosol;ER/Golgi;other cytoplasmic organelle;other cell component	0	38.028	40	10	24	10
Q7TPW1	Nexilin OS=Mus musculus OX=10090 GN=Nexn PE=1 SV=3	Nexn	plasma membrane;other membranes;cytoskeleton;other cell component	0	37.992	20	15	33	14
Q8BUH8	Sentrin-specific protease 7 OS=Mus musculus OX=10090 GN=Senp7 PE=1 SV=1	Senp7	nucleus;other cell component	0	37.99	13	12	20	12
Q9JII5	DAZ-associated protein 1 OS=Mus musculus OX=10090 GN=Dazap1 PE=1 SV=2	Dazap1	cytosol;nucleus;other cell component	0	37.916	31	10	33	10
Q8K400	Syntaxin-binding protein 5 OS=Mus musculus OX=10090 GN=Stxbp5 PE=1 SV=3	Stxbp5	plasma membrane;other membranes;cytosol;other cell component	0	37.908	15	11	21	11
Q61191	Host cell factor 1 OS=Mus musculus OX=10090 GN=Hcfc1 PE=1 SV=2	Hcfc1	nucleus;other cell component	0	37.831	8	14	23	14
B1AY13	Ubiquitin carboxyl-terminal hydrolase 24 OS=Mus musculus OX=10090 GN=Usp24 PE=1 SV=1	Usp24	cytosol;nucleus	0	37.808	7	16	30	14
P56695	Wolframin OS=Mus musculus OX=10090 GN=Wfs1 PE=1 SV=1	Wfs1	other membranes;ER/Golgi;other cell component	0	37.764	14	12	24	12
Q99PT1	Rho GDP-dissociation inhibitor 1 OS=Mus musculus OX=10090 GN=Arhgdia PE=1 SV=3	Arhgdia	non-structural extracellular;plasma membrane;other membranes;cytosol;nucleus;other cell component	0	37.696	53	12	52	12
P16460	Argininosuccinate synthase OS=Mus musculus OX=10090 GN=Ass1 PE=1 SV=1	Ass1	other membranes;cytosol;mitochondrion;ER/Golgi;nucleus;other cytoplasmic organelle;other cell component	0	37.655	40	17	29	17
Q9CQN1	Heat shock protein 75 kDa, mitochondrial OS=Mus musculus OX=10090 GN=Trap1 PE=1 SV=1	Trap1	other membranes;mitochondrion;nucleus	0	37.603	14	9	23	8
Q8C7M3	E3 ubiquitin-protein ligase TRIM9 OS=Mus musculus OX=10090 GN=Trim9 PE=1 SV=2	Trim9	cytosol;cytoskeleton;ER/Golgi;other cell component	0	37.567	18	12	24	11
Q9WTP7	GTP:AMP phosphotransferase AK3, mitochondrial OS=Mus musculus OX=10090 GN=Ak3 PE=1 SV=3	Ak3	mitochondrion;other cell component	0	37.549	49	10	19	10
Q1HFZ0	RNA cytosine C(5)-methyltransferase NSUN2 OS=Mus musculus OX=10090 GN=Nsun2 PE=1 SV=2	Nsun2	non-structural extracellular;cytoskeleton;mitochondrion;nucleus;other cell component	0	37.537	17	10	14	10
P15116	Cadherin-2 OS=Mus musculus OX=10090 GN=Cdh2 PE=1 SV=2	Cdh2	plasma membrane;other membranes;cytoskeleton;other cell component	0	37.509	19	10	25	10
Q99PU8	ATP-dependent RNA helicase DHX30 OS=Mus musculus OX=10090 GN=Dhx30 PE=1 SV=1	Dhx30	cytosol;mitochondrion;other cell component	0	37.477	11	12	21	12
Q9Z0G0	PDZ domain-containing protein GIPC1 OS=Mus musculus OX=10090 GN=Gipc1 PE=1 SV=1	Gipc1	other membranes;cytosol;ER/Golgi;other cell component	0	37.463	34	11	22	11
O08582	GTP-binding protein 1 OS=Mus musculus OX=10090 GN=Gtpbp1 PE=1 SV=2	Gtpbp1	cytosol;other cytoplasmic organelle	0	37.456	20	12	21	12
Q9QYA2	Mitochondrial import receptor subunit TOM40 homolog OS=Mus musculus OX=10090 GN=Tomm40 PE=1 SV=3	Tomm40	other membranes;cytosol;mitochondrion;other cell component	0	37.417	30	8	18	8
A2AQ07	Tubulin beta-1 chain OS=Mus musculus OX=10090 GN=Tubb1 PE=1 SV=1	Tubb1	cytoskeleton;other cell component	0	37.379	11	8	107	1
Q6A026	Sister chromatid cohesion protein PDS5 homolog A OS=Mus musculus OX=10090 GN=Pds5a PE=1 SV=3	Pds5a	plasma membrane;other membranes;nucleus;other cell component	0	37.37	12	14	25	13
Q8R574	Phosphoribosyl pyrophosphate synthase-associated protein 2 OS=Mus musculus OX=10090 GN=Prpsap2 PE=1 SV=1	Prpsap2	other cell component	0	37.291	35	10	22	8
Q6ZQI3	Malectin OS=Mus musculus OX=10090 GN=Mlec PE=1 SV=2	Mlec	other membranes;ER/Golgi	0	37.184	41	11	25	11
Q60847	Collagen alpha-1(XII) chain OS=Mus musculus OX=10090 GN=Col12a1 PE=2 SV=3	Col12a1	extracellular matrix	0	37.16	8	15	19	15
Q9QY81	Nuclear pore membrane glycoprotein 210 OS=Mus musculus OX=10090 GN=Nup210 PE=1 SV=2	Nup210	other membranes;ER/Golgi;nucleus	0	37.136	8	10	18	10
P35283	Ras-related protein Rab-12 OS=Mus musculus OX=10090 GN=Rab12 PE=1 SV=3	Rab12	plasma membrane;other membranes;ER/Golgi;other cytoplasmic organelle;other cell component	0	37.056	47	12	42	11
Q9EP69	Phosphatidylinositide phosphatase SAC1 OS=Mus musculus OX=10090 GN=Sacm1l PE=1 SV=1	Sacm1l	plasma membrane;other membranes;ER/Golgi;other cell component	0	37.035	24	13	21	13
Q9JKN6	RNA-binding protein Nova-1 OS=Mus musculus OX=10090 GN=Nova1 PE=1 SV=2	Nova1	nucleus;other cell component	0	37.031	19	9	20	9
P01942	Hemoglobin subunit alpha OS=Mus musculus OX=10090 GN=Hba PE=1 SV=2	Hba	non-structural extracellular;cytosol;translational apparatus;other cell component	0	37.024	51	8	68	8
Q9R0U0	Serine/arginine-rich splicing factor 10 OS=Mus musculus OX=10090 GN=Srsf10 PE=1 SV=2	Srsf10	cytosol;nucleus;other cell component	0	36.997	36	13	23	13
Q9R1P0	Proteasome subunit alpha type-4 OS=Mus musculus OX=10090 GN=Psma4 PE=1 SV=1	Psma4	cytosol;nucleus;other cell component	0	36.968	46	11	29	11
Q99LG2	Transportin-2 OS=Mus musculus OX=10090 GN=Tnpo2 PE=1 SV=1	Tnpo2	nucleus;other cell component	0	36.952	17	12	21	7
Q8CHU3	Epsin-2 OS=Mus musculus OX=10090 GN=Epn2 PE=1 SV=1	Epn2	plasma membrane;other membranes;other cytoplasmic organelle;other cell component	0	36.906	19	10	14	8
P70290	55 kDa erythrocyte membrane protein OS=Mus musculus OX=10090 GN=Mpp1 PE=1 SV=1	Mpp1	plasma membrane;other membranes;cytoskeleton;other cell component	0	36.851	24	10	16	10
Q8R164	Valacyclovir hydrolase OS=Mus musculus OX=10090 GN=Bphl PE=1 SV=1	Bphl	mitochondrion	0	36.814	34	8	17	8
Q8R464	Cell adhesion molecule 4 OS=Mus musculus OX=10090 GN=Cadm4 PE=1 SV=1	Cadm4	other membranes;other cell component	0	36.783	26	7	16	7
P62264	40S ribosomal protein S14 OS=Mus musculus OX=10090 GN=Rps14 PE=1 SV=3	Rps14	cytosol;translational apparatus;nucleus;other cell component	0	36.76	35	7	21	7
P51660	Peroxisomal multifunctional enzyme type 2 OS=Mus musculus OX=10090 GN=Hsd17b4 PE=1 SV=3	Hsd17b4	other cytoplasmic organelle	0	36.73	20	12	15	12
P54320	Elastin OS=Mus musculus OX=10090 GN=Eln PE=1 SV=2	Eln	extracellular matrix	0	36.719	28	8	17	8
P60904	DnaJ homolog subfamily C member 5 OS=Mus musculus OX=10090 GN=Dnajc5 PE=1 SV=1	Dnajc5	plasma membrane;other membranes;cytosol;ER/Golgi;other cell component	0	36.678	33	8	25	8
Q6NZC7	SEC23-interacting protein OS=Mus musculus OX=10090 GN=Sec23ip PE=1 SV=2	Sec23ip	other membranes;ER/Golgi;other cell component	0	36.67	16	16	27	15
Q06138	Calcium-binding protein 39 OS=Mus musculus OX=10090 GN=Cab39 PE=1 SV=2	Cab39	other membranes;cytosol;cytoskeleton;other cell component	0	36.646	31	11	22	10
Q6ZQH8	Nucleoporin NUP188 homolog OS=Mus musculus OX=10090 GN=Nup188 PE=1 SV=2	Nup188	nucleus	0	36.565	9	13	21	13
Q8VEE4	Replication protein A 70 kDa DNA-binding subunit OS=Mus musculus OX=10090 GN=Rpa1 PE=1 SV=1	Rpa1	nucleus;other cell component	0	36.562	29	13	20	13
Q64737	Trifunctional purine biosynthetic protein adenosine-3 OS=Mus musculus OX=10090 GN=Gart PE=1 SV=3	Gart	cytosol	0	36.531	16	12	18	12
Q5SUF2	Luc7-like protein 3 OS=Mus musculus OX=10090 GN=Luc7l3 PE=1 SV=1	Luc7l3	nucleus	0	36.526	22	9	19	9
P24369	Peptidyl-prolyl cis-trans isomerase B OS=Mus musculus OX=10090 GN=Ppib PE=1 SV=2	Ppib	ER/Golgi;nucleus;other cell component	0	36.481	48	13	24	12
P97393	Rho GTPase-activating protein 5 OS=Mus musculus OX=10090 GN=Arhgap5 PE=1 SV=2	Arhgap5	plasma membrane;other membranes;cytosol;ER/Golgi	0	36.477	9	14	23	14
Q7TPM1	Protein PRRC2B OS=Mus musculus OX=10090 GN=Prrc2b PE=1 SV=1	Prrc2b		0	36.452	10	11	20	11
Q6P9Z1	SWI/SNF-related matrix-associated actin-dependent regulator of chromatin subfamily D member 3 OS=Mus musculus OX=10090 GN=Smarcd3 PE=1 SV=2	Smarcd3	nucleus;other cell component	0	36.431	18	7	12	4
Q9CS84	Neurexin-1 OS=Mus musculus OX=10090 GN=Nrxn1 PE=1 SV=3	Nrxn1	plasma membrane;other membranes;ER/Golgi;nucleus;other cell component	0	36.425	10	13	24	10
P20917	Myelin-associated glycoprotein OS=Mus musculus OX=10090 GN=Mag PE=1 SV=3	Mag	plasma membrane;other membranes;other cell component	0	36.412	16	10	21	10
P97384	Annexin A11 OS=Mus musculus OX=10090 GN=Anxa11 PE=1 SV=2	Anxa11	cytosol;cytoskeleton;nucleus;other cytoplasmic organelle;other cell component	0	36.39	22	9	15	8
Q8R0A7	Uncharacterized protein KIAA0513 OS=Mus musculus OX=10090 GN=Kiaa0513 PE=1 SV=1	Kiaa0513		0	36.299	19	9	15	9
Q8R550	SH3 domain-containing kinase-binding protein 1 OS=Mus musculus OX=10090 GN=Sh3kbp1 PE=1 SV=1	Sh3kbp1	other membranes;cytoskeleton;other cell component	0	36.295	17	9	16	9
O35226	26S proteasome non-ATPase regulatory subunit 4 OS=Mus musculus OX=10090 GN=Psmd4 PE=1 SV=1	Psmd4	cytosol;nucleus;other cell component	0	36.277	34	9	15	9
Q6GQT9	Nodal modulator 1 OS=Mus musculus OX=10090 GN=Nomo1 PE=1 SV=1	Nomo1	other membranes;ER/Golgi;other cell component	0	36.254	18	16	27	16
P63325	40S ribosomal protein S10 OS=Mus musculus OX=10090 GN=Rps10 PE=1 SV=1	Rps10	cytosol;translational apparatus;nucleus	0	36.227	41	9	28	8
P62334	26S proteasome regulatory subunit 10B OS=Mus musculus OX=10090 GN=Psmc6 PE=1 SV=1	Psmc6	cytosol;nucleus;other cell component	0	36.223	28	12	16	12
Q8BK63	Casein kinase I isoform alpha OS=Mus musculus OX=10090 GN=Csnk1a1 PE=1 SV=2	Csnk1a1	cytosol;cytoskeleton;nucleus;other cell component	0	36.22	28	8	16	8
Q7TMF3	NADH dehydrogenase [ubiquinone] 1 alpha subcomplex subunit 12 OS=Mus musculus OX=10090 GN=Ndufa12 PE=1 SV=2	Ndufa12	other membranes;cytosol;mitochondrion	0	36.212	68	10	28	10
Q9CQ62	2,4-dienoyl-CoA reductase, mitochondrial OS=Mus musculus OX=10090 GN=Decr1 PE=1 SV=1	Decr1	cytosol;nucleus;other cell component	0	36.206	34	9	16	9
Q99M87	DnaJ homolog subfamily A member 3, mitochondrial OS=Mus musculus OX=10090 GN=Dnaja3 PE=1 SV=1	Dnaja3	plasma membrane;other membranes;cytosol;cytoskeleton;mitochondrion;nucleus;other cell component	0	36.195	25	11	25	11
Q8K0C4	Lanosterol 14-alpha demethylase OS=Mus musculus OX=10090 GN=Cyp51a1 PE=1 SV=1	Cyp51a1	other membranes;ER/Golgi;other cell component	0	36.193	22	10	21	10
P0C7L0	WAS/WASL-interacting protein family member 3 OS=Mus musculus OX=10090 GN=Wipf3 PE=1 SV=1	Wipf3	cytoskeleton;other cell component	0	36.185	34	12	24	12
Q8BYR5	Calcium-dependent secretion activator 2 OS=Mus musculus OX=10090 GN=Cadps2 PE=1 SV=2	Cadps2	plasma membrane;other membranes;nucleus;other cell component	0	36.164	9	11	23	3
Q9Z1S5	Neuronal-specific septin-3 OS=Mus musculus OX=10090 GN=Septin3 PE=1 SV=2	Septin3	plasma membrane;other membranes;cytosol;cytoskeleton;other cell component	0	36.151	27	8	21	8
Q8BFY6	Peflin OS=Mus musculus OX=10090 GN=Pef1 PE=1 SV=1	Pef1	other membranes;ER/Golgi;other cell component	0	36.128	39	9	33	9
A2A5R2	Brefeldin A-inhibited guanine nucleotide-exchange protein 2 OS=Mus musculus OX=10090 GN=Arfgef2 PE=1 SV=1	Arfgef2	other membranes;cytosol;cytoskeleton;ER/Golgi;other cytoplasmic organelle;other cell component	0	36.117	8	13	20	6
Q8CC27	Voltage-dependent L-type calcium channel subunit beta-2 OS=Mus musculus OX=10090 GN=Cacnb2 PE=1 SV=1	Cacnb2	plasma membrane;other membranes;other cell component	0	36.095	18	11	29	6
Q8BFZ9	Erlin-2 OS=Mus musculus OX=10090 GN=Erlin2 PE=1 SV=1	Erlin2	plasma membrane;other membranes;cytosol;ER/Golgi;other cell component	0	36.07	25	7	14	7
Q9WU42	Nuclear receptor corepressor 2 OS=Mus musculus OX=10090 GN=Ncor2 PE=1 SV=3	Ncor2	nucleus;other cell component	0	36.068	7	13	24	12
Q5DTY9	BTB/POZ domain-containing protein KCTD16 OS=Mus musculus OX=10090 GN=Kctd16 PE=1 SV=2	Kctd16	plasma membrane;other membranes;other cell component	0	36.06	28	14	30	14
Q66JV4	RNA-binding protein 12B-B OS=Mus musculus OX=10090 GN=Rbm12b2 PE=2 SV=2	Rbm12b2	nucleus;other cell component	0	36.032	16	13	21	13
Q9CPQ3	Mitochondrial import receptor subunit TOM22 homolog OS=Mus musculus OX=10090 GN=Tomm22 PE=1 SV=3	Tomm22	other membranes;mitochondrion	0	36.015	51	6	17	6
Q8R4X3	RNA-binding protein 12 OS=Mus musculus OX=10090 GN=Rbm12 PE=1 SV=3	Rbm12	nucleus;other cell component	0	35.993	14	13	22	13
Q5SSH7	Zinc finger ZZ-type and EF-hand domain-containing protein 1 OS=Mus musculus OX=10090 GN=Zzef1 PE=1 SV=2	Zzef1		0	35.991	8	16	20	16
Q810U4	Neuronal cell adhesion molecule OS=Mus musculus OX=10090 GN=Nrcam PE=1 SV=2	Nrcam	non-structural extracellular;plasma membrane;other membranes;other cell component	0	35.862	13	12	18	12
Q60974	Nuclear receptor corepressor 1 OS=Mus musculus OX=10090 GN=Ncor1 PE=1 SV=1	Ncor1	cytosol;cytoskeleton;nucleus;other cell component	0	35.822	7	15	27	14
P50247	Adenosylhomocysteinase OS=Mus musculus OX=10090 GN=Ahcy PE=1 SV=3	Ahcy	cytosol;nucleus;other cell component	0	35.76	28	11	22	10
P81122	Insulin receptor substrate 2 OS=Mus musculus OX=10090 GN=Irs2 PE=1 SV=2	Irs2	plasma membrane;other membranes;cytosol;other cell component	0	35.68	12	9	14	9
Q7TN98	Cytoplasmic polyadenylation element-binding protein 4 OS=Mus musculus OX=10090 GN=Cpeb4 PE=1 SV=1	Cpeb4	ER/Golgi;nucleus;other cell component	0	35.645	18	9	16	5
Q6RI63	Constitutive coactivator of peroxisome proliferator-activated receptor gamma OS=Mus musculus OX=10090 GN=Fam120b PE=1 SV=1	Fam120b	nucleus	0	35.611	21	13	21	13
P83093	Stromal interaction molecule 2 OS=Mus musculus OX=10090 GN=Stim2 PE=1 SV=2	Stim2	plasma membrane;other membranes;ER/Golgi	0	35.567	14	8	15	8
Q8BJ05	Zinc finger CCCH domain-containing protein 14 OS=Mus musculus OX=10090 GN=Zc3h14 PE=1 SV=1	Zc3h14	nucleus;other cell component	0	35.552	10	6	14	6
Q8R4H2	Rho guanine nucleotide exchange factor 12 OS=Mus musculus OX=10090 GN=Arhgef12 PE=1 SV=2	Arhgef12	other membranes;other cell component	0	35.508	10	12	21	11
Q8R570	Synaptosomal-associated protein 47 OS=Mus musculus OX=10090 GN=Snap47 PE=1 SV=1	Snap47	plasma membrane;other membranes;cytosol;ER/Golgi;other cell component	0	35.502	32	10	18	10
Q9WUM3	Coronin-1B OS=Mus musculus OX=10090 GN=Coro1b PE=1 SV=1	Coro1b	plasma membrane;other membranes;cytosol;cytoskeleton;other cell component	0	35.443	21	10	23	10
P14869	60S acidic ribosomal protein P0 OS=Mus musculus OX=10090 GN=Rplp0 PE=1 SV=3	Rplp0	other membranes;cytosol;ER/Golgi;translational apparatus;nucleus;other cell component	0	35.388	40	10	22	10
Q80TR1	Adhesion G protein-coupled receptor L1 OS=Mus musculus OX=10090 GN=Adgrl1 PE=1 SV=2	Adgrl1	plasma membrane;other membranes;other cell component	0	35.386	11	11	18	11
P62748	Hippocalcin-like protein 1 OS=Mus musculus OX=10090 GN=Hpcal1 PE=1 SV=2	Hpcal1	other membranes	0	35.38	38	8	31	1
Q9QZD4	DNA repair endonuclease XPF OS=Mus musculus OX=10090 GN=Ercc4 PE=1 SV=3	Ercc4	nucleus;other cell component	0	35.357	14	11	18	11
Q99MJ9	ATP-dependent RNA helicase DDX50 OS=Mus musculus OX=10090 GN=Ddx50 PE=2 SV=1	Ddx50	plasma membrane;other membranes;nucleus	0	35.336	16	11	17	10
O35250	Exocyst complex component 7 OS=Mus musculus OX=10090 GN=Exoc7 PE=1 SV=2	Exoc7	plasma membrane;other membranes;cytosol;cytoskeleton;other cell component	0	35.327	18	11	19	11
O55022	Membrane-associated progesterone receptor component 1 OS=Mus musculus OX=10090 GN=Pgrmc1 PE=1 SV=4	Pgrmc1	other membranes;mitochondrion;ER/Golgi;other cell component	0	35.271	63	11	24	9
O70435	Proteasome subunit alpha type-3 OS=Mus musculus OX=10090 GN=Psma3 PE=1 SV=3	Psma3	cytosol;nucleus;other cell component	0	35.253	36	12	32	12
Q03059	Choline O-acetyltransferase OS=Mus musculus OX=10090 GN=Chat PE=2 SV=2	Chat	other cell component	0	35.237	23	11	16	11
P09671	Superoxide dismutase [Mn], mitochondrial OS=Mus musculus OX=10090 GN=Sod2 PE=1 SV=3	Sod2	mitochondrion;other cell component	0	35.217	32	7	17	7
Q9DBC3	Cap-specific mRNA (nucleoside-2'-O-)-methyltransferase 1 OS=Mus musculus OX=10090 GN=Cmtr1 PE=1 SV=1	Cmtr1	cytosol;nucleus;other cell component	0	35.207	17	14	23	12
Q6PA06	Atlastin-2 OS=Mus musculus OX=10090 GN=Atl2 PE=1 SV=1	Atl2	other membranes;ER/Golgi	0	35.144	21	10	21	9
Q62440	Transducin-like enhancer protein 1 OS=Mus musculus OX=10090 GN=Tle1 PE=1 SV=2	Tle1	cytosol;nucleus;other cell component	0	35.141	17	10	18	1
Q80U93	Nuclear pore complex protein Nup214 OS=Mus musculus OX=10090 GN=Nup214 PE=1 SV=2	Nup214	nucleus	0	35.109	7	11	14	10
P14206	40S ribosomal protein SA OS=Mus musculus OX=10090 GN=Rpsa PE=1 SV=4	Rpsa	extracellular matrix;plasma membrane;other membranes;cytosol;translational apparatus;nucleus;other cell component	0	35.107	38	9	19	8
Q9CXZ1	NADH dehydrogenase [ubiquinone] iron-sulfur protein 4, mitochondrial OS=Mus musculus OX=10090 GN=Ndufs4 PE=1 SV=3	Ndufs4	other membranes;mitochondrion	0	35.098	49	7	18	7
Q9ES28	Rho guanine nucleotide exchange factor 7 OS=Mus musculus OX=10090 GN=Arhgef7 PE=1 SV=2	Arhgef7	plasma membrane;other membranes;cytosol;other cytoplasmic organelle;other cell component	0	35.097	19	13	14	13
P52479	Ubiquitin carboxyl-terminal hydrolase 10 OS=Mus musculus OX=10090 GN=Usp10 PE=1 SV=3	Usp10	cytosol;nucleus;other cytoplasmic organelle;other cell component	0	35.079	17	11	16	10
Q9DBR0	A-kinase anchor protein 8 OS=Mus musculus OX=10090 GN=Akap8 PE=1 SV=1	Akap8	mitochondrion;ER/Golgi;nucleus;other cell component	0	35.047	22	13	18	13
Q6A065	Centrosomal protein of 170 kDa OS=Mus musculus OX=10090 GN=Cep170 PE=1 SV=2	Cep170	cytosol;cytoskeleton;other cell component	0	35.025	10	13	20	12
P62196	26S proteasome regulatory subunit 8 OS=Mus musculus OX=10090 GN=Psmc5 PE=1 SV=1	Psmc5	cytosol;nucleus;other cell component	0	34.983	32	10	20	9
Q9Z0P5	Twinfilin-2 OS=Mus musculus OX=10090 GN=Twf2 PE=1 SV=1	Twf2	cytoskeleton;other cell component	0	34.979	38	10	19	9
A2AGL3	Ryanodine receptor 3 OS=Mus musculus OX=10090 GN=Ryr3 PE=1 SV=1	Ryr3	plasma membrane;other membranes;cytosol;cytoskeleton;ER/Golgi;other cell component	0	34.973	5	18	23	17
Q9JI46	Diphosphoinositol polyphosphate phosphohydrolase 1 OS=Mus musculus OX=10090 GN=Nudt3 PE=1 SV=1	Nudt3	cytosol;nucleus;other cell component	0	34.956	57	9	25	7
Q62425	Cytochrome c oxidase subunit NDUFA4 OS=Mus musculus OX=10090 GN=Ndufa4 PE=1 SV=2	Ndufa4	other membranes;mitochondrion	0	34.95	56	7	42	7
Q9JJ43	RNA binding protein fox-1 homolog 1 OS=Mus musculus OX=10090 GN=Rbfox1 PE=1 SV=3	Rbfox1	ER/Golgi;nucleus;other cell component	0	34.94	15	6	29	1
Q05D44	Eukaryotic translation initiation factor 5B OS=Mus musculus OX=10090 GN=Eif5b PE=1 SV=2	Eif5b	other cell component	0	34.92	11	13	18	12
Q3UUG6	TBC1 domain family member 24 OS=Mus musculus OX=10090 GN=Tbc1d24 PE=1 SV=2	Tbc1d24	plasma membrane;other membranes;other cell component	0	34.899	18	11	20	11
Q8R3S6	Exocyst complex component 1 OS=Mus musculus OX=10090 GN=Exoc1 PE=1 SV=4	Exoc1	plasma membrane;other membranes;other cell component	0	34.891	14	13	23	12
Q5SRX1	TOM1-like protein 2 OS=Mus musculus OX=10090 GN=Tom1l2 PE=1 SV=1	Tom1l2	other membranes;other cytoplasmic organelle	0	34.817	29	11	19	11
Q8VHI6	Wiskott-Aldrich syndrome protein family member 3 OS=Mus musculus OX=10090 GN=Wasf3 PE=1 SV=1	Wasf3	cytoskeleton;other cell component	0	34.656	19	7	11	6
P60824	Cold-inducible RNA-binding protein OS=Mus musculus OX=10090 GN=Cirbp PE=1 SV=1	Cirbp	nucleus;other cell component	0	34.585	47	8	21	8
P61021	Ras-related protein Rab-5B OS=Mus musculus OX=10090 GN=Rab5b PE=1 SV=1	Rab5b	non-structural extracellular;plasma membrane;other membranes;ER/Golgi;other cytoplasmic organelle;other cell component	0	34.574	53	9	25	4
Q8BKC5	Importin-5 OS=Mus musculus OX=10090 GN=Ipo5 PE=1 SV=3	Ipo5	nucleus;other cell component	0	34.56	13	13	16	12
Q8VDS4	Regulation of nuclear pre-mRNA domain-containing protein 1A OS=Mus musculus OX=10090 GN=Rprd1a PE=1 SV=1	Rprd1a	nucleus	0	34.559	40	10	22	9
Q63810	Calcineurin subunit B type 1 OS=Mus musculus OX=10090 GN=Ppp3r1 PE=1 SV=3	Ppp3r1	plasma membrane;other membranes;cytosol;other cell component	0	34.508	62	8	16	8
Q9JKK7	Tropomodulin-2 OS=Mus musculus OX=10090 GN=Tmod2 PE=1 SV=2	Tmod2	cytoskeleton;other cell component	0	34.491	29	8	22	7
Q80ZF8	Adhesion G protein-coupled receptor B3 OS=Mus musculus OX=10090 GN=Adgrb3 PE=1 SV=2	Adgrb3	non-structural extracellular;plasma membrane;other membranes;other cell component	0	34.48	10	11	14	10
Q8CI61	BAG family molecular chaperone regulator 4 OS=Mus musculus OX=10090 GN=Bag4 PE=1 SV=2	Bag4	plasma membrane;other membranes;cytosol;nucleus;other cell component	0	34.466	22	9	17	9
Q9D880	Mitochondrial import inner membrane translocase subunit TIM50 OS=Mus musculus OX=10090 GN=Timm50 PE=1 SV=1	Timm50	other membranes;mitochondrion;nucleus	0	34.434	26	8	16	8
Q8K3H0	DCC-interacting protein 13-alpha OS=Mus musculus OX=10090 GN=Appl1 PE=1 SV=1	Appl1	plasma membrane;other membranes;cytosol;nucleus;other cytoplasmic organelle;other cell component	0	34.415	18	11	18	11
Q9DCW4	Electron transfer flavoprotein subunit beta OS=Mus musculus OX=10090 GN=Etfb PE=1 SV=3	Etfb	mitochondrion	0	34.381	49	11	28	11
Q9ESU6	Bromodomain-containing protein 4 OS=Mus musculus OX=10090 GN=Brd4 PE=1 SV=2	Brd4	nucleus;other cell component	0	34.368	6	9	13	4
Q7TPH6	E3 ubiquitin-protein ligase MYCBP2 OS=Mus musculus OX=10090 GN=Mycbp2 PE=1 SV=3	Mycbp2	cytoskeleton;nucleus;other cell component	0	34.36	3	13	19	13
Q8BH57	WD repeat-containing protein 48 OS=Mus musculus OX=10090 GN=Wdr48 PE=1 SV=1	Wdr48	nucleus;other cytoplasmic organelle;other cell component	0	34.352	18	10	18	10
P63094	Guanine nucleotide-binding protein G(s) subunit alpha isoforms short OS=Mus musculus OX=10090 GN=Gnas PE=1 SV=1	Gnas	plasma membrane;other membranes;cytosol;ER/Golgi;nucleus;other cytoplasmic organelle;other cell component	0	34.349	31	11	31	8
Q61831	Mitogen-activated protein kinase 10 OS=Mus musculus OX=10090 GN=Mapk10 PE=1 SV=2	Mapk10	plasma membrane;other membranes;mitochondrion;nucleus;other cell component	0	34.346	31	11	27	4
Q3TDD9	Protein phosphatase 1 regulatory subunit 21 OS=Mus musculus OX=10090 GN=Ppp1r21 PE=1 SV=2	Ppp1r21	other cytoplasmic organelle	0	34.338	21	13	19	13
Q80XK6	Autophagy-related protein 2 homolog B OS=Mus musculus OX=10090 GN=Atg2b PE=1 SV=3	Atg2b	other membranes;ER/Golgi;nucleus;other cell component	0	34.32	8	15	23	15
Q7TQ95	Endoplasmic reticulum junction formation protein lunapark OS=Mus musculus OX=10090 GN=Lnpk PE=1 SV=1	Lnpk	other membranes;ER/Golgi;nucleus	0	34.304	32	11	18	11
A2AWA9	Rab GTPase-activating protein 1 OS=Mus musculus OX=10090 GN=Rabgap1 PE=1 SV=1	Rabgap1	cytosol;cytoskeleton	0	34.295	12	12	20	12
P61028	Ras-related protein Rab-8B OS=Mus musculus OX=10090 GN=Rab8b PE=1 SV=1	Rab8b	plasma membrane;other membranes;ER/Golgi;nucleus;other cytoplasmic organelle;other cell component	0	34.28	32	8	48	1
O70252	Heme oxygenase 2 OS=Mus musculus OX=10090 GN=Hmox2 PE=1 SV=1	Hmox2	plasma membrane;other membranes;ER/Golgi	0	34.26	36	9	18	9
Q9QZM0	Ubiquilin-2 OS=Mus musculus OX=10090 GN=Ubqln2 PE=1 SV=2	Ubqln2	plasma membrane;other membranes;cytosol;nucleus;other cytoplasmic organelle;other cell component	0	34.171	19	8	15	7
P18572	Basigin OS=Mus musculus OX=10090 GN=Bsg PE=1 SV=2	Bsg	plasma membrane;other membranes;mitochondrion;ER/Golgi;other cytoplasmic organelle;other cell component	0	34.144	23	8	17	8
Q8JZM7	Parafibromin OS=Mus musculus OX=10090 GN=Cdc73 PE=1 SV=1	Cdc73	cytosol;nucleus	0	34.119	25	12	18	12
Q80YF9	Rho GTPase-activating protein 33 OS=Mus musculus OX=10090 GN=Arhgap33 PE=1 SV=1	Arhgap33	plasma membrane;other membranes;other cell component	0	34.096	12	13	24	10
Q93092	Transaldolase OS=Mus musculus OX=10090 GN=Taldo1 PE=1 SV=2	Taldo1	cytosol;other cell component	0	34.09	29	11	28	11
Q8K3X4	Probable E3 ubiquitin-protein ligase IRF2BPL OS=Mus musculus OX=10090 GN=Irf2bpl PE=1 SV=1	Irf2bpl	nucleus	0	34.082	16	9	21	9
P62317	Small nuclear ribonucleoprotein Sm D2 OS=Mus musculus OX=10090 GN=Snrpd2 PE=1 SV=1	Snrpd2	cytosol;nucleus;other cell component	0	34.064	45	8	20	8
Q78IK4	MICOS complex subunit Mic27 OS=Mus musculus OX=10090 GN=Apool PE=1 SV=1	Apool	other membranes;mitochondrion	0	34.048	46	9	20	9
Q61035	Histidine--tRNA ligase, cytoplasmic OS=Mus musculus OX=10090 GN=Hars PE=1 SV=2	Hars1	cytosol;mitochondrion;other cell component	0	34.024	23	12	20	9
O88447	Kinesin light chain 1 OS=Mus musculus OX=10090 GN=Klc1 PE=1 SV=3	Klc1	other membranes;cytosol;cytoskeleton;other cell component	0	34.017	23	10	16	7
Q8BP71	RNA binding protein fox-1 homolog 2 OS=Mus musculus OX=10090 GN=Rbfox2 PE=1 SV=2	Rbfox2	cytosol;nucleus;other cell component	0	34.011	20	7	27	2
Q9DC70	NADH dehydrogenase [ubiquinone] iron-sulfur protein 7, mitochondrial OS=Mus musculus OX=10090 GN=Ndufs7 PE=1 SV=1	Ndufs7	plasma membrane;other membranes;mitochondrion;other cell component	0	34.005	34	7	29	7
P48193	Protein 4.1 OS=Mus musculus OX=10090 GN=Epb41 PE=1 SV=2	Epb41	non-structural extracellular;plasma membrane;other membranes;cytosol;cytoskeleton;nucleus;other cell component	0	33.975	14	11	25	7
Q8BP92	Reticulocalbin-2 OS=Mus musculus OX=10090 GN=Rcn2 PE=1 SV=1	Rcn2	ER/Golgi;nucleus	0	33.972	32	10	16	10
Q925E7	Serine/threonine-protein phosphatase 2A 55 kDa regulatory subunit B delta isoform OS=Mus musculus OX=10090 GN=Ppp2r2d PE=1 SV=1	Ppp2r2d	cytosol;other cell component	0	33.952	23	11	28	2
Q9QYG0	Protein NDRG2 OS=Mus musculus OX=10090 GN=Ndrg2 PE=1 SV=1	Ndrg2	ER/Golgi;nucleus;other cell component	0	33.949	42	13	30	12
P58462	Forkhead box protein P1 OS=Mus musculus OX=10090 GN=Foxp1 PE=1 SV=1	Foxp1	nucleus;other cell component	0	33.947	19	11	19	10
Q3URD3	Sarcolemmal membrane-associated protein OS=Mus musculus OX=10090 GN=Slmap PE=1 SV=2	Slmap	non-structural extracellular;plasma membrane;other membranes;cytoskeleton	0	33.921	15	12	17	12
Q9R0Y5	Adenylate kinase isoenzyme 1 OS=Mus musculus OX=10090 GN=Ak1 PE=1 SV=1	Ak1	plasma membrane;other membranes;cytosol;cytoskeleton;other cell component	0	33.901	42	9	19	9
P01831	Thy-1 membrane glycoprotein OS=Mus musculus OX=10090 GN=Thy1 PE=1 SV=1	Thy1	plasma membrane;other membranes;cytosol;ER/Golgi;other cell component	0	33.846	31	4	29	4
Q8BTX9	Inactive hydroxysteroid dehydrogenase-like protein 1 OS=Mus musculus OX=10090 GN=Hsdl1 PE=1 SV=1	Hsdl1	cytoskeleton;other cell component	0	33.837	29	9	18	8
Q9Z2A0	3-phosphoinositide-dependent protein kinase 1 OS=Mus musculus OX=10090 GN=Pdpk1 PE=1 SV=2	Pdpk1	plasma membrane;other membranes;cytosol;nucleus;other cell component	0	33.824	26	14	26	14
Q9DCZ4	MICOS complex subunit Mic26 OS=Mus musculus OX=10090 GN=Apoo PE=1 SV=2	Apoo	non-structural extracellular;other membranes;cytosol;mitochondrion;ER/Golgi	0	33.814	34	5	16	5
Q9DAR7	m7GpppX diphosphatase OS=Mus musculus OX=10090 GN=Dcps PE=1 SV=1	Dcps	cytosol;mitochondrion;nucleus;other cell component	0	33.739	38	12	23	12
P70429	Ena/VASP-like protein OS=Mus musculus OX=10090 GN=Evl PE=1 SV=2	Evl	cytoskeleton;other cell component	0	33.708	28	8	12	8
P04925	Major prion protein OS=Mus musculus OX=10090 GN=Prnp PE=1 SV=2	Prnp	plasma membrane;other membranes;cytosol;mitochondrion;ER/Golgi;nucleus;other cell component	0	33.692	20	6	32	6
O54781	SRSF protein kinase 2 OS=Mus musculus OX=10090 GN=Srpk2 PE=1 SV=2	Srpk2	cytosol;nucleus;other cell component	0	33.666	15	11	21	10
Q99L43	Phosphatidate cytidylyltransferase 2 OS=Mus musculus OX=10090 GN=Cds2 PE=1 SV=1	Cds2	other membranes;ER/Golgi	0	33.644	19	10	22	10
P35123	Ubiquitin carboxyl-terminal hydrolase 4 OS=Mus musculus OX=10090 GN=Usp4 PE=1 SV=3	Usp4	plasma membrane;other membranes;cytosol;nucleus;other cell component	0	33.626	20	13	20	11
Q505F5	Leucine-rich repeat-containing protein 47 OS=Mus musculus OX=10090 GN=Lrrc47 PE=1 SV=1	Lrrc47		0	33.573	25	11	19	11
Q80TM9	Nischarin OS=Mus musculus OX=10090 GN=Nisch PE=1 SV=2	Nisch	plasma membrane;other membranes;cytosol;other cytoplasmic organelle;other cell component	0	33.506	11	13	18	13
Q9D0L7	Armadillo repeat-containing protein 10 OS=Mus musculus OX=10090 GN=Armc10 PE=1 SV=1	Armc10	other membranes;ER/Golgi	0	33.496	35	7	18	7
Q9DB27	Malignant T-cell-amplified sequence 1 OS=Mus musculus OX=10090 GN=Mcts1 PE=1 SV=1	Mcts1	plasma membrane;other membranes;cytosol;translational apparatus	0	33.489	57	7	17	7
P19137	Laminin subunit alpha-1 OS=Mus musculus OX=10090 GN=Lama1 PE=1 SV=2	Lama1	non-structural extracellular;extracellular matrix;other membranes;other cell component	0	33.483	6	14	20	14
Q99JY0	Trifunctional enzyme subunit beta, mitochondrial OS=Mus musculus OX=10090 GN=Hadhb PE=1 SV=1	Hadhb	other membranes;mitochondrion;ER/Golgi	0	33.473	25	12	24	11
Q8CCF0	U4/U6 small nuclear ribonucleoprotein Prp31 OS=Mus musculus OX=10090 GN=Prpf31 PE=1 SV=3	Prpf31	nucleus	0	33.47	25	12	22	12
Q6PAK3	Protein arginine N-methyltransferase 8 OS=Mus musculus OX=10090 GN=Prmt8 PE=1 SV=2	Prmt8	plasma membrane;other membranes	0	33.467	25	9	20	6
O55091	Protein IMPACT OS=Mus musculus OX=10090 GN=Impact PE=1 SV=2	Impact	other cell component	0	33.417	31	10	18	10
Q9Z1P6	NADH dehydrogenase [ubiquinone] 1 alpha subcomplex subunit 7 OS=Mus musculus OX=10090 GN=Ndufa7 PE=1 SV=3	Ndufa7	other membranes;mitochondrion;translational apparatus	0	33.41	67	9	36	9
Q9D8W7	OCIA domain-containing protein 2 OS=Mus musculus OX=10090 GN=Ociad2 PE=1 SV=1	Ociad2	other cytoplasmic organelle	0	33.393	46	7	22	7
P49442	Inositol polyphosphate 1-phosphatase OS=Mus musculus OX=10090 GN=Inpp1 PE=1 SV=2	Inpp1		0	33.379	35	9	17	9
Q91YD9	Neural Wiskott-Aldrich syndrome protein OS=Mus musculus OX=10090 GN=Wasl PE=1 SV=1	Wasl	other membranes;cytosol;cytoskeleton;ER/Golgi;nucleus;other cell component	0	33.353	20	11	18	11
Q9CQW2	ADP-ribosylation factor-like protein 8B OS=Mus musculus OX=10090 GN=Arl8b PE=1 SV=1	Arl8b	other membranes;cytoskeleton;other cytoplasmic organelle;other cell component	0	33.314	53	8	22	2
P05480	Neuronal proto-oncogene tyrosine-protein kinase Src OS=Mus musculus OX=10090 GN=Src PE=1 SV=4	Src		0	33.269	24	12	23	9
Q8R5C5	Beta-centractin OS=Mus musculus OX=10090 GN=Actr1b PE=1 SV=1	Actr1b	cytoskeleton;other cell component	0	33.267	35	13	31	6
P49615	Cyclin-dependent-like kinase 5 OS=Mus musculus OX=10090 GN=Cdk5 PE=1 SV=1	Cdk5	plasma membrane;other membranes;cytosol;cytoskeleton;nucleus;other cell component	0	33.218	42	12	28	11
Q9D4H9	PHD finger protein 14 OS=Mus musculus OX=10090 GN=Phf14 PE=1 SV=1	Phf14	nucleus	0	33.21	15	12	22	12
P62996	Transformer-2 protein homolog beta OS=Mus musculus OX=10090 GN=Tra2b PE=1 SV=1	Tra2b	other membranes;nucleus;other cell component	0	33.189	21	7	21	6
Q9Z2D3	Gasdermin-E OS=Mus musculus OX=10090 GN=Gsdme PE=1 SV=1	Gsdme	plasma membrane;other membranes;cytosol;other cell component	0	33.17	26	10	14	10
P35293	Ras-related protein Rab-18 OS=Mus musculus OX=10090 GN=Rab18 PE=1 SV=2	Rab18	plasma membrane;other membranes;ER/Golgi;other cell component	0	33.163	45	8	20	8
Q9WU01	KH domain-containing, RNA-binding, signal transduction-associated protein 2 OS=Mus musculus OX=10090 GN=Khdrbs2 PE=1 SV=1	Khdrbs2	nucleus	0	33.135	24	12	40	6
P63168	Dynein light chain 1, cytoplasmic OS=Mus musculus OX=10090 GN=Dynll1 PE=1 SV=1	Dynll1	other membranes;cytosol;cytoskeleton;mitochondrion;nucleus;other cell component	0	33.116	51	4	24	3
O70325	Phospholipid hydroperoxide glutathione peroxidase OS=Mus musculus OX=10090 GN=Gpx4 PE=1 SV=4	Gpx4	cytosol;mitochondrion;nucleus;other cell component	0	33.103	44	8	20	8
P55012	Solute carrier family 12 member 2 OS=Mus musculus OX=10090 GN=Slc12a2 PE=1 SV=2	Slc12a2	plasma membrane;other membranes;cytosol;other cell component	0	33.07	12	11	15	11
Q8CHI8	E1A-binding protein p400 OS=Mus musculus OX=10090 GN=Ep400 PE=1 SV=3	Ep400	nucleus	0	33.068	6	12	17	12
P18654	Ribosomal protein S6 kinase alpha-3 OS=Mus musculus OX=10090 GN=Rps6ka3 PE=1 SV=2	Rps6ka3	nucleus;other cell component	0	33.066	14	10	15	3
Q01768	Nucleoside diphosphate kinase B OS=Mus musculus OX=10090 GN=Nme2 PE=1 SV=1	Nme2	other membranes;cytoskeleton;mitochondrion;nucleus;other cell component	0	33.047	52	8	34	3
Q3UU96	Serine/threonine-protein kinase MRCK alpha OS=Mus musculus OX=10090 GN=Cdc42bpa PE=1 SV=2	Cdc42bpa	cytoskeleton;other cell component	0	33.007	9	14	19	11
Q80UU9	Membrane-associated progesterone receptor component 2 OS=Mus musculus OX=10090 GN=Pgrmc2 PE=1 SV=2	Pgrmc2	other membranes;ER/Golgi;nucleus;other cell component	0	33.006	48	9	20	7
Q9WUK2	Eukaryotic translation initiation factor 4H OS=Mus musculus OX=10090 GN=Eif4h PE=1 SV=3	Eif4h	other cell component	0	32.983	51	10	20	10
Q9CQX2	Cytochrome b5 type B OS=Mus musculus OX=10090 GN=Cyb5b PE=1 SV=1	Cyb5b	other membranes;mitochondrion;other cell component	0	32.924	60	9	24	9
Q8CHP8	Glycerol-3-phosphate phosphatase OS=Mus musculus OX=10090 GN=Pgp PE=1 SV=1	Pgp	other cell component	0	32.816	40	10	19	10
Q69Z98	Serine/threonine-protein kinase BRSK2 OS=Mus musculus OX=10090 GN=Brsk2 PE=1 SV=2	Brsk2	cytoskeleton;ER/Golgi;nucleus;other cell component	0	32.814	18	11	25	8
Q8BWG8	Beta-arrestin-1 OS=Mus musculus OX=10090 GN=Arrb1 PE=1 SV=1	Arrb1	plasma membrane;other membranes;cytosol;nucleus;other cytoplasmic organelle;other cell component	0	32.808	33	12	19	12
Q9CZY3	Ubiquitin-conjugating enzyme E2 variant 1 OS=Mus musculus OX=10090 GN=Ube2v1 PE=1 SV=1	Ube2v1	nucleus;other cell component	0	32.8	63	9	28	3
Q69ZH9	Rho GTPase-activating protein 23 OS=Mus musculus OX=10090 GN=Arhgap23 PE=1 SV=2	Arhgap23		0	32.758	10	10	17	9
P15209	BDNF/NT-3 growth factors receptor OS=Mus musculus OX=10090 GN=Ntrk2 PE=1 SV=1	Ntrk2	plasma membrane;other membranes;cytosol;ER/Golgi;other cytoplasmic organelle;other cell component	0	32.734	14	9	16	7
Q3UHK1	Proton myo-inositol cotransporter OS=Mus musculus OX=10090 GN=Slc2a13 PE=1 SV=2	Slc2a13	plasma membrane;other membranes;other cell component	0	32.725	15	8	13	8
Q6P5B0	RRP12-like protein OS=Mus musculus OX=10090 GN=Rrp12 PE=1 SV=1	Rrp12	plasma membrane;other membranes;cytosol;nucleus;other cell component	0	32.722	13	13	17	13
P32883	GTPase KRas OS=Mus musculus OX=10090 GN=Kras PE=1 SV=1	Kras	plasma membrane;other membranes;mitochondrion;other cell component	0	32.688	59	7	19	2
Q6IFZ6	Keratin, type II cytoskeletal 1b OS=Mus musculus OX=10090 GN=Krt77 PE=1 SV=1	Krt77	cytoskeleton	0	32.68	11	9	35	3
Q64433	10 kDa heat shock protein, mitochondrial OS=Mus musculus OX=10090 GN=Hspe1 PE=1 SV=2	Hspe1	mitochondrion	0	32.676	74	10	22	10
Q80UG5	Septin-9 OS=Mus musculus OX=10090 GN=Septin9 PE=1 SV=1	Septin9	cytoskeleton;other cell component	0	32.665	21	12	22	12
P26040	Ezrin OS=Mus musculus OX=10090 GN=Ezr PE=1 SV=3	Ezr	plasma membrane;other membranes;cytosol;cytoskeleton;nucleus;other cytoplasmic organelle;other cell component	0	32.656	19	11	21	7
P59999	Actin-related protein 2/3 complex subunit 4 OS=Mus musculus OX=10090 GN=Arpc4 PE=1 SV=3	Arpc4	cytoskeleton;nucleus;other cell component	0	32.635	59	10	30	10
Q9R0N5	Synaptotagmin-5 OS=Mus musculus OX=10090 GN=Syt5 PE=1 SV=1	Syt5	plasma membrane;other membranes;ER/Golgi;other cytoplasmic organelle;other cell component	0	32.629	16	7	27	3
Q9CQI6	Coactosin-like protein OS=Mus musculus OX=10090 GN=Cotl1 PE=1 SV=3	Cotl1	plasma membrane;other membranes;cytosol;cytoskeleton;nucleus	0	32.586	67	10	30	10
Q5PR73	GTP-binding protein Di-Ras2 OS=Mus musculus OX=10090 GN=Diras2 PE=1 SV=1	Diras2	plasma membrane;other membranes	0	32.569	39	8	19	6
Q8VIM9	Immunity-related GTPase family Q protein OS=Mus musculus OX=10090 GN=Irgq PE=1 SV=1	Irgq		0	32.567	22	10	15	10
Q62442	Vesicle-associated membrane protein 1 OS=Mus musculus OX=10090 GN=Vamp1 PE=1 SV=1	Vamp1	plasma membrane;other membranes;ER/Golgi;other cell component	0	32.555	42	5	18	3
Q9CQE8	RNA transcription, translation and transport factor protein OS=Mus musculus OX=10090 GN=RTRAF PE=1 SV=1	RTRAF	cytosol;cytoskeleton;nucleus;other cell component	0	32.524	50	10	21	10
Q61151	Serine/threonine-protein phosphatase 2A 56 kDa regulatory subunit epsilon isoform OS=Mus musculus OX=10090 GN=Ppp2r5e PE=1 SV=3	Ppp2r5e	cytosol;nucleus;other cell component	0	32.51	20	9	20	9
P97434	Myosin phosphatase Rho-interacting protein OS=Mus musculus OX=10090 GN=Mprip PE=1 SV=2	Mprip	cytosol;cytoskeleton	0	32.486	13	11	16	11
Q9WVH9	Fibulin-5 OS=Mus musculus OX=10090 GN=Fbln5 PE=1 SV=1	Fbln5	non-structural extracellular	0	32.454	28	9	25	9
Q8BVI5	Syntaxin-16 OS=Mus musculus OX=10090 GN=Stx16 PE=1 SV=3	Stx16	other membranes;cytosol;ER/Golgi;other cell component	0	32.419	35	8	12	8
Q61545	RNA-binding protein EWS OS=Mus musculus OX=10090 GN=Ewsr1 PE=1 SV=2	Ewsr1	plasma membrane;other membranes;nucleus;other cell component	0	32.361	17	9	29	9
Q9CQ45	Neudesin OS=Mus musculus OX=10090 GN=Nenf PE=1 SV=1	Nenf	non-structural extracellular;other membranes;mitochondrion;ER/Golgi;nucleus;other cell component	0	32.319	44	6	17	6
Q9Z0V2	Potassium voltage-gated channel subfamily D member 2 OS=Mus musculus OX=10090 GN=Kcnd2 PE=1 SV=1	Kcnd2	plasma membrane;other membranes;ER/Golgi;other cell component	0	32.315	20	9	19	8
Q9D7X3	Dual specificity protein phosphatase 3 OS=Mus musculus OX=10090 GN=Dusp3 PE=1 SV=1	Dusp3	plasma membrane;cytosol;nucleus	0	32.306	47	6	12	6
Q61103	Zinc finger protein ubi-d4 OS=Mus musculus OX=10090 GN=Dpf2 PE=1 SV=1	Dpf2	cytosol;cytoskeleton;nucleus;other cell component	0	32.294	32	9	19	9
Q99KP6	Pre-mRNA-processing factor 19 OS=Mus musculus OX=10090 GN=Prpf19 PE=1 SV=1	Prpf19	cytoskeleton;nucleus;other cell component	0	32.238	20	8	19	8
P97772	Metabotropic glutamate receptor 1 OS=Mus musculus OX=10090 GN=Grm1 PE=1 SV=2	Grm1	plasma membrane;other membranes;nucleus;other cell component	0	32.229	8	11	28	9
Q99KX1	Myeloid leukemia factor 2 OS=Mus musculus OX=10090 GN=Mlf2 PE=1 SV=1	Mlf2	nucleus;other cell component	0	32.216	22	5	21	5
O08532	Voltage-dependent calcium channel subunit alpha-2/delta-1 OS=Mus musculus OX=10090 GN=Cacna2d1 PE=1 SV=1	Cacna2d1	plasma membrane;other membranes;cytosol;ER/Golgi;other cell component	0	32.214	13	11	19	11
Q9Z2U0	Proteasome subunit alpha type-7 OS=Mus musculus OX=10090 GN=Psma7 PE=1 SV=1	Psma7	cytosol;nucleus;other cell component	0	32.196	30	6	13	6
Q8CHG3	GRIP and coiled-coil domain-containing protein 2 OS=Mus musculus OX=10090 GN=Gcc2 PE=1 SV=2	Gcc2	other membranes;cytosol;ER/Golgi;nucleus	0	32.193	7	11	17	11
P58389	Serine/threonine-protein phosphatase 2A activator OS=Mus musculus OX=10090 GN=Ptpa PE=1 SV=1	Ptpa	other membranes;nucleus;other cell component	0	32.164	38	12	25	12
Q61074	Protein phosphatase 1G OS=Mus musculus OX=10090 GN=Ppm1g PE=1 SV=3	Ppm1g	other membranes;nucleus	0	32.159	19	9	11	9
Q9Z1T1	AP-3 complex subunit beta-1 OS=Mus musculus OX=10090 GN=Ap3b1 PE=1 SV=2	Ap3b1	other membranes;mitochondrion;ER/Golgi;other cell component	0	32.14	11	14	26	8
Q3UHB8	Coiled-coil domain-containing protein 177 OS=Mus musculus OX=10090 GN=Ccdc177 PE=1 SV=1	Ccdc177		0	32.139	16	10	18	10
Q99JI4	26S proteasome non-ATPase regulatory subunit 6 OS=Mus musculus OX=10090 GN=Psmd6 PE=1 SV=1	Psmd6	other cell component	0	32.118	33	10	20	10
P60764	Ras-related C3 botulinum toxin substrate 3 OS=Mus musculus OX=10090 GN=Rac3 PE=1 SV=1	Rac3	plasma membrane;other membranes;cytosol;cytoskeleton;other cell component	0	32.109	34	8	40	3
Q6WQJ1	Sn1-specific diacylglycerol lipase alpha OS=Mus musculus OX=10090 GN=Dagla PE=1 SV=2	Dagla	plasma membrane;other membranes;other cytoplasmic organelle;other cell component	0	32.077	18	13	21	13
Q60902	Epidermal growth factor receptor substrate 15-like 1 OS=Mus musculus OX=10090 GN=Eps15l1 PE=1 SV=3	Eps15l1	plasma membrane;other membranes;nucleus	0	32.026	13	10	15	10
A2AIV2	Protein virilizer homolog OS=Mus musculus OX=10090 GN=Virma PE=1 SV=1	Virma	cytosol;nucleus;other cell component	0	32.02	10	13	18	13
Q9D832	DnaJ homolog subfamily B member 4 OS=Mus musculus OX=10090 GN=Dnajb4 PE=1 SV=1	Dnajb4	plasma membrane;other membranes;cytosol;nucleus	0	31.985	32	9	23	8
Q9R226	KH domain-containing, RNA-binding, signal transduction-associated protein 3 OS=Mus musculus OX=10090 GN=Khdrbs3 PE=1 SV=1	Khdrbs3	nucleus;other cell component	0	31.974	21	10	35	5
P06801	NADP-dependent malic enzyme OS=Mus musculus OX=10090 GN=Me1 PE=1 SV=2	Me1	cytosol	0	31.964	19	8	18	8
Q8K4P8	E3 ubiquitin-protein ligase HECW1 OS=Mus musculus OX=10090 GN=Hecw1 PE=1 SV=3	Hecw1	cytosol;other cell component	0	31.956	7	10	17	7
P60229	Eukaryotic translation initiation factor 3 subunit E OS=Mus musculus OX=10090 GN=Eif3e PE=1 SV=1	Eif3e	cytosol;translational apparatus;nucleus;other cell component	0	31.944	23	9	15	9
Q8K2K6	Arf-GAP domain and FG repeat-containing protein 1 OS=Mus musculus OX=10090 GN=Agfg1 PE=1 SV=2	Agfg1	nucleus;other cell component	0	31.921	19	10	21	8
P28650	Adenylosuccinate synthetase isozyme 1 OS=Mus musculus OX=10090 GN=Adss1 PE=1 SV=2	Adss1	other membranes;other cell component	0	31.89	28	10	16	8
Q3V0C5	Ubiquitin carboxyl-terminal hydrolase 48 OS=Mus musculus OX=10090 GN=Usp48 PE=1 SV=2	Usp48	plasma membrane;other membranes;cytosol;mitochondrion;nucleus	0	31.869	13	9	11	9
P62301	40S ribosomal protein S13 OS=Mus musculus OX=10090 GN=Rps13 PE=1 SV=2	Rps13	cytosol;translational apparatus;nucleus;other cell component	0	31.851	57	11	28	11
Q8BVG4	Dipeptidyl peptidase 9 OS=Mus musculus OX=10090 GN=Dpp9 PE=1 SV=2	Dpp9	cytosol;cytoskeleton;other cell component	0	31.851	13	10	15	7
Q09XV5	Chromodomain-helicase-DNA-binding protein 8 OS=Mus musculus OX=10090 GN=Chd8 PE=1 SV=1	Chd8	plasma membrane;other membranes;nucleus;other cell component	0	31.851	6	13	20	8
Q99PG2	Opioid growth factor receptor OS=Mus musculus OX=10090 GN=Ogfr PE=1 SV=1	Ogfr	other membranes;nucleus;other cell component	0	31.799	38	11	16	11
Q91W89	Alpha-mannosidase 2C1 OS=Mus musculus OX=10090 GN=Man2c1 PE=1 SV=1	Man2c1	nucleus;other cell component	0	31.794	10	8	16	8
Q9CR95	Adaptin ear-binding coat-associated protein 1 OS=Mus musculus OX=10090 GN=Necap1 PE=1 SV=2	Necap1	plasma membrane;other membranes	0	31.726	39	10	32	10
Q6GQS1	Calcium-binding mitochondrial carrier protein SCaMC-3 OS=Mus musculus OX=10090 GN=Slc25a23 PE=1 SV=1	Slc25a23	other membranes;mitochondrion	0	31.721	26	9	25	7
Q9D4H1	Exocyst complex component 2 OS=Mus musculus OX=10090 GN=Exoc2 PE=1 SV=1	Exoc2	plasma membrane;other membranes;other cell component	0	31.721	15	12	18	12
Q3UV17	Keratin, type II cytoskeletal 2 oral OS=Mus musculus OX=10090 GN=Krt76 PE=1 SV=1	Krt76	cytoskeleton	0	31.706	13	11	32	2
A2AQ19	RNA polymerase-associated protein RTF1 homolog OS=Mus musculus OX=10090 GN=Rtf1 PE=1 SV=1	Rtf1	nucleus	0	31.698	14	9	16	9
Q8BGH4	Receptor expression-enhancing protein 1 OS=Mus musculus OX=10090 GN=Reep1 PE=1 SV=1	Reep1	other membranes;cytoskeleton;mitochondrion;ER/Golgi;other cell component	0	31.626	36	7	13	6
Q9Z1R2	Large proline-rich protein BAG6 OS=Mus musculus OX=10090 GN=Bag6 PE=1 SV=1	Bag6	non-structural extracellular;other membranes;cytosol;nucleus;other cell component	0	31.623	11	10	20	10
Q56A07	Sodium channel subunit beta-2 OS=Mus musculus OX=10090 GN=Scn2b PE=1 SV=1	Scn2b	plasma membrane;other membranes	0	31.56	37	9	24	9
Q64674	Spermidine synthase OS=Mus musculus OX=10090 GN=Srm PE=1 SV=1	Srm		0	31.531	27	7	15	7
Q99JX7	Nuclear RNA export factor 1 OS=Mus musculus OX=10090 GN=Nxf1 PE=1 SV=3	Nxf1	nucleus;other cell component	0	31.489	22	9	15	9
Q9D5V5	Cullin-5 OS=Mus musculus OX=10090 GN=Cul5 PE=1 SV=3	Cul5	plasma membrane;other membranes;nucleus;other cell component	0	31.482	19	14	15	14
Q69ZK9	Neuroligin-2 OS=Mus musculus OX=10090 GN=Nlgn2 PE=1 SV=2	Nlgn2	plasma membrane;other membranes;other cell component	0	31.446	15	8	15	5
Q91YR1	Twinfilin-1 OS=Mus musculus OX=10090 GN=Twf1 PE=1 SV=2	Twf1	cytosol;cytoskeleton;other cell component	0	31.436	26	7	15	6
Q9WVR4	Fragile X mental retardation syndrome-related protein 2 OS=Mus musculus OX=10090 GN=Fxr2 PE=1 SV=1	Fxr2	cytosol;nucleus;other cell component	0	31.418	19	10	16	7
Q8C052	Microtubule-associated protein 1S OS=Mus musculus OX=10090 GN=Map1s PE=1 SV=2	Map1s	cytosol;cytoskeleton;nucleus;other cell component	0	31.33	12	11	15	11
P63024	Vesicle-associated membrane protein 3 OS=Mus musculus OX=10090 GN=Vamp3 PE=1 SV=1	Vamp3	plasma membrane;other membranes;cytosol;ER/Golgi;other cytoplasmic organelle;other cell component	0	31.316	67	7	30	2
P23242	Gap junction alpha-1 protein OS=Mus musculus OX=10090 GN=Gja1 PE=1 SV=2	Gja1	plasma membrane;other membranes;cytosol;cytoskeleton;mitochondrion;ER/Golgi;nucleus;other cytoplasmic organelle;other cell component	0	31.258	28	7	14	7
P62717	60S ribosomal protein L18a OS=Mus musculus OX=10090 GN=Rpl18a PE=1 SV=1	Rpl18a	cytosol;translational apparatus;other cell component	0	31.208	41	10	21	10
Q9DC16	Endoplasmic reticulum-Golgi intermediate compartment protein 1 OS=Mus musculus OX=10090 GN=Ergic1 PE=1 SV=1	Ergic1	other membranes;ER/Golgi;nucleus;other cell component	0	31.182	29	7	13	7
Q924K8	Metastasis-associated protein MTA3 OS=Mus musculus OX=10090 GN=Mta3 PE=1 SV=1	Mta3	nucleus;other cell component	0	31.17	16	10	24	1
Q9CPV4	Glyoxalase domain-containing protein 4 OS=Mus musculus OX=10090 GN=Glod4 PE=1 SV=1	Glod4		0	31.108	40	11	17	11
Q8K3J1	NADH dehydrogenase [ubiquinone] iron-sulfur protein 8, mitochondrial OS=Mus musculus OX=10090 GN=Ndufs8 PE=1 SV=1	Ndufs8	other membranes;mitochondrion	0	31.076	41	9	28	9
P70297	Signal transducing adapter molecule 1 OS=Mus musculus OX=10090 GN=Stam PE=1 SV=3	Stam	other membranes;other cytoplasmic organelle	0	31.072	23	11	21	10
Q8BH95	Enoyl-CoA hydratase, mitochondrial OS=Mus musculus OX=10090 GN=Echs1 PE=1 SV=1	Echs1	mitochondrion	0	31.055	37	10	32	10
Q8BJI1	Sodium-dependent neutral amino acid transporter SLC6A17 OS=Mus musculus OX=10090 GN=Slc6a17 PE=1 SV=1	Slc6a17	plasma membrane;other membranes;ER/Golgi;other cell component	0	31.041	13	8	19	8
Q5SSM3	Rho GTPase-activating protein 44 OS=Mus musculus OX=10090 GN=Arhgap44 PE=1 SV=1	Arhgap44	plasma membrane;other membranes;other cytoplasmic organelle;other cell component	0	31.015	16	12	19	12
Q01320	DNA topoisomerase 2-alpha OS=Mus musculus OX=10090 GN=Top2a PE=1 SV=2	Top2a	cytoskeleton;nucleus;other cell component	0	31.012	6	10	23	1
Q9D2M8	Ubiquitin-conjugating enzyme E2 variant 2 OS=Mus musculus OX=10090 GN=Ube2v2 PE=1 SV=4	Ube2v2	nucleus;other cell component	0	30.995	57	9	29	3
A2A791	Zinc finger MYM-type protein 4 OS=Mus musculus OX=10090 GN=Zmym4 PE=1 SV=1	Zmym4		0	30.986	13	14	19	12
Q8CJG1	Protein argonaute-1 OS=Mus musculus OX=10090 GN=Ago1 PE=1 SV=2	Ago1	cytosol;nucleus;other cell component	0	30.984	16	11	14	5
Q99LF4	tRNA-splicing ligase RtcB homolog OS=Mus musculus OX=10090 GN=Rtcb PE=1 SV=1	Rtcb	other membranes;cytosol;ER/Golgi;nucleus;other cell component	0	30.974	24	10	18	10
Q91YE6	Importin-9 OS=Mus musculus OX=10090 GN=Ipo9 PE=1 SV=3	Ipo9	cytosol;nucleus;other cell component	0	30.94	11	9	16	9
Q9CPP6	NADH dehydrogenase [ubiquinone] 1 alpha subcomplex subunit 5 OS=Mus musculus OX=10090 GN=Ndufa5 PE=1 SV=3	Ndufa5	other membranes;mitochondrion;other cell component	0	30.916	66	7	17	7
P97765	WW domain-binding protein 2 OS=Mus musculus OX=10090 GN=Wbp2 PE=1 SV=1	Wbp2	nucleus;other cell component	0	30.84	29	9	18	9
Q8CH02	SURP and G-patch domain-containing protein 1 OS=Mus musculus OX=10090 GN=Sugp1 PE=1 SV=1	Sugp1	nucleus	0	30.833	18	9	12	9
Q80YV2	Nuclear-interacting partner of ALK OS=Mus musculus OX=10090 GN=Zc3hc1 PE=1 SV=1	Zc3hc1	other membranes;nucleus	0	30.827	22	8	12	8
Q9QUM9	Proteasome subunit alpha type-6 OS=Mus musculus OX=10090 GN=Psma6 PE=1 SV=1	Psma6	cytosol;cytoskeleton;nucleus;other cell component	0	30.817	28	6	21	6
Q925J9	Mediator of RNA polymerase II transcription subunit 1 OS=Mus musculus OX=10090 GN=Med1 PE=1 SV=2	Med1	nucleus;other cell component	0	30.794	10	11	19	11
Q9D898	Actin-related protein 2/3 complex subunit 5-like protein OS=Mus musculus OX=10090 GN=Arpc5l PE=1 SV=1	Arpc5l	cytoskeleton;other cell component	0	30.773	61	7	17	7
O70172	Phosphatidylinositol 5-phosphate 4-kinase type-2 alpha OS=Mus musculus OX=10090 GN=Pip4k2a PE=1 SV=1	Pip4k2a	plasma membrane;other membranes;cytosol;nucleus;other cytoplasmic organelle	0	30.717	21	9	21	3
Q8BJW6	Eukaryotic translation initiation factor 2A OS=Mus musculus OX=10090 GN=Eif2a PE=1 SV=2	Eif2a	cytosol;translational apparatus;other cell component	0	30.68	18	9	14	9
P62082	40S ribosomal protein S7 OS=Mus musculus OX=10090 GN=Rps7 PE=2 SV=1	Rps7	cytosol;cytoskeleton;translational apparatus;nucleus;other cell component	0	30.678	34	10	23	10
Q8BI72	CDKN2A-interacting protein OS=Mus musculus OX=10090 GN=Cdkn2aip PE=1 SV=1	Cdkn2aip	nucleus	0	30.672	23	10	16	10
Q3THS6	S-adenosylmethionine synthase isoform type-2 OS=Mus musculus OX=10090 GN=Mat2a PE=1 SV=2	Mat2a	cytosol;other cell component	0	30.658	30	11	14	11
Q9CR61	NADH dehydrogenase [ubiquinone] 1 beta subcomplex subunit 7 OS=Mus musculus OX=10090 GN=Ndufb7 PE=1 SV=3	Ndufb7	other membranes;mitochondrion	0	30.653	58	6	25	6
B9EJ80	PDZ domain-containing protein 8 OS=Mus musculus OX=10090 GN=Pdzd8 PE=1 SV=1	Pdzd8	other membranes;mitochondrion;ER/Golgi;other cell component	0	30.636	8	8	16	8
P10605	Cathepsin B OS=Mus musculus OX=10090 GN=Ctsb PE=1 SV=2	Ctsb	non-structural extracellular;plasma membrane;other membranes;nucleus;other cytoplasmic organelle;other cell component	0	30.626	31	7	9	7
P58404	Striatin-4 OS=Mus musculus OX=10090 GN=Strn4 PE=1 SV=2	Strn4	other membranes;other cell component	0	30.594	17	11	14	9
Q8CBC4	Consortin OS=Mus musculus OX=10090 GN=Cnst PE=1 SV=1	Cnst	plasma membrane;other membranes;ER/Golgi;other cell component	0	30.536	21	10	15	10
Q9ESX5	H/ACA ribonucleoprotein complex subunit DKC1 OS=Mus musculus OX=10090 GN=Dkc1 PE=1 SV=4	Dkc1	nucleus	0	30.518	20	8	14	8
Q6NXK7	Inactive dipeptidyl peptidase 10 OS=Mus musculus OX=10090 GN=Dpp10 PE=1 SV=1	Dpp10	plasma membrane;other membranes	0	30.517	13	11	20	11
Q9D0S9	Histidine triad nucleotide-binding protein 2, mitochondrial OS=Mus musculus OX=10090 GN=Hint2 PE=1 SV=1	Hint2	mitochondrion;nucleus;other cell component	0	30.509	50	7	13	7
Q91Z61	GTP-binding protein Di-Ras1 OS=Mus musculus OX=10090 GN=Diras1 PE=1 SV=1	Diras1	plasma membrane;other membranes	0	30.492	45	9	19	6
Q9D8B3	Charged multivesicular body protein 4b OS=Mus musculus OX=10090 GN=Chmp4b PE=1 SV=2	Chmp4b	plasma membrane;other membranes;cytosol;nucleus;other cytoplasmic organelle;other cell component	0	30.474	37	8	15	8
P63040	Complexin-1 OS=Mus musculus OX=10090 GN=Cplx1 PE=1 SV=1	Cplx1	other membranes;cytosol;other cell component	0	30.462	65	8	15	4
Q8BL97	Serine/arginine-rich splicing factor 7 OS=Mus musculus OX=10090 GN=Srsf7 PE=1 SV=1	Srsf7	nucleus;other cell component	0	30.452	34	11	26	10
Q8BLF1	Neutral cholesterol ester hydrolase 1 OS=Mus musculus OX=10090 GN=Nceh1 PE=1 SV=1	Nceh1	plasma membrane;other membranes;ER/Golgi	0	30.426	26	10	22	10
P61202	COP9 signalosome complex subunit 2 OS=Mus musculus OX=10090 GN=Cops2 PE=1 SV=1	Cops2	nucleus;other cell component	0	30.417	26	11	18	11
Q66JS6	Eukaryotic translation initiation factor 3 subunit J-B OS=Mus musculus OX=10090 GN=Eif3j2 PE=1 SV=1	Eif3j2	cytosol;translational apparatus;other cell component	0	30.407	23	9	19	9
Q9QZB7	Actin-related protein 10 OS=Mus musculus OX=10090 GN=Actr10 PE=1 SV=2	Actr10	cytoskeleton;other cell component	0	30.406	28	8	17	8
Q9JIK5	Nucleolar RNA helicase 2 OS=Mus musculus OX=10090 GN=Ddx21 PE=1 SV=3	Ddx21	cytosol;mitochondrion;nucleus	0	30.396	16	12	18	11
Q9CPR4	60S ribosomal protein L17 OS=Mus musculus OX=10090 GN=Rpl17 PE=1 SV=3	Rpl17	cytosol;cytoskeleton;translational apparatus;nucleus;other cell component	0	30.38	35	6	20	5
Q99LD4	COP9 signalosome complex subunit 1 OS=Mus musculus OX=10090 GN=Gps1 PE=1 SV=1	Gps1	cytosol;nucleus	0	30.379	22	9	22	9
Q9CPQ8	ATP synthase subunit g, mitochondrial OS=Mus musculus OX=10090 GN=Atp5mg PE=1 SV=1	Atp5mg	other membranes;mitochondrion	0	30.379	49	5	36	5
Q9EPR5	VPS10 domain-containing receptor SorCS2 OS=Mus musculus OX=10090 GN=Sorcs2 PE=1 SV=2	Sorcs2	plasma membrane;other membranes;other cytoplasmic organelle;other cell component	0	30.379	9	10	17	9
Q63932	Dual specificity mitogen-activated protein kinase kinase 2 OS=Mus musculus OX=10090 GN=Map2k2 PE=1 SV=2	Map2k2	plasma membrane;other membranes;cytosol;cytoskeleton;mitochondrion;ER/Golgi;nucleus;other cytoplasmic organelle;other cell component	0	30.367	19	7	25	2
Q9R0X4	Acyl-coenzyme A thioesterase 9, mitochondrial OS=Mus musculus OX=10090 GN=Acot9 PE=1 SV=1	Acot9	mitochondrion	0	30.346	30	12	18	12
Q8JZS0	Protein lin-7 homolog A OS=Mus musculus OX=10090 GN=Lin7a PE=1 SV=2	Lin7a	plasma membrane;other membranes;other cell component	0	30.334	35	10	24	6
Q9ET77	Junctophilin-3 OS=Mus musculus OX=10090 GN=Jph3 PE=1 SV=1	Jph3	plasma membrane;other membranes;cytosol;ER/Golgi	0	30.321	13	8	13	8
P12658	Calbindin OS=Mus musculus OX=10090 GN=Calb1 PE=1 SV=2	Calb1	cytosol;cytoskeleton;nucleus;other cell component	0	30.291	36	9	17	8
Q61335	B-cell receptor-associated protein 31 OS=Mus musculus OX=10090 GN=Bcap31 PE=1 SV=4	Bcap31	plasma membrane;other membranes;mitochondrion;ER/Golgi;other cell component	0	30.284	24	7	19	6
O08795	Glucosidase 2 subunit beta OS=Mus musculus OX=10090 GN=Prkcsh PE=1 SV=1	Prkcsh	ER/Golgi;other cell component	0	30.263	20	9	13	9
Q8JZP2	Synapsin-3 OS=Mus musculus OX=10090 GN=Syn3 PE=1 SV=2	Syn3	other membranes;ER/Golgi;other cell component	0	30.255	22	12	22	9
Q6ZQ88	Lysine-specific histone demethylase 1A OS=Mus musculus OX=10090 GN=Kdm1a PE=1 SV=2	Kdm1a	nucleus;other cell component	0	30.25	16	11	14	11
A2AQ25	Sickle tail protein OS=Mus musculus OX=10090 GN=Skt PE=1 SV=1	Skt	other cell component	0	30.239	6	12	19	12
Q68FE6	Rho family-interacting cell polarization regulator 1 OS=Mus musculus OX=10090 GN=Ripor1 PE=1 SV=2	Ripor1	other membranes;ER/Golgi;other cell component	0	30.232	9	9	13	9
Q9Z1S3	RAS guanyl-releasing protein 1 OS=Mus musculus OX=10090 GN=Rasgrp1 PE=1 SV=1	Rasgrp1	plasma membrane;other membranes;cytosol;ER/Golgi	0	30.228	13	7	9	7
Q9QYB1	Chloride intracellular channel protein 4 OS=Mus musculus OX=10090 GN=Clic4 PE=1 SV=3	Clic4	plasma membrane;other membranes;cytosol;cytoskeleton;mitochondrion;nucleus;other cell component	0	30.209	46	7	15	6
P50544	Very long-chain specific acyl-CoA dehydrogenase, mitochondrial OS=Mus musculus OX=10090 GN=Acadvl PE=1 SV=3	Acadvl	other membranes;cytosol;mitochondrion;nucleus	0	30.196	21	10	12	10
Q8CIP4	MAP/microtubule affinity-regulating kinase 4 OS=Mus musculus OX=10090 GN=Mark4 PE=1 SV=1	Mark4	cytosol;cytoskeleton;other cell component	0	30.182	12	8	15	6
Q9DCJ5	NADH dehydrogenase [ubiquinone] 1 alpha subcomplex subunit 8 OS=Mus musculus OX=10090 GN=Ndufa8 PE=1 SV=3	Ndufa8	other membranes;mitochondrion	0	30.179	40	6	15	6
P97379	Ras GTPase-activating protein-binding protein 2 OS=Mus musculus OX=10090 GN=G3bp2 PE=1 SV=2	G3bp2	cytosol;other cell component	0	30.174	22	8	20	8
Q9JKC8	AP-3 complex subunit mu-1 OS=Mus musculus OX=10090 GN=Ap3m1 PE=1 SV=1	Ap3m1	other membranes;ER/Golgi;other cell component	0	30.144	35	10	17	8
P70365	Nuclear receptor coactivator 1 OS=Mus musculus OX=10090 GN=Ncoa1 PE=1 SV=2	Ncoa1	plasma membrane;other membranes;cytosol;nucleus;other cell component	0	30.14	9	10	19	10
P63028	Translationally-controlled tumor protein OS=Mus musculus OX=10090 GN=Tpt1 PE=1 SV=1	Tpt1	cytosol;cytoskeleton;nucleus;other cytoplasmic organelle;other cell component	0	30.119	35	5	17	5
Q7TPS5	C2 domain-containing protein 5 OS=Mus musculus OX=10090 GN=C2cd5 PE=1 SV=2	C2cd5	plasma membrane;other membranes;cytosol;cytoskeleton;other cell component	0	30.111	9	8	19	8
Q9CPU4	Microsomal glutathione S-transferase 3 OS=Mus musculus OX=10090 GN=Mgst3 PE=1 SV=1	Mgst3	other membranes;ER/Golgi;nucleus;other cell component	0	30.097	22	4	8	4
P97470	Serine/threonine-protein phosphatase 4 catalytic subunit OS=Mus musculus OX=10090 GN=Ppp4c PE=1 SV=2	Ppp4c	plasma membrane;other membranes;cytosol;cytoskeleton;nucleus;other cell component	0	30.045	19	5	13	3
P46664	Adenylosuccinate synthetase isozyme 2 OS=Mus musculus OX=10090 GN=Adss2 PE=1 SV=2	Adss2	plasma membrane;other membranes;cytosol;mitochondrion;other cell component	0	30.027	18	7	15	5
Q8VD75	Huntingtin-interacting protein 1 OS=Mus musculus OX=10090 GN=Hip1 PE=1 SV=2	Hip1	plasma membrane;other membranes;ER/Golgi;nucleus;other cell component	0	30.011	13	11	18	9
Q641K1	Cytosolic carboxypeptidase 1 OS=Mus musculus OX=10090 GN=Agtpbp1 PE=1 SV=2	Agtpbp1	cytosol;mitochondrion;nucleus;other cell component	0	29.984	10	10	19	10
Q60972	Histone-binding protein RBBP4 OS=Mus musculus OX=10090 GN=Rbbp4 PE=1 SV=5	Rbbp4	cytosol;nucleus;other cell component	0	29.98	20	8	19	2
Q5U4C1	G-protein coupled receptor-associated sorting protein 1 OS=Mus musculus OX=10090 GN=Gprasp1 PE=1 SV=1	Gprasp1	cytosol;nucleus;other cell component	0	29.913	12	15	22	15
Q99LY9	NADH dehydrogenase [ubiquinone] iron-sulfur protein 5 OS=Mus musculus OX=10090 GN=Ndufs5 PE=1 SV=3	Ndufs5	other membranes;mitochondrion	0	29.908	53	7	18	7
Q3UCQ1	Forkhead box protein K2 OS=Mus musculus OX=10090 GN=Foxk2 PE=1 SV=3	Foxk2	mitochondrion;nucleus;other cell component	0	29.89	16	10	16	8
Q68EF6	Brain-enriched guanylate kinase-associated protein OS=Mus musculus OX=10090 GN=Begain PE=1 SV=2	Begain	other membranes;nucleus;other cell component	0	29.869	29	14	19	14
Q9CY27	Very-long-chain enoyl-CoA reductase OS=Mus musculus OX=10090 GN=Tecr PE=1 SV=1	Tecr	other membranes;ER/Golgi	0	29.836	22	9	22	8
Q8BU31	Ras-related protein Rap-2c OS=Mus musculus OX=10090 GN=Rap2c PE=1 SV=1	Rap2c	plasma membrane;other membranes;cytosol;other cytoplasmic organelle;other cell component	0	29.825	39	6	18	1
Q9Z2C9	Myotubularin-related protein 7 OS=Mus musculus OX=10090 GN=Mtmr7 PE=1 SV=2	Mtmr7	other membranes;cytosol;other cell component	0	29.818	17	9	13	9
Q9CYH2	Peroxiredoxin-like 2A OS=Mus musculus OX=10090 GN=Prxl2a PE=1 SV=2	Prxl2a	non-structural extracellular;other cell component	0	29.811	29	8	22	8
Q9R1C6	Diacylglycerol kinase epsilon OS=Mus musculus OX=10090 GN=Dgke PE=1 SV=1	Dgke	other membranes;cytosol;nucleus;other cell component	0	29.775	15	8	17	8
Q8VHK9	ATP-dependent DNA/RNA helicase DHX36 OS=Mus musculus OX=10090 GN=Dhx36 PE=1 SV=2	Dhx36	cytosol;mitochondrion;nucleus;other cell component	0	29.747	12	11	18	10
P49722	Proteasome subunit alpha type-2 OS=Mus musculus OX=10090 GN=Psma2 PE=1 SV=3	Psma2	cytosol;nucleus;other cell component	0	29.735	27	5	9	5
Q91VR8	Protein BRICK1 OS=Mus musculus OX=10090 GN=Brk1 PE=1 SV=1	Brk1	cytoskeleton;other cell component	0	29.733	73	9	24	9
Q8BG32	26S proteasome non-ATPase regulatory subunit 11 OS=Mus musculus OX=10090 GN=Psmd11 PE=1 SV=3	Psmd11	other cell component	0	29.732	25	9	20	9
O08914	Fatty-acid amide hydrolase 1 OS=Mus musculus OX=10090 GN=Faah PE=1 SV=1	Faah	other membranes;ER/Golgi	0	29.696	26	9	18	9
Q80TS3	Adhesion G protein-coupled receptor L3 OS=Mus musculus OX=10090 GN=Adgrl3 PE=1 SV=3	Adgrl3	plasma membrane;other membranes;other cell component	0	29.695	7	9	16	9
Q9JI44	DNA methyltransferase 1-associated protein 1 OS=Mus musculus OX=10090 GN=Dmap1 PE=1 SV=1	Dmap1	cytosol;nucleus;other cell component	0	29.684	18	7	11	7
Q5SVL6	Rap1 GTPase-activating protein 2 OS=Mus musculus OX=10090 GN=Rap1gap2 PE=1 SV=1	Rap1gap2	plasma membrane;other membranes;cytosol;cytoskeleton;nucleus;other cell component	0	29.683	18	12	21	10
O54941	SWI/SNF-related matrix-associated actin-dependent regulator of chromatin subfamily E member 1 OS=Mus musculus OX=10090 GN=Smarce1 PE=1 SV=1	Smarce1	nucleus	0	29.67	23	9	25	8
Q80TL7	Protein MON2 homolog OS=Mus musculus OX=10090 GN=Mon2 PE=1 SV=2	Mon2	cytosol	0	29.64	7	12	18	12
P53026	60S ribosomal protein L10a OS=Mus musculus OX=10090 GN=Rpl10a PE=1 SV=3	Rpl10a	cytosol;translational apparatus;other cell component	0	29.623	35	8	19	8
Q9CQC7	NADH dehydrogenase [ubiquinone] 1 beta subcomplex subunit 4 OS=Mus musculus OX=10090 GN=Ndufb4 PE=1 SV=3	Ndufb4	other membranes;mitochondrion;nucleus	0	29.617	54	9	25	8
O70305	Ataxin-2 OS=Mus musculus OX=10090 GN=Atxn2 PE=1 SV=1	Atxn2	cytosol;ER/Golgi;other cell component	0	29.616	12	12	19	11
P35979	60S ribosomal protein L12 OS=Mus musculus OX=10090 GN=Rpl12 PE=1 SV=2	Rpl12	cytosol;translational apparatus;nucleus;other cell component	0	29.611	62	10	25	9
Q6PE01	U5 small nuclear ribonucleoprotein 40 kDa protein OS=Mus musculus OX=10090 GN=Snrnp40 PE=1 SV=1	Snrnp40	cytosol;nucleus	0	29.545	31	8	15	8
Q8VDJ3	Vigilin OS=Mus musculus OX=10090 GN=Hdlbp PE=1 SV=1	Hdlbp	non-structural extracellular;cytosol;nucleus;other cell component	0	29.544	11	14	22	14
Q8VDW0	ATP-dependent RNA helicase DDX39A OS=Mus musculus OX=10090 GN=Ddx39a PE=1 SV=1	Ddx39a	nucleus;other cell component	0	29.489	21	10	24	2
Q9DCT8	Cysteine-rich protein 2 OS=Mus musculus OX=10090 GN=Crip2 PE=1 SV=1	Crip2	other cell component	0	29.483	51	9	31	9
Q8CIM8	Integrator complex subunit 4 OS=Mus musculus OX=10090 GN=Ints4 PE=1 SV=1	Ints4	nucleus	0	29.475	10	8	13	8
O35465	Peptidyl-prolyl cis-trans isomerase FKBP8 OS=Mus musculus OX=10090 GN=Fkbp8 PE=1 SV=2	Fkbp8	other membranes;cytosol;mitochondrion;ER/Golgi;other cell component	0	29.473	29	8	19	8
Q9Z0Y1	Dynactin subunit 3 OS=Mus musculus OX=10090 GN=Dctn3 PE=1 SV=2	Dctn3	plasma membrane;other membranes;cytosol;cytoskeleton;nucleus;other cell component	0	29.467	55	10	21	10
Q9WVJ2	26S proteasome non-ATPase regulatory subunit 13 OS=Mus musculus OX=10090 GN=Psmd13 PE=1 SV=1	Psmd13	cytosol;nucleus;other cell component	0	29.427	19	8	19	8
Q8K386	Ras-related protein Rab-15 OS=Mus musculus OX=10090 GN=Rab15 PE=1 SV=1	Rab15	plasma membrane;other membranes;ER/Golgi;other cytoplasmic organelle;other cell component	0	29.407	35	7	40	5
P13020	Gelsolin OS=Mus musculus OX=10090 GN=Gsn PE=1 SV=3	Gsn	non-structural extracellular;plasma membrane;other membranes;cytosol;cytoskeleton;nucleus;other cell component	0	29.399	14	10	16	10
Q7TN99	Cytoplasmic polyadenylation element-binding protein 3 OS=Mus musculus OX=10090 GN=Cpeb3 PE=1 SV=1	Cpeb3	nucleus;other cell component	0	29.395	20	9	14	4
Q9QZ06	Toll-interacting protein OS=Mus musculus OX=10090 GN=Tollip PE=1 SV=1	Tollip	nucleus;other cell component	0	29.379	32	6	17	6
Q9JL04	Formin-2 OS=Mus musculus OX=10090 GN=Fmn2 PE=1 SV=2	Fmn2	plasma membrane;other membranes;cytosol;cytoskeleton;ER/Golgi;nucleus;other cell component	0	29.378	7	10	16	8
Q9JHK4	Geranylgeranyl transferase type-2 subunit alpha OS=Mus musculus OX=10090 GN=Rabggta PE=1 SV=1	Rabggta	nucleus;other cell component	0	29.321	19	9	17	9
Q8BHL3	TBC1 domain family member 10B OS=Mus musculus OX=10090 GN=Tbc1d10b PE=1 SV=2	Tbc1d10b	plasma membrane;other membranes;cytosol	0	29.315	23	13	23	13
Q61016	Guanine nucleotide-binding protein G(I)/G(S)/G(O) subunit gamma-7 OS=Mus musculus OX=10090 GN=Gng7 PE=1 SV=2	Gng7	plasma membrane;other membranes;other cell component	0	29.283	84	7	33	7
Q8C754	Vacuolar protein sorting-associated protein 52 homolog OS=Mus musculus OX=10090 GN=Vps52 PE=1 SV=1	Vps52	other membranes;cytosol;ER/Golgi;other cytoplasmic organelle;other cell component	0	29.279	12	8	15	8
Q9D554	Splicing factor 3A subunit 3 OS=Mus musculus OX=10090 GN=Sf3a3 PE=1 SV=2	Sf3a3	nucleus	0	29.268	20	8	15	8
O08529	Calpain-2 catalytic subunit OS=Mus musculus OX=10090 GN=Capn2 PE=1 SV=4	Capn2	plasma membrane;other membranes;cytosol;mitochondrion;ER/Golgi;nucleus;other cytoplasmic organelle;other cell component	0	29.237	15	10	18	9
P97370	Sodium/potassium-transporting ATPase subunit beta-3 OS=Mus musculus OX=10090 GN=Atp1b3 PE=1 SV=1	Atp1b3	plasma membrane;other membranes;cytoskeleton;other cell component	0	29.231	27	8	23	8
Q8C0V0	Serine/threonine-protein kinase tousled-like 1 OS=Mus musculus OX=10090 GN=Tlk1 PE=1 SV=2	Tlk1	nucleus	0	29.208	14	9	18	3
Q8BJH1	Zinc finger C2HC domain-containing protein 1A OS=Mus musculus OX=10090 GN=Zc2hc1a PE=1 SV=1	Zc2hc1a		0	29.135	30	9	19	8
Q8BGW1	Alpha-ketoglutarate-dependent dioxygenase FTO OS=Mus musculus OX=10090 GN=Fto PE=1 SV=1	Fto	nucleus;other cell component	0	29.11	18	8	13	8
Q9Z1K5	E3 ubiquitin-protein ligase ARIH1 OS=Mus musculus OX=10090 GN=Arih1 PE=1 SV=3	Arih1	nucleus;other cell component	0	29.103	15	7	15	7
Q8BVQ5	Protein phosphatase methylesterase 1 OS=Mus musculus OX=10090 GN=Ppme1 PE=1 SV=5	Ppme1		0	29.056	34	10	17	10
P30416	Peptidyl-prolyl cis-trans isomerase FKBP4 OS=Mus musculus OX=10090 GN=Fkbp4 PE=1 SV=5	Fkbp4	cytosol;cytoskeleton;mitochondrion;nucleus;other cell component	0	29.05	24	10	20	10
P27671	Ras-specific guanine nucleotide-releasing factor 1 OS=Mus musculus OX=10090 GN=Rasgrf1 PE=1 SV=2	Rasgrf1	plasma membrane;other membranes;cytosol;other cell component	0	29.037	10	11	17	10
Q9Z1J3	Cysteine desulfurase, mitochondrial OS=Mus musculus OX=10090 GN=Nfs1 PE=1 SV=3	Nfs1	cytosol;mitochondrion;nucleus	0	29.021	26	11	15	11
Q8BHL5	Engulfment and cell motility protein 2 OS=Mus musculus OX=10090 GN=Elmo2 PE=1 SV=1	Elmo2	other membranes;cytosol	0	28.942	13	9	17	5
Q9CR57	60S ribosomal protein L14 OS=Mus musculus OX=10090 GN=Rpl14 PE=1 SV=3	Rpl14	cytosol;translational apparatus;other cell component	0	28.942	34	8	25	8
Q3UUQ7	GPI inositol-deacylase OS=Mus musculus OX=10090 GN=Pgap1 PE=1 SV=3	Pgap1	other membranes;ER/Golgi	0	28.936	12	11	18	11
Q9CZ42	ATP-dependent (S)-NAD(P)H-hydrate dehydratase OS=Mus musculus OX=10090 GN=Naxd PE=1 SV=1	Naxd	cytosol;ER/Golgi	0	28.928	30	8	20	8
P50171	Estradiol 17-beta-dehydrogenase 8 OS=Mus musculus OX=10090 GN=Hsd17b8 PE=1 SV=2	Hsd17b8	plasma membrane;other membranes;mitochondrion	0	28.927	34	6	11	6
Q9D5T0	ATPase family AAA domain-containing protein 1 OS=Mus musculus OX=10090 GN=Atad1 PE=1 SV=1	Atad1	plasma membrane;other membranes;other cytoplasmic organelle;other cell component	0	28.912	25	7	10	7
Q9D8Y0	EF-hand domain-containing protein D2 OS=Mus musculus OX=10090 GN=Efhd2 PE=1 SV=1	Efhd2	other membranes	0	28.887	32	7	13	7
O08585	Clathrin light chain A OS=Mus musculus OX=10090 GN=Clta PE=1 SV=2	Clta	plasma membrane;other membranes;cytoskeleton;ER/Golgi;other cell component	0	28.885	31	10	27	10
P62270	40S ribosomal protein S18 OS=Mus musculus OX=10090 GN=Rps18 PE=1 SV=3	Rps18	cytosol;translational apparatus;nucleus;other cell component	0	28.831	41	10	24	10
Q9QXB9	Developmentally-regulated GTP-binding protein 2 OS=Mus musculus OX=10090 GN=Drg2 PE=1 SV=1	Drg2	cytosol;nucleus;other cell component	0	28.799	29	10	18	10
P97789	5'-3' exoribonuclease 1 OS=Mus musculus OX=10090 GN=Xrn1 PE=1 SV=1	Xrn1	plasma membrane;other membranes;cytosol;nucleus;other cell component	0	28.754	7	10	14	10
P31648	Sodium- and chloride-dependent GABA transporter 1 OS=Mus musculus OX=10090 GN=Slc6a1 PE=1 SV=2	Slc6a1	plasma membrane;other membranes;other cell component	0	28.748	10	5	13	5
A2ASI5	Sodium channel protein type 3 subunit alpha OS=Mus musculus OX=10090 GN=Scn3a PE=1 SV=1	Scn3a	plasma membrane;other membranes;other cell component	0	28.667	6	11	23	2
Q9CR26	Vacuolar protein sorting-associated protein VTA1 homolog OS=Mus musculus OX=10090 GN=Vta1 PE=1 SV=1	Vta1	other membranes;cytosol;nucleus;other cytoplasmic organelle;other cell component	0	28.567	23	5	9	5
P54285	Voltage-dependent L-type calcium channel subunit beta-3 OS=Mus musculus OX=10090 GN=Cacnb3 PE=1 SV=2	Cacnb3	plasma membrane;other membranes;other cell component	0	28.458	18	9	25	4
Q8VE92	RNA-binding protein 4B OS=Mus musculus OX=10090 GN=Rbm4b PE=1 SV=1	Rbm4b	cytosol;nucleus;other cell component	0	28.44	23	8	16	1
O88533	Aromatic-L-amino-acid decarboxylase OS=Mus musculus OX=10090 GN=Ddc PE=1 SV=1	Ddc	ER/Golgi;other cell component	0	28.392	15	6	19	6
Q8VED5	Keratin, type II cytoskeletal 79 OS=Mus musculus OX=10090 GN=Krt79 PE=1 SV=2	Krt79	cytoskeleton	0	28.384	9	8	32	1
P28661	Septin-4 OS=Mus musculus OX=10090 GN=Septin4 PE=1 SV=1	Septin4	cytoskeleton;ER/Golgi;nucleus;other cell component	0	28.349	25	12	25	8
P63163	Small nuclear ribonucleoprotein-associated protein N OS=Mus musculus OX=10090 GN=Snrpn PE=1 SV=1	Snrpn	nucleus;other cell component	0	28.341	27	7	21	7
Q6PD03	Serine/threonine-protein phosphatase 2A 56 kDa regulatory subunit alpha isoform OS=Mus musculus OX=10090 GN=Ppp2r5a PE=1 SV=1	Ppp2r5a	other membranes;cytosol;cytoskeleton;nucleus;other cell component	0	28.341	23	10	18	10
Q6P1B1	Xaa-Pro aminopeptidase 1 OS=Mus musculus OX=10090 GN=Xpnpep1 PE=1 SV=1	Xpnpep1	cytosol;other cell component	0	28.339	18	10	24	10
Q8C7Q4	RNA-binding protein 4 OS=Mus musculus OX=10090 GN=Rbm4 PE=1 SV=1	Rbm4	cytosol;nucleus;other cell component	0	28.325	23	8	17	1
Q9QZ88	Vacuolar protein sorting-associated protein 29 OS=Mus musculus OX=10090 GN=Vps29 PE=1 SV=1	Vps29	other membranes;cytosol;other cytoplasmic organelle;other cell component	0	28.298	45	8	16	8
Q3TCJ1	BRISC complex subunit Abraxas 2 OS=Mus musculus OX=10090 GN=Abraxas2 PE=1 SV=1	Abraxas2	cytoskeleton;nucleus;other cell component	0	28.293	17	7	13	7
P59644	Phosphatidylinositol 4,5-bisphosphate 5-phosphatase A OS=Mus musculus OX=10090 GN=Inpp5j PE=1 SV=2	Inpp5j	plasma membrane;other membranes;other cell component	0	28.279	17	13	19	13
Q8C522	Endonuclease domain-containing 1 protein OS=Mus musculus OX=10090 GN=Endod1 PE=1 SV=2	Endod1	non-structural extracellular	0	28.211	15	7	17	7
Q6P4S8	Integrator complex subunit 1 OS=Mus musculus OX=10090 GN=Ints1 PE=1 SV=2	Ints1	other membranes;nucleus	0	28.196	7	14	20	14
Q9EP89	Serine beta-lactamase-like protein LACTB, mitochondrial OS=Mus musculus OX=10090 GN=Lactb PE=1 SV=1	Lactb	cytosol	0	28.187	26	13	21	13
P97494	Glutamate--cysteine ligase catalytic subunit OS=Mus musculus OX=10090 GN=Gclc PE=1 SV=4	Gclc	cytosol;mitochondrion;other cell component	0	28.184	15	8	14	8
Q9CYI4	Putative RNA-binding protein Luc7-like 1 OS=Mus musculus OX=10090 GN=Luc7l PE=1 SV=2	Luc7l	nucleus	0	28.165	21	7	17	5
Q9WUA6	RAC-gamma serine/threonine-protein kinase OS=Mus musculus OX=10090 GN=Akt3 PE=1 SV=1	Akt3	plasma membrane;other membranes;nucleus;other cell component	0	28.153	22	9	20	5
P62743	AP-2 complex subunit sigma OS=Mus musculus OX=10090 GN=Ap2s1 PE=1 SV=1	Ap2s1	plasma membrane;other membranes;other cell component	0	28.13	49	8	34	8
P55096	ATP-binding cassette sub-family D member 3 OS=Mus musculus OX=10090 GN=Abcd3 PE=1 SV=2	Abcd3	other membranes;other cytoplasmic organelle;other cell component	0	28.105	20	11	18	11
Q9Z2W0	Aspartyl aminopeptidase OS=Mus musculus OX=10090 GN=Dnpep PE=1 SV=2	Dnpep	cytosol	0	28.074	31	12	16	12
Q8BPU7	Engulfment and cell motility protein 1 OS=Mus musculus OX=10090 GN=Elmo1 PE=1 SV=2	Elmo1	plasma membrane;other membranes;other cell component	0	28.069	14	12	23	7
Q8BKZ9	Pyruvate dehydrogenase protein X component, mitochondrial OS=Mus musculus OX=10090 GN=Pdhx PE=1 SV=1	Pdhx	mitochondrion;other cell component	0	28.034	19	9	21	9
Q9JM76	Actin-related protein 2/3 complex subunit 3 OS=Mus musculus OX=10090 GN=Arpc3 PE=1 SV=3	Arpc3	cytoskeleton;nucleus;other cell component	0	28.026	37	8	28	8
Q8BHD7	Polypyrimidine tract-binding protein 3 OS=Mus musculus OX=10090 GN=Ptbp3 PE=1 SV=1	Ptbp3	nucleus	0	28.014	23	9	24	5
P16388	Potassium voltage-gated channel subfamily A member 1 OS=Mus musculus OX=10090 GN=Kcna1 PE=1 SV=1	Kcna1	plasma membrane;other membranes;cytosol;ER/Golgi;other cell component	0	28.012	15	7	13	2
P28184	Metallothionein-3 OS=Mus musculus OX=10090 GN=Mt3 PE=1 SV=1	Mt3	non-structural extracellular;plasma membrane;other membranes;cytosol;cytoskeleton;mitochondrion;ER/Golgi;translational apparatus;nucleus;other cell component	0	28.01	43	6	11	6
Q99PL6	UBX domain-containing protein 6 OS=Mus musculus OX=10090 GN=Ubxn6 PE=1 SV=1	Ubxn6	other membranes;cytosol;cytoskeleton;nucleus;other cytoplasmic organelle;other cell component	0	28.004	21	8	22	7
Q61327	Sodium-dependent dopamine transporter OS=Mus musculus OX=10090 GN=Slc6a3 PE=1 SV=2	Slc6a3	plasma membrane;other membranes;other cell component	0	27.996	13	10	29	9
P61211	ADP-ribosylation factor-like protein 1 OS=Mus musculus OX=10090 GN=Arl1 PE=1 SV=1	Arl1	other membranes;cytosol;ER/Golgi;other cell component	0	27.917	40	6	12	6
Q8R404	MICOS complex subunit MIC13 OS=Mus musculus OX=10090 GN=Micos13 PE=1 SV=1	Micos13	other membranes;mitochondrion;nucleus	0	27.888	74	5	16	5
Q9DB34	Charged multivesicular body protein 2a OS=Mus musculus OX=10090 GN=Chmp2a PE=1 SV=1	Chmp2a	other membranes;cytosol;nucleus;other cytoplasmic organelle	0	27.862	27	7	17	7
Q8K0D0	Cyclin-dependent kinase 17 OS=Mus musculus OX=10090 GN=Cdk17 PE=1 SV=2	Cdk17	nucleus;other cell component	0	27.849	22	10	17	6
P63054	Calmodulin regulator protein PCP4 OS=Mus musculus OX=10090 GN=Pcp4 PE=3 SV=2	Pcp4	cytoskeleton;other cell component	0	27.837	58	4	21	4
O35083	1-acyl-sn-glycerol-3-phosphate acyltransferase alpha OS=Mus musculus OX=10090 GN=Agpat1 PE=1 SV=1	Agpat1	other membranes;ER/Golgi	0	27.808	27	5	13	5
P54254	Ataxin-1 OS=Mus musculus OX=10090 GN=Atxn1 PE=1 SV=2	Atxn1	cytosol;nucleus;other cell component	0	27.787	13	8	13	8
Q8VDQ1	Prostaglandin reductase 2 OS=Mus musculus OX=10090 GN=Ptgr2 PE=1 SV=2	Ptgr2	cytosol	0	27.782	24	6	15	6
P70236	Dual specificity mitogen-activated protein kinase kinase 6 OS=Mus musculus OX=10090 GN=Map2k6 PE=1 SV=1	Map2k6	cytosol;cytoskeleton;nucleus	0	27.755	24	7	17	7
Q9CZP5	Mitochondrial chaperone BCS1 OS=Mus musculus OX=10090 GN=Bcs1l PE=1 SV=1	Bcs1l	other membranes;mitochondrion	0	27.745	19	7	11	7
P84099	60S ribosomal protein L19 OS=Mus musculus OX=10090 GN=Rpl19 PE=1 SV=1	Rpl19	cytosol;translational apparatus;nucleus;other cell component	0	27.744	33	10	20	9
Q6P5D3	Putative ATP-dependent RNA helicase DHX57 OS=Mus musculus OX=10090 GN=Dhx57 PE=1 SV=2	Dhx57		0	27.742	8	8	12	7
E9Q4S1	High affinity cAMP-specific and IBMX-insensitive 3',5'-cyclic phosphodiesterase 8B OS=Mus musculus OX=10090 GN=Pde8b PE=1 SV=1	Pde8b		0	27.741	13	10	21	10
Q99KN9	Clathrin interactor 1 OS=Mus musculus OX=10090 GN=Clint1 PE=1 SV=2	Clint1	plasma membrane;other membranes;ER/Golgi;nucleus;other cytoplasmic organelle;other cell component	0	27.727	13	7	15	7
Q5S006	Leucine-rich repeat serine/threonine-protein kinase 2 OS=Mus musculus OX=10090 GN=Lrrk2 PE=1 SV=2	Lrrk2	plasma membrane;other membranes;cytosol;mitochondrion;ER/Golgi;nucleus;other cytoplasmic organelle;other cell component	0	27.699	5	11	15	11
Q1RLL3	Copine-9 OS=Mus musculus OX=10090 GN=Cpne9 PE=1 SV=1	Cpne9	plasma membrane;other membranes	0	27.681	13	7	17	1
Q8BP67	60S ribosomal protein L24 OS=Mus musculus OX=10090 GN=Rpl24 PE=1 SV=2	Rpl24	cytosol;ER/Golgi;translational apparatus;other cell component	0	27.644	46	9	27	9
Q80U58	Pumilio homolog 2 OS=Mus musculus OX=10090 GN=Pum2 PE=1 SV=2	Pum2	other membranes;cytosol;nucleus;other cell component	0	27.644	9	9	14	3
Q6P069	Sorcin OS=Mus musculus OX=10090 GN=Sri PE=1 SV=1	Sri	non-structural extracellular;plasma membrane;other membranes;cytosol;cytoskeleton;mitochondrion;ER/Golgi;nucleus;other cell component	0	27.636	51	8	16	8
P97461	40S ribosomal protein S5 OS=Mus musculus OX=10090 GN=Rps5 PE=1 SV=3	Rps5	cytosol;translational apparatus;other cell component	0	27.618	29	6	11	6
Q61749	Translation initiation factor eIF-2B subunit delta OS=Mus musculus OX=10090 GN=Eif2b4 PE=1 SV=2	Eif2b4	translational apparatus;other cell component	0	27.597	25	9	14	9
Q99MX7	Transmembrane protein 121B OS=Mus musculus OX=10090 GN=Tmem121b PE=1 SV=1	Tmem121b		0	27.593	25	9	12	9
P62911	60S ribosomal protein L32 OS=Mus musculus OX=10090 GN=Rpl32 PE=1 SV=2	Rpl32	cytosol;translational apparatus	0	27.546	53	8	22	8
Q91VJ5	Polyglutamine-binding protein 1 OS=Mus musculus OX=10090 GN=Pqbp1 PE=1 SV=1	Pqbp1	cytosol;cytoskeleton;nucleus;other cell component	0	27.544	34	7	16	7
Q91ZJ5	UTP--glucose-1-phosphate uridylyltransferase OS=Mus musculus OX=10090 GN=Ugp2 PE=1 SV=3	Ugp2	other cell component	0	27.492	24	11	16	11
Q8BXJ2	Transcriptional-regulating factor 1 OS=Mus musculus OX=10090 GN=Trerf1 PE=1 SV=1	Trerf1	cytosol;nucleus;other cell component	0	27.49	10	9	13	9
Q61686	Chromobox protein homolog 5 OS=Mus musculus OX=10090 GN=Cbx5 PE=1 SV=1	Cbx5	nucleus;other cell component	0	27.488	35	8	16	7
Q3UGR5	Haloacid dehalogenase-like hydrolase domain-containing protein 2 OS=Mus musculus OX=10090 GN=Hdhd2 PE=1 SV=2	Hdhd2		0	27.487	35	7	21	6
Q924N4	Solute carrier family 12 member 6 OS=Mus musculus OX=10090 GN=Slc12a6 PE=1 SV=2	Slc12a6	plasma membrane;other membranes;other cell component	0	27.479	5	6	22	2
Q9D824	Pre-mRNA 3'-end-processing factor FIP1 OS=Mus musculus OX=10090 GN=Fip1l1 PE=1 SV=1	Fip1l1	nucleus	0	27.477	18	9	20	9
O55126	Protein NipSnap homolog 2 OS=Mus musculus OX=10090 GN=Nipsnap2 PE=1 SV=1	Nipsnap2	other membranes;mitochondrion;other cell component	0	27.426	29	7	14	7
Q6PNC0	DmX-like protein 1 OS=Mus musculus OX=10090 GN=Dmxl1 PE=1 SV=1	Dmxl1	other cell component	0	27.39	7	15	21	11
Q4VAA2	Protein CDV3 OS=Mus musculus OX=10090 GN=Cdv3 PE=1 SV=2	Cdv3	plasma membrane;other membranes;cytosol;other cell component	0	27.355	35	6	16	6
Q9CQ60	6-phosphogluconolactonase OS=Mus musculus OX=10090 GN=Pgls PE=1 SV=1	Pgls	other cell component	0	27.337	44	7	15	7
Q9WTQ5	A-kinase anchor protein 12 OS=Mus musculus OX=10090 GN=Akap12 PE=1 SV=1	Akap12	plasma membrane;other membranes;cytosol;cytoskeleton;other cell component	0	27.334	11	11	14	11
Q99P31	Hsp70-binding protein 1 OS=Mus musculus OX=10090 GN=Hspbp1 PE=1 SV=1	Hspbp1	ER/Golgi;other cell component	0	27.329	27	7	12	7
Q62077	1-phosphatidylinositol 4,5-bisphosphate phosphodiesterase gamma-1 OS=Mus musculus OX=10090 GN=Plcg1 PE=1 SV=2	Plcg1	plasma membrane;other membranes;cytosol;nucleus;other cell component	0	27.321	9	10	15	10
Q9D0M1	Phosphoribosyl pyrophosphate synthase-associated protein 1 OS=Mus musculus OX=10090 GN=Prpsap1 PE=1 SV=1	Prpsap1	other cell component	0	27.321	30	8	12	6
Q9D1T0	Leucine-rich repeat and immunoglobulin-like domain-containing nogo receptor-interacting protein 1 OS=Mus musculus OX=10090 GN=Lingo1 PE=1 SV=1	Lingo1	non-structural extracellular;extracellular matrix;plasma membrane;other membranes	0	27.306	20	9	14	8
O08579	Emerin OS=Mus musculus OX=10090 GN=Emd PE=1 SV=1	Emd	other membranes;cytoskeleton;ER/Golgi;nucleus;other cell component	0	27.285	39	8	16	8
Q61584	Fragile X mental retardation syndrome-related protein 1 OS=Mus musculus OX=10090 GN=Fxr1 PE=1 SV=2	Fxr1	cytosol;cytoskeleton;nucleus;other cell component	0	27.283	16	11	18	9
Q6PEB6	MOB-like protein phocein OS=Mus musculus OX=10090 GN=Mob4 PE=1 SV=1	Mob4	other membranes;cytosol;ER/Golgi;other cell component	0	27.282	58	9	16	9
Q9D7G0	Ribose-phosphate pyrophosphokinase 1 OS=Mus musculus OX=10090 GN=Prps1 PE=1 SV=4	Prps1	other cell component	0	27.257	23	6	13	3
Q5HZI9	Solute carrier family 25 member 51 OS=Mus musculus OX=10090 GN=Slc25a51 PE=1 SV=1	Slc25a51	other membranes;mitochondrion	0	27.21	36	9	20	9
P61963	DDB1- and CUL4-associated factor 7 OS=Mus musculus OX=10090 GN=Dcaf7 PE=1 SV=1	Dcaf7	cytosol;nucleus;other cell component	0	27.21	21	6	11	6
Q3U2I3	FTS and Hook-interacting protein OS=Mus musculus OX=10090 GN=Fam160a2 PE=1 SV=2	Fam160a2	cytosol;other cell component	0	27.208	16	11	18	11
Q8C163	Nuclease EXOG, mitochondrial OS=Mus musculus OX=10090 GN=Exog PE=1 SV=1	Exog	other membranes;mitochondrion;nucleus;other cell component	0	27.195	31	8	10	7
Q9D593	V-type proton ATPase subunit E 2 OS=Mus musculus OX=10090 GN=Atp6v1e2 PE=1 SV=1	Atp6v1e2	other membranes;other cell component	0	27.183	28	10	29	1
Q5SW19	Clustered mitochondria protein homolog OS=Mus musculus OX=10090 GN=Cluh PE=1 SV=2	Cluh	other cell component	0	27.182	11	10	15	10
Q9DC33	High mobility group protein 20A OS=Mus musculus OX=10090 GN=Hmg20a PE=1 SV=1	Hmg20a	nucleus	0	27.174	21	7	13	7
Q91YS8	Calcium/calmodulin-dependent protein kinase type 1 OS=Mus musculus OX=10090 GN=Camk1 PE=1 SV=1	Camk1	nucleus;other cell component	0	27.174	20	6	17	2
Q9CWS0	N(G),N(G)-dimethylarginine dimethylaminohydrolase 1 OS=Mus musculus OX=10090 GN=Ddah1 PE=1 SV=3	Ddah1		0	27.165	37	9	20	9
P07214	SPARC OS=Mus musculus OX=10090 GN=Sparc PE=1 SV=1	Sparc	non-structural extracellular;extracellular matrix;other membranes;nucleus;other cell component	0	27.146	29	7	13	7
A2APX8	Sodium channel protein type 1 subunit alpha OS=Mus musculus OX=10090 GN=Scn1a PE=1 SV=1	Scn1a	plasma membrane;other membranes;cytoskeleton;nucleus;other cell component	0	27.132	5	10	16	3
Q9Z0H3	SWI/SNF-related matrix-associated actin-dependent regulator of chromatin subfamily B member 1 OS=Mus musculus OX=10090 GN=Smarcb1 PE=1 SV=1	Smarcb1	nucleus;other cell component	0	27.129	24	6	9	6
Q3UUI3	Acyl-coenzyme A thioesterase THEM4 OS=Mus musculus OX=10090 GN=Them4 PE=1 SV=1	Them4	plasma membrane;other membranes;cytosol;mitochondrion	0	27.127	33	7	16	7
Q9CQ75	NADH dehydrogenase [ubiquinone] 1 alpha subcomplex subunit 2 OS=Mus musculus OX=10090 GN=Ndufa2 PE=1 SV=3	Ndufa2	other membranes;mitochondrion	0	27.112	63	7	21	6
P09041	Phosphoglycerate kinase 2 OS=Mus musculus OX=10090 GN=Pgk2 PE=1 SV=4	Pgk2	cytosol;cytoskeleton;other cell component	0	27.109	22	9	28	1
Q61165	Sodium/hydrogen exchanger 1 OS=Mus musculus OX=10090 GN=Slc9a1 PE=1 SV=1	Slc9a1	plasma membrane;other membranes;mitochondrion;ER/Golgi;nucleus;other cell component	0	27.108	11	5	12	5
Q3TES0	IQ motif and SEC7 domain-containing protein 3 OS=Mus musculus OX=10090 GN=Iqsec3 PE=1 SV=1	Iqsec3	plasma membrane;other membranes;cytosol;nucleus;other cell component	0	27.105	11	9	17	6
Q8CH77	Neuron navigator 1 OS=Mus musculus OX=10090 GN=Nav1 PE=1 SV=2	Nav1	cytoskeleton;other cell component	0	27.091	6	7	9	7
Q14BI2	Metabotropic glutamate receptor 2 OS=Mus musculus OX=10090 GN=Grm2 PE=1 SV=2	Grm2	plasma membrane;other membranes;other cell component	0	27.083	11	9	19	8
O88485	Cytoplasmic dynein 1 intermediate chain 1 OS=Mus musculus OX=10090 GN=Dync1i1 PE=1 SV=2	Dync1i1	cytoskeleton;nucleus;other cytoplasmic organelle;other cell component	0	27.078	24	10	18	10
Q9CQ69	Cytochrome b-c1 complex subunit 8 OS=Mus musculus OX=10090 GN=Uqcrq PE=1 SV=3	Uqcrq	other membranes;mitochondrion	0	27.073	50	6	20	6
P62751	60S ribosomal protein L23a OS=Mus musculus OX=10090 GN=Rpl23a PE=1 SV=1	Rpl23a	cytosol;translational apparatus;nucleus	0	27.071	42	8	15	8
Q3TZZ7	Extended synaptotagmin-2 OS=Mus musculus OX=10090 GN=Esyt2 PE=1 SV=1	Esyt2	plasma membrane;other membranes;ER/Golgi;other cell component	0	27.071	10	6	16	6
Q9D2P8	Myelin-associated oligodendrocyte basic protein OS=Mus musculus OX=10090 GN=Mobp PE=1 SV=1	Mobp	cytosol;cytoskeleton;mitochondrion;other cell component	0	27.065	37	9	26	9
Q921J2	GTP-binding protein Rheb OS=Mus musculus OX=10090 GN=Rheb PE=1 SV=1	Rheb	plasma membrane;other membranes;cytosol;ER/Golgi;nucleus;other cell component	0	27.042	34	8	21	8
Q8BG40	Katanin p80 WD40 repeat-containing subunit B1 OS=Mus musculus OX=10090 GN=Katnb1 PE=1 SV=1	Katnb1	plasma membrane;other membranes;cytosol;cytoskeleton;other cell component	0	26.993	15	7	9	7
Q3U0M1	Trafficking protein particle complex subunit 9 OS=Mus musculus OX=10090 GN=Trappc9 PE=1 SV=2	Trappc9	ER/Golgi;other cell component	0	26.971	8	10	17	10
Q8BFY9	Transportin-1 OS=Mus musculus OX=10090 GN=Tnpo1 PE=1 SV=2	Tnpo1	nucleus;other cell component	0	26.95	13	10	18	5
Q924M7	Mannose-6-phosphate isomerase OS=Mus musculus OX=10090 GN=Mpi PE=1 SV=1	Mpi	cytosol	0	26.91	27	8	14	8
P47809	Dual specificity mitogen-activated protein kinase kinase 4 OS=Mus musculus OX=10090 GN=Map2k4 PE=1 SV=2	Map2k4	cytosol;nucleus;other cell component	0	26.909	30	11	18	11
P60840	Alpha-endosulfine OS=Mus musculus OX=10090 GN=Ensa PE=1 SV=1	Ensa	other cell component	0	26.905	79	10	21	9
P28656	Nucleosome assembly protein 1-like 1 OS=Mus musculus OX=10090 GN=Nap1l1 PE=1 SV=2	Nap1l1	nucleus;other cell component	0	26.902	18	7	12	6
Q91V09	WD repeat-containing protein 13 OS=Mus musculus OX=10090 GN=Wdr13 PE=1 SV=1	Wdr13	plasma membrane;other membranes;cytoskeleton;nucleus	0	26.884	24	9	17	9
Q5FWK3	Rho GTPase-activating protein 1 OS=Mus musculus OX=10090 GN=Arhgap1 PE=1 SV=1	Arhgap1	plasma membrane;other membranes;other cytoplasmic organelle;other cell component	0	26.874	23	8	18	8
Q9ESN9	C-Jun-amino-terminal kinase-interacting protein 3 OS=Mus musculus OX=10090 GN=Mapk8ip3 PE=1 SV=1	Mapk8ip3	plasma membrane;other membranes;ER/Golgi;other cell component	0	26.855	7	7	12	6
Q8JZN5	Complex I assembly factor ACAD9, mitochondrial OS=Mus musculus OX=10090 GN=Acad9 PE=1 SV=2	Acad9	other membranes;mitochondrion;nucleus;other cell component	0	26.854	19	10	20	10
Q80U40	RIMS-binding protein 2 OS=Mus musculus OX=10090 GN=Rimbp2 PE=1 SV=3	Rimbp2	plasma membrane;other membranes;other cell component	0	26.834	11	9	14	9
P28867	Protein kinase C delta type OS=Mus musculus OX=10090 GN=Prkcd PE=1 SV=3	Prkcd	plasma membrane;other membranes;cytosol;mitochondrion;ER/Golgi;nucleus;other cell component	0	26.828	16	10	29	9
Q3TDK6	Protein rogdi homolog OS=Mus musculus OX=10090 GN=Rogdi PE=1 SV=2	Rogdi	ER/Golgi;nucleus;other cell component	0	26.821	34	8	16	8
Q8BQP9	Regulator of G-protein signaling 7-binding protein OS=Mus musculus OX=10090 GN=Rgs7bp PE=1 SV=1	Rgs7bp	plasma membrane;other membranes;nucleus;other cell component	0	26.804	51	9	16	9
Q9WTX6	Cullin-1 OS=Mus musculus OX=10090 GN=Cul1 PE=1 SV=1	Cul1	plasma membrane;other membranes;nucleus;other cell component	0	26.8	12	8	13	8
B1AZI6	THO complex subunit 2 OS=Mus musculus OX=10090 GN=Thoc2 PE=1 SV=1	Thoc2	nucleus;other cell component	0	26.793	8	14	20	14
P35802	Neuronal membrane glycoprotein M6-a OS=Mus musculus OX=10090 GN=Gpm6a PE=1 SV=1	Gpm6a	plasma membrane;other membranes;other cell component	0	26.747	16	7	37	7
P29758	Ornithine aminotransferase, mitochondrial OS=Mus musculus OX=10090 GN=Oat PE=1 SV=1	Oat	mitochondrion;nucleus;other cell component	0	26.744	17	7	11	6
Q9Z0R9	Acyl-CoA 6-desaturase OS=Mus musculus OX=10090 GN=Fads2 PE=1 SV=1	Fads2	other membranes;ER/Golgi	0	26.744	22	10	18	9
P12787	Cytochrome c oxidase subunit 5A, mitochondrial OS=Mus musculus OX=10090 GN=Cox5a PE=1 SV=2	Cox5a	other membranes;mitochondrion	0	26.719	49	9	34	8
P32020	Non-specific lipid-transfer protein OS=Mus musculus OX=10090 GN=Scp2 PE=1 SV=3	Scp2	other membranes;cytosol;mitochondrion;ER/Golgi;nucleus;other cytoplasmic organelle;other cell component	0	26.682	7	6	10	6
P97412	Lysosomal-trafficking regulator OS=Mus musculus OX=10090 GN=Lyst PE=1 SV=1	Lyst	other membranes;cytosol;cytoskeleton	0	26.676	3	10	16	9
P97411	Islet cell autoantigen 1 OS=Mus musculus OX=10090 GN=Ica1 PE=1 SV=3	Ica1	other membranes;cytosol;ER/Golgi;other cell component	0	26.673	20	10	17	10
Q69ZU6	Thrombospondin type-1 domain-containing protein 7A OS=Mus musculus OX=10090 GN=Thsd7a PE=1 SV=2	Thsd7a	non-structural extracellular;plasma membrane;other membranes;other cell component	0	26.672	7	9	15	9
Q60953	Protein PML OS=Mus musculus OX=10090 GN=Pml PE=1 SV=3	Pml	other membranes;cytosol;ER/Golgi;nucleus;other cytoplasmic organelle;other cell component	0	26.672	12	8	15	8
Q8BMI3	ADP-ribosylation factor-binding protein GGA3 OS=Mus musculus OX=10090 GN=Gga3 PE=1 SV=2	Gga3	other membranes;ER/Golgi;other cytoplasmic organelle;other cell component	0	26.666	14	7	15	7
Q9CRB6	Tubulin polymerization-promoting protein family member 3 OS=Mus musculus OX=10090 GN=Tppp3 PE=1 SV=1	Tppp3	cytoskeleton;other cell component	0	26.654	52	12	21	12
P62889	60S ribosomal protein L30 OS=Mus musculus OX=10090 GN=Rpl30 PE=1 SV=2	Rpl30	cytosol;translational apparatus;nucleus;other cell component	0	26.651	50	7	18	7
P29387	Guanine nucleotide-binding protein subunit beta-4 OS=Mus musculus OX=10090 GN=Gnb4 PE=1 SV=4	Gnb4	plasma membrane;other membranes;other cell component	0	26.621	30	7	25	2
Q8CAK1	Putative transferase CAF17 homolog, mitochondrial OS=Mus musculus OX=10090 GN=Iba57 PE=1 SV=1	Iba57	mitochondrion	0	26.572	30	6	9	6
Q8R050	Eukaryotic peptide chain release factor GTP-binding subunit ERF3A OS=Mus musculus OX=10090 GN=Gspt1 PE=1 SV=2	Gspt1	cytosol;other cell component	0	26.561	18	11	21	4
Q60973	Histone-binding protein RBBP7 OS=Mus musculus OX=10090 GN=Rbbp7 PE=1 SV=1	Rbbp7	cytosol;nucleus	0	26.545	18	7	17	2
Q8R307	Vacuolar protein sorting-associated protein 18 homolog OS=Mus musculus OX=10090 GN=Vps18 PE=1 SV=2	Vps18	other membranes;cytoskeleton;other cytoplasmic organelle;other cell component	0	26.542	10	9	13	9
A2AR02	Peptidyl-prolyl cis-trans isomerase G OS=Mus musculus OX=10090 GN=Ppig PE=1 SV=1	Ppig	cytosol;nucleus;other cell component	0	26.53	12	10	21	10
O09061	Proteasome subunit beta type-1 OS=Mus musculus OX=10090 GN=Psmb1 PE=1 SV=1	Psmb1	cytosol;nucleus;other cell component	0	26.527	30	6	14	6
P42128	Forkhead box protein K1 OS=Mus musculus OX=10090 GN=Foxk1 PE=1 SV=2	Foxk1	nucleus;other cell component	0	26.501	21	12	20	10
P36536	GTP-binding protein SAR1a OS=Mus musculus OX=10090 GN=Sar1a PE=1 SV=1	Sar1a	other membranes;cytosol;ER/Golgi	0	26.482	33	6	21	3
Q9D6F4	Gamma-aminobutyric acid receptor subunit alpha-4 OS=Mus musculus OX=10090 GN=Gabra4 PE=2 SV=1	Gabra4	plasma membrane;other membranes;other cell component	0	26.479	14	7	12	7
Q8R2Y0	Monoacylglycerol lipase ABHD6 OS=Mus musculus OX=10090 GN=Abhd6 PE=1 SV=1	Abhd6	plasma membrane;other membranes;mitochondrion;other cytoplasmic organelle;other cell component	0	26.462	30	8	12	8
Q8BU30	Isoleucine--tRNA ligase, cytoplasmic OS=Mus musculus OX=10090 GN=Iars PE=1 SV=2	Iars1	cytosol;other cell component	0	26.448	10	11	16	11
Q9D1E6	Tubulin-folding cofactor B OS=Mus musculus OX=10090 GN=Tbcb PE=1 SV=2	Tbcb	cytosol;cytoskeleton;other cell component	0	26.434	40	8	16	8
Q8K224	RNA cytidine acetyltransferase OS=Mus musculus OX=10090 GN=Nat10 PE=1 SV=1	Nat10	nucleus;other cell component	0	26.417	16	13	17	12
Q7TN29	Stromal membrane-associated protein 2 OS=Mus musculus OX=10090 GN=Smap2 PE=1 SV=1	Smap2	other cell component	0	26.414	32	13	21	13
Q8C0C7	Phenylalanine--tRNA ligase alpha subunit OS=Mus musculus OX=10090 GN=Farsa PE=1 SV=1	Farsa	cytosol;other cell component	0	26.408	16	9	14	9
Q9D0R2	Threonine--tRNA ligase 1, cytoplasmic OS=Mus musculus OX=10090 GN=Tars1 PE=1 SV=2	Tars1	cytosol;cytoskeleton;other cell component	0	26.393	16	11	17	10
Q6GYP7	Ral GTPase-activating protein subunit alpha-1 OS=Mus musculus OX=10090 GN=Ralgapa1 PE=1 SV=1	Ralgapa1	nucleus;other cell component	0	26.362	6	11	14	11
Q91XL9	Oxysterol-binding protein-related protein 1 OS=Mus musculus OX=10090 GN=Osbpl1a PE=1 SV=2	Osbpl1a	other membranes;cytosol;other cytoplasmic organelle;other cell component	0	26.355	12	10	19	9
Q9D0T1	NHP2-like protein 1 OS=Mus musculus OX=10090 GN=Snu13 PE=1 SV=4	Snu13	plasma membrane;other membranes;nucleus;other cell component	0	26.316	37	6	12	6
Q9WTU6	Mitogen-activated protein kinase 9 OS=Mus musculus OX=10090 GN=Mapk9 PE=1 SV=2	Mapk9	cytosol;mitochondrion;nucleus;other cell component	0	26.313	18	8	31	3
Q8VHW2	Voltage-dependent calcium channel gamma-8 subunit OS=Mus musculus OX=10090 GN=Cacng8 PE=1 SV=1	Cacng8	plasma membrane;other membranes;other cell component	0	26.286	37	9	16	9
E9PYH6	Histone-lysine N-methyltransferase SETD1A OS=Mus musculus OX=10090 GN=Setd1a PE=1 SV=1	Setd1a	nucleus;other cell component	0	26.273	7	9	11	9
P22315	Ferrochelatase, mitochondrial OS=Mus musculus OX=10090 GN=Fech PE=1 SV=2	Fech	other membranes;mitochondrion	0	26.27	26	9	16	9
Q9Z2U1	Proteasome subunit alpha type-5 OS=Mus musculus OX=10090 GN=Psma5 PE=1 SV=1	Psma5	cytosol;nucleus;other cell component	0	26.259	35	6	11	6
P59759	Myocardin-related transcription factor B OS=Mus musculus OX=10090 GN=Mrtfb PE=1 SV=1	Mrtfb	nucleus;other cell component	0	26.236	12	12	23	9
Q80U78	Pumilio homolog 1 OS=Mus musculus OX=10090 GN=Pum1 PE=1 SV=2	Pum1	cytosol;nucleus;other cell component	0	26.233	9	10	17	4
P10833	Ras-related protein R-Ras OS=Mus musculus OX=10090 GN=Rras PE=1 SV=1	Rras	plasma membrane;other membranes;cytosol	0	26.21	24	5	14	3
Q61735	Leukocyte surface antigen CD47 OS=Mus musculus OX=10090 GN=Cd47 PE=1 SV=2	Cd47	non-structural extracellular;plasma membrane;other membranes;other cell component	0	26.177	11	3	16	3
Q8K4G5	Actin-binding LIM protein 1 OS=Mus musculus OX=10090 GN=Ablim1 PE=1 SV=1	Ablim1	cytoskeleton;other cell component	0	26.167	11	8	12	7
O70566	Protein diaphanous homolog 2 OS=Mus musculus OX=10090 GN=Diaph2 PE=1 SV=2	Diaph2		0	26.167	13	16	23	16
Q3URQ0	Testis-expressed protein 10 OS=Mus musculus OX=10090 GN=Tex10 PE=1 SV=1	Tex10	nucleus;other cell component	0	26.096	13	10	16	10
Q91ZR1	Ras-related protein Rab-4B OS=Mus musculus OX=10090 GN=Rab4b PE=1 SV=2	Rab4b	plasma membrane;other membranes;ER/Golgi;other cytoplasmic organelle;other cell component	0	26.078	47	10	35	7
Q7TNC4	Putative RNA-binding protein Luc7-like 2 OS=Mus musculus OX=10090 GN=Luc7l2 PE=1 SV=1	Luc7l2	nucleus	0	26.06	16	6	17	4
Q8C181	Muscleblind-like protein 2 OS=Mus musculus OX=10090 GN=Mbnl2 PE=2 SV=2	Mbnl2	nucleus;other cell component	0	26.04	27	8	16	3
P34152	Focal adhesion kinase 1 OS=Mus musculus OX=10090 GN=Ptk2 PE=1 SV=4	Ptk2	plasma membrane;other membranes;cytosol;cytoskeleton;nucleus;other cell component	0	26.038	9	8	18	7
Q3U9G9	Delta(14)-sterol reductase LBR OS=Mus musculus OX=10090 GN=Lbr PE=1 SV=2	Lbr	other membranes;ER/Golgi;nucleus;other cell component	0	25.97	13	9	16	9
Q8BMJ2	Leucine--tRNA ligase, cytoplasmic OS=Mus musculus OX=10090 GN=Lars PE=1 SV=2	Lars1	cytosol;ER/Golgi;nucleus;other cytoplasmic organelle;other cell component	0	25.968	10	11	18	11
Q61249	Immunoglobulin-binding protein 1 OS=Mus musculus OX=10090 GN=Igbp1 PE=1 SV=1	Igbp1	cytosol;cytoskeleton;other cell component	0	25.942	21	5	10	5
Q9QYI3	DnaJ homolog subfamily C member 7 OS=Mus musculus OX=10090 GN=Dnajc7 PE=1 SV=2	Dnajc7	cytosol;cytoskeleton;nucleus;other cell component	0	25.937	19	9	13	9
B2RXC1	Trafficking protein particle complex subunit 11 OS=Mus musculus OX=10090 GN=Trappc11 PE=1 SV=1	Trappc11	ER/Golgi;other cell component	0	25.925	10	9	15	9
Q8BXT1	Regulator of G-protein signaling 8 OS=Mus musculus OX=10090 GN=Rgs8 PE=1 SV=1	Rgs8	plasma membrane;other membranes;nucleus;other cell component	0	25.877	41	6	10	6
P18653	Ribosomal protein S6 kinase alpha-1 OS=Mus musculus OX=10090 GN=Rps6ka1 PE=1 SV=1	Rps6ka1	cytosol;cytoskeleton;nucleus;other cell component	0	25.857	13	9	14	1
P24270	Catalase OS=Mus musculus OX=10090 GN=Cat PE=1 SV=4	Cat	non-structural extracellular;plasma membrane;other membranes;cytosol;mitochondrion;ER/Golgi;other cytoplasmic organelle;other cell component	0	25.784	20	8	13	8
Q810B6	Rabankyrin-5 OS=Mus musculus OX=10090 GN=Ankfy1 PE=1 SV=2	Ankfy1	other membranes;cytosol;other cytoplasmic organelle;other cell component	0	25.767	10	10	24	10
P84089	Enhancer of rudimentary homolog OS=Mus musculus OX=10090 GN=Erh PE=1 SV=1	Erh	nucleus;other cell component	0	25.744	48	6	21	6
Q9Z1W9	STE20/SPS1-related proline-alanine-rich protein kinase OS=Mus musculus OX=10090 GN=Stk39 PE=1 SV=1	Stk39	plasma membrane;other membranes;cytosol;cytoskeleton;nucleus;other cell component	0	25.735	18	10	18	10
P14131	40S ribosomal protein S16 OS=Mus musculus OX=10090 GN=Rps16 PE=1 SV=4	Rps16	cytosol;translational apparatus	0	25.726	47	10	27	10
Q8BQZ4	Ral GTPase-activating protein subunit beta OS=Mus musculus OX=10090 GN=Ralgapb PE=1 SV=2	Ralgapb	cytosol	0	25.671	9	8	10	8
Q9WUC3	Lymphocyte antigen 6H OS=Mus musculus OX=10090 GN=Ly6h PE=1 SV=2	Ly6h	plasma membrane;other membranes;other cell component	0	25.656	33	5	15	5
Q99J36	THUMP domain-containing protein 1 OS=Mus musculus OX=10090 GN=Thumpd1 PE=1 SV=1	Thumpd1		0	25.651	21	8	14	8
P68433	Histone H3.1 OS=Mus musculus OX=10090 GN=H3c1 PE=1 SV=2	H3c1; H3c10; H3c11; H3c8	nucleus;other cell component	0	25.65	40	9	64	2
Q9DAW6	U4/U6 small nuclear ribonucleoprotein Prp4 OS=Mus musculus OX=10090 GN=Prpf4 PE=1 SV=1	Prpf4	nucleus	0	25.629	17	7	13	7
P54227	Stathmin OS=Mus musculus OX=10090 GN=Stmn1 PE=1 SV=2	Stmn1	other membranes;cytosol;cytoskeleton;other cell component	0	25.605	42	7	16	6
Q9JI90	E3 ubiquitin-protein ligase RNF14 OS=Mus musculus OX=10090 GN=Rnf14 PE=1 SV=2	Rnf14	cytosol;nucleus;other cell component	0	25.594	13	6	12	6
Q91Y86	Mitogen-activated protein kinase 8 OS=Mus musculus OX=10090 GN=Mapk8 PE=1 SV=1	Mapk8	cytosol;cytoskeleton;mitochondrion;nucleus;other cell component	0	25.577	20	8	23	1
Q8K298	Anillin OS=Mus musculus OX=10090 GN=Anln PE=1 SV=2	Anln	cytoskeleton;nucleus;other cell component	0	25.564	8	8	9	8
P69566	Ran-binding protein 9 OS=Mus musculus OX=10090 GN=Ranbp9 PE=1 SV=1	Ranbp9	plasma membrane;other membranes;nucleus;other cell component	0	25.548	16	7	10	6
Q6IR34	G-protein-signaling modulator 1 OS=Mus musculus OX=10090 GN=Gpsm1 PE=1 SV=3	Gpsm1	plasma membrane;other membranes;cytosol;ER/Golgi;nucleus;other cell component	0	25.53	23	9	15	9
Q3TPX4	Exocyst complex component 5 OS=Mus musculus OX=10090 GN=Exoc5 PE=1 SV=2	Exoc5	cytosol;other cell component	0	25.527	13	9	14	9
P56371	Ras-related protein Rab-4A OS=Mus musculus OX=10090 GN=Rab4a PE=1 SV=2	Rab4a	non-structural extracellular;plasma membrane;other membranes;cytosol;ER/Golgi;other cytoplasmic organelle;other cell component	0	25.521	33	7	31	4
Q61624	Zinc finger protein 148 OS=Mus musculus OX=10090 GN=Znf148 PE=1 SV=2	Znf148	ER/Golgi;nucleus;other cell component	0	25.517	14	8	13	8
P70122	Ribosome maturation protein SBDS OS=Mus musculus OX=10090 GN=Sbds PE=1 SV=4	Sbds	cytosol;cytoskeleton;nucleus;other cell component	0	25.5	32	9	12	9
Q8VCX5	Calcium uptake protein 1, mitochondrial OS=Mus musculus OX=10090 GN=Micu1 PE=1 SV=1	Micu1	other membranes;mitochondrion	0	25.5	16	6	7	6
Q8BSS9	Liprin-alpha-2 OS=Mus musculus OX=10090 GN=Ppfia2 PE=1 SV=2	Ppfia2	cytosol;other cell component	0	25.495	9	10	14	6
Q8K012	Formin-binding protein 1-like OS=Mus musculus OX=10090 GN=Fnbp1l PE=1 SV=2	Fnbp1l	plasma membrane;other membranes;cytoskeleton;other cell component	0	25.451	18	12	18	12
[truncated: 5,073 more rows]

## Sheet: ProteinQuant_H2B_fig5
Protein	Gene Symbol	Cellular Component	Description	Coverage [%]	# Peptides	# PSMs	# Unique Peptides	hM3Dq_1	hM3Dq_4	hM3Dq_7	mCherry_1	mCherry_4	mCherry_3	hM3Dq_2	hM3Dq_5	hM3Dq_3	hM3Dq_6	mCherry_7	mCherry_5	mCherry_2	mCherry_6
A2A4P0	Dhx8	nucleus	ATP-dependent RNA helicase DHX8 OS=Mus musculus OX=10090 GN=Dhx8 PE=2 SV=1	3	3	4	3	NA	NA	NA	NA	NA	NA	4.08021	3.92106	3.5074	3.73894	3.33948	3.59309	3.75069	3.8567
A2A8L1	Chd5	cytosol;nucleus;other cell component	Chromodomain-helicase-DNA-binding protein 5 OS=Mus musculus OX=10090 GN=Chd5 PE=1 SV=1	13	23	52	3	3.6867	3.93375	3.12776	3.78002	3.65227	3.41921	3.91345	3.55855	3.71799	4.26761	3.83949	3.92872	3.53521	3.80433
A2A8U2	Tmem201	other membranes;nucleus	Transmembrane protein 201 OS=Mus musculus OX=10090 GN=Tmem201 PE=1 SV=1	10	5	9	5	5.1084	5.1645	4.12736	4.77513	4.61762	4.56637	5.035	5.02915	4.81289	4.30995	4.58534	4.56009	4.7902	4.56165
A2ABV5	Med14	nucleus	Mediator of RNA polymerase II transcription subunit 14 OS=Mus musculus OX=10090 GN=Med14 PE=1 SV=1	7	8	12	8	4.83762	4.41889	4.60354	4.7784	4.7089	4.66248	4.56632	4.55179	4.82715	4.84215	4.36225	4.94688	4.71045	4.83068
A2AGH6	Med12	nucleus;other cell component	Mediator of RNA polymerase II transcription subunit 12 OS=Mus musculus OX=10090 GN=Med12 PE=1 SV=1	2	3	5	3	3.85603	3.58255	3.77234	3.71114	3.75275	3.66396	3.44066	3.52094	3.69327	3.64605	4.03875	3.68546	3.49009	3.89741
A2AIV2	Virma	cytosol;nucleus;other cell component	Protein virilizer homolog OS=Mus musculus OX=10090 GN=Virma PE=1 SV=1	10	13	18	13	3.53677	3.87361	3.72443	3.51522	3.78279	3.75703	2.98111	3.17528	2.83422	3.07507	3.04849	3.13645	3.3516	3.38198
A2AJT4	Pnisr	plasma membrane;other membranes;cytosol;nucleus;other cell component	Arginine/serine-rich protein PNISR OS=Mus musculus OX=10090 GN=Pnisr PE=1 SV=1	4	3	5	3	6.13005	5.85034	5.87886	6.38463	6.47268	6.05545	6.38378	6.34015	6.23157	6.12242	6.20499	6.31392	6.43738	6.43693
A2AQ19	Rtf1	nucleus	RNA polymerase-associated protein RTF1 homolog OS=Mus musculus OX=10090 GN=Rtf1 PE=1 SV=1	14	9	16	9	5.44466	5.68183	5.95397	5.5537	5.40694	5.36131	5.54088	5.56429	5.63934	5.9843	5.78932	5.59067	5.52753	5.51453
A2AR02	Ppig	cytosol;nucleus;other cell component	Peptidyl-prolyl cis-trans isomerase G OS=Mus musculus OX=10090 GN=Ppig PE=1 SV=1	12	10	21	10	4.30055	4.57044	3.91425	4.88627	4.80743	4.7402	4.53938	4.33806	4.06429	4.15283	4.25154	4.51582	4.72051	4.48382
A2ASQ1	Agrn	non-structural extracellular;extracellular matrix;plasma membrane;other membranes;cytosol;ER/Golgi;other cell component	Agrin OS=Mus musculus OX=10090 GN=Agrn PE=1 SV=1	21	28	54	28	6.11648	6.07916	4.28833	6.60825	5.66146	5.95885	6.13588	5.13178	5.63416	4.04076	5.49126	5.32884	6.00747	5.39697
A2BE28	Las1l	cytosol;nucleus;other cell component	Ribosomal biogenesis protein LAS1L OS=Mus musculus OX=10090 GN=Las1l PE=1 SV=1	10	6	9	6	6.07235	5.7484	5.80728	6.2359	6.27465	6.27047	5.0629	5.76116	5.49741	5.26515	5.33685	5.59607	5.78171	5.67502
A2BH40	Arid1a	nucleus;other cell component	AT-rich interactive domain-containing protein 1A OS=Mus musculus OX=10090 GN=Arid1a PE=1 SV=1	21	39	89	34	5.25506	5.41437	5.96083	5.35661	5.50709	5.36905	5.4425	5.73542	5.54344	6.03966	5.82235	5.73773	5.38083	5.72174
A3KFM7	Chd6	nucleus	Chromodomain-helicase-DNA-binding protein 6 OS=Mus musculus OX=10090 GN=Chd6 PE=1 SV=1	3	8	10	4	3.15224	3.25187	4.84115	3.28781	3.72808	3.55183	4.30026	4.11531	4.37791	4.58298	4.43662	4.33158	3.93875	4.30845
B1AZI6	Thoc2	nucleus;other cell component	THO complex subunit 2 OS=Mus musculus OX=10090 GN=Thoc2 PE=1 SV=1	8	14	20	14	5.34562	4.94318	5.09861	5.71773	5.48493	5.48623	6.14225	6.37233	5.9942	6.13505	6.57849	6.49835	6.44592	6.44591
B2RY56	Rbm25	nucleus;other cell component	RNA-binding protein 25 OS=Mus musculus OX=10090 GN=Rbm25 PE=1 SV=2	26	24	41	24	4.13891	4.25726	4.26506	4.6687	4.4811	4.74141	4.36899	4.38624	4.34473	4.58154	4.31591	4.79776	4.82113	4.75162
C0HKD9	Mfap1b	extracellular matrix;cytoskeleton;nucleus	Microfibrillar-associated protein 1B OS=Mus musculus OX=10090 GN=Mfap1b PE=1 SV=1	15	6	9	6	4.3187	4.19667	4.35607	4.26795	4.0378	4.2542	3.43589	3.29722	3.29916	3.5839	3.0384	3.62758	3.62596	3.57003
D3YXK2	Safb	nucleus	Scaffold attachment factor B1 OS=Mus musculus OX=10090 GN=Safb PE=1 SV=2	35	38	108	26	6.03596	5.94907	6.00694	6.3022	6.19532	6.16406	6.16265	6.09231	6.02039	6.02037	6.08039	6.13893	6.16236	6.15229
E9PV24	Fga	non-structural extracellular;plasma membrane;other membranes;ER/Golgi;other cell component	Fibrinogen alpha chain OS=Mus musculus OX=10090 GN=Fga PE=1 SV=1	25	20	52	20	8.44632	6.79106	5.01494	6.85097	6.88562	7.07692	8.11636	6.47052	6.47389	4.76782	6.27197	6.82566	7.21401	6.95027
E9PZM4	Chd2	nucleus;other cell component	Chromodomain-helicase-DNA-binding protein 2 OS=Mus musculus OX=10090 GN=Chd2 PE=1 SV=1	10	19	32	14	5.06689	4.80884	5.07202	4.60168	4.85697	4.69409	5.26593	5.46089	5.38161	5.29098	5.34173	5.07801	5.22328	5.44296
E9Q1P8	Irf2bp2	nucleus;other cell component	Interferon regulatory factor 2-binding protein 2 OS=Mus musculus OX=10090 GN=Irf2bp2 PE=1 SV=1	7	2	3	2	5.47363	5.32743	6.04854	5.81882	5.96098	5.98039	4.68163	5.54802	4.5679	6.20143	6.06618	6.17388	6.08592	6.19181
E9Q4N7	Arid1b	plasma membrane;other membranes;cytosol;nucleus;other cell component	AT-rich interactive domain-containing protein 1B OS=Mus musculus OX=10090 GN=Arid1b PE=1 SV=1	15	31	59	26	5.62353	5.73475	5.84646	5.23926	5.49123	5.27034	5.6885	5.66756	5.6887	6.09028	5.91243	5.72983	5.3785	5.6001
E9Q5C9	Nolc1	nucleus;other cell component	Nucleolar and coiled-body phosphoprotein 1 OS=Mus musculus OX=10090 GN=Nolc1 PE=1 SV=1	19	13	26	13	7.81078	7.50129	7.00656	8.0976	7.8378	8.06322	7.31202	7.30713	7.1291	6.57912	7.19947	7.32361	7.64783	7.43749
E9Q5F9	Setd2	nucleus;other cell component	Histone-lysine N-methyltransferase SETD2 OS=Mus musculus OX=10090 GN=Setd2 PE=1 SV=1	2	4	5	4	4.42887	4.60081	4.98086	4.85476	5.10387	4.9546	4.75555	4.28491	4.73546	5.20332	4.68172	5.26837	4.78816	4.89764
E9Q5K9	Ythdc1	plasma membrane;other membranes;nucleus	YTH domain-containing protein 1 OS=Mus musculus OX=10090 GN=Ythdc1 PE=1 SV=2	8	6	10	6	4.24322	4.06575	4.25641	3.83036	3.80032	3.91057	4.59709	4.32989	4.42793	4.54596	4.08698	4.36748	4.33569	4.32005
E9Q784	Zc3h13	nucleus;other cell component	Zinc finger CCCH domain-containing protein 13 OS=Mus musculus OX=10090 GN=Zc3h13 PE=1 SV=1	2	3	5	3	3.5879	3.10943	4.1871	3.70715	4.06688	3.78291	4.25728	4.8417	4.05988	5.25848	4.9096	5.09974	5.15051	4.81704
E9Q7E2	Arid2	plasma membrane;other membranes;nucleus;other cell component	AT-rich interactive domain-containing protein 2 OS=Mus musculus OX=10090 GN=Arid2 PE=1 SV=1	2	3	5	3	5.14765	4.98616	5.01281	5.0408	5.03281	5.30195	3.28163	4.02045	3.51532	4.31087	4.04042	4.2386	4.20302	4.16752
E9Q7G0	Numa1	plasma membrane;other membranes;cytosol;cytoskeleton;ER/Golgi;nucleus;other cell component	Nuclear mitotic apparatus protein 1 OS=Mus musculus OX=10090 GN=Numa1 PE=1 SV=1	35	69	136	68	6.3861	6.26708	6.35585	6.35133	6.47333	6.44471	6.63381	6.52485	6.55562	6.55315	6.72486	6.72306	6.60204	6.76454
F6ZDS4	Tpr	other membranes;cytoskeleton;nucleus;other cell component	Nucleoprotein TPR OS=Mus musculus OX=10090 GN=Tpr PE=1 SV=1	39	102	242	100	6.09969	5.97566	6.21976	6.21784	6.32657	6.31767	6.03392	5.99842	6.05115	6.20461	6.16033	6.44555	6.31497	6.39651
F7BJB9	Morc3	nucleus	MORC family CW-type zinc finger protein 3 OS=Mus musculus OX=10090 GN=Morc3 PE=1 SV=1	7	3	4	3	4.59526	4.33908	4.42996	3.80617	4.08007	3.72666	4.54192	3.91684	3.68492	4.67635	3.92626	4.24385	3.76423	4.33121
O08583	Alyref	nucleus;other cell component	THO complex subunit 4 OS=Mus musculus OX=10090 GN=Alyref PE=1 SV=3	15	3	9	3	6.88928	6.58721	6.74773	7.37957	7.37608	7.70362	5.57714	6.11296	5.84564	6.01156	7.10921	6.73679	6.76786	6.77568
O08810	Eftud2	cytosol;nucleus;other cell component	116 kDa U5 small nuclear ribonucleoprotein component OS=Mus musculus OX=10090 GN=Eftud2 PE=1 SV=1	40	32	79	31	5.17931	5.17269	5.13623	5.41354	5.34599	5.39822	4.98221	5.2119	5.05736	5.1338	4.75496	5.23989	5.29098	5.2734
O08811	Ercc2	cytosol;cytoskeleton;nucleus;other cell component	General transcription and DNA repair factor IIH helicase subunit XPD OS=Mus musculus OX=10090 GN=Ercc2 PE=1 SV=2	8	4	7	4	3.83396	3.9836	3.68	3.74347	3.84542	3.95167	3.98817	4.104	4.24066	4.2329	4.22226	4.51314	4.62027	4.45894
O35085	Arx	nucleus;other cell component	Homeobox protein ARX OS=Mus musculus OX=10090 GN=Arx PE=1 SV=3	6	2	3	2	3.60139	3.47504	4.25954	2.45201	2.52639	2.39713	NA	NA	4.25081	4.47362	NA	4.03139	NA	3.99915
O35218	Cpsf2	nucleus	Cleavage and polyadenylation specificity factor subunit 2 OS=Mus musculus OX=10090 GN=Cpsf2 PE=1 SV=1	8	5	6	5	4.89539	4.67951	4.60182	5.25404	5.12579	5.21097	4.36578	4.8808	4.79611	3.9153	3.93213	4.48964	4.70946	4.92052
O35286	Dhx15	nucleus	Pre-mRNA-splicing factor ATP-dependent RNA helicase DHX15 OS=Mus musculus OX=10090 GN=Dhx15 PE=1 SV=2	47	40	126	40	6.45762	6.41697	6.30128	6.06011	5.95888	5.97291	6.17761	6.11048	6.1587	6.09072	5.97827	5.85599	5.77218	5.86102
O35317	Pbx3	nucleus;other cell component	Pre-B-cell leukemia transcription factor 3 OS=Mus musculus OX=10090 GN=Pbx3 PE=2 SV=1	6	2	3	1	5.1417	5.17119	5.82291	4.57318	4.86054	4.74904	5.24429	5.58142	5.35941	5.95789	5.22996	5.01594	4.78061	4.96159
O35326	Srsf5	nucleus	Serine/arginine-rich splicing factor 5 OS=Mus musculus OX=10090 GN=Srsf5 PE=1 SV=2	16	4	12	3	7.48702	7.30558	6.92957	7.51669	7.33269	7.48546	7.88561	7.64186	7.47667	7.62488	7.81654	7.54043	7.98989	7.7413
O35381	Anp32a	ER/Golgi;nucleus;other cell component	Acidic leucine-rich nuclear phosphoprotein 32 family member A OS=Mus musculus OX=10090 GN=Anp32a PE=1 SV=1	42	17	47	17	7.13841	7.20226	6.96415	5.84639	5.79443	5.53329	6.85041	6.39955	6.37132	6.87163	6.43381	5.66673	5.16979	5.34043
O35638	Stag2	cytoskeleton;nucleus;other cell component	Cohesin subunit SA-2 OS=Mus musculus OX=10090 GN=Stag2 PE=1 SV=3	6	8	13	5	4.02438	3.80905	4.31591	3.86289	4.16145	4.03555	3.74696	3.91344	4.08671	4.30018	3.71488	4.22602	3.7602	4.05917
O35691	Pnn	nucleus;other cell component	Pinin OS=Mus musculus OX=10090 GN=Pnn PE=1 SV=4	18	15	23	15	6.68862	6.26087	6.1046	6.80845	6.81585	7.08901	6.30518	6.31271	6.11925	5.63504	6.38235	6.42921	6.65086	6.55925
O35737	Hnrnph1	cytosol;nucleus;other cell component	Heterogeneous nuclear ribonucleoprotein H OS=Mus musculus OX=10090 GN=Hnrnph1 PE=1 SV=3	51	17	157	7	7.05033	7.10151	6.70876	6.70869	6.73502	6.66314	7.02359	6.70204	6.90148	6.84878	6.61503	6.66235	6.69404	6.65476
O35841	Api5	nucleus;other cell component	Apoptosis inhibitor 5 OS=Mus musculus OX=10090 GN=Api5 PE=1 SV=2	41	23	47	23	6.57916	6.63623	6.95852	6.86068	6.91106	6.86044	6.4467	6.41124	6.51298	6.83939	6.82808	6.74363	6.63068	6.73247
O35900	Lsm2	nucleus;other cell component	U6 snRNA-associated Sm-like protein LSm2 OS=Mus musculus OX=10090 GN=Lsm2 PE=1 SV=1	27	2	4	2	6.85118	6.98621	6.41497	6.62811	6.33495	6.4807	7.87927	7.62068	7.76817	7.43062	8.06755	7.42555	7.71055	7.48616
O54941	Smarce1	nucleus	SWI/SNF-related matrix-associated actin-dependent regulator of chromatin subfamily E member 1 OS=Mus musculus OX=10090 GN=Smarce1 PE=1 SV=1	23	9	25	8	6.0696	6.00618	5.69059	5.74931	5.5626	5.67501	5.88481	5.7614	5.78821	5.40144	5.28009	5.42729	5.58523	5.44823
O55128	Sap18	cytosol;nucleus;other cell component	Histone deacetylase complex subunit SAP18 OS=Mus musculus OX=10090 GN=Sap18 PE=1 SV=1	40	7	14	7	6.02891	6.0702	5.62351	5.88926	5.66483	5.91985	6.14269	5.90906	6.1805	5.53962	6.04449	5.60349	5.9461	5.71041
O55201	Supt5h	nucleus	Transcription elongation factor SPT5 OS=Mus musculus OX=10090 GN=Supt5h PE=1 SV=1	29	28	62	28	6.40089	6.38618	6.01984	5.91482	5.90396	5.81989	6.38834	6.29679	6.43447	6.25353	6.16161	6.05064	5.8892	5.96916
O55236	Rngtt	nucleus	mRNA-capping enzyme OS=Mus musculus OX=10090 GN=Rngtt PE=1 SV=1	7	4	7	4	3.63175	3.60981	3.3172	3.24276	2.96868	3.39277	3.45583	3.43057	3.3986	3.15489	3.4004	3.4439	3.06887	3.05328
O70133	Dhx9	cytoskeleton;translational apparatus;nucleus;other cell component	ATP-dependent RNA helicase A OS=Mus musculus OX=10090 GN=Dhx9 PE=1 SV=2	44	61	240	61	6.75475	6.8371	6.42116	6.37252	6.38022	6.34705	6.75032	6.57675	6.66613	6.48708	6.39162	6.51875	6.47866	6.52067
O88271	Cfdp1	extracellular matrix;other cell component	Craniofacial development protein 1 OS=Mus musculus OX=10090 GN=Cfdp1 PE=1 SV=1	24	6	13	6	6.46211	6.12953	7.71922	6.20635	6.49714	6.24957	6.45832	6.62686	6.21381	7.70389	7.8746	6.57684	6.26664	6.49091
O88291	Znf326	nucleus;other cell component	DBIRD complex subunit ZNF326 OS=Mus musculus OX=10090 GN=Znf326 PE=1 SV=1	21	10	26	10	6.23502	6.52885	6.19911	6.30196	6.29241	5.96445	6.37332	6.2862	6.32004	6.15891	5.84639	6.32762	6.10005	6.12604
O88322	Nid2	non-structural extracellular;extracellular matrix;plasma membrane;other membranes;other cell component	Nidogen-2 OS=Mus musculus OX=10090 GN=Nid2 PE=1 SV=2	32	33	86	32	6.40437	6.49284	3.78101	6.70333	5.97408	6.14567	6.70365	5.40856	6.31154	3.60282	5.10402	5.79596	6.53347	5.72099
O88491	Nsd1	nucleus;other cell component	Histone-lysine N-methyltransferase, H3 lysine-36 and H4 lysine-20 specific OS=Mus musculus OX=10090 GN=Nsd1 PE=1 SV=1	4	8	13	7	2.96733	3.00202	4.26504	3.68196	4.27966	4.54695	3.36154	4.02678	3.73743	4.73484	4.52259	4.59243	4.45096	4.61836
O88508	Dnmt3a	nucleus;other cell component	DNA (cytosine-5)-methyltransferase 3A OS=Mus musculus OX=10090 GN=Dnmt3a PE=1 SV=2	4	4	6	4	5.10892	4.87783	4.6902	3.84256	4.24763	4.2051	5.60787	5.46939	5.44713	5.62494	5.39718	5.12515	4.8362	4.84198
O88532	Zfr	nucleus;other cell component	Zinc finger RNA-binding protein OS=Mus musculus OX=10090 GN=Zfr PE=1 SV=2	49	46	115	46	5.26237	5.24876	5.89359	5.33811	5.61515	5.45974	5.26277	5.43165	5.35513	5.98037	5.9472	5.70201	5.40724	5.70003
O88569	Hnrnpa2b1	non-structural extracellular;nucleus;other cell component	Heterogeneous nuclear ribonucleoproteins A2/B1 OS=Mus musculus OX=10090 GN=Hnrnpa2b1 PE=1 SV=2	76	31	310	26	7.00268	7.21421	6.91267	6.89024	6.87416	6.83042	7.14028	6.93993	6.92645	6.98725	6.77159	6.92302	6.79239	6.78986
O88665	Brd7	cytosol;nucleus	Bromodomain-containing protein 7 OS=Mus musculus OX=10090 GN=Brd7 PE=1 SV=1	14	7	12	7	4.20552	4.26148	4.35307	4.21076	3.79346	4.1176	4.77938	4.91655	4.85431	5.00667	4.13298	4.76921	4.77138	4.92953
O88746	Tom1	other membranes;cytosol;other cytoplasmic organelle;other cell component	Target of Myb protein 1 OS=Mus musculus OX=10090 GN=Tom1 PE=1 SV=1	5	2	4	2	3.53962	3.32927	1.94092	3.32756	2.5155	2.96575	3.20005	NA	2.7745	1.00394	NA	1.02263	2.84712	2.30308
O88874	Ccnk	nucleus;other cell component	Cyclin-K OS=Mus musculus OX=10090 GN=Ccnk PE=1 SV=3	15	5	6	5	5.09693	4.50815	5.08259	4.7919	4.71165	4.99609	4.20945	4.47969	4.21564	4.87377	4.43342	4.7674	4.443	4.83842
O88895	Hdac3	plasma membrane;other membranes;cytosol;cytoskeleton;ER/Golgi;nucleus;other cell component	Histone deacetylase 3 OS=Mus musculus OX=10090 GN=Hdac3 PE=1 SV=1	19	6	7	6	3.27908	2.78688	3.55291	2.35597	2.85507	2.6191	3.22877	3.56685	3.5282	3.48579	2.8479	3.09953	2.59019	3.13067
O88907	Pias1	nucleus	E3 SUMO-protein ligase PIAS1 OS=Mus musculus OX=10090 GN=Pias1 PE=1 SV=2	15	7	8	5	3.65335	3.93844	4.3463	3.64443	3.7698	3.43103	4.21493	3.95233	3.7378	4.30869	3.96952	4.19612	4.06144	3.79528
O88939	Zbtb7a	nucleus;other cell component	Zinc finger and BTB domain-containing protein 7A OS=Mus musculus OX=10090 GN=Zbtb7a PE=1 SV=2	16	6	13	6	4.80244	4.74799	5.38638	4.36455	4.49964	4.37378	5.32067	5.2451	5.55724	5.50527	5.26131	5.02789	4.77494	4.80414
O89086	Rbm3	nucleus;other cell component	RNA-binding protein 3 OS=Mus musculus OX=10090 GN=Rbm3 PE=1 SV=1	33	5	14	5	3.65208	3.99424	4.33292	3.34468	4.00187	3.79796	3.64617	3.81126	3.57939	4.3191	3.26175	3.38713	3.75739	3.55633
P02468	Lamc1	non-structural extracellular;extracellular matrix;other cell component	Laminin subunit gamma-1 OS=Mus musculus OX=10090 GN=Lamc1 PE=1 SV=2	36	53	121	53	5.63953	5.77149	3.94683	5.83666	5.39267	5.52558	5.98644	5.06443	5.32988	3.75234	5.4016	5.1852	5.53122	5.17763
P03995	Gfap	other membranes;cytoskeleton;other cytoplasmic organelle;other cell component	Glial fibrillary acidic protein OS=Mus musculus OX=10090 GN=Gfap PE=1 SV=4	50	23	57	20	5.51516	5.15804	4.09931	5.75433	5.79001	5.85966	5.25682	4.89267	4.52095	4.52208	5.47721	5.0533	5.49569	5.20913
P07903	Ercc1	nucleus;other cell component	DNA excision repair protein ERCC-1 OS=Mus musculus OX=10090 GN=Ercc1 PE=2 SV=2	7	2	3	2	NA	NA	NA	NA	NA	NA	5.30773	5.33886	5.46358	5.49586	5.87553	5.06441	4.95987	5.17729
P08775	Polr2a	nucleus;other cell component	DNA-directed RNA polymerase II subunit RPB1 OS=Mus musculus OX=10090 GN=Polr2a PE=1 SV=3	20	32	52	32	5.69714	5.43689	5.75801	5.4178	5.49789	5.4434	5.58541	5.61584	5.52523	5.74387	5.52144	5.66914	5.57633	5.62343
P09405	Ncl	nucleus;other cell component	Nucleolin OS=Mus musculus OX=10090 GN=Ncl PE=1 SV=2	49	48	125	48	7.31876	7.3617	7.27789	7.25223	6.89232	6.8427	7.19245	6.89411	7.00884	6.93037	7.42077	6.72975	6.50041	6.79515
P09450	Junb	nucleus;other cell component	Transcription factor jun-B OS=Mus musculus OX=10090 GN=Junb PE=1 SV=1	33	9	17	8	5.6762	5.88183	6.40285	3.5668	4.32516	3.41632	5.82119	5.87514	5.96741	6.43292	4.14675	4.22624	3.82795	4.05266
P10493	Nid1	non-structural extracellular;extracellular matrix;plasma membrane;other membranes;other cell component	Nidogen-1 OS=Mus musculus OX=10090 GN=Nid1 PE=1 SV=2	43	42	143	41	6.74568	6.88829	3.55675	7.00575	6.51343	6.62276	6.84997	5.7419	6.27836	3.09112	4.58846	6.06044	6.67435	6.02126
P10711	Tcea1	nucleus	Transcription elongation factor A protein 1 OS=Mus musculus OX=10090 GN=Tcea1 PE=1 SV=2	47	13	26	13	5.05315	4.68746	5.82529	5.10129	5.14635	4.89697	5.0823	5.41207	4.76259	5.94116	5.86585	5.05232	5.0792	4.8448
P11031	Sub1	nucleus;other cell component	Activated RNA polymerase II transcriptional coactivator p15 OS=Mus musculus OX=10090 GN=Sub1 PE=1 SV=3	26	3	9	3	5.94073	5.90568	5.92402	5.76715	5.52079	5.37472	6.068	6.09994	5.9927	5.62647	6.56412	5.28174	5.43095	5.57061
P11103	Parp1	mitochondrion;nucleus;other cell component	Poly [ADP-ribose] polymerase 1 OS=Mus musculus OX=10090 GN=Parp1 PE=1 SV=3	20	18	37	18	5.38097	5.2026	5.62485	5.01776	5.09945	4.84175	5.28621	5.15841	5.36472	5.68381	5.29634	5.07598	4.85708	5.06938
P11276	Fn1	non-structural extracellular;extracellular matrix;plasma membrane;other membranes;ER/Golgi	Fibronectin OS=Mus musculus OX=10090 GN=Fn1 PE=1 SV=4	23	44	87	44	5.82954	5.41017	3.7676	5.53749	5.72248	5.907	5.77492	5.47853	4.78455	3.92999	5.47455	5.37134	5.80041	5.33988
P12813	Nr4a1	other membranes;cytosol;mitochondrion;nucleus;other cell component	Nuclear receptor subfamily 4 group A member 1 OS=Mus musculus OX=10090 GN=Nr4a1 PE=1 SV=1	6	2	3	2	3.97469	4.01187	4.06691	1.80931	2.468	2.43052	3.63983	2.94201	4.35395	4.38301	NA	2.01578	2.85173	2.95417
P13405	Rb1	cytoskeleton;nucleus;other cell component	Retinoblastoma-associated protein OS=Mus musculus OX=10090 GN=Rb1 PE=1 SV=2	5	4	5	4	4.35928	4.29304	3.90721	4.2867	4.47474	4.47652	4.31347	4.50634	4.42813	4.41288	4.06624	4.12247	4.47092	4.48399
P13864	Dnmt1	nucleus;other cell component	DNA (cytosine-5)-methyltransferase 1 OS=Mus musculus OX=10090 GN=Dnmt1 PE=1 SV=5	6	9	12	9	6.51236	6.29357	6.33711	5.83783	6.1045	5.69212	5.33401	5.17739	5.29098	5.2795	4.93284	4.86338	4.93627	4.96378
P14733	Lmnb1	other membranes;cytoskeleton;nucleus;other cell component	Lamin-B1 OS=Mus musculus OX=10090 GN=Lmnb1 PE=1 SV=3	68	46	145	38	6.1868	6.07535	5.89005	6.11008	5.87758	5.986	6.38246	6.18094	6.23339	5.96079	6.19443	5.97715	6.1071	5.9773
P19137	Lama1	non-structural extracellular;extracellular matrix;other membranes;other cell component	Laminin subunit alpha-1 OS=Mus musculus OX=10090 GN=Lama1 PE=1 SV=2	6	14	20	14	4.61025	4.66513	2.65816	4.85784	3.97383	4.37635	4.10568	3.3592	3.81014	2.18711	3.43152	3.09841	4.07095	3.20328
P19324	Serpinh1	non-structural extracellular;other membranes;ER/Golgi;other cell component	Serpin H1 OS=Mus musculus OX=10090 GN=Serpinh1 PE=1 SV=3	18	6	11	6	6.3582	6.28158	3.19074	6.32433	6.01601	5.73204	5.99352	5.4197	5.45614	2.54849	4.01226	4.93855	6.23008	5.29684
P21619	Lmnb2	other membranes;cytoskeleton;nucleus	Lamin-B2 OS=Mus musculus OX=10090 GN=Lmnb2 PE=1 SV=2	65	42	113	34	7.01414	6.95767	6.50989	7.1484	6.91764	7.12977	7.30814	7.17741	7.06203	6.66055	6.8253	6.90199	7.14862	6.9917
P21981	Tgm2	extracellular matrix;plasma membrane;other membranes;cytosol;mitochondrion;ER/Golgi;other cell component	Protein-glutamine gamma-glutamyltransferase 2 OS=Mus musculus OX=10090 GN=Tgm2 PE=1 SV=4	42	25	64	25	7.19071	7.07744	3.03821	7.03772	6.45618	6.7718	7.10782	5.86366	6.41828	1.52156	3.2398	5.99204	6.5438	6.04769
P23198	Cbx3	cytoskeleton;nucleus;other cell component	Chromobox protein homolog 3 OS=Mus musculus OX=10090 GN=Cbx3 PE=1 SV=2	50	10	28	8	5.27334	5.37308	4.91183	5.42526	5.14477	5.12824	5.66637	5.53428	5.72615	5.07319	5.00408	5.43121	5.75309	5.63026
P24788	Cdk11b	nucleus	Cyclin-dependent kinase 11B OS=Mus musculus OX=10090 GN=Cdk11b PE=1 SV=2	11	9	13	8	4.97677	5.10855	5.01883	5.34415	5.29968	5.22557	5.07845	4.95484	5.06161	5.21245	4.73704	5.33182	5.36738	5.16411
P25976	Ubtf	nucleus	Nucleolar transcription factor 1 OS=Mus musculus OX=10090 GN=Ubtf PE=1 SV=1	23	19	32	19	5.71393	5.64791	5.53265	5.95368	5.54983	5.92243	5.79906	5.53493	5.79047	5.68575	5.58077	5.75239	5.75822	5.59212
P26039	Tln1	plasma membrane;other membranes;cytoskeleton;other cell component	Talin-1 OS=Mus musculus OX=10090 GN=Tln1 PE=1 SV=2	19	40	77	25	4.23387	3.88871	3.15878	4.5821	4.18317	4.65706	3.89805	3.47034	3.76455	2.6508	3.57368	3.72933	3.99062	4.22713
P26369	U2af2	nucleus;other cell component	Splicing factor U2AF 65 kDa subunit OS=Mus musculus OX=10090 GN=U2af2 PE=1 SV=3	36	13	40	13	5.86204	5.52262	5.55503	6.34728	5.98961	6.16057	6.17334	6.18451	6.19308	5.71279	6.05649	6.43288	6.67967	6.35416
P27661	H2ax	cytoskeleton;nucleus;other cell component	Histone H2AX OS=Mus musculus OX=10090 GN=H2afx PE=1 SV=2	50	10	44	6	8.48475	8.11641	7.72527	8.03979	8.01382	8.2275	8.05238	7.86263	7.85023	7.3228	7.73017	7.4812	7.72842	7.65949
P28352	Apex1	cytoskeleton;mitochondrion;ER/Golgi;nucleus;other cell component	DNA-(apurinic or apyrimidinic site) lyase OS=Mus musculus OX=10090 GN=Apex1 PE=1 SV=2	46	12	25	12	5.29594	5.16361	5.28927	4.40094	4.35685	4.00992	4.91222	4.64898	4.61252	4.71586	4.63886	3.73962	4.00826	3.90094
P28574	Max	nucleus;other cell component	Protein max OS=Mus musculus OX=10090 GN=Max PE=1 SV=2	16	3	4	3	6.80732	6.90727	6.58646	6.34481	6.22152	6.05145	7.41788	7.20578	7.43742	7.17215	7.312	6.80523	6.87348	6.76547
P28705	Rxrg	nucleus;other cell component	Retinoic acid receptor RXR-gamma OS=Mus musculus OX=10090 GN=Rxrg PE=2 SV=2	8	4	9	2	6.57384	6.71409	7.12059	6.21869	6.47659	6.2801	6.64785	6.86305	6.74395	6.90273	6.85345	6.31304	6.40543	6.17528
P32067	Ssb	nucleus;other cell component	Lupus La protein homolog OS=Mus musculus OX=10090 GN=Ssb PE=1 SV=1	38	18	49	18	6.65714	6.6564	6.41095	6.76072	6.43132	6.45747	7.13146	6.70433	6.84381	6.72138	7.26452	6.76514	6.69331	6.65789
P39061	Col18a1	extracellular matrix;other cell component	Collagen alpha-1(XVIII) chain OS=Mus musculus OX=10090 GN=Col18a1 PE=1 SV=4	4	5	5	5	NA	NA	NA	NA	NA	NA	5.0864	4.70136	3.83246	3.28032	4.77118	4.56833	5.08065	4.19868
P40142	Tkt	other membranes;ER/Golgi;nucleus;other cytoplasmic organelle;other cell component	Transketolase OS=Mus musculus OX=10090 GN=Tkt PE=1 SV=1	44	21	59	21	6.07929	6.05307	5.79066	5.09833	5.03907	5.11195	6.1367	5.82101	5.81148	5.99473	5.88926	5.10678	5.204	5.12759
P41778	Pbx1	nucleus;other cell component	Pre-B-cell leukemia transcription factor 1 OS=Mus musculus OX=10090 GN=Pbx1 PE=1 SV=2	6	2	4	1	5.35167	5.48934	6.23901	4.97222	5.13276	5.12168	5.57451	5.7711	5.67892	6.27972	5.76157	5.40995	5.15757	5.39878
P42128	Foxk1	nucleus;other cell component	Forkhead box protein K1 OS=Mus musculus OX=10090 GN=Foxk1 PE=1 SV=2	21	12	20	10	5.30833	5.49078	5.96979	5.2872	5.40385	5.29338	5.38547	5.66079	5.41723	5.90089	5.89684	5.51988	5.2307	5.47638
P43247	Msh2	nucleus;other cell component	DNA mismatch repair protein Msh2 OS=Mus musculus OX=10090 GN=Msh2 PE=1 SV=1	10	8	15	8	4.13384	4.10031	3.96092	3.41696	3.10803	3.74584	3.96367	4.06659	4.00468	4.08269	3.79474	3.66815	3.26201	3.32117
P48377	Rfx1	nucleus;other cell component	MHC class II regulatory factor RFX1 OS=Mus musculus OX=10090 GN=Rfx1 PE=1 SV=2	7	5	6	4	5.35897	4.40914	5.31996	4.69932	5.29308	4.93241	4.71046	5.40177	4.97477	5.70518	5.42488	5.38225	5.22464	5.56247
P48381	Rfx3	non-structural extracellular;nucleus;other cell component	Transcription factor RFX3 OS=Mus musculus OX=10090 GN=Rfx3 PE=1 SV=2	11	6	13	4	5.07288	4.97844	5.7078	4.80729	4.83546	4.85466	4.63082	4.8173	4.72563	5.12415	5.11136	4.73128	4.84533	4.88375
P48678	Lmna	other membranes;cytosol;cytoskeleton;nucleus;other cell component	Prelamin-A/C OS=Mus musculus OX=10090 GN=Lmna PE=1 SV=2	39	30	83	28	7.08256	6.92636	6.23446	6.97335	6.61587	6.82972	6.72406	6.59131	6.44536	6.09408	6.29633	6.29135	6.49053	6.33025
P49135	Ercc3	nucleus;other cell component	General transcription and DNA repair factor IIH helicase subunit XPB OS=Mus musculus OX=10090 GN=Ercc3 PE=2 SV=1	9	6	8	6	4.53545	4.92496	4.75561	4.38028	4.66007	4.23568	4.307	4.29397	4.21706	3.64452	3.64211	4.1456	4.05029	3.77349
P49312	Hnrnpa1	nucleus;other cell component	Heterogeneous nuclear ribonucleoprotein A1 OS=Mus musculus OX=10090 GN=Hnrnpa1 PE=1 SV=2	61	23	135	17	6.15693	6.13017	6.02978	6.01686	5.98936	5.98417	5.80992	5.67342	5.6645	5.65339	5.38755	5.66272	5.61213	5.54972
P50543	S100a11	non-structural extracellular;nucleus;other cell component	Protein S100-A11 OS=Mus musculus OX=10090 GN=S100a11 PE=1 SV=1	28	3	4	3	5.79085	5.54024	3.69399	6.34811	5.32322	6.27701	5.65745	4.51422	4.80376	3.83354	2.70031	5.0457	5.42654	5.49665
P51859	Hdgf	non-structural extracellular;nucleus;other cell component	Hepatoma-derived growth factor OS=Mus musculus OX=10090 GN=Hdgf PE=1 SV=2	58	15	47	14	7.9094	7.84987	7.65444	6.86674	6.77678	6.7957	7.7837	7.5101	7.58612	7.49747	7.41193	6.66587	6.41544	6.6331
P52431	Pold1	cytosol;nucleus;other cell component	DNA polymerase delta catalytic subunit OS=Mus musculus OX=10090 GN=Pold1 PE=1 SV=2	6	6	9	5	5.35029	5.25375	4.91513	4.49631	4.99993	4.60189	5.06242	5.08929	4.96709	4.96546	5.19276	4.56477	4.89442	4.66057
P52912	Tia1	cytosol;nucleus;other cell component	Nucleolysin TIA-1 OS=Mus musculus OX=10090 GN=Tia1 PE=1 SV=1	31	11	33	7	6.81565	6.79291	6.21644	6.9462	6.59931	6.60048	6.9535	6.55454	6.63098	6.33361	6.25078	6.42935	6.80208	6.5679
P54227	Stmn1	other membranes;cytosol;cytoskeleton;other cell component	Stathmin OS=Mus musculus OX=10090 GN=Stmn1 PE=1 SV=2	42	7	16	6	5.19964	5.70922	4.16204	6.01883	5.56083	5.82333	4.86622	5.11943	5.04088	4.41262	5.9071	4.9361	5.46614	5.36066
P54254	Atxn1	cytosol;nucleus;other cell component	Ataxin-1 OS=Mus musculus OX=10090 GN=Atxn1 PE=1 SV=2	13	8	13	8	6.42619	6.46926	7.31406	6.49273	6.90629	6.67763	5.27375	6.37314	5.62517	6.95423	6.9422	6.71101	6.35768	6.60682
P54320	Eln	extracellular matrix	Elastin OS=Mus musculus OX=10090 GN=Eln PE=1 SV=2	28	8	17	8	3.95709	4.21412	1.74698	3.89696	4.40822	5.68834	4.97386	4.79437	1.56606	4.7629	6.28926	4.2961	4.14672	4.01378
P56959	Fus	nucleus;other cell component	RNA-binding protein FUS OS=Mus musculus OX=10090 GN=Fus PE=1 SV=1	26	16	114	16	6.25336	6.31024	5.31759	6.24165	5.87865	6.09325	6.22102	5.86343	6.04907	5.23801	4.96123	5.6874	6.20443	5.59598
P56960	Exosc10	cytosol;nucleus;other cell component	Exosome component 10 OS=Mus musculus OX=10090 GN=Exosc10 PE=1 SV=2	7	5	9	5	6.04922	5.84297	6.19811	6.02377	5.92495	5.95084	5.83808	5.835	5.72743	6.13027	6.09959	5.99554	6.12857	5.8457
P58462	Foxp1	nucleus;other cell component	Forkhead box protein P1 OS=Mus musculus OX=10090 GN=Foxp1 PE=1 SV=1	19	11	19	10	6.44004	6.50885	6.57551	5.94518	6.10223	6.00503	5.88281	6.31265	6.22229	6.76869	6.39476	6.39422	5.86478	6.27303
P58501	Paxbp1	nucleus	PAX3- and PAX7-binding protein 1 OS=Mus musculus OX=10090 GN=Paxbp1 PE=1 SV=3	6	5	7	5	4.93384	5.1733	4.93832	4.97036	5.18576	4.84799	5.26658	4.98766	5.34152	5.20687	4.67456	5.42236	5.17175	5.39529
P59114	Pcif1	non-structural extracellular;cytoskeleton;nucleus	mRNA (2'-O-methyladenosine-N(6)-)-methyltransferase OS=Mus musculus OX=10090 GN=Pcif1 PE=1 SV=1	9	5	8	5	4.63343	4.62082	2.95665	3.90839	3.84496	3.82218	4.1435	3.74521	4.07801	4.09408	3.22819	3.60333	3.68385	3.46494
P59708	Sf3b6	nucleus	Splicing factor 3B subunit 6 OS=Mus musculus OX=10090 GN=Sf3b6 PE=1 SV=1	27	3	6	3	8.17515	8.08141	7.61479	8.31665	8.14272	8.28778	7.80515	7.98163	7.68072	7.1802	8.14962	7.57158	8.0028	7.8436
P59997	Kdm2a	nucleus;other cell component	Lysine-specific demethylase 2A OS=Mus musculus OX=10090 GN=Kdm2a PE=1 SV=2	7	6	10	6	5.09212	5.08057	5.2974	5.17157	5.40604	5.3026	4.63971	4.88232	4.42858	5.04621	5.08345	5.03578	5.09461	4.8849
P60824	Cirbp	nucleus;other cell component	Cold-inducible RNA-binding protein OS=Mus musculus OX=10090 GN=Cirbp PE=1 SV=1	47	8	21	8	5.83535	5.45765	5.73151	5.40332	5.53059	5.71287	5.38759	5.57225	5.32831	5.94453	5.49973	5.25197	5.47088	5.32877
P61290	Psme3	cytosol;nucleus;other cell component	Proteasome activator complex subunit 3 OS=Mus musculus OX=10090 GN=Psme3 PE=1 SV=1	23	6	15	6	6.95366	7.17524	6.78521	6.65929	6.42164	6.50997	7.01568	6.73884	6.82277	6.81765	6.95287	6.46289	6.4477	6.46281
P61979	Hnrnpk	cytosol;cytoskeleton;mitochondrion;nucleus;other cell component	Heterogeneous nuclear ribonucleoprotein K OS=Mus musculus OX=10090 GN=Hnrnpk PE=1 SV=1	68	34	178	34	5.88085	6.05026	5.73028	5.84023	5.65417	5.66646	5.98177	5.80699	5.78953	5.77826	5.56404	5.63843	5.81365	5.6342
P62305	Snrpe	cytosol;nucleus;other cell component	Small nuclear ribonucleoprotein E OS=Mus musculus OX=10090 GN=Snrpe PE=1 SV=1	70	5	15	5	4.96456	4.81453	4.58797	4.70282	4.45005	4.90572	4.75558	4.5631	4.262	4.41232	4.11681	4.65573	5.03003	4.9226
P62317	Snrpd2	cytosol;nucleus;other cell component	Small nuclear ribonucleoprotein Sm D2 OS=Mus musculus OX=10090 GN=Snrpd2 PE=1 SV=1	45	8	20	8	7.00854	6.88312	6.65825	7.11215	6.86786	7.01614	7.01912	6.74999	6.77786	6.41917	6.73631	6.78347	6.8672	6.78339
P62320	Snrpd3	cytosol;nucleus;other cell component	Small nuclear ribonucleoprotein Sm D3 OS=Mus musculus OX=10090 GN=Snrpd3 PE=1 SV=1	38	4	16	4	6.09913	5.89028	5.45338	6.02238	5.91513	5.93946	5.92056	5.70472	5.64818	5.48242	5.59293	5.66761	6.13983	5.73874
P62996	Tra2b	other membranes;nucleus;other cell component	Transformer-2 protein homolog beta OS=Mus musculus OX=10090 GN=Tra2b PE=1 SV=1	21	7	21	6	5.68547	5.79902	5.55135	5.51943	5.42185	5.39236	5.84934	5.7318	5.58814	5.67584	5.63412	5.30953	5.63448	5.54859
P63054	Pcp4	cytoskeleton;other cell component	Calmodulin regulator protein PCP4 OS=Mus musculus OX=10090 GN=Pcp4 PE=3 SV=2	58	4	21	4	5.10285	4.67764	1.65938	5.6143	4.96104	5.36905	4.81133	4.28568	4.52486	1.73911	3.43691	4.59186	4.84872	4.38578
P63139	Nfyb	nucleus;other cell component	Nuclear transcription factor Y subunit beta OS=Mus musculus OX=10090 GN=Nfyb PE=1 SV=1	12	3	5	3	5.3333	5.44949	5.36575	5.14398	5.23804	5.12925	5.4534	4.70586	4.92379	5.19594	4.8668	5.14187	4.51914	5.15483
P63158	Hmgb1	non-structural extracellular;plasma membrane;other membranes;ER/Golgi;nucleus;other cytoplasmic organelle;other cell component	High mobility group protein B1 OS=Mus musculus OX=10090 GN=Hmgb1 PE=1 SV=2	37	6	14	4	8.21768	8.41901	7.77267	7.82457	7.26472	7.42351	8.75304	8.17758	8.50285	8.40546	8.63093	7.56709	7.59769	7.66589
P63163	Snrpn	nucleus;other cell component	Small nuclear ribonucleoprotein-associated protein N OS=Mus musculus OX=10090 GN=Snrpn PE=1 SV=1	27	7	21	7	6.31207	6.23238	5.65535	6.38751	6.14509	6.34532	6.11075	5.95086	6.22101	5.69187	6.11932	6.06592	6.40818	6.03483
P70288	Hdac2	nucleus;other cell component	Histone deacetylase 2 OS=Mus musculus OX=10090 GN=Hdac2 PE=1 SV=1	29	11	34	11	6.43558	6.46239	6.21199	6.19549	5.93288	6.13924	6.46837	6.45047	6.50664	6.14273	6.20401	6.16036	6.21461	6.08714
P70318	Tial1	nucleus;other cell component	Nucleolysin TIAR OS=Mus musculus OX=10090 GN=Tial1 PE=1 SV=1	30	12	40	8	6.78846	6.74963	5.99781	7.07664	6.60575	6.73226	6.8247	6.53038	6.52639	6.19566	6.61018	6.51516	6.71445	6.44409
P70333	Hnrnph2	cytosol;nucleus;other cell component	Heterogeneous nuclear ribonucleoprotein H2 OS=Mus musculus OX=10090 GN=Hnrnph2 PE=1 SV=1	51	17	143	8	6.11114	6.27105	5.89997	5.94197	5.81498	5.84158	6.21807	5.92102	6.02579	5.9858	5.70383	5.84621	5.84	5.85915
P70351	Ezh1	nucleus;other cell component	Histone-lysine N-methyltransferase EZH1 OS=Mus musculus OX=10090 GN=Ezh1 PE=1 SV=1	7	3	5	3	3.94731	4.23377	4.02519	3.88585	4.01005	3.95228	4.31957	4.25911	4.42719	4.09647	4.18555	4.14241	4.33361	4.09784
P70372	Elavl1	cytosol;ER/Golgi;nucleus;other cell component	ELAV-like protein 1 OS=Mus musculus OX=10090 GN=Elavl1 PE=1 SV=2	43	14	44	13	5.71645	5.68613	5.40786	5.97357	5.7267	5.72013	5.60205	5.58299	5.32861	5.51589	5.47036	5.56805	5.83136	5.55162
P70397	Dlx6	other cell component	Homeobox protein DLX-6 OS=Mus musculus OX=10090 GN=Dlx6 PE=2 SV=3	22	3	8	3	6.18339	6.03614	6.26884	5.55628	5.79416	5.76509	5.66783	5.95716	5.76579	5.87653	5.46427	5.66015	5.55049	5.67232
P70399	Tp53bp1	nucleus;other cell component	TP53-binding protein 1 OS=Mus musculus OX=10090 GN=Tp53bp1 PE=1 SV=3	30	37	81	37	5.45865	5.49	6.1648	5.85719	6.12956	6.17885	5.93928	6.15247	5.91028	6.4524	6.57005	6.55827	6.45192	6.6155
P70663	Sparcl1	non-structural extracellular;extracellular matrix;other cell component	SPARC-like protein 1 OS=Mus musculus OX=10090 GN=Sparcl1 PE=1 SV=3	8	4	8	4	3.10682	3.60344	1.64163	4.06582	3.39837	3.42895	3.5249	2.647	3.20379	1.74203	3.48632	2.67129	3.1115	2.7725
P83870	Phf5a	nucleus	PHD finger-like domain-containing protein 5A OS=Mus musculus OX=10090 GN=Phf5a PE=1 SV=1	34	4	8	4	6.75138	6.42176	5.93864	6.56056	6.2864	6.28646	6.62615	6.42244	6.46976	6	6.1974	6.26037	6.29758	6.2211
P84089	Erh	nucleus;other cell component	Enhancer of rudimentary homolog OS=Mus musculus OX=10090 GN=Erh PE=1 SV=1	48	6	21	6	7.88705	8.0167	7.5509	8.06913	7.6879	7.97767	8.04168	7.87051	7.88299	7.47543	7.83819	7.54829	7.76477	7.61943
P84104	Srsf3	nucleus;other cell component	Serine/arginine-rich splicing factor 3 OS=Mus musculus OX=10090 GN=Srsf3 PE=1 SV=1	36	8	19	7	7.64982	7.71174	7.30778	7.82884	7.42215	7.62072	7.7746	7.50393	7.23953	7.19541	7.7216	7.31153	7.41685	7.3311
P97367	Meis2	nucleus;other cell component	Homeobox protein Meis2 OS=Mus musculus OX=10090 GN=Meis2 PE=1 SV=2	13	4	7	4	4.92124	5.34207	5.54536	4.68107	4.77622	4.60434	5.52292	5.5853	5.93732	5.996	5.0524	5.50439	4.95523	4.90887
P97376	Frg1	cytoskeleton;nucleus	Protein FRG1 OS=Mus musculus OX=10090 GN=Frg1 PE=1 SV=2	15	3	4	3	6.57697	6.64471	6.52856	6.02982	6.09827	6.02498	6.34267	5.9248	5.92691	6.14051	6.13111	5.39057	5.69788	5.47784
P97386	Lig3	mitochondrion;nucleus;other cell component	DNA ligase 3 OS=Mus musculus OX=10090 GN=Lig3 PE=1 SV=2	8	7	11	7	4.71644	4.47076	4.78258	5.07655	4.94543	4.9152	4.02048	4.76055	4.14484	4.66702	4.43494	4.64005	4.74433	4.74608
P97496	Smarcc1	nucleus;other cell component	SWI/SNF complex subunit SMARCC1 OS=Mus musculus OX=10090 GN=Smarcc1 PE=1 SV=2	13	15	31	5	5.35147	5.2857	5.27953	5.13346	4.88845	5.01403	5.34114	5.49696	5.42987	5.03741	5.08	5.11559	4.90578	5.26969
P97500	Myt1l	nucleus;other cell component	Myelin transcription factor 1-like protein OS=Mus musculus OX=10090 GN=Myt1l PE=1 SV=3	17	20	39	19	5.1406	5.05045	5.85118	5.29098	5.65325	5.37935	5.36087	5.68425	5.45802	5.90791	5.76142	5.73356	5.60121	5.69411
P97822	Anp32e	nucleus;other cell component	Acidic leucine-rich nuclear phosphoprotein 32 family member E OS=Mus musculus OX=10090 GN=Anp32e PE=1 SV=2	28	5	11	5	5.28602	5.28918	5.0839	4.49803	4.37001	4.09119	5.19104	5.12282	5.23825	5.62242	5.05798	4.94673	4.04543	4.22958
P97868	Rbbp6	cytoskeleton;nucleus;other cell component	E3 ubiquitin-protein ligase RBBP6 OS=Mus musculus OX=10090 GN=Rbbp6 PE=1 SV=5	14	24	34	24	4.475	4.65293	5.58663	5.03593	5.07675	5.15679	4.37427	4.8489	4.27288	5.66825	5.73953	5.3319	5.0561	5.26326
P97927	Lama4	non-structural extracellular;extracellular matrix;other cell component	Laminin subunit alpha-4 OS=Mus musculus OX=10090 GN=Lama4 PE=1 SV=2	12	21	39	21	3.91151	3.94643	2.67634	4.03879	3.70877	3.71586	4.16324	3.41703	3.73913	2.26	3.74584	3.41928	3.84784	3.3879
Q00899	Yy1	nucleus;other cell component	Transcriptional repressor protein YY1 OS=Mus musculus OX=10090 GN=Yy1 PE=1 SV=1	11	4	7	4	3.46771	3.66566	4.61103	3.26493	3.92459	3.89647	4.12928	4.14664	4.13498	4.86073	4.31614	4.09886	3.53928	3.82359
Q00PI9	Hnrnpul2	nucleus	Heterogeneous nuclear ribonucleoprotein U-like protein 2 OS=Mus musculus OX=10090 GN=Hnrnpul2 PE=1 SV=2	53	49	198	49	6.7433	6.68293	6.42079	6.56202	6.52888	6.51858	6.91782	6.65788	6.75313	6.63471	6.66948	6.60308	6.574	6.59334
Q01147	Creb1	mitochondrion;nucleus;other cell component	Cyclic AMP-responsive element-binding protein 1 OS=Mus musculus OX=10090 GN=Creb1 PE=1 SV=1	9	3	8	3	5.93551	5.81113	6.78785	6.26384	6.55614	6.38917	6.26418	6.30971	6.26143	6.70769	6.39277	6.54089	6.46538	6.37572
Q02614	Sap30bp	cytoskeleton;nucleus	SAP30-binding protein OS=Mus musculus OX=10090 GN=Sap30bp PE=1 SV=2	7	2	2	2	5.23049	5.37295	5.46077	5.44187	5.18955	5.39011	6.09905	6.17676	5.72745	6.19471	6.77824	6.26883	6.13579	6.36541
Q03147	Cdk7	other membranes;cytosol;cytoskeleton;nucleus;other cell component	Cyclin-dependent kinase 7 OS=Mus musculus OX=10090 GN=Cdk7 PE=1 SV=2	12	4	6	3	3.25144	2.28927	3.07332	2.61808	2.83656	2.79236	3.20109	3.34955	3.42412	2.90379	3.06264	3.31887	3.27813	3.38396
Q04750	Top1	nucleus;other cell component	DNA topoisomerase 1 OS=Mus musculus OX=10090 GN=Top1 PE=1 SV=2	44	38	85	38	5.90603	5.99647	5.87875	6.02054	5.77246	5.79212	6.11562	6.00127	6.06445	6.03292	5.98755	5.9462	5.92397	5.90855
Q05793	Hspg2	non-structural extracellular;extracellular matrix;ER/Golgi	Basement membrane-specific heparan sulfate proteoglycan core protein OS=Mus musculus OX=10090 GN=Hspg2 PE=1 SV=1	45	134	576	134	6.32654	6.31914	4.56366	6.26907	6.13566	6.15847	6.55244	5.77151	5.96647	4.17578	5.78425	5.7463	6.24936	5.76559
Q08943	Ssrp1	nucleus;other cell component	FACT complex subunit SSRP1 OS=Mus musculus OX=10090 GN=Ssrp1 PE=1 SV=2	27	18	32	18	5.57969	5.50215	5.37684	4.94959	5.17055	4.92047	5.37215	5.00244	5.29475	5.12085	5.14	5.01248	4.7996	5.05686
Q09XV5	Chd8	plasma membrane;other membranes;nucleus;other cell component	Chromodomain-helicase-DNA-binding protein 8 OS=Mus musculus OX=10090 GN=Chd8 PE=1 SV=1	6	13	20	8	4.63304	4.30774	4.96468	4.59798	4.6983	4.46011	4.79838	5.12242	4.96397	5.50009	5.08127	5.17629	4.90794	5.25975
Q0P678	Zc3h18	nucleus;other cell component	Zinc finger CCCH domain-containing protein 18 OS=Mus musculus OX=10090 GN=Zc3h18 PE=1 SV=1	17	14	22	13	6.72221	6.51163	6.56995	7.0711	7.15712	7.27633	6.58334	6.82635	6.43437	6.89187	7.13741	7.02762	7.17606	7.1823
Q0VBL3	Rbm15	other membranes;nucleus;other cell component	RNA-binding protein 15 OS=Mus musculus OX=10090 GN=Rbm15 PE=1 SV=1	28	25	49	23	4.83067	4.88887	5.2719	5.45972	5.47782	5.52109	5.00302	5.21882	5.10803	5.70343	5.49234	5.67761	5.60421	5.57287
Q0VEE6	Znf800	nucleus	Zinc finger protein 800 OS=Mus musculus OX=10090 GN=Znf800 PE=1 SV=1	5	4	5	4	3.98825	4.53597	3.74741	4.43851	4.60218	4.34234	4.04275	4.0269	3.72495	3.65602	3.83121	3.85778	4.11618	4.08881
Q1HFZ0	Nsun2	non-structural extracellular;cytoskeleton;mitochondrion;nucleus;other cell component	RNA cytosine C(5)-methyltransferase NSUN2 OS=Mus musculus OX=10090 GN=Nsun2 PE=1 SV=2	17	10	14	10	5.55742	5.42367	5.55164	5.0899	5.0188	4.89608	5.69379	5.42725	5.35474	5.83999	5.72178	5.07921	5.11116	4.95532
Q2VPQ9	Meaf6	nucleus;other cell component	Chromatin modification-related protein MEAF6 OS=Mus musculus OX=10090 GN=Meaf6 PE=1 SV=1	20	3	4	3	3.98406	3.78692	3.74417	3.98576	3.84832	4.49764	3.70374	3.93705	4.03615	4.00588	3.62134	4.37731	4.43641	4.0911
Q3TCX3	Khdc4	nucleus;other cell component	KH homology domain-containing protein 4 OS=Mus musculus OX=10090 GN=Khdc4 PE=1 SV=1	10	4	6	4	4.90807	5.29831	4.87155	4.51051	4.82057	4.43529	4.88256	4.88785	4.86003	5.24306	4.7235	4.89713	4.17835	4.3747
Q3TEA8	Hp1bp3	nucleus;other cell component	Heterochromatin protein 1-binding protein 3 OS=Mus musculus OX=10090 GN=Hp1bp3 PE=1 SV=1	43	31	72	31	5.4543	5.20655	5.18063	5.4331	5.3487	5.29819	5.41043	4.96491	5.21028	5.10249	5.30765	5.08309	5.18469	5.11197
Q3TIX9	Usp39	nucleus	U4/U6.U5 tri-snRNP-associated protein 2 OS=Mus musculus OX=10090 GN=Usp39 PE=1 SV=2	19	8	12	8	5.27499	5.52204	5.19605	5.49052	5.56198	5.43358	5.40455	5.1622	5.30827	5.21525	5.08564	5.20054	5.16425	5.10179
Q3TKT4	Smarca4	nucleus;other cell component	Transcription activator BRG1 OS=Mus musculus OX=10090 GN=Smarca4 PE=1 SV=1	23	39	85	21	5.17988	5.40069	5.03636	4.87685	4.78868	4.81559	5.09865	5.03852	5.07564	4.86919	4.59926	4.82852	4.57288	4.81698
Q3TQI7	NA	cytosol;nucleus	Telomere length and silencing protein 1 homolog OS=Mus musculus OX=10090 PE=1 SV=2	11	4	5	4	4.80378	4.74079	5.77746	4.19976	4.78967	4.28067	5.11636	5.25193	5.17882	6.39214	5.77005	5.57201	4.86482	4.97883
Q3TSG4	Alkbh5	cytosol;ER/Golgi;nucleus	RNA demethylase ALKBH5 OS=Mus musculus OX=10090 GN=Alkbh5 PE=1 SV=2	12	3	4	3	2.03363	1.07196	1.3376	1.50517	1.20229	0.695556	1.41955	1.64238	1.70564	1.95493	1.34811	1.89693	1.64216	1.33996
Q3TWF6	Wdr70	nucleus;other cell component	WD repeat-containing protein 70 OS=Mus musculus OX=10090 GN=Wdr70 PE=1 SV=1	3	2	3	2	7.06393	7.06623	7.11498	6.52884	6.66261	6.41355	7.43053	7.35743	7.41863	7.64969	7.74873	7.02137	7.03263	7.02167
Q3TWW8	Srsf6	nucleus	Serine/arginine-rich splicing factor 6 OS=Mus musculus OX=10090 GN=Srsf6 PE=1 SV=1	19	7	17	5	7.58086	7.60878	7.31651	7.59903	7.1731	7.43576	7.41686	7.41032	7.30295	7.18651	7.03641	6.91414	7.34144	6.91794
Q3TYA6	Mphosph8	plasma membrane;other membranes;cytosol;nucleus;other cell component	M-phase phosphoprotein 8 OS=Mus musculus OX=10090 GN=Mphosph8 PE=1 SV=1	6	3	3	3	NA	NA	NA	NA	NA	NA	3.93032	4.4435	4.23339	4.7541	4.30383	5.15285	4.81627	4.98019
Q3TZX8	Nol9	cytoskeleton;nucleus	Polynucleotide 5'-hydroxyl-kinase NOL9 OS=Mus musculus OX=10090 GN=Nol9 PE=1 SV=1	10	6	10	6	5.61336	5.48522	5.18365	5.57529	5.54844	5.36998	4.8392	4.72392	4.96821	4.67216	4.34364	4.83703	4.82918	4.8319
Q3U0V1	Khsrp	cytosol;nucleus;other cell component	Far upstream element-binding protein 2 OS=Mus musculus OX=10090 GN=Khsrp PE=1 SV=2	51	43	165	37	6.25335	6.30155	6.20833	5.42781	5.59631	5.34736	6.32793	6.1997	6.24251	6.2457	6.04993	5.8226	5.56337	5.73519
Q3U1T3	Brms1l	nucleus	Breast cancer metastasis-suppressor 1-like protein OS=Mus musculus OX=10090 GN=Brms1l PE=2 SV=1	12	3	5	3	6.08227	5.85617	5.5363	5.71691	5.70185	6.02858	5.64872	5.60464	5.77357	5.40059	5.28702	5.69602	5.79794	5.96637
Q3U319	Rnf40	other membranes;cytosol;nucleus;other cell component	E3 ubiquitin-protein ligase BRE1B OS=Mus musculus OX=10090 GN=Rnf40 PE=1 SV=2	21	20	34	14	6.46789	6.6886	6.47623	6.1555	6.46554	6.26078	5.60955	5.64503	5.60995	5.7576	5.62685	5.62113	5.50449	5.68456
Q3UCQ1	Foxk2	mitochondrion;nucleus;other cell component	Forkhead box protein K2 OS=Mus musculus OX=10090 GN=Foxk2 PE=1 SV=3	16	10	16	8	4.17816	4.19845	5.43211	4.13053	4.4762	4.50727	4.06606	4.56833	4.44255	5.30537	4.98322	4.79159	4.65039	4.78236
Q3UEB3	Puf60	nucleus;other cell component	Poly(U)-binding-splicing factor PUF60 OS=Mus musculus OX=10090 GN=Puf60 PE=1 SV=2	27	12	22	12	4.54828	4.53456	4.12121	4.85183	4.71259	4.73787	4.65835	4.70332	4.45767	4.58319	5.07462	4.83437	5.03682	5.09847
Q3UIK4	Mettl14	nucleus;other cell component	N6-adenosine-methyltransferase non-catalytic subunit OS=Mus musculus OX=10090 GN=Mettl14 PE=1 SV=1	10	4	5	4	NA	NA	NA	NA	NA	NA	5.43081	5.62842	5.05451	6.05246	6.03155	5.50967	5.62101	5.55988
Q3UMU9	Hdgfl2	nucleus	Hepatoma-derived growth factor-related protein 2 OS=Mus musculus OX=10090 GN=Hdgfl2 PE=1 SV=1	16	11	23	10	4.88446	4.62379	5.12921	5.35746	5.12859	5.16035	4.48776	4.70909	4.32371	4.62447	4.84613	4.62257	4.52304	4.76988
Q3UQ28	Pxdn	extracellular matrix;ER/Golgi	Peroxidasin homolog OS=Mus musculus OX=10090 GN=Pxdn PE=1 SV=2	6	8	12	8	4.68299	4.24925	2.9831	4.58615	3.93505	4.39553	4.48292	3.78903	3.93606	3.12691	4.58955	3.75033	4.46585	3.97589
Q3URQ0	Tex10	nucleus;other cell component	Testis-expressed protein 10 OS=Mus musculus OX=10090 GN=Tex10 PE=1 SV=1	13	10	16	10	5.49048	5.50687	4.97567	5.33594	5.22947	5.25788	5.3209	5.29098	5.48153	5.18256	5.37837	5.27967	5.42229	5.33412
Q3USH5	Sfswap	nucleus	Splicing factor, suppressor of white-apricot homolog OS=Mus musculus OX=10090 GN=Sfswap PE=1 SV=2	4	4	6	4	NA	2.84147	4.2718	4.05908	3.83771	4.13575	2.62728	3.13208	2.81832	4.2728	4.03197	4.23237	3.95328	3.99933
Q3UYV9	Ncbp1	cytosol;mitochondrion;nucleus;other cell component	Nuclear cap-binding protein subunit 1 OS=Mus musculus OX=10090 GN=Ncbp1 PE=1 SV=2	7	7	13	7	4.02451	4.29895	4.27339	4.4382	4.35412	3.83167	4.93601	4.93397	4.7967	4.87592	4.57521	4.81204	4.94265	4.91009
Q3V0C5	Usp48	plasma membrane;other membranes;cytosol;mitochondrion;nucleus	Ubiquitin carboxyl-terminal hydrolase 48 OS=Mus musculus OX=10090 GN=Usp48 PE=1 SV=2	13	9	11	9	5.13137	5.03055	4.9592	4.01657	4.43951	4.09234	5.09101	4.78956	5.17734	5.06941	5.1713	4.54727	4.22244	4.32874
Q4VA53	Pds5b	nucleus;other cell component	Sister chromatid cohesion protein PDS5 homolog B OS=Mus musculus OX=10090 GN=Pds5b PE=1 SV=1	17	23	40	22	4.76022	4.59116	5.13836	5.07231	5.13438	5.10457	4.45231	4.64529	4.64516	4.84348	4.84353	4.95096	4.91847	4.89677
Q4VBE8	Wdr18	nucleus;other cell component	WD repeat-containing protein 18 OS=Mus musculus OX=10090 GN=Wdr18 PE=1 SV=1	10	4	10	4	6.80846	6.85734	6.32481	6.9041	6.81219	6.69974	6.03193	6.16601	5.98829	5.67624	5.91303	5.97161	6.16799	6.02374
Q501J6	Ddx17	cytosol;nucleus;other cell component	Probable ATP-dependent RNA helicase DDX17 OS=Mus musculus OX=10090 GN=Ddx17 PE=1 SV=1	50	35	123	25	6.99366	7.14293	6.81464	7.01381	6.89016	6.83468	7.01116	6.68738	7.00642	6.84502	6.75949	6.72666	6.68072	6.63614
Q52KI8	Srrm1	nucleus	Serine/arginine repetitive matrix protein 1 OS=Mus musculus OX=10090 GN=Srrm1 PE=1 SV=2	18	14	34	13	6.40221	6.70841	6.34247	6.72856	6.48105	6.62453	6.2266	6.35455	5.91604	6.07546	7.03917	6.07919	6.33532	6.13861
Q569Z5	Ddx46	other membranes;nucleus	Probable ATP-dependent RNA helicase DDX46 OS=Mus musculus OX=10090 GN=Ddx46 PE=1 SV=2	32	36	80	36	5.92442	5.87759	6.15494	6.16376	6.19908	6.23913	5.89324	5.80298	5.67106	6.12954	6.25978	6.21004	6.23188	6.24153
Q569Z6	Thrap3	nucleus	Thyroid hormone receptor-associated protein 3 OS=Mus musculus OX=10090 GN=Thrap3 PE=1 SV=1	36	38	112	37	6.5466	6.54596	6.75338	6.54114	6.77958	6.86675	6.61705	6.67221	6.66987	6.69054	6.79856	6.77112	6.65948	6.88533
Q5DTM8	Rnf20	nucleus;other cell component	E3 ubiquitin-protein ligase BRE1A OS=Mus musculus OX=10090 GN=Rnf20 PE=1 SV=2	18	17	28	12	5.8788	5.94204	6.0658	5.84785	5.73927	5.73912	5.67871	5.72126	5.71838	5.56831	5.38124	5.59782	5.61303	5.69681
Q5DW34	Ehmt1	nucleus;other cell component	Histone-lysine N-methyltransferase EHMT1 OS=Mus musculus OX=10090 GN=Ehmt1 PE=1 SV=2	4	4	5	4	5.94332	5.59502	5.98877	5.65244	5.84011	5.86899	5.47509	5.76493	5.60575	5.72783	5.74423	5.7936	5.75892	5.69447
Q5M956	Kctd1	non-structural extracellular;cytosol;cytoskeleton;nucleus	BTB/POZ domain-containing protein KCTD1 OS=Mus musculus OX=10090 GN=Kctd1 PE=1 SV=1	13	3	7	3	3.85008	4.16567	4.39111	4.38723	4.72433	4.665	3.78655	4.01643	4.30844	4.16804	3.70345	4.6339	4.20584	4.56947
Q5SFM8	Rbm27	nucleus;other cell component	RNA-binding protein 27 OS=Mus musculus OX=10090 GN=Rbm27 PE=1 SV=3	14	14	19	12	3.79906	3.56541	4.7635	4.51211	4.54618	4.88642	4.03542	4.64716	4.30077	5.31606	5.14599	5.22642	4.9846	5.03176
Q5SU73	Coil	nucleus	Coilin OS=Mus musculus OX=10090 GN=Coil PE=1 SV=1	11	6	8	6	3.1666	2.82182	2.90195	2.34109	2.97023	2.81747	2.68998	2.57814	3.00149	2.74766	2.78864	2.95866	3.08157	3.07148
Q5SUF2	Luc7l3	nucleus	Luc7-like protein 3 OS=Mus musculus OX=10090 GN=Luc7l3 PE=1 SV=1	22	9	19	9	4.7189	4.80641	3.88518	4.61487	4.71708	4.51819	5.22994	4.85062	5.10927	3.89099	4.32153	4.55815	4.50629	4.57539
Q5SVQ0	Kat7	cytosol;nucleus;other cell component	Histone acetyltransferase KAT7 OS=Mus musculus OX=10090 GN=Kat7 PE=1 SV=1	13	6	8	5	3.89521	3.98685	4.07246	3.58026	4.04699	4.12505	4.1074	4.19173	4.09055	4.4424	4.13065	4.44535	4.3689	4.64509
Q5SWU9	Acaca	cytosol;cytoskeleton;nucleus	Acetyl-CoA carboxylase 1 OS=Mus musculus OX=10090 GN=Acaca PE=1 SV=1	60	131	540	110	6.00495	6.00179	5.43604	5.95657	6.34924	6.07582	6.20115	5.98694	5.71887	4.87385	6.54913	5.99025	6.07195	5.98207
Q5U4C3	Scaf1	nucleus	Splicing factor, arginine/serine-rich 19 OS=Mus musculus OX=10090 GN=Scaf1 PE=1 SV=1	15	15	27	14	2.76268	3.22845	3.94808	4.1468	4.59704	4.53928	3.65223	4.05857	3.54902	4.20609	4.68875	4.62179	4.51518	4.66144
Q5XG69	Fam169a	other membranes;nucleus	Soluble lamin-associated protein of 75 kDa OS=Mus musculus OX=10090 GN=Fam169a PE=1 SV=3	19	10	29	10	5.36984	5.34757	6.11165	5.69783	5.90441	5.95895	5.2466	5.70092	5.29186	5.95606	6.11327	5.79621	5.79102	5.80716
Q60520	Sin3a	nucleus;other cell component	Paired amphipathic helix protein Sin3a OS=Mus musculus OX=10090 GN=Sin3a PE=1 SV=3	13	17	28	16	4.62528	4.77241	5.13271	4.92372	5.16557	4.92961	4.62903	4.73156	4.61228	5.14198	4.78274	5.00843	5.07859	5.12805
Q60668	Hnrnpd	cytosol;nucleus;other cell component	Heterogeneous nuclear ribonucleoprotein D0 OS=Mus musculus OX=10090 GN=Hnrnpd PE=1 SV=2	43	27	135	25	7.08161	7.30596	6.83483	6.83737	6.78521	6.7599	6.39607	6.15145	6.26543	6.25484	5.97272	6.06004	6.02089	5.96552
Q60675	Lama2	non-structural extracellular;extracellular matrix;plasma membrane;other membranes;other cell component	Laminin subunit alpha-2 OS=Mus musculus OX=10090 GN=Lama2 PE=1 SV=2	16	42	70	42	5.79922	5.86391	3.52493	6.09305	5.17704	5.40555	5.65155	4.44162	5.24009	3.05047	4.08111	4.74024	5.09848	4.73434
Q60749	Khdrbs1	plasma membrane;other membranes;nucleus;other cell component	KH domain-containing, RNA-binding, signal transduction-associated protein 1 OS=Mus musculus OX=10090 GN=Khdrbs1 PE=1 SV=2	34	18	70	12	6.5018	6.82685	6.92979	6.70813	6.90098	6.78902	6.7841	6.58143	6.73938	7.11772	7.2268	7.03396	6.75951	6.86999
Q60847	Col12a1	extracellular matrix	Collagen alpha-1(XII) chain OS=Mus musculus OX=10090 GN=Col12a1 PE=2 SV=3	8	15	19	15	5.53882	5.92899	3.83217	5.81432	5.58277	5.54657	6.05567	5.32227	4.94432	3.63942	5.76288	5.16797	5.76995	5.14255
Q60900	Elavl3	other cell component	ELAV-like protein 3 OS=Mus musculus OX=10090 GN=Elavl3 PE=1 SV=1	32	12	30	6	2.359	3.42024	3.54428	3.4354	3.2949	3.60708	3.31679	3.41076	3.10798	3.33438	3.49742	3.27451	3.97362	3.60769
Q60953	Pml	other membranes;cytosol;ER/Golgi;nucleus;other cytoplasmic organelle;other cell component	Protein PML OS=Mus musculus OX=10090 GN=Pml PE=1 SV=3	12	8	15	8	4.31305	3.83998	3.56133	3.43431	3.72662	3.9184	4.13273	4.11956	4.0822	3.56667	3.4841	4.14804	4.17413	4.22932
Q60967	Papss1	other cell component	Bifunctional 3'-phosphoadenosine 5'-phosphosulfate synthase 1 OS=Mus musculus OX=10090 GN=Papss1 PE=1 SV=1	22	11	22	10	5.6349	5.72368	5.54778	5.16884	4.9394	4.88808	5.14659	5.06082	5.23295	5.1246	4.79739	4.7898	4.62363	4.68863
Q60972	Rbbp4	cytosol;nucleus;other cell component	Histone-binding protein RBBP4 OS=Mus musculus OX=10090 GN=Rbbp4 PE=1 SV=5	20	8	19	2	6.43141	6.42507	6.36104	6.53785	6.178	6.30858	6.18672	6.15425	6.27338	5.87396	5.5873	5.95313	5.92414	5.85579
Q60987	Foxg1	nucleus	Forkhead box protein G1 OS=Mus musculus OX=10090 GN=Foxg1 PE=1 SV=1	9	4	7	4	6.4707	6.56104	6.6136	5.6032	5.66111	5.21897	6.46734	6.15392	6.1885	6.4804	6.20975	5.61319	5.30599	5.6326
Q61001	Lama5	non-structural extracellular;extracellular matrix;other cell component	Laminin subunit alpha-5 OS=Mus musculus OX=10090 GN=Lama5 PE=1 SV=4	22	56	127	56	5.90289	5.96606	3.69828	6.0262	5.49078	5.74095	6.23343	5.11108	5.37439	3.53146	5.25816	5.25392	5.73085	5.20238
Q61048	Wbp4	nucleus	WW domain-binding protein 4 OS=Mus musculus OX=10090 GN=Wbp4 PE=1 SV=4	14	6	8	6	5.14283	5.23777	5.6027	5.04131	5.21732	5.24429	5.1165	5.67276	5.40912	6.15856	6.17739	5.86017	5.60208	5.65629
Q61074	Ppm1g	other membranes;nucleus	Protein phosphatase 1G OS=Mus musculus OX=10090 GN=Ppm1g PE=1 SV=3	19	9	11	9	5.0935	4.845	5.04897	4.44914	4.47117	4.2851	5.34508	5.2325	5.26139	5.6512	5.55516	4.86919	4.80939	4.84807
Q61103	Dpf2	cytosol;cytoskeleton;nucleus;other cell component	Zinc finger protein ubi-d4 OS=Mus musculus OX=10090 GN=Dpf2 PE=1 SV=1	32	9	19	9	4.18651	4.02419	4.305	3.71538	4.22275	3.85517	4.07363	4.28325	4.20149	4.31076	4.23829	4.16711	4.10106	4.44692
Q61127	Nab2	nucleus	NGFI-A-binding protein 2 OS=Mus musculus OX=10090 GN=Nab2 PE=1 SV=2	10	4	4	4	2.83188	3.53702	4.66847	4.01202	4.89843	3.93238	2.9289	3.18342	3.09546	3.82368	4.2088	3.9872	3.91932	3.62907
Q61136	Prpf4b	nucleus;other cell component	Serine/threonine-protein kinase PRP4 homolog OS=Mus musculus OX=10090 GN=Prpf4b PE=1 SV=3	15	16	25	15	5.207	5.23019	5.4132	5.66318	5.48116	5.83397	5.24608	5.24498	5.1991	5.48563	6.0741	5.58619	5.75531	5.83812
Q61142	Spin1	other membranes;cytosol;cytoskeleton;nucleus	Spindlin-1 OS=Mus musculus OX=10090 GN=Spin1 PE=1 SV=2	13	3	7	3	5.30016	5.47605	4.80189	5.64495	5.19318	5.31989	5.86357	5.74675	5.90013	5.24701	4.93685	5.59416	5.89666	5.68541
Q61164	Ctcf	nucleus;other cell component	Transcriptional repressor CTCF OS=Mus musculus OX=10090 GN=Ctcf PE=1 SV=2	7	5	6	4	6.00603	6.21097	5.9421	6.18949	5.99691	6.01339	6.08552	5.85178	6.03144	6.16487	5.99036	6.13371	5.9717	5.94916
Q61183	Papola	nucleus	Poly(A) polymerase alpha OS=Mus musculus OX=10090 GN=Papola PE=1 SV=4	13	8	10	8	5.01661	5.1231	4.96096	4.33752	4.29244	4.17768	4.91896	4.54652	4.87405	5.0237	4.70992	4.60211	4.43492	4.31248
Q61292	Lamb2	non-structural extracellular;extracellular matrix;other cell component	Laminin subunit beta-2 OS=Mus musculus OX=10090 GN=Lamb2 PE=1 SV=2	31	48	110	47	5.60107	5.51115	3.96059	5.61559	5.23048	5.41566	5.80837	4.87942	5.00453	3.64459	5.29288	5.02744	5.3575	5.04408
Q61464	Znf638	nucleus;other cell component	Zinc finger protein 638 OS=Mus musculus OX=10090 GN=Znf638 PE=1 SV=2	26	46	87	46	4.60491	4.69786	6.15336	5.58425	6.08359	5.85125	5.35041	5.66448	5.44495	6.33874	6.22486	6.353	5.9929	6.2191
Q61466	Smarcd1	nucleus;other cell component	SWI/SNF-related matrix-associated actin-dependent regulator of chromatin subfamily D member 1 OS=Mus musculus OX=10090 GN=Smarcd1 PE=1 SV=3	29	14	30	11	4.99484	5.14901	5.1575	4.99951	5.21747	5.00353	5.94962	5.93128	6.00166	5.91175	5.80374	5.92421	5.81606	5.73852
Q61545	Ewsr1	plasma membrane;other membranes;nucleus;other cell component	RNA-binding protein EWS OS=Mus musculus OX=10090 GN=Ewsr1 PE=1 SV=2	17	9	29	9	5.39015	5.40395	5.31246	5.08916	5.08786	4.93219	5.77097	5.7849	5.76656	5.77409	5.54447	5.42001	5.27776	5.24329
Q61550	Rad21	cytosol;nucleus;other cell component	Double-strand-break repair protein rad21 homolog OS=Mus musculus OX=10090 GN=Rad21 PE=1 SV=3	11	6	10	6	3.3444	3.04177	4.40663	3.72516	4.22803	4.12978	4.00293	4.29623	3.35591	4.64137	4.73342	4.85414	4.78823	4.70487
Q61554	Fbn1	non-structural extracellular;extracellular matrix	Fibrillin-1 OS=Mus musculus OX=10090 GN=Fbn1 PE=1 SV=2	11	26	40	25	4.7431	5.04497	3.64772	5.24723	5.41289	5.83221	5.9036	5.30835	3.76739	4.68166	6.01293	5.0995	5.24819	5.0202
Q61624	Znf148	ER/Golgi;nucleus;other cell component	Zinc finger protein 148 OS=Mus musculus OX=10090 GN=Znf148 PE=1 SV=2	14	8	13	8	4.37851	4.4401	6.1191	4.70572	5.50663	5.29135	4.50515	5.31118	4.71774	5.7886	5.83808	5.57317	5.31825	5.84415
Q61656	Ddx5	nucleus;other cell component	Probable ATP-dependent RNA helicase DDX5 OS=Mus musculus OX=10090 GN=Ddx5 PE=1 SV=2	65	48	179	38	6.63315	6.77569	6.70323	6.72551	6.65796	6.60423	6.31192	6.22321	6.36944	6.39273	6.19928	6.42766	6.279	6.26378
Q61686	Cbx5	nucleus;other cell component	Chromobox protein homolog 5 OS=Mus musculus OX=10090 GN=Cbx5 PE=1 SV=1	35	8	16	7	6.7452	6.64549	6.2134	6.64767	6.31766	6.47409	6.2279	6.09122	6.16495	5.65309	5.46131	6.03287	5.90805	5.96698
Q61687	Atrx	nucleus;other cell component	Transcriptional regulator ATRX OS=Mus musculus OX=10090 GN=Atrx PE=1 SV=3	19	43	76	43	6.92287	7.01722	6.81335	6.64599	6.79595	6.62632	6.44236	6.50396	6.53448	6.50914	6.61325	6.44011	6.25164	6.42712
Q61789	Lama3	non-structural extracellular;extracellular matrix;ER/Golgi;other cell component	Laminin subunit alpha-3 OS=Mus musculus OX=10090 GN=Lama3 PE=1 SV=4	2	5	9	4	5.3108	5.96594	4.10378	5.31207	5.26904	5.59613	NA	NA	NA	NA	NA	NA	NA	NA
Q61937	Npm1	cytosol;cytoskeleton;translational apparatus;nucleus;other cell component	Nucleophosmin OS=Mus musculus OX=10090 GN=Npm1 PE=1 SV=1	55	12	42	12	5.59426	5.65229	5.55079	5.74245	5.42661	5.50572	5.47046	5.4914	5.41625	5.59464	5.59806	5.5782	5.5676	5.53089
Q62018	Ctr9	nucleus;other cell component	RNA polymerase-associated protein CTR9 homolog OS=Mus musculus OX=10090 GN=Ctr9 PE=1 SV=2	7	9	11	9	4.2498	5.29166	5.13796	4.28532	4.63642	4.81807	2.77036	3.0363	2.99069	2.83205	2.38245	3.00204	3.07973	2.82147
Q62093	Srsf2	cytosol;nucleus;other cell component	Serine/arginine-rich splicing factor 2 OS=Mus musculus OX=10090 GN=Srsf2 PE=1 SV=4	17	4	14	4	8.59739	8.40465	8.30963	8.12888	7.93088	7.95898	8.15836	7.75477	7.6766	7.97858	8.1059	7.19013	7.54416	7.31416
Q62158	Trim27	other membranes;cytosol;nucleus;other cytoplasmic organelle;other cell component	Zinc finger protein RFP OS=Mus musculus OX=10090 GN=Trim27 PE=1 SV=2	7	3	5	3	NA	NA	NA	NA	NA	NA	5.42065	5.38457	5.48986	5.10156	5.27993	5.42145	6.03695	5.63517
Q62189	Snrpa	nucleus	U1 small nuclear ribonucleoprotein A OS=Mus musculus OX=10090 GN=Snrpa PE=1 SV=3	24	7	23	5	8.0873	8.03388	7.46468	8.17579	7.81442	7.93664	8.2216	7.95928	8.00659	7.52652	8.14933	7.94534	8.08348	7.75126
Q62193	Rpa2	nucleus;other cell component	Replication protein A 32 kDa subunit OS=Mus musculus OX=10090 GN=Rpa2 PE=1 SV=1	22	4	5	4	4.274	4.53525	4.18766	3.62304	3.16429	3.63508	5.09532	4.89217	4.76986	4.6975	5.06797	4.05745	4.7479	4.10608
Q62311	Taf6	cytosol;nucleus;other cell component	Transcription initiation factor TFIID subunit 6 OS=Mus musculus OX=10090 GN=Taf6 PE=1 SV=1	7	4	7	4	NA	NA	NA	NA	NA	NA	5.48137	5.98891	5.75617	5.48147	5.51195	6.00803	6.16855	5.88835
Q62318	Trim28	nucleus;other cell component	Transcription intermediary factor 1-beta OS=Mus musculus OX=10090 GN=Trim28 PE=1 SV=3	59	41	134	41	6.95291	6.87105	6.75383	6.14394	6.29231	6.15186	6.59001	6.31074	6.34994	6.35431	6.21611	6.08639	5.775	6.0852
Q62376	Snrnp70	nucleus;other cell component	U1 small nuclear ribonucleoprotein 70 kDa OS=Mus musculus OX=10090 GN=Snrnp70 PE=1 SV=2	34	15	50	15	7.19908	7.40331	6.93099	7.38523	7.211	7.24746	7.46233	7.17567	7.20474	6.87918	7.15818	7.0632	7.283	7.12106
Q62383	Supt6h	nucleus;other cell component	Transcription elongation factor SPT6 OS=Mus musculus OX=10090 GN=Supt6h PE=1 SV=2	32	45	90	45	5.5858	5.60717	5.54603	5.01559	5.15487	5.08113	5.32628	5.23141	5.36451	5.45564	5.11441	5.14062	4.9947	5.09631
Q62420	Sh3gl2	other membranes;cytosol;ER/Golgi;other cytoplasmic organelle;other cell component	Endophilin-A1 OS=Mus musculus OX=10090 GN=Sh3gl2 PE=1 SV=2	47	20	94	13	6.29138	6.523	4.67725	7.48574	6.93134	6.97049	6.5244	5.94317	6.27796	4.08868	5.67876	6.58023	7.25933	6.47172
Q62441	Tle4	nucleus;other cell component	Transducin-like enhancer protein 4 OS=Mus musculus OX=10090 GN=Tle4 PE=1 SV=4	22	12	20	2	NA	NA	NA	NA	NA	NA	3.40872	3.90576	3.33758	4.16514	3.98967	3.88165	3.76871	4.00197
Q62481	Vps72	nucleus;other cell component	Vacuolar protein sorting-associated protein 72 homolog OS=Mus musculus OX=10090 GN=Vps72 PE=2 SV=2	6	2	2	2	NA	NA	NA	NA	NA	NA	3.21849	3.8518	3.51599	3.51811	3.95108	3.85531	4.03624	3.77281
Q63943	Mef2d	nucleus;other cell component	Myocyte-specific enhancer factor 2D OS=Mus musculus OX=10090 GN=Mef2d PE=1 SV=2	10	6	14	5	4.52469	4.24441	5.96713	4.87234	5.28548	4.85344	4.78241	5.29351	4.82272	5.89191	5.61562	5.36366	5.26662	5.50692
Q64012	Raly	nucleus	RNA-binding protein Raly OS=Mus musculus OX=10090 GN=Raly PE=1 SV=3	60	17	43	17	6.44385	6.30668	6.13023	6.62367	6.48217	6.55912	6.31068	6.36434	6.14287	6.09648	6.25265	6.30865	6.54656	6.35027
Q64127	Trim24	nucleus;other cell component	Transcription intermediary factor 1-alpha OS=Mus musculus OX=10090 GN=Trim24 PE=1 SV=1	3	3	5	3	3.9954	3.26807	2.97567	3.41891	3.57334	3.20794	4.02548	3.6443	3.05029	3.42835	NA	3.68908	3.44755	3.89498
Q64213	Sf1	nucleus;other cell component	Splicing factor 1 OS=Mus musculus OX=10090 GN=Sf1 PE=1 SV=6	24	13	39	13	3.71278	4.08291	4.7326	4.26405	4.32893	4.49707	4.42825	4.4215	4.43782	5.03828	4.40567	4.84653	4.6187	4.67771
Q64378	Fkbp5	cytosol;nucleus;other cell component	Peptidyl-prolyl cis-trans isomerase FKBP5 OS=Mus musculus OX=10090 GN=Fkbp5 PE=1 SV=1	31	14	26	14	6.48786	6.40546	6.13707	5.84184	5.74388	5.80402	6.49593	6.21047	6.43253	6.39247	5.91426	5.98343	5.61208	5.92057
Q64511	Top2b	cytosol;nucleus;other cell component	DNA topoisomerase 2-beta OS=Mus musculus OX=10090 GN=Top2b PE=1 SV=2	38	54	116	44	5.97821	6.10352	5.84042	5.3667	5.47998	5.34054	5.95199	5.9545	5.88362	5.91252	5.75797	5.54499	5.17346	5.55374
Q65Z40	Wapl	nucleus;other cell component	Wings apart-like protein homolog OS=Mus musculus OX=10090 GN=Wapl PE=1 SV=2	12	11	14	11	4.9761	5.09375	5.61649	4.9367	5.18835	4.92547	5.60998	5.75067	5.71968	6.04269	5.95471	5.7178	5.35093	5.90255
Q66JV4	Rbm12b2	nucleus;other cell component	RNA-binding protein 12B-B OS=Mus musculus OX=10090 GN=Rbm12b2 PE=2 SV=2	16	13	21	13	4.33912	4.35562	4.16898	3.82321	4.25624	4.28713	4.35709	4.26274	4.31658	4.11171	3.80864	4.17617	4.16676	4.22164
Q689Z5	Sbno1	nucleus	Protein strawberry notch homolog 1 OS=Mus musculus OX=10090 GN=Sbno1 PE=1 SV=2	17	18	24	18	3.78486	3.99012	4.09993	3.75168	3.70758	3.53618	3.79498	3.76828	3.85348	4.07378	3.99745	3.97193	3.50914	3.99403
Q68FE8	Znf280d	other cell component	Zinc finger protein 280D OS=Mus musculus OX=10090 GN=Znf280d PE=1 SV=1	6	4	5	3	4.21417	3.95757	4.52092	3.90078	4.43347	4.14327	3.13418	3.81811	3.85173	3.83217	3.58109	3.68723	3.82527	3.97613
Q69Z99	Znf512	nucleus	Zinc finger protein 512 OS=Mus musculus OX=10090 GN=Znf512 PE=2 SV=2	38	18	33	18	5.10296	4.81801	4.93822	4.83102	4.97773	4.91625	4.52711	4.50826	4.70306	4.54946	4.3184	4.69676	4.5761	4.66174
Q69ZA1	Cdk13	cytosol;ER/Golgi;nucleus;other cell component	Cyclin-dependent kinase 13 OS=Mus musculus OX=10090 GN=Cdk13 PE=1 SV=3	12	13	25	10	3.33087	3.44693	4.9988	4.062	4.78974	4.43242	4.39049	5.19791	4.69248	5.51138	5.5578	5.32498	5.3645	5.54366
Q69ZR9	Tasor	nucleus;other cell component	Protein TASOR OS=Mus musculus OX=10090 GN=Tasor PE=1 SV=2	3	4	4	4	3.24682	3.08716	3.5278	3.27993	3.51479	3.76293	3.5565	3.51401	3.22248	3.82845	3.75434	3.55167	3.91764	4.09299
Q6A026	Pds5a	plasma membrane;other membranes;nucleus;other cell component	Sister chromatid cohesion protein PDS5 homolog A OS=Mus musculus OX=10090 GN=Pds5a PE=1 SV=3	12	14	25	13	3.75379	3.3802	3.95126	3.96973	3.90513	3.94614	3.85972	4.06767	4.06916	4.21921	4.03593	4.37736	4.23904	4.37152
Q6A068	Cdc5l	nucleus;other cell component	Cell division cycle 5-like protein OS=Mus musculus OX=10090 GN=Cdc5l PE=1 SV=2	36	23	39	22	4.71566	4.6996	5.61553	5.51203	5.6775	5.67833	4.75685	4.99842	4.83263	5.53473	5.53612	5.55739	5.47124	5.55902
Q6DFW4	Nop58	cytosol;nucleus;other cell component	Nucleolar protein 58 OS=Mus musculus OX=10090 GN=Nop58 PE=1 SV=1	25	12	26	12	5.78114	5.7067	5.28535	5.83877	5.59711	5.66198	5.35755	5.26655	5.4447	4.7311	5.09847	5.05171	5.12698	5.24603
Q6DIB4	Nol4l	cytosol;nucleus	Nucleolar protein 4-like OS=Mus musculus OX=10090 GN=Nol4l PE=2 SV=1	4	2	5	2	6.15914	6.28872	6.49466	5.95134	6.24958	6.07904	6.37391	6.4132	6.30913	6.52806	6.41894	6.16313	6.08253	6.27264
Q6DIC0	Smarca2	cytoskeleton;nucleus;other cell component	Probable global transcription activator SNF2L2 OS=Mus musculus OX=10090 GN=Smarca2 PE=1 SV=1	23	38	85	20	6.51981	6.45175	6.20655	6.13025	6.09543	6.07865	5.93105	5.93392	5.9943	5.89195	5.82206	5.7099	5.62818	5.78262
Q6DID3	Scaf8	nucleus;other cell component	SR-related and CTD-associated factor 8 OS=Mus musculus OX=10090 GN=Scaf8 PE=1 SV=1	8	7	10	4	4.29042	4.66735	6.35645	5.55248	6.21	5.87875	4.93124	4.82414	4.56382	5.73042	5.31819	5.58553	5.36847	5.58906
Q6GUQ1	Egfl8	non-structural extracellular;other cell component	Epidermal growth factor-like protein 8 OS=Mus musculus OX=10090 GN=Egfl8 PE=2 SV=2	12	3	5	3	4.93721	4.77844	2.91424	4.84368	5.24066	5.72281	5.14826	5.95201	2.47373	4.54779	6.04882	4.76415	4.88901	4.99224
Q6KCD5	Nipbl	cytosol;nucleus;other cell component	Nipped-B-like protein OS=Mus musculus OX=10090 GN=Nipbl PE=1 SV=1	7	17	24	17	4.74143	4.80933	5.50647	5.24442	5.4552	5.40283	4.94093	5.34515	5.04689	5.32136	5.07351	5.41066	5.30981	5.38967
Q6NS46	Pdcd11	cytosol;nucleus;other cell component	Protein RRP5 homolog OS=Mus musculus OX=10090 GN=Pdcd11 PE=1 SV=2	4	6	6	6	NA	NA	NA	NA	NA	NA	5.12737	5.12784	5.14134	4.72321	4.46112	5.08888	5.46347	5.22334
Q6NV83	U2surp	nucleus	U2 snRNP-associated SURP motif-containing protein OS=Mus musculus OX=10090 GN=U2surp PE=1 SV=3	25	24	48	23	4.84051	5.08863	5.05613	5.21603	5.21982	5.06674	5.35052	5.34344	5.33224	5.43124	5.57787	5.45612	5.50447	5.39783
Q6NVF9	Cpsf6	nucleus;other cell component	Cleavage and polyadenylation specificity factor subunit 6 OS=Mus musculus OX=10090 GN=Cpsf6 PE=1 SV=1	23	13	54	13	6.32608	6.33659	6.0858	5.87149	6.01752	6.03123	6.36715	6.43257	6.32957	6.19166	6.04443	6.08953	6.11873	6.2016
Q6NXI6	Rprd2	nucleus	Regulation of nuclear pre-mRNA domain-containing protein 2 OS=Mus musculus OX=10090 GN=Rprd2 PE=1 SV=1	16	19	29	19	3.56336	3.95077	5.46076	4.65055	4.99284	4.70226	4.21852	4.66671	4.13275	5.54441	5.19224	5.27585	5.09232	5.46819
Q6NXK2	Znf532	nucleus	Zinc finger protein 532 OS=Mus musculus OX=10090 GN=Znf532 PE=1 SV=1	8	5	9	5	3.23346	3.19429	4.63849	4.12367	4.66738	4.431	3.22941	3.7303	3.3378	3.77614	4.02331	4.04924	4.16847	4.652
Q6NZB0	Dnajc8	non-structural extracellular;cytosol;nucleus	DnaJ homolog subfamily C member 8 OS=Mus musculus OX=10090 GN=Dnajc8 PE=1 SV=2	23	7	13	7	7.4788	7.44856	7.22046	6.89257	6.58663	6.62528	7.36818	6.90026	7.07731	7.10828	7.03046	6.3391	6.28428	6.14526
Q6NZF1	Zc3h11a	NA	Zinc finger CCCH domain-containing protein 11A OS=Mus musculus OX=10090 GN=Zc3h11a PE=1 SV=1	9	5	5	5	3.66062	3.72509	5.08912	4.71097	5.19915	5.05427	5.1472	5.6	5.11782	6.29132	6.57473	6.34435	6.19174	6.15504
Q6NZN0	Rbm26	nucleus	RNA-binding protein 26 OS=Mus musculus OX=10090 GN=Rbm26 PE=1 SV=2	21	21	38	19	4.53266	4.4862	6.44136	5.91065	6.38408	6.15575	5.11344	5.66401	5.19446	6.5354	6.55601	6.50328	6.27083	6.56376
Q6P1E1	Zmiz1	nucleus;other cell component	Zinc finger MIZ domain-containing protein 1 OS=Mus musculus OX=10090 GN=Zmiz1 PE=1 SV=1	3	5	9	5	5.13062	5.21626	4.98928	4.36337	4.21016	4.14645	5.29095	5.14443	5.35794	5.28801	5.28827	4.35391	4.46731	4.58523
Q6P2K6	Ppp4r3a	cytosol;cytoskeleton;nucleus;other cell component	Serine/threonine-protein phosphatase 4 regulatory subunit 3A OS=Mus musculus OX=10090 GN=Ppp4r3a PE=1 SV=1	7	6	6	6	NA	NA	NA	NA	NA	NA	4.0041	4.23659	4.04116	4.20442	3.46595	3.98138	3.84329	4.07563
Q6P2L6	Nsd3	nucleus;other cell component	Histone-lysine N-methyltransferase NSD3 OS=Mus musculus OX=10090 GN=Nsd3 PE=1 SV=2	6	7	11	7	3.83069	3.67811	4.61386	4.38177	4.45529	4.13603	2.72911	3.74674	3.65605	4.60126	4.22173	4.01879	4.09491	4.43504
Q6P4S8	Ints1	other membranes;nucleus	Integrator complex subunit 1 OS=Mus musculus OX=10090 GN=Ints1 PE=1 SV=2	7	14	20	14	4.32077	4.14457	3.80245	4.05432	3.99961	4.00219	3.93597	4.02148	4.03474	3.44223	4.00676	4.00689	3.86453	3.94144
Q6P4T2	Snrnp200	nucleus	U5 small nuclear ribonucleoprotein 200 kDa helicase OS=Mus musculus OX=10090 GN=Snrnp200 PE=1 SV=1	31	61	144	61	5.2805	5.15606	5.28792	5.55872	5.52975	5.61545	5.39131	5.52664	5.38725	5.5296	5.30115	5.74608	5.75746	5.81043
Q6P5B0	Rrp12	plasma membrane;other membranes;cytosol;nucleus;other cell component	RRP12-like protein OS=Mus musculus OX=10090 GN=Rrp12 PE=1 SV=1	13	13	17	13	4.91182	4.83944	5.40137	5.48462	5.40062	5.19062	4.37854	4.81469	4.50125	4.62993	4.87418	4.96458	4.9875	5.0284
Q6P5D8	Smchd1	nucleus;other cell component	Structural maintenance of chromosomes flexible hinge domain-containing protein 1 OS=Mus musculus OX=10090 GN=Smchd1 PE=1 SV=2	33	58	102	57	5.65387	5.72219	5.2528	5.24838	5.22261	5.13229	5.67003	5.5912	5.65666	5.29729	5.27816	5.29383	5.18468	5.32644
Q6P5G3	Mbtd1	nucleus	MBT domain-containing protein 1 OS=Mus musculus OX=10090 GN=Mbtd1 PE=1 SV=1	3	2	2	2	3.93332	3.69611	3.42094	3.42474	3.84739	3.42326	3.38219	3.08439	2.50721	3.00914	NA	2.03573	3.06023	2.61257
Q6P9R2	Oxsr1	cytosol	Serine/threonine-protein kinase OSR1 OS=Mus musculus OX=10090 GN=Oxsr1 PE=1 SV=1	15	7	16	6	4.35959	4.86387	3.25927	4.9188	4.84205	4.78876	4.36594	4.04801	4.42222	2.55591	3.81887	4.55527	4.69595	4.44978
Q6P9Z1	Smarcd3	nucleus;other cell component	SWI/SNF-related matrix-associated actin-dependent regulator of chromatin subfamily D member 3 OS=Mus musculus OX=10090 GN=Smarcd3 PE=1 SV=2	18	7	12	4	5.24593	4.6749	4.81016	4.78271	4.73651	5.12233	5.81759	5.95084	5.81158	5.64482	5.37498	5.60997	5.725	5.71263
Q6PAL7	Ahdc1	NA	AT-hook DNA-binding motif-containing protein 1 OS=Mus musculus OX=10090 GN=Ahdc1 PE=1 SV=1	13	14	22	14	3.90649	3.90756	4.24576	3.70083	4.07768	4.03987	4.29624	4.43311	4.44735	4.54849	4.3545	4.55757	4.22698	4.38945
Q6PDG5	Smarcc2	nucleus	SWI/SNF complex subunit SMARCC2 OS=Mus musculus OX=10090 GN=Smarcc2 PE=1 SV=2	28	31	61	22	4.66825	4.68676	4.64889	4.57884	4.43698	4.48676	4.72374	4.80991	4.88125	4.76672	4.32436	4.61807	4.56665	4.60539
Q6PDK2	Kmt2d	nucleus	Histone-lysine N-methyltransferase 2D OS=Mus musculus OX=10090 GN=Kmt2d PE=1 SV=2	2	7	8	7	3.75177	3.41221	4.31905	4.61987	4.62421	4.67584	3.33201	4.38518	3.70127	4.25985	3.86717	4.03633	4.38976	4.56285
Q6PDM1	Msl1	nucleus	Male-specific lethal 1 homolog OS=Mus musculus OX=10090 GN=Msl1 PE=1 SV=1	10	4	8	3	3.07023	4.15898	4.01739	3.7588	3.78042	4.05465	3.73934	4.38827	3.94726	4.56543	4.5543	4.46715	4.66699	4.31764
Q6PDM2	Srsf1	nucleus;other cell component	Serine/arginine-rich splicing factor 1 OS=Mus musculus OX=10090 GN=Srsf1 PE=1 SV=3	59	16	55	16	6.94917	7.02387	6.61947	6.93639	6.49425	6.59703	6.79852	6.50533	6.64408	6.56622	6.49227	6.35246	6.38396	6.33007
[truncated: 333 more rows]

## Sheet: ProteinQuant_nonH2B_fig5
Protein	Gene Symbol	Cellular Component	Description	Coverage [%]	# Peptides	# PSMs	# Unique Peptides	hM3Dq_1	hM3Dq_2	hM3Dq_3	hM3Dq_4	hM3Dq_5	hM3Dq_6	hM3Dq_7	mCherry_1	mCherry_2	mCherry_3	mCherry_4	mCherry_5	mCherry_6	mCherry_7
[truncated: 3,053 more rows]
