# Supplementary material for: Cell-type and subcellular compartment-specific APEX2 proximity labeling reveals activity-dependent nuclear proteome dynamics in the striatum
Source: Nat Commun. 2021 Aug 11;12:4855. doi: 10.1038/s41467-021-25144-y (PMC8357913; doi:10.1038/s41467-021-25144-y)
Supplement: Supplementary file 11 — Supplementary Data 8 [file 41467_2021_25144_MOESM11_ESM.xlsx]

## Sheet: description
tab#	tab_title	description for data associated with Fig. 5
1	NES-CTRL	comparison between NES-CTRL
2	mCherry-CTRL	comparison between H2B.mCherry-CTRL
3	hM3Dq-CTRL	comparison between H2B.hM3Dq-CTRL
4	mCherry-NES	comparison between H2B.mCherry-NES after contaminant filter
5	hM3Dq-NES	comparison between H2B.hM3Dq-NES after contaminant filter
6	H2B_hM3Dq-mCherry	nuclear protein comparison (hM3Dq - mCherry)
7	nonH2B_hM3Dq-mCherry	cytosolic protein comparison (hM3Dq - mCherry)

## Sheet: NES-CTRL
Protein	Label	log2FC	SE	DF	pvalue	adj.pvalue	issue
A2A432	NES-control	2.69979	0.370902	29.794	4.36e-08	1.36e-07	NA
A2A5R2	NES-control	3.00812	0.366095	29.794	3.78e-09	1.67e-08	NA
A2A690	NES-control	3.5722	0.334582	29.794	1.06e-11	1.6e-10	NA
A2A699	NES-control	0.644144	0.326512	29.794	0.0578594	0.0603387	NA
A2A6A1	NES-control	0.886965	0.295309	29.794	0.00536418	0.00600923	NA
A2A6Q5	NES-control	2.45916	0.356461	29.794	1.21e-07	3.28e-07	NA
A2A791	NES-control	2.1095	0.338383	30.794	6.5e-07	1.44e-06	NA
A2A8L1	NES-control	1.21978	0.454191	29.794	0.0117155	0.0127823	NA
A2A8L5	NES-control	1.67819	0.298231	29.794	4.06e-06	7.3e-06	NA
A2A8U2	NES-control	1.67335	0.384277	30.794	0.00013671	0.0001835	NA
A2A8Z1	NES-control	2.66801	0.343622	29.794	1.21e-08	4.54e-08	NA
A2AAE1	NES-control	3.66889	0.334775	29.794	5.67e-12	1.1e-10	NA
A2ABV5	NES-control	2.40902	0.407495	30.794	1.62e-06	3.19e-06	NA
A2ADY9	NES-control	2.91443	0.575796	29.794	1.99e-05	3.08e-05	NA
A2AFR3	NES-control	3.91049	0.446795	20.794	2.05e-08	7.07e-08	NA
A2AG50	NES-control	4.14283	0.374396	29.794	4.49e-12	9.45e-11	NA
A2AGH6	NES-control	2.25216	0.488618	27.9343	8.11e-05	0.00011246	NA
A2AGL3	NES-control	3.53163	0.358977	29.794	7.19e-11	6.76e-10	NA
A2AGT5	NES-control	2.79182	0.311091	30.794	4.22e-10	2.72e-09	NA
A2AHC3	NES-control	3.60091	0.378081	29.794	1.51e-10	1.23e-09	NA
A2AHG0	NES-control	5.40084	0.366054	29.794	3.1e-15	2.14e-12	NA
A2AHL1	NES-control	3.94439	0.435189	20.794	1.15e-08	4.31e-08	NA
A2AIV2	NES-control	2.03521	0.381872	28.8065	1.04e-05	1.7e-05	NA
A2AJA9	NES-control	3.12126	0.279464	30.794	2.34e-12	6.24e-11	NA
A2AJI0	NES-control	1.40804	0.291371	30.794	3.52e-05	5.19e-05	NA
A2AJT4	NES-control	1.71491	0.394717	30.794	0.00014057	0.00018849	NA
A2AKG8	NES-control	4.04871	0.728409	19.794	2e-05	3.09e-05	NA
A2ALS5	NES-control	4.63335	0.364826	30.794	8.88e-14	8.12e-12	NA
A2ALU4	NES-control	4.89158	0.385903	30.794	9.34e-14	8.12e-12	NA
A2AN08	NES-control	3.30657	0.3402	30.794	6.75e-11	6.39e-10	NA
A2AP18	NES-control	2.46029	0.442908	29.794	4.98e-06	8.73e-06	NA
A2APV2	NES-control	1.77636	0.385147	29.794	7.05e-05	9.84e-05	NA
A2APX8	NES-control	2.4152	0.40337	20.794	6.33e-06	1.08e-05	NA
A2AQ19	NES-control	2.27829	0.375332	30.794	1.03e-06	2.14e-06	NA
A2AQ25	NES-control	1.86413	0.300107	30.794	6.92e-07	1.52e-06	NA
A2AR02	NES-control	1.96856	0.480182	28.8857	0.00030684	0.00039279	NA
A2ARP1	NES-control	3.85109	0.367723	30.794	1.14e-11	1.69e-10	NA
A2ARS0	NES-control	2.65832	0.300245	30.794	5.72e-10	3.49e-09	NA
A2ASQ1	NES-control	0.698093	0.522958	30.794	0.191697	0.19577	NA
A2ASZ8	NES-control	1.31569	0.319934	30.794	0.00026964	0.0003471	NA
A2AWA9	NES-control	3.40009	0.378034	29.794	5.41e-10	3.33e-09	NA
A2BE28	NES-control	2.62784	0.408052	29.794	4.24e-07	9.79e-07	NA
A2BH40	NES-control	2.98118	0.36663	30.794	3.67e-09	1.63e-08	NA
A2CG49	NES-control	3.96364	0.33451	29.794	8.43e-13	3.13e-11	NA
A2RSJ4	NES-control	3.49339	0.34226	29.794	3.06e-11	3.5e-10	NA
A2RSQ0	NES-control	3.14952	0.384206	30.794	3.09e-09	1.4e-08	NA
A2RT62	NES-control	3.23176	0.343845	29.794	2.03e-10	1.53e-09	NA
A3KFM7	NES-control	0.60596	0.413942	29.794	0.153699	0.157501	NA
A3KMP2	NES-control	1.37117	0.43654	30.794	0.00370368	0.00419614	NA
A4Q9F0	NES-control	3.66458	0.458438	20.794	8.95e-08	2.53e-07	NA
A6H5Y3	NES-control	4.07395	0.536992	30.794	1.56e-08	5.63e-08	NA
A6H5Z3	NES-control	3.36957	0.373422	30.794	3.73e-10	2.46e-09	NA
A6H630	NES-control	2.83547	0.384692	29.794	3.42e-08	1.1e-07	NA
A6H6A9	NES-control	5.04311	0.472522	30.794	7.17e-12	1.29e-10	NA
A6H8H2	NES-control	2.54799	0.38248	20.794	1.43e-06	2.86e-06	NA
A6X8Z5	NES-control	4.06156	0.378339	29.794	9.29e-12	1.5e-10	NA
B0V2N1	NES-control	1.77886	0.332415	29.794	8.82e-06	1.47e-05	NA
B1AR13	NES-control	1.65199	0.290151	29.7939	3.37e-06	6.18e-06	NA
B1AWN6	NES-control	3.18397	0.304335	30.794	1.17e-11	1.71e-10	NA
B1AXH1	NES-control	3.59649	0.347234	30.794	1.49e-11	2.08e-10	NA
B1AXV0	NES-control	1.60229	0.350746	30.794	7.47e-05	0.00010404	NA
B1AY13	NES-control	3.99905	0.390136	30.794	1.91e-11	2.49e-10	NA
B1AZI6	NES-control	2.73943	0.461712	29.794	1.73e-06	3.37e-06	NA
B1AZP2	NES-control	3.73385	0.321204	29.794	1.35e-12	4.39e-11	NA
B2RQC6	NES-control	2.65736	0.328209	29.794	5.14e-09	2.17e-08	NA
B2RR83	NES-control	3.19258	0.415567	29.794	1.5e-08	5.45e-08	NA
B2RRE7	NES-control	4.0944	0.399204	29.794	2.73e-11	3.23e-10	NA
B2RSH2	NES-control	2.19685	0.334647	29.794	3.01e-07	7.25e-07	NA
B2RXC1	NES-control	3.30347	0.364071	29.794	4.46e-10	2.84e-09	NA
B2RXS4	NES-control	1.97684	0.302725	29.794	3.31e-07	7.91e-07	NA
B2RY56	NES-control	2.00449	0.413579	30.794	3.38e-05	4.99e-05	NA
B9EJ80	NES-control	3.25013	0.354863	29.794	3.62e-10	2.4e-09	NA
B9EJ86	NES-control	4.0741	0.370964	30.794	3.55e-12	7.99e-11	NA
B9EJA2	NES-control	3.79393	0.304243	29.794	2.36e-13	1.35e-11	NA
B9EKR1	NES-control	1.6462	0.366541	29.794	9.88e-05	0.00013529	NA
C0HKD9	NES-control	0.491279	0.438448	28.8043	0.271758	0.276372	NA
D3YVF0	NES-control	2.61648	0.358726	30.794	3.44e-08	1.11e-07	NA
D3YXK2	NES-control	1.83538	0.375261	29.794	3.22e-05	4.78e-05	NA
D3YZI9	NES-control	2.35691	0.338913	29.794	1.04e-07	2.89e-07	NA
D3YZP9	NES-control	3.52651	0.380829	30.794	2.07e-10	1.55e-09	NA
D3YZU1	NES-control	3.0649	0.407605	19.794	3.2e-07	7.68e-07	NA
D3Z4S3	NES-control	1.99763	0.30318	29.794	2.82e-07	6.84e-07	NA
D3Z7P3	NES-control	1.3102	0.315061	30.794	0.00023702	0.00030817	NA
E9PUL5	NES-control	1.45369	0.453249	30.794	0.00312022	0.00356101	NA
E9PV24	NES-control	1.07568	0.626116	30.794	0.0958334	0.0990117	NA
E9PV86	NES-control	3.32037	0.356183	30.794	1.78e-10	1.39e-09	NA
E9PVA8	NES-control	3.49446	0.363544	30.794	8.74e-11	7.9e-10	NA
E9PXF8	NES-control	3.665	0.412532	20.794	1.6e-08	5.77e-08	NA
E9PY46	NES-control	2.95257	0.550851	26.8956	1.17e-05	1.9e-05	NA
E9PYH6	NES-control	2.21911	0.452051	29.794	3.06e-05	4.56e-05	NA
E9PYL2	NES-control	2.53195	0.561792	28.047	0.00010628	0.00014475	NA
E9PZ19	NES-control	3.2113	0.394071	20.794	6.58e-08	1.94e-07	NA
E9PZM4	NES-control	1.75008	0.363631	29.794	4.01e-05	5.86e-05	NA
E9Q1P8	NES-control	1.47031	0.434349	30.794	0.00195749	0.00227944	NA
E9Q3L2	NES-control	3.52933	0.337998	30.794	1.22e-11	1.77e-10	NA
E9Q401	NES-control	3.23219	0.389589	30.794	2.39e-09	1.12e-08	NA
E9Q4N7	NES-control	2.86786	0.382631	30.794	1.99e-08	6.91e-08	NA
E9Q4P1	NES-control	1.70926	0.326731	29.794	1.24e-05	1.99e-05	NA
E9Q4S1	NES-control	4.63668	0.326002	30.794	4.45e-15	2.48e-12	NA
E9Q4Z2	NES-control	0.76481	0.280666	29.794	0.0106565	0.0116563	NA
E9Q557	NES-control	0.200867	0.487085	29.794	0.683009	0.687422	NA
E9Q5C9	NES-control	1.71383	0.424019	29.794	0.0003436	0.00043668	NA
E9Q5F9	NES-control	3.94176	0.602277	28.794	3.74e-07	8.78e-07	NA
E9Q5K9	NES-control	2.28493	0.425225	30.794	7.51e-06	1.26e-05	NA
E9Q6J5	NES-control	2.69426	0.396023	29.794	1.57e-07	4.11e-07	NA
E9Q6P5	NES-control	1.9976	0.331374	29.794	1.32e-06	2.67e-06	NA
E9Q784	NES-control	2.09193	0.495351	28.8095	0.00021994	0.00028691	NA
E9Q7E2	NES-control	2.04671	0.427666	28.8002	4.67e-05	6.72e-05	NA
E9Q7G0	NES-control	1.75481	0.369895	30.794	4.53e-05	6.54e-05	NA
E9Q7X7	NES-control	1.89825	0.319462	29.794	1.68e-06	3.3e-06	NA
E9Q8I9	NES-control	4.41041	0.366499	30.794	3.56e-13	1.8e-11	NA
E9QAT4	NES-control	4.30305	0.36052	29.794	7.04e-13	2.9e-11	NA
F6SEU4	NES-control	3.36846	0.298913	29.794	2.89e-12	7.13e-11	NA
F6ZDS4	NES-control	2.10729	0.384667	30.794	5.56e-06	9.65e-06	NA
F7BJB9	NES-control	3.1102	0.552257	28.794	4.5e-06	7.99e-06	NA
F8VPU2	NES-control	1.48616	0.367956	29.794	0.00034636	0.00044004	NA
G3X9J0	NES-control	4.01265	0.438174	20.794	9.65e-09	3.69e-08	NA
G3X9K3	NES-control	3.90814	0.454287	29.794	1.43e-09	7.32e-09	NA
G3XA57	NES-control	2.46799	0.352877	30.794	7.81e-08	2.24e-07	NA
G5E829	NES-control	3.72221	0.345905	30.794	5.87e-12	1.11e-10	NA
G5E870	NES-control	3.33582	0.386419	30.794	1e-09	5.47e-09	NA
G5E8B9	NES-control	Inf	NA	NA	NA	NA	oneConditionMissing
G5E8K5	NES-control	3.61017	0.314403	29.794	1.83e-12	5.31e-11	NA
O08529	NES-control	2.32794	0.350822	29.794	2.48e-07	6.13e-07	NA
O08532	NES-control	1.32199	0.313259	30.794	0.00019949	0.00026182	NA
O08539	NES-control	1.6348	0.320534	29.794	1.79e-05	2.78e-05	NA
O08547	NES-control	2.13055	0.311204	30.794	1.17e-07	3.2e-07	NA
O08553	NES-control	2.53679	0.327687	29.794	1.29e-08	4.78e-08	NA
O08579	NES-control	3.45606	0.354223	29.794	8.69e-11	7.87e-10	NA
O08580	NES-control	Inf	NA	NA	NA	NA	oneConditionMissing
O08582	NES-control	2.78172	0.371798	29.794	2.55e-08	8.49e-08	NA
O08583	NES-control	1.34202	0.364906	29.794	0.00092498	0.00111686	NA
O08585	NES-control	4.65886	0.535885	30.794	8.59e-10	4.82e-09	NA
O08586	NES-control	2.25011	0.345674	29.794	3.5e-07	8.3e-07	NA
O08599	NES-control	1.61305	0.310347	30.794	1.24e-05	1.99e-05	NA
O08600	NES-control	1.54535	0.321819	30.794	3.84e-05	5.63e-05	NA
O08638	NES-control	1.13017	0.378447	29.794	0.00560034	0.00626119	NA
O08663	NES-control	2.12965	0.322459	29.794	2.7e-07	6.6e-07	NA
O08688	NES-control	2.05778	0.366798	30.794	3.82e-06	6.92e-06	NA
O08709	NES-control	1.68534	0.328976	29.794	1.68e-05	2.62e-05	NA
O08715	NES-control	3.49661	0.353365	30.794	4.42e-11	4.63e-10	NA
O08739	NES-control	2.11928	0.375158	29.794	3.82e-06	6.92e-06	NA
O08749	NES-control	0.98156	0.318	30.794	0.00425804	0.00480464	NA
O08756	NES-control	0.591289	0.303832	29.794	0.0611277	0.0637128	NA
O08759	NES-control	4.27039	0.375424	30.794	1.48e-12	4.62e-11	NA
O08784	NES-control	0.873416	0.372091	30.794	0.0255182	0.027172	NA
O08788	NES-control	1.69768	0.295444	29.794	2.91e-06	5.4e-06	NA
O08795	NES-control	1.25161	0.310701	29.794	0.00035663	0.0004522	NA
O08807	NES-control	2.1851	0.311823	30.794	7.52e-08	2.17e-07	NA
O08808	NES-control	2.74179	0.38719	28.794	8.99e-08	2.54e-07	NA
O08810	NES-control	2.09972	0.415574	29.794	2.04e-05	3.14e-05	NA
O08811	NES-control	1.87034	0.50456	29.794	0.00085517	0.00103545	NA
O08842	NES-control	1.34974	0.312067	29.794	0.00015701	0.00020846	NA
O08848	NES-control	2.2176	0.334357	29.794	2.5e-07	6.16e-07	NA
O08914	NES-control	1.65771	0.317906	29.794	1.3e-05	2.07e-05	NA
O08915	NES-control	2.52808	0.411064	29.794	9.44e-07	1.99e-06	NA
O08917	NES-control	1.15828	0.295816	30.794	0.00046562	0.0005815	NA
O08919	NES-control	2.23284	0.325577	29.794	1.35e-07	3.61e-07	NA
O08989	NES-control	1.57969	0.302334	30.794	1.15e-05	1.87e-05	NA
O08992	NES-control	4.67595	0.516484	29.794	4.68e-10	2.96e-09	NA
O08997	NES-control	2.74324	0.322441	29.794	1.81e-09	8.95e-09	NA
O09061	NES-control	1.55712	0.294031	30.794	9.37e-06	1.55e-05	NA
O09111	NES-control	1.71329	0.309859	29.794	5.35e-06	9.31e-06	NA
O09117	NES-control	1.3989	0.399215	29.794	0.00147011	0.00173788	NA
O09126	NES-control	2.71042	0.408977	20.794	1.54e-06	3.05e-06	NA
O09131	NES-control	2.34898	0.323024	29.794	4.45e-08	1.37e-07	NA
O09159	NES-control	0.109625	0.428075	28.8496	0.799699	0.802378	NA
O09167	NES-control	1.56283	0.319611	29.794	3.23e-05	4.79e-05	NA
O35083	NES-control	1.68326	0.318823	29.794	1.08e-05	1.76e-05	NA
O35085	NES-control	3.45127	0.463829	22.794	1.54e-07	4.04e-07	NA
O35098	NES-control	2.22841	0.326714	29.794	1.5e-07	3.95e-07	NA
O35099	NES-control	3.86325	0.380097	28.9734	4.61e-11	4.76e-10	NA
O35127	NES-control	1.8455	0.396344	29.7939	6.23e-05	8.77e-05	NA
O35129	NES-control	1.11493	0.291434	30.794	0.00059628	0.00073478	NA
O35136	NES-control	2.57172	0.338018	30.794	1.47e-08	5.35e-08	NA
O35143	NES-control	1.01123	0.347622	29.794	0.00679208	0.0075502	NA
O35218	NES-control	2.20846	0.44179	29.794	2.38e-05	3.61e-05	NA
O35226	NES-control	2.4617	0.323205	30.794	1.44e-08	5.26e-08	NA
O35239	NES-control	1.69776	0.356498	29.794	4.62e-05	6.66e-05	NA
O35250	NES-control	3.7879	0.351747	29.794	8.63e-12	1.42e-10	NA
O35280	NES-control	2.99896	0.389672	20.794	1.63e-07	4.24e-07	NA
O35286	NES-control	2.14558	0.36674	30.794	1.93e-06	3.72e-06	NA
O35295	NES-control	3.47878	0.3593	29.794	1.04e-10	9.05e-10	NA
O35304	NES-control	1.33647	0.307972	29.794	0.00015083	0.00020108	NA
O35317	NES-control	1.81612	0.407677	29.794	0.00010941	0.00014877	NA
O35326	NES-control	1.29341	0.389455	30.794	0.00231753	0.00268107	NA
O35343	NES-control	2.52848	0.412931	29.794	1.02e-06	2.11e-06	NA
O35344	NES-control	4.34295	0.461034	29.794	1.93e-10	1.48e-09	NA
O35345	NES-control	2.93504	0.421801	30.794	8.61e-08	2.45e-07	NA
O35350	NES-control	3.42517	0.459102	20.794	2.63e-07	6.46e-07	NA
O35381	NES-control	3.57333	0.352593	29.794	3.61e-11	3.99e-10	NA
O35382	NES-control	3.59229	0.348193	29.794	2.38e-11	2.93e-10	NA
O35405	NES-control	2.11862	0.379798	30.794	4.18e-06	7.49e-06	NA
O35435	NES-control	0.61706	0.316365	30.794	0.060273	0.0628389	NA
O35449	NES-control	4.06815	0.344826	29.794	9.39e-13	3.38e-11	NA
O35454	NES-control	2.75983	0.362274	30.794	1.43e-08	5.24e-08	NA
O35465	NES-control	2.63094	0.311345	29.794	2.09e-09	1.01e-08	NA
O35474	NES-control	1.9357	0.353817	30.794	5.68e-06	9.83e-06	NA
O35526	NES-control	1.44123	0.315512	30.794	7.48e-05	0.00010409	NA
O35551	NES-control	4.48703	0.352087	29.794	1.36e-13	1.06e-11	NA
O35598	NES-control	1.74123	0.351404	29.794	2.69e-05	4.05e-05	NA
O35613	NES-control	NA	NA	NA	NA	NA	completeMissing
O35633	NES-control	2.53989	0.309255	29.794	3.82e-09	1.68e-08	NA
O35638	NES-control	1.80206	0.395551	30.794	7.74e-05	0.00010761	NA
O35639	NES-control	2.70416	0.341607	29.794	8.18e-09	3.21e-08	NA
O35643	NES-control	1.99661	0.339481	29.794	1.99e-06	3.83e-06	NA
O35678	NES-control	1.65095	0.288122	29.794	3.04e-06	5.63e-06	NA
O35681	NES-control	2.25943	0.307209	29.794	3.57e-08	1.14e-07	NA
O35682	NES-control	1.92682	0.321406	29.794	1.45e-06	2.9e-06	NA
O35685	NES-control	2.39107	0.38943	29.794	9.71e-07	2.04e-06	NA
O35691	NES-control	1.7524	0.388621	29.794	9.4e-05	0.00012931	NA
O35737	NES-control	2.58188	0.38128	30.794	1.44e-07	3.83e-07	NA
O35841	NES-control	2.61714	0.383899	29.794	1.51e-07	3.98e-07	NA
O35857	NES-control	1.49176	0.301854	30.794	2.58e-05	3.89e-05	NA
O35864	NES-control	2.02983	0.308935	29.794	2.96e-07	7.16e-07	NA
O35874	NES-control	2.05467	0.300747	30.794	1.22e-07	3.3e-07	NA
O35887	NES-control	0.733446	0.351448	29.794	0.0455529	0.0477864	NA
O35900	NES-control	1.40913	0.34061	29.794	0.00026437	0.000341	NA
O35927	NES-control	3.93837	0.320929	29.794	3.52e-13	1.8e-11	NA
O35954	NES-control	3.51157	0.327037	29.794	9.25e-12	1.5e-10	NA
O35963	NES-control	1.83766	0.318026	29.794	2.66e-06	4.97e-06	NA
O35969	NES-control	1.89028	0.29296	29.794	4.09e-07	9.51e-07	NA
O35972	NES-control	1.46547	0.500859	24.9617	0.00721599	0.00800316	NA
O35973	NES-control	2.81544	0.338437	29.794	2.91e-09	1.33e-08	NA
O54724	NES-control	1.12659	0.370546	29.794	0.00488906	0.00548646	NA
O54734	NES-control	1.43358	0.320095	29.794	0.00010238	0.00013968	NA
O54774	NES-control	2.06303	0.33215	29.794	7.97e-07	1.72e-06	NA
O54781	NES-control	3.55564	0.380399	29.794	2.3e-10	1.67e-09	NA
O54784	NES-control	2.49845	0.407769	29.794	1.01e-06	2.09e-06	NA
O54828	NES-control	3.30298	0.327845	29.794	4.15e-11	4.44e-10	NA
O54829	NES-control	2.48564	0.341029	30.794	3.49e-08	1.12e-07	NA
O54865	NES-control	3.57635	0.412822	29.794	1.23e-09	6.44e-09	NA
O54901	NES-control	0.863103	0.418523	25.7952	0.0493897	0.0517277	NA
O54916	NES-control	2.21848	0.442051	29.794	2.25e-05	3.43e-05	NA
O54941	NES-control	3.24352	0.528433	30.794	8.52e-07	1.82e-06	NA
O54962	NES-control	0.835713	0.305631	30.794	0.0102677	0.01125	NA
O54983	NES-control	1.26659	0.305784	29.794	0.00026073	0.00033686	NA
O54984	NES-control	1.89097	0.326351	29.794	2.54e-06	4.77e-06	NA
O54988	NES-control	3.27048	0.356064	29.794	3.4e-10	2.28e-09	NA
O54991	NES-control	2.0596	0.32695	30.794	5.4e-07	1.22e-06	NA
O55013	NES-control	1.34571	0.31785	29.794	0.00020233	0.00026537	NA
O55017	NES-control	1.08174	0.379621	30.794	0.00773907	0.00856135	NA
O55022	NES-control	2.37041	0.438166	30.794	6.76e-06	1.15e-05	NA
O55023	NES-control	1.91369	0.311944	29.794	9.85e-07	2.06e-06	NA
O55026	NES-control	1.33279	0.3408	29.794	0.00049198	0.00061167	NA
O55029	NES-control	3.03046	0.337991	30.794	4.31e-10	2.77e-09	NA
O55033	NES-control	3.26924	0.43589	30.794	1.97e-08	6.85e-08	NA
O55042	NES-control	1.65839	0.329978	30.794	2.03e-05	3.13e-05	NA
O55091	NES-control	2.85113	0.419297	29.794	1.58e-07	4.15e-07	NA
O55100	NES-control	1.96507	0.313141	29.794	6.67e-07	1.47e-06	NA
O55106	NES-control	4.50868	0.334823	30.794	1.91e-14	4.35e-12	NA
O55125	NES-control	0.557	0.304402	29.794	0.0773004	0.0802046	NA
O55126	NES-control	0.685898	0.303737	30.794	0.0311674	0.0329978	NA
O55128	NES-control	2.08111	0.402856	30.794	1.36e-05	2.17e-05	NA
O55131	NES-control	1.61289	0.319158	29.794	2.04e-05	3.14e-05	NA
O55142	NES-control	2.06422	0.341397	29.794	1.26e-06	2.55e-06	NA
O55143	NES-control	2.55629	0.337483	30.794	1.61e-08	5.78e-08	NA
O55187	NES-control	2.88711	0.39759	29.794	4.57e-08	1.41e-07	NA
O55201	NES-control	3.591	0.350563	30.794	1.94e-11	2.52e-10	NA
O55234	NES-control	1.50954	0.290405	30.794	1.24e-05	1.99e-05	NA
O55236	NES-control	1.19048	0.329218	29.794	0.00109115	0.00130736	NA
O55242	NES-control	1.37988	0.32937	29.794	0.00022875	0.00029771	NA
O70133	NES-control	2.27711	0.363178	30.794	5.87e-07	1.31e-06	NA
O70152	NES-control	1.87087	0.331578	29.794	3.89e-06	7.03e-06	NA
O70161	NES-control	2.64007	0.391149	30.794	1.53e-07	4.04e-07	NA
O70172	NES-control	1.96249	0.360027	29.794	6.66e-06	1.13e-05	NA
O70194	NES-control	2.5244	0.336653	29.794	2.44e-08	8.17e-08	NA
O70228	NES-control	2.19441	0.353012	30.794	6.83e-07	1.5e-06	NA
O70230	NES-control	2.23024	0.391287	29.794	3.31e-06	6.08e-06	NA
O70251	NES-control	4.7265	0.354591	29.794	4.34e-14	6.54e-12	NA
O70252	NES-control	2.57995	0.344692	29.794	2.53e-08	8.43e-08	NA
O70293	NES-control	2.19453	0.362371	29.794	1.23e-06	2.49e-06	NA
O70305	NES-control	3.30166	0.351032	29.794	2e-10	1.51e-09	NA
O70310	NES-control	1.80437	0.386981	29.794	6.12e-05	8.62e-05	NA
O70311	NES-control	1.87134	0.322495	30.794	2.21e-06	4.2e-06	NA
O70318	NES-control	1.55395	0.278538	29.794	4.65e-06	8.22e-06	NA
O70325	NES-control	1.89786	0.321651	30.794	1.67e-06	3.28e-06	NA
O70370	NES-control	1.27102	0.330209	29.794	0.00058194	0.00071824	NA
O70433	NES-control	2.756	0.331876	29.794	3.02e-09	1.38e-08	NA
O70435	NES-control	1.44158	0.299234	29.794	3.96e-05	5.79e-05	NA
O70439	NES-control	1.93161	0.347055	29.794	4.83e-06	8.5e-06	NA
O70443	NES-control	2.57363	0.316151	29.794	4.59e-09	1.97e-08	NA
O70451	NES-control	2.46815	0.315378	29.794	1.03e-08	3.91e-08	NA
O70481	NES-control	3.00987	0.37465	29.794	6.04e-09	2.48e-08	NA
O70492	NES-control	2.74511	0.403067	30.794	1.3e-07	3.48e-07	NA
O70493	NES-control	2.59412	0.369347	29.794	8.65e-08	2.45e-07	NA
O70503	NES-control	2.00129	0.32452	30.794	7.85e-07	1.69e-06	NA
O70566	NES-control	3.81895	0.398587	30.794	9.43e-11	8.37e-10	NA
O70589	NES-control	2.67168	0.355707	29.794	2.36e-08	7.97e-08	NA
O70591	NES-control	1.05546	0.324545	29.794	0.0028449	0.00325824	NA
O88196	NES-control	4.08661	0.373446	29.794	5.87e-12	1.11e-10	NA
O88271	NES-control	2.6585	0.470913	29.7941	3.86e-06	6.98e-06	NA
O88286	NES-control	Inf	NA	NA	NA	NA	oneConditionMissing
O88291	NES-control	2.23329	0.428516	29.794	1.31e-05	2.09e-05	NA
O88322	NES-control	0.60737	0.682518	30.794	0.380421	0.385069	NA
O88342	NES-control	2.2519	0.338714	30.794	2.03e-07	5.15e-07	NA
O88343	NES-control	2.68982	0.344712	29.794	1.1e-08	4.14e-08	NA
O88384	NES-control	2.86988	0.32099	29.794	6.17e-10	3.71e-09	NA
O88441	NES-control	1.35393	0.315908	30.794	0.00016589	0.00021972	NA
O88444	NES-control	1.69817	0.345469	29.794	3.01e-05	4.49e-05	NA
O88447	NES-control	3.01521	0.365135	30.794	2.64e-09	1.23e-08	NA
O88448	NES-control	2.64599	0.315413	29.794	2.44e-09	1.15e-08	NA
O88455	NES-control	2.61078	0.332731	30.794	7.78e-09	3.08e-08	NA
O88485	NES-control	2.07073	0.329742	29.794	6.59e-07	1.45e-06	NA
O88487	NES-control	2.91053	0.329242	30.794	5.92e-10	3.59e-09	NA
O88491	NES-control	2.07821	0.437172	30.794	4.41e-05	6.38e-05	NA
O88507	NES-control	1.65068	0.320079	29.794	1.52e-05	2.41e-05	NA
O88508	NES-control	2.52577	0.389741	28.8065	4.44e-07	1.02e-06	NA
O88520	NES-control	2.77525	0.414066	29.794	2.06e-07	5.22e-07	NA
O88531	NES-control	0.863398	0.361438	29.7939	0.0234435	0.025045	NA
O88532	NES-control	2.96752	0.36701	30.794	4.14e-09	1.79e-08	NA
O88533	NES-control	0.920816	0.301298	29.794	0.00469745	0.00527903	NA
O88543	NES-control	2.63043	0.321989	30.794	3.32e-09	1.49e-08	NA
O88544	NES-control	1.83218	0.301183	30.794	9.95e-07	2.08e-06	NA
O88545	NES-control	2.10528	0.328562	29.794	4.63e-07	1.06e-06	NA
O88569	NES-control	2.04995	0.402137	29.794	1.8e-05	2.8e-05	NA
O88587	NES-control	1.37889	0.359656	29.794	0.00060648	0.0007464	NA
O88597	NES-control	2.96399	0.40153	20.794	3.1e-07	7.45e-07	NA
O88602	NES-control	2.67635	0.426793	28.794	7.84e-07	1.69e-06	NA
O88622	NES-control	3.19357	0.45343	30.794	6.82e-08	2.01e-07	NA
O88643	NES-control	2.60454	0.341968	29.794	1.79e-08	6.3e-08	NA
O88665	NES-control	2.30863	0.404803	29.794	3.28e-06	6.03e-06	NA
O88685	NES-control	2.47683	0.339523	30.794	3.43e-08	1.1e-07	NA
O88696	NES-control	1.07151	0.289113	30.794	0.00082647	0.00100195	NA
O88703	NES-control	1.85657	0.370845	25.794	3.37e-05	4.98e-05	NA
O88704	NES-control	1.99695	0.331108	30.794	1.15e-06	2.37e-06	NA
O88712	NES-control	2.29181	0.347842	30.794	2.4e-07	5.97e-07	NA
O88735	NES-control	1.57548	0.323561	28.794	3.71e-05	5.45e-05	NA
O88737	NES-control	1.44069	0.399251	30.794	0.00107711	0.00129214	NA
O88738	NES-control	3.71876	0.332737	29.794	3.53e-12	7.99e-11	NA
O88741	NES-control	1.88582	0.297516	30.794	4.84e-07	1.1e-06	NA
O88746	NES-control	1.79755	0.716819	25.9107	0.0187534	0.0201562	NA
O88811	NES-control	4.87265	0.510326	29.794	1.42e-10	1.17e-09	NA
O88844	NES-control	1.66825	0.327238	29.794	1.8e-05	2.8e-05	NA
O88848	NES-control	1.74801	0.352533	29.794	2.66e-05	4.01e-05	NA
O88851	NES-control	1.95312	0.325371	30.794	1.25e-06	2.54e-06	NA
O88874	NES-control	1.89205	0.567519	28.3757	0.00239423	0.00276816	NA
O88895	NES-control	1.23144	0.48386	28.794	0.0165501	0.0178719	NA
O88907	NES-control	1.77557	0.403086	29.794	0.00012574	0.0001696	NA
O88910	NES-control	1.99377	0.333522	29.794	1.52e-06	3.03e-06	NA
O88935	NES-control	1.38904	0.390828	29.794	0.00128738	0.00153258	NA
O88939	NES-control	2.00125	0.379645	29.794	1.1e-05	1.8e-05	NA
O88958	NES-control	2.4935	0.340595	30.794	3.19e-08	1.04e-07	NA
O88983	NES-control	0.77693	0.508922	23.794	0.14004	0.143769	NA
O88998	NES-control	1.49385	0.315377	30.794	4.63e-05	6.66e-05	NA
O89017	NES-control	2.16268	0.405539	29.794	9.29e-06	1.54e-05	NA
O89051	NES-control	1.92424	0.296528	29.794	3.7e-07	8.7e-07	NA
O89053	NES-control	1.80766	0.321614	29.794	4.14e-06	7.41e-06	NA
O89084	NES-control	1.74691	0.433302	28.794	0.00037085	0.00046932	NA
O89086	NES-control	0.513793	0.563779	28.0924	0.369872	0.374586	NA
O89106	NES-control	1.89396	0.303722	29.794	7.44e-07	1.62e-06	NA
O89112	NES-control	3.39454	0.327398	29.7939	2.12e-11	2.7e-10	NA
O89114	NES-control	2.9816	0.412395	20.794	4.25e-07	9.82e-07	NA
P00158	NES-control	2.86544	0.445872	20.794	2.38e-06	4.5e-06	NA
P00405	NES-control	1.63992	0.290152	30.794	3.39e-06	6.2e-06	NA
P00493	NES-control	2.59754	0.319425	29.794	4.69e-09	2.01e-08	NA
P00520	NES-control	1.88661	0.540439	22.879	0.0019826	0.0023073	NA
P00920	NES-control	1.72306	0.383992	30.794	9.4e-05	0.00012931	NA
P01831	NES-control	1.29273	0.299373	30.794	0.00015147	0.00020172	NA
P01942	NES-control	0.626304	0.344285	29.794	0.0789533	0.081876	NA
P02088	NES-control	0.936936	0.446441	29.794	0.0444273	0.0466685	NA
P02463	NES-control	1.30063	0.371685	30.794	0.00144455	0.00170871	NA
P02468	NES-control	0.0804232	0.486347	30.794	0.86974	0.871531	NA
P02469	NES-control	0.879038	0.426514	30.794	0.0478358	0.0501272	NA
P02535	NES-control	-0.329814	0.476418	30.794	0.49395	0.498688	NA
P02802	NES-control	3.55684	0.588262	30.794	1.1e-06	2.27e-06	NA
P03888	NES-control	2.70469	0.338751	30.794	5.4e-09	2.27e-08	NA
P03893	NES-control	2.42626	0.317777	29.794	1.7e-08	6.06e-08	NA
P03899	NES-control	1.57526	0.274149	29.794	2.91e-06	5.4e-06	NA
P03911	NES-control	2.30155	0.353346	29.794	3.46e-07	8.22e-07	NA
P03921	NES-control	1.91557	0.353003	29.794	7.14e-06	1.21e-05	NA
P03930	NES-control	1.72934	0.331065	29.794	1.26e-05	2.02e-05	NA
P03995	NES-control	1.58363	0.425459	30.794	0.00079129	0.0009623	NA
P04104	NES-control	0.0356831	0.572175	29.794	0.95069	0.951178	NA
P04370	NES-control	1.07454	0.32081	29.794	0.00220889	0.00255994	NA
P04627	NES-control	2.50223	0.358661	29.794	9.81e-08	2.74e-07	NA
P04919	NES-control	1.81202	0.567013	30.794	0.00321499	0.00366677	NA
P04925	NES-control	1.65577	0.288233	29.794	2.92e-06	5.42e-06	NA
P05063	NES-control	1.03727	0.311078	30.794	0.00223752	0.00259081	NA
P05064	NES-control	1.90728	0.316717	29.794	1.35e-06	2.71e-06	NA
P05132	NES-control	1.3126	0.297614	29.794	0.00012383	0.0001672	NA
P05201	NES-control	1.14761	0.332213	29.794	0.00167656	0.00196939	NA
P05202	NES-control	0.60252	0.302257	29.794	0.055444	0.0578817	NA
P05480	NES-control	2.143	0.316037	29.794	1.67e-07	4.34e-07	NA
P05555	NES-control	0.57725	0.320846	29.794	0.0821326	0.0850823	NA
P06151	NES-control	1.97817	0.316441	30.794	6.19e-07	1.37e-06	NA
P06537	NES-control	2.35366	0.378278	29.794	7.73e-07	1.67e-06	NA
P06745	NES-control	1.07406	0.314924	30.794	0.00182984	0.00213848	NA
P06801	NES-control	1.16742	0.305902	30.794	0.00061175	0.00075241	NA
P06837	NES-control	1.7391	0.378863	30.794	7.02e-05	9.81e-05	NA
P06909	NES-control	0.974052	0.31286	29.794	0.00406244	0.00459058	NA
P07214	NES-control	0.766985	0.305496	29.794	0.0177148	0.0190767	NA
P07356	NES-control	1.49314	0.363121	30.794	0.00026995	0.00034738	NA
P07724	NES-control	1.45626	0.534748	29.794	0.0107008	0.0117015	NA
P07901	NES-control	3.2345	0.371626	29.794	1.11e-09	5.94e-09	NA
P08003	NES-control	1.0812	0.313038	29.794	0.00167902	0.00197168	NA
P08030	NES-control	1.63788	0.292915	29.794	4.49e-06	7.97e-06	NA
P08113	NES-control	0.99429	0.311989	30.794	0.00328909	0.00374714	NA
P08122	NES-control	1.00244	0.333648	29.794	0.00535135	0.00599659	NA
P08228	NES-control	1.08442	0.366513	29.794	0.00600085	0.00669742	NA
P08249	NES-control	0.648458	0.318861	30.794	0.0506791	0.0530211	NA
P08414	NES-control	5.18172	0.369436	30.794	6.46e-15	3.15e-12	NA
P08551	NES-control	3.01049	0.348011	29.794	1.27e-09	6.6e-09	NA
P08553	NES-control	3.69382	0.345343	29.794	1.01e-11	1.57e-10	NA
P08556	NES-control	1.31421	0.310105	29.794	0.00020001	0.00026242	NA
P08752	NES-control	1.6459	0.310186	29.794	1e-05	1.65e-05	NA
P08775	NES-control	3.05085	0.360339	30.794	1.54e-09	7.81e-09	NA
P09055	NES-control	1.6845	0.348778	29.794	3.83e-05	5.61e-05	NA
P09103	NES-control	1.21359	0.320923	30.794	0.00067284	0.00082417	NA
P09405	NES-control	1.58613	0.336723	29.794	5.35e-05	7.6e-05	NA
P09411	NES-control	1.04998	0.319815	29.794	0.00262575	0.00302058	NA
P09450	NES-control	1.97579	0.389767	30.794	1.79e-05	2.79e-05	NA
P09671	NES-control	1.12729	0.307702	30.794	0.00092787	0.00111966	NA
P0C027	NES-control	2.28745	0.385466	28.8081	1.96e-06	3.77e-06	NA
P0C0A3	NES-control	1.76345	0.299407	30.794	1.72e-06	3.37e-06	NA
P0C7L0	NES-control	3.02491	0.330863	29.794	3.77e-10	2.48e-09	NA
P0C7M9	NES-control	2.05369	0.348196	30.794	1.68e-06	3.3e-06	NA
P0DP27	NES-control	4.07031	0.36066	30.794	1.8e-12	5.31e-11	NA
P10107	NES-control	2.00652	0.626022	27.9056	0.00336915	0.00383386	NA
P10126	NES-control	2.93819	0.402217	29.794	4.07e-08	1.28e-07	NA
P10493	NES-control	0.645371	0.80303	30.794	0.427748	0.4323	NA
P10605	NES-control	1.28744	0.317382	29.794	0.00033012	0.00042093	NA
P10630	NES-control	3.98952	0.405555	30.794	5.08e-11	5.15e-10	NA
P10637	NES-control	3.39012	0.370107	29.794	3.62e-10	2.39e-09	NA
P10639	NES-control	4.11283	0.41016	29.794	4.63e-11	4.77e-10	NA
P10649	NES-control	1.18377	0.33471	29.794	0.00134838	0.00160275	NA
P10711	NES-control	2.77478	0.385681	30.794	4.51e-08	1.39e-07	NA
P10852	NES-control	1.25164	0.326495	30.794	0.00058347	0.0007199	NA
P10922	NES-control	0.489059	0.497017	29.794	0.333045	0.337816	NA
P11031	NES-control	1.32219	0.293867	30.794	9.08e-05	0.00012541	NA
P11087	NES-control	1.09811	0.379977	29.794	0.00712042	0.00790022	NA
P11103	NES-control	1.7827	0.358912	30.794	2.4e-05	3.64e-05	NA
P11276	NES-control	0.739533	0.4856	30.794	0.137982	0.141731	NA
P11352	NES-control	1.3627	0.312522	29.794	0.00014237	0.00019065	NA
P11438	NES-control	1.63793	0.366615	22.8079	0.00017852	0.00023556	NA
P11499	NES-control	3.90117	0.382749	29.794	3.16e-11	3.57e-10	NA
P11627	NES-control	2.14451	0.294851	29.794	4.43e-08	1.37e-07	NA
P11798	NES-control	3.42739	0.324996	30.794	9.6e-12	1.53e-10	NA
P11881	NES-control	4.18277	0.379299	29.794	4.88e-12	9.94e-11	NA
P11983	NES-control	2.11369	0.331426	29.794	5.03e-07	1.14e-06	NA
P12367	NES-control	2.00776	0.557932	28.8216	0.00118274	0.00141276	NA
P12382	NES-control	2.38316	0.342595	30.794	8.66e-08	2.46e-07	NA
P12657	NES-control	2.61555	0.327147	29.794	6.67e-09	2.7e-08	NA
P12658	NES-control	5.21147	0.567816	30.794	2.54e-10	1.8e-09	NA
P12787	NES-control	0.694824	0.29518	29.794	0.0253707	0.0270223	NA
P12813	NES-control	1.47726	0.551939	27.794	0.0123341	0.0134346	NA
P12815	NES-control	2.75817	0.32093	30.794	1.11e-09	5.94e-09	NA
P12960	NES-control	1.61982	0.327728	30.794	2.57e-05	3.88e-05	NA
P12970	NES-control	1.53622	0.295135	29.794	1.33e-05	2.12e-05	NA
P13020	NES-control	2.00585	0.344508	30.794	2.09e-06	3.99e-06	NA
P13405	NES-control	1.46331	0.560324	28.794	0.014165	0.0153473	NA
P13595	NES-control	1.92638	0.326684	29.794	1.91e-06	3.69e-06	NA
P13707	NES-control	1.52515	0.344478	29.794	0.0001181	0.00015991	NA
P13864	NES-control	2.51837	0.364968	29.794	1.21e-07	3.27e-07	NA
P14069	NES-control	1.60822	0.386371	29.794	0.00024653	0.00031979	NA
P14094	NES-control	1.76687	0.322161	29.794	6.06e-06	1.04e-05	NA
P14106	NES-control	1.38733	0.316855	30.794	0.00012781	0.00017227	NA
P14115	NES-control	1.22952	0.344824	29.794	0.00124838	0.00148843	NA
P14131	NES-control	1.67111	0.305499	29.794	6.31e-06	1.08e-05	NA
P14148	NES-control	1.15105	0.352921	30.794	0.00270915	0.00311009	NA
P14152	NES-control	1.34617	0.316493	29.794	0.00019163	0.00025185	NA
P14206	NES-control	2.07979	0.372423	30.794	4.11e-06	7.36e-06	NA
P14211	NES-control	1.27235	0.330906	29.794	0.00058841	0.00072578	NA
P14231	NES-control	1.72502	0.32728	30.794	1.01e-05	1.66e-05	NA
P14576	NES-control	1.55728	0.393962	29.794	0.00043856	0.00054965	NA
P14602	NES-control	1.69678	0.522061	29.794	0.00285957	0.00327313	NA
P14685	NES-control	2.23858	0.314753	29.794	6.81e-08	2.01e-07	NA
P14733	NES-control	1.45511	0.363546	30.794	0.000366	0.00046348	NA
P14824	NES-control	3.61416	0.33813	30.794	6.92e-12	1.25e-10	NA
P14869	NES-control	2.04594	0.326799	29.794	6.95e-07	1.52e-06	NA
P14873	NES-control	4.70834	0.395329	30.794	4.64e-13	2.17e-11	NA
P15105	NES-control	1.16553	0.331897	30.794	0.00139722	0.00165676	NA
P15116	NES-control	2.02667	0.322917	30.794	5.77e-07	1.29e-06	NA
P15209	NES-control	3.15831	0.436379	30.794	4.01e-08	1.26e-07	NA
P15508	NES-control	4.03892	0.352768	30.794	1.26e-12	4.19e-11	NA
P15532	NES-control	1.45931	0.307692	29.794	4.89e-05	6.99e-05	NA
P15864	NES-control	0.562802	0.310888	29.794	0.0803453	0.083253	NA
P15920	NES-control	2.7896	0.617438	19.794	0.00021468	0.00028034	NA
P16054	NES-control	2.84248	0.331794	30.794	1.19e-09	6.27e-09	NA
P16125	NES-control	1.7134	0.327067	29.794	1.21e-05	1.95e-05	NA
P16283	NES-control	1.546	0.408312	19.794	0.00117624	0.00140543	NA
P16330	NES-control	1.85279	0.371304	30.794	2.25e-05	3.43e-05	NA
P16332	NES-control	1.28802	0.345424	29.794	0.00080606	0.00097874	NA
P16388	NES-control	2.73077	0.340636	30.794	4.96e-09	2.1e-08	NA
P16460	NES-control	1.5481	0.325377	29.794	4.68e-05	6.73e-05	NA
P16546	NES-control	4.03147	0.328009	29.794	3.39e-13	1.78e-11	NA
P16858	NES-control	1.51828	0.327482	29.794	6.59e-05	9.25e-05	NA
P17047	NES-control	1.94213	0.318703	30.794	9.65e-07	2.03e-06	NA
P17095	NES-control	1.29968	0.314365	29.794	0.0002664	0.00034339	NA
P17156	NES-control	1.82943	0.287154	29.794	5.12e-07	1.16e-06	NA
P17182	NES-control	0.961207	0.309574	29.794	0.0041507	0.0046876	NA
P17183	NES-control	1.66364	0.293473	29.794	3.61e-06	6.56e-06	NA
P17225	NES-control	1.77773	0.415091	30.794	0.00016733	0.0002214	NA
P17426	NES-control	1.59972	0.305178	30.794	1.09e-05	1.78e-05	NA
P17427	NES-control	1.49059	0.306317	30.794	3.2e-05	4.75e-05	NA
P17665	NES-control	1.87733	0.353519	29.794	9.89e-06	1.63e-05	NA
P17710	NES-control	2.14345	0.332562	30.794	3.59e-07	8.47e-07	NA
P17742	NES-control	1.14047	0.284491	29.794	0.00037626	0.00047539	NA
P17751	NES-control	1.85394	0.307909	29.794	1.35e-06	2.72e-06	NA
P17809	NES-control	1.7355	0.310605	29.794	4.54e-06	8.05e-06	NA
P18242	NES-control	1.36046	0.308686	29.794	0.00012493	0.00016857	NA
P18572	NES-control	1.77289	0.333176	29.794	9.6e-06	1.58e-05	NA
P18654	NES-control	3.36174	0.577088	27.9138	2.96e-06	5.49e-06	NA
P18760	NES-control	2.43966	0.317741	29.794	1.52e-08	5.5e-08	NA
P18872	NES-control	2.68193	0.318966	30.794	1.79e-09	8.85e-09	NA
P19096	NES-control	2.3891	0.355617	30.794	1.67e-07	4.35e-07	NA
P19137	NES-control	1.61284	0.525363	29.794	0.00453638	0.00510687	NA
P19157	NES-control	1.64372	0.310204	29.794	1.02e-05	1.68e-05	NA
P19246	NES-control	1.76737	0.363652	29.794	3.51e-05	5.18e-05	NA
P19253	NES-control	0.733512	0.324185	30.794	0.0308618	0.0327009	NA
P19324	NES-control	2.40288	0.733166	29.794	0.00266467	0.00306174	NA
P19536	NES-control	1.81144	0.341603	30.794	9.19e-06	1.52e-05	NA
P19783	NES-control	1.42304	0.279171	30.794	1.65e-05	2.59e-05	NA
P20029	NES-control	1.06612	0.307784	29.794	0.00163535	0.00192621	NA
P20060	NES-control	0.900106	0.305833	29.794	0.00623927	0.00695953	NA
P20108	NES-control	1.66182	0.350156	29.794	4.84e-05	6.94e-05	NA
P20152	NES-control	1.39569	0.360782	30.794	0.00053003	0.00065731	NA
P20357	NES-control	4.8006	0.415507	30.794	1e-12	3.48e-11	NA
P20444	NES-control	3.60142	0.359809	29.794	4.83e-11	4.93e-10	NA
P20917	NES-control	1.6677	0.360095	30.794	6.25e-05	8.79e-05	NA
P21107	NES-control	3.9692	0.483012	29.794	3.77e-09	1.67e-08	NA
P21126	NES-control	1.5212	0.298681	30.794	1.67e-05	2.62e-05	NA
P21278	NES-control	3.19201	0.333229	30.794	9.48e-11	8.37e-10	NA
P21279	NES-control	3.17282	0.299058	30.794	8.3e-12	1.38e-10	NA
P21447	NES-control	1.45291	0.593115	28.794	0.0206241	0.0221179	NA
P21460	NES-control	0.717639	0.312061	29.794	0.0286534	0.0304271	NA
P21619	NES-control	1.40555	0.403427	30.794	0.00150468	0.00177822	NA
P21836	NES-control	1.28104	0.293648	29.794	0.00014152	0.00018969	NA
P21981	NES-control	0.677593	1.0421	29.794	0.520536	0.524985	NA
P22315	NES-control	1.15843	0.352097	30.794	0.00251388	0.00289874	NA
P22437	NES-control	0.793354	0.320472	30.794	0.0190108	0.0204272	NA
P22605	NES-control	2.34057	0.392038	26.794	2.36e-06	4.46e-06	NA
P22682	NES-control	3.85096	0.526093	22.794	2.01e-07	5.1e-07	NA
P22723	NES-control	2.00482	0.302451	29.794	2.53e-07	6.22e-07	NA
P22892	NES-control	2.64551	0.335269	29.794	8.74e-09	3.39e-08	NA
P22933	NES-control	2.50436	0.289651	29.794	1.28e-09	6.64e-09	NA
P23116	NES-control	2.22954	0.305258	29.794	4.08e-08	1.28e-07	NA
P23198	NES-control	1.40289	0.459718	29.794	0.00475174	0.00533851	NA
P23242	NES-control	1.81283	0.341377	30.794	8.99e-06	1.49e-05	NA
P23506	NES-control	1.07949	0.31649	29.794	0.00188073	0.00219466	NA
P23591	NES-control	1.87595	0.302232	29.794	8.06e-07	1.73e-06	NA
P23818	NES-control	2.73965	0.327054	29.794	2.52e-09	1.18e-08	NA
P23819	NES-control	3.52257	0.343539	29.794	2.75e-11	3.24e-10	NA
P23927	NES-control	1.19828	0.42403	29.794	0.0083364	0.00919863	NA
P24270	NES-control	1.05072	0.409584	29.794	0.015588	0.0168563	NA
P24369	NES-control	1.97624	0.319438	29.794	8.53e-07	1.82e-06	NA
P24472	NES-control	1.01423	0.3077	29.794	0.00253788	0.00292468	NA
P24527	NES-control	2.45925	0.325845	30.794	1.73e-08	6.14e-08	NA
P24529	NES-control	0.786396	0.287699	29.794	0.0104423	0.011438	NA
P24547	NES-control	2.85323	0.367146	30.794	9.5e-09	3.64e-08	NA
P24549	NES-control	0.699071	0.325267	29.794	0.0398639	0.0419957	NA
P24668	NES-control	1.9461	0.491347	27.9771	0.00046733	0.00058326	NA
P24788	NES-control	1.67388	0.406302	30.794	0.00026412	0.00034079	NA
P25444	NES-control	2.02617	0.320798	29.794	5.96e-07	1.33e-06	NA
P25976	NES-control	2.46555	0.442432	30.794	4.25e-06	7.58e-06	NA
P26039	NES-control	1.22082	0.434256	29.794	0.00864034	0.00952051	NA
P26040	NES-control	0.907996	0.286495	30.794	0.00344246	0.00391043	NA
P26041	NES-control	1.72896	0.312503	29.794	5.3e-06	9.24e-06	NA
P26043	NES-control	1.56735	0.331662	30.794	4.77e-05	6.85e-05	NA
P26048	NES-control	2.50747	0.324119	29.794	1.31e-08	4.84e-08	NA
P26231	NES-control	1.4134	0.402232	30.794	0.00138914	0.00164966	NA
P26369	NES-control	1.04062	0.415426	29.794	0.0179506	0.0193253	NA
P26443	NES-control	1.08741	0.31935	30.794	0.00185649	0.00216832	NA
P26516	NES-control	1.64467	0.322421	30.794	1.64e-05	2.56e-05	NA
P26638	NES-control	1.62377	0.343005	29.794	5.01e-05	7.15e-05	NA
P26645	NES-control	1.8679	0.319401	29.794	2.19e-06	4.17e-06	NA
P26883	NES-control	3.0094	0.347202	30.794	9.18e-10	5.08e-09	NA
P27545	NES-control	2.46555	0.378112	29.794	3.39e-07	8.09e-07	NA
P27546	NES-control	2.23109	0.339282	30.794	2.49e-07	6.14e-07	NA
P27601	NES-control	1.79687	0.358317	30.794	2.09e-05	3.21e-05	NA
P27612	NES-control	3.16369	0.315205	29.794	4.53e-11	4.7e-10	NA
P27659	NES-control	2.04826	0.305434	29.794	2.04e-07	5.18e-07	NA
P27661	NES-control	0.414986	0.407224	29.794	0.316378	0.321078	NA
P27671	NES-control	3.78755	0.384059	29.794	6.8e-11	6.41e-10	NA
P27773	NES-control	1.08656	0.323172	29.794	0.0021366	0.00247912	NA
P28028	NES-control	3.31679	0.3608	29.794	3.34e-10	2.24e-09	NA
P28184	NES-control	3.58503	0.472899	29.794	1.96e-08	6.84e-08	NA
P28271	NES-control	1.98071	0.338412	29.794	2.16e-06	4.12e-06	NA
P28352	NES-control	2.17665	0.339909	29.794	4.68e-07	1.07e-06	NA
P28474	NES-control	1.98573	0.316741	30.794	5.88e-07	1.31e-06	NA
P28571	NES-control	2.17034	0.374848	29.794	2.57e-06	4.83e-06	NA
P28574	NES-control	2.53547	0.449327	28.8225	4.35e-06	7.75e-06	NA
P28650	NES-control	1.30958	0.396603	30.794	0.00243668	0.00281305	NA
P28652	NES-control	3.85949	0.340413	29.794	2.49e-12	6.55e-11	NA
P28656	NES-control	3.28223	0.415991	29.794	8.75e-09	3.39e-08	NA
P28658	NES-control	2.44893	0.344024	30.794	5.55e-08	1.67e-07	NA
P28659	NES-control	2.84062	0.393449	30.794	4.21e-08	1.31e-07	NA
P28660	NES-control	2.62053	0.329775	30.794	5.97e-09	2.46e-08	NA
P28661	NES-control	1.52844	0.388205	29.794	0.00045773	0.00057275	NA
P28663	NES-control	1.36859	0.294734	30.794	6.03e-05	8.51e-05	NA
P28667	NES-control	2.31649	0.324621	29.794	6.39e-08	1.89e-07	NA
P28705	NES-control	3.41446	0.370176	30.794	2.27e-10	1.65e-09	NA
P28738	NES-control	2.88518	0.366678	29.794	9.26e-09	3.55e-08	NA
P28740	NES-control	2.48365	0.328119	29.794	2.02e-08	6.99e-08	NA
P28741	NES-control	2.52885	0.329283	30.794	1.21e-08	4.54e-08	NA
P28867	NES-control	1.45285	0.308522	29.794	5.37e-05	7.63e-05	NA
P29341	NES-control	3.78859	0.356769	30.794	8.11e-12	1.38e-10	NA
P29595	NES-control	1.78849	0.301121	30.794	1.5e-06	2.98e-06	NA
P29758	NES-control	0.98862	0.292552	30.794	0.00198766	0.0023125	NA
P30275	NES-control	1.74153	0.307003	29.794	3.58e-06	6.51e-06	NA
P30416	NES-control	3.3118	0.386151	30.794	1.16e-09	6.17e-09	NA
P30999	NES-control	3.05683	0.516405	30.794	1.58e-06	3.13e-06	NA
P31230	NES-control	2.15616	0.311066	30.794	9.27e-08	2.61e-07	NA
P31324	NES-control	4.18487	0.377095	30.794	2.74e-12	6.89e-11	NA
P31648	NES-control	2.26099	0.319287	29.794	7.4e-08	2.14e-07	NA
P31650	NES-control	2.08037	0.309509	29.794	1.96e-07	5.01e-07	NA
P31750	NES-control	3.90487	0.433772	30.794	3.94e-10	2.56e-09	NA
P31938	NES-control	3.45503	0.366334	29.794	1.88e-10	1.45e-09	NA
P32020	NES-control	1.25374	0.285079	30.794	0.00012098	0.00016364	NA
P32037	NES-control	2.04267	0.303903	30.794	1.66e-07	4.32e-07	NA
P32067	NES-control	1.55134	0.356205	29.794	0.00014443	0.00019313	NA
P32211	NES-control	2.56907	0.306187	30.794	1.87e-09	9.23e-09	NA
P32233	NES-control	2.71814	0.336615	29.794	5.43e-09	2.27e-08	NA
P32883	NES-control	1.83975	0.38443	29.794	4.33e-05	6.28e-05	NA
P32921	NES-control	2.50372	0.337267	29.794	2.97e-08	9.73e-08	NA
P33173	NES-control	3.37431	0.334702	29.794	4.08e-11	4.4e-10	NA
P34022	NES-control	1.02024	0.590657	28.794	0.0948275	0.0980245	NA
P34152	NES-control	3.3104	0.397436	30.794	2.19e-09	1.05e-08	NA
P34884	NES-control	1.03016	0.275705	29.794	0.00078964	0.00096059	NA
P34914	NES-control	0.930075	0.292425	29.794	0.00342124	0.00388859	NA
P35123	NES-control	3.58043	0.346878	30.794	1.61e-11	2.19e-10	NA
P35235	NES-control	3.77118	0.366405	30.794	1.73e-11	2.3e-10	NA
P35278	NES-control	2.13807	0.291228	29.794	3.69e-08	1.17e-07	NA
P35279	NES-control	1.92779	0.298455	30.794	3.45e-07	8.21e-07	NA
P35282	NES-control	2.10103	0.341114	29.794	9.2e-07	1.94e-06	NA
P35283	NES-control	2.01103	0.312411	29.794	4.27e-07	9.85e-07	NA
P35288	NES-control	1.71977	0.329462	29.794	1.28e-05	2.04e-05	NA
P35290	NES-control	2.11399	0.279769	30.794	1.69e-08	6.02e-08	NA
P35293	NES-control	1.65986	0.295722	29.794	4.23e-06	7.55e-06	NA
P35436	NES-control	4.00994	0.322622	29.794	2.56e-13	1.42e-11	NA
P35438	NES-control	2.34452	0.30872	29.794	1.89e-08	6.62e-08	NA
P35486	NES-control	0.779743	0.304625	30.794	0.0156107	0.0168762	NA
P35550	NES-control	1.29413	0.360125	29.794	0.00115882	0.00138504	NA
P35564	NES-control	2.17519	0.338741	30.794	3.84e-07	8.95e-07	NA
P35585	NES-control	2.03873	0.34124	30.794	1.35e-06	2.72e-06	NA
P35601	NES-control	2.98162	0.427988	29.7939	1.01e-07	2.81e-07	NA
P35700	NES-control	2.78763	0.337597	29.794	3.41e-09	1.52e-08	NA
P35762	NES-control	2.07288	0.349589	29.794	1.74e-06	3.41e-06	NA
P35802	NES-control	2.50829	0.338255	29.794	3.04e-08	9.91e-08	NA
P35803	NES-control	3.24202	0.340336	30.794	1.08e-10	9.31e-10	NA
P35821	NES-control	2.07254	0.386212	28.8252	9.34e-06	1.55e-05	NA
P35831	NES-control	3.65825	0.551585	25.9932	4.92e-07	1.12e-06	NA
P35922	NES-control	3.25752	0.344834	29.794	1.81e-10	1.41e-09	NA
P35979	NES-control	1.75205	0.299072	29.794	2.13e-06	4.06e-06	NA
P35980	NES-control	0.883305	0.286804	30.794	0.00433335	0.00488537	NA
P36536	NES-control	1.86624	0.327935	29.794	3.4e-06	6.21e-06	NA
P36916	NES-control	3.03788	0.3546	30.794	1.19e-09	6.27e-09	NA
P37040	NES-control	3.79733	0.370742	29.794	2.82e-11	3.31e-10	NA
P37804	NES-control	4.09069	0.422158	29.794	1.02e-10	8.9e-10	NA
P38060	NES-control	0.888188	0.332095	29.794	0.0120317	0.0131163	NA
P38647	NES-control	1.2461	0.337199	29.794	0.00088191	0.00106617	NA
P39053	NES-control	2.05907	0.324321	29.794	5.45e-07	1.23e-06	NA
P39054	NES-control	1.89727	0.324367	29.794	2.18e-06	4.16e-06	NA
P39447	NES-control	3.58564	0.388757	30.794	2.27e-10	1.65e-09	NA
P39688	NES-control	2.49741	0.397071	29.794	6.41e-07	1.42e-06	NA
P40124	NES-control	2.18959	0.312213	29.794	8.89e-08	2.51e-07	NA
P40142	NES-control	2.68362	0.308038	30.794	8.2e-10	4.66e-09	NA
P40237	NES-control	1.84088	0.385459	30.794	4.14e-05	6.03e-05	NA
P40336	NES-control	1.6095	0.302664	29.794	9.69e-06	1.6e-05	NA
P40630	NES-control	0.581692	0.357468	29.794	0.114213	0.117689	NA
P41105	NES-control	1.01287	0.297453	29.794	0.00190904	0.00222435	NA
P41216	NES-control	2.27496	0.323918	30.794	7.2e-08	2.09e-07	NA
P41230	NES-control	2.55793	0.421102	20.794	5.21e-06	9.1e-06	NA
P41234	NES-control	3.52961	0.375925	29.794	2.08e-10	1.56e-09	NA
P41241	NES-control	1.88717	0.42781	26.9213	0.00014884	0.00019855	NA
P41242	NES-control	2.8897	0.373219	29.794	1.28e-08	4.77e-08	NA
P41778	NES-control	1.89375	0.364491	30.794	1.25e-05	2e-05	NA
P42125	NES-control	0.848644	0.324911	29.794	0.0139649	0.015139	NA
P42128	NES-control	3.36391	0.346161	30.794	6.77e-11	6.4e-10	NA
P42208	NES-control	1.33315	0.379224	29.794	0.0014266	0.0016885	NA
P42227	NES-control	2.96214	0.449588	29.794	2.82e-07	6.85e-07	NA
P42232	NES-control	3.13308	0.560163	25.9774	7.1e-06	1.2e-05	NA
P42337	NES-control	3.62598	0.437136	29.794	3.1e-09	1.4e-08	NA
P42669	NES-control	2.49849	0.363362	29.794	1.29e-07	3.46e-07	NA
P42859	NES-control	2.57453	0.352314	29.794	4.04e-08	1.27e-07	NA
P42932	NES-control	3.06846	0.340066	29.794	5.04e-10	3.13e-09	NA
P43006	NES-control	1.76079	0.308235	30.794	2.85e-06	5.31e-06	NA
P43247	NES-control	2.32658	0.35693	29.794	3.42e-07	8.13e-07	NA
P43274	NES-control	0.486372	0.300651	29.794	0.116261	0.119767	NA
P43275	NES-control	1.06135	0.276577	30.794	0.00057729	0.00071319	NA
P43276	NES-control	1.16497	0.291894	29.794	0.000395	0.00049794	NA
P43277	NES-control	0.690297	0.462782	29.794	0.146311	0.150048	NA
P43406	NES-control	1.21619	0.370875	30.794	0.00258641	0.00297796	NA
P45376	NES-control	1.52681	0.304441	30.794	2.09e-05	3.21e-05	NA
P45591	NES-control	1.19115	0.311199	30.794	0.00059309	0.00073131	NA
P45878	NES-control	1.11123	0.337851	30.794	0.00252036	0.00290535	NA
P45952	NES-control	0.850055	0.311684	29.794	0.0105972	0.0115947	NA
P46061	NES-control	3.94643	0.411627	29.794	1.3e-10	1.09e-09	NA
P46096	NES-control	1.79861	0.304595	30.794	1.65e-06	3.25e-06	NA
P46097	NES-control	1.79557	0.293448	29.794	1.03e-06	2.14e-06	NA
P46460	NES-control	2.0848	0.333809	29.794	7.25e-07	1.58e-06	NA
P46471	NES-control	3.6222	0.35303	30.794	1.86e-11	2.44e-10	NA
P46638	NES-control	1.73668	0.293077	29.7926	1.76e-06	3.44e-06	NA
P46660	NES-control	2.16276	0.338451	30.794	4.19e-07	9.69e-07	NA
P46664	NES-control	2.4016	0.413937	30.794	2.21e-06	4.2e-06	NA
P46735	NES-control	3.28504	0.327075	30.794	3.11e-11	3.53e-10	NA
P46737	NES-control	3.00611	0.330968	29.794	4.36e-10	2.8e-09	NA
P46935	NES-control	3.5141	0.488825	29.794	5.55e-08	1.67e-07	NA
P46978	NES-control	1.81976	0.308557	30.794	1.68e-06	3.3e-06	NA
P47199	NES-control	1.55904	0.303455	30.794	1.47e-05	2.33e-05	NA
P47708	NES-control	1.53738	0.296127	29.794	1.38e-05	2.2e-05	NA
P47738	NES-control	0.770551	0.317234	30.794	0.0211761	0.0226912	NA
P47740	NES-control	1.72631	0.343764	29.794	2.23e-05	3.41e-05	NA
P47746	NES-control	1.97042	0.2973	29.794	2.53e-07	6.23e-07	NA
P47753	NES-control	1.88024	0.306277	29.794	9.73e-07	2.04e-06	NA
P47754	NES-control	2.65303	0.313281	29.794	2e-09	9.71e-09	NA
P47757	NES-control	2.41176	0.318534	30.794	1.62e-08	5.82e-08	NA
P47791	NES-control	2.65952	0.301422	29.794	8.24e-10	4.67e-09	NA
P47802	NES-control	1.79784	0.362452	30.794	2.45e-05	3.71e-05	NA
P47809	NES-control	3.00852	0.382409	30.794	7.36e-09	2.95e-08	NA
P47857	NES-control	2.08187	0.336401	30.794	7.38e-07	1.61e-06	NA
P47911	NES-control	1.84266	0.305898	29.794	1.34e-06	2.7e-06	NA
P47915	NES-control	0.658564	0.283822	30.794	0.0271215	0.0288555	NA
P47934	NES-control	1.13516	0.291597	29.794	0.00051654	0.00064099	NA
P47941	NES-control	3.90334	0.465206	29.794	2.43e-09	1.14e-08	NA
P47955	NES-control	1.50261	0.344684	29.794	0.00014275	0.00019108	NA
P47962	NES-control	1.81852	0.319109	29.794	3.32e-06	6.1e-06	NA
P47963	NES-control	1.15278	0.292958	29.794	0.00046054	0.00057608	NA
P48036	NES-control	1.08037	0.328509	29.794	0.0025876	0.00297845	NA
P48193	NES-control	2.46704	0.329197	30.794	2e-08	6.92e-08	NA
P48318	NES-control	3.02455	0.344253	29.794	9.04e-10	5.02e-09	NA
P48320	NES-control	2.99798	0.330503	30.794	3.32e-10	2.24e-09	NA
P48377	NES-control	2.57463	0.559911	28.794	7.85e-05	0.000109	NA
P48381	NES-control	2.19981	0.363094	29.794	1.22e-06	2.48e-06	NA
P48453	NES-control	2.90118	0.34125	30.794	1.4e-09	7.22e-09	NA
P48678	NES-control	1.04505	0.390199	29.794	0.0119242	0.0130028	NA
P48722	NES-control	2.40567	0.343673	30.794	7.68e-08	2.21e-07	NA
P48758	NES-control	1.00373	0.29244	30.794	0.00172728	0.00202714	NA
P48771	NES-control	2.15911	0.335999	29.794	4.4e-07	1.01e-06	NA
P48774	NES-control	1.43036	0.315432	29.794	8.76e-05	0.00012103	NA
P48962	NES-control	1.59547	0.310751	29.7941	1.62e-05	2.55e-05	NA
P49025	NES-control	3.72845	0.320864	29.794	1.36e-12	4.39e-11	NA
P49070	NES-control	1.60881	0.294137	29.794	6.32e-06	1.08e-05	NA
P49135	NES-control	2.23784	0.36032	29.794	7.98e-07	1.72e-06	NA
P49312	NES-control	1.43523	0.377052	29.794	0.00065343	0.0008014	NA
P49442	NES-control	1.64367	0.295416	29.794	4.85e-06	8.54e-06	NA
P49443	NES-control	2.86901	0.370943	30.794	1.05e-08	3.97e-08	NA
P49615	NES-control	2.77644	0.353543	30.794	7.65e-09	3.04e-08	NA
P49722	NES-control	1.48183	0.313063	29.794	5.02e-05	7.15e-05	NA
P49813	NES-control	3.21233	0.336678	30.794	1.04e-10	9.05e-10	NA
P50096	NES-control	3.44765	0.403329	29.794	1.64e-09	8.21e-09	NA
P50153	NES-control	1.71669	0.314035	29.794	6.38e-06	1.09e-05	NA
P50171	NES-control	0.581696	0.289219	30.794	0.0531208	0.055516	NA
P50247	NES-control	1.87797	0.306497	29.794	1.01e-06	2.09e-06	NA
P50396	NES-control	2.05931	0.30999	29.794	2.43e-07	6.02e-07	NA
P50427	NES-control	0.904859	0.329936	29.794	0.0102141	0.0111975	NA
P50429	NES-control	1.81011	0.359037	29.794	2.11e-05	3.23e-05	NA
P50446	NES-control	-0.710292	1.02083	29.794	0.491949	0.496797	NA
P50516	NES-control	1.32293	0.31546	29.794	0.0002261	0.00029436	NA
P50518	NES-control	1.24278	0.301305	30.794	0.00026056	0.00033675	NA
P50543	NES-control	1.08193	0.716943	29.794	0.141809	0.145508	NA
P50544	NES-control	1.5095	0.331954	29.794	8.45e-05	0.00011696	NA
P50580	NES-control	2.09115	0.369688	29.794	3.74e-06	6.78e-06	NA
P51141	NES-control	2.47789	0.370189	29.794	2.12e-07	5.34e-07	NA
P51150	NES-control	2.55055	0.308093	29.794	3.23e-09	1.45e-08	NA
P51174	NES-control	1.38391	0.391863	20.794	0.00200183	0.00232829	NA
P51410	NES-control	2.08865	0.310726	30.794	1.66e-07	4.32e-07	NA
P51660	NES-control	1.38234	0.30003	29.794	7.14e-05	9.97e-05	NA
P51830	NES-control	2.78897	0.300171	29.794	2.63e-10	1.86e-09	NA
P51855	NES-control	0.68462	0.343519	27.794	0.0561671	0.0586052	NA
P51859	NES-control	3.10567	0.355536	29.794	1.03e-09	5.55e-09	NA
P51863	NES-control	1.37477	0.327116	29.794	0.00022052	0.00028758	NA
P51880	NES-control	1.9389	0.369055	29.794	1.16e-05	1.88e-05	NA
P51881	NES-control	1.59425	0.309564	30.794	1.42e-05	2.26e-05	NA
P52189	NES-control	3.10214	0.335671	30.794	2.17e-10	1.6e-09	NA
P52196	NES-control	1.1321	0.320357	29.794	0.00135852	0.00161381	NA
P52293	NES-control	2.58802	0.485516	28.8338	1.03e-05	1.69e-05	NA
P52431	NES-control	0.873221	0.32511	29.794	0.0117066	0.0127762	NA
P52479	NES-control	4.50469	0.382742	29.794	9.96e-13	3.48e-11	NA
P52480	NES-control	1.54216	0.320533	29.794	4.03e-05	5.88e-05	NA
P52503	NES-control	0.923767	0.44611	29.794	0.0471464	0.0494181	NA
P52760	NES-control	1.11775	0.306984	29.794	0.00102056	0.00122618	NA
P52800	NES-control	3.47249	0.376266	29.794	3.06e-10	2.1e-09	NA
P52825	NES-control	1.21061	0.453921	20.794	0.0145011	0.0156985	NA
P52912	NES-control	3.06099	0.407347	30.794	1.89e-08	6.62e-08	NA
P53026	NES-control	1.65992	0.306679	29.794	7.42e-06	1.25e-05	NA
P53810	NES-control	1.99352	0.32194	29.794	8.4e-07	1.8e-06	NA
P53811	NES-control	1.9374	0.391398	29.794	2.73e-05	4.1e-05	NA
P53986	NES-control	2.50701	0.354242	30.794	6.21e-08	1.85e-07	NA
P53994	NES-control	2.02022	0.295193	29.794	1.41e-07	3.73e-07	NA
P53995	NES-control	3.13345	0.337654	30.794	1.97e-10	1.5e-09	NA
P53996	NES-control	5.147	0.475347	29.794	7.57e-12	1.33e-10	NA
P54071	NES-control	1.0855	0.314907	30.794	0.0016606	0.00195241	NA
P54227	NES-control	1.30122	0.447352	29.794	0.00679665	0.00755312	NA
P54254	NES-control	2.66494	0.441167	29.794	1.28e-06	2.59e-06	NA
P54285	NES-control	4.13668	0.380144	30.794	4.46e-12	9.43e-11	NA
P54320	NES-control	-0.0876127	0.720332	30.794	0.903984	0.904913	NA
P54726	NES-control	4.81213	0.363401	28.794	8.97e-14	8.12e-12	NA
P54728	NES-control	3.52457	0.703593	29.794	2.31e-05	3.51e-05	NA
P54754	NES-control	1.90085	0.351019	29.794	7.37e-06	1.24e-05	NA
P54775	NES-control	2.72452	0.373169	29.794	4.11e-08	1.29e-07	NA
P54797	NES-control	2.58533	0.723219	27.9174	0.00130119	0.00154854	NA
P54822	NES-control	1.85029	0.360154	29.794	1.61e-05	2.53e-05	NA
P54823	NES-control	2.43326	0.376473	29.794	3.97e-07	9.24e-07	NA
P54830	NES-control	3.85805	0.353866	29.794	6.42e-12	1.17e-10	NA
P54923	NES-control	3.39814	0.367239	30.794	2.11e-10	1.57e-09	NA
P55012	NES-control	2.25186	0.362945	29.7947	8.12e-07	1.74e-06	NA
P55066	NES-control	0.747124	0.322761	29.794	0.0277018	0.0294488	NA
P55088	NES-control	2.11279	0.320639	30.794	2.4e-07	5.96e-07	NA
P55096	NES-control	2.54505	0.325166	29.794	1.03e-08	3.91e-08	NA
P55200	NES-control	1.93049	0.35938	29.794	8.32e-06	1.39e-05	NA
P55258	NES-control	1.85783	0.293253	29.794	5.65e-07	1.27e-06	NA
P55264	NES-control	1.08443	0.302748	30.794	0.00115698	0.00138326	NA
P55288	NES-control	1.83193	0.336339	30.794	6.09e-06	1.05e-05	NA
P55302	NES-control	1.08752	0.31516	29.794	0.00169326	0.0019878	NA
P55937	NES-control	1.79925	0.604108	24.0987	0.00651511	0.00725682	NA
P56135	NES-control	1.83589	0.350014	29.794	1.19e-05	1.92e-05	NA
P56212	NES-control	3.6726	0.39781	29.794	3.04e-10	2.09e-09	NA
P56371	NES-control	1.93287	0.32372	29.794	1.55e-06	3.08e-06	NA
P56379	NES-control	2.23139	0.37191	29.794	1.43e-06	2.86e-06	NA
P56380	NES-control	1.52237	0.289726	29.794	1.16e-05	1.88e-05	NA
P56382	NES-control	0.973027	0.298677	29.794	0.00280363	0.00321287	NA
P56387	NES-control	1.78678	0.308436	30.794	2.27e-06	4.29e-06	NA
P56391	NES-control	0.926785	0.309668	29.794	0.00550995	0.00616544	NA
P56395	NES-control	2.26294	0.368616	29.794	9.73e-07	2.04e-06	NA
P56399	NES-control	3.67699	0.339656	30.794	5.06e-12	1.01e-10	NA
P56480	NES-control	0.748861	0.303245	30.794	0.0192818	0.020707	NA
P56564	NES-control	1.75865	0.324892	29.794	7.41e-06	1.25e-05	NA
P56695	NES-control	2.74505	0.333847	29.794	3.72e-09	1.65e-08	NA
P56812	NES-control	4.71305	0.490336	29.794	1.22e-10	1.04e-09	NA
P56959	NES-control	2.82694	0.480468	30.794	1.75e-06	3.42e-06	NA
P56960	NES-control	2.28305	0.400218	30.794	2.92e-06	5.41e-06	NA
P57722	NES-control	3.23796	0.409354	30.794	6.58e-09	2.68e-08	NA
P57724	NES-control	3.57386	0.447677	30.794	5.42e-09	2.27e-08	NA
P57746	NES-control	1.56434	0.298926	29.794	1.23e-05	1.98e-05	NA
P57759	NES-control	1.26909	0.317598	29.794	0.00038982	0.00049188	NA
P57776	NES-control	3.61506	0.353149	29.794	2.86e-11	3.33e-10	NA
P57780	NES-control	5.29812	0.359963	29.794	3.3e-15	2.14e-12	NA
P57784	NES-control	1.26316	0.431119	29.794	0.00644724	0.00718533	NA
P58021	NES-control	1.98991	0.349797	30.794	3.05e-06	5.64e-06	NA
P58064	NES-control	1.56657	0.332739	29.794	5.38e-05	7.64e-05	NA
P58252	NES-control	2.86884	0.345566	30.794	2.35e-09	1.11e-08	NA
P58281	NES-control	2.8118	0.340497	30.794	2.64e-09	1.23e-08	NA
P58389	NES-control	1.28582	0.302287	30.794	0.00018159	0.00023913	NA
P58404	NES-control	4.02184	0.316671	29.794	1.49e-13	1.09e-11	NA
P58462	NES-control	3.56119	0.421271	30.794	1.59e-09	8.01e-09	NA
P58501	NES-control	1.64224	0.446825	30.794	0.00089873	0.00108617	NA
P58771	NES-control	4.30115	0.388091	29.794	4.32e-12	9.2e-11	NA
P58854	NES-control	2.80211	0.384521	29.794	4.27e-08	1.33e-07	NA
P58871	NES-control	3.32794	0.360432	29.794	3.03e-10	2.09e-09	NA
P59016	NES-control	2.07755	0.397025	30.794	1.12e-05	1.83e-05	NA
P59017	NES-control	2.50616	0.388239	29.794	4.06e-07	9.44e-07	NA
P59041	NES-control	1.20778	0.423891	20.794	0.00966565	0.0106202	NA
P59108	NES-control	2.20878	0.357242	29.794	8.62e-07	1.83e-06	NA
P59114	NES-control	1.93395	0.515064	28.9083	0.00077808	0.00094712	NA
P59281	NES-control	2.91053	0.311516	29.794	2.32e-10	1.68e-09	NA
P59325	NES-control	3.21765	0.408101	30.794	7.04e-09	2.84e-08	NA
P59326	NES-control	3.78521	0.384536	20.794	2.81e-09	1.29e-08	NA
P59481	NES-control	2.0388	0.35906	29.794	3.52e-06	6.42e-06	NA
P59644	NES-control	2.74709	0.287975	29.794	1.45e-10	1.19e-09	NA
P59708	NES-control	2.18197	0.356697	29.794	1.03e-06	2.14e-06	NA
P59759	NES-control	3.66334	0.340318	29.794	8.71e-12	1.43e-10	NA
P59764	NES-control	4.3349	0.335098	29.794	9.32e-14	8.12e-12	NA
P59997	NES-control	1.50076	0.403741	29.794	0.00083182	0.00100781	NA
P59999	NES-control	1.27364	0.270535	30.794	5.02e-05	7.16e-05	NA
P60122	NES-control	3.94467	0.389535	30.794	2.55e-11	3.05e-10	NA
P60202	NES-control	2.25148	0.409788	29.794	5.9e-06	1.02e-05	NA
P60229	NES-control	3.81019	0.35327	29.794	8.31e-12	1.38e-10	NA
P60335	NES-control	4.51624	0.401046	29.794	2.94e-12	7.13e-11	NA
P60469	NES-control	2.63123	0.296583	29.794	7.31e-10	4.24e-09	NA
P60487	NES-control	0.815926	0.294989	29.794	0.00965002	0.010606	NA
P60710	NES-control	2.75252	0.314592	29.794	9.89e-10	5.42e-09	NA
P60755	NES-control	1.34763	0.322362	30.794	0.0002229	0.00029058	NA
P60761	NES-control	4.5847	0.416024	29.794	4.96e-12	1e-10	NA
P60764	NES-control	1.95744	0.304259	29.794	4.31e-07	9.94e-07	NA
P60766	NES-control	2.0892	0.304227	29.794	1.32e-07	3.53e-07	NA
P60824	NES-control	2.00063	0.384648	29.794	1.35e-05	2.15e-05	NA
P60840	NES-control	4.91894	0.455887	29.794	8.23e-12	1.38e-10	NA
P60843	NES-control	2.86391	0.322508	30.794	5.35e-10	3.29e-09	NA
P60853	NES-control	4.11066	0.300987	29.794	2.32e-14	4.76e-12	NA
P60867	NES-control	1.77087	0.311821	29.794	3.51e-06	6.4e-06	NA
P60879	NES-control	1.09804	0.28247	30.794	0.00050336	0.00062522	NA
P60904	NES-control	2.06273	0.352271	29.794	2.14e-06	4.09e-06	NA
P61021	NES-control	2.06478	0.311763	30.794	2.18e-07	5.48e-07	NA
P61027	NES-control	2.45258	0.351164	29.794	9.62e-08	2.69e-07	NA
P61079	NES-control	1.72825	0.284287	29.794	1.15e-06	2.36e-06	NA
P61080	NES-control	1.99153	0.336645	29.794	1.81e-06	3.52e-06	NA
P61082	NES-control	2.04908	0.336081	29.794	1.09e-06	2.25e-06	NA
P61087	NES-control	1.84383	0.290067	29.794	5.33e-07	1.2e-06	NA
P61089	NES-control	1.20888	0.30241	30.794	0.00037118	0.00046958	NA
P61161	NES-control	2.04094	0.287029	30.794	5.67e-08	1.7e-07	NA
P61164	NES-control	2.22927	0.294361	29.794	2e-08	6.93e-08	NA
P61202	NES-control	2.50768	0.351924	30.794	5.44e-08	1.64e-07	NA
P61205	NES-control	2.39347	0.331173	30.794	4.12e-08	1.29e-07	NA
P61211	NES-control	2.89497	0.327031	29.794	7.67e-10	4.41e-09	NA
P61222	NES-control	2.78659	0.336607	30.794	2.5e-09	1.17e-08	NA
P61226	NES-control	2.36864	0.289816	29.794	4.23e-09	1.83e-08	NA
P61255	NES-control	1.76448	0.286064	29.794	8.98e-07	1.9e-06	NA
P61264	NES-control	1.72463	0.315866	29.794	6.49e-06	1.11e-05	NA
P61290	NES-control	1.83691	0.34651	29.794	1.02e-05	1.67e-05	NA
P61294	NES-control	2.18588	0.317133	30.794	1.03e-07	2.87e-07	NA
P61329	NES-control	1.96613	0.334696	30.794	1.8e-06	3.5e-06	NA
P61358	NES-control	1.74058	0.298575	29.794	2.3e-06	4.36e-06	NA
P61750	NES-control	2.2275	0.332876	29.794	2.13e-07	5.37e-07	NA
P61759	NES-control	2.17365	0.358608	29.794	1.21e-06	2.47e-06	NA
P61922	NES-control	0.850235	0.320051	30.794	0.0123937	0.0134921	NA
P61961	NES-control	2.30842	0.400062	20.794	1.04e-05	1.7e-05	NA
P61963	NES-control	3.00443	0.453404	29.794	2.54e-07	6.24e-07	NA
P61965	NES-control	1.65524	0.403591	29.794	0.0002918	0.00037476	NA
P61979	NES-control	2.17766	0.371285	29.794	2.09e-06	3.99e-06	NA
P61982	NES-control	2.02831	0.313032	29.794	3.8e-07	8.89e-07	NA
P62069	NES-control	2.66736	0.346897	29.794	1.48e-08	5.37e-08	NA
P62071	NES-control	2.57369	0.354796	29.794	4.66e-08	1.43e-07	NA
P62075	NES-control	0.941205	0.350379	29.794	0.0116975	0.0127734	NA
P62082	NES-control	1.74864	0.314457	30.794	4.4e-06	7.82e-06	NA
P62137	NES-control	2.81216	0.356526	29.794	8.81e-09	3.41e-08	NA
P62141	NES-control	2.84896	0.323561	30.794	6.47e-10	3.83e-09	NA
P62192	NES-control	1.83626	0.316576	29.794	2.5e-06	4.7e-06	NA
P62196	NES-control	1.92348	0.356728	30.794	7.12e-06	1.21e-05	NA
P62242	NES-control	1.38244	0.298067	29.794	6.55e-05	9.2e-05	NA
P62245	NES-control	1.79365	0.308077	30.794	2.09e-06	3.99e-06	NA
P62259	NES-control	2.83351	0.321337	29.794	8.35e-10	4.72e-09	NA
P62264	NES-control	1.34175	0.291748	30.794	6.85e-05	9.58e-05	NA
P62267	NES-control	1.58458	0.299818	29.794	1.06e-05	1.74e-05	NA
P62270	NES-control	1.62982	0.290303	29.794	4.21e-06	7.53e-06	NA
P62281	NES-control	1.70648	0.300508	30.794	3.14e-06	5.79e-06	NA
P62301	NES-control	2.1034	0.326936	30.794	3.71e-07	8.7e-07	NA
P62305	NES-control	1.64822	0.450147	30.794	0.0009331	0.00112527	NA
P62313	NES-control	1.86749	0.337052	30.794	4.66e-06	8.23e-06	NA
P62315	NES-control	1.71983	0.327301	29.794	1.16e-05	1.88e-05	NA
P62317	NES-control	1.68072	0.384978	29.794	0.00014024	0.00018811	NA
P62320	NES-control	1.73051	0.409398	30.794	0.0001957	0.00025702	NA
P62331	NES-control	2.16867	0.333596	30.794	3.07e-07	7.38e-07	NA
P62334	NES-control	2.20298	0.369735	29.794	1.61e-06	3.18e-06	NA
P62482	NES-control	2.21734	0.314976	30.794	6.89e-08	2.02e-07	NA
P62484	NES-control	3.19784	0.317795	29.794	4.27e-11	4.51e-10	NA
P62500	NES-control	4.03818	0.438876	30.794	2.4e-10	1.72e-09	NA
P62627	NES-control	1.19597	0.305008	29.794	0.00047829	0.00059598	NA
P62631	NES-control	2.34675	0.364654	30.794	3.69e-07	8.67e-07	NA
P62702	NES-control	1.55197	0.298086	30.794	1.21e-05	1.95e-05	NA
P62715	NES-control	3.57854	0.343265	30.794	1.27e-11	1.82e-10	NA
P62717	NES-control	1.64088	0.298579	30.794	5.29e-06	9.24e-06	NA
P62743	NES-control	1.70843	0.296009	29.794	2.71e-06	5.05e-06	NA
P62746	NES-control	2.61895	0.325653	30.794	4.64e-09	1.99e-08	NA
P62751	NES-control	1.22452	0.294133	30.794	0.000234	0.00030434	NA
P62754	NES-control	1.36278	0.283185	30.794	3.73e-05	5.47e-05	NA
P62761	NES-control	1.94451	0.341301	29.794	3.34e-06	6.12e-06	NA
P62806	NES-control	1.52328	0.328758	29.794	6.64e-05	9.31e-05	NA
P62812	NES-control	2.70608	0.329962	30.794	3.06e-09	1.39e-08	NA
P62814	NES-control	1.47452	0.307091	30.794	3.85e-05	5.63e-05	NA
P62821	NES-control	2.15073	0.317097	29.794	1.66e-07	4.32e-07	NA
P62823	NES-control	2.20286	0.298574	30.794	2.74e-08	9.04e-08	NA
P62827	NES-control	1.82437	0.329423	30.794	4.69e-06	8.28e-06	NA
P62830	NES-control	1.89179	0.326869	29.794	2.59e-06	4.85e-06	NA
P62835	NES-control	1.8633	0.375741	29.794	2.66e-05	4.01e-05	NA
P62849	NES-control	1.39591	0.294753	29.794	4.98e-05	7.11e-05	NA
P62852	NES-control	1.98324	0.303598	29.794	3.29e-07	7.86e-07	NA
P62855	NES-control	1.5617	0.330484	30.794	4.78e-05	6.85e-05	NA
P62858	NES-control	0.419945	0.444686	28.7953	0.352841	0.357524	NA
P62862	NES-control	0.777845	0.386105	29.7939	0.0530511	0.0554579	NA
P62869	NES-control	1.85249	0.328951	30.794	3.59e-06	6.53e-06	NA
P62874	NES-control	0.989182	0.30155	29.794	0.00264454	0.0030413	NA
P62880	NES-control	1.32584	0.306755	30.794	0.00014978	0.00019974	NA
P62881	NES-control	1.72744	0.319852	29.794	7.67e-06	1.29e-05	NA
P62889	NES-control	1.46744	0.280447	29.794	1.23e-05	1.98e-05	NA
P62897	NES-control	0.787622	0.336626	29.794	0.0261927	0.0278825	NA
P62900	NES-control	1.41602	0.321281	30.794	0.00011777	0.00015956	NA
P62908	NES-control	2.16915	0.318127	29.794	1.51e-07	3.97e-07	NA
P62911	NES-control	0.981783	0.305889	30.794	0.00310129	0.00354043	NA
P62918	NES-control	1.27377	0.285666	30.794	0.00010181	0.00013905	NA
P62962	NES-control	1.69076	0.304899	29.794	5.11e-06	8.94e-06	NA
P62965	NES-control	2.29602	0.354945	29.794	3.92e-07	9.12e-07	NA
P62983	NES-control	2.50741	0.355613	29.794	8.03e-08	2.3e-07	NA
P62996	NES-control	0.609025	0.434679	29.794	0.171518	0.175438	NA
P63001	NES-control	2.36754	0.357337	29.794	2.55e-07	6.25e-07	NA
P63005	NES-control	2.17444	0.322885	29.794	1.89e-07	4.85e-07	NA
P63011	NES-control	2.0866	0.314647	30.794	2.13e-07	5.37e-07	NA
P63017	NES-control	2.80024	0.327571	30.794	1.24e-09	6.51e-09	NA
P63024	NES-control	1.49808	0.379327	30.794	0.00042413	0.00053277	NA
P63028	NES-control	2.97395	0.338014	29.794	8.77e-10	4.91e-09	NA
P63032	NES-control	3.88244	0.351488	29.794	4.69e-12	9.76e-11	NA
P63037	NES-control	3.21723	0.344024	30.794	1.65e-10	1.32e-09	NA
P63038	NES-control	0.815352	0.313032	29.794	0.0142062	0.0153878	NA
P63040	NES-control	3.13458	0.347344	29.794	5.03e-10	3.13e-09	NA
P63044	NES-control	1.13497	0.309758	30.794	0.0009267	0.00111859	NA
P63054	NES-control	1.58798	0.86254	29.794	0.0755926	0.0784953	NA
P63073	NES-control	2.21636	0.36107	29.794	9.75e-07	2.04e-06	NA
P63080	NES-control	2.4955	0.316971	29.794	9.15e-09	3.52e-08	NA
P63085	NES-control	2.85238	0.350715	29.794	4.68e-09	2.01e-08	NA
P63089	NES-control	1.60432	0.448727	20.794	0.00180634	0.00211355	NA
P63094	NES-control	1.16037	0.341561	30.794	0.00189547	0.00221052	NA
P63101	NES-control	2.10526	0.318404	30.794	2.25e-07	5.64e-07	NA
P63137	NES-control	2.96418	0.320777	30.794	2.17e-10	1.6e-09	NA
P63139	NES-control	3.17046	0.561353	28.2241	4.61e-06	8.17e-06	NA
P63141	NES-control	1.81086	0.342876	29.794	1.07e-05	1.75e-05	NA
P63143	NES-control	1.91438	0.339471	29.794	3.93e-06	7.09e-06	NA
P63158	NES-control	2.09441	0.358656	29.794	2.24e-06	4.25e-06	NA
P63163	NES-control	1.79934	0.38009	30.794	4.66e-05	6.71e-05	NA
P63168	NES-control	2.06312	0.37407	29.794	5.56e-06	9.65e-06	NA
P63213	NES-control	1.73034	0.299535	29.794	2.67e-06	4.99e-06	NA
P63216	NES-control	1.60626	0.307373	29.794	1.26e-05	2.01e-05	NA
P63242	NES-control	3.12966	0.394418	30.794	6.16e-09	2.53e-08	NA
P63276	NES-control	1.93127	0.315724	30.794	9.04e-07	1.91e-06	NA
P63318	NES-control	3.47964	0.318416	29.794	6.07e-12	1.13e-10	NA
P63321	NES-control	1.9455	0.306283	30.794	4.66e-07	1.07e-06	NA
P63323	NES-control	1.49049	0.279172	29.794	9.13e-06	1.52e-05	NA
P63325	NES-control	1.94466	0.291984	29.794	2.32e-07	5.79e-07	NA
P63328	NES-control	3.05461	0.351016	29.794	1.11e-09	5.95e-09	NA
P63330	NES-control	3.85909	0.337879	29.794	2.08e-12	5.78e-11	NA
P67778	NES-control	0.824761	0.308077	30.794	0.0117953	0.0128658	NA
P67871	NES-control	1.13678	0.327796	29.794	0.00161785	0.00190675	NA
P67984	NES-control	1.52983	0.300101	29.794	1.8e-05	2.8e-05	NA
P68037	NES-control	2.27904	0.36597	30.794	6.62e-07	1.46e-06	NA
P68040	NES-control	2.02465	0.30846	29.794	3.02e-07	7.26e-07	NA
P68134	NES-control	2.30371	0.31322	30.794	2.91e-08	9.56e-08	NA
P68181	NES-control	2.30155	0.318043	29.794	4.88e-08	1.49e-07	NA
P68254	NES-control	2.12652	0.313447	30.794	1.39e-07	3.72e-07	NA
P68368	NES-control	3.74287	0.405391	29.794	3.03e-10	2.09e-09	NA
P68369	NES-control	3.02619	0.331441	29.794	3.88e-10	2.53e-09	NA
P68372	NES-control	1.70306	0.414024	30.794	0.00026885	0.0003462	NA
P68404	NES-control	4.12015	0.352466	29.794	1.18e-12	3.99e-11	NA
P68433	NES-control	1.17648	0.379251	29.7939	0.00418071	0.00471875	NA
P68510	NES-control	2.3436	0.319143	30.794	3e-08	9.81e-08	NA
P69566	NES-control	2.4973	0.338623	29.794	3.38e-08	1.09e-07	NA
P70122	NES-control	1.75173	0.35007	30.794	2.16e-05	3.3e-05	NA
P70168	NES-control	2.6566	0.376242	29.794	7.82e-08	2.24e-07	NA
P70175	NES-control	4.80458	0.347081	29.794	1.64e-14	4.35e-12	NA
P70182	NES-control	3.45612	0.353878	30.794	6.02e-11	5.91e-10	NA
P70188	NES-control	4.40896	0.326837	28.794	5.65e-14	7.1e-12	NA
P70195	NES-control	1.75924	0.292288	29.794	1.36e-06	2.73e-06	NA
P70202	NES-control	1.64042	0.297713	29.794	5.64e-06	9.77e-06	NA
P70206	NES-control	1.55132	0.29421	30.794	1e-05	1.65e-05	NA
P70207	NES-control	4.2824	0.395783	30.794	5.13e-12	1.01e-10	NA
P70211	NES-control	2.64057	0.421249	29.794	6.8e-07	1.5e-06	NA
P70236	NES-control	2.50089	0.333561	29.794	2.44e-08	8.19e-08	NA
P70265	NES-control	3.63554	0.406358	29.794	6.08e-10	3.66e-09	NA
P70268	NES-control	3.31961	0.565953	26.794	3.11e-06	5.73e-06	NA
P70288	NES-control	2.68515	0.359415	30.794	2.13e-08	7.28e-08	NA
P70290	NES-control	3.60458	0.362597	30.794	3.97e-11	4.31e-10	NA
P70296	NES-control	2.74673	0.33053	29.794	2.98e-09	1.36e-08	NA
P70297	NES-control	4.66133	0.422311	29.794	4.77e-12	9.82e-11	NA
P70302	NES-control	2.83128	0.363896	28.794	1.47e-08	5.35e-08	NA
P70318	NES-control	3.16857	0.403736	30.794	7.75e-09	3.07e-08	NA
P70333	NES-control	2.36883	0.386877	30.794	8.89e-07	1.89e-06	NA
P70336	NES-control	3.68604	0.369777	29.794	5.31e-11	5.33e-10	NA
P70349	NES-control	1.55503	0.285683	30.794	6.15e-06	1.06e-05	NA
P70351	NES-control	2.49381	0.390112	29.794	4.83e-07	1.1e-06	NA
P70362	NES-control	1.8536	0.332732	29.794	4.76e-06	8.39e-06	NA
P70365	NES-control	2.72829	0.371554	29.794	3.68e-08	1.17e-07	NA
P70372	NES-control	2.34155	0.391602	29.794	1.52e-06	3.02e-06	NA
P70392	NES-control	2.49172	0.365613	29.794	1.52e-07	4e-07	NA
P70397	NES-control	2.33267	0.3771	29.794	8.55e-07	1.82e-06	NA
P70398	NES-control	4.61345	0.456077	30.794	2.62e-11	3.11e-10	NA
P70399	NES-control	2.88724	0.385268	29.794	2.47e-08	8.25e-08	NA
P70404	NES-control	0.750881	0.362807	30.794	0.0469644	0.0492405	NA
P70408	NES-control	1.46315	0.381166	29.794	0.00059881	0.00073743	NA
P70414	NES-control	2.0606	0.385652	29.794	9.02e-06	1.5e-05	NA
P70429	NES-control	1.91574	0.347777	30.794	5.1e-06	8.93e-06	NA
P70662	NES-control	Inf	NA	NA	NA	NA	oneConditionMissing
P70663	NES-control	0.205067	0.548149	28.9781	0.711048	0.714903	NA
P70670	NES-control	1.5316	0.346501	29.794	0.00012051	0.00016305	NA
P70698	NES-control	3.23604	0.408688	29.794	8.14e-09	3.19e-08	NA
P70704	NES-control	2.7328	0.340843	30.794	4.95e-09	2.1e-08	NA
P80313	NES-control	2.04471	0.318915	30.794	3.94e-07	9.18e-07	NA
P80314	NES-control	1.90866	0.319549	29.794	1.54e-06	3.06e-06	NA
P80315	NES-control	1.9045	0.331743	30.794	2.63e-06	4.92e-06	NA
P80316	NES-control	2.31694	0.329782	30.794	7.16e-08	2.08e-07	NA
P80317	NES-control	2.40395	0.348577	29.794	1.22e-07	3.3e-07	NA
P80318	NES-control	1.69279	0.310164	29.794	6.54e-06	1.12e-05	NA
P80560	NES-control	2.01916	0.309489	29.794	3.36e-07	8.03e-07	NA
P81122	NES-control	3.68315	0.355826	30.794	1.51e-11	2.1e-10	NA
P83093	NES-control	3.00719	0.508456	27.8254	2.36e-06	4.46e-06	NA
P83510	NES-control	3.62734	0.360281	29.794	4.21e-11	4.48e-10	NA
P83741	NES-control	4.1185	0.473952	28.794	1.53e-09	7.8e-09	NA
P83870	NES-control	1.62895	0.393	29.794	0.0002587	0.00033457	NA
P83887	NES-control	1.48422	0.328735	29.794	9.25e-05	0.00012749	NA
P83940	NES-control	1.35463	0.337818	29.794	0.00037508	0.00047405	NA
P84075	NES-control	4.02336	0.352436	30.794	1.35e-12	4.39e-11	NA
P84084	NES-control	2.43939	0.30922	29.794	8.78e-09	3.4e-08	NA
P84086	NES-control	3.20377	0.35342	29.794	4.55e-10	2.89e-09	NA
P84089	NES-control	2.0816	0.402875	30.794	1.36e-05	2.16e-05	NA
P84091	NES-control	2.07639	0.315545	29.794	2.88e-07	6.98e-07	NA
P84096	NES-control	1.7451	0.350047	29.794	2.47e-05	3.74e-05	NA
P84099	NES-control	1.01262	0.29342	30.794	0.00164281	0.00193441	NA
P84104	NES-control	1.44378	0.358051	29.794	0.00035273	0.00044769	NA
P84309	NES-control	3.61633	0.334123	30.794	5.09e-12	1.01e-10	NA
P85094	NES-control	0.529161	0.358469	29.794	0.15039	0.154151	NA
P97300	NES-control	1.62599	0.30339	30.794	7.81e-06	1.31e-05	NA
P97315	NES-control	1.35937	0.338714	29.794	0.00037161	0.00046997	NA
P97351	NES-control	2.05237	0.305645	29.794	2e-07	5.09e-07	NA
P97352	NES-control	1.56817	0.323371	29.794	3.62e-05	5.32e-05	NA
P97355	NES-control	3.06423	0.312615	29.794	7.82e-11	7.23e-10	NA
P97367	NES-control	1.93899	0.583548	28.794	0.00243436	0.00281121	NA
P97370	NES-control	1.66251	0.35326	29.794	5.41e-05	7.68e-05	NA
P97371	NES-control	1.20681	0.521089	26.7994	0.0284559	0.0302257	NA
P97376	NES-control	2.21478	0.329978	29.794	2.01e-07	5.1e-07	NA
P97379	NES-control	2.97283	0.349069	29.794	1.77e-09	8.78e-09	NA
P97384	NES-control	3.86273	0.32943	30.794	6.9e-13	2.9e-11	NA
P97386	NES-control	2.64003	0.474762	29.794	4.89e-06	8.6e-06	NA
P97390	NES-control	2.63562	0.295162	29.794	6.35e-10	3.78e-09	NA
P97393	NES-control	3.49067	0.382786	29.794	3.99e-10	2.58e-09	NA
P97411	NES-control	3.44381	0.373925	30.794	2.35e-10	1.69e-09	NA
P97412	NES-control	3.55728	0.306187	30.794	8.71e-13	3.2e-11	NA
P97427	NES-control	2.19138	0.3102	30.794	6.43e-08	1.91e-07	NA
P97434	NES-control	3.07058	0.388142	28.794	1.06e-08	3.99e-08	NA
P97441	NES-control	1.02673	0.305501	30.794	0.00208715	0.00242463	NA
P97445	NES-control	1.49952	0.378577	29.794	0.000429	0.00053835	NA
P97447	NES-control	2.00269	0.326143	30.794	8.46e-07	1.81e-06	NA
P97450	NES-control	1.01852	0.393189	29.794	0.0146937	0.0158981	NA
P97461	NES-control	1.64087	0.310109	29.794	1.04e-05	1.71e-05	NA
P97470	NES-control	2.5331	0.31826	29.794	7.32e-09	2.93e-08	NA
P97471	NES-control	4.41899	0.523615	28.9061	2.74e-09	1.26e-08	NA
P97492	NES-control	3.38327	0.356378	30.794	1.17e-10	9.95e-10	NA
P97494	NES-control	3.4694	0.348068	29.794	5.31e-11	5.33e-10	NA
P97496	NES-control	2.21478	0.433843	29.794	1.76e-05	2.75e-05	NA
P97500	NES-control	3.26018	0.505111	30.794	3.5e-07	8.29e-07	NA
P97742	NES-control	1.89701	0.320466	29.7944	1.79e-06	3.49e-06	NA
P97765	NES-control	4.40508	0.370018	29.794	7.5e-13	2.95e-11	NA
P97770	NES-control	3.04351	0.341383	29.794	6.57e-10	3.88e-09	NA
P97772	NES-control	4.14958	0.339278	30.794	2.35e-13	1.35e-11	NA
P97789	NES-control	2.6861	0.341222	29.794	9.17e-09	3.53e-08	NA
P97797	NES-control	2.3139	0.313238	30.794	2.67e-08	8.83e-08	NA
P97807	NES-control	0.866412	0.299695	29.794	0.00710214	0.00788362	NA
P97820	NES-control	2.94351	0.404128	29.794	4.31e-08	1.34e-07	NA
P97822	NES-control	2.3604	0.378847	30.794	6.56e-07	1.45e-06	NA
P97823	NES-control	1.06934	0.328951	30.794	0.00278621	0.00319385	NA
P97868	NES-control	1.4986	0.401125	30.794	0.00076202	0.00092874	NA
P97927	NES-control	0.728029	0.433448	30.794	0.10315	0.106402	NA
P97950	NES-control	3.03981	0.403132	30.794	1.76e-08	6.23e-08	NA
P97952	NES-control	1.78074	0.326079	29.794	6.47e-06	1.11e-05	NA
P98086	NES-control	1.05618	0.305172	29.794	0.00164804	0.00193999	NA
P98191	NES-control	3.18196	0.415583	29.794	1.61e-08	5.78e-08	NA
P98200	NES-control	2.63984	0.333534	29.794	8.21e-09	3.22e-08	NA
P98203	NES-control	Inf	NA	NA	NA	NA	oneConditionMissing
P99024	NES-control	2.45742	0.354657	29.794	1.12e-07	3.06e-07	NA
P99026	NES-control	1.03247	0.268196	29.794	0.00058105	0.00071738	NA
P99027	NES-control	1.18784	0.343475	30.794	0.00161165	0.00190059	NA
P99029	NES-control	1.18683	0.304703	29.794	0.00051357	0.00063771	NA
Q00612	NES-control	2.97366	0.418564	30.794	5.77e-08	1.73e-07	NA
Q00899	NES-control	1.28544	0.578892	29.794	0.0341373	0.0360637	NA
Q00PI9	NES-control	1.75703	0.359777	30.794	3.04e-05	4.54e-05	NA
Q01065	NES-control	4.17418	0.359701	29.794	1.41e-12	4.43e-11	NA
Q01097	NES-control	4.27926	0.331445	29.794	9.79e-14	8.29e-12	NA
Q01147	NES-control	1.64624	0.40701	30.794	0.00032555	0.00041578	NA
Q01341	NES-control	1.49055	0.550215	22.794	0.0125784	0.0136779	NA
Q01405	NES-control	3.53701	0.357326	29.794	6.24e-11	6.04e-10	NA
Q01768	NES-control	1.81446	0.361834	30.794	2.09e-05	3.21e-05	NA
Q01815	NES-control	3.42152	0.350499	26.794	2.57e-10	1.82e-09	NA
Q01853	NES-control	3.24107	0.354973	29.794	3.88e-10	2.53e-09	NA
Q02053	NES-control	2.9904	0.334504	30.794	4.61e-10	2.91e-09	NA
Q02105	NES-control	1.27776	0.315208	29.7938	0.00033263	0.00042343	NA
Q02248	NES-control	3.52842	0.427644	30.794	2.69e-09	1.24e-08	NA
Q02257	NES-control	1.60871	0.423924	30.794	0.00064891	0.00079637	NA
Q02357	NES-control	1.71113	0.4162	30.794	0.00027044	0.00034779	NA
Q02614	NES-control	2.46792	0.447314	28.8077	6.16e-06	1.06e-05	NA
Q03059	NES-control	0.972229	0.324608	29.794	0.00547898	0.00613256	NA
Q03137	NES-control	2.43331	0.303608	29.794	6.34e-09	2.59e-08	NA
Q03141	NES-control	2.48011	0.298789	30.794	2.36e-09	1.12e-08	NA
Q03147	NES-control	2.0878	0.491319	28.794	0.00020487	0.00026852	NA
Q03265	NES-control	0.705183	0.303904	29.794	0.0273552	0.0290962	NA
Q03517	NES-control	1.79537	0.425305	29.794	0.00020941	0.00027382	NA
Q03717	NES-control	3.53152	0.380715	30.794	1.99e-10	1.51e-09	NA
Q03958	NES-control	1.34912	0.303627	29.794	0.00011297	0.00015333	NA
Q04447	NES-control	3.86188	0.350224	30.794	3.21e-12	7.54e-11	NA
Q04690	NES-control	3.56906	0.37582	29.794	1.61e-10	1.29e-09	NA
Q04735	NES-control	1.4822	0.651951	26.9566	0.0311792	0.0330013	NA
Q04750	NES-control	2.41218	0.368482	30.794	2.7e-07	6.61e-07	NA
Q05512	NES-control	2.6291	0.316022	30.794	2.25e-09	1.07e-08	NA
Q05793	NES-control	0.406085	0.496507	30.794	0.419708	0.424284	NA
Q05816	NES-control	1.00794	0.324885	29.794	0.00417713	0.00471607	NA
Q05920	NES-control	0.105638	0.27088	30.794	0.699234	0.703207	NA
Q05BC3	NES-control	2.58677	0.309264	29.794	2.6e-09	1.21e-08	NA
Q05CL8	NES-control	2.07741	0.342882	29.794	1.22e-06	2.48e-06	NA
Q05D44	NES-control	2.06916	0.325879	29.794	5.44e-07	1.22e-06	NA
Q06138	NES-control	2.40297	0.348392	30.794	1.02e-07	2.84e-07	NA
Q06185	NES-control	1.05684	0.298327	29.794	0.00132753	0.00157941	NA
Q06890	NES-control	0.85992	0.303962	29.794	0.00827287	0.0091337	NA
Q07076	NES-control	3.79348	0.309152	30.794	2.16e-13	1.32e-11	NA
Q07417	NES-control	1.25193	0.29608	29.794	0.00020539	0.00026902	NA
Q07813	NES-control	2.08592	0.306573	29.794	1.57e-07	4.11e-07	NA
Q08274	NES-control	2.33948	0.348822	29.794	2.04e-07	5.17e-07	NA
Q08460	NES-control	2.11831	0.309939	29.794	1.44e-07	3.82e-07	NA
Q08509	NES-control	1.60887	0.401914	29.794	0.00038227	0.00048252	NA
Q08642	NES-control	1.65976	0.419539	29.794	0.00043462	0.00054489	NA
Q08943	NES-control	2.02874	0.333465	29.794	1.13e-06	2.33e-06	NA
Q09XV5	NES-control	1.97237	0.378531	29.794	1.31e-05	2.09e-05	NA
Q0GA42	NES-control	3.49579	0.354312	29.794	6.73e-11	6.39e-10	NA
Q0GNC1	NES-control	3.2633	0.319635	29.794	3.04e-11	3.5e-10	NA
Q0KL01	NES-control	4.09385	0.393907	30.794	1.37e-11	1.94e-10	NA
Q0KL02	NES-control	3.5249	0.328131	30.794	6.12e-12	1.13e-10	NA
Q0P5W1	NES-control	3.21083	0.419811	29.794	1.64e-08	5.89e-08	NA
Q0P678	NES-control	2.27895	0.385706	29.794	1.85e-06	3.59e-06	NA
Q0VBD0	NES-control	2.01748	0.315489	30.794	4.13e-07	9.59e-07	NA
Q0VBF8	NES-control	1.59227	0.280087	29.794	3.45e-06	6.32e-06	NA
Q0VBK2	NES-control	-0.14301	0.524334	30.794	0.786869	0.789708	NA
Q0VBL3	NES-control	1.94887	0.391378	30.794	2.31e-05	3.52e-05	NA
Q0VEE6	NES-control	2.41778	0.380768	29.794	5.43e-07	1.22e-06	NA
Q11011	NES-control	2.45219	0.333576	30.794	2.94e-08	9.64e-08	NA
Q11136	NES-control	3.09736	0.463148	29.794	2.15e-07	5.42e-07	NA
Q148V7	NES-control	2.77875	0.333401	29.794	2.8e-09	1.29e-08	NA
Q149F3	NES-control	4.25075	0.524811	20.794	7.25e-08	2.1e-07	NA
Q14BB9	NES-control	2.30859	0.337755	29.794	1.44e-07	3.82e-07	NA
Q14BI2	NES-control	1.60209	0.316033	30.794	1.79e-05	2.79e-05	NA
Q14C51	NES-control	1.33016	0.277258	29.794	4.19e-05	6.09e-05	NA
Q14CH0	NES-control	2.38384	0.321598	30.794	2.49e-08	8.32e-08	NA
Q1HFZ0	NES-control	2.34535	0.341425	30.794	1.1e-07	3.04e-07	NA
Q2M3X8	NES-control	3.91581	0.332759	30.794	6.3e-13	2.81e-11	NA
Q2MHN3	NES-control	Inf	NA	NA	NA	NA	oneConditionMissing
Q2NL51	NES-control	3.29502	0.387822	29.794	1.86e-09	9.2e-09	NA
Q2PFD7	NES-control	3.52626	0.388033	30.794	3.18e-10	2.17e-09	NA
Q2TBE6	NES-control	3.02332	0.326891	29.794	2.92e-10	2.03e-09	NA
Q2VPQ9	NES-control	1.59709	0.581132	28.794	0.010232	0.011214	NA
Q31125	NES-control	2.22974	0.327007	30.794	1.27e-07	3.41e-07	NA
Q3B7Z2	NES-control	2.80426	0.308378	30.794	3.13e-10	2.14e-09	NA
Q3KNM2	NES-control	2.01941	0.321237	29.794	6.47e-07	1.43e-06	NA
Q3TBW2	NES-control	0.902305	0.300849	29.794	0.00542269	0.00607129	NA
Q3TC33	NES-control	1.23799	0.31322	29.794	0.00043905	0.00055008	NA
Q3TC46	NES-control	2.42766	0.345263	29.794	8.47e-08	2.41e-07	NA
Q3TC72	NES-control	0.860583	0.311021	29.794	0.00962651	0.0105832	NA
Q3TC93	NES-control	Inf	NA	NA	NA	NA	oneConditionMissing
Q3TCH7	NES-control	2.12643	0.351041	29.794	1.22e-06	2.49e-06	NA
Q3TCJ1	NES-control	3.13804	0.346974	30.794	3.55e-10	2.36e-09	NA
Q3TCX3	NES-control	2.93221	0.391043	30.794	1.98e-08	6.87e-08	NA
Q3TDD9	NES-control	2.44578	0.320851	29.794	1.76e-08	6.21e-08	NA
Q3TDK6	NES-control	1.23538	0.328811	29.794	0.00074677	0.00091072	NA
Q3TDN2	NES-control	2.64094	0.503517	26.8026	1.61e-05	2.53e-05	NA
Q3TDQ1	NES-control	2.28686	0.333709	29.794	1.37e-07	3.66e-07	NA
Q3TEA8	NES-control	1.13767	0.356006	30.794	0.00321572	0.00366677	NA
Q3TES0	NES-control	1.21883	0.433637	23.794	0.00973183	0.0106869	NA
Q3TFD2	NES-control	2.51488	0.385453	20.794	1.92e-06	3.72e-06	NA
Q3THK7	NES-control	2.38638	0.315316	29.794	2.03e-08	7e-08	NA
Q3THS6	NES-control	2.49167	0.353021	30.794	6.55e-08	1.93e-07	NA
Q3THW5	NES-control	1.77967	0.354318	29.794	2.22e-05	3.4e-05	NA
Q3TIR1	NES-control	2.67844	0.311836	29.794	1.47e-09	7.55e-09	NA
Q3TIR3	NES-control	2.23229	0.313959	29.794	6.85e-08	2.02e-07	NA
Q3TIU4	NES-control	2.79759	0.420127	30.794	1.97e-07	5.05e-07	NA
Q3TIV5	NES-control	3.10772	0.35927	30.794	9.6e-10	5.28e-09	NA
Q3TIX9	NES-control	1.32215	0.375527	29.794	0.00140658	0.00166683	NA
Q3TKT4	NES-control	2.26035	0.383289	29.794	1.91e-06	3.69e-06	NA
Q3TLH4	NES-control	3.39909	0.380943	29.794	6.45e-10	3.82e-09	NA
Q3TLI0	NES-control	3.93552	0.403	30.794	6.04e-11	5.91e-10	NA
Q3TMH2	NES-control	4.29719	0.378076	30.794	1.51e-12	4.64e-11	NA
Q3TMP8	NES-control	3.49502	0.381182	20.794	9.45e-09	3.62e-08	NA
Q3TPX4	NES-control	3.23724	0.365225	29.794	7.46e-10	4.32e-09	NA
Q3TQI7	NES-control	2.22792	0.647852	28.3886	0.00182399	0.00213227	NA
Q3TRR0	NES-control	3.50223	0.397082	20.794	1.81e-08	6.36e-08	NA
Q3TSG4	NES-control	1.15199	0.723149	27.794	0.122467	0.126093	NA
Q3TTY5	NES-control	-0.414797	0.450754	30.794	0.364606	0.369349	NA
Q3TUH1	NES-control	0.678679	0.298065	29.794	0.0301399	0.0319476	NA
Q3TVA9	NES-control	2.38122	0.403699	29.794	1.9e-06	3.68e-06	NA
Q3TW96	NES-control	Inf	NA	NA	NA	NA	oneConditionMissing
Q3TWF6	NES-control	2.31778	0.338672	29.794	1.41e-07	3.73e-07	NA
Q3TWL2	NES-control	2.65509	0.32346	28.794	5.01e-09	2.12e-08	NA
Q3TWW8	NES-control	1.11097	0.586815	28.4859	0.0685275	0.0712539	NA
Q3TXS7	NES-control	2.80104	0.332805	29.794	2.28e-09	1.08e-08	NA
Q3TXX4	NES-control	1.7566	0.318866	30.794	5.1e-06	8.93e-06	NA
Q3TY60	NES-control	3.50013	0.362789	30.794	8.02e-11	7.38e-10	NA
Q3TY86	NES-control	1.90992	0.371877	30.794	1.48e-05	2.34e-05	NA
Q3TYD6	NES-control	5.29386	0.594123	28.794	9e-10	5.01e-09	NA
Q3TYX3	NES-control	4.03977	0.384882	30.794	1.08e-11	1.61e-10	NA
Q3TZX3	NES-control	1.75754	0.433496	29.794	0.00033203	0.00042293	NA
Q3TZX8	NES-control	2.26058	0.474248	29.794	4.57e-05	6.58e-05	NA
Q3TZZ7	NES-control	2.50606	0.339028	30.794	2.63e-08	8.72e-08	NA
Q3U0D9	NES-control	3.8036	0.418879	29.794	4.39e-10	2.8e-09	NA
Q3U0M1	NES-control	3.01174	0.394993	29.794	1.75e-08	6.19e-08	NA
Q3U0V1	NES-control	3.50119	0.325404	30.794	5.88e-12	1.11e-10	NA
Q3U186	NES-control	1.23995	0.347872	30.794	0.00121304	0.00144806	NA
Q3U1J4	NES-control	3.7904	0.33834	29.794	3.33e-12	7.68e-11	NA
Q3U1T3	NES-control	1.52532	0.395427	29.794	0.00056897	0.00070403	NA
Q3U214	NES-control	2.76055	0.314325	29.794	9.12e-10	5.05e-09	NA
Q3U2I3	NES-control	3.55868	0.434715	20.794	6.11e-08	1.82e-07	NA
Q3U2P1	NES-control	Inf	NA	NA	NA	NA	oneConditionMissing
Q3U2V3	NES-control	3.06453	0.344033	29.794	6.69e-10	3.95e-09	NA
Q3U319	NES-control	2.57074	0.366087	29.794	8.68e-08	2.46e-07	NA
Q3U3C9	NES-control	Inf	NA	NA	NA	NA	oneConditionMissing
Q3U3R4	NES-control	1.41627	0.32939	29.794	0.00016853	0.00022283	NA
Q3U487	NES-control	Inf	NA	NA	NA	NA	oneConditionMissing
Q3U5Q7	NES-control	1.33165	0.41734	28.83	0.00341169	0.00387886	NA
Q3U7R1	NES-control	0.860206	0.394328	29.794	0.0371765	0.0392105	NA
Q3U7U3	NES-control	2.77172	0.334758	29.794	3.22e-09	1.45e-08	NA
Q3U9G9	NES-control	1.66686	0.352447	30.794	4.73e-05	6.79e-05	NA
Q3UA37	NES-control	2.80319	0.407868	29.794	1.3e-07	3.48e-07	NA
Q3UCQ1	NES-control	3.14381	0.572431	28.794	6.62e-06	1.13e-05	NA
Q3UDP0	NES-control	2.47301	0.304312	29.794	4.76e-09	2.03e-08	NA
Q3UEB3	NES-control	1.65378	0.344641	30.794	3.88e-05	5.68e-05	NA
Q3UEZ8	NES-control	1.74037	0.357541	30.794	3.19e-05	4.73e-05	NA
Q3UFT3	NES-control	4.36965	0.360218	29.794	4.71e-13	2.17e-11	NA
Q3UGR5	NES-control	0.882334	0.335422	29.794	0.0133624	0.014506	NA
Q3UGX3	NES-control	1.80013	0.517071	27.9171	0.00165926	0.00195143	NA
Q3UGY8	NES-control	3.80798	0.342525	29.794	4.01e-12	8.72e-11	NA
Q3UH60	NES-control	2.9327	0.375123	30.794	8.4e-09	3.28e-08	NA
Q3UH66	NES-control	2.51213	0.29577	29.794	1.88e-09	9.24e-09	NA
Q3UH68	NES-control	3.88051	0.313759	29.794	2.9e-13	1.57e-11	NA
Q3UH93	NES-control	3.16842	0.312467	30.794	2.47e-11	2.99e-10	NA
Q3UHB1	NES-control	1.55751	0.312441	29.794	2.47e-05	3.74e-05	NA
Q3UHB8	NES-control	1.06564	0.321317	29.794	0.00240733	0.00278164	NA
Q3UHC7	NES-control	3.14587	0.316989	30.794	4.13e-11	4.43e-10	NA
Q3UHD1	NES-control	3.25485	0.308982	30.794	9.87e-12	1.55e-10	NA
Q3UHD3	NES-control	1.6446	0.550298	19.794	0.00731729	0.00811089	NA
Q3UHD6	NES-control	4.11482	0.486351	30.794	1.56e-09	7.9e-09	NA
Q3UHD9	NES-control	2.78134	0.303733	30.794	2.67e-10	1.88e-09	NA
Q3UHE1	NES-control	2.83067	0.395466	20.794	4.95e-07	1.12e-06	NA
Q3UHG7	NES-control	2.76917	0.619634	28.0314	0.00011796	0.00015976	NA
Q3UHH1	NES-control	4.19672	0.380518	20.794	3.81e-10	2.5e-09	NA
Q3UHH2	NES-control	2.35145	0.341604	29.794	1.26e-07	3.4e-07	NA
Q3UHJ0	NES-control	2.08406	0.334453	29.794	7.54e-07	1.64e-06	NA
Q3UHK1	NES-control	2.40942	0.299603	29.794	5.91e-09	2.44e-08	NA
Q3UHK6	NES-control	2.24688	0.292975	29.794	1.56e-08	5.63e-08	NA
Q3UHL1	NES-control	3.46888	0.350553	29.794	6.29e-11	6.07e-10	NA
Q3UHU5	NES-control	3.61825	0.360604	29.794	4.56e-11	4.72e-10	NA
Q3UHX0	NES-control	Inf	NA	NA	NA	NA	oneConditionMissing
Q3UHX2	NES-control	3.3612	0.404353	29.794	2.96e-09	1.35e-08	NA
Q3UIU2	NES-control	1.58161	0.321865	29.794	3.02e-05	4.5e-05	NA
Q3UJB9	NES-control	3.54726	0.403632	29.794	8.99e-10	5.01e-09	NA
Q3UJD6	NES-control	3.2931	0.319157	29.794	2.37e-11	2.93e-10	NA
Q3UJU9	NES-control	2.73283	0.305834	29.7932	6.25e-10	3.74e-09	NA
Q3UKJ7	NES-control	2.13638	0.365522	29.794	2.21e-06	4.2e-06	NA
Q3UL36	NES-control	1.79826	0.300196	30.794	1.29e-06	2.62e-06	NA
Q3ULB5	NES-control	2.95405	0.50994	19.794	1.19e-05	1.93e-05	NA
Q3ULD5	NES-control	1.09696	0.311589	29.794	0.00140755	0.00166748	NA
Q3ULJ0	NES-control	1.60812	0.331737	29.794	3.64e-05	5.35e-05	NA
Q3UM29	NES-control	2.85323	0.397093	29.794	5.6e-08	1.69e-07	NA
Q3UM45	NES-control	3.40446	0.381618	30.794	4.83e-10	3.02e-09	NA
Q3UMB5	NES-control	3.20375	0.327982	28.794	1.21e-10	1.03e-09	NA
Q3UMC0	NES-control	3.62397	0.389969	29.794	2.62e-10	1.85e-09	NA
Q3UMR5	NES-control	1.5072	0.323088	30.794	5.68e-05	8.02e-05	NA
Q3UMT1	NES-control	2.79965	0.362706	29.794	1.37e-08	5.04e-08	NA
Q3UMU9	NES-control	2.41049	0.470488	30.794	1.53e-05	2.42e-05	NA
Q3UN02	NES-control	2.32509	0.339735	29.794	1.41e-07	3.73e-07	NA
Q3UN04	NES-control	2.5043	0.345294	29.794	4.68e-08	1.43e-07	NA
Q3UNH4	NES-control	4.28967	0.336386	30.794	7.98e-14	8.12e-12	NA
Q3UPL0	NES-control	4.39164	0.383932	29.794	2.01e-12	5.66e-11	NA
Q3UQ28	NES-control	0.868103	0.413432	30.794	0.0440427	0.0463019	NA
Q3UQ44	NES-control	3.92275	0.373383	30.794	1.05e-11	1.6e-10	NA
Q3UQ84	NES-control	1.31988	0.342128	29.794	0.00056828	0.0007034	NA
Q3UR70	NES-control	2.51207	0.4188	28.794	1.65e-06	3.24e-06	NA
Q3URD3	NES-control	3.49963	0.326148	29.794	9.4e-12	1.51e-10	NA
Q3URE1	NES-control	0.744026	0.37205	30.794	0.0544096	0.0568324	NA
Q3URQ0	NES-control	2.63826	0.358809	30.794	2.93e-08	9.61e-08	NA
Q3URS9	NES-control	1.02433	0.350862	29.794	0.00661774	0.00736481	NA
Q3USB7	NES-control	2.12811	0.376927	29.794	3.85e-06	6.97e-06	NA
Q3USH5	NES-control	3.09408	0.645636	27.7932	4.98e-05	7.11e-05	NA
Q3UTH8	NES-control	3.5956	0.440731	29.794	4.39e-09	1.89e-08	NA
Q3UTJ2	NES-control	3.92473	0.339309	29.794	1.53e-12	4.65e-11	NA
Q3UTQ8	NES-control	3.199	0.377946	30.794	1.55e-09	7.84e-09	NA
Q3UU96	NES-control	2.87007	0.40003	30.794	4.76e-08	1.45e-07	NA
Q3UUG6	NES-control	1.95027	0.315236	29.794	8.53e-07	1.82e-06	NA
Q3UUI3	NES-control	1.71478	0.316555	30.794	6.63e-06	1.13e-05	NA
Q3UUQ7	NES-control	2.46343	0.336701	30.794	3.23e-08	1.05e-07	NA
Q3UV17	NES-control	-0.087646	0.524782	30.794	0.868451	0.870463	NA
Q3UV70	NES-control	1.98394	0.430144	29.794	7.04e-05	9.84e-05	NA
Q3UVC0	NES-control	2.47558	0.355967	28.8339	1.25e-07	3.36e-07	NA
Q3UVK0	NES-control	2.51926	0.313059	29.794	5.83e-09	2.42e-08	NA
Q3UVL4	NES-control	3.49319	0.373494	30.794	1.65e-10	1.32e-09	NA
Q3UVX5	NES-control	4.74525	0.345522	29.794	2.01e-14	4.35e-12	NA
Q3UYC0	NES-control	2.01968	0.310069	29.794	3.46e-07	8.22e-07	NA
Q3UYV9	NES-control	2.03313	0.428615	29.794	4.88e-05	6.98e-05	NA
Q3V038	NES-control	3.20279	0.380166	29.794	2.23e-09	1.07e-08	NA
Q3V0C5	NES-control	2.1132	0.389689	30.794	6.52e-06	1.11e-05	NA
Q3V0I2	NES-control	2.65662	0.37756	20.794	6.39e-07	1.42e-06	NA
Q3V0K9	NES-control	1.95164	0.363595	30.794	7.63e-06	1.28e-05	NA
Q3V132	NES-control	1.65961	0.30259	29.794	6.06e-06	1.04e-05	NA
Q3V1U8	NES-control	2.48069	0.377014	30.794	2.46e-07	6.1e-07	NA
Q3V3Q7	NES-control	2.3492	0.333737	29.794	8.29e-08	2.36e-07	NA
Q3V3R1	NES-control	1.20563	0.342008	29.794	0.00139041	0.00165019	NA
Q3V3V9	NES-control	2.24541	0.335925	29.794	2.17e-07	5.46e-07	NA
Q3ZT31	NES-control	3.5103	0.438809	29.794	6.59e-09	2.68e-08	NA
Q45VK7	NES-control	3.65507	0.481311	20.794	2e-07	5.09e-07	NA
Q4ACU6	NES-control	3.34873	0.31811	30.794	1e-11	1.56e-10	NA
Q4JIM5	NES-control	2.32206	0.378622	29.794	9.9e-07	2.07e-06	NA
Q4KMM3	NES-control	1.14693	0.276319	29.794	0.00025458	0.00032979	NA
Q4KUS2	NES-control	2.76339	0.396367	29.794	9.94e-08	2.78e-07	NA
Q4U2R1	NES-control	3.5753	0.42745	30.794	2e-09	9.72e-09	NA
Q4V9Z5	NES-control	3.68874	0.409638	29.794	5.27e-10	3.25e-09	NA
Q4VA53	NES-control	1.34186	0.379625	29.7952	0.00135555	0.00161077	NA
Q4VAA2	NES-control	5.13776	0.605035	29.794	1.88e-09	9.27e-09	NA
Q4VAE3	NES-control	1.31521	0.30208	29.794	0.00014496	0.00019371	NA
Q4VBE8	NES-control	1.85466	0.411703	29.794	9.51e-05	0.00013078	NA
Q4VC33	NES-control	1.57397	0.460208	27.9376	0.001943	0.00226325	NA
Q501J6	NES-control	2.26404	0.385872	29.794	2.07e-06	3.98e-06	NA
Q505D1	NES-control	3.37119	0.387928	20.794	2.31e-08	7.82e-08	NA
Q505D7	NES-control	1.49214	0.379278	29.794	0.00046156	0.00057717	NA
Q505F5	NES-control	2.29707	0.323722	30.794	5.9e-08	1.76e-07	NA
Q50H33	NES-control	2.71893	0.470675	26.8633	3.89e-06	7.03e-06	NA
Q52KF3	NES-control	2.30651	0.452163	24.7922	2.94e-05	4.39e-05	NA
Q52KI8	NES-control	1.06786	0.321945	29.7939	0.00240471	0.00277944	NA
Q569Z5	NES-control	2.29065	0.366572	29.794	7.18e-07	1.57e-06	NA
Q569Z6	NES-control	1.96317	0.372929	30.794	1.03e-05	1.68e-05	NA
Q56A07	NES-control	1.76606	0.320062	29.794	5.52e-06	9.58e-06	NA
Q571K4	NES-control	3.94461	0.404923	30.794	6.39e-11	6.16e-10	NA
Q58A65	NES-control	4.82431	0.362395	29.794	4.48e-14	6.54e-12	NA
Q59J78	NES-control	1.68151	0.29539	29.794	3.38e-06	6.19e-06	NA
Q5BLK4	NES-control	3.37541	0.327246	29.794	2.39e-11	2.93e-10	NA
Q5DQR4	NES-control	3.50862	0.348144	29.794	4.12e-11	4.43e-10	NA
Q5DTL9	NES-control	2.53775	0.337362	30.794	1.85e-08	6.49e-08	NA
Q5DTM8	NES-control	2.12786	0.390932	30.794	6.15e-06	1.06e-05	NA
Q5DTT2	NES-control	3.37268	0.321855	29.794	1.65e-11	2.21e-10	NA
Q5DTX6	NES-control	4.15837	0.339471	30.794	2.26e-13	1.35e-11	NA
Q5DTY9	NES-control	2.94683	0.303059	30.794	6.68e-11	6.37e-10	NA
Q5DU25	NES-control	3.82669	0.321942	29.794	7.8e-13	3.01e-11	NA
Q5DW34	NES-control	1.48117	0.36687	30.794	0.00033231	0.00042316	NA
Q5EG47	NES-control	2.62158	0.394222	29.794	2.38e-07	5.93e-07	NA
Q5F2E8	NES-control	2.69933	0.314054	29.794	1.45e-09	7.45e-09	NA
Q5FWK3	NES-control	1.51333	0.301204	30.794	2.04e-05	3.14e-05	NA
Q5H8C4	NES-control	3.25297	0.315	29.794	2.33e-11	2.89e-10	NA
Q5HZI2	NES-control	0.919576	0.34585	26.7939	0.0130633	0.0141972	NA
Q5HZI9	NES-control	1.94967	0.324492	30.794	1.23e-06	2.5e-06	NA
Q5KU39	NES-control	3.85095	0.411074	20.794	6.57e-09	2.68e-08	NA
Q5M8N0	NES-control	1.78981	0.320338	29.794	4.54e-06	8.05e-06	NA
Q5M8N4	NES-control	1.12747	0.322434	30.794	0.00145432	0.00171974	NA
Q5M956	NES-control	1.62693	0.625295	28.6363	0.0145223	0.015717	NA
Q5NBX1	NES-control	3.69194	0.334909	30.794	3.24e-12	7.55e-11	NA
Q5NCF2	NES-control	1.64216	0.387431	20.794	0.00037412	0.00047299	NA
Q5NCI0	NES-control	2.83399	0.391783	29.794	4.92e-08	1.5e-07	NA
Q5ND34	NES-control	3.22651	0.394133	29.794	4.08e-09	1.77e-08	NA
Q5PR73	NES-control	2.08083	0.323871	30.794	3.8e-07	8.89e-07	NA
Q5QNQ6	NES-control	3.84774	0.377294	30.794	2.16e-11	2.74e-10	NA
Q5RJI5	NES-control	2.13617	0.30102	29.794	7.11e-08	2.07e-07	NA
Q5S006	NES-control	3.77454	0.409679	29.794	3.17e-10	2.17e-09	NA
Q5SFM8	NES-control	1.55576	0.604419	28.794	0.01547	0.0167334	NA
Q5SNZ0	NES-control	4.31974	0.320344	29.794	3.22e-14	5.7e-12	NA
Q5SQX6	NES-control	3.47785	0.35181	30.794	4.53e-11	4.7e-10	NA
Q5SRX1	NES-control	3.68991	0.403733	30.794	2.79e-10	1.96e-09	NA
Q5SS80	NES-control	3.332	0.380756	20.794	2.06e-08	7.08e-08	NA
Q5SSH7	NES-control	3.69267	0.377296	30.7925	5.73e-11	5.68e-10	NA
Q5SSH8	NES-control	0.599259	0.392062	24.1014	0.139412	0.143162	NA
Q5SSL4	NES-control	3.5588	0.351749	29.794	3.76e-11	4.12e-10	NA
Q5SSM3	NES-control	3.22356	0.338009	30.794	1.05e-10	9.13e-10	NA
Q5SU73	NES-control	2.7522	0.448446	30.794	8.54e-07	1.82e-06	NA
Q5SUF2	NES-control	1.5769	0.404102	30.794	0.00048304	0.00060133	NA
Q5SUQ9	NES-control	2.98449	0.399308	30.794	2.11e-08	7.23e-08	NA
Q5SUR0	NES-control	2.24211	0.338725	30.794	2.21e-07	5.53e-07	NA
Q5SV85	NES-control	3.32335	0.35998	30.794	2.22e-10	1.62e-09	NA
Q5SVL6	NES-control	2.82694	0.360233	29.794	9.77e-09	3.73e-08	NA
Q5SVQ0	NES-control	1.84046	0.409636	29.794	9.84e-05	0.00013478	NA
Q5SW19	NES-control	3.72128	0.381212	29.794	8.59e-11	7.8e-10	NA
Q5SWP3	NES-control	4.10776	0.384873	29.794	1.07e-11	1.6e-10	NA
Q5SWU9	NES-control	0.477025	0.318831	29.794	0.145128	0.148875	NA
Q5SXY1	NES-control	3.38299	0.333123	29.794	3.44e-11	3.83e-10	NA
Q5SYD0	NES-control	1.74188	0.364035	29.794	4.34e-05	6.29e-05	NA
Q5SYL3	NES-control	2.29643	0.419766	20.794	2.06e-05	3.16e-05	NA
Q5U3K5	NES-control	2.01924	0.284512	29.794	7.09e-08	2.07e-07	NA
Q5U430	NES-control	2.72286	0.382957	28.8003	8.32e-08	2.37e-07	NA
Q5U458	NES-control	2.22467	0.318264	29.794	9.47e-08	2.65e-07	NA
Q5U4C1	NES-control	2.83212	0.333935	29.794	1.93e-09	9.45e-09	NA
Q5U4C3	NES-control	1.69726	0.391421	30.794	0.00014398	0.0001926	NA
Q5U4D8	NES-control	2.11687	0.338874	29.794	7.22e-07	1.58e-06	NA
Q5U680	NES-control	0.948497	0.34386	29.794	0.00982919	0.0107877	NA
Q5XG69	NES-control	1.95986	0.413278	30.794	4.56e-05	6.57e-05	NA
Q5XG73	NES-control	2.49272	0.373657	29.794	2.25e-07	5.63e-07	NA
Q5XJV6	NES-control	3.84164	0.322819	30.794	4.74e-13	2.17e-11	NA
Q5XJY5	NES-control	1.79587	0.356758	29.794	2.15e-05	3.3e-05	NA
Q5XKN4	NES-control	1.81696	0.356046	28.8741	1.93e-05	2.98e-05	NA
Q5XPI3	NES-control	3.26029	0.408397	29.794	6.88e-09	2.78e-08	NA
Q60520	NES-control	2.34496	0.381242	30.794	8.22e-07	1.76e-06	NA
Q60575	NES-control	3.47118	0.347534	29.794	5.07e-11	5.15e-10	NA
Q60597	NES-control	0.99411	0.314974	30.794	0.00356153	0.00403979	NA
Q60598	NES-control	6.70136	0.538802	30.794	1.53e-13	1.1e-11	NA
Q60605	NES-control	3.47199	0.388839	29.794	6.35e-10	3.78e-09	NA
Q60610	NES-control	3.40372	0.369952	20.794	8.92e-09	3.44e-08	NA
Q60625	NES-control	2.23183	0.305753	30.794	3.39e-08	1.09e-07	NA
Q60631	NES-control	4.17966	0.557547	30.794	1.99e-08	6.9e-08	NA
Q60634	NES-control	1.53493	0.311697	29.794	2.93e-05	4.38e-05	NA
Q60649	NES-control	1.94343	0.474128	29.794	0.00029367	0.00037691	NA
Q60668	NES-control	2.03046	0.372873	29.794	6.77e-06	1.15e-05	NA
Q60675	NES-control	0.783021	0.618141	29.794	0.215063	0.219287	NA
Q60676	NES-control	2.06852	0.300729	29.794	1.28e-07	3.44e-07	NA
Q60692	NES-control	1.39961	0.302618	30.794	6.36e-05	8.95e-05	NA
Q60710	NES-control	1.9617	0.354848	30.794	4.82e-06	8.5e-06	NA
Q60715	NES-control	0.952506	0.31564	30.794	0.00507617	0.00569151	NA
Q60737	NES-control	1.75525	0.340374	29.794	1.52e-05	2.41e-05	NA
Q60738	NES-control	1.87167	0.323076	29.794	2.55e-06	4.78e-06	NA
Q60749	NES-control	1.62659	0.3829	30.794	0.00018443	0.00024279	NA
Q60759	NES-control	0.783396	0.326703	30.794	0.0227427	0.0243297	NA
Q60770	NES-control	1.72878	0.396649	29.794	0.00014312	0.00019152	NA
Q60771	NES-control	2.92233	0.443016	30.794	2.35e-07	5.87e-07	NA
Q60780	NES-control	3.41105	0.387788	29.794	8.81e-10	4.92e-09	NA
Q60790	NES-control	2.68284	0.416183	30.794	3.58e-07	8.46e-07	NA
Q60823	NES-control	3.88041	0.525183	28.8152	4.01e-08	1.26e-07	NA
Q60829	NES-control	5.24685	0.400966	30.794	4.07e-14	6.54e-12	NA
Q60847	NES-control	1.60505	0.577213	30.794	0.00916971	0.0100924	NA
Q60854	NES-control	1.75373	0.325951	29.794	8.12e-06	1.36e-05	NA
Q60864	NES-control	3.60512	0.388479	30.794	1.97e-10	1.5e-09	NA
Q60865	NES-control	5.92231	0.419048	29.794	9.55e-15	3.36e-12	NA
Q60870	NES-control	2.19131	0.339095	29.794	3.99e-07	9.26e-07	NA
Q60875	NES-control	3.21049	0.316641	29.794	3.58e-11	3.95e-10	NA
Q60900	NES-control	1.89292	0.439341	29.794	0.00016443	0.00021786	NA
Q60902	NES-control	4.35666	0.448133	30.794	6.71e-11	6.39e-10	NA
Q60930	NES-control	2.22209	0.336892	30.794	2.35e-07	5.87e-07	NA
Q60931	NES-control	2.17787	0.31612	30.794	1.04e-07	2.89e-07	NA
Q60932	NES-control	1.30002	0.307594	30.794	0.00019599	0.00025731	NA
Q60953	NES-control	0.620615	0.428106	29.794	0.157595	0.161451	NA
Q60960	NES-control	3.40892	0.523598	30.794	2.99e-07	7.22e-07	NA
Q60967	NES-control	2.51095	0.355389	29.794	7.73e-08	2.22e-07	NA
Q60972	NES-control	2.84289	0.518139	28.8818	6.65e-06	1.13e-05	NA
Q60974	NES-control	2.85638	0.400931	30.794	5.46e-08	1.65e-07	NA
Q60987	NES-control	2.97648	0.337115	30.794	6.09e-10	3.66e-09	NA
Q60996	NES-control	3.90429	0.351879	29.794	4.21e-12	9.05e-11	NA
Q61001	NES-control	0.239698	0.569387	30.794	0.676697	0.681246	NA
Q61016	NES-control	1.3104	0.294892	29.794	0.00011287	0.00015324	NA
Q61024	NES-control	3.91882	0.380517	29.794	2.48e-11	2.99e-10	NA
Q61026	NES-control	2.85663	0.468056	20.794	4.89e-06	8.6e-06	NA
Q61029	NES-control	1.44427	0.385427	30.794	0.00073909	0.00090191	NA
Q61035	NES-control	2.06137	0.341336	29.794	1.28e-06	2.6e-06	NA
Q61036	NES-control	3.68489	0.388695	29.794	1.67e-10	1.33e-09	NA
Q61037	NES-control	3.36904	0.32598	29.794	2.28e-11	2.85e-10	NA
Q61048	NES-control	2.19923	0.386002	29.794	3.34e-06	6.12e-06	NA
Q61074	NES-control	3.43737	0.328776	29.794	1.74e-11	2.31e-10	NA
Q61081	NES-control	3.2385	0.370236	29.794	9.95e-10	5.44e-09	NA
Q61102	NES-control	1.52551	0.293576	30.794	1.25e-05	2e-05	NA
Q61103	NES-control	1.93834	0.354041	30.794	5.62e-06	9.73e-06	NA
Q61127	NES-control	3.31019	0.606207	27.898	7.98e-06	1.34e-05	NA
Q61136	NES-control	1.58586	0.350574	30.794	8.48e-05	0.00011731	NA
Q61137	NES-control	2.40113	0.346102	29.794	1.09e-07	3.01e-07	NA
Q61140	NES-control	3.74225	0.518483	29.794	5.14e-08	1.56e-07	NA
Q61142	NES-control	2.29367	0.503842	29.794	8.33e-05	0.00011544	NA
Q61151	NES-control	2.43784	0.357288	29.794	1.49e-07	3.93e-07	NA
Q61164	NES-control	1.77715	0.504127	30.794	0.00134767	0.00160239	NA
Q61165	NES-control	2.48106	0.312902	29.794	7.91e-09	3.12e-08	NA
Q61166	NES-control	3.19756	0.43973	29.794	4.45e-08	1.37e-07	NA
Q61171	NES-control	4.23137	0.353659	29.794	6.63e-13	2.84e-11	NA
Q61183	NES-control	1.79217	0.348142	29.794	1.56e-05	2.46e-05	NA
Q61187	NES-control	4.32034	0.362821	30.794	4.66e-13	2.17e-11	NA
Q61191	NES-control	2.71823	0.476364	29.794	3.25e-06	5.98e-06	NA
Q61205	NES-control	1.64379	0.321156	29.794	1.7e-05	2.65e-05	NA
Q61206	NES-control	1.93136	0.337993	29.794	3.18e-06	5.86e-06	NA
Q61207	NES-control	1.29567	0.35985	29.7949	0.00113722	0.00136047	NA
Q61214	NES-control	3.71531	0.335208	29.794	4.32e-12	9.2e-11	NA
Q61234	NES-control	1.38566	0.383955	29.794	0.00111226	0.00133225	NA
Q61249	NES-control	3.17391	0.396805	29.4525	7.19e-09	2.89e-08	NA
Q61290	NES-control	3.32904	0.317553	29.794	1.63e-11	2.2e-10	NA
Q61292	NES-control	0.213997	0.480206	30.794	0.658979	0.66358	NA
Q61301	NES-control	3.0723	0.34124	30.794	3.93e-10	2.55e-09	NA
Q61315	NES-control	2.45855	0.36104	29.794	1.54e-07	4.05e-07	NA
Q61316	NES-control	2.46136	0.338318	29.794	4.41e-08	1.36e-07	NA
Q61327	NES-control	1.80093	0.310871	30.794	2.27e-06	4.29e-06	NA
Q61330	NES-control	1.19931	0.359654	29.794	0.00229605	0.00265701	NA
Q61334	NES-control	1.54437	0.355967	29.794	0.00015129	0.00020155	NA
Q61335	NES-control	1.95738	0.326664	30.794	1.29e-06	2.61e-06	NA
Q61361	NES-control	1.29713	0.319914	29.794	0.00033178	0.00042276	NA
Q61387	NES-control	1.40817	0.361671	25.8121	0.00062291	0.00076542	NA
Q61411	NES-control	1.9759	0.294703	30.794	1.74e-07	4.5e-07	NA
Q61423	NES-control	3.73045	0.372539	20.794	2.09e-09	1.01e-08	NA
Q61425	NES-control	0.881747	0.337247	29.794	0.0138786	0.0150496	NA
Q61464	NES-control	2.34909	0.447459	30.794	1.07e-05	1.75e-05	NA
Q61466	NES-control	1.45775	0.397022	29.794	0.00094002	0.00113291	NA
Q61490	NES-control	1.75005	0.307895	30.794	3.09e-06	5.71e-06	NA
Q61495	NES-control	0.349115	0.610111	29.794	0.571469	0.576055	NA
Q61543	NES-control	1.21438	0.31978	29.794	0.00066936	0.00082042	NA
Q61545	NES-control	2.91073	0.352667	30.794	2.67e-09	1.24e-08	NA
Q61548	NES-control	1.60096	0.311452	29.794	1.6e-05	2.51e-05	NA
Q61550	NES-control	1.88567	0.401608	29.794	5.58e-05	7.9e-05	NA
Q61553	NES-control	2.32335	0.319134	30.794	3.57e-08	1.14e-07	NA
Q61554	NES-control	-0.228835	0.49622	30.794	0.647928	0.652621	NA
Q61584	NES-control	2.7836	0.324736	29.794	1.54e-09	7.82e-09	NA
Q61595	NES-control	3.08188	0.328492	29.794	2.12e-10	1.57e-09	NA
Q61598	NES-control	2.5911	0.307658	29.794	2.25e-09	1.07e-08	NA
Q61599	NES-control	0.573216	0.498122	17.794	0.265063	0.269633	NA
Q61616	NES-control	4.11127	0.355703	29.794	1.56e-12	4.7e-11	NA
Q61624	NES-control	2.38282	0.434371	30.794	5.45e-06	9.46e-06	NA
Q61644	NES-control	3.31808	0.720333	29.794	7.16e-05	9.99e-05	NA
Q61655	NES-control	2.01488	0.405518	30.794	2.39e-05	3.62e-05	NA
Q61656	NES-control	2.03288	0.395788	29.794	1.61e-05	2.53e-05	NA
Q61686	NES-control	2.97012	0.551025	29.794	7.9e-06	1.32e-05	NA
Q61687	NES-control	2.41137	0.351016	29.794	1.31e-07	3.51e-07	NA
Q61699	NES-control	2.96582	0.345068	30.794	1.11e-09	5.94e-09	NA
Q61735	NES-control	1.86552	0.373471	30.794	2.21e-05	3.39e-05	NA
Q61749	NES-control	1.99207	0.294922	29.794	1.79e-07	4.63e-07	NA
Q61753	NES-control	0.872112	0.306246	30.794	0.00777298	0.00859642	NA
Q61768	NES-control	2.35921	0.335094	29.794	8.26e-08	2.36e-07	NA
Q61771	NES-control	2.73386	0.308038	29.794	7.25e-10	4.21e-09	NA
Q61781	NES-control	0.108916	0.517563	30.794	0.834711	0.837076	NA
Q61789	NES-control	0.941285	0.527913	20.794	0.0891868	0.0922426	NA
Q61792	NES-control	4.11802	0.554763	30.794	2.42e-08	8.13e-08	NA
Q61818	NES-control	2.49016	0.383535	29.794	3.67e-07	8.64e-07	NA
Q61823	NES-control	3.35145	0.498967	26.811	3.4e-07	8.1e-07	NA
Q61879	NES-control	2.88881	0.332722	29.794	1.17e-09	6.19e-09	NA
Q61885	NES-control	1.92874	0.36879	30.794	1.13e-05	1.84e-05	NA
Q61937	NES-control	2.23747	0.405314	30.794	4.93e-06	8.66e-06	NA
Q61941	NES-control	1.38903	0.412258	30.794	0.00204084	0.00237295	NA
Q61990	NES-control	4.17136	0.40454	30.794	1.65e-11	2.21e-10	NA
Q62018	NES-control	1.58819	0.578853	27.8241	0.0105107	0.0115066	NA
Q62059	NES-control	1.35951	0.368981	29.794	0.00090825	0.00109734	NA
Q62077	NES-control	3.24876	0.362651	29.794	5.91e-10	3.58e-09	NA
Q62083	NES-control	3.7422	0.429715	29.794	1.1e-09	5.91e-09	NA
Q62093	NES-control	2.22689	0.40475	28.8091	6.43e-06	1.1e-05	NA
Q62095	NES-control	3.628	0.615751	29.794	1.94e-06	3.74e-06	NA
Q62108	NES-control	5.16797	0.33985	30.794	7.28e-16	8.83e-13	NA
Q62132	NES-control	1.56852	0.331896	30.794	4.77e-05	6.85e-05	NA
Q62141	NES-control	3.09694	0.548004	28.7889	4.27e-06	7.62e-06	NA
Q62165	NES-control	2.03853	0.341069	29.794	1.53e-06	3.04e-06	NA
Q62167	NES-control	3.67313	0.509923	30.794	4.4e-08	1.36e-07	NA
Q62172	NES-control	3.1377	0.361355	29.794	1.17e-09	6.19e-09	NA
Q62178	NES-control	1.6003	0.352259	30.794	8.02e-05	0.0001114	NA
Q62188	NES-control	2.5144	0.305257	29.794	3.59e-09	1.59e-08	NA
Q62189	NES-control	2.3463	0.45162	29.794	1.37e-05	2.18e-05	NA
Q62193	NES-control	2.35513	0.332492	29.794	7.36e-08	2.13e-07	NA
Q62210	NES-control	0.996986	0.462495	27.9401	0.0398711	0.0419957	NA
Q62241	NES-control	0.967535	0.363528	29.794	0.0124112	0.0135073	NA
Q62245	NES-control	2.73528	0.362699	29.794	2.18e-08	7.41e-08	NA
Q62261	NES-control	3.88483	0.324148	29.794	6.36e-13	2.81e-11	NA
Q62277	NES-control	2.00703	0.334578	29.794	1.44e-06	2.87e-06	NA
Q62318	NES-control	2.04359	0.344175	29.794	1.7e-06	3.34e-06	NA
Q62348	NES-control	1.51703	0.310934	29.794	3.33e-05	4.92e-05	NA
Q62376	NES-control	1.41012	0.378461	30.794	0.00078321	0.00095307	NA
Q62383	NES-control	2.45912	0.346073	29.794	6.93e-08	2.03e-07	NA
Q62393	NES-control	2.0794	0.323382	29.794	4.35e-07	1e-06	NA
Q62407	NES-control	3.44879	0.330604	29.794	1.83e-11	2.41e-10	NA
Q62415	NES-control	3.59657	0.336593	29.794	1.04e-11	1.59e-10	NA
Q62417	NES-control	4.36442	0.329856	29.794	5.24e-14	7.03e-12	NA
Q62418	NES-control	5.21027	0.566631	29.794	3.32e-10	2.24e-09	NA
Q62419	NES-control	2.08369	0.356334	30.794	1.94e-06	3.74e-06	NA
Q62420	NES-control	1.55074	0.593796	30.794	0.0138027	0.0149715	NA
Q62421	NES-control	2.34951	0.488593	30.794	3.77e-05	5.53e-05	NA
Q62425	NES-control	1.68815	0.312739	29.794	7.73e-06	1.3e-05	NA
Q62426	NES-control	3.77063	0.42783	29.794	8.45e-10	4.75e-09	NA
Q62433	NES-control	1.08415	0.339762	29.794	0.00333146	0.00379208	NA
Q62442	NES-control	1.31245	0.292989	30.794	9.6e-05	0.00013197	NA
Q62448	NES-control	2.73138	0.382224	29.794	6.22e-08	1.85e-07	NA
Q62465	NES-control	1.01326	0.331062	29.794	0.00464452	0.00522408	NA
Q62507	NES-control	0.539205	0.454266	29.794	0.244613	0.249026	NA
Q62523	NES-control	3.03384	0.446422	29.794	1.6e-07	4.18e-07	NA
Q63739	NES-control	1.30708	0.335581	30.794	0.00049279	0.00061247	NA
Q63810	NES-control	3.80735	0.39033	30.794	6.2e-11	6.02e-10	NA
Q63829	NES-control	2.97702	0.415332	20.794	4.85e-07	1.1e-06	NA
Q63844	NES-control	2.09841	0.318267	30.794	2.37e-07	5.91e-07	NA
Q63932	NES-control	1.8549	0.321205	30.794	2.39e-06	4.5e-06	NA
Q63943	NES-control	3.281	0.488556	29.794	1.99e-07	5.08e-07	NA
Q64010	NES-control	4.1646	0.349451	27.8781	1.86e-12	5.37e-11	NA
Q64012	NES-control	2.22025	0.382693	30.794	2.21e-06	4.2e-06	NA
Q64096	NES-control	3.87234	0.427948	30.794	3.51e-10	2.35e-09	NA
Q640R3	NES-control	1.74239	0.307032	29.794	3.55e-06	6.47e-06	NA
Q64105	NES-control	1.85136	0.321968	29.794	2.88e-06	5.35e-06	NA
Q64127	NES-control	-0.408378	0.456135	27.794	0.378315	0.383036	NA
Q64133	NES-control	1.79577	0.303378	30.794	1.58e-06	3.13e-06	NA
Q641K1	NES-control	3.01374	0.352231	30.794	1.22e-09	6.42e-09	NA
Q641P0	NES-control	2.86368	0.340418	29.794	2.3e-09	1.09e-08	NA
Q64213	NES-control	2.58271	0.413828	30.794	6.37e-07	1.41e-06	NA
Q64314	NES-control	2.17137	0.421726	20.794	4.35e-05	6.3e-05	NA
Q64331	NES-control	1.17668	0.375356	30.794	0.00376288	0.00425949	NA
Q64332	NES-control	1.37763	0.374786	29.794	0.00092976	0.00112159	NA
Q64338	NES-control	2.88661	0.355037	29.794	4.71e-09	2.01e-08	NA
Q64378	NES-control	3.32966	0.3779	30.794	6.38e-10	3.79e-09	NA
Q64433	NES-control	0.953541	0.399212	29.794	0.0234558	0.0250512	NA
Q64442	NES-control	0.997894	0.297623	30.794	0.0021313	0.0024737	NA
Q64444	NES-control	1.50153	0.327758	29.794	7.68e-05	0.00010691	NA
Q64487	NES-control	1.7	0.301762	29.794	3.99e-06	7.19e-06	NA
Q64511	NES-control	2.22296	0.333669	30.794	1.96e-07	5.01e-07	NA
Q64514	NES-control	3.4122	0.339561	29.794	4.4e-11	4.62e-10	NA
Q64516	NES-control	3.08028	0.333518	29.794	3.01e-10	2.08e-09	NA
Q64521	NES-control	2.17867	0.315173	29.794	1.17e-07	3.19e-07	NA
Q64523	NES-control	0.913363	0.387543	29.794	0.0252052	0.0268607	NA
Q64669	NES-control	1.94952	0.350659	29.794	4.91e-06	8.62e-06	NA
Q64674	NES-control	1.89106	0.307028	29.794	9.2e-07	1.94e-06	NA
Q64676	NES-control	1.80493	0.443149	28.8862	0.00032993	0.00042082	NA
Q64727	NES-control	2.14757	0.350896	30.794	8.96e-07	1.9e-06	NA
Q64737	NES-control	1.75216	0.303991	29.794	2.77e-06	5.16e-06	NA
Q65Z40	NES-control	2.74914	0.373145	29.794	3.45e-08	1.11e-07	NA
Q66GT5	NES-control	1.67052	0.353112	30.794	4.71e-05	6.76e-05	NA
Q66JS6	NES-control	3.41877	0.337145	30.794	2.47e-11	2.99e-10	NA
Q66JV4	NES-control	1.20713	0.403963	29.794	0.00557428	0.00623564	NA
Q66L44	NES-control	3.08996	0.37723	29.794	4.03e-09	1.76e-08	NA
Q66T02	NES-control	3.51708	0.481314	29.794	4.05e-08	1.27e-07	NA
Q689Z5	NES-control	2.09848	0.337583	30.794	6.83e-07	1.5e-06	NA
Q68ED2	NES-control	2.45093	0.380839	29.794	4.29e-07	9.89e-07	NA
Q68ED7	NES-control	3.57657	0.400637	30.794	4.75e-10	2.98e-09	NA
Q68EF0	NES-control	3.20424	0.371274	28.0067	2.23e-09	1.07e-08	NA
Q68EF6	NES-control	4.85999	0.479192	27.794	7.64e-11	7.12e-10	NA
Q68FD5	NES-control	3.20017	0.338742	29.7938	1.81e-10	1.41e-09	NA
Q68FD9	NES-control	3.0457	0.32831	30.794	1.99e-10	1.51e-09	NA
Q68FE6	NES-control	4.42956	0.352607	29.794	1.96e-13	1.27e-11	NA
Q68FE8	NES-control	2.33762	0.542122	28.0006	0.00018111	0.00023858	NA
Q68FF6	NES-control	2.78649	0.306752	30.794	3.21e-10	2.18e-09	NA
Q68FG3	NES-control	0.909348	0.628951	28.794	0.159026	0.162874	NA
Q68FH0	NES-control	3.87035	0.340435	29.794	2.33e-12	6.24e-11	NA
Q68FL4	NES-control	2.33174	0.406436	30.794	2.66e-06	4.97e-06	NA
Q68FL6	NES-control	2.44263	0.323573	30.794	1.72e-08	6.12e-08	NA
Q68FM6	NES-control	4.18232	0.394457	20.794	7.67e-10	4.41e-09	NA
Q69Z26	NES-control	1.62565	0.380221	29.794	0.00018021	0.00023747	NA
Q69Z38	NES-control	4.13504	0.356124	29.794	1.39e-12	4.43e-11	NA
Q69Z98	NES-control	2.37853	0.360764	29.794	2.78e-07	6.78e-07	NA
Q69Z99	NES-control	1.44275	0.368055	29.794	0.00047985	0.00059774	NA
Q69ZA1	NES-control	2.12928	0.423865	29.794	2.22e-05	3.39e-05	NA
Q69ZF3	NES-control	3.14492	0.382887	30.794	2.96e-09	1.35e-08	NA
Q69ZH9	NES-control	2.0564	0.305538	29.794	1.91e-07	4.9e-07	NA
Q69ZI1	NES-control	2.63258	0.358228	29.794	3.62e-08	1.15e-07	NA
Q69ZK0	NES-control	2.32318	0.337208	29.794	1.24e-07	3.35e-07	NA
Q69ZK9	NES-control	2.66821	0.315319	29.794	2.03e-09	9.84e-09	NA
Q69ZP3	NES-control	1.62129	0.282653	29.794	2.99e-06	5.54e-06	NA
Q69ZR2	NES-control	3.65081	0.411207	29.794	7.2e-10	4.19e-09	NA
Q69ZR9	NES-control	0.0596756	0.501557	28.794	0.906117	0.906816	NA
Q69ZS6	NES-control	2.94856	0.373294	29.794	8.56e-09	3.34e-08	NA
Q69ZS7	NES-control	3.4511	0.395074	30.794	7.72e-10	4.44e-09	NA
Q69ZS8	NES-control	4.31342	0.365832	29.794	9.53e-13	3.4e-11	NA
Q69ZU6	NES-control	1.44717	0.281687	29.794	1.61e-05	2.53e-05	NA
Q69ZW3	NES-control	2.89198	0.384925	29.794	2.34e-08	7.93e-08	NA
Q69ZX8	NES-control	1.86394	0.488863	24.8302	0.00080721	0.00097982	NA
Q69ZZ6	NES-control	2.70674	0.389797	29.794	1.07e-07	2.96e-07	NA
Q6A026	NES-control	2.15503	0.401346	29.794	8.38e-06	1.4e-05	NA
Q6A065	NES-control	2.41145	0.385001	29.794	6.89e-07	1.51e-06	NA
Q6A068	NES-control	1.7608	0.398854	30.794	0.00011538	0.00015639	NA
Q6A0A2	NES-control	3.4023	0.513489	30.794	2.17e-07	5.45e-07	NA
Q6A0A9	NES-control	4.20279	0.353915	29.794	7.98e-13	3.04e-11	NA
Q6A4J8	NES-control	3.36671	0.34298	29.794	7.57e-11	7.08e-10	NA
Q6DFV3	NES-control	2.68122	0.337667	29.794	7.68e-09	3.05e-08	NA
Q6DFV5	NES-control	3.94936	0.321289	30.794	2.07e-13	1.29e-11	NA
Q6DFV7	NES-control	2.91917	0.350757	29.794	2.89e-09	1.32e-08	NA
Q6DFW4	NES-control	2.25871	0.375706	29.794	1.39e-06	2.78e-06	NA
Q6DIB4	NES-control	2.93547	0.503141	28.794	2.58e-06	4.83e-06	NA
Q6DIC0	NES-control	2.02118	0.362159	29.794	4.62e-06	8.19e-06	NA
Q6DID3	NES-control	2.78916	0.500581	29.794	4.74e-06	8.37e-06	NA
Q6GQS1	NES-control	1.36803	0.291545	29.794	5.63e-05	7.95e-05	NA
Q6GQT9	NES-control	1.45772	0.305207	30.794	4.14e-05	6.02e-05	NA
Q6GUQ1	NES-control	-0.32103	0.547332	30.794	0.56179	0.566445	NA
Q6GV12	NES-control	1.53374	0.525078	28.1078	0.00680907	0.00756477	NA
Q6GYP7	NES-control	3.8005	0.318614	29.794	7.15e-13	2.9e-11	NA
Q6I6G8	NES-control	3.82775	0.346847	29.794	4.79e-12	9.82e-11	NA
Q6IFT4	NES-control	4.33534	0.365181	29.794	8.04e-13	3.04e-11	NA
Q6IFX2	NES-control	-0.202992	0.722064	30.794	0.780493	0.783511	NA
Q6IFZ6	NES-control	-0.0252662	0.55938	29.794	0.964275	0.964522	NA
Q6IR34	NES-control	2.6393	0.345795	30.794	1.38e-08	5.08e-08	NA
Q6IRU5	NES-control	4.24271	0.442082	30.794	9.07e-11	8.14e-10	NA
Q6KAR6	NES-control	2.97757	0.35885	29.794	3.08e-09	1.39e-08	NA
Q6KAU4	NES-control	2.30108	0.324953	30.794	6.14e-08	1.83e-07	NA
Q6KCD5	NES-control	2.0563	0.400931	29.794	1.65e-05	2.58e-05	NA
Q6NS52	NES-control	3.86632	0.407744	29.794	1.66e-10	1.32e-09	NA
Q6NS60	NES-control	3.05871	0.311818	29.794	7.69e-11	7.14e-10	NA
Q6NTA4	NES-control	2.53484	0.347705	29.794	4.23e-08	1.32e-07	NA
Q6NV83	NES-control	1.78691	0.370348	29.794	3.88e-05	5.68e-05	NA
Q6NVE8	NES-control	3.65994	0.366846	29.7938	5.2e-11	5.25e-10	NA
Q6NVE9	NES-control	1.29666	0.355633	29.794	0.00100695	0.0012102	NA
Q6NVF0	NES-control	2.59083	0.372378	30.794	8.63e-08	2.45e-07	NA
Q6NVF9	NES-control	2.40894	0.369347	29.794	3.38e-07	8.07e-07	NA
Q6NVG1	NES-control	2.22226	0.316541	29.794	8.72e-08	2.47e-07	NA
Q6NXI6	NES-control	2.1789	0.482845	29.794	9.31e-05	0.00012819	NA
Q6NXK2	NES-control	1.87937	0.433996	29.794	0.00015474	0.00020558	NA
Q6NXK7	NES-control	1.81942	0.371209	29.794	3.13e-05	4.65e-05	NA
Q6NXK8	NES-control	3.48707	0.378079	29.794	3.1e-10	2.13e-09	NA
Q6NZB0	NES-control	2.46274	0.348141	29.794	7.55e-08	2.18e-07	NA
Q6NZC7	NES-control	4.71162	0.46511	30.794	2.53e-11	3.03e-10	NA
Q6NZF1	NES-control	2.27931	0.436924	29.794	1.29e-05	2.06e-05	NA
Q6NZJ6	NES-control	3.67062	0.321312	30.794	1.33e-12	4.39e-11	NA
Q6NZL0	NES-control	3.57439	0.328407	29.794	6.69e-12	1.22e-10	NA
Q6NZN0	NES-control	2.20139	0.493894	30.794	0.00010231	0.00013964	NA
Q6P069	NES-control	2.80053	0.321808	30.794	8.4e-10	4.74e-09	NA
Q6P1B1	NES-control	2.06752	0.311993	29.794	2.54e-07	6.24e-07	NA
Q6P1E1	NES-control	4.40677	0.345643	29.794	1.35e-13	1.06e-11	NA
Q6P1F6	NES-control	2.7504	0.335584	29.794	3.99e-09	1.74e-08	NA
Q6P2B1	NES-control	3.14124	0.470053	29.794	2.18e-07	5.48e-07	NA
Q6P2L6	NES-control	1.71895	0.43886	29.794	0.00048389	0.0006022	NA
Q6P3D0	NES-control	0.455869	0.346011	30.794	0.197391	0.201478	NA
Q6P4S6	NES-control	3.74812	0.392228	30.794	1e-10	8.79e-10	NA
Q6P4S8	NES-control	1.79022	0.33873	29.794	1.06e-05	1.74e-05	NA
Q6P4T1	NES-control	3.59392	0.383312	30.794	1.56e-10	1.26e-09	NA
Q6P4T2	NES-control	2.57787	0.401305	30.794	3.81e-07	8.91e-07	NA
Q6P542	NES-control	3.38084	0.394819	29.794	1.57e-09	7.96e-09	NA
Q6P5B0	NES-control	1.28275	0.397355	29.794	0.00302619	0.00345875	NA
Q6P5D3	NES-control	3.10529	0.324163	30.794	9.47e-11	8.37e-10	NA
Q6P5D8	NES-control	2.09436	0.346853	30.794	1.13e-06	2.32e-06	NA
Q6P5E4	NES-control	0.885692	0.298238	29.794	0.00583804	0.00651945	NA
Q6P5E8	NES-control	1.49698	0.341822	30.794	0.00012745	0.00017184	NA
Q6P5F6	NES-control	1.52626	0.336328	29.794	8.67e-05	0.00011996	NA
Q6P5F7	NES-control	3.12658	0.300894	30.794	1.37e-11	1.94e-10	NA
Q6P5F9	NES-control	3.39867	0.384296	30.794	5.87e-10	3.56e-09	NA
Q6P5G3	NES-control	2.3252	0.395118	27.8686	2.54e-06	4.77e-06	NA
Q6P5U7	NES-control	2.25458	0.37946	30.794	1.49e-06	2.97e-06	NA
Q6P9K8	NES-control	1.79013	0.342562	30.794	1.15e-05	1.86e-05	NA
Q6P9K9	NES-control	1.77501	0.305851	30.794	2.2e-06	4.19e-06	NA
Q6P9R2	NES-control	1.94927	0.517249	30.794	0.00069726	0.00085327	NA
Q6P9R4	NES-control	3.18163	0.358386	29.794	7.21e-10	4.19e-09	NA
Q6P9Z1	NES-control	1.86947	0.443765	28.8356	0.00022594	0.00029425	NA
Q6PA06	NES-control	3.37369	0.324384	30.794	1.35e-11	1.92e-10	NA
Q6PAJ1	NES-control	4.36588	0.358201	29.794	4.18e-13	2.03e-11	NA
Q6PAK3	NES-control	2.22184	0.320637	29.794	1.11e-07	3.06e-07	NA
Q6PAL7	NES-control	2.14023	0.380183	30.794	3.61e-06	6.56e-06	NA
Q6PAM0	NES-control	2.04554	0.343015	30.794	1.4e-06	2.8e-06	NA
Q6PAR5	NES-control	3.06953	0.3066	29.794	4.8e-11	4.92e-10	NA
Q6PAV2	NES-control	2.3441	0.351902	30.794	1.96e-07	5.02e-07	NA
Q6PB44	NES-control	3.63778	0.347462	30.794	1.15e-11	1.7e-10	NA
Q6PB66	NES-control	1.44227	0.324868	29.794	0.00011417	0.0001548	NA
Q6PB70	NES-control	2.08031	0.378487	20.794	1.94e-05	3e-05	NA
Q6PCP5	NES-control	2.20237	0.290173	29.794	1.92e-08	6.69e-08	NA
Q6PD03	NES-control	3.02841	0.317737	30.794	1.06e-10	9.24e-10	NA
Q6PD21	NES-control	2.51307	0.371546	26.8297	3e-07	7.24e-07	NA
Q6PD28	NES-control	3.46257	0.363915	30.794	1.11e-10	9.55e-10	NA
Q6PDG5	NES-control	1.98937	0.376312	30.794	9.63e-06	1.59e-05	NA
Q6PDI5	NES-control	3.51855	0.351262	29.794	4.74e-11	4.87e-10	NA
Q6PDJ6	NES-control	3.51469	0.531721	27.8419	3.71e-07	8.7e-07	NA
Q6PDK2	NES-control	2.54762	0.497734	30.794	1.56e-05	2.45e-05	NA
Q6PDL0	NES-control	1.90426	0.358934	29.794	1e-05	1.65e-05	NA
Q6PDM1	NES-control	1.81973	0.47714	28.8435	0.00066598	0.00081654	NA
Q6PDM2	NES-control	-0.523135	0.457716	29.794	0.262171	0.266761	NA
Q6PDQ2	NES-control	1.44942	0.364189	29.794	0.00040733	0.00051315	NA
Q6PDS0	NES-control	1.43633	0.310386	27.8285	7.77e-05	0.00010807	NA
Q6PDS3	NES-control	1.82884	0.440988	29.794	0.00025713	0.00033286	NA
Q6PDX6	NES-control	1.95235	0.402064	25.794	5.01e-05	7.15e-05	NA
Q6PDY2	NES-control	0.840111	0.300478	29.794	0.00897127	0.00987677	NA
Q6PE01	NES-control	0.862124	0.410833	29.794	0.0444464	0.046676	NA
Q6PE13	NES-control	1.62109	0.339948	29.794	4.54e-05	6.55e-05	NA
Q6PE15	NES-control	0.639261	0.352058	29.794	0.0794803	0.0824005	NA
Q6PEB6	NES-control	1.50101	0.289018	29.794	1.37e-05	2.19e-05	NA
Q6PER3	NES-control	3.10113	0.437231	29.794	7.18e-08	2.09e-07	NA
Q6PEV3	NES-control	2.72288	0.392943	20.794	8.02e-07	1.73e-06	NA
Q6PF93	NES-control	2.25362	0.368858	29.794	1.06e-06	2.18e-06	NA
Q6PFD5	NES-control	3.77718	0.334723	29.794	2.79e-12	6.97e-11	NA
Q6PFD9	NES-control	1.69305	0.348837	30.794	3.32e-05	4.91e-05	NA
Q6PFR5	NES-control	3.21454	0.53776	28.3286	1.86e-06	3.6e-06	NA
Q6PGB6	NES-control	2.17117	0.298619	29.794	4.46e-08	1.38e-07	NA
Q6PGB8	NES-control	3.06861	0.40905	29.794	2.42e-08	8.13e-08	NA
Q6PGC1	NES-control	3.62341	0.360976	30.794	3.15e-11	3.57e-10	NA
Q6PGF3	NES-control	2.28548	0.572156	28.794	0.00041011	0.00051632	NA
Q6PGF7	NES-control	3.16744	0.333873	29.794	1.65e-10	1.32e-09	NA
Q6PGG6	NES-control	2.81015	0.418446	30.794	1.69e-07	4.37e-07	NA
Q6PGH1	NES-control	1.3039	0.302936	30.794	0.00015752	0.00020906	NA
Q6PGN3	NES-control	3.5902	0.338162	30.794	8.16e-12	1.38e-10	NA
Q6PH08	NES-control	2.33042	0.320576	30.794	3.67e-08	1.17e-07	NA
Q6PHN9	NES-control	2.24484	0.319628	30.794	7.2e-08	2.09e-07	NA
Q6PHQ8	NES-control	2.70762	0.319394	29.794	1.95e-09	9.53e-09	NA
Q6PHZ2	NES-control	1.6369	0.304091	30.794	7.31e-06	1.24e-05	NA
Q6PHZ5	NES-control	2.10452	0.388196	29.794	7.24e-06	1.23e-05	NA
Q6PIC6	NES-control	2.51998	0.347217	30.794	3.79e-08	1.2e-07	NA
Q6PIE5	NES-control	1.49286	0.345736	30.794	0.00015157	0.00020178	NA
Q6PIP5	NES-control	3.94374	0.450514	29.794	9.79e-10	5.37e-09	NA
Q6PNC0	NES-control	3.0273	0.318244	29.794	1.55e-10	1.26e-09	NA
Q6Q477	NES-control	2.17681	0.353231	29.794	9.12e-07	1.93e-06	NA
Q6QD59	NES-control	1.93741	0.309757	30.794	6.13e-07	1.36e-06	NA
Q6QWF9	NES-control	5.64309	0.364532	30.794	4.47e-16	8.7e-13	NA
Q6R891	NES-control	4.11507	0.323261	30.794	8.36e-14	8.12e-12	NA
Q6RI63	NES-control	3.01545	0.380877	30.794	6.45e-09	2.64e-08	NA
Q6S5J6	NES-control	4.40442	0.41432	30.794	7.9e-12	1.38e-10	NA
Q6TEK5	NES-control	1.82965	0.329815	29.794	5.08e-06	8.9e-06	NA
Q6URW6	NES-control	1.34374	0.319635	30.794	0.00020872	0.00027301	NA
Q6VN19	NES-control	2.70171	0.350882	29.794	1.44e-08	5.26e-08	NA
Q6VNB8	NES-control	2.76411	0.331523	30.794	2.14e-09	1.03e-08	NA
Q6VNS1	NES-control	5.13958	0.364789	29.794	1.04e-14	3.36e-12	NA
Q6WKZ8	NES-control	2.65155	0.40274	28.8383	3.34e-07	7.99e-07	NA
Q6WQJ1	NES-control	4.11639	0.373846	30.794	3.33e-12	7.68e-11	NA
Q6WVG3	NES-control	2.69786	0.30351	29.794	7.01e-10	4.11e-09	NA
Q6X893	NES-control	2.0231	0.380736	29.794	9.8e-06	1.62e-05	NA
Q6Y685	NES-control	2.32005	0.335421	29.794	1.15e-07	3.15e-07	NA
Q6Y7W8	NES-control	3.82531	0.385723	30.794	4.2e-11	4.48e-10	NA
Q6ZPE2	NES-control	2.42381	0.306538	30.794	6.63e-09	2.69e-08	NA
Q6ZPF3	NES-control	3.81974	0.343372	30.794	2.58e-12	6.62e-11	NA
Q6ZPJ0	NES-control	4.41112	0.539581	25.8626	1.22e-08	4.57e-08	NA
Q6ZPJ3	NES-control	3.47355	0.328727	29.794	1.35e-11	1.92e-10	NA
Q6ZPQ6	NES-control	3.39656	0.32453	30.794	1.15e-11	1.7e-10	NA
Q6ZPR4	NES-control	3.38578	0.422434	29.794	6.34e-09	2.59e-08	NA
Q6ZPR5	NES-control	1.64216	0.445963	29.794	0.00091366	0.00110354	NA
Q6ZPU9	NES-control	3.26888	0.333398	30.794	5.49e-11	5.49e-10	NA
Q6ZPY7	NES-control	2.65252	0.401209	29.794	2.65e-07	6.49e-07	NA
Q6ZPZ3	NES-control	2.36977	0.391877	29.794	1.26e-06	2.55e-06	NA
Q6ZQ08	NES-control	3.39377	0.380149	30.794	4.75e-10	2.98e-09	NA
Q6ZQ18	NES-control	2.9916	0.329422	29.794	4.38e-10	2.8e-09	NA
Q6ZQ29	NES-control	2.92815	0.375778	29.794	1.13e-08	4.25e-08	NA
Q6ZQ38	NES-control	2.88231	0.33713	30.794	1.24e-09	6.5e-09	NA
Q6ZQ58	NES-control	3.27152	0.3302	29.794	6.11e-11	5.96e-10	NA
Q6ZQ82	NES-control	3.22012	0.377598	29.794	1.72e-09	8.56e-09	NA
Q6ZQ88	NES-control	1.57903	0.380909	29.794	0.00025835	0.00033422	NA
Q6ZQ93	NES-control	3.23544	0.381147	29.794	1.9e-09	9.32e-09	NA
Q6ZQH8	NES-control	2.92249	0.446447	29.794	3.17e-07	7.6e-07	NA
Q6ZQI3	NES-control	1.28007	0.31178	29.794	0.00028827	0.00037042	NA
Q6ZQK5	NES-control	3.21532	0.338153	29.794	1.56e-10	1.26e-09	NA
Q6ZQL4	NES-control	2.1516	0.366109	29.794	2.02e-06	3.88e-06	NA
Q6ZWM4	NES-control	2.54133	0.447626	28.833	3.95e-06	7.13e-06	NA
Q6ZWN5	NES-control	1.78261	0.301318	30.794	1.6e-06	3.16e-06	NA
Q6ZWR6	NES-control	3.94985	0.378281	30.794	1.22e-11	1.77e-10	NA
Q6ZWV3	NES-control	1.42288	0.301643	30.794	4.89e-05	7e-05	NA
Q6ZWV7	NES-control	0.640475	0.30492	29.794	0.044258	0.0465157	NA
Q6ZWX6	NES-control	3.48141	0.367733	29.794	1.73e-10	1.35e-09	NA
Q70FJ1	NES-control	4.58816	0.361176	30.794	8.82e-14	8.12e-12	NA
Q71B07	NES-control	2.63134	0.361111	30.794	3.5e-08	1.12e-07	NA
Q71LX4	NES-control	2.8373	0.323965	29.794	9.69e-10	5.32e-09	NA
Q71M36	NES-control	1.28474	0.336719	30.794	0.00061316	0.00075368	NA
Q76MZ3	NES-control	2.92967	0.339743	29.794	1.35e-09	7e-09	NA
Q78IK4	NES-control	1.84873	0.334652	29.794	5.42e-06	9.43e-06	NA
Q78JE5	NES-control	2.48723	0.297759	30.794	2.06e-09	9.96e-09	NA
Q78JW9	NES-control	3.74136	0.445504	27.8289	4.1e-09	1.78e-08	NA
Q78PY7	NES-control	3.23649	0.343909	29.794	1.97e-10	1.5e-09	NA
Q78ZA7	NES-control	2.07605	0.365287	29.794	3.47e-06	6.34e-06	NA
Q791T5	NES-control	2.25309	0.325602	29.794	1.14e-07	3.13e-07	NA
Q791V5	NES-control	2.40235	0.314836	30.794	1.38e-08	5.1e-08	NA
Q7JJ13	NES-control	1.8934	0.46636	29.794	0.00032695	0.00041742	NA
Q7M6Y3	NES-control	2.27692	0.317511	29.794	5.82e-08	1.74e-07	NA
Q7M6Z0	NES-control	1.61423	0.298838	29.794	7.65e-06	1.28e-05	NA
Q7M729	NES-control	1.91677	0.314491	30.794	9.63e-07	2.03e-06	NA
Q7M750	NES-control	1.77844	0.541435	26.794	0.00284598	0.00325852	NA
Q7M757	NES-control	4.01964	0.417268	29.794	1.16e-10	9.93e-10	NA
Q7SIG6	NES-control	1.41163	0.294021	29.794	4.15e-05	6.03e-05	NA
Q7TMB8	NES-control	2.61748	0.358489	29.794	4.11e-08	1.29e-07	NA
Q7TMC8	NES-control	2.513	0.3941	30.794	4.35e-07	1e-06	NA
Q7TME0	NES-control	3.57845	0.310354	29.794	1.65e-12	4.94e-11	NA
Q7TMF3	NES-control	1.1669	0.311245	30.794	0.00073517	0.00089742	NA
Q7TMI3	NES-control	2.61634	0.361762	29.794	4.94e-08	1.5e-07	NA
Q7TMK9	NES-control	3.32745	0.378824	30.794	6.83e-10	4.02e-09	NA
Q7TMM9	NES-control	1.89446	0.355362	29.794	9.33e-06	1.55e-05	NA
Q7TMQ7	NES-control	2.24755	0.2971	30.794	1.65e-08	5.91e-08	NA
Q7TMS5	NES-control	1.9598	0.280871	29.794	9.79e-08	2.74e-07	NA
Q7TMY8	NES-control	4.08959	0.363224	29.794	2.95e-12	7.13e-11	NA
Q7TN29	NES-control	2.60095	0.349328	29.794	2.8e-08	9.24e-08	NA
Q7TN79	NES-control	1.68452	0.297287	29.794	3.64e-06	6.61e-06	NA
Q7TN98	NES-control	4.14127	0.407901	29.794	3.47e-11	3.85e-10	NA
Q7TN99	NES-control	2.90812	0.384615	28.132	3e-08	9.81e-08	NA
Q7TNC4	NES-control	2.12921	0.33086	30.794	3.69e-07	8.67e-07	NA
Q7TNM2	NES-control	2.96232	0.32339	29.794	3.61e-10	2.39e-09	NA
Q7TNR6	NES-control	1.37218	0.320868	29.794	0.00017976	0.00023696	NA
Q7TNR9	NES-control	2.23036	0.400952	20.794	1.67e-05	2.6e-05	NA
Q7TNV0	NES-control	2.33091	0.385255	30.794	1.09e-06	2.25e-06	NA
Q7TPB0	NES-control	3.52101	0.373358	20.794	5.87e-09	2.43e-08	NA
Q7TPD0	NES-control	0.905966	0.405319	30.794	0.032798	0.0346676	NA
Q7TPD1	NES-control	4.16523	0.495578	19.794	5.84e-08	1.75e-07	NA
Q7TPD3	NES-control	2.47173	0.338481	29.794	4.1e-08	1.28e-07	NA
Q7TPH6	NES-control	3.57657	0.346084	30.794	1.57e-11	2.15e-10	NA
Q7TPM1	NES-control	3.46182	0.37464	30.794	2.18e-10	1.6e-09	NA
Q7TPM6	NES-control	2.36609	0.310705	28.794	2.24e-08	7.62e-08	NA
Q7TPQ3	NES-control	3.39313	0.329675	30.794	1.73e-11	2.3e-10	NA
Q7TPR4	NES-control	4.57619	0.353841	29.794	9.38e-14	8.12e-12	NA
Q7TPS5	NES-control	4.17246	0.31575	29.794	5.41e-14	7.03e-12	NA
Q7TPV4	NES-control	0.863418	0.353269	29.794	0.020661	0.0221514	NA
Q7TPW1	NES-control	5.86448	0.426049	28.794	3.41e-14	5.77e-12	NA
Q7TQ95	NES-control	1.85688	0.345353	30.794	7.44e-06	1.25e-05	NA
Q7TQD2	NES-control	2.20251	0.316714	29.794	1.04e-07	2.89e-07	NA
Q7TQE6	NES-control	3.76854	0.320657	30.794	6.51e-13	2.82e-11	NA
Q7TQF2	NES-control	3.88461	0.525667	19.794	4.14e-07	9.6e-07	NA
Q7TQF7	NES-control	1.55697	0.348439	29.794	0.00010533	0.00014357	NA
Q7TQG1	NES-control	3.60568	0.348528	29.794	2.23e-11	2.8e-10	NA
Q7TQH0	NES-control	3.76675	0.389615	30.794	7.64e-11	7.12e-10	NA
Q7TQI3	NES-control	4.19851	0.391386	30.794	6.33e-12	1.16e-10	NA
Q7TQK1	NES-control	3.00711	0.376868	29.794	6.95e-09	2.8e-08	NA
Q7TQK5	NES-control	Inf	NA	NA	NA	NA	oneConditionMissing
Q7TSC1	NES-control	3.63404	0.330787	29.794	5.34e-12	1.04e-10	NA
Q7TSG2	NES-control	3.44437	0.436683	29.794	8.81e-09	3.41e-08	NA
Q7TSH8	NES-control	3.54209	0.34136	29.794	2.08e-11	2.66e-10	NA
Q7TSJ2	NES-control	1.61846	0.349159	29.794	6.6e-05	9.27e-05	NA
Q7TSK2	NES-control	3.19105	0.309593	29.794	2.43e-11	2.96e-10	NA
Q7TSQ8	NES-control	1.08062	0.303856	29.794	0.00127974	0.00152441	NA
Q7TSY6	NES-control	4.90586	0.397539	29.794	3.06e-13	1.63e-11	NA
Q7TSZ8	NES-control	2.34253	0.383412	29.794	1.06e-06	2.18e-06	NA
Q7TT37	NES-control	3.15859	0.361412	29.794	1.01e-09	5.51e-09	NA
Q7TT50	NES-control	2.85333	0.359958	29.794	7.96e-09	3.14e-08	NA
Q80SW1	NES-control	3.25574	0.340429	29.794	1.37e-10	1.14e-09	NA
Q80SY5	NES-control	2.20835	0.428437	30.794	1.4e-05	2.23e-05	NA
Q80SZ7	NES-control	1.22887	0.31994	30.794	0.0005718	0.00070708	NA
Q80T41	NES-control	1.83189	0.337545	29.794	7.12e-06	1.21e-05	NA
Q80T74	NES-control	Inf	NA	NA	NA	NA	oneConditionMissing
Q80T85	NES-control	2.39014	0.46101	30.794	1.29e-05	2.06e-05	NA
Q80TA6	NES-control	3.1046	0.432908	29.1103	6.65e-08	1.96e-07	NA
Q80TB8	NES-control	1.92994	0.345284	29.794	4.52e-06	8.01e-06	NA
Q80TE7	NES-control	4.3915	0.309053	29.794	8.29e-15	3.23e-12	NA
Q80TH2	NES-control	3.87912	0.369145	29.794	1.54e-11	2.12e-10	NA
Q80TI0	NES-control	3.24761	0.342721	29.794	1.69e-10	1.34e-09	NA
Q80TJ1	NES-control	2.46284	0.401243	29.794	9.76e-07	2.04e-06	NA
Q80TK0	NES-control	3.28209	0.370672	29.794	7.63e-10	4.4e-09	NA
Q80TL4	NES-control	2.61918	0.319293	29.794	3.91e-09	1.71e-08	NA
Q80TL7	NES-control	3.73114	0.419103	29.794	6.78e-10	3.99e-09	NA
Q80TM6	NES-control	4.36391	0.346846	29.794	1.88e-13	1.26e-11	NA
Q80TM9	NES-control	4.02173	0.389123	29.794	2.28e-11	2.85e-10	NA
Q80TN4	NES-control	1.64815	0.376019	27.7982	0.00015128	0.00020155	NA
Q80TN5	NES-control	2.97663	0.40703	26.8001	7.59e-08	2.18e-07	NA
Q80TP3	NES-control	2.23516	0.360233	29.794	8.11e-07	1.74e-06	NA
Q80TQ2	NES-control	3.72477	0.374622	29.7943	5.63e-11	5.59e-10	NA
Q80TR1	NES-control	2.67524	0.328386	30.794	3.53e-09	1.57e-08	NA
Q80TR8	NES-control	1.96169	0.404428	29.794	3.61e-05	5.31e-05	NA
Q80TS3	NES-control	1.64732	0.405747	30.794	0.00031204	0.00039865	NA
Q80TT8	NES-control	4.3423	0.380878	29.794	2.18e-12	5.97e-11	NA
Q80TV8	NES-control	3.2394	0.333087	29.794	9.36e-11	8.36e-10	NA
Q80TZ3	NES-control	2.64292	0.368607	29.794	5.84e-08	1.75e-07	NA
Q80U23	NES-control	2.62118	0.332588	30.794	7.1e-09	2.86e-08	NA
Q80U28	NES-control	2.6262	0.309624	30.794	1.48e-09	7.55e-09	NA
Q80U35	NES-control	4.38286	0.381452	30.794	1.15e-12	3.93e-11	NA
Q80U40	NES-control	1.7137	0.291102	29.794	1.96e-06	3.78e-06	NA
Q80U49	NES-control	2.3151	0.329326	29.794	8.5e-08	2.42e-07	NA
Q80U56	NES-control	2.5028	0.339631	29.794	3.43e-08	1.11e-07	NA
Q80U63	NES-control	2.68829	0.314884	29.794	1.68e-09	8.39e-09	NA
Q80U87	NES-control	3.52714	0.329822	29.794	1.02e-11	1.57e-10	NA
Q80U93	NES-control	2.58421	0.308342	30.794	1.92e-09	9.38e-09	NA
Q80U95	NES-control	3.71027	0.367319	29.794	3.9e-11	4.27e-10	NA
Q80UG2	NES-control	1.77315	0.291096	30.794	9.72e-07	2.04e-06	NA
Q80UG5	NES-control	0.915719	0.300175	30.794	0.00466867	0.00524821	NA
Q80UJ7	NES-control	3.59705	0.317562	29.794	2.55e-12	6.57e-11	NA
Q80UK0	NES-control	4.20175	0.467828	27.8497	1.02e-09	5.55e-09	NA
Q80UM3	NES-control	3.22816	0.370185	29.794	1.06e-09	5.75e-09	NA
Q80UP3	NES-control	2.96418	0.332378	30.794	4.86e-10	3.04e-09	NA
Q80UU9	NES-control	2.13847	0.340132	30.794	5.59e-07	1.26e-06	NA
Q80V91	NES-control	2.41495	0.382368	28.8096	6.92e-07	1.52e-06	NA
Q80VC9	NES-control	2.15499	0.288438	29.794	2.62e-08	8.69e-08	NA
Q80VD1	NES-control	3.28115	0.344978	30.794	1.12e-10	9.61e-10	NA
Q80VL1	NES-control	2.54564	0.315136	29.794	5.39e-09	2.26e-08	NA
Q80VP0	NES-control	2.91801	0.330619	29.794	8.19e-10	4.66e-09	NA
Q80VP1	NES-control	2.51156	0.325739	29.794	1.4e-08	5.14e-08	NA
Q80VP9	NES-control	2.3391	0.364035	30.794	3.79e-07	8.88e-07	NA
Q80W00	NES-control	2.10089	0.422459	30.794	2.36e-05	3.58e-05	NA
Q80W04	NES-control	3.74246	0.312515	29.794	6.48e-13	2.82e-11	NA
Q80W21	NES-control	1.46146	0.32733	30.794	0.00010014	0.00013697	NA
Q80W47	NES-control	3.42062	0.345042	29.794	6.02e-11	5.91e-10	NA
Q80W54	NES-control	1.62384	0.295527	29.794	5.89e-06	1.02e-05	NA
Q80WC7	NES-control	1.98592	0.313781	29.794	5.75e-07	1.29e-06	NA
Q80WG5	NES-control	1.2264	0.503999	23.794	0.0228524	0.0244403	NA
Q80WJ7	NES-control	2.35847	0.310907	30.794	1.56e-08	5.63e-08	NA
Q80WS3	NES-control	1.27945	0.358723	29.794	0.00124493	0.00148477	NA
Q80WT0	NES-control	3.25716	0.364503	29.794	6.25e-10	3.74e-09	NA
Q80WT5	NES-control	4.32776	0.38791	29.794	3.68e-12	8.15e-11	NA
Q80WW9	NES-control	1.65215	0.35734	29.794	6.83e-05	9.56e-05	NA
Q80X41	NES-control	1.87527	0.327182	29.794	3.03e-06	5.6e-06	NA
Q80X50	NES-control	3.36108	0.399455	29.794	2.29e-09	1.09e-08	NA
Q80X80	NES-control	2.76139	0.314722	29.794	9.31e-10	5.14e-09	NA
Q80X82	NES-control	2.56865	0.386117	30.794	2.01e-07	5.1e-07	NA
Q80XA6	NES-control	4.6052	0.432312	30.794	7.51e-12	1.33e-10	NA
Q80XI3	NES-control	3.38319	0.353817	29.794	1.38e-10	1.15e-09	NA
Q80XI4	NES-control	2.46687	0.347472	30.794	5.84e-08	1.75e-07	NA
[truncated: 1,935 more rows]

## Sheet: mCherry-CTRL
Protein	Label	log2FC	SE	DF	pvalue	adj.pvalue	issue
A2A432	mCherry-control	2.29388	0.315703	30.0894	4.2576e-08	2.81479e-07	NA
A2A5R2	mCherry-control	1.60424	0.312386	29.9545	1.59565e-05	4.92741e-05	NA
A2A690	mCherry-control	1.13448	0.284642	30.1162	0.000395139	0.000701949	NA
A2A699	mCherry-control	-0.0258061	0.279275	29.8165	0.926995	0.928187	NA
A2A6A1	mCherry-control	1.17457	0.250043	30.3418	5.33793e-05	0.000132058	NA
A2A6Q5	mCherry-control	1.89744	0.303351	30.0998	6.75513e-07	3.2717e-06	NA
A2A791	mCherry-control	2.65625	0.285986	30.794	1.93363e-10	2.23429e-09	NA
A2A8L1	mCherry-control	1.94563	0.39892	29.794	3.34777e-05	9.15148e-05	NA
A2A8L5	mCherry-control	0.963448	0.254496	29.9505	0.000686971	0.00111974	NA
A2A8U2	mCherry-control	2.51296	0.324774	30.794	1.03992e-08	7.68393e-08	NA
A2A8Z1	mCherry-control	1.40278	0.297585	29.794	5.29775e-05	0.000131314	NA
A2AAE1	mCherry-control	1.57256	0.286384	29.808	5.94264e-06	2.15202e-05	NA
A2ABV5	mCherry-control	3.59789	0.344396	30.794	1.20693e-11	2.14602e-10	NA
A2ADY9	mCherry-control	2.77085	0.505728	29.794	6.15808e-06	2.2101e-05	NA
A2AFR3	mCherry-control	1.74869	0.407866	20.794	0.000333058	0.000602382	NA
A2AG50	mCherry-control	1.59977	0.319748	29.905	2.32698e-05	6.8181e-05	NA
A2AGH6	mCherry-control	3.7666	0.460268	28.2245	6.19757e-09	4.8656e-08	NA
A2AGL3	mCherry-control	1.3135	0.306754	29.8722	0.000176273	0.000354367	NA
A2AGT5	mCherry-control	1.37462	0.26292	30.794	1.13682e-05	3.70131e-05	NA
A2AHC3	mCherry-control	1.34075	0.323417	29.8104	0.000258017	0.000488439	NA
A2AHG0	mCherry-control	1.97067	0.312738	29.8839	6.12765e-07	2.99386e-06	NA
A2AHL1	mCherry-control	1.69212	0.397272	20.794	0.000356076	0.000639263	NA
A2AIV2	mCherry-control	3.43452	0.334537	28.797	3.91973e-11	5.75979e-10	NA
A2AJA9	mCherry-control	0.587636	0.23619	30.794	0.01847	0.0212725	NA
A2AJI0	mCherry-control	0.652876	0.246254	30.794	0.0125532	0.0148083	NA
A2AJT4	mCherry-control	2.9413	0.333597	30.794	6.28016e-10	6.2705e-09	NA
A2AKG8	mCherry-control	2.72556	0.68675	19.794	0.000769582	0.00123171	NA
A2ALS5	mCherry-control	1.98038	0.308334	30.794	3.82016e-07	1.99942e-06	NA
A2ALU4	mCherry-control	2.4469	0.326148	30.794	1.95399e-08	1.38342e-07	NA
A2AN08	mCherry-control	1.57975	0.287521	30.794	5.31318e-06	1.95184e-05	NA
A2AP18	mCherry-control	1.67406	0.378563	29.8586	0.000119384	0.00025529	NA
A2APV2	mCherry-control	1.37421	0.328622	29.958	0.000231711	0.000449121	NA
A2APX8	mCherry-control	1.67447	0.368225	20.794	0.000179492	0.000359723	NA
A2AQ19	mCherry-control	3.25158	0.317213	30.794	1.90806e-11	3.16169e-10	NA
A2AQ25	mCherry-control	0.931684	0.253636	30.794	0.000903736	0.00141502	NA
A2AR02	mCherry-control	3.73645	0.421124	28.8162	9.78728e-10	9.38711e-09	NA
A2ARP1	mCherry-control	1.52147	0.310783	30.794	2.94186e-05	8.2237e-05	NA
A2ARS0	mCherry-control	1.17213	0.253753	30.794	6.46462e-05	0.000155582	NA
A2ASQ1	mCherry-control	1.86353	0.44198	30.794	0.000201618	0.000398984	NA
A2ASZ8	mCherry-control	0.642676	0.270394	30.794	0.0238642	0.027053	NA
A2AWA9	mCherry-control	1.56243	0.322364	29.9908	3.59217e-05	9.69363e-05	NA
A2BE28	mCherry-control	3.7937	0.348356	29.9272	6.23795e-12	1.32014e-10	NA
A2BH40	mCherry-control	3.72674	0.309859	30.794	3.61493e-13	1.61799e-11	NA
A2CG49	mCherry-control	1.30268	0.285876	29.8663	8.18906e-05	0.000187137	NA
A2RSJ4	mCherry-control	1.72136	0.292299	29.9057	1.92457e-06	8.1548e-06	NA
A2RSQ0	mCherry-control	1.27031	0.324713	30.794	0.000470038	0.000811676	NA
A2RT62	mCherry-control	1.33402	0.292851	30.0573	8.12168e-05	0.000186393	NA
A3KFM7	mCherry-control	1.22238	0.35358	29.8955	0.00165953	0.00239608	NA
A3KMP2	mCherry-control	1.93439	0.368944	30.794	1.08984e-05	3.57226e-05	NA
A4Q9F0	mCherry-control	0.983784	0.418495	20.794	0.0286852	0.0321717	NA
A6H5Y3	mCherry-control	2.15692	0.453841	30.794	4.42291e-05	0.000114514	NA
A6H5Z3	mCherry-control	1.31448	0.315599	30.794	0.000232759	0.000450704	NA
A6H630	mCherry-control	1.4443	0.327943	30.0071	0.00012444	0.000263209	NA
A6H6A9	mCherry-control	2.50537	0.399354	30.794	5.81232e-07	2.86859e-06	NA
A6H8H2	mCherry-control	1.85755	0.349155	20.794	2.91677e-05	8.16036e-05	NA
A6X8Z5	mCherry-control	1.34964	0.323496	29.8366	0.000239493	0.000460764	NA
B0V2N1	mCherry-control	0.939494	0.282359	30.1943	0.00231554	0.00319176	NA
B1AR13	mCherry-control	0.984173	0.245315	30.4037	0.000362872	0.000650863	NA
B1AWN6	mCherry-control	1.45107	0.25721	30.794	3.49073e-06	1.35793e-05	NA
B1AXH1	mCherry-control	0.489741	0.293466	30.794	0.105292	0.112115	NA
B1AXV0	mCherry-control	0.809761	0.296435	30.794	0.0103359	0.012384	NA
B1AY13	mCherry-control	1.54644	0.329725	30.794	5.28403e-05	0.000131141	NA
B1AZI6	mCherry-control	4.06056	0.3947	29.8489	2.4923e-11	3.91332e-10	NA
B1AZP2	mCherry-control	1.16263	0.274539	29.8588	0.000201033	0.000398179	NA
B2RQC6	mCherry-control	1.59273	0.279828	30.0004	3.30851e-06	1.29741e-05	NA
B2RR83	mCherry-control	1.6743	0.353858	30.069	4.94255e-05	0.00012522	NA
B2RRE7	mCherry-control	1.69667	0.338107	30.3297	2.1534e-05	6.37669e-05	NA
B2RSH2	mCherry-control	1.24311	0.28459	30.1354	0.000136595	0.00028505	NA
B2RXC1	mCherry-control	1.45554	0.311348	29.8268	5.89527e-05	0.000143637	NA
B2RXS4	mCherry-control	1.26345	0.258505	29.9123	3.22202e-05	8.87245e-05	NA
B2RY56	mCherry-control	3.6168	0.349538	30.794	1.52129e-11	2.62487e-10	NA
B9EJ80	mCherry-control	1.39762	0.300075	30.3972	5.95284e-05	0.000144516	NA
B9EJ86	mCherry-control	1.53244	0.313522	30.794	3.00778e-05	8.3719e-05	NA
B9EJA2	mCherry-control	1.07359	0.259222	30.0367	0.000257915	0.000488439	NA
B9EKR1	mCherry-control	1.54843	0.313035	29.9059	2.73009e-05	7.74307e-05	NA
C0HKD9	mCherry-control	2.46559	0.384089	28.7965	5.24323e-07	2.63447e-06	NA
D3YVF0	mCherry-control	0.423575	0.303179	30.794	0.172367	0.180429	NA
D3YXK2	mCherry-control	3.51472	0.31828	30.2654	3.86558e-12	9.12278e-11	NA
D3YZI9	mCherry-control	1.02833	0.289709	29.8518	0.00130075	0.00194588	NA
D3YZP9	mCherry-control	2.50917	0.321859	30.794	8.9032e-09	6.71881e-08	NA
D3YZU1	mCherry-control	0.770874	0.372091	19.794	0.0515773	0.0563847	NA
D3Z4S3	mCherry-control	1.32553	0.259255	29.8312	1.71942e-05	5.239e-05	NA
D3Z7P3	mCherry-control	1.05904	0.266275	30.794	0.00039261	0.000698412	NA
E9PUL5	mCherry-control	-0.348512	0.383066	30.794	0.369997	0.379249	NA
E9PV24	mCherry-control	2.92592	0.529165	30.794	4.80861e-06	1.79077e-05	NA
E9PV86	mCherry-control	1.37601	0.30103	30.794	7.41116e-05	0.000172912	NA
E9PVA8	mCherry-control	2.12986	0.30725	30.794	9.26241e-08	5.71598e-07	NA
E9PXF8	mCherry-control	1.98373	0.376588	20.794	3.29534e-05	9.03665e-05	NA
E9PY46	mCherry-control	1.0953	0.50064	26.8252	0.037577	0.0416405	NA
E9PYH6	mCherry-control	2.85068	0.397041	29.794	5.68464e-08	3.65884e-07	NA
E9PYL2	mCherry-control	2.83319	0.511186	27.9239	6.36952e-06	2.27341e-05	NA
E9PZ19	mCherry-control	1.61758	0.359736	20.794	0.000202514	0.0004003	NA
E9PZM4	mCherry-control	3.33222	0.310185	29.9724	8.50046e-12	1.67176e-10	NA
E9Q1P8	mCherry-control	2.24929	0.367092	30.794	8.78101e-07	4.09991e-06	NA
E9Q3L2	mCherry-control	1.29762	0.285661	30.794	8.03539e-05	0.000184819	NA
E9Q401	mCherry-control	1.47924	0.329263	30.794	9.25669e-05	0.000208356	NA
E9Q4N7	mCherry-control	3.92766	0.323383	30.794	2.81346e-13	1.30424e-11	NA
E9Q4P1	mCherry-control	1.24275	0.282958	29.794	0.000130361	0.000273948	NA
E9Q4S1	mCherry-control	1.37258	0.275522	30.794	2.30036e-05	6.76045e-05	NA
E9Q4Z2	mCherry-control	0.417508	0.237925	30.2891	0.0894081	0.0956732	NA
E9Q557	mCherry-control	0.668396	0.413184	30.2587	0.116112	0.123199	NA
E9Q5C9	mCherry-control	3.14784	0.361126	30.0585	9.9529e-10	9.52251e-09	NA
E9Q5F9	mCherry-control	4.97247	0.5576	28.794	8.84383e-10	8.63105e-09	NA
E9Q5K9	mCherry-control	2.77073	0.359381	30.794	1.1202e-08	8.23029e-08	NA
E9Q6J5	mCherry-control	3.24261	0.336892	30.1191	1.06201e-10	1.30869e-09	NA
E9Q6P5	mCherry-control	0.849765	0.282685	29.9693	0.00531169	0.00672204	NA
E9Q784	mCherry-control	2.83071	0.433968	28.7977	3.96628e-07	2.06204e-06	NA
E9Q7E2	mCherry-control	3.31596	0.374623	28.7955	1.0363e-09	9.86643e-09	NA
E9Q7G0	mCherry-control	3.53249	0.312618	30.794	1.74987e-12	4.90217e-11	NA
E9Q7X7	mCherry-control	0.944115	0.273219	29.8224	0.00167035	0.00240766	NA
E9Q8I9	mCherry-control	1.85657	0.309749	30.794	1.28165e-06	5.7037e-06	NA
E9QAT4	mCherry-control	1.55114	0.307699	29.9418	2.08471e-05	6.1874e-05	NA
F6SEU4	mCherry-control	0.661502	0.254589	30.056	0.0143745	0.016794	NA
F6ZDS4	mCherry-control	4.45819	0.325103	30.794	1.17979e-14	1.91421e-12	NA
F7BJB9	mCherry-control	4.32305	0.511291	28.794	2.7186e-09	2.33177e-08	NA
F8VPU2	mCherry-control	1.26941	0.311289	30.3782	0.000302616	0.00055742	NA
G3X9J0	mCherry-control	1.20971	0.399996	20.794	0.00650129	0.00806499	NA
G3X9K3	mCherry-control	1.87518	0.386764	30.0777	3.55246e-05	9.61313e-05	NA
G3XA57	mCherry-control	0.582364	0.298235	30.794	0.0599962	0.0651492	NA
G5E829	mCherry-control	1.15942	0.292343	30.794	0.000405033	0.000718542	NA
G5E870	mCherry-control	3.1227	0.326584	30.794	9.88573e-11	1.22987e-09	NA
G5E8B9	mCherry-control	Inf	NA	NA	NA	NA	oneConditionMissing
G5E8K5	mCherry-control	0.860969	0.268601	29.886	0.00320266	0.00425928	NA
O08529	mCherry-control	1.06339	0.300025	29.8252	0.00131993	0.00197004	NA
O08532	mCherry-control	0.872249	0.264752	30.794	0.0024844	0.00339686	NA
O08539	mCherry-control	0.930681	0.271325	30.354	0.00175876	0.00251879	NA
O08547	mCherry-control	1.13734	0.263015	30.794	0.000148896	0.000306286	NA
O08553	mCherry-control	1.22706	0.27861	30.1466	0.000123374	0.000261666	NA
O08579	mCherry-control	1.46185	0.301786	30.0401	3.60703e-05	9.71669e-05	NA
O08580	mCherry-control	Inf	NA	NA	NA	NA	oneConditionMissing
O08582	mCherry-control	1.90021	0.317178	29.9677	1.43582e-06	6.26155e-06	NA
O08583	mCherry-control	2.48379	0.312056	29.8279	7.25399e-09	5.55646e-08	NA
O08585	mCherry-control	1.51327	0.452906	30.794	0.00219766	0.00304544	NA
O08586	mCherry-control	1.14914	0.294722	29.9996	0.00050353	0.000859599	NA
O08599	mCherry-control	0.912801	0.262291	30.794	0.00152048	0.00222418	NA
O08600	mCherry-control	0.841013	0.271987	30.794	0.00419912	0.00542694	NA
O08638	mCherry-control	1.5491	0.322836	29.9701	4.12364e-05	0.000107768	NA
O08663	mCherry-control	1.00553	0.273478	30.2683	0.000911602	0.00142504	NA
O08688	mCherry-control	1.28385	0.310001	30.794	0.000248627	0.000474119	NA
O08709	mCherry-control	1.32492	0.279542	30.1759	4.79444e-05	0.000122301	NA
O08715	mCherry-control	1.15106	0.298648	30.794	0.000551245	0.000928437	NA
O08739	mCherry-control	1.47609	0.319687	30.0292	6.8362e-05	0.000162082	NA
O08749	mCherry-control	0.70794	0.268759	30.794	0.013079	0.0153913	NA
O08756	mCherry-control	0.366074	0.259774	29.84	0.169111	0.177117	NA
O08759	mCherry-control	3.15994	0.317291	30.794	3.79772e-11	5.60164e-10	NA
O08784	mCherry-control	0.727985	0.314474	30.794	0.0274542	0.0309336	NA
O08788	mCherry-control	0.791017	0.251423	30.1002	0.00371069	0.00486676	NA
O08795	mCherry-control	0.895515	0.265636	29.8423	0.00208385	0.00290844	NA
O08807	mCherry-control	1.53795	0.263539	30.794	2.00747e-06	8.43268e-06	NA
O08808	mCherry-control	1.17997	0.337306	28.8026	0.0015416	0.00224841	NA
O08810	mCherry-control	3.77012	0.354485	29.9736	1.08018e-11	1.99348e-10	NA
O08811	mCherry-control	2.89132	0.427631	30.2992	1.61382e-07	9.29615e-07	NA
O08842	mCherry-control	0.706417	0.26684	29.8344	0.0128309	0.015113	NA
O08848	mCherry-control	1.05578	0.284315	30.1406	0.000829601	0.00131587	NA
O08914	mCherry-control	1.32832	0.269676	30.2582	2.81554e-05	7.92748e-05	NA
O08915	mCherry-control	2.00767	0.350762	29.9539	3.04112e-06	1.20715e-05	NA
O08917	mCherry-control	0.423396	0.25001	30.794	0.100451	0.107138	NA
O08919	mCherry-control	1.0839	0.277131	30.0881	0.000485354	0.000832951	NA
O08989	mCherry-control	0.844031	0.255518	30.794	0.00242887	0.00332677	NA
O08992	mCherry-control	3.41978	0.437523	30.321	9.38808e-09	7.01674e-08	NA
O08997	mCherry-control	1.45606	0.275612	29.8554	1.06216e-05	3.49624e-05	NA
O09061	mCherry-control	0.900043	0.248502	30.794	0.00103881	0.0015932	NA
O09111	mCherry-control	0.805085	0.264523	29.9284	0.0048364	0.00617879	NA
O09117	mCherry-control	0.755515	0.341419	29.8237	0.0347062	0.038558	NA
O09126	mCherry-control	2.12269	0.373343	20.794	1.25634e-05	4.02648e-05	NA
O09131	mCherry-control	1.31057	0.275991	29.8807	4.77522e-05	0.000121963	NA
O09159	mCherry-control	0.116132	0.375236	28.8074	0.759176	0.764081	NA
O09167	mCherry-control	0.789958	0.272764	29.9457	0.00699343	0.00861513	NA
O35083	mCherry-control	1.02674	0.271524	30.0603	0.000692137	0.00112673	NA
O35085	mCherry-control	4.064	0.425972	22.8133	1.99305e-09	1.78004e-08	NA
O35098	mCherry-control	1.34004	0.277716	30.1586	3.76934e-05	0.000100662	NA
O35099	mCherry-control	1.64041	0.345405	29.3618	4.95342e-05	0.000125251	NA
O35127	mCherry-control	1.41651	0.335348	30.3728	0.000201644	0.000398984	NA
O35129	mCherry-control	0.59572	0.246307	30.794	0.0216869	0.0247288	NA
O35136	mCherry-control	1.11924	0.285678	30.794	0.000462642	0.000801391	NA
O35143	mCherry-control	0.488052	0.297176	29.8476	0.111024	0.117993	NA
O35218	mCherry-control	3.25135	0.375268	30.1938	1.09342e-09	1.02351e-08	NA
O35226	mCherry-control	1.75729	0.273158	30.794	3.71043e-07	1.9446e-06	NA
O35239	mCherry-control	0.670031	0.304259	29.9431	0.035495	0.0394119	NA
O35250	mCherry-control	1.43763	0.300067	29.9687	4.21054e-05	0.000109671	NA
O35280	mCherry-control	1.75179	0.35572	20.794	7.35562e-05	0.000171719	NA
O35286	mCherry-control	3.84385	0.309952	30.794	1.6456e-13	9.70907e-12	NA
O35295	mCherry-control	1.91754	0.305748	30.1029	6.4455e-07	3.12952e-06	NA
O35304	mCherry-control	0.494544	0.260814	30.3336	0.0675002	0.072871	NA
O35317	mCherry-control	2.43604	0.358066	29.794	1.56893e-07	9.08456e-07	NA
O35326	mCherry-control	2.83963	0.32915	30.794	1.01764e-09	9.71244e-09	NA
O35343	mCherry-control	2.25387	0.352582	29.9174	4.73933e-07	2.42509e-06	NA
O35344	mCherry-control	3.64369	0.391468	30.212	2.21225e-10	2.49696e-09	NA
O35345	mCherry-control	2.78822	0.356487	30.794	8.31895e-09	6.30234e-08	NA
O35350	mCherry-control	2.43029	0.419101	20.794	9.7063e-06	3.26112e-05	NA
O35381	mCherry-control	4.79136	0.300483	30.0246	3.35817e-16	5.42058e-13	NA
O35382	mCherry-control	1.3814	0.29485	30.3376	5.52927e-05	0.000136272	NA
O35405	mCherry-control	1.72092	0.320988	30.794	7.7713e-06	2.70433e-05	NA
O35435	mCherry-control	0.752575	0.267377	30.794	0.00843526	0.010255	NA
O35449	mCherry-control	0.673508	0.292399	30.2761	0.0282985	0.0317929	NA
O35454	mCherry-control	1.44488	0.306178	30.794	4.86568e-05	0.000123836	NA
O35465	mCherry-control	1.07598	0.265228	30.0457	0.000325866	0.000592124	NA
O35474	mCherry-control	1.42107	0.29903	30.794	4.42709e-05	0.000114545	NA
O35526	mCherry-control	0.367227	0.266656	30.794	0.178393	0.186487	NA
O35551	mCherry-control	1.92807	0.300998	29.8466	4.62016e-07	2.3766e-06	NA
O35598	mCherry-control	1.40147	0.299342	30.0477	5.69408e-05	0.000139355	NA
O35613	mCherry-control	Inf	NA	NA	NA	NA	oneConditionMissing
O35633	mCherry-control	1.18146	0.262404	30.2461	9.30943e-05	0.000209422	NA
O35638	mCherry-control	3.56267	0.334302	30.794	7.43616e-12	1.51604e-10	NA
O35639	mCherry-control	1.508	0.291674	29.919	1.45131e-05	4.57232e-05	NA
O35643	mCherry-control	0.999795	0.289496	29.9893	0.00167064	0.00240766	NA
O35678	mCherry-control	0.964464	0.244869	30.1675	0.000448534	0.000781123	NA
O35681	mCherry-control	0.810198	0.261199	30.1466	0.00415177	0.00537288	NA
O35682	mCherry-control	1.3376	0.27434	29.9368	3.32484e-05	9.10474e-05	NA
O35685	mCherry-control	1.57438	0.333112	29.8129	5.10953e-05	0.00012787	NA
O35691	mCherry-control	2.83867	0.33018	30.1827	1.29763e-09	1.20596e-08	NA
O35737	mCherry-control	4.38314	0.322241	30.794	1.46438e-14	2.0278e-12	NA
O35841	mCherry-control	3.99824	0.325004	30.3485	2.51739e-13	1.21985e-11	NA
O35857	mCherry-control	1.05129	0.255113	30.794	0.000263308	0.000497246	NA
O35864	mCherry-control	1.3862	0.26361	29.955	1.12727e-05	3.67638e-05	NA
O35874	mCherry-control	0.954867	0.254178	30.794	0.000720178	0.00116557	NA
O35887	mCherry-control	0.701443	0.300316	29.873	0.0264142	0.0298136	NA
O35900	mCherry-control	1.84279	0.291309	29.8217	5.77805e-07	2.86256e-06	NA
O35927	mCherry-control	1.29959	0.274241	29.8722	4.91092e-05	0.00012468	NA
O35954	mCherry-control	1.41332	0.277446	30.254	1.74739e-05	5.31173e-05	NA
O35963	mCherry-control	0.731372	0.271786	29.8668	0.0115534	0.0137119	NA
O35969	mCherry-control	0.811886	0.250363	29.867	0.00290885	0.00390723	NA
O35972	mCherry-control	1.27094	0.437744	24.8929	0.00762614	0.0093267	NA
O35973	mCherry-control	2.2139	0.289372	29.8377	1.61711e-08	1.16612e-07	NA
O54724	mCherry-control	1.4311	0.316606	29.8785	9.0667e-05	0.000204672	NA
O54734	mCherry-control	1.05387	0.272561	30.0693	0.000548695	0.000925417	NA
O54774	mCherry-control	0.619105	0.282126	30.1957	0.0360326	0.039986	NA
O54781	mCherry-control	1.8367	0.322489	30.2867	3.16993e-06	1.24873e-05	NA
O54784	mCherry-control	0.680359	0.348575	29.8508	0.0603955	0.0655646	NA
O54828	mCherry-control	1.01788	0.279625	29.9792	0.00101638	0.00156248	NA
O54829	mCherry-control	0.685835	0.288222	30.794	0.0237164	0.0269012	NA
O54865	mCherry-control	1.6959	0.352483	29.9184	3.99198e-05	0.000105103	NA
O54901	mCherry-control	0.400213	0.374804	25.7954	0.295505	0.304578	NA
O54916	mCherry-control	1.16711	0.377653	29.8858	0.00429821	0.00554396	NA
O54941	mCherry-control	4.86394	0.446607	30.794	4.36668e-12	1.00023e-10	NA
O54962	mCherry-control	0.815731	0.258305	30.794	0.00354455	0.00466458	NA
O54983	mCherry-control	0.376548	0.259669	30.2075	0.157333	0.165269	NA
O54984	mCherry-control	1.13979	0.278249	29.9994	0.000292862	0.000542579	NA
O54988	mCherry-control	1.34371	0.303635	29.9898	0.000117369	0.000252366	NA
O54991	mCherry-control	1.44397	0.276323	30.794	1.14542e-05	3.72308e-05	NA
O55013	mCherry-control	0.823232	0.271898	29.8098	0.00504549	0.00641685	NA
O55017	mCherry-control	0.419521	0.320839	30.794	0.200696	0.208848	NA
O55022	mCherry-control	1.98939	0.370318	30.794	7.53552e-06	2.63642e-05	NA
O55023	mCherry-control	0.931869	0.266753	29.8304	0.00151085	0.00221258	NA
O55026	mCherry-control	1.03889	0.290929	29.9299	0.00122537	0.0018516	NA
O55029	mCherry-control	1.65041	0.285655	30.794	2.36858e-06	9.74972e-06	NA
O55033	mCherry-control	2.47812	0.368395	30.794	1.63477e-07	9.38286e-07	NA
O55042	mCherry-control	0.386492	0.278882	30.794	0.175744	0.183767	NA
O55091	mCherry-control	1.72066	0.355476	30.2853	3.57617e-05	9.65714e-05	NA
O55100	mCherry-control	0.881903	0.267441	29.9035	0.00252156	0.00344283	NA
O55106	mCherry-control	1.43537	0.282977	30.794	1.77526e-05	5.37966e-05	NA
O55125	mCherry-control	0.152919	0.257989	30.2995	0.557756	0.564717	NA
O55126	mCherry-control	0.183258	0.256704	30.794	0.480672	0.488705	NA
O55128	mCherry-control	3.60596	0.340476	30.794	8.65495e-12	1.67809e-10	NA
O55131	mCherry-control	0.741995	0.271041	30.2046	0.010275	0.0123186	NA
O55142	mCherry-control	1.04564	0.290933	30.0263	0.0011482	0.00174653	NA
O55143	mCherry-control	1.35781	0.285225	30.794	4.32479e-05	0.000112271	NA
O55187	mCherry-control	3.35893	0.340149	29.8028	6.57324e-11	8.85681e-10	NA
O55201	mCherry-control	3.85182	0.29628	30.794	4.82486e-14	3.91416e-12	NA
O55234	mCherry-control	0.873207	0.245437	30.794	0.00123484	0.00186441	NA
O55236	mCherry-control	2.2516	0.279305	30.2525	5.02569e-09	4.07709e-08	NA
O55242	mCherry-control	0.911935	0.281762	29.8077	0.0029609	0.00397167	NA
O70133	mCherry-control	4.40289	0.306942	30.794	3.53976e-15	1.53154e-12	NA
O70152	mCherry-control	1.09564	0.283108	29.9196	0.000546864	0.000924257	NA
O70161	mCherry-control	1.25179	0.330581	30.794	0.000663559	0.00108567	NA
O70172	mCherry-control	1.19846	0.3079	29.8247	0.000516628	0.000879646	NA
O70194	mCherry-control	0.846338	0.287908	29.825	0.00629066	0.00783365	NA
O70228	mCherry-control	0.762773	0.298349	30.794	0.015723	0.0182653	NA
O70230	mCherry-control	2.29215	0.334274	29.8877	1.33359e-07	7.85629e-07	NA
O70251	mCherry-control	1.66545	0.299684	29.794	4.94093e-06	1.83238e-05	NA
O70252	mCherry-control	1.30301	0.294589	29.8637	0.000119013	0.000254846	NA
O70293	mCherry-control	1.34515	0.309659	29.8712	0.000148346	0.000305801	NA
O70305	mCherry-control	0.949332	0.299186	30.0188	0.00346962	0.0045768	NA
O70310	mCherry-control	1.15426	0.328607	30.2093	0.001419	0.00210178	NA
O70311	mCherry-control	1.25285	0.272558	30.794	6.89154e-05	0.000163135	NA
O70318	mCherry-control	0.915698	0.236792	30.153	0.00054602	0.000923232	NA
O70325	mCherry-control	0.992105	0.271845	30.794	0.000963926	0.00149662	NA
O70370	mCherry-control	0.996839	0.280035	30.2709	0.00124891	0.00188133	NA
O70433	mCherry-control	1.46561	0.283503	29.8911	1.45719e-05	4.58713e-05	NA
O70435	mCherry-control	0.862313	0.253554	30.3092	0.00190237	0.00269375	NA
O70439	mCherry-control	0.683445	0.294835	30.1876	0.0274042	0.0308862	NA
O70443	mCherry-control	0.63936	0.27003	29.8995	0.0245653	0.0277911	NA
O70451	mCherry-control	1.27371	0.268842	30.0097	4.8776e-05	0.000123986	NA
O70481	mCherry-control	1.54781	0.32001	29.8971	3.72186e-05	9.97961e-05	NA
O70492	mCherry-control	2.01377	0.340654	30.794	1.61883e-06	6.98085e-06	NA
O70493	mCherry-control	1.82896	0.315324	29.9253	2.46184e-06	1.00592e-05	NA
O70503	mCherry-control	1.13881	0.27427	30.794	0.000241288	0.000463987	NA
O70566	mCherry-control	1.44172	0.336868	30.794	0.000168733	0.000341919	NA
O70589	mCherry-control	1.24355	0.302279	30.1723	0.000276603	0.00051883	NA
O70591	mCherry-control	0.961572	0.277569	29.8217	0.00163227	0.00236373	NA
O88196	mCherry-control	2.19691	0.318878	29.9156	1.21516e-07	7.22419e-07	NA
O88271	mCherry-control	3.55874	0.398159	30.4023	5.18738e-10	5.23307e-09	NA
O88286	mCherry-control	Inf	NA	NA	NA	NA	oneConditionMissing
O88291	mCherry-control	4.47882	0.36407	30.1834	2.73104e-13	1.28128e-11	NA
O88322	mCherry-control	2.41335	0.576833	30.794	0.000220856	0.000431517	NA
O88342	mCherry-control	1.35556	0.286265	30.794	4.64596e-05	0.000119573	NA
O88343	mCherry-control	1.13556	0.293869	30.0058	0.000553725	0.000931406	NA
O88384	mCherry-control	1.20857	0.271378	30.4053	0.000105812	0.000232	NA
O88441	mCherry-control	0.400045	0.266991	30.794	0.144226	0.151829	NA
O88444	mCherry-control	0.723566	0.294805	29.951	0.0201432	0.0230903	NA
O88447	mCherry-control	1.38149	0.308596	30.794	9.68163e-05	0.000216295	NA
O88448	mCherry-control	1.31714	0.26956	29.865	3.24598e-05	8.922e-05	NA
O88455	mCherry-control	1.86554	0.281209	30.794	2.11652e-07	1.18246e-06	NA
O88485	mCherry-control	1.20941	0.281961	29.8328	0.000173087	0.000349224	NA
O88487	mCherry-control	1.42565	0.27826	30.794	1.53434e-05	4.77979e-05	NA
O88491	mCherry-control	3.01381	0.369478	30.794	3.43353e-09	2.8753e-08	NA
O88507	mCherry-control	1.30462	0.272881	30.0034	4.32117e-05	0.000112252	NA
O88508	mCherry-control	3.6269	0.341431	28.797	1.79063e-11	3.00548e-10	NA
O88520	mCherry-control	1.74941	0.353484	29.9282	2.70577e-05	7.69948e-05	NA
O88531	mCherry-control	0.798286	0.308336	29.9684	0.0147101	0.0171655	NA
O88532	mCherry-control	3.95979	0.31018	30.794	7.76179e-14	5.70272e-12	NA
O88533	mCherry-control	0.706124	0.257177	29.9366	0.010115	0.0121455	NA
O88543	mCherry-control	1.56255	0.27213	30.794	2.62229e-06	1.06035e-05	NA
O88544	mCherry-control	1.23736	0.254546	30.794	3.24665e-05	8.922e-05	NA
O88545	mCherry-control	1.19413	0.279132	30.1863	0.000175159	0.000352672	NA
O88569	mCherry-control	4.64102	0.3412	30.2481	1.99014e-14	2.42176e-12	NA
O88587	mCherry-control	0.450632	0.307119	29.9125	0.152734	0.160612	NA
O88597	mCherry-control	1.82037	0.366546	20.794	6.66888e-05	0.000159121	NA
O88602	mCherry-control	0.595325	0.364394	28.9434	0.113146	0.12015	NA
O88622	mCherry-control	2.0487	0.383218	30.794	8.1182e-06	2.79507e-05	NA
O88643	mCherry-control	1.50184	0.28988	30.2913	1.36133e-05	4.30977e-05	NA
O88665	mCherry-control	3.33837	0.344911	30.035	9.61354e-11	1.19984e-09	NA
O88685	mCherry-control	1.97415	0.28695	30.794	1.06988e-07	6.4591e-07	NA
O88696	mCherry-control	0.401735	0.244345	30.794	0.110322	0.117376	NA
O88703	mCherry-control	1.36607	0.322124	25.8056	0.000252121	0.000480077	NA
O88704	mCherry-control	0.995371	0.279837	30.794	0.00123749	0.0018663	NA
O88712	mCherry-control	1.90264	0.29398	30.794	3.32819e-07	1.76566e-06	NA
O88735	mCherry-control	0.258077	0.276947	28.8078	0.359152	0.368424	NA
O88737	mCherry-control	-0.0884376	0.337428	30.794	0.794995	0.79901	NA
O88738	mCherry-control	1.70126	0.281544	30.3708	1.17885e-06	5.29465e-06	NA
O88741	mCherry-control	0.668603	0.251447	30.794	0.0123206	0.0145692	NA
O88746	mCherry-control	2.60299	0.679376	26.0757	0.000721782	0.00116769	NA
O88811	mCherry-control	2.84711	0.435993	29.8845	3.25966e-07	1.73167e-06	NA
O88844	mCherry-control	1.238	0.27892	30.0159	0.000112963	0.000244833	NA
O88848	mCherry-control	0.820953	0.301191	29.8831	0.0106245	0.0126985	NA
O88851	mCherry-control	0.959806	0.274988	30.794	0.00147945	0.00217313	NA
O88874	mCherry-control	3.26484	0.518434	28.1084	8.10998e-07	3.82791e-06	NA
O88895	mCherry-control	1.6885	0.447967	28.794	0.000751998	0.00120654	NA
O88907	mCherry-control	3.24692	0.354034	29.794	3.51678e-10	3.78297e-09	NA
O88910	mCherry-control	1.04324	0.28397	30.0739	0.000925509	0.00144388	NA
O88935	mCherry-control	1.37931	0.333349	29.9783	0.000261459	0.000493993	NA
O88939	mCherry-control	3.42741	0.323243	30.0734	1.11642e-11	2.01265e-10	NA
O88958	mCherry-control	1.19251	0.287856	30.794	0.000247715	0.000472845	NA
O88983	mCherry-control	-0.179051	0.482806	23.794	0.714027	0.719757	NA
O88998	mCherry-control	0.919102	0.266542	30.794	0.00165534	0.0023909	NA
O89017	mCherry-control	1.62506	0.346265	29.9184	5.56658e-05	0.000136932	NA
O89051	mCherry-control	1.02533	0.253514	29.8436	0.000340373	0.000613333	NA
O89053	mCherry-control	0.944816	0.274496	29.9412	0.00172495	0.00247496	NA
O89084	mCherry-control	0.747449	0.387557	28.794	0.0636897	0.0689676	NA
O89086	mCherry-control	1.43081	0.526949	28.6049	0.0111066	0.0132301	NA
O89106	mCherry-control	0.816242	0.259774	29.8186	0.00377308	0.0049353	NA
O89112	mCherry-control	1.737	0.276815	30.4024	6.1188e-07	2.99329e-06	NA
O89114	mCherry-control	1.47093	0.376463	20.794	0.000823097	0.00130662	NA
P00158	mCherry-control	1.94389	0.407024	20.794	0.000104477	0.00022985	NA
P00405	mCherry-control	0.813684	0.245223	30.794	0.00233547	0.00321013	NA
P00493	mCherry-control	1.29446	0.270239	30.3771	4.09698e-05	0.000107215	NA
P00520	mCherry-control	0.168963	0.469142	22.8043	0.722047	0.727465	NA
P00920	mCherry-control	1.36617	0.324532	30.794	0.000205419	0.000405424	NA
P01831	mCherry-control	0.680973	0.253017	30.794	0.0113954	0.0135354	NA
P01942	mCherry-control	0.811342	0.293552	29.9969	0.00966877	0.0116528	NA
P02088	mCherry-control	1.21343	0.377764	30.3696	0.00311147	0.00415303	NA
P02463	mCherry-control	1.75504	0.314131	30.794	4.07893e-06	1.55262e-05	NA
P02468	mCherry-control	1.38577	0.411038	30.794	0.00202971	0.00284612	NA
P02469	mCherry-control	1.5687	0.36047	30.794	0.000137761	0.000287173	NA
P02535	mCherry-control	0.384719	0.402646	30.794	0.346779	0.356106	NA
P02802	mCherry-control	2.80787	0.497172	30.794	3.43033e-06	1.33872e-05	NA
P03888	mCherry-control	1.46575	0.286297	30.794	1.55081e-05	4.81184e-05	NA
P03893	mCherry-control	1.3882	0.271316	29.9213	1.68795e-05	5.15924e-05	NA
P03899	mCherry-control	0.608009	0.233881	29.966	0.0143453	0.0167649	NA
P03911	mCherry-control	1.32629	0.299424	30.3064	0.000113866	0.000246604	NA
P03921	mCherry-control	1.06258	0.301671	29.8679	0.00139761	0.00207247	NA
P03930	mCherry-control	0.855398	0.280564	30.303	0.00473564	0.00606001	NA
P03995	mCherry-control	2.73497	0.359578	30.794	1.47867e-08	1.06827e-07	NA
P04104	mCherry-control	0.50029	0.485288	30.2659	0.310749	0.320121	NA
P04370	mCherry-control	0.207124	0.274107	29.879	0.455785	0.464007	NA
P04627	mCherry-control	1.55803	0.30675	29.8212	1.89224e-05	5.68986e-05	NA
P04919	mCherry-control	2.02971	0.479214	30.794	0.000191063	0.000380643	NA
P04925	mCherry-control	0.860247	0.246447	29.8375	0.00152171	0.00222514	NA
P05063	mCherry-control	0.918606	0.262909	30.794	0.00146507	0.00215527	NA
P05064	mCherry-control	0.928358	0.26912	30.1768	0.00167898	0.00241878	NA
P05132	mCherry-control	0.514566	0.254416	29.8497	0.05216	0.0569736	NA
P05201	mCherry-control	1.229	0.281863	30.2497	0.000138708	0.000288471	NA
P05202	mCherry-control	0.552707	0.257113	30.122	0.0397336	0.0438805	NA
P05480	mCherry-control	0.85908	0.269377	30.015	0.00332936	0.0044142	NA
P05555	mCherry-control	0.469328	0.27378	29.9536	0.096814	0.103399	NA
P06151	mCherry-control	1.01057	0.267441	30.794	0.000678239	0.00110783	NA
P06537	mCherry-control	2.50463	0.320015	30.3791	9.01481e-09	6.77677e-08	NA
P06745	mCherry-control	0.811616	0.266159	30.794	0.00468361	0.00600328	NA
P06801	mCherry-control	0.741352	0.258535	30.794	0.00740113	0.00907145	NA
P06837	mCherry-control	0.315854	0.320198	30.794	0.331608	0.340978	NA
P06909	mCherry-control	0.53317	0.266727	30.0033	0.0547448	0.0596631	NA
P07214	mCherry-control	0.542172	0.261084	29.8652	0.0465397	0.0510207	NA
P07356	mCherry-control	1.18236	0.306893	30.794	0.000553631	0.000931406	NA
P07724	mCherry-control	1.06389	0.455736	30.0225	0.0264518	0.0298474	NA
P07901	mCherry-control	1.70311	0.315457	30.2265	7.38268e-06	2.59226e-05	NA
P08003	mCherry-control	0.677302	0.26747	29.8783	0.016827	0.0194781	NA
P08030	mCherry-control	1.14412	0.24987	29.9707	7.64482e-05	0.000177302	NA
P08113	mCherry-control	0.761683	0.263679	30.794	0.00702155	0.00863884	NA
P08122	mCherry-control	1.32118	0.283588	30.1626	6.02771e-05	0.000146151	NA
P08228	mCherry-control	0.878716	0.313224	29.8666	0.00875565	0.010617	NA
P08249	mCherry-control	0.233267	0.269487	30.794	0.393406	0.402185	NA
P08414	mCherry-control	3.7681	0.312231	30.794	3.31276e-13	1.49999e-11	NA
P08551	mCherry-control	1.41325	0.29718	29.9116	4.67249e-05	0.000120018	NA
P08553	mCherry-control	1.4119	0.294545	29.9798	4.17804e-05	0.000108971	NA
P08556	mCherry-control	0.691148	0.264704	29.9345	0.0139698	0.0163604	NA
P08752	mCherry-control	1.04349	0.265339	29.8105	0.000463109	0.000801759	NA
P08775	mCherry-control	4.18383	0.304542	30.794	1.12409e-14	1.91421e-12	NA
P09055	mCherry-control	1.00093	0.296782	30.105	0.0020611	0.00288477	NA
P09103	mCherry-control	0.835399	0.27123	30.794	0.00433085	0.00558052	NA
P09405	mCherry-control	2.31401	0.286992	30.0184	5.30024e-09	4.28198e-08	NA
P09411	mCherry-control	0.684864	0.27209	30.114	0.0173881	0.0200858	NA
P09450	mCherry-control	2.406	0.329413	30.794	3.34461e-08	2.26503e-07	NA
P09671	mCherry-control	0.488481	0.260056	30.794	0.0698275	0.0751335	NA
P0C027	mCherry-control	1.3864	0.337693	28.7974	0.000303369	0.000558016	NA
P0C0A3	mCherry-control	1.12058	0.253045	30.794	0.000111	0.000241201	NA
P0C7L0	mCherry-control	0.638658	0.282192	29.9806	0.0310244	0.0346853	NA
P0C7M9	mCherry-control	1.12469	0.294279	30.794	0.000602528	0.00100096	NA
P0DP27	mCherry-control	2.10424	0.304813	30.794	1.00242e-07	6.11823e-07	NA
P10107	mCherry-control	0.806098	0.568797	27.8505	0.167516	0.17554	NA
P10126	mCherry-control	2.25672	0.342802	30.02	2.75752e-07	1.48929e-06	NA
P10493	mCherry-control	3.13322	0.678684	30.794	6.51164e-05	0.000156328	NA
P10605	mCherry-control	1.08232	0.270738	29.9715	0.00038478	0.00068605	NA
P10630	mCherry-control	2.56315	0.342756	30.794	2.08668e-08	1.46935e-07	NA
P10637	mCherry-control	2.03625	0.315251	30.0517	3.86228e-07	2.01876e-06	NA
P10639	mCherry-control	2.9852	0.349877	29.9721	1.62045e-09	1.47776e-08	NA
P10649	mCherry-control	0.889441	0.284492	30.1624	0.0038978	0.00507796	NA
P10711	mCherry-control	3.37517	0.32596	30.794	1.49604e-11	2.60071e-10	NA
P10852	mCherry-control	1.05497	0.275939	30.794	0.00060029	0.000998091	NA
P10922	mCherry-control	-0.900717	0.422889	30.1091	0.0414659	0.0457287	NA
P11031	mCherry-control	1.53715	0.248363	30.794	7.37444e-07	3.53211e-06	NA
P11087	mCherry-control	1.41557	0.323567	30.0666	0.000134557	0.000281752	NA
P11103	mCherry-control	2.98153	0.303336	30.794	5.18138e-11	7.33979e-10	NA
P11276	mCherry-control	2.6605	0.410407	30.794	3.23114e-07	1.71886e-06	NA
P11352	mCherry-control	0.701453	0.2668	29.9275	0.0133829	0.0157157	NA
P11438	mCherry-control	1.59132	0.354339	22.7939	0.000168725	0.000341919	NA
P11499	mCherry-control	1.8942	0.324523	30.2808	2.12773e-06	8.86621e-06	NA
P11627	mCherry-control	0.884829	0.251373	30.0033	0.00140029	0.00207565	NA
P11798	mCherry-control	1.03632	0.274672	30.794	0.000688869	0.00112237	NA
P11881	mCherry-control	1.35655	0.322114	30.2049	0.000210669	0.000414944	NA
P11983	mCherry-control	1.2124	0.281995	30.1091	0.000165739	0.000337545	NA
P12367	mCherry-control	0.829691	0.488875	28.8006	0.100452	0.107138	NA
P12382	mCherry-control	1.20554	0.289546	30.794	0.000233722	0.000452118	NA
P12657	mCherry-control	1.17678	0.27963	29.8564	0.000216392	0.000424381	NA
P12658	mCherry-control	2.47966	0.479892	30.794	1.35419e-05	4.29764e-05	NA
P12787	mCherry-control	0.4734	0.250073	30.3172	0.0679327	0.073277	NA
P12813	mCherry-control	2.22055	0.516291	27.794	0.000189013	0.000377251	NA
P12815	mCherry-control	1.72917	0.271235	30.794	4.36693e-07	2.25528e-06	NA
P12960	mCherry-control	1.20093	0.276981	30.794	0.000144123	0.000298044	NA
P12970	mCherry-control	0.960282	0.251722	29.9799	0.000633989	0.00104387	NA
P13020	mCherry-control	1.43169	0.291163	30.794	2.76622e-05	7.81121e-05	NA
P13405	mCherry-control	2.26486	0.518759	28.794	0.000148851	0.000306286	NA
P13595	mCherry-control	1.30297	0.276637	30.3373	5.15292e-05	0.000128707	NA
P13707	mCherry-control	1.19874	0.294277	29.8893	0.00031355	0.000572397	NA
P13864	mCherry-control	3.18565	0.312171	29.816	3.05037e-11	4.67643e-10	NA
P14069	mCherry-control	2.03137	0.329836	29.9291	9.04265e-07	4.20694e-06	NA
P14094	mCherry-control	1.00295	0.274542	30.026	0.000979948	0.00151733	NA
P14106	mCherry-control	1.04545	0.267792	30.794	0.000480701	0.000825331	NA
P14115	mCherry-control	0.987981	0.294749	29.8546	0.00219091	0.00303824	NA
P14131	mCherry-control	1.02241	0.260798	29.9292	0.00047654	0.000819631	NA
P14148	mCherry-control	0.943927	0.298272	30.794	0.00348435	0.00459467	NA
P14152	mCherry-control	0.823429	0.268471	30.2592	0.00452512	0.0058097	NA
P14206	mCherry-control	1.89463	0.314755	30.794	1.19193e-06	5.34105e-06	NA
P14211	mCherry-control	0.972464	0.279972	30.3741	0.00156696	0.00227932	NA
P14231	mCherry-control	1.01433	0.276602	30.794	0.000919101	0.00143561	NA
P14576	mCherry-control	0.788739	0.346021	29.794	0.0299727	0.0335577	NA
P14602	mCherry-control	2.04048	0.458531	29.794	0.00011088	0.000241076	NA
P14685	mCherry-control	1.33169	0.268818	29.9035	2.67452e-05	7.63533e-05	NA
P14733	mCherry-control	3.33459	0.307252	30.794	4.75841e-12	1.0649e-10	NA
P14824	mCherry-control	0.834432	0.285772	30.794	0.00649449	0.00805913	NA
P14869	mCherry-control	1.09255	0.276351	30.3962	0.000426416	0.000747284	NA
P14873	mCherry-control	1.32545	0.334114	30.794	0.000403792	0.000716667	NA
P15105	mCherry-control	0.820527	0.280504	30.794	0.00640948	0.00796634	NA
P15116	mCherry-control	0.950551	0.272915	30.794	0.00150897	0.00221065	NA
P15209	mCherry-control	0.56894	0.368807	30.794	0.133131	0.140567	NA
P15508	mCherry-control	1.40387	0.298143	30.794	5.01165e-05	0.00012615	NA
P15532	mCherry-control	0.978114	0.263162	29.8203	0.000831827	0.00131887	NA
P15864	mCherry-control	-0.0427903	0.265724	29.8582	0.873152	0.875966	NA
P15920	mCherry-control	1.25092	0.582126	19.794	0.0442024	0.0485403	NA
P16054	mCherry-control	1.38302	0.280417	30.794	2.65154e-05	7.58084e-05	NA
P16125	mCherry-control	1.08517	0.279397	29.8906	0.000527126	0.000894392	NA
P16283	mCherry-control	0.340897	0.372736	19.794	0.37142	0.380607	NA
P16330	mCherry-control	1.35703	0.313809	30.794	0.000148836	0.000306286	NA
P16332	mCherry-control	0.796284	0.295195	29.8679	0.0113742	0.0135198	NA
P16388	mCherry-control	1.41931	0.28789	30.794	2.6664e-05	7.61773e-05	NA
P16460	mCherry-control	1.16739	0.278119	29.856	0.000223015	0.000435299	NA
P16546	mCherry-control	1.10603	0.279822	29.9676	0.000435489	0.000761471	NA
P16858	mCherry-control	1.15486	0.278312	30.169	0.000250669	0.000477546	NA
P17047	mCherry-control	0.98365	0.269354	30.794	0.000957772	0.00148885	NA
P17095	mCherry-control	0.868209	0.268925	29.808	0.0030235	0.00404592	NA
P17156	mCherry-control	1.37132	0.244437	30.0853	4.12504e-06	1.56654e-05	NA
P17182	mCherry-control	0.666992	0.264079	29.9709	0.0170674	0.0197387	NA
P17183	mCherry-control	0.842287	0.25046	29.9452	0.00212331	0.0029582	NA
P17225	mCherry-control	2.21863	0.350816	30.794	5.03979e-07	2.55201e-06	NA
P17426	mCherry-control	0.83949	0.257923	30.794	0.00275689	0.0037198	NA
P17427	mCherry-control	0.867546	0.258885	30.794	0.00214143	0.00297811	NA
P17665	mCherry-control	0.94835	0.302416	29.8086	0.0038343	0.00500361	NA
P17710	mCherry-control	1.01775	0.281066	30.794	0.00104117	0.00159618	NA
P17742	mCherry-control	0.890686	0.242476	30.018	0.000928518	0.001448	NA
P17751	mCherry-control	0.883384	0.262123	30.0817	0.00207606	0.00290067	NA
P17809	mCherry-control	1.16889	0.265716	29.8062	0.000127738	0.000269163	NA
P18242	mCherry-control	0.993815	0.263973	29.829	0.000730354	0.0011791	NA
P18572	mCherry-control	0.971515	0.284678	29.8778	0.00186702	0.00265423	NA
P18654	mCherry-control	1.77468	0.52438	27.8547	0.00213637	0.0029732	NA
P18760	mCherry-control	1.46429	0.270673	30.0463	7.28964e-06	2.56653e-05	NA
P18872	mCherry-control	0.973095	0.269576	30.794	0.00107349	0.00163863	NA
P19096	mCherry-control	1.33445	0.300552	30.794	0.000107408	0.000234837	NA
P19137	mCherry-control	2.62183	0.445115	30.3139	1.82336e-06	7.75972e-06	NA
P19157	mCherry-control	0.760268	0.265333	29.8151	0.0075638	0.00925336	NA
P19246	mCherry-control	1.42259	0.3094	30.1117	7.17937e-05	0.000168717	NA
P19253	mCherry-control	0.541869	0.273987	30.794	0.0569694	0.0620355	NA
P19324	mCherry-control	3.34496	0.623032	30.1731	8.08081e-06	2.78622e-05	NA
P19536	mCherry-control	1.45834	0.288707	30.794	1.88581e-05	5.67929e-05	NA
P19783	mCherry-control	0.68699	0.235942	30.794	0.00662969	0.00821121	NA
P20029	mCherry-control	0.858084	0.262548	29.972	0.00271607	0.00366981	NA
P20060	mCherry-control	0.832096	0.261428	29.8526	0.0033962	0.00449518	NA
P20108	mCherry-control	1.24652	0.299402	29.8358	0.000245334	0.000469835	NA
P20152	mCherry-control	1.41301	0.304917	30.794	6.19647e-05	0.000149591	NA
P20357	mCherry-control	0.646386	0.351168	30.794	0.0753233	0.0809351	NA
P20444	mCherry-control	1.12605	0.306879	29.9805	0.000939653	0.00146327	NA
P20917	mCherry-control	0.799014	0.304336	30.794	0.0133533	0.0156903	NA
P21107	mCherry-control	1.52534	0.412899	29.8503	0.00088299	0.00138756	NA
P21126	mCherry-control	0.861571	0.252432	30.794	0.00181749	0.00259146	NA
P21278	mCherry-control	0.998108	0.28163	30.794	0.00128121	0.00192034	NA
P21279	mCherry-control	0.885315	0.252751	30.794	0.0014313	0.00211598	NA
P21447	mCherry-control	0.918574	0.549118	28.794	0.105196	0.112044	NA
P21460	mCherry-control	0.671599	0.266518	29.9036	0.0173144	0.0200125	NA
P21619	mCherry-control	3.96969	0.340958	30.794	8.25311e-13	2.86943e-11	NA
P21836	mCherry-control	0.599558	0.250331	30.007	0.0230628	0.0262132	NA
P21981	mCherry-control	3.78412	0.88299	30.3107	0.000170354	0.000344244	NA
P22315	mCherry-control	0.876554	0.297577	30.794	0.00608889	0.00760428	NA
P22437	mCherry-control	0.780078	0.270848	30.794	0.00717256	0.00881906	NA
P22605	mCherry-control	2.70448	0.337358	26.9187	1.32143e-08	9.6001e-08	NA
P22682	mCherry-control	1.92317	0.509387	22.794	0.000992695	0.00153334	NA
P22723	mCherry-control	1.1521	0.257581	30.0602	0.000102359	0.000226119	NA
P22892	mCherry-control	1.4828	0.284087	30.3092	1.218e-05	3.9165e-05	NA
P22933	mCherry-control	1.09528	0.247765	29.8123	0.000120223	0.00025638	NA
P23116	mCherry-control	0.808212	0.260627	29.9213	0.00418068	0.0054067	NA
P23198	mCherry-control	3.00536	0.403775	29.794	2.8207e-08	1.93037e-07	NA
P23242	mCherry-control	1.35526	0.288516	30.794	5.17598e-05	0.0001292	NA
P23506	mCherry-control	0.602156	0.270499	29.8611	0.0337043	0.0374984	NA
P23591	mCherry-control	1.21045	0.258413	29.8383	5.74055e-05	0.000140324	NA
P23818	mCherry-control	1.10929	0.279068	29.9555	0.000409807	0.00072503	NA
P23819	mCherry-control	1.20393	0.293505	29.8835	0.000290021	0.000538551	NA
P23927	mCherry-control	1.01714	0.361191	30.0503	0.00850463	0.0103265	NA
P24270	mCherry-control	1.29136	0.346747	30.3487	0.000799558	0.00127497	NA
P24369	mCherry-control	1.21683	0.273076	29.8488	0.000108675	0.000237209	NA
P24472	mCherry-control	0.750247	0.262629	29.9393	0.00771058	0.009427	NA
P24527	mCherry-control	1.79441	0.27539	30.794	2.94349e-07	1.58753e-06	NA
P24529	mCherry-control	0.716713	0.245649	29.9182	0.00663307	0.00821278	NA
P24547	mCherry-control	2.07731	0.310295	30.794	1.78779e-07	1.0163e-06	NA
P24549	mCherry-control	1.09334	0.277258	30.0126	0.000445752	0.000777321	NA
P24668	mCherry-control	0.670531	0.446758	27.8873	0.144625	0.152208	NA
P24788	mCherry-control	2.53987	0.343388	30.794	2.60154e-08	1.79936e-07	NA
P25444	mCherry-control	1.16044	0.272962	30.1072	0.000189517	0.000378063	NA
P25976	mCherry-control	4.6702	0.373923	30.794	1.36992e-13	8.60399e-12	NA
P26039	mCherry-control	2.13894	0.369285	30.1374	2.45552e-06	1.00456e-05	NA
P26040	mCherry-control	0.428432	0.242132	30.794	0.0867288	0.0928828	NA
P26041	mCherry-control	1.34156	0.26679	29.9262	2.16288e-05	6.39989e-05	NA
P26043	mCherry-control	1.01722	0.280306	30.794	0.00101906	0.001566	NA
P26048	mCherry-control	0.833752	0.27709	29.8462	0.00528582	0.00669147	NA
P26231	mCherry-control	1.74105	0.339948	30.794	1.54271e-05	4.80201e-05	NA
P26369	mCherry-control	2.96433	0.353554	30.0964	2.27891e-09	2.01226e-08	NA
P26443	mCherry-control	0.955428	0.2699	30.794	0.00129545	0.00193869	NA
P26516	mCherry-control	1.12706	0.272496	30.794	0.000252389	0.000480353	NA
P26638	mCherry-control	1.15709	0.292068	30.0695	0.00042286	0.000742531	NA
P26645	mCherry-control	0.59633	0.273179	29.8196	0.0370502	0.0410802	NA
P26883	mCherry-control	2.05684	0.293439	30.794	7.48374e-08	4.71549e-07	NA
P27545	mCherry-control	1.22075	0.323383	29.8217	0.000710892	0.00115246	NA
P27546	mCherry-control	0.80685	0.286745	30.794	0.00845268	0.0102698	NA
P27601	mCherry-control	1.10801	0.302833	30.794	0.000939952	0.00146327	NA
P27612	mCherry-control	1.75659	0.266662	30.3781	2.57425e-07	1.39807e-06	NA
P27659	mCherry-control	1.28412	0.260553	29.97	2.85791e-05	8.02357e-05	NA
P27661	mCherry-control	1.90857	0.347931	29.8807	5.99075e-06	2.16602e-05	NA
P27671	mCherry-control	1.40179	0.326885	30.0922	0.000171082	0.000345535	NA
P27773	mCherry-control	0.763219	0.27386	30.3056	0.00909803	0.0110024	NA
P28028	mCherry-control	1.65704	0.308492	29.838	8.29446e-06	2.83819e-05	NA
P28184	mCherry-control	2.13631	0.404074	29.8764	1.04838e-05	3.45693e-05	NA
P28271	mCherry-control	1.25838	0.28801	30.0963	0.000136469	0.000284938	NA
P28352	mCherry-control	2.48302	0.289551	30.0475	1.42344e-09	1.3166e-08	NA
P28474	mCherry-control	1.22575	0.267695	30.794	7.24712e-05	0.000169797	NA
P28571	mCherry-control	1.66704	0.31953	30.0108	1.26038e-05	4.03107e-05	NA
P28574	mCherry-control	4.27038	0.393717	28.8008	1.10185e-11	2.00164e-10	NA
P28650	mCherry-control	1.92869	0.335191	30.794	2.53342e-06	1.03192e-05	NA
P28652	mCherry-control	0.979154	0.290711	29.9078	0.00209689	0.00292452	NA
P28656	mCherry-control	1.86508	0.355655	29.8422	1.18678e-05	3.83196e-05	NA
P28658	mCherry-control	1.64102	0.290753	30.794	3.46621e-06	1.34974e-05	NA
P28659	mCherry-control	3.49647	0.332525	30.794	1.03133e-11	1.92152e-10	NA
P28660	mCherry-control	1.35676	0.278711	30.794	3.18294e-05	8.79032e-05	NA
P28661	mCherry-control	1.2279	0.331856	29.85	0.000869111	0.00136906	NA
P28663	mCherry-control	0.703041	0.249096	30.794	0.00827639	0.0100808	NA
P28667	mCherry-control	1.33953	0.276499	30.0532	3.59706e-05	9.7001e-05	NA
P28705	mCherry-control	3.624	0.312856	30.794	9.38471e-13	3.07093e-11	NA
P28738	mCherry-control	1.33415	0.312123	30.0869	0.000177883	0.000357233	NA
P28740	mCherry-control	1.09484	0.279901	29.9706	0.000487293	0.000835912	NA
P28741	mCherry-control	1.20544	0.278295	30.794	0.000145873	0.000301342	NA
P28867	mCherry-control	1.0127	0.263125	29.9831	0.000578046	0.00096647	NA
P29341	mCherry-control	1.43222	0.301525	30.794	4.45668e-05	0.000115158	NA
P29595	mCherry-control	0.331922	0.254493	30.794	0.201815	0.209957	NA
P29758	mCherry-control	0.865004	0.247251	30.794	0.00144764	0.00213688	NA
P30275	mCherry-control	0.780856	0.260473	30.2499	0.0053932	0.00680495	NA
P30416	mCherry-control	1.93651	0.326357	30.794	1.51981e-06	6.583e-06	NA
P30999	mCherry-control	2.53797	0.436441	30.794	2.12889e-06	8.86621e-06	NA
P31230	mCherry-control	1.20474	0.262899	30.794	7.17349e-05	0.000168681	NA
P31324	mCherry-control	1.68226	0.318704	30.794	9.84916e-06	3.29207e-05	NA
P31648	mCherry-control	1.21959	0.272283	29.9877	0.000101007	0.000223477	NA
P31650	mCherry-control	1.09999	0.264264	29.9199	0.000244875	0.000469495	NA
P31750	mCherry-control	2.72651	0.366604	30.794	2.33024e-08	1.62908e-07	NA
P31938	mCherry-control	1.81078	0.313151	29.8515	2.61101e-06	1.05799e-05	NA
P32020	mCherry-control	0.95815	0.240935	30.794	0.000393074	0.000698917	NA
P32037	mCherry-control	0.995551	0.256845	30.794	0.00051911	0.000883099	NA
P32067	mCherry-control	2.63954	0.302772	30.1607	9.64106e-10	9.2697e-09	NA
P32211	mCherry-control	1.23863	0.258776	30.794	4.01578e-05	0.000105516	NA
P32233	mCherry-control	1.58509	0.286675	30.0607	5.19579e-06	1.91595e-05	NA
P32883	mCherry-control	0.792092	0.328252	29.9165	0.022155	0.025233	NA
P32921	mCherry-control	1.38886	0.287651	29.9809	3.78772e-05	0.000100954	NA
P33173	mCherry-control	1.5327	0.285621	29.9503	8.3234e-06	2.84061e-05	NA
P34022	mCherry-control	0.644856	0.546842	28.794	0.247957	0.256657	NA
P34152	mCherry-control	2.17928	0.335895	30.794	3.18257e-07	1.69534e-06	NA
P34884	mCherry-control	0.520257	0.234338	30.1627	0.0340697	0.0378725	NA
P34914	mCherry-control	0.594551	0.249868	29.8759	0.0239259	0.0271151	NA
P35123	mCherry-control	1.88105	0.293165	30.794	3.89024e-07	2.03064e-06	NA
P35235	mCherry-control	2.33446	0.309669	30.794	1.77271e-08	1.2666e-07	NA
P35278	mCherry-control	0.908448	0.246647	30.3312	0.0008941	0.00140275	NA
P35279	mCherry-control	0.941805	0.252241	30.794	0.000766694	0.00122759	NA
P35282	mCherry-control	1.26126	0.290433	30.0739	0.000147165	0.000303689	NA
P35283	mCherry-control	0.982643	0.266862	29.894	0.00091051	0.00142391	NA
P35288	mCherry-control	0.536674	0.281842	29.8075	0.0665807	0.071921	NA
P35290	mCherry-control	0.810994	0.236448	30.794	0.00173807	0.002491	NA
P35293	mCherry-control	0.730682	0.251094	30.2134	0.00672479	0.00830822	NA
P35436	mCherry-control	1.00864	0.273979	30.2054	0.000902327	0.00141354	NA
P35438	mCherry-control	0.931255	0.263149	30.0133	0.00133115	0.00198525	NA
P35486	mCherry-control	0.514634	0.257455	30.794	0.054509	0.0594227	NA
P35550	mCherry-control	1.45474	0.307891	29.8426	5.11884e-05	0.00012802	NA
P35564	mCherry-control	1.27807	0.286289	30.794	0.000100284	0.000222664	NA
P35585	mCherry-control	1.18144	0.2884	30.794	0.000281819	0.000526585	NA
P35601	mCherry-control	3.09864	0.365737	29.8703	1.93722e-09	1.74216e-08	NA
P35700	mCherry-control	1.74644	0.287912	29.9849	1.16229e-06	5.23838e-06	NA
P35762	mCherry-control	1.37051	0.29895	29.8291	7.59851e-05	0.000176363	NA
P35802	mCherry-control	1.18156	0.289143	29.8527	0.000303107	0.000557797	NA
P35803	mCherry-control	1.01956	0.287636	30.794	0.00127927	0.00191817	NA
P35821	mCherry-control	1.32888	0.338427	28.8015	0.000492496	0.000843351	NA
P35831	mCherry-control	1.93547	0.521623	26.2606	0.000978478	0.00151625	NA
P35922	mCherry-control	0.986039	0.292631	30.2401	0.00207002	0.00289431	NA
P35979	mCherry-control	0.996097	0.255017	29.9935	0.000494221	0.000845932	NA
P35980	mCherry-control	0.682194	0.242394	30.794	0.00844055	0.0102583	NA
P36536	mCherry-control	0.900695	0.280252	29.8671	0.00313478	0.00418042	NA
P36916	mCherry-control	1.46404	0.299691	30.794	3.03089e-05	8.43021e-05	NA
P37040	mCherry-control	1.29411	0.315492	30.1018	0.000286961	0.000533887	NA
P37804	mCherry-control	2.31923	0.360829	29.8583	4.34147e-07	2.24511e-06	NA
P38060	mCherry-control	0.889672	0.281566	30.2822	0.00356913	0.00469375	NA
P38647	mCherry-control	1.09302	0.287104	30.0732	0.000645205	0.00106054	NA
P39053	mCherry-control	1.23699	0.276645	29.9739	0.000103303	0.000227781	NA
P39054	mCherry-control	1.34722	0.275558	30.1882	3.13961e-05	8.69534e-05	NA
P39447	mCherry-control	2.17581	0.32856	30.794	2.18685e-07	1.21305e-06	NA
P39688	mCherry-control	0.951829	0.336792	30.2634	0.00826819	0.0100739	NA
P40124	mCherry-control	0.894711	0.264763	30.2728	0.00201595	0.00282887	NA
P40142	mCherry-control	2.5383	0.26034	30.794	6.26764e-11	8.5039e-10	NA
P40237	mCherry-control	1.24068	0.325772	30.794	0.000625099	0.00103054	NA
P40336	mCherry-control	0.866882	0.256238	30.3474	0.00199169	0.00279909	NA
P40630	mCherry-control	0.898236	0.3047	30.0134	0.00613996	0.0076656	NA
P41105	mCherry-control	0.634989	0.25346	30.0316	0.0178881	0.0206328	NA
P41216	mCherry-control	1.22573	0.273761	30.794	9.66381e-05	0.000216021	NA
P41230	mCherry-control	3.17862	0.384412	20.794	5.20146e-08	3.37013e-07	NA
P41234	mCherry-control	2.04222	0.32137	29.8477	5.31523e-07	2.65353e-06	NA
P41241	mCherry-control	1.18175	0.382096	26.794	0.00459525	0.0058978	NA
P41242	mCherry-control	1.95301	0.317146	30.1745	8.75731e-07	4.09375e-06	NA
P41778	mCherry-control	2.75362	0.308051	30.794	4.617e-10	4.76886e-09	NA
P42125	mCherry-control	0.582974	0.27533	30.306	0.0425432	0.0468107	NA
P42128	mCherry-control	4.34938	0.292559	30.794	1.34655e-15	8.73908e-13	NA
P42208	mCherry-control	1.27582	0.322152	30.1894	0.000422296	0.000742067	NA
P42227	mCherry-control	2.20776	0.383113	30.029	2.70182e-06	1.08799e-05	NA
P42232	mCherry-control	1.78524	0.508206	25.8512	0.00165151	0.00238715	NA
P42337	mCherry-control	1.80878	0.373428	29.8898	3.65185e-05	9.82064e-05	NA
P42669	mCherry-control	1.72333	0.310359	29.8988	4.94902e-06	1.83363e-05	NA
P42859	mCherry-control	1.38407	0.298934	30.2472	6.49973e-05	0.000156234	NA
P42932	mCherry-control	1.46486	0.288678	30.2247	1.85217e-05	5.59531e-05	NA
P43006	mCherry-control	0.958525	0.260506	30.794	0.000888747	0.00139548	NA
P43247	mCherry-control	3.03155	0.304569	29.9539	5.18347e-11	7.33979e-10	NA
P43274	mCherry-control	0.119083	0.256618	29.9382	0.64597	0.652844	NA
P43275	mCherry-control	0.56399	0.23375	30.794	0.0219785	0.0250466	NA
P43276	mCherry-control	0.554577	0.249655	29.8192	0.0340659	0.0378725	NA
P43277	mCherry-control	-0.271783	0.392688	30.2442	0.494149	0.502013	NA
P43406	mCherry-control	1.02543	0.313447	30.794	0.00263957	0.0035784	NA
P45376	mCherry-control	0.662698	0.2573	30.794	0.0150344	0.0175229	NA
P45591	mCherry-control	1.02403	0.263011	30.794	0.000494836	0.000846614	NA
P45878	mCherry-control	0.821985	0.285536	30.794	0.00719742	0.00884683	NA
P45952	mCherry-control	0.674422	0.264867	30.1725	0.0162278	0.0188349	NA
P46061	mCherry-control	2.45127	0.351854	29.854	9.96949e-08	6.09438e-07	NA
P46096	mCherry-control	0.938822	0.25743	30.794	0.0009708	0.00150609	NA
P46097	mCherry-control	0.728413	0.248466	30.342	0.00635703	0.00790872	NA
P46460	mCherry-control	1.24913	0.283689	30.169	0.000123582	0.000261822	NA
P46471	mCherry-control	2.70483	0.298365	30.794	3.36099e-10	3.63547e-09	NA
P46638	mCherry-control	0.813927	0.247715	30.4153	0.00256664	0.00349092	NA
P46660	mCherry-control	1.20014	0.286043	30.794	0.000213634	0.00042036	NA
P46664	mCherry-control	0.836222	0.349841	30.794	0.0231411	0.0262869	NA
P46735	mCherry-control	1.26547	0.276429	30.794	7.26731e-05	0.000169963	NA
P46737	mCherry-control	1.50019	0.282517	29.9336	9.76711e-06	3.27308e-05	NA
P46935	mCherry-control	2.2004	0.416266	30.0654	1.03208e-05	3.40874e-05	NA
P46978	mCherry-control	1.145	0.260778	30.794	0.000123454	0.000261692	NA
P47199	mCherry-control	0.934258	0.256466	30.794	0.000981622	0.00151865	NA
P47708	mCherry-control	0.0922101	0.253207	29.8352	0.7183	0.723877	NA
P47738	mCherry-control	0.779303	0.268112	30.794	0.00671388	0.00830227	NA
P47740	mCherry-control	1.06642	0.293187	29.982	0.00102408	0.00157309	NA
P47746	mCherry-control	0.786943	0.254261	29.8232	0.00425413	0.00549045	NA
P47753	mCherry-control	1.07962	0.259296	30.3475	0.000238866	0.000459857	NA
P47754	mCherry-control	1.13815	0.267872	29.8357	0.000193623	0.000384873	NA
P47757	mCherry-control	1.11238	0.26921	30.794	0.000255249	0.000484376	NA
P47791	mCherry-control	1.76205	0.256618	30.0783	1.25711e-07	7.43952e-07	NA
P47802	mCherry-control	0.775155	0.306328	30.794	0.016722	0.0193681	NA
P47809	mCherry-control	1.78566	0.323195	30.794	4.86792e-06	1.81048e-05	NA
P47857	mCherry-control	1.21053	0.284311	30.794	0.000179479	0.000359723	NA
P47911	mCherry-control	1.17279	0.261332	29.8864	9.92297e-05	0.00022082	NA
P47915	mCherry-control	0.223911	0.239873	30.794	0.357846	0.367181	NA
P47934	mCherry-control	0.898497	0.249338	29.834	0.00112685	0.00171539	NA
P47941	mCherry-control	2.9563	0.396866	29.9674	2.67707e-08	1.84178e-07	NA
P47955	mCherry-control	0.946455	0.294613	29.8578	0.00314631	0.00419436	NA
P47962	mCherry-control	1.07472	0.270538	30.2852	0.000406615	0.000720363	NA
P47963	mCherry-control	0.628221	0.250289	29.8839	0.017723	0.0204605	NA
P48036	mCherry-control	0.846531	0.279157	30.1738	0.00494927	0.0063085	NA
P48193	mCherry-control	1.22798	0.278222	30.794	0.000115698	0.000249738	NA
P48318	mCherry-control	0.835874	0.293471	30.007	0.00786374	0.00960823	NA
P48320	mCherry-control	1.07719	0.279326	30.794	0.000547986	0.000924949	NA
P48377	mCherry-control	3.61556	0.518377	28.794	1.18985e-07	7.10623e-07	NA
P48381	mCherry-control	2.88679	0.309744	29.9693	2.32093e-10	2.61205e-09	NA
P48453	mCherry-control	1.50322	0.288409	30.794	1.19069e-05	3.84139e-05	NA
P48678	mCherry-control	3.42652	0.332604	30.0128	2.26613e-11	3.60176e-10	NA
P48722	mCherry-control	1.27547	0.290457	30.794	0.000123262	0.00026157	NA
P48758	mCherry-control	0.690631	0.247157	30.794	0.00886858	0.0107449	NA
P48771	mCherry-control	0.882277	0.285194	30.2299	0.00423249	0.00546825	NA
P48774	mCherry-control	0.807848	0.267178	30.326	0.00504581	0.00641685	NA
P48962	mCherry-control	0.856335	0.265324	29.9201	0.00302249	0.00404592	NA
P49025	mCherry-control	1.02104	0.272114	30.2704	0.000743176	0.00119485	NA
P49070	mCherry-control	1.08546	0.251422	29.8546	0.000159926	0.000326732	NA
P49135	mCherry-control	2.89997	0.307962	29.8606	1.90497e-10	2.20773e-09	NA
P49312	mCherry-control	3.85503	0.322224	29.8678	6.40928e-13	2.2897e-11	NA
P49442	mCherry-control	0.677635	0.252045	29.9615	0.011606	0.0137659	NA
P49443	mCherry-control	1.45452	0.313504	30.794	6.10042e-05	0.000147639	NA
P49615	mCherry-control	1.71781	0.298798	30.794	2.56952e-06	1.04444e-05	NA
P49722	mCherry-control	0.92762	0.267698	29.8329	0.00162783	0.00235817	NA
P49813	mCherry-control	0.786945	0.284545	30.794	0.00951419	0.0114843	NA
P50096	mCherry-control	3.01542	0.343311	30.0883	8.3564e-10	8.21713e-09	NA
P50153	mCherry-control	0.808934	0.267301	30.0891	0.00503527	0.00640763	NA
P50171	mCherry-control	0.401744	0.244435	30.794	0.110439	0.117468	NA
P50247	mCherry-control	1.27387	0.260855	30.0951	3.21306e-05	8.86095e-05	NA
P50396	mCherry-control	1.0478	0.264163	30.0276	0.000418123	0.000736063	NA
P50427	mCherry-control	0.846462	0.281312	29.998	0.00526966	0.00667536	NA
P50429	mCherry-control	1.30439	0.306868	29.8603	0.000192399	0.000382832	NA
P50446	mCherry-control	-0.139329	0.866107	30.2502	0.873267	0.875966	NA
P50516	mCherry-control	0.882148	0.268988	29.9943	0.00263656	0.00357603	NA
P50518	mCherry-control	0.702869	0.254649	30.794	0.00964251	0.0116283	NA
P50543	mCherry-control	2.52916	0.607932	30.2767	0.000241978	0.000464946	NA
P50544	mCherry-control	1.23585	0.282364	30.1238	0.000133404	0.000279739	NA
P50580	mCherry-control	1.38997	0.31285	30.3653	0.000109261	0.000238354	NA
P51141	mCherry-control	1.05538	0.315734	29.9802	0.0022373	0.00309597	NA
P51150	mCherry-control	1.03513	0.261621	30.2091	0.000426253	0.000747284	NA
P51174	mCherry-control	1.58722	0.35772	20.794	0.000233306	0.000451538	NA
P51410	mCherry-control	1.27218	0.262611	30.794	3.40513e-05	9.27893e-05	NA
P51660	mCherry-control	1.04659	0.255557	30.0525	0.000292887	0.000542579	NA
P51830	mCherry-control	1.18686	0.254283	30.3205	5.81827e-05	0.000141957	NA
P51855	mCherry-control	0.8039	0.307253	27.794	0.0142044	0.0166202	NA
P51859	mCherry-control	4.14706	0.301943	30.2034	1.5844e-14	2.05655e-12	NA
P51863	mCherry-control	0.99856	0.278743	30.0302	0.00118464	0.00179914	NA
P51880	mCherry-control	1.86904	0.324145	29.794	2.75228e-06	1.10717e-05	NA
P51881	mCherry-control	0.873134	0.261629	30.794	0.0022207	0.00307628	NA
P52189	mCherry-control	0.790211	0.283694	30.794	0.00906361	0.0109642	NA
P52196	mCherry-control	1.10152	0.271861	30.2398	0.000327437	0.00059387	NA
P52293	mCherry-control	2.63798	0.425493	28.8035	9.49018e-07	4.36374e-06	NA
P52431	mCherry-control	1.81156	0.276601	30.1129	2.98188e-07	1.60379e-06	NA
P52479	mCherry-control	2.04702	0.324621	30.2659	5.72322e-07	2.84626e-06	NA
P52480	mCherry-control	0.752306	0.272973	30.0617	0.00984689	0.0118491	NA
P52503	mCherry-control	1.14683	0.381063	29.8946	0.00527268	0.00667702	NA
P52760	mCherry-control	0.601684	0.260957	30.1565	0.0281824	0.0316899	NA
P52800	mCherry-control	0.0548332	0.32143	29.8898	0.865694	0.868818	NA
P52825	mCherry-control	1.20707	0.414371	20.794	0.00837165	0.0101867	NA
P52912	mCherry-control	3.99777	0.344271	30.794	8.81759e-13	2.95997e-11	NA
P53026	mCherry-control	0.903614	0.260153	30.258	0.00157255	0.00228574	NA
P53810	mCherry-control	0.905972	0.27517	29.8584	0.00255858	0.00348239	NA
P53811	mCherry-control	0.70035	0.331022	30.3906	0.0426695	0.0469364	NA
P53986	mCherry-control	1.5089	0.299389	30.794	1.94804e-05	5.83093e-05	NA
P53994	mCherry-control	1.00686	0.251476	30.0441	0.000377106	0.00067391	NA
P53995	mCherry-control	2.54036	0.28537	30.794	5.06607e-10	5.13731e-09	NA
P53996	mCherry-control	4.41627	0.417502	29.794	1.3206e-11	2.32689e-10	NA
P54071	mCherry-control	1.10743	0.266145	30.794	0.000235387	0.000454886	NA
P54227	mCherry-control	1.73297	0.379187	30.2941	7.66943e-05	0.000177766	NA
P54254	mCherry-control	3.54649	0.376045	30.0133	1.7506e-10	2.05947e-09	NA
P54285	mCherry-control	1.57095	0.32128	30.794	2.992e-05	8.33394e-05	NA
P54320	mCherry-control	2.02106	0.608791	30.794	0.00232536	0.00319962	NA
P54726	mCherry-control	4.22077	0.325035	28.794	1.45621e-13	8.93783e-12	NA
P54728	mCherry-control	3.94115	0.617972	29.794	5.03156e-07	2.55116e-06	NA
P54754	mCherry-control	1.52584	0.30026	29.812	1.88014e-05	5.66947e-05	NA
P54775	mCherry-control	2.2872	0.316813	30.2194	4.70369e-08	3.08353e-07	NA
P54797	mCherry-control	2.87948	0.681794	28.1763	0.000227878	0.000442792	NA
P54822	mCherry-control	1.49588	0.307789	29.8666	3.49341e-05	9.46649e-05	NA
P54823	mCherry-control	1.87749	0.32054	30.0738	2.06041e-06	8.63642e-06	NA
P54830	mCherry-control	1.82536	0.301253	30.0807	1.16906e-06	5.26279e-06	NA
P54923	mCherry-control	2.10726	0.310374	30.794	1.37397e-07	8.05758e-07	NA
P55012	mCherry-control	1.33352	0.306774	30.4153	0.000142657	0.000295481	NA
P55066	mCherry-control	0.70784	0.275353	29.9661	0.0153612	0.0178717	NA
P55088	mCherry-control	1.31918	0.270989	30.794	3.18286e-05	8.79032e-05	NA
P55096	mCherry-control	1.4001	0.274974	30.3956	1.73742e-05	5.28555e-05	NA
P55200	mCherry-control	2.19824	0.305852	30.0969	5.25244e-08	3.39751e-07	NA
P55258	mCherry-control	0.598212	0.248255	30.3501	0.0222316	0.0253128	NA
P55264	mCherry-control	0.887807	0.255869	30.794	0.00156302	0.00227445	NA
P55288	mCherry-control	0.731264	0.284258	30.794	0.0151434	0.0176447	NA
P55302	mCherry-control	0.810387	0.269586	29.8119	0.00532841	0.00673663	NA
P55937	mCherry-control	0.663591	0.538759	23.894	0.230045	0.238624	NA
P56135	mCherry-control	1.22947	0.299352	29.8216	0.000286762	0.000533771	NA
P56212	mCherry-control	2.68062	0.337878	30.1985	7.09952e-09	5.47436e-08	NA
P56371	mCherry-control	1.15044	0.274537	30.2702	0.000222572	0.000434653	NA
P56379	mCherry-control	1.4438	0.317964	29.843	8.57798e-05	0.000195049	NA
P56380	mCherry-control	0.933228	0.24777	29.8266	0.000727116	0.00117485	NA
P56382	mCherry-control	0.482588	0.254756	29.9772	0.0678671	0.0732469	NA
P56387	mCherry-control	0.545137	0.260676	30.794	0.0448511	0.0492388	NA
P56391	mCherry-control	0.215359	0.26446	29.9066	0.421891	0.430176	NA
P56395	mCherry-control	1.27642	0.314202	30.0136	0.000321347	0.000584731	NA
P56399	mCherry-control	1.8965	0.287062	30.794	2.28453e-07	1.26184e-06	NA
P56480	mCherry-control	0.764083	0.256289	30.794	0.00556551	0.00700003	NA
P56564	mCherry-control	1.01205	0.277618	29.8741	0.00100573	0.00154918	NA
P56695	mCherry-control	1.13339	0.285479	29.8312	0.000417602	0.00073581	NA
P56812	mCherry-control	3.341	0.418116	29.9923	6.43198e-09	5.03946e-08	NA
P56959	mCherry-control	4.96912	0.40607	30.794	2.3203e-13	1.2047e-11	NA
P56960	mCherry-control	3.27232	0.338246	30.794	7.52204e-11	9.92909e-10	NA
P57722	mCherry-control	3.1495	0.345968	30.794	3.05706e-10	3.3533e-09	NA
P57724	mCherry-control	3.0231	0.378356	30.794	5.32221e-09	4.29083e-08	NA
P57746	mCherry-control	0.973171	0.255662	29.8208	0.000652685	0.00107148	NA
P57759	mCherry-control	1.08382	0.271517	29.8458	0.00039339	0.00069916	NA
P57776	mCherry-control	1.68129	0.299829	30.2174	4.09521e-06	1.5573e-05	NA
P57780	mCherry-control	1.86122	0.304729	30.35	9.84331e-07	4.51471e-06	NA
P57784	mCherry-control	1.46412	0.378656	29.794	0.000554878	0.000932863	NA
P58021	mCherry-control	0.974468	0.295632	30.794	0.00247381	0.00338476	NA
P58064	mCherry-control	0.820706	0.282329	30.2464	0.00677264	0.0083643	NA
P58252	mCherry-control	1.61284	0.292056	30.794	4.90533e-06	1.82265e-05	NA
P58281	mCherry-control	1.12659	0.287773	30.794	0.000466479	0.000806603	NA
P58389	mCherry-control	0.845582	0.255479	30.794	0.00238726	0.00327785	NA
P58404	mCherry-control	1.70927	0.270547	29.8841	5.85408e-07	2.88554e-06	NA
P58462	mCherry-control	4.88733	0.356039	30.794	1.14868e-14	1.91421e-12	NA
P58501	mCherry-control	3.20018	0.377636	30.794	1.50657e-09	1.38363e-08	NA
P58771	mCherry-control	1.85946	0.33053	30.058	3.95948e-06	1.51159e-05	NA
P58854	mCherry-control	1.48405	0.32675	30.1746	8.37114e-05	0.000190739	NA
P58871	mCherry-control	1.59961	0.30674	30.0981	1.25834e-05	4.02957e-05	NA
P59016	mCherry-control	1.56001	0.335548	30.794	5.93656e-05	0.000144301	NA
P59017	mCherry-control	0.88626	0.331938	29.8406	0.0121552	0.0143867	NA
P59041	mCherry-control	1.18566	0.386958	20.794	0.00593629	0.00742084	NA
P59108	mCherry-control	1.27067	0.313769	29.794	0.000336285	0.000607089	NA
P59114	mCherry-control	2.59233	0.45186	28.8217	3.35728e-06	1.31389e-05	NA
P59281	mCherry-control	1.07893	0.264941	30.1312	0.000310941	0.000568185	NA
P59325	mCherry-control	1.98125	0.344908	30.794	2.60464e-06	1.05651e-05	NA
P59326	mCherry-control	2.63067	0.351031	20.794	2.45863e-07	1.34277e-06	NA
P59481	mCherry-control	1.2332	0.306895	29.8589	0.000365458	0.000654898	NA
P59644	mCherry-control	0.958984	0.244773	30.1616	0.000475039	0.000817773	NA
P59708	mCherry-control	3.23791	0.304507	29.9286	1.10517e-11	2.00164e-10	NA
P59759	mCherry-control	1.21306	0.291102	29.8131	0.000243074	0.000466731	NA
P59764	mCherry-control	1.44488	0.286112	29.9199	2.03655e-05	6.06295e-05	NA
P59997	mCherry-control	3.57829	0.34512	29.8528	2.07151e-11	3.33697e-10	NA
P59999	mCherry-control	0.606262	0.228643	30.794	0.0125434	0.0148013	NA
P60122	mCherry-control	3.35148	0.329217	30.794	2.25058e-11	3.5917e-10	NA
P60202	mCherry-control	1.7687	0.349653	29.9572	1.9825e-05	5.92013e-05	NA
P60229	mCherry-control	1.52486	0.301215	29.9965	1.95414e-05	5.84262e-05	NA
P60335	mCherry-control	4.08853	0.340672	30.192	5.07666e-13	1.97685e-11	NA
P60469	mCherry-control	0.994554	0.253314	29.9002	0.000469583	0.000811249	NA
P60487	mCherry-control	0.169181	0.252229	29.8362	0.507543	0.515485	NA
P60710	mCherry-control	1.03015	0.268873	29.8619	0.000609027	0.00100884	NA
P60755	mCherry-control	0.92042	0.272445	30.794	0.00199258	0.00279909	NA
P60761	mCherry-control	3.35125	0.354262	30.0667	1.60529e-10	1.9e-09	NA
P60764	mCherry-control	1.02468	0.260179	29.8309	0.000455543	0.000790853	NA
P60766	mCherry-control	0.896333	0.260005	29.8641	0.00170462	0.00245117	NA
P60824	mCherry-control	3.79212	0.326125	30.2819	1.07393e-12	3.3725e-11	NA
P60840	mCherry-control	3.43402	0.389901	29.8217	8.50251e-10	8.33974e-09	NA
P60843	mCherry-control	1.79887	0.272569	30.794	2.32908e-07	1.28281e-06	NA
P60853	mCherry-control	1.31667	0.255796	30.1687	1.51364e-05	4.73424e-05	NA
P60867	mCherry-control	1.18057	0.266604	29.84	0.000117523	0.000252419	NA
P60879	mCherry-control	0.658716	0.238731	30.794	0.00966392	0.0116506	NA
P60904	mCherry-control	0.731119	0.301237	29.8305	0.0214754	0.0245092	NA
P61021	mCherry-control	0.755108	0.263487	30.794	0.00743234	0.00910684	NA
P61027	mCherry-control	1.29657	0.297999	30.2406	0.000142456	0.000295223	NA
P61079	mCherry-control	0.735139	0.243102	29.8305	0.00509108	0.00646597	NA
P61080	mCherry-control	1.17743	0.287888	29.8279	0.000300584	0.00055499	NA
P61082	mCherry-control	1.332	0.287036	29.903	6.45934e-05	0.000155552	NA
P61087	mCherry-control	0.844368	0.246866	30.0963	0.00181816	0.00259148	NA
P61089	mCherry-control	0.687859	0.255583	30.794	0.0113977	0.0135354	NA
P61161	mCherry-control	0.837629	0.242583	30.794	0.0016347	0.00236548	NA
P61164	mCherry-control	0.987861	0.250846	30.0271	0.000451983	0.000785724	NA
P61202	mCherry-control	1.81431	0.29743	30.794	9.4882e-07	4.36374e-06	NA
P61205	mCherry-control	1.23556	0.279892	30.794	0.000115463	0.000249508	NA
P61211	mCherry-control	1.4759	0.278814	30.0022	1.01675e-05	3.37466e-05	NA
P61222	mCherry-control	1.36185	0.284485	30.794	4.00921e-05	0.00010544	NA
P61226	mCherry-control	0.881846	0.247384	29.9347	0.00124584	0.00187817	NA
P61255	mCherry-control	0.909443	0.243963	29.9851	0.000802545	0.00127712	NA
P61264	mCherry-control	0.7018	0.270075	29.8374	0.0144065	0.0168263	NA
P61290	mCherry-control	2.6956	0.295433	30	3.69809e-10	3.9238e-09	NA
P61294	mCherry-control	1.19826	0.268026	30.794	9.84823e-05	0.000219514	NA
P61329	mCherry-control	1.15855	0.28287	30.794	0.000282465	0.00052754	NA
P61358	mCherry-control	0.953097	0.255301	29.8349	0.000795286	0.00126972	NA
P61750	mCherry-control	1.27508	0.284394	29.8837	0.000100421	0.000222688	NA
P61759	mCherry-control	1.15123	0.305922	29.9683	0.000729779	0.00117866	NA
P61922	mCherry-control	0.828636	0.270493	30.794	0.00451857	0.0058032	NA
P61961	mCherry-control	0.754042	0.365205	20.794	0.0516456	0.0564434	NA
P61963	mCherry-control	2.12587	0.386218	30.0494	5.58051e-06	2.03469e-05	NA
P61965	mCherry-control	1.95688	0.344788	29.8873	3.50816e-06	1.36335e-05	NA
P61979	mCherry-control	4.16836	0.315249	30.214	4.23558e-14	3.85713e-12	NA
P61982	mCherry-control	0.933217	0.267451	29.8812	0.00152492	0.00222807	NA
P62069	mCherry-control	0.932623	0.296498	29.859	0.00373755	0.00489704	NA
P62071	mCherry-control	1.45774	0.303127	29.8826	4.02852e-05	0.000105708	NA
P62075	mCherry-control	0.431812	0.299749	29.8046	0.160127	0.168026	NA
P62082	mCherry-control	1.30039	0.265764	30.794	2.96366e-05	8.26684e-05	NA
P62137	mCherry-control	1.52173	0.304344	29.9318	2.34268e-05	6.84865e-05	NA
P62141	mCherry-control	1.49946	0.273459	30.794	5.48383e-06	2.00696e-05	NA
P62192	mCherry-control	1.20098	0.269973	29.9874	0.000110043	0.000239792	NA
P62196	mCherry-control	1.50421	0.30149	30.794	2.25155e-05	6.63203e-05	NA
P62242	mCherry-control	0.904478	0.254914	29.824	0.0013066	0.00195238	NA
P62245	mCherry-control	1.14747	0.260373	30.794	0.000117891	0.000253068	NA
P62259	mCherry-control	1.45197	0.274385	29.9152	1.03038e-05	3.40734e-05	NA
P62264	mCherry-control	0.716639	0.246572	30.794	0.00671777	0.00830444	NA
P62267	mCherry-control	0.853327	0.256348	29.8387	0.0023285	0.00320282	NA
P62270	mCherry-control	0.932397	0.248021	29.8837	0.000739723	0.00118979	NA
P62281	mCherry-control	1.07848	0.253976	30.794	0.000185312	0.000370625	NA
P62301	mCherry-control	1.437	0.276311	30.794	1.23036e-05	3.94648e-05	NA
P62305	mCherry-control	3.14676	0.380444	30.794	2.54789e-09	2.20477e-08	NA
P62313	mCherry-control	2.06987	0.284861	30.794	3.70541e-08	2.47493e-07	NA
P62315	mCherry-control	2.04489	0.279007	30.0095	3.65271e-08	2.44813e-07	NA
P62317	mCherry-control	2.87563	0.327066	30.1855	7.94863e-10	7.83595e-09	NA
P62320	mCherry-control	3.20246	0.346005	30.794	2.09538e-10	2.39279e-09	NA
P62331	mCherry-control	1.35654	0.28194	30.794	3.74007e-05	0.000100001	NA
P62334	mCherry-control	1.73329	0.316167	29.8313	6.07805e-06	2.18541e-05	NA
P62482	mCherry-control	0.872887	0.266204	30.794	0.00258784	0.00351392	NA
P62484	mCherry-control	1.03782	0.271798	29.8213	0.000631968	0.00104098	NA
P62500	mCherry-control	2.13884	0.370918	30.794	2.44611e-06	1.0029e-05	NA
P62627	mCherry-control	0.804814	0.258678	30.2683	0.00404254	0.00524897	NA
P62631	mCherry-control	1.5976	0.308189	30.794	1.29096e-05	4.11712e-05	NA
P62702	mCherry-control	0.982133	0.251928	30.794	0.000488067	0.000836871	NA
P62715	mCherry-control	1.12613	0.290112	30.794	0.000511121	0.00087065	NA
P62717	mCherry-control	1.01038	0.252345	30.794	0.000364562	0.000653594	NA
P62743	mCherry-control	0.961206	0.252356	30.0042	0.000643638	0.00105841	NA
P62746	mCherry-control	1.05143	0.275227	30.794	0.000605222	0.00100405	NA
P62751	mCherry-control	0.758308	0.248588	30.794	0.00467053	0.00598849	NA
P62754	mCherry-control	0.903441	0.239335	30.794	0.000685434	0.00111864	NA
P62761	mCherry-control	1.40374	0.291526	29.8965	3.95549e-05	0.000104245	NA
P62806	mCherry-control	1.44723	0.280661	29.9275	1.50729e-05	4.72195e-05	NA
P62812	mCherry-control	1.0675	0.278869	30.794	0.000592486	0.000987223	NA
P62814	mCherry-control	0.777975	0.259539	30.794	0.00534234	0.00675206	NA
P62821	mCherry-control	0.677959	0.270509	29.9684	0.0178613	0.020608	NA
P62823	mCherry-control	0.858041	0.252341	30.794	0.00188006	0.00266895	NA
P62827	mCherry-control	1.19283	0.278413	30.794	0.000166558	0.000338505	NA
P62830	mCherry-control	1.19944	0.277396	30.2383	0.000153648	0.00031523	NA
P62835	mCherry-control	1.15649	0.320065	30.0492	0.0010898	0.00166223	NA
P62849	mCherry-control	0.752726	0.249794	30.3025	0.00518053	0.00656672	NA
P62852	mCherry-control	1.39907	0.259509	29.8548	7.83159e-06	2.72045e-05	NA
P62855	mCherry-control	1.16978	0.27931	30.794	0.000218195	0.000427389	NA
P62858	mCherry-control	-0.0830613	0.389506	28.7943	0.832636	0.836503	NA
P62862	mCherry-control	0.352909	0.330342	29.7993	0.293957	0.303063	NA
P62869	mCherry-control	1.06542	0.278014	30.794	0.000585563	0.000976941	NA
P62874	mCherry-control	0.411398	0.257608	29.8886	0.120788	0.128021	NA
P62880	mCherry-control	0.538452	0.259255	30.794	0.0462429	0.0507239	NA
P62881	mCherry-control	0.766022	0.273067	29.9256	0.0087505	0.0106151	NA
P62889	mCherry-control	0.803684	0.238973	30.0308	0.0021177	0.00295144	NA
P62897	mCherry-control	-0.179225	0.285681	30.2375	0.535131	0.542798	NA
P62900	mCherry-control	1.02083	0.271532	30.794	0.000714671	0.00115811	NA
P62908	mCherry-control	1.17692	0.271178	30.0112	0.000148782	0.000306286	NA
P62911	mCherry-control	0.793338	0.258524	30.794	0.00445792	0.00573476	NA
P62918	mCherry-control	0.81803	0.241431	30.794	0.00194115	0.0027397	NA
P62962	mCherry-control	0.940987	0.259771	30.0387	0.00106394	0.0016279	NA
P62965	mCherry-control	1.46396	0.303305	29.8729	3.83568e-05	0.000101953	NA
P62983	mCherry-control	0.238838	0.303107	30.0157	0.436895	0.445241	NA
P62996	mCherry-control	3.80669	0.381783	29.794	5.27489e-11	7.41531e-10	NA
P63001	mCherry-control	1.15989	0.303307	30.2297	0.000612054	0.00101246	NA
P63005	mCherry-control	1.13888	0.274677	30.1187	0.000253581	0.000482387	NA
P63011	mCherry-control	0.999672	0.265926	30.794	0.000715233	0.00115853	NA
P63017	mCherry-control	1.51696	0.276848	30.794	5.54558e-06	2.02575e-05	NA
P63024	mCherry-control	0.0240999	0.32059	30.794	0.940563	0.94153	NA
P63028	mCherry-control	1.59124	0.288282	29.982	5.38171e-06	1.97329e-05	NA
P63032	mCherry-control	1.55286	0.300576	29.829	1.47935e-05	4.64189e-05	NA
P63037	mCherry-control	1.4065	0.290753	30.794	3.47277e-05	9.43024e-05	NA
P63038	mCherry-control	0.772234	0.26673	30.0326	0.00699902	0.00861929	NA
P63040	mCherry-control	1.79113	0.29653	29.927	1.25791e-06	5.6173e-06	NA
P63044	mCherry-control	0.352788	0.261793	30.794	0.187623	0.195782	NA
P63054	mCherry-control	3.67794	0.757577	29.794	3.56517e-05	9.63413e-05	NA
P63073	mCherry-control	1.44765	0.305574	30.3629	4.7594e-05	0.000121848	NA
P63080	mCherry-control	1.00286	0.270802	29.8845	0.000860523	0.00135718	NA
P63085	mCherry-control	1.60046	0.297413	30.2729	7.72474e-06	2.69053e-05	NA
P63089	mCherry-control	1.42755	0.40963	20.794	0.00223385	0.00309339	NA
P63094	mCherry-control	0.973353	0.288672	30.794	0.0020273	0.00284377	NA
P63101	mCherry-control	0.843902	0.2691	30.794	0.0037514	0.00491081	NA
P63137	mCherry-control	1.0817	0.271106	30.794	0.000378989	0.000676964	NA
P63139	mCherry-control	4.8175	0.51181	28.0202	3.57374e-10	3.83364e-09	NA
P63141	mCherry-control	0.904845	0.290205	30.3587	0.00396624	0.00515677	NA
P63143	mCherry-control	0.708174	0.288287	30.2055	0.0199925	0.0229377	NA
P63158	mCherry-control	3.12268	0.303403	30.3808	2.0184e-11	3.27485e-10	NA
P63163	mCherry-control	2.54295	0.321234	30.794	6.46935e-09	5.05856e-08	NA
P63168	mCherry-control	1.41109	0.318638	30.0498	0.000115934	0.000250108	NA
P63213	mCherry-control	1.03405	0.255396	29.997	0.000333907	0.000603637	NA
P63216	mCherry-control	1.00424	0.262609	29.8829	0.00062065	0.00102451	NA
P63242	mCherry-control	2.39383	0.333344	30.794	4.67231e-08	3.06813e-07	NA
P63276	mCherry-control	1.08394	0.266836	30.794	0.000310107	0.000566946	NA
P63318	mCherry-control	1.10426	0.270578	30.1743	0.00030287	0.000557625	NA
P63321	mCherry-control	0.859166	0.258856	30.794	0.00232965	0.00320326	NA
P63323	mCherry-control	0.811481	0.238806	29.811	0.0019438	0.00274145	NA
P63325	mCherry-control	0.701985	0.249568	29.8581	0.00859948	0.0104351	NA
P63328	mCherry-control	1.18558	0.29713	30.3536	0.00038621	0.000688285	NA
P63330	mCherry-control	1.00949	0.287465	30.1129	0.00142663	0.00211228	NA
P67778	mCherry-control	0.374777	0.260373	30.794	0.160129	0.168026	NA
P67871	mCherry-control	0.73824	0.280363	29.8189	0.0132743	0.0156117	NA
P67984	mCherry-control	1.09992	0.25617	29.9332	0.000170016	0.00034374	NA
P68037	mCherry-control	1.71161	0.309301	30.794	4.74756e-06	1.77079e-05	NA
P68040	mCherry-control	0.817609	0.261796	30.2341	0.00392507	0.00511178	NA
P68134	mCherry-control	0.888889	0.26472	30.794	0.00210355	0.00293276	NA
P68181	mCherry-control	0.859808	0.271894	29.8464	0.00358104	0.00470783	NA
P68254	mCherry-control	1.05591	0.264911	30.794	0.000383287	0.0006837	NA
P68368	mCherry-control	1.87289	0.342835	30.3932	6.0537e-06	2.18472e-05	NA
P68369	mCherry-control	1.75244	0.282491	30.0182	7.88439e-07	3.74412e-06	NA
P68372	mCherry-control	1.01103	0.349914	30.794	0.0070094	0.00862934	NA
P68404	mCherry-control	1.3017	0.300171	30.0612	0.00014982	0.00030779	NA
P68433	mCherry-control	1.1558	0.324454	29.8039	0.00125915	0.00189311	NA
P68510	mCherry-control	1.19666	0.269725	30.794	0.00010845	0.000236851	NA
P69566	mCherry-control	1.52869	0.288704	30.0008	1.01252e-05	3.367e-05	NA
P70122	mCherry-control	1.16276	0.295863	30.794	0.00044732	0.000779373	NA
P70168	mCherry-control	2.11239	0.318849	30.3031	2.34723e-07	1.29098e-06	NA
P70175	mCherry-control	1.37377	0.296608	29.8683	6.63932e-05	0.000158805	NA
P70182	mCherry-control	2.3208	0.299082	30.794	9.80206e-09	7.2842e-08	NA
P70188	mCherry-control	2.32201	0.284573	28.8329	5.5974e-09	4.47346e-08	NA
P70195	mCherry-control	1.07399	0.249874	29.847	0.000168764	0.000341919	NA
P70202	mCherry-control	1.23725	0.253144	30.1428	3.16461e-05	8.75214e-05	NA
P70206	mCherry-control	1.16398	0.248653	30.794	5.42053e-05	0.000133846	NA
P70207	mCherry-control	1.30042	0.334497	30.794	0.000502774	0.000858685	NA
P70211	mCherry-control	0.260273	0.35935	29.9698	0.474506	0.482687	NA
P70236	mCherry-control	1.61826	0.285148	29.8489	3.528e-06	1.36969e-05	NA
P70265	mCherry-control	2.20464	0.346625	29.9735	5.13642e-07	2.59419e-06	NA
P70268	mCherry-control	1.442	0.529401	26.794	0.0112156	0.0133436	NA
P70288	mCherry-control	4.60224	0.303761	30.794	8.04476e-16	6.26526e-13	NA
P70290	mCherry-control	2.13848	0.30645	30.794	8.15483e-08	5.08893e-07	NA
P70296	mCherry-control	1.59204	0.282525	29.8557	3.94524e-06	1.50763e-05	NA
P70297	mCherry-control	2.69849	0.360737	29.8942	2.50177e-08	1.73652e-07	NA
P70302	mCherry-control	0.907416	0.310505	29.0003	0.00666777	0.00825311	NA
P70318	mCherry-control	3.818	0.341219	30.794	2.2354e-12	6.0032e-11	NA
P70333	mCherry-control	3.84607	0.32697	30.794	6.36635e-13	2.2897e-11	NA
P70336	mCherry-control	1.39238	0.315076	30.0336	0.000119116	0.000254855	NA
P70349	mCherry-control	0.693248	0.241446	30.794	0.00733313	0.0089966	NA
P70351	mCherry-control	3.55143	0.332031	30.0931	8.98703e-12	1.71429e-10	NA
P70362	mCherry-control	0.914723	0.284366	29.8643	0.00311211	0.00415303	NA
P70365	mCherry-control	2.44861	0.316048	30.1238	1.17597e-08	8.62378e-08	NA
P70372	mCherry-control	3.90729	0.332918	30.1517	9.04105e-13	3.0008e-11	NA
P70392	mCherry-control	1.06191	0.31175	29.9947	0.00189222	0.00268133	NA
P70397	mCherry-control	4.02678	0.321761	29.9573	1.98192e-13	1.08698e-11	NA
P70398	mCherry-control	2.15044	0.385455	30.794	4.17334e-06	1.58084e-05	NA
P70399	mCherry-control	4.0053	0.32625	30.3368	2.66826e-13	1.2671e-11	NA
P70404	mCherry-control	0.879548	0.306628	30.794	0.00738389	0.00905317	NA
P70408	mCherry-control	0.500165	0.32593	29.8334	0.135426	0.142874	NA
P70414	mCherry-control	1.325	0.326582	30.336	0.000321149	0.000584644	NA
P70429	mCherry-control	0.667557	0.293925	30.794	0.0302801	0.0338921	NA
P70662	mCherry-control	Inf	NA	NA	NA	NA	oneConditionMissing
P70663	mCherry-control	1.3504	0.48137	28.8392	0.00890698	0.0107848	NA
P70670	mCherry-control	1.1557	0.294187	30.2171	0.000460329	0.000798095	NA
P70698	mCherry-control	1.85479	0.34926	29.8675	9.81551e-06	3.28646e-05	NA
P70704	mCherry-control	1.20238	0.288065	30.794	0.000226984	0.000441497	NA
P80313	mCherry-control	1.24298	0.269533	30.794	6.60499e-05	0.000158179	NA
P80314	mCherry-control	1.02707	0.273109	29.8622	0.000737703	0.00118752	NA
P80315	mCherry-control	1.31883	0.280374	30.794	5.08167e-05	0.000127418	NA
P80316	mCherry-control	1.30071	0.278716	30.794	5.64643e-05	0.000138458	NA
P80317	mCherry-control	1.4215	0.295237	30.3282	3.83351e-05	0.000101953	NA
P80318	mCherry-control	1.15566	0.263518	30.1833	0.00012974	0.00027279	NA
P80560	mCherry-control	0.959848	0.262452	30.2729	0.000960978	0.00149283	NA
P81122	mCherry-control	1.43327	0.300728	30.794	4.25725e-05	0.000110814	NA
P83093	mCherry-control	1.095	0.445451	27.8015	0.0204617	0.0234278	NA
P83510	mCherry-control	1.52528	0.307507	29.9395	2.61999e-05	7.50166e-05	NA
P83741	mCherry-control	1.64858	0.404988	28.926	0.000331316	0.000600066	NA
P83870	mCherry-control	3.07618	0.335147	29.9873	3.2514e-10	3.53658e-09	NA
P83887	mCherry-control	0.862983	0.280714	29.9128	0.00447603	0.00575616	NA
P83940	mCherry-control	1.13323	0.287641	30.0714	0.000449108	0.000781423	NA
P84075	mCherry-control	2.06675	0.297863	30.794	9.09566e-08	5.62754e-07	NA
P84084	mCherry-control	1.3129	0.264116	29.8982	2.55027e-05	7.33439e-05	NA
P84086	mCherry-control	1.23961	0.301452	29.9765	0.00028065	0.000525156	NA
P84089	mCherry-control	4.16235	0.340492	30.794	2.38232e-13	1.20477e-11	NA
P84091	mCherry-control	1.1247	0.26958	29.8852	0.000238904	0.000459857	NA
P84096	mCherry-control	1.2421	0.299406	29.8165	0.000255835	0.000485251	NA
P84099	mCherry-control	0.678892	0.247985	30.794	0.010187	0.0122169	NA
P84104	mCherry-control	3.2746	0.303503	30.2928	6.72473e-12	1.38551e-10	NA
P84309	mCherry-control	0.956716	0.282385	30.794	0.00194253	0.00274065	NA
P85094	mCherry-control	0.564553	0.305095	30.0937	0.0740931	0.0796352	NA
P97300	mCherry-control	0.864319	0.256411	30.794	0.00203267	0.00284925	NA
P97315	mCherry-control	0.996177	0.289379	29.8842	0.00172575	0.00247496	NA
P97351	mCherry-control	1.03062	0.260453	30.0289	0.000429101	0.000751313	NA
P97352	mCherry-control	1.23286	0.276295	29.8791	0.00010664	0.000233683	NA
P97355	mCherry-control	2.13934	0.2667	29.9655	5.97645e-09	4.72054e-08	NA
P97367	mCherry-control	2.36737	0.54026	28.794	0.000142455	0.000295223	NA
P97370	mCherry-control	1.10022	0.300893	30.0532	0.000970207	0.00150577	NA
P97371	mCherry-control	1.17033	0.47292	26.7954	0.0199611	0.0229153	NA
P97376	mCherry-control	3.11639	0.282061	29.854	4.54122e-12	1.02811e-10	NA
P97379	mCherry-control	0.243621	0.297199	30.0753	0.418822	0.427495	NA
P97384	mCherry-control	1.71249	0.278419	30.794	8.21874e-07	3.86519e-06	NA
P97386	mCherry-control	3.52936	0.416988	29.794	2.01996e-09	1.79994e-08	NA
P97390	mCherry-control	0.832419	0.252441	29.8212	0.00252754	0.00344858	NA
P97393	mCherry-control	1.18976	0.325764	30.0982	0.000979989	0.00151733	NA
P97411	mCherry-control	1.72237	0.316025	30.794	6.02962e-06	2.17805e-05	NA
P97412	mCherry-control	1.47351	0.258776	30.794	3.00442e-06	1.1938e-05	NA
P97427	mCherry-control	1.20109	0.262167	30.794	7.19616e-05	0.00016901	NA
P97434	mCherry-control	0.700649	0.337597	28.8901	0.0469595	0.0514519	NA
P97441	mCherry-control	0.28228	0.258195	30.794	0.282749	0.291894	NA
P97445	mCherry-control	0.727631	0.322825	29.9911	0.0316642	0.0353498	NA
P97447	mCherry-control	1.25476	0.275641	30.794	7.81871e-05	0.000180368	NA
P97450	mCherry-control	0.800582	0.335796	29.9053	0.0236671	0.026853	NA
P97461	mCherry-control	0.971717	0.264776	29.9198	0.000940188	0.00146327	NA
P97470	mCherry-control	1.71441	0.270665	30.1335	5.39449e-07	2.68965e-06	NA
P97471	mCherry-control	2.85394	0.459347	28.8212	9.13098e-07	4.23286e-06	NA
P97492	mCherry-control	1.54019	0.301194	30.794	1.57799e-05	4.87673e-05	NA
P97494	mCherry-control	1.58497	0.297003	29.9547	9.04608e-06	3.05511e-05	NA
P97496	mCherry-control	3.39643	0.369586	30.045	3.10728e-10	3.3961e-09	NA
P97500	mCherry-control	4.36073	0.426896	30.794	2.07382e-11	3.33697e-10	NA
P97742	mCherry-control	1.11921	0.270875	30.4145	0.000260094	0.00049213	NA
P97765	mCherry-control	2.31726	0.315893	29.9261	3.65194e-08	2.44813e-07	NA
P97770	mCherry-control	1.69511	0.290954	30.0201	2.26409e-06	9.36915e-06	NA
P97772	mCherry-control	1.43924	0.286743	30.794	2.06641e-05	6.14245e-05	NA
P97789	mCherry-control	1.10522	0.291778	29.8327	0.000686094	0.0011191	NA
P97797	mCherry-control	0.328159	0.264735	30.794	0.224496	0.232993	NA
P97807	mCherry-control	0.741501	0.255476	30.0092	0.00687716	0.00847994	NA
P97820	mCherry-control	0.801675	0.345616	29.8246	0.0274005	0.0308862	NA
P97822	mCherry-control	3.40104	0.320184	30.794	8.05661e-12	1.60645e-10	NA
P97823	mCherry-control	0.489935	0.278014	30.794	0.0879494	0.0941642	NA
P97868	mCherry-control	2.23836	0.339012	30.794	2.31028e-07	1.27425e-06	NA
P97927	mCherry-control	1.55019	0.36633	30.794	0.000193119	0.000384067	NA
P97950	mCherry-control	1.73348	0.340709	30.794	1.69859e-05	5.18364e-05	NA
P97952	mCherry-control	0.789852	0.277944	30.0136	0.00798914	0.00974921	NA
P98086	mCherry-control	0.913238	0.261021	29.8169	0.00149029	0.00218654	NA
P98191	mCherry-control	2.08338	0.352926	30.2052	1.78189e-06	7.59975e-06	NA
P98200	mCherry-control	1.00837	0.285182	29.8373	0.00134944	0.00200868	NA
P98203	mCherry-control	Inf	NA	NA	NA	NA	oneConditionMissing
P99024	mCherry-control	1.49848	0.302993	29.8853	2.74193e-05	7.75387e-05	NA
P99026	mCherry-control	0.469337	0.228772	29.9734	0.0490405	0.0536565	NA
P99027	mCherry-control	1.01844	0.29029	30.794	0.00140987	0.00208905	NA
P99029	mCherry-control	0.579119	0.258313	30.2874	0.0324395	0.0361739	NA
Q00612	mCherry-control	1.78396	0.353751	30.794	1.93107e-05	5.79769e-05	NA
Q00899	mCherry-control	2.38458	0.508447	29.794	5.66633e-05	0.000138859	NA
Q00PI9	mCherry-control	3.78562	0.304067	30.794	1.48773e-13	8.93783e-12	NA
Q01065	mCherry-control	1.9522	0.307117	29.9201	5.23167e-07	2.63206e-06	NA
Q01097	mCherry-control	0.924631	0.283418	29.8327	0.00276737	0.00373135	NA
Q01147	mCherry-control	3.5235	0.343986	30.794	1.94113e-11	3.18936e-10	NA
Q01341	mCherry-control	1.01417	0.532744	22.794	0.0696554	0.0750105	NA
Q01405	mCherry-control	1.72404	0.304602	30.0095	3.61485e-06	1.39784e-05	NA
Q01768	mCherry-control	0.878397	0.305805	30.794	0.00731171	0.00897315	NA
Q01815	mCherry-control	1.14578	0.305123	26.8717	0.000847623	0.00134009	NA
Q01853	mCherry-control	2.07241	0.301172	30.2499	1.17174e-07	7.00882e-07	NA
Q02053	mCherry-control	1.92888	0.282707	30.794	1.25234e-07	7.42252e-07	NA
Q02105	mCherry-control	0.820772	0.268842	29.9798	0.0047172	0.00604037	NA
Q02248	mCherry-control	1.82617	0.361425	30.794	1.87814e-05	5.66937e-05	NA
Q02257	mCherry-control	0.670497	0.358281	30.794	0.0708131	0.076173	NA
Q02357	mCherry-control	1.51169	0.351754	30.794	0.000160488	0.000327536	NA
Q02614	mCherry-control	4.31295	0.391875	28.7973	7.84236e-12	1.58229e-10	NA
Q03059	mCherry-control	0.50772	0.276278	30.0934	0.0759962	0.0816131	NA
Q03137	mCherry-control	1.12065	0.259167	29.9327	0.000156257	0.000320075	NA
Q03141	mCherry-control	0.968181	0.252523	30.794	0.000582729	0.000973465	NA
Q03147	mCherry-control	2.83549	0.454873	28.794	8.67086e-07	4.05821e-06	NA
Q03265	mCherry-control	0.609917	0.258685	30.0876	0.0250816	0.0283341	NA
Q03517	mCherry-control	1.49598	0.362684	29.9892	0.00027086	0.000509284	NA
Q03717	mCherry-control	1.58048	0.321763	30.794	2.80765e-05	7.91397e-05	NA
Q03958	mCherry-control	0.832423	0.258211	30.1353	0.00303568	0.00405939	NA
Q04447	mCherry-control	1.89805	0.295993	30.794	3.93259e-07	2.05e-06	NA
Q04690	mCherry-control	1.63571	0.318212	30.3421	1.52062e-05	4.75183e-05	NA
Q04735	mCherry-control	0.549544	0.591604	26.877	0.361206	0.370336	NA
Q04750	mCherry-control	3.59431	0.311424	30.794	1.02863e-12	3.2565e-11	NA
Q05512	mCherry-control	0.797169	0.267087	30.794	0.00551869	0.00694788	NA
Q05793	mCherry-control	1.80354	0.419625	30.794	0.000160314	0.000327354	NA
Q05816	mCherry-control	0.819489	0.277948	29.8028	0.00615755	0.00768017	NA
Q05920	mCherry-control	0.132108	0.228935	30.794	0.568099	0.57504	NA
Q05BC3	mCherry-control	1.34099	0.264476	29.8272	1.93854e-05	5.81115e-05	NA
Q05CL8	mCherry-control	2.41707	0.290291	30.3467	2.47616e-09	2.15227e-08	NA
Q05D44	mCherry-control	0.93313	0.277763	30.0156	0.00213883	0.00297557	NA
Q06138	mCherry-control	1.4867	0.294445	30.794	1.89729e-05	5.70064e-05	NA
Q06185	mCherry-control	0.568186	0.254514	29.9648	0.03321	0.0370014	NA
Q06890	mCherry-control	0.978296	0.260074	29.7967	0.000737674	0.00118752	NA
Q07076	mCherry-control	1.62449	0.261281	30.794	6.80912e-07	3.28966e-06	NA
Q07417	mCherry-control	1.03462	0.252704	29.9409	0.000295413	0.000546999	NA
Q07813	mCherry-control	1.34068	0.259635	30.3327	1.42401e-05	4.49724e-05	NA
Q08274	mCherry-control	1.13974	0.29796	29.8948	0.000618567	0.00102158	NA
Q08460	mCherry-control	1.15261	0.264771	29.8895	0.00014441	0.000298478	NA
Q08509	mCherry-control	1.44662	0.343636	29.8396	0.000215742	0.000423651	NA
Q08642	mCherry-control	1.4646	0.3569	30.1188	0.000285299	0.000531812	NA
Q08943	mCherry-control	3.47147	0.283312	30.1838	3.01995e-13	1.38349e-11	NA
Q09XV5	mCherry-control	2.66987	0.320532	30.3387	2.46149e-09	2.1443e-08	NA
Q0GA42	mCherry-control	1.23239	0.301683	30.0718	0.000301054	0.000555594	NA
Q0GNC1	mCherry-control	1.26112	0.272546	29.9946	6.66457e-05	0.000159116	NA
Q0KL01	mCherry-control	2.11274	0.332912	30.794	4.73677e-07	2.42509e-06	NA
Q0KL02	mCherry-control	1.59945	0.277321	30.794	2.43806e-06	1.00146e-05	NA
Q0P5W1	mCherry-control	1.69643	0.358733	29.8729	5.0497e-05	0.000127025	NA
Q0P678	mCherry-control	4.33965	0.32611	30.403	3.23466e-14	3.29064e-12	NA
Q0VBD0	mCherry-control	0.67387	0.266637	30.794	0.0168474	0.0194959	NA
Q0VBF8	mCherry-control	0.599461	0.239356	29.8685	0.0179547	0.0207034	NA
Q0VBK2	mCherry-control	0.556762	0.443143	30.794	0.218421	0.226869	NA
Q0VBL3	mCherry-control	3.84465	0.330775	30.794	8.61104e-13	2.94135e-11	NA
Q0VEE6	mCherry-control	3.04317	0.324455	30.0312	1.97122e-10	2.26477e-09	NA
Q11011	mCherry-control	1.28115	0.281923	30.794	7.99423e-05	0.00018402	NA
Q11136	mCherry-control	1.88149	0.406787	29.794	6.79315e-05	0.000161394	NA
Q148V7	mCherry-control	1.40419	0.285014	29.8485	2.90006e-05	8.12434e-05	NA
Q149F3	mCherry-control	3.27354	0.479085	20.794	9.86522e-07	4.51943e-06	NA
Q14BB9	mCherry-control	0.965957	0.288182	29.9588	0.00218491	0.00303209	NA
Q14BI2	mCherry-control	1.17741	0.267097	30.794	0.000117509	0.000252419	NA
Q14C51	mCherry-control	0.745099	0.235175	30.262	0.0034931	0.00460308	NA
Q14CH0	mCherry-control	0.584867	0.2718	30.794	0.0393663	0.0434996	NA
Q1HFZ0	mCherry-control	3.03537	0.288557	30.794	1.02129e-11	1.91198e-10	NA
Q2M3X8	mCherry-control	1.29317	0.281233	30.794	6.86054e-05	0.0001625	NA
Q2MHN3	mCherry-control	Inf	NA	NA	NA	NA	oneConditionMissing
Q2NL51	mCherry-control	1.71551	0.330744	29.9851	1.37634e-05	4.35376e-05	NA
Q2PFD7	mCherry-control	2.04835	0.327947	30.794	6.28168e-07	3.05379e-06	NA
Q2TBE6	mCherry-control	1.24312	0.279639	29.8083	0.000112207	0.000243554	NA
Q2VPQ9	mCherry-control	3.66789	0.538024	28.794	1.80588e-07	1.02509e-06	NA
Q31125	mCherry-control	1.20535	0.276371	30.794	0.000134108	0.000281063	NA
Q3B7Z2	mCherry-control	1.23346	0.260627	30.794	4.68123e-05	0.000120163	NA
Q3KNM2	mCherry-control	1.05335	0.272915	30.1852	0.000556559	0.000934558	NA
Q3TBW2	mCherry-control	0.884906	0.256492	30.0021	0.00168573	0.0024276	NA
Q3TC33	mCherry-control	0.865147	0.267972	29.8019	0.00302353	0.00404592	NA
Q3TC46	mCherry-control	1.31619	0.293109	30.2215	9.64416e-05	0.00021583	NA
Q3TC72	mCherry-control	0.486375	0.265582	29.914	0.0770237	0.082671	NA
Q3TC93	mCherry-control	Inf	NA	NA	NA	NA	oneConditionMissing
Q3TCH7	mCherry-control	1.78102	0.296907	30.3883	1.33131e-06	5.88437e-06	NA
Q3TCJ1	mCherry-control	1.17707	0.293247	30.794	0.000354621	0.000636944	NA
Q3TCX3	mCherry-control	3.17496	0.330492	30.794	8.86045e-11	1.13123e-09	NA
Q3TDD9	mCherry-control	1.03085	0.27444	29.8151	0.000748025	0.00120165	NA
Q3TDK6	mCherry-control	0.592641	0.280098	30.0472	0.0427564	0.0469922	NA
Q3TDN2	mCherry-control	1.1991	0.45616	26.7982	0.0140149	0.0164034	NA
Q3TDQ1	mCherry-control	1.41459	0.285431	29.8167	2.67769e-05	7.63877e-05	NA
Q3TEA8	mCherry-control	1.9122	0.30088	30.794	4.61701e-07	2.3766e-06	NA
Q3TES0	mCherry-control	-0.11732	0.419867	23.794	0.782335	0.78678	NA
Q3TFD2	mCherry-control	1.45899	0.351869	20.794	0.000465939	0.000806027	NA
Q3THK7	mCherry-control	2.41417	0.268137	30.1381	4.76971e-10	4.8877e-09	NA
Q3THS6	mCherry-control	1.8872	0.298357	30.794	5.02403e-07	2.55066e-06	NA
Q3THW5	mCherry-control	1.25396	0.302853	29.8568	0.000261045	0.000493691	NA
Q3TIR1	mCherry-control	1.39088	0.266549	29.8551	1.27536e-05	4.07404e-05	NA
Q3TIR3	mCherry-control	1.55895	0.267457	30.0453	2.2396e-06	9.28753e-06	NA
Q3TIU4	mCherry-control	2.05352	0.355072	30.794	2.33026e-06	9.62251e-06	NA
Q3TIV5	mCherry-control	1.87581	0.303638	30.794	7.61472e-07	3.63379e-06	NA
Q3TIX9	mCherry-control	2.14921	0.319134	30.1703	1.77503e-07	1.01052e-06	NA
Q3TKT4	mCherry-control	3.68167	0.326156	30.1037	2.41967e-12	6.34266e-11	NA
Q3TLH4	mCherry-control	0.867234	0.324941	29.9743	0.0121637	0.0143925	NA
Q3TLI0	mCherry-control	1.74408	0.340597	30.794	1.54657e-05	4.80344e-05	NA
Q3TMH2	mCherry-control	2.5468	0.319533	30.794	5.60618e-09	4.47346e-08	NA
Q3TMP8	mCherry-control	1.6484	0.34797	20.794	0.000114478	0.000247553	NA
Q3TPX4	mCherry-control	1.42741	0.311484	29.9833	7.55859e-05	0.000175764	NA
Q3TQI7	mCherry-control	3.19413	0.591925	28.1163	9.27983e-06	3.12863e-05	NA
Q3TRR0	mCherry-control	0.849951	0.362484	20.794	0.0290481	0.0325506	NA
Q3TSG4	mCherry-control	2.26424	0.58006	27.8179	0.000548739	0.000925417	NA
Q3TTY5	mCherry-control	0.311345	0.380957	30.794	0.420052	0.428526	NA
Q3TUH1	mCherry-control	0.808246	0.254352	29.9511	0.00343409	0.00453915	NA
Q3TVA9	mCherry-control	1.34705	0.349613	29.794	0.000575882	0.000963782	NA
Q3TW96	mCherry-control	Inf	NA	NA	NA	NA	oneConditionMissing
Q3TWF6	mCherry-control	3.26099	0.288354	30.0739	2.34254e-12	6.20534e-11	NA
Q3TWL2	mCherry-control	1.36513	0.281734	28.813	3.95672e-05	0.000104245	NA
Q3TWW8	mCherry-control	4.82358	0.536926	28.1782	9.16617e-10	8.92326e-09	NA
Q3TXS7	mCherry-control	2.28832	0.28463	29.8224	5.90659e-09	4.67485e-08	NA
Q3TXX4	mCherry-control	0.921866	0.269491	30.794	0.00178079	0.0025466	NA
Q3TY60	mCherry-control	0.956044	0.306612	30.794	0.00392849	0.00511452	NA
Q3TY86	mCherry-control	1.44396	0.314293	30.794	6.93703e-05	0.000164112	NA
Q3TYD6	mCherry-control	1.54708	0.550051	28.794	0.00875754	0.010617	NA
Q3TYX3	mCherry-control	1.93156	0.325285	30.794	1.50119e-06	6.50961e-06	NA
Q3TZX3	mCherry-control	1.28226	0.369784	29.972	0.00161061	0.00233671	NA
Q3TZX8	mCherry-control	3.3302	0.403649	30.0919	3.21414e-09	2.72084e-08	NA
Q3TZZ7	mCherry-control	1.58815	0.286531	30.794	4.62884e-06	1.72982e-05	NA
Q3U0D9	mCherry-control	2.01972	0.357275	29.9782	3.69826e-06	1.42726e-05	NA
Q3U0M1	mCherry-control	1.19251	0.336255	30.0822	0.00130169	0.00194647	NA
Q3U0V1	mCherry-control	4.74978	0.275017	30.794	2.15398e-17	8.38759e-14	NA
Q3U186	mCherry-control	0.966801	0.294006	30.794	0.00252521	0.0034466	NA
Q3U1J4	mCherry-control	3.20065	0.288997	29.8966	4.20936e-12	9.75669e-11	NA
Q3U1T3	mCherry-control	2.6876	0.337171	29.9947	6.76299e-09	5.2766e-08	NA
Q3U214	mCherry-control	0.826397	0.268864	29.8138	0.00449205	0.00577296	NA
Q3U2I3	mCherry-control	1.6952	0.396839	20.794	0.000345711	0.000622088	NA
Q3U2P1	mCherry-control	Inf	NA	NA	NA	NA	oneConditionMissing
Q3U2V3	mCherry-control	2.11384	0.292622	30.1266	4.73325e-08	3.09769e-07	NA
Q3U319	mCherry-control	3.8288	0.313009	29.8384	3.73758e-13	1.63009e-11	NA
Q3U3C9	mCherry-control	Inf	NA	NA	NA	NA	oneConditionMissing
Q3U3R4	mCherry-control	1.14269	0.281658	29.8332	0.000329002	0.000596431	NA
Q3U487	mCherry-control	Inf	NA	NA	NA	NA	oneConditionMissing
Q3U5Q7	mCherry-control	1.10106	0.365727	28.8026	0.00537781	0.00679028	NA
Q3U7R1	mCherry-control	1.16476	0.346342	29.794	0.00213179	0.00296789	NA
Q3U7U3	mCherry-control	1.51112	0.28612	29.8595	1.06652e-05	3.50763e-05	NA
Q3U9G9	mCherry-control	1.55849	0.297872	30.794	1.12456e-05	3.67368e-05	NA
Q3UA37	mCherry-control	3.17544	0.348342	29.9038	3.88819e-10	4.10315e-09	NA
Q3UCQ1	mCherry-control	4.2669	0.529968	28.794	7.41785e-09	5.66375e-08	NA
Q3UDP0	mCherry-control	1.19196	0.259445	30.002	7.30657e-05	0.000170779	NA
Q3UEB3	mCherry-control	2.80497	0.291275	30.794	8.376e-11	1.08e-09	NA
Q3UEZ8	mCherry-control	0.897811	0.302177	30.794	0.0057104	0.00716375	NA
Q3UFT3	mCherry-control	2.13798	0.307588	29.9146	1.02939e-07	6.24368e-07	NA
Q3UGR5	mCherry-control	0.458761	0.286048	29.9867	0.119243	0.126417	NA
Q3UGX3	mCherry-control	0.999172	0.46986	27.8564	0.0424558	0.0467278	NA
Q3UGY8	mCherry-control	1.9214	0.29283	29.8453	3.00997e-07	1.61222e-06	NA
Q3UH60	mCherry-control	1.57347	0.317037	30.794	2.4264e-05	7.05104e-05	NA
Q3UH66	mCherry-control	0.919332	0.252697	29.8826	0.00102556	0.00157473	NA
Q3UH68	mCherry-control	1.36612	0.267076	30.0871	1.67029e-05	5.11708e-05	NA
Q3UH93	mCherry-control	0.975788	0.264083	30.794	0.000851992	0.0013459	NA
Q3UHB1	mCherry-control	1.17387	0.266208	30.0362	0.000122338	0.000259892	NA
Q3UHB8	mCherry-control	0.537409	0.274307	29.9279	0.0594689	0.0646307	NA
Q3UHC7	mCherry-control	1.10628	0.267905	30.794	0.000257154	0.000487517	NA
Q3UHD1	mCherry-control	0.874944	0.261138	30.794	0.00214468	0.00298158	NA
Q3UHD3	mCherry-control	-0.0606325	0.518826	19.794	0.908145	0.910249	NA
Q3UHD6	mCherry-control	2.11247	0.411042	30.794	1.46621e-05	4.6081e-05	NA
Q3UHD9	mCherry-control	0.653142	0.256701	30.794	0.0161848	0.0187906	NA
Q3UHE1	mCherry-control	1.22872	0.361009	20.794	0.00270347	0.00365733	NA
Q3UHG7	mCherry-control	0.751444	0.563724	27.9157	0.193309	0.201431	NA
Q3UHH1	mCherry-control	1.80962	0.347364	20.794	3.77249e-05	0.000100662	NA
Q3UHH2	mCherry-control	0.9624	0.292138	29.8258	0.00254796	0.00346915	NA
Q3UHJ0	mCherry-control	1.37501	0.285404	29.951	3.91042e-05	0.000103516	NA
Q3UHK1	mCherry-control	0.723296	0.254299	30.2303	0.00791177	0.00966085	NA
Q3UHK6	mCherry-control	0.48167	0.250628	29.8077	0.0642296	0.0695136	NA
Q3UHL1	mCherry-control	1.60384	0.29741	30.2519	7.49446e-06	2.62677e-05	NA
Q3UHU5	mCherry-control	1.61145	0.306385	30.1812	1.10025e-05	3.60033e-05	NA
Q3UHX0	mCherry-control	Inf	NA	NA	NA	NA	oneConditionMissing
Q3UHX2	mCherry-control	2.39687	0.345412	29.8917	1.06679e-07	6.45044e-07	NA
Q3UIU2	mCherry-control	0.836268	0.274988	29.8835	0.00487063	0.00621437	NA
Q3UJB9	mCherry-control	1.85728	0.344266	29.9789	7.65428e-06	2.66838e-05	NA
Q3UJD6	mCherry-control	1.9238	0.272584	29.9024	7.72984e-08	4.85484e-07	NA
Q3UJU9	mCherry-control	0.968946	0.258579	30.4026	0.000749746	0.00120392	NA
Q3UKJ7	mCherry-control	2.30203	0.312	29.936	3.25265e-08	2.20659e-07	NA
Q3UL36	mCherry-control	1.43852	0.253712	30.794	3.21978e-06	1.26645e-05	NA
Q3ULB5	mCherry-control	1.20581	0.480776	19.794	0.0209702	0.0239748	NA
Q3ULD5	mCherry-control	0.866898	0.264928	30.1457	0.00267685	0.00362436	NA
Q3ULJ0	mCherry-control	1.24356	0.283389	29.89	0.00013101	0.000275016	NA
Q3UM29	mCherry-control	1.30338	0.33908	29.9138	0.000587405	0.000979595	NA
Q3UM45	mCherry-control	2.29907	0.322526	30.794	5.40013e-08	3.48147e-07	NA
Q3UMB5	mCherry-control	1.07077	0.285143	28.9144	0.000777017	0.00124157	NA
Q3UMC0	mCherry-control	2.18791	0.331328	30.1821	2.54054e-07	1.38168e-06	NA
Q3UMR5	mCherry-control	0.818844	0.27306	30.794	0.00532548	0.00673512	NA
Q3UMT1	mCherry-control	1.23601	0.307195	30.3297	0.000352536	0.000633553	NA
Q3UMU9	mCherry-control	4.03086	0.397635	30.794	2.49091e-11	3.91332e-10	NA
Q3UN02	mCherry-control	1.41052	0.288961	30.1277	3.22407e-05	8.87245e-05	NA
Q3UN04	mCherry-control	0.88574	0.295351	29.8144	0.00542405	0.00683756	NA
Q3UNH4	mCherry-control	0.939919	0.284298	30.794	0.00241048	0.00330391	NA
Q3UPL0	mCherry-control	1.87099	0.326908	30.071	3.00355e-06	1.1938e-05	NA
Q3UQ28	mCherry-control	1.52342	0.349414	30.794	0.000134653	0.000281752	NA
Q3UQ44	mCherry-control	1.64538	0.315566	30.794	1.18405e-05	3.8263e-05	NA
Q3UQ84	mCherry-control	0.718384	0.291851	29.9708	0.0198126	0.0227514	NA
Q3UR70	mCherry-control	0.982291	0.358126	28.86	0.0103541	0.0123982	NA
Q3URD3	mCherry-control	1.38625	0.278974	29.8145	2.58114e-05	7.40674e-05	NA
Q3URE1	mCherry-control	0.636211	0.31444	30.794	0.0517947	0.0565905	NA
Q3URQ0	mCherry-control	4.12002	0.303249	30.794	1.51017e-14	2.0278e-12	NA
Q3URS9	mCherry-control	0.423082	0.299418	29.9488	0.167961	0.17596	NA
Q3USB7	mCherry-control	1.36302	0.322048	29.8801	0.000202208	0.000399897	NA
Q3USH5	mCherry-control	4.09678	0.595636	27.4999	1.96689e-07	1.10841e-06	NA
Q3UTH8	mCherry-control	2.20084	0.376106	29.9495	2.12536e-06	8.86621e-06	NA
Q3UTJ2	mCherry-control	0.965585	0.28995	29.8717	0.00231799	0.003194	NA
Q3UTQ8	mCherry-control	0.484714	0.319422	30.794	0.139348	0.146933	NA
Q3UU96	mCherry-control	0.921012	0.338087	30.794	0.0105255	0.0125918	NA
Q3UUG6	mCherry-control	1.18761	0.266883	30.3472	0.000107245	0.000234722	NA
Q3UUI3	mCherry-control	0.952071	0.267538	30.794	0.00123194	0.00186081	NA
Q3UUQ7	mCherry-control	1.62532	0.284564	30.794	2.8588e-06	1.13942e-05	NA
Q3UV17	mCherry-control	0.397794	0.443521	30.794	0.376731	0.385644	NA
Q3UV70	mCherry-control	1.76506	0.367833	29.8299	4.16548e-05	0.000108716	NA
Q3UVC0	mCherry-control	0.536136	0.311961	28.8036	0.0964202	0.103007	NA
Q3UVK0	mCherry-control	1.64704	0.267783	29.8133	9.39808e-07	4.34118e-06	NA
Q3UVL4	mCherry-control	1.43268	0.31566	30.794	8.123e-05	0.000186393	NA
Q3UVX5	mCherry-control	1.36215	0.294394	30.0364	6.64925e-05	0.000158883	NA
Q3UYC0	mCherry-control	1.03809	0.26407	30.0601	0.00046004	0.000797949	NA
Q3UYV9	mCherry-control	3.10926	0.36562	29.972	1.73931e-09	1.57508e-08	NA
Q3V038	mCherry-control	1.8295	0.324614	29.916	3.90896e-06	1.49523e-05	NA
Q3V0C5	mCherry-control	2.95292	0.329347	30.794	4.31258e-10	4.51308e-09	NA
Q3V0I2	mCherry-control	0.692956	0.344663	20.794	0.0575224	0.0626027	NA
Q3V0K9	mCherry-control	1.76949	0.307294	30.794	2.50279e-06	1.02051e-05	NA
Q3V132	mCherry-control	0.842192	0.258844	29.8097	0.00283255	0.00381396	NA
Q3V1U8	mCherry-control	1.26849	0.318635	30.794	0.000388515	0.000691759	NA
Q3V3Q7	mCherry-control	1.24053	0.284255	30.0547	0.000138753	0.000288471	NA
Q3V3R1	mCherry-control	1.10589	0.291034	30.1029	0.000657152	0.00107729	NA
Q3V3V9	mCherry-control	0.914905	0.287126	29.8576	0.00336511	0.00445705	NA
Q3ZT31	mCherry-control	1.17391	0.374834	29.8935	0.0038674	0.00504173	NA
Q45VK7	mCherry-control	2.31395	0.439375	20.794	3.30432e-05	9.0549e-05	NA
Q4ACU6	mCherry-control	0.17904	0.268852	30.794	0.510407	0.51826	NA
Q4JIM5	mCherry-control	0.568274	0.323532	29.8738	0.089256	0.0955368	NA
Q4KMM3	mCherry-control	0.374948	0.236194	29.8541	0.122945	0.130236	NA
Q4KUS2	mCherry-control	1.11123	0.337408	30.0848	0.00253693	0.00345897	NA
Q4U2R1	mCherry-control	1.89157	0.361261	30.794	1.11197e-05	3.63561e-05	NA
Q4V9Z5	mCherry-control	1.12647	0.349635	29.9394	0.0030656	0.00409518	NA
Q4VA53	mCherry-control	2.62946	0.320854	30.418	3.41082e-09	2.86244e-08	NA
Q4VAA2	mCherry-control	3.53586	0.531408	29.794	2.35805e-07	1.29327e-06	NA
Q4VAE3	mCherry-control	0.875187	0.255541	30.3809	0.00178222	0.00254771	NA
Q4VBE8	mCherry-control	3.06151	0.351836	29.8677	1.09148e-09	1.02351e-08	NA
Q4VC33	mCherry-control	0.458017	0.418275	27.8669	0.282886	0.291958	NA
Q501J6	mCherry-control	4.41489	0.328503	30.0801	2.99117e-14	3.14801e-12	NA
Q505D1	mCherry-control	1.33885	0.354128	20.794	0.00111139	0.00169318	NA
Q505D7	mCherry-control	0.749879	0.324007	29.889	0.0277031	0.031178	NA
Q505F5	mCherry-control	1.68346	0.273595	30.794	8.16406e-07	3.84412e-06	NA
Q50H33	mCherry-control	0.663548	0.426677	26.8291	0.131629	0.139056	NA
Q52KF3	mCherry-control	0.805772	0.406585	24.791	0.0586923	0.0638223	NA
Q52KI8	mCherry-control	1.86011	0.274644	29.9686	1.65414e-07	9.47237e-07	NA
Q569Z5	mCherry-control	3.70649	0.310956	30.2585	5.83989e-13	2.18659e-11	NA
Q569Z6	mCherry-control	4.1171	0.315183	30.794	4.25928e-14	3.85713e-12	NA
Q56A07	mCherry-control	0.93313	0.27369	29.8314	0.00188547	0.00267566	NA
Q571K4	mCherry-control	1.6191	0.342222	30.794	4.70149e-05	0.000120603	NA
Q58A65	mCherry-control	1.9134	0.308693	30.0496	7.96299e-07	3.77225e-06	NA
Q59J78	mCherry-control	0.823876	0.251661	30.0404	0.00267317	0.00362063	NA
Q5BLK4	mCherry-control	1.57838	0.279368	29.928	3.75401e-06	1.44591e-05	NA
Q5DQR4	mCherry-control	1.8876	0.296289	30.097	4.89794e-07	2.49315e-06	NA
Q5DTL9	mCherry-control	0.972816	0.285123	30.794	0.00182311	0.00259663	NA
Q5DTM8	mCherry-control	3.41051	0.330398	30.794	1.61251e-11	2.76305e-10	NA
Q5DTT2	mCherry-control	1.16975	0.274603	29.9613	0.000186558	0.000372732	NA
Q5DTX6	mCherry-control	1.47141	0.286906	30.794	1.51195e-05	4.73274e-05	NA
Q5DTY9	mCherry-control	0.896587	0.256132	30.794	0.00143986	0.00212702	NA
Q5DU25	mCherry-control	0.855899	0.275009	29.8928	0.00406521	0.00527138	NA
Q5DW34	mCherry-control	3.03348	0.310062	30.794	5.78211e-11	7.98423e-10	NA
Q5EG47	mCherry-control	0.836104	0.341406	29.794	0.0204286	0.0233967	NA
Q5F2E8	mCherry-control	1.11136	0.266081	30.3143	0.000230684	0.000447353	NA
Q5FWK3	mCherry-control	0.694042	0.254563	30.794	0.0104692	0.0125282	NA
Q5H8C4	mCherry-control	1.2007	0.269362	29.8314	0.000108316	0.000236692	NA
Q5HZI2	mCherry-control	-0.0149821	0.308904	26.8035	0.961677	0.962418	NA
Q5HZI9	mCherry-control	1.29195	0.274246	30.794	4.98001e-05	0.000125597	NA
Q5KU39	mCherry-control	2.09723	0.375257	20.794	1.56845e-05	4.85883e-05	NA
Q5M8N0	mCherry-control	1.16036	0.271528	30.294	0.000176382	0.000354403	NA
Q5M8N4	mCherry-control	0.700843	0.272507	30.794	0.0151684	0.0176684	NA
Q5M956	mCherry-control	2.72247	0.573695	28.2882	5.43527e-05	0.000134125	NA
Q5NBX1	mCherry-control	1.21076	0.28305	30.794	0.000169787	0.000343455	NA
Q5NCF2	mCherry-control	1.04724	0.353675	20.794	0.00750901	0.00918922	NA
Q5NCI0	mCherry-control	1.12625	0.334044	29.9982	0.0020729	0.0028973	NA
Q5ND34	mCherry-control	1.54241	0.337045	29.8287	7.77374e-05	0.000179543	NA
Q5PR73	mCherry-control	0.95027	0.273721	30.794	0.00155509	0.00226477	NA
Q5QNQ6	mCherry-control	1.79708	0.318872	30.794	3.54909e-06	1.37651e-05	NA
Q5RJI5	mCherry-control	0.904312	0.255057	30.311	0.00129544	0.00193869	NA
Q5S006	mCherry-control	1.6323	0.34895	30.0528	5.75768e-05	0.000140655	NA
Q5SFM8	mCherry-control	2.6645	0.559584	28.794	4.99841e-05	0.000125917	NA
Q5SNZ0	mCherry-control	2.14397	0.273818	29.8559	1.00827e-08	7.47846e-08	NA
Q5SQX6	mCherry-control	1.61498	0.297334	30.794	6.35841e-06	2.27153e-05	NA
Q5SRX1	mCherry-control	1.99131	0.341217	30.794	2.00671e-06	8.43268e-06	NA
Q5SS80	mCherry-control	2.29648	0.347581	20.794	1.60695e-06	6.93733e-06	NA
Q5SSH7	mCherry-control	1.73007	0.318873	30.7934	6.46767e-06	2.30633e-05	NA
Q5SSH8	mCherry-control	0.328383	0.326975	24.0784	0.325217	0.33476	NA
Q5SSL4	mCherry-control	1.71044	0.299497	30.0725	3.10854e-06	1.2314e-05	NA
Q5SSM3	mCherry-control	1.08095	0.28567	30.794	0.000668563	0.00109294	NA
Q5SU73	mCherry-control	3.72178	0.379006	30.794	5.29803e-11	7.42105e-10	NA
Q5SUF2	mCherry-control	2.41842	0.341529	30.794	6.14514e-08	3.94871e-07	NA
Q5SUQ9	mCherry-control	3.04878	0.337477	30.794	3.63595e-10	3.87901e-09	NA
Q5SUR0	mCherry-control	2.12316	0.286274	30.794	2.4644e-08	1.71364e-07	NA
Q5SV85	mCherry-control	1.12913	0.304238	30.794	0.000814995	0.00129481	NA
Q5SVL6	mCherry-control	1.17427	0.307766	29.8836	0.000635371	0.0010457	NA
Q5SVQ0	mCherry-control	3.75543	0.347375	30.2734	6.45859e-12	1.35227e-10	NA
Q5SW19	mCherry-control	2.0721	0.324985	30.0058	4.89468e-07	2.49315e-06	NA
Q5SWP3	mCherry-control	2.22235	0.327702	30.0721	1.58643e-07	9.15194e-07	NA
Q5SWU9	mCherry-control	1.12031	0.269733	30.3776	0.000245415	0.000469835	NA
Q5SXY1	mCherry-control	0.836856	0.284398	29.9254	0.00623305	0.00776936	NA
Q5SYD0	mCherry-control	1.39384	0.310144	30.0404	9.65121e-05	0.000215863	NA
Q5SYL3	mCherry-control	1.02438	0.383192	20.794	0.0143015	0.0167237	NA
Q5U3K5	mCherry-control	0.797329	0.242597	29.9947	0.00258807	0.00351392	NA
Q5U430	mCherry-control	1.24065	0.33546	28.7955	0.00090854	0.0014214	NA
Q5U458	mCherry-control	0.937529	0.271862	29.8938	0.00169781	0.00244319	NA
Q5U4C1	mCherry-control	1.0219	0.284468	30.0463	0.00115287	0.00175294	NA
Q5U4C3	mCherry-control	2.50455	0.330812	30.794	1.62486e-08	1.16954e-07	NA
Q5U4D8	mCherry-control	1.24467	0.289585	29.8703	0.000168531	0.000341919	NA
Q5U680	mCherry-control	0.482929	0.293755	29.8883	0.110659	0.117637	NA
Q5XG69	mCherry-control	3.90858	0.349284	30.794	2.23054e-12	6.0032e-11	NA
Q5XG73	mCherry-control	1.12999	0.319024	29.9216	0.00132401	0.00197536	NA
Q5XJV6	mCherry-control	1.01899	0.272832	30.794	0.000764406	0.00122443	NA
Q5XJY5	mCherry-control	1.40737	0.303284	30.1537	6.35137e-05	0.000153236	NA
Q5XKN4	mCherry-control	1.17983	0.312204	28.8134	0.000732016	0.00118081	NA
Q5XPI3	mCherry-control	1.89788	0.349069	29.858	6.8828e-06	2.4454e-05	NA
Q60520	mCherry-control	4.02566	0.322208	30.794	1.3579e-13	8.60399e-12	NA
Q60575	mCherry-control	1.54294	0.296972	29.8728	1.35666e-05	4.29847e-05	NA
Q60597	mCherry-control	0.757804	0.266202	30.794	0.00779272	0.00952444	NA
Q60598	mCherry-control	3.43401	0.455371	30.794	1.76051e-08	1.26251e-07	NA
Q60605	mCherry-control	1.83601	0.331596	29.9876	5.12455e-06	1.89147e-05	NA
Q60610	mCherry-control	1.61202	0.337718	20.794	0.000105114	0.000230991	NA
Q60625	mCherry-control	0.770771	0.258408	30.794	0.00554538	0.00697896	NA
Q60631	mCherry-control	3.37649	0.471213	30.794	4.87755e-08	3.18144e-07	NA
Q60634	mCherry-control	0.650282	0.266062	29.9348	0.0206297	0.0236062	NA
Q60649	mCherry-control	1.46276	0.403208	30.1354	0.00104506	0.00160152	NA
Q60668	mCherry-control	4.35083	0.318832	29.8347	2.31506e-14	2.65143e-12	NA
Q60675	mCherry-control	2.09841	0.525676	30.1357	0.000388136	0.0006914	NA
Q60676	mCherry-control	0.964444	0.25694	29.8813	0.000751416	0.00120611	NA
Q60692	mCherry-control	0.89203	0.255759	30.794	0.00148969	0.00218652	NA
Q60710	mCherry-control	1.33211	0.299901	30.794	0.000106851	0.000234015	NA
Q60715	mCherry-control	0.696006	0.266764	30.794	0.013885	0.0162709	NA
Q60737	mCherry-control	1.1712	0.291014	29.8406	0.00035957	0.000645238	NA
Q60738	mCherry-control	0.774068	0.276205	29.8448	0.00882058	0.0106901	NA
Q60749	mCherry-control	3.42345	0.32361	30.794	8.89762e-12	1.70676e-10	NA
Q60759	mCherry-control	0.826595	0.276114	30.794	0.00539468	0.00680495	NA
Q60770	mCherry-control	1.50552	0.338698	29.9143	0.000111616	0.000242406	NA
Q60771	mCherry-control	2.03885	0.374417	30.794	6.11133e-06	2.19534e-05	NA
Q60780	mCherry-control	2.10055	0.329248	30.216	4.69266e-07	2.40832e-06	NA
Q60790	mCherry-control	1.77634	0.351739	30.794	1.89172e-05	5.68986e-05	NA
Q60823	mCherry-control	2.47129	0.46014	28.7991	9.2472e-06	3.12033e-05	NA
Q60829	mCherry-control	3.27729	0.338878	30.794	7.58392e-11	9.97695e-10	NA
Q60847	mCherry-control	3.28299	0.487834	30.794	1.62155e-07	9.32693e-07	NA
Q60854	mCherry-control	0.95659	0.277979	29.9851	0.00172624	0.00247496	NA
Q60864	mCherry-control	2.08231	0.328324	30.794	4.79072e-07	2.44817e-06	NA
Q60865	mCherry-control	2.23202	0.357592	29.9512	7.15664e-07	3.43624e-06	NA
Q60870	mCherry-control	1.10056	0.289324	29.959	0.000653661	0.00107263	NA
Q60875	mCherry-control	0.966561	0.270293	29.9324	0.00120894	0.0018289	NA
Q60900	mCherry-control	2.62713	0.385878	29.794	1.54837e-07	9.01249e-07	NA
Q60902	mCherry-control	1.76123	0.378742	30.794	5.91848e-05	0.000143992	NA
Q60930	mCherry-control	0.73477	0.284726	30.794	0.0148561	0.0173306	NA
Q60931	mCherry-control	0.928393	0.26717	30.794	0.00154172	0.00224841	NA
Q60932	mCherry-control	0.47844	0.259964	30.794	0.0753638	0.0809563	NA
Q60953	mCherry-control	2.00031	0.37601	29.794	9.63321e-06	3.23935e-05	NA
Q60960	mCherry-control	3.27677	0.442521	30.794	2.54386e-08	1.7626e-07	NA
Q60967	mCherry-control	3.11957	0.303215	29.9612	2.38497e-11	3.77523e-10	NA
Q60972	mCherry-control	4.72884	0.454387	28.8152	2.85064e-11	4.40491e-10	NA
Q60974	mCherry-control	2.58983	0.338849	30.794	1.33906e-08	9.71003e-08	NA
Q60987	mCherry-control	2.83833	0.284914	30.794	3.77132e-11	5.58385e-10	NA
Q60996	mCherry-control	1.64926	0.300853	29.84	6.07689e-06	2.18541e-05	NA
Q61001	mCherry-control	1.87496	0.48122	30.794	0.000491033	0.000841216	NA
Q61016	mCherry-control	0.481764	0.252165	29.8318	0.0657208	0.0710486	NA
Q61024	mCherry-control	2.17148	0.324641	29.9635	2.08241e-07	1.16675e-06	NA
Q61026	mCherry-control	3.34238	0.427275	20.794	1.26017e-07	7.44629e-07	NA
Q61029	mCherry-control	2.04456	0.325746	30.794	5.76317e-07	2.86241e-06	NA
Q61035	mCherry-control	1.28633	0.291333	29.9404	0.000121078	0.000257919	NA
Q61036	mCherry-control	2.03297	0.331161	30.0391	9.41106e-07	4.34202e-06	NA
Q61037	mCherry-control	1.23062	0.277985	29.9888	0.000116879	0.000251589	NA
Q61048	mCherry-control	3.35594	0.32861	30.0807	2.71419e-11	4.22763e-10	NA
Q61074	mCherry-control	4.04607	0.27872	30.2875	3.49674e-15	1.53154e-12	NA
Q61081	mCherry-control	1.86799	0.316729	29.8062	1.90188e-06	8.08507e-06	NA
Q61102	mCherry-control	0.809696	0.248117	30.794	0.00269596	0.00364896	NA
Q61103	mCherry-control	3.12826	0.299219	30.794	1.18529e-11	2.11721e-10	NA
Q61127	mCherry-control	4.1151	0.571998	28.1194	7.68044e-08	4.83161e-07	NA
Q61136	mCherry-control	2.44593	0.296289	30.794	2.65668e-09	2.28369e-08	NA
Q61137	mCherry-control	0.935502	0.293329	30.2997	0.00330631	0.00438664	NA
Q61140	mCherry-control	1.98374	0.442665	29.923	0.000100779	0.000223228	NA
Q61142	mCherry-control	3.61573	0.428041	30.1864	1.89645e-09	1.70944e-08	NA
Q61151	mCherry-control	1.23414	0.30311	30.254	0.000309767	0.000566866	NA
Q61164	mCherry-control	3.19798	0.426065	30.794	1.93608e-08	1.37324e-07	NA
Q61165	mCherry-control	0.915096	0.267248	29.9012	0.00181026	0.00258495	NA
Q61166	mCherry-control	2.99864	0.375806	29.8649	6.83108e-09	5.30943e-08	NA
Q61171	mCherry-control	2.46495	0.302046	29.9035	4.2398e-09	3.50527e-08	NA
Q61183	mCherry-control	2.81668	0.295776	30.1846	1.3265e-10	1.59919e-09	NA
Q61187	mCherry-control	1.56846	0.306639	30.794	1.5718e-05	4.86534e-05	NA
Q61191	mCherry-control	2.93211	0.403613	30.3125	4.08828e-08	2.71206e-07	NA
Q61205	mCherry-control	1.29407	0.274431	29.873	5.24459e-05	0.000130401	NA
Q61206	mCherry-control	1.03579	0.288962	29.844	0.0011851	0.00179914	NA
Q61207	mCherry-control	1.23675	0.305767	30.1784	0.000334812	0.000604992	NA
Q61214	mCherry-control	1.82176	0.285271	30.0986	4.69417e-07	2.40832e-06	NA
Q61234	mCherry-control	1.44258	0.327911	29.9052	0.000126885	0.000267654	NA
Q61249	mCherry-control	2.14466	0.35039	29.3972	1.08178e-06	4.90391e-06	NA
Q61290	mCherry-control	0.968483	0.270566	30.0358	0.00119364	0.00181068	NA
Q61292	mCherry-control	1.33925	0.405848	30.794	0.00245024	0.00335368	NA
Q61301	mCherry-control	1.11726	0.2884	30.794	0.000522096	0.000887791	NA
Q61315	mCherry-control	0.668703	0.308231	29.9255	0.0381178	0.0421798	NA
Q61316	mCherry-control	1.43944	0.288691	29.9532	2.43247e-05	7.05961e-05	NA
Q61327	mCherry-control	0.946089	0.262734	30.794	0.00109926	0.00167535	NA
Q61330	mCherry-control	0.832879	0.306795	29.972	0.010894	0.0130047	NA
Q61334	mCherry-control	0.68631	0.304428	29.8246	0.0316739	0.0353506	NA
Q61335	mCherry-control	1.08827	0.276081	30.794	0.000432964	0.000757396	NA
Q61361	mCherry-control	1.25529	0.271422	30.2508	6.59309e-05	0.000157991	NA
Q61387	mCherry-control	0.990262	0.334244	25.8416	0.00646675	0.00802982	NA
Q61411	mCherry-control	0.700668	0.249069	30.794	0.00846683	0.0102838	NA
Q61423	mCherry-control	1.31977	0.34008	20.794	0.000876489	0.0013779	NA
Q61425	mCherry-control	0.366831	0.288293	29.8502	0.213045	0.221521	NA
Q61464	mCherry-control	3.27198	0.378172	30.794	9.54806e-10	9.22584e-09	NA
Q61466	mCherry-control	3.3975	0.338403	30.0156	4.14686e-11	6.07062e-10	NA
Q61490	mCherry-control	0.92294	0.260219	30.794	0.00127182	0.00190846	NA
Q61495	mCherry-control	0.380848	0.521576	29.8471	0.470969	0.479214	NA
Q61543	mCherry-control	1.01537	0.273274	29.8689	0.000833003	0.00132019	NA
Q61545	mCherry-control	4.02286	0.298058	30.794	1.79875e-14	2.25946e-12	NA
Q61548	mCherry-control	0.940556	0.265877	29.9295	0.00133946	0.00199535	NA
Q61550	mCherry-control	3.40505	0.339665	30.3897	3.75285e-11	5.57771e-10	NA
Q61553	mCherry-control	1.14077	0.269718	30.794	0.000194306	0.000386035	NA
Q61554	mCherry-control	0.96074	0.419383	30.794	0.028979	0.0324825	NA
Q61584	mCherry-control	0.915572	0.277782	29.811	0.00253789	0.00345906	NA
Q61595	mCherry-control	1.15581	0.278915	30.2138	0.000254002	0.000482715	NA
Q61598	mCherry-control	1.26375	0.263111	29.8252	4.11373e-05	0.000107581	NA
Q61599	mCherry-control	-0.0576332	0.469634	17.794	0.903705	0.906031	NA
Q61616	mCherry-control	1.35232	0.302898	30.0664	0.000104692	0.000230191	NA
Q61624	mCherry-control	3.34549	0.36711	30.794	2.98501e-10	3.29281e-09	NA
Q61644	mCherry-control	3.39682	0.609203	30.3916	4.39524e-06	1.64946e-05	NA
Q61655	mCherry-control	1.20627	0.342725	30.794	0.0013679	0.00203151	NA
Q61656	mCherry-control	4.02768	0.337005	30.0706	5.97134e-13	2.19362e-11	NA
Q61686	mCherry-control	5.14781	0.483971	29.794	1.15776e-11	2.07757e-10	NA
Q61687	mCherry-control	3.45712	0.299764	29.9082	1.55854e-12	4.52908e-11	NA
Q61699	mCherry-control	1.50682	0.291636	30.794	1.35538e-05	4.29794e-05	NA
Q61735	mCherry-control	1.31025	0.315641	30.794	0.000242025	0.000464946	NA
Q61749	mCherry-control	1.10932	0.252	29.8763	0.000126127	0.000266489	NA
Q61753	mCherry-control	0.884497	0.258825	30.794	0.001797	0.00256695	NA
Q61768	mCherry-control	1.56158	0.2866	29.82	6.68733e-06	2.3803e-05	NA
Q61771	mCherry-control	1.1647	0.262989	29.9239	0.000116762	0.000251477	NA
Q61781	mCherry-control	0.548694	0.437421	30.794	0.21914	0.227555	NA
Q61789	mCherry-control	2.20355	0.481916	20.794	0.000169123	0.000342289	NA
Q61792	mCherry-control	3.19966	0.46886	30.794	1.24725e-07	7.40365e-07	NA
Q61818	mCherry-control	2.88096	0.325563	30.2269	6.81334e-10	6.76815e-09	NA
Q61823	mCherry-control	3.04312	0.474136	26.8362	7.286e-07	3.49405e-06	NA
Q61879	mCherry-control	1.05344	0.283906	29.9553	0.000841748	0.00133188	NA
Q61885	mCherry-control	1.64334	0.311685	30.794	1.00202e-05	3.34349e-05	NA
Q61937	mCherry-control	3.76636	0.342553	30.794	3.45266e-12	8.45576e-11	NA
Q61941	mCherry-control	0.438246	0.348422	30.794	0.217917	0.226406	NA
Q61990	mCherry-control	4.2318	0.341899	30.794	1.73028e-13	1.00563e-11	NA
Q62018	mCherry-control	3.38537	0.525518	27.8091	5.80123e-07	2.86675e-06	NA
Q62059	mCherry-control	1.0066	0.314988	29.9294	0.0032804	0.00435403	NA
Q62077	mCherry-control	1.64221	0.307422	30.2897	8.62382e-06	2.93237e-05	NA
Q62083	mCherry-control	1.71402	0.377423	29.794	8.59035e-05	0.000195049	NA
Q62093	mCherry-control	5.1918	0.354592	28.7976	7.12204e-15	1.91421e-12	NA
Q62095	mCherry-control	3.17075	0.525541	29.9411	1.28029e-06	5.7037e-06	NA
Q62108	mCherry-control	1.26278	0.287226	30.794	0.000121459	0.000258449	NA
Q62132	mCherry-control	0.499732	0.280503	30.794	0.0846872	0.0907712	NA
Q62141	mCherry-control	3.6003	0.505545	28.4782	8.61176e-08	5.34836e-07	NA
Q62165	mCherry-control	0.36594	0.29172	29.8178	0.219433	0.227799	NA
Q62167	mCherry-control	2.89206	0.430963	30.794	1.70967e-07	9.76167e-07	NA
Q62172	mCherry-control	1.56737	0.308618	29.9038	1.88109e-05	5.66947e-05	NA
Q62178	mCherry-control	1.09555	0.297713	30.794	0.000887762	0.00139449	NA
Q62188	mCherry-control	1.49971	0.258526	30.3317	2.34018e-06	9.65323e-06	NA
Q62189	mCherry-control	3.60419	0.396662	29.794	4.323e-10	4.51308e-09	NA
Q62193	mCherry-control	3.14749	0.283996	29.8979	4.13545e-12	9.64278e-11	NA
Q62210	mCherry-control	-0.411995	0.435541	28.241	0.352204	0.361582	NA
Q62241	mCherry-control	0.853333	0.310765	29.8492	0.0101223	0.0121506	NA
Q62245	mCherry-control	1.49014	0.30858	30.1132	3.74169e-05	0.000100001	NA
Q62261	mCherry-control	1.11461	0.276163	30.0401	0.000345142	0.000621437	NA
Q62277	mCherry-control	0.86549	0.285735	29.9064	0.00501962	0.0063898	NA
Q62318	mCherry-control	3.94305	0.293689	29.9531	3.29571e-14	3.29064e-12	NA
Q62348	mCherry-control	1.30859	0.2652	29.9793	2.80871e-05	7.91397e-05	NA
Q62376	mCherry-control	2.88892	0.319858	30.794	3.65572e-10	3.88944e-09	NA
Q62383	mCherry-control	3.65715	0.294645	30.0759	2.29984e-13	1.2047e-11	NA
Q62393	mCherry-control	1.20268	0.275678	30.0072	0.000139727	0.000290031	NA
Q62407	mCherry-control	0.607998	0.281968	29.981	0.0392094	0.0433508	NA
Q62415	mCherry-control	1.17162	0.286412	30.1055	0.000295934	0.000547704	NA
Q62417	mCherry-control	1.0965	0.280953	30.0542	0.000497297	0.00085045	NA
Q62418	mCherry-control	3.5077	0.480989	30.2263	3.85638e-08	2.56696e-07	NA
Q62419	mCherry-control	1.60848	0.301157	30.794	8.23595e-06	2.83311e-05	NA
Q62420	mCherry-control	2.74517	0.501849	30.794	5.69464e-06	2.06663e-05	NA
Q62421	mCherry-control	2.25943	0.412937	30.794	5.67047e-06	2.05978e-05	NA
Q62425	mCherry-control	0.904223	0.264497	30.3906	0.00181111	0.00258521	NA
Q62426	mCherry-control	2.40277	0.364742	30.0037	2.73121e-07	1.47713e-06	NA
Q62433	mCherry-control	0.933335	0.289045	30.1169	0.00299624	0.0040163	NA
Q62442	mCherry-control	0.668758	0.24762	30.794	0.0111413	0.0132633	NA
Q62448	mCherry-control	1.5158	0.326705	29.8569	6.49553e-05	0.00015623	NA
Q62465	mCherry-control	0.81411	0.282427	29.9676	0.00722975	0.00888376	NA
Q62507	mCherry-control	1.15962	0.387928	29.9097	0.00554697	0.00697896	NA
Q62523	mCherry-control	2.07123	0.379639	30.1363	6.34259e-06	2.26796e-05	NA
Q63739	mCherry-control	0.695388	0.283617	30.794	0.0200864	0.0230319	NA
Q63810	mCherry-control	1.7046	0.329889	30.794	1.35387e-05	4.29764e-05	NA
Q63829	mCherry-control	1.97668	0.379144	20.794	3.73793e-05	0.000100001	NA
Q63844	mCherry-control	1.30156	0.268985	30.794	3.45942e-05	9.40055e-05	NA
Q63932	mCherry-control	0.987106	0.271468	30.794	0.000999393	0.00154226	NA
Q63943	mCherry-control	4.23724	0.429104	29.794	6.59807e-11	8.85961e-10	NA
Q64010	mCherry-control	2.75347	0.320953	28.0117	2.51966e-09	2.1852e-08	NA
Q64012	mCherry-control	3.11939	0.323435	30.794	8.08474e-11	1.0494e-09	NA
Q64096	mCherry-control	1.74138	0.361682	30.794	3.70579e-05	9.95196e-05	NA
Q640R3	mCherry-control	1.15567	0.261825	29.9893	0.000121212	0.000258065	NA
Q64105	mCherry-control	0.863864	0.274884	29.9234	0.00375914	0.00491872	NA
Q64127	mCherry-control	1.06479	0.426675	27.794	0.0187905	0.021616	NA
Q64133	mCherry-control	1.17594	0.256401	30.794	7.09612e-05	0.000166962	NA
Q641K1	mCherry-control	1.65662	0.29769	30.794	4.34369e-06	1.63424e-05	NA
Q641P0	mCherry-control	1.27577	0.289245	30.1793	0.000120929	0.000257743	NA
Q64213	mCherry-control	3.91737	0.349749	30.794	2.18018e-12	5.93679e-11	NA
Q64314	mCherry-control	1.67797	0.384981	20.794	0.000281175	0.000525887	NA
Q64331	mCherry-control	1.14622	0.317234	30.794	0.00106352	0.00162788	NA
Q64332	mCherry-control	1.13604	0.319174	30.0621	0.00125853	0.00189289	NA
Q64338	mCherry-control	1.2633	0.301675	30.178	0.000225393	0.00043884	NA
Q64378	mCherry-control	3.44007	0.319384	30.794	5.73262e-12	1.24263e-10	NA
Q64433	mCherry-control	0.57365	0.339136	30.1888	0.10104	0.107736	NA
Q64442	mCherry-control	0.525854	0.251537	30.794	0.0449162	0.0492965	NA
Q64444	mCherry-control	0.848147	0.278893	30.1056	0.00484863	0.00618832	NA
Q64487	mCherry-control	1.00638	0.258	29.8409	0.0005047	0.000861219	NA
Q64511	mCherry-control	3.35282	0.282002	30.794	4.85046e-13	1.90785e-11	NA
Q64514	mCherry-control	1.35148	0.289883	29.9276	6.06865e-05	0.000146961	NA
Q64516	mCherry-control	0.95982	0.283757	30.1125	0.0020076	0.00281817	NA
Q64521	mCherry-control	1.17595	0.268002	30.1406	0.000129213	0.000271975	NA
Q64523	mCherry-control	0.959025	0.327937	30.3682	0.00646979	0.00803103	NA
Q64669	mCherry-control	0.993202	0.299816	29.8389	0.00242822	0.00332677	NA
Q64674	mCherry-control	0.898984	0.260511	30.2468	0.00167001	0.00240766	NA
Q64676	mCherry-control	1.70683	0.388648	28.8163	0.00013848	0.00028821	NA
Q64727	mCherry-control	1.43441	0.296561	30.794	3.47905e-05	9.4407e-05	NA
Q64737	mCherry-control	0.967471	0.258605	30.1184	0.000770295	0.00123235	NA
Q65Z40	mCherry-control	3.56776	0.317869	30.0466	2.85136e-12	7.1059e-11	NA
Q66GT5	mCherry-control	0.894301	0.298434	30.794	0.00535423	0.00676488	NA
Q66JS6	mCherry-control	1.67695	0.28494	30.794	1.74392e-06	7.45426e-06	NA
Q66JV4	mCherry-control	2.86303	0.354805	29.794	5.51093e-09	4.42465e-08	NA
Q66L44	mCherry-control	0.617302	0.321358	30.045	0.064276	0.0695445	NA
Q66T02	mCherry-control	1.24223	0.422743	29.794	0.00631163	0.00785726	NA
Q689Z5	mCherry-control	2.8492	0.28531	30.794	3.55948e-11	5.35158e-10	NA
Q68ED2	mCherry-control	1.33821	0.325556	29.8505	0.000283658	0.000529512	NA
Q68ED7	mCherry-control	1.49202	0.3386	30.794	0.000118089	0.000253296	NA
Q68EF0	mCherry-control	1.93242	0.339499	28.3166	4.04292e-06	1.54042e-05	NA
Q68EF6	mCherry-control	1.14517	0.428602	27.794	0.0124697	0.0147216	NA
Q68FD5	mCherry-control	1.06505	0.288908	29.981	0.000897308	0.00140722	NA
Q68FD9	mCherry-control	0.539379	0.277472	30.794	0.0610933	0.0662667	NA
Q68FE6	mCherry-control	2.17344	0.300968	29.9375	4.94305e-08	3.21877e-07	NA
Q68FE8	mCherry-control	3.11845	0.493046	27.8996	7.79423e-07	3.70583e-06	NA
Q68FF6	mCherry-control	1.15363	0.259253	30.794	0.000104466	0.00022985	NA
Q68FG3	mCherry-control	1.52349	0.582295	28.794	0.0140056	0.0163974	NA
Q68FH0	mCherry-control	1.36481	0.290865	29.8811	5.59444e-05	0.000137357	NA
Q68FL4	mCherry-control	1.40587	0.343501	30.794	0.000284784	0.000531121	NA
Q68FL6	mCherry-control	1.25257	0.273469	30.794	7.21881e-05	0.00016944	NA
Q68FM6	mCherry-control	1.2884	0.360088	20.794	0.00179469	0.00256459	NA
Q69Z26	mCherry-control	1.22216	0.321931	30.343	0.000657328	0.00107729	NA
Q69Z38	mCherry-control	1.16524	0.304481	29.8404	0.000616883	0.00101959	NA
Q69Z98	mCherry-control	1.16528	0.30738	30.0364	0.000674905	0.00110285	NA
Q69Z99	mCherry-control	2.84819	0.312386	30.2324	3.50031e-10	3.77568e-09	NA
Q69ZA1	mCherry-control	2.80423	0.362095	29.8893	1.25053e-08	9.11902e-08	NA
Q69ZF3	mCherry-control	1.51749	0.323599	30.794	5.2943e-05	0.000131312	NA
Q69ZH9	mCherry-control	0.867354	0.260894	29.9153	0.00234963	0.00322846	NA
Q69ZI1	mCherry-control	0.909501	0.305108	30.056	0.00564861	0.00709539	NA
Q69ZK0	mCherry-control	1.30136	0.287951	29.9124	9.06674e-05	0.000204672	NA
Q69ZK9	mCherry-control	1.11781	0.269014	29.9639	0.000249299	0.00047517	NA
Q69ZP3	mCherry-control	0.848304	0.2418	29.8071	0.00145338	0.00214293	NA
Q69ZR2	mCherry-control	1.78012	0.351195	29.9035	1.93459e-05	5.80378e-05	NA
Q69ZR9	mCherry-control	1.49556	0.464352	28.794	0.00316359	0.00421307	NA
Q69ZS6	mCherry-control	0.97619	0.319085	29.8544	0.00465395	0.0059692	NA
Q69ZS7	mCherry-control	2.12617	0.333898	30.794	4.45945e-07	2.30001e-06	NA
Q69ZS8	mCherry-control	2.30063	0.310614	30.2147	2.84711e-08	1.94503e-07	NA
Q69ZU6	mCherry-control	0.533082	0.240897	29.826	0.0347029	0.038558	NA
Q69ZW3	mCherry-control	1.02625	0.328924	29.8728	0.00398732	0.00518246	NA
Q69ZX8	mCherry-control	0.380839	0.439849	24.8052	0.394875	0.403581	NA
Q69ZZ6	mCherry-control	1.14824	0.333315	29.8326	0.00171732	0.00246762	NA
Q6A026	mCherry-control	3.15431	0.341611	30.0902	2.75352e-10	3.05476e-09	NA
Q6A065	mCherry-control	0.537816	0.328741	29.9161	0.112322	0.11934	NA
Q6A068	mCherry-control	3.37406	0.337093	30.794	3.37082e-11	5.10738e-10	NA
Q6A0A2	mCherry-control	0.862973	0.433978	30.794	0.0557045	0.0606844	NA
Q6A0A9	mCherry-control	1.79163	0.299145	30.4147	1.36239e-06	6.00132e-06	NA
Q6A4J8	mCherry-control	3.3949	0.291844	30.1059	1.15172e-12	3.53135e-11	NA
Q6DFV3	mCherry-control	1.15989	0.287725	30.032	0.000349889	0.000629315	NA
Q6DFV5	mCherry-control	1.64711	0.271539	30.794	1.04502e-06	4.75942e-06	NA
Q6DFV7	mCherry-control	1.36323	0.299948	29.8294	8.48689e-05	0.000193263	NA
Q6DFW4	mCherry-control	2.81944	0.320892	29.9005	8.75793e-10	8.56869e-09	NA
Q6DIB4	mCherry-control	4.94618	0.465818	28.794	1.80994e-11	3.02485e-10	NA
Q6DIC0	mCherry-control	3.41	0.309285	29.9073	4.67117e-12	1.05142e-10	NA
Q6DID3	mCherry-control	3.52595	0.424267	30.2983	2.61032e-09	2.2488e-08	NA
Q6GQS1	mCherry-control	0.922354	0.247612	30.2007	0.000802209	0.00127711	NA
Q6GQT9	mCherry-control	1.05517	0.257947	30.794	0.000286487	0.000533515	NA
Q6GUQ1	mCherry-control	1.39657	0.46258	30.794	0.00505834	0.00642858	NA
Q6GV12	mCherry-control	0.996705	0.478096	27.9564	0.0463463	0.050823	NA
Q6GYP7	mCherry-control	1.69765	0.272363	29.8508	7.43894e-07	3.55863e-06	NA
Q6I6G8	mCherry-control	1.51296	0.295607	30.0209	1.66563e-05	5.10705e-05	NA
Q6IFT4	mCherry-control	1.3199	0.309255	30.3347	0.000178706	0.000358702	NA
Q6IFX2	mCherry-control	0.323426	0.610255	30.794	0.599924	0.606938	NA
Q6IFZ6	mCherry-control	0.343112	0.477091	29.9807	0.477602	0.48571	NA
Q6IR34	mCherry-control	1.29432	0.29225	30.794	0.000110864	0.000241076	NA
Q6IRU5	mCherry-control	1.24524	0.373628	30.794	0.00224696	0.00310823	NA
Q6KAR6	mCherry-control	1.20929	0.306934	29.8168	0.000453922	0.000788742	NA
Q6KAU4	mCherry-control	1.14932	0.274635	30.794	0.000220164	0.00043038	NA
Q6KCD5	mCherry-control	2.7757	0.339146	30.3831	3.53808e-09	2.95017e-08	NA
Q6NS52	mCherry-control	2.08303	0.346323	30.1975	1.304e-06	5.78996e-06	NA
Q6NS60	mCherry-control	0.873839	0.265759	30.0196	0.00257674	0.00350221	NA
Q6NTA4	mCherry-control	1.25643	0.295694	30.1357	0.000190391	0.000379612	NA
Q6NV83	mCherry-control	2.92602	0.314222	30.2491	2.16414e-10	2.46142e-09	NA
Q6NVE8	mCherry-control	1.47273	0.312833	29.9888	5.3161e-05	0.000131685	NA
Q6NVE9	mCherry-control	1.09017	0.30359	29.9301	0.00116164	0.00176559	NA
Q6NVF0	mCherry-control	1.15965	0.314717	30.794	0.000876111	0.00137786	NA
Q6NVF9	mCherry-control	4.46238	0.312388	30.3886	5.04534e-15	1.637e-12	NA
Q6NVG1	mCherry-control	1.30427	0.270628	29.8426	3.92401e-05	0.000103805	NA
Q6NXI6	mCherry-control	3.21643	0.41002	30.2082	8.94307e-09	6.73585e-08	NA
Q6NXK2	mCherry-control	2.81604	0.370268	29.9632	1.77207e-08	1.2666e-07	NA
Q6NXK7	mCherry-control	1.10853	0.315804	30.1158	0.0014322	0.0021165	NA
Q6NXK8	mCherry-control	1.23563	0.319902	30.3718	0.000547978	0.000924949	NA
Q6NZB0	mCherry-control	3.30458	0.29694	29.9783	3.61427e-12	8.79623e-11	NA
Q6NZC7	mCherry-control	2.15265	0.39309	30.794	5.596e-06	2.03843e-05	NA
Q6NZF1	mCherry-control	2.90011	0.373632	29.8297	1.21101e-08	8.86403e-08	NA
Q6NZJ6	mCherry-control	1.10322	0.271558	30.794	0.000309782	0.000566866	NA
Q6NZL0	mCherry-control	1.09978	0.278813	30.2191	0.000440468	0.000769417	NA
Q6NZN0	mCherry-control	3.73964	0.417416	30.794	4.38862e-10	4.55715e-09	NA
Q6P069	mCherry-control	1.86704	0.271977	30.794	1.11554e-07	6.71391e-07	NA
Q6P1B1	mCherry-control	1.10794	0.266255	29.9474	0.000245401	0.000469835	NA
Q6P1E1	mCherry-control	4.53834	0.303581	29.794	2.18953e-15	1.218e-12	NA
Q6P1F6	mCherry-control	1.193	0.285879	30.0453	0.000236268	0.000456136	NA
Q6P2B1	mCherry-control	2.30382	0.399826	30.1246	2.67644e-06	1.08e-05	NA
Q6P2L6	mCherry-control	2.72941	0.373739	30.0623	3.87615e-08	2.57572e-07	NA
Q6P3D0	mCherry-control	0.0886487	0.292433	30.794	0.76382	0.768557	NA
Q6P4S6	mCherry-control	1.69904	0.331493	30.794	1.52559e-05	4.76015e-05	NA
Q6P4S8	mCherry-control	2.84783	0.288772	30.0053	6.30732e-11	8.52802e-10	NA
Q6P4T1	mCherry-control	1.65358	0.323958	30.794	1.62052e-05	4.99234e-05	NA
Q6P4T2	mCherry-control	4.66783	0.339165	30.794	1.0718e-14	1.91421e-12	NA
Q6P542	mCherry-control	2.21399	0.337388	29.8711	2.99201e-07	1.60702e-06	NA
Q6P5B0	mCherry-control	2.15761	0.339216	29.9286	5.16707e-07	2.60292e-06	NA
Q6P5D3	mCherry-control	1.63442	0.273967	30.794	1.38774e-06	6.08544e-06	NA
Q6P5D8	mCherry-control	3.78903	0.293144	30.794	5.61473e-14	4.46199e-12	NA
Q6P5E4	mCherry-control	0.837543	0.254276	30	0.00253974	0.00346038	NA
Q6P5E8	mCherry-control	1.19864	0.288892	30.794	0.000243363	0.000467055	NA
Q6P5F6	mCherry-control	0.777603	0.287737	29.803	0.0112488	0.013379	NA
Q6P5F7	mCherry-control	0.968766	0.254302	30.794	0.000623277	0.00102797	NA
Q6P5F9	mCherry-control	3.0141	0.32479	30.794	1.97164e-10	2.26477e-09	NA
Q6P5G3	mCherry-control	3.26281	0.363009	27.9879	9.63735e-10	9.2697e-09	NA
Q6P5U7	mCherry-control	1.52342	0.320702	30.794	4.45235e-05	0.000115123	NA
Q6P9K8	mCherry-control	0.146313	0.289518	30.794	0.616899	0.623949	NA
Q6P9K9	mCherry-control	0.934006	0.258492	30.794	0.0010632	0.00162788	NA
Q6P9R2	mCherry-control	2.73492	0.437155	30.794	6.1037e-07	2.98966e-06	NA
Q6P9R4	mCherry-control	1.48912	0.305679	29.978	3.35362e-05	9.15778e-05	NA
Q6P9Z1	mCherry-control	3.2841	0.388914	28.804	2.7845e-09	2.38091e-08	NA
Q6PA06	mCherry-control	1.26104	0.274155	30.794	6.83121e-05	0.000162082	NA
Q6PAJ1	mCherry-control	1.50566	0.303566	30.3023	2.54571e-05	7.33209e-05	NA
Q6PAK3	mCherry-control	1.32375	0.273749	29.9231	3.72633e-05	9.97961e-05	NA
Q6PAL7	mCherry-control	2.84195	0.321314	30.794	5.85267e-10	5.85869e-09	NA
Q6PAM0	mCherry-control	1.06184	0.2899	30.794	0.000929971	0.00144968	NA
Q6PAR5	mCherry-control	1.30146	0.260187	30.2397	2.27092e-05	6.68402e-05	NA
Q6PAV2	mCherry-control	1.09017	0.297411	30.794	0.000923043	0.00144061	NA
Q6PB44	mCherry-control	1.20739	0.293659	30.794	0.000270277	0.000508433	NA
Q6PB66	mCherry-control	1.12896	0.276925	30.0111	0.000308918	0.00056635	NA
Q6PB70	mCherry-control	1.0782	0.345509	20.794	0.00521373	0.00660665	NA
Q6PCP5	mCherry-control	0.853072	0.245624	30.3542	0.00156937	0.00228197	NA
Q6PD03	mCherry-control	1.30831	0.268537	30.794	3.14688e-05	8.70929e-05	NA
Q6PD21	mCherry-control	-0.0996697	0.332617	26.8385	0.76675	0.771306	NA
Q6PD28	mCherry-control	1.8231	0.307564	30.794	1.54664e-06	6.68438e-06	NA
Q6PDG5	mCherry-control	4.14436	0.318042	30.794	4.53946e-14	3.89912e-12	NA
Q6PDI5	mCherry-control	2.42558	0.30031	29.8431	5.33908e-09	4.29553e-08	NA
Q6PDJ6	mCherry-control	1.71699	0.502993	27.9479	0.00197569	0.00277839	NA
Q6PDK2	mCherry-control	3.3805	0.420662	30.794	4.71401e-09	3.85638e-08	NA
Q6PDL0	mCherry-control	1.20572	0.304198	30.3006	0.000416438	0.000734549	NA
Q6PDM1	mCherry-control	2.63926	0.41821	28.8059	7.01925e-07	3.38279e-06	NA
Q6PDM2	mCherry-control	2.96895	0.390662	29.9407	1.80729e-08	1.28893e-07	NA
Q6PDQ2	mCherry-control	2.48558	0.31046	30.008	6.15543e-09	4.84227e-08	NA
Q6PDS0	mCherry-control	0.454587	0.277844	27.8369	0.113072	0.120104	NA
Q6PDS3	mCherry-control	0.503971	0.375877	30.0155	0.190049	0.198246	NA
Q6PDX6	mCherry-control	2.21826	0.342545	26.4128	6.7712e-07	3.27541e-06	NA
Q6PDY2	mCherry-control	0.835621	0.255022	30.2341	0.00264015	0.0035784	NA
Q6PE01	mCherry-control	2.76323	0.349083	30.1783	7.47687e-09	5.69764e-08	NA
Q6PE13	mCherry-control	1.05742	0.290165	29.9369	0.00100695	0.00154986	NA
Q6PE15	mCherry-control	0.39403	0.297868	30.3742	0.195763	0.203878	NA
Q6PEB6	mCherry-control	0.628302	0.247142	29.8317	0.0164466	0.0190718	NA
Q6PER3	mCherry-control	1.74202	0.372176	30.0873	5.6973e-05	0.000139355	NA
Q6PEV3	mCherry-control	0.355358	0.358706	20.794	0.333237	0.342562	NA
Q6PF93	mCherry-control	1.20996	0.315344	29.8449	0.000600247	0.000998091	NA
Q6PFD5	mCherry-control	0.783931	0.285753	29.9274	0.0101726	0.0122071	NA
Q6PFD9	mCherry-control	2.2557	0.294821	30.794	1.31041e-08	9.53786e-08	NA
Q6PFR5	mCherry-control	6.38498	0.49094	28.0803	2.08443e-13	1.12733e-11	NA
Q6PGB6	mCherry-control	0.994017	0.255426	29.8147	0.000517931	0.000881479	NA
Q6PGB8	mCherry-control	4.11264	0.349736	29.8397	9.95885e-13	3.23165e-11	NA
Q6PGC1	mCherry-control	1.19568	0.305081	30.794	0.000460911	0.000798749	NA
Q6PGF3	mCherry-control	3.5464	0.529714	28.794	2.50239e-07	1.36475e-06	NA
Q6PGF7	mCherry-control	1.22369	0.284606	30.01	0.000166556	0.000338505	NA
Q6PGG6	mCherry-control	3.25206	0.353651	30.794	2.43039e-10	2.72028e-09	NA
Q6PGH1	mCherry-control	1.04644	0.256028	30.794	0.000289244	0.00053762	NA
Q6PGN3	mCherry-control	1.23358	0.285799	30.794	0.000152272	0.000312571	NA
Q6PH08	mCherry-control	1.27452	0.270936	30.794	5.07711e-05	0.000127386	NA
Q6PHN9	mCherry-control	0.735314	0.270135	30.794	0.010581	0.0126543	NA
Q6PHQ8	mCherry-control	1.65841	0.272947	29.8684	1.14798e-06	5.18591e-06	NA
Q6PHZ2	mCherry-control	0.582213	0.257004	30.794	0.0306731	0.0343123	NA
Q6PHZ5	mCherry-control	3.92716	0.331178	29.9659	7.62817e-13	2.70037e-11	NA
Q6PIC6	mCherry-control	1.0279	0.293452	30.794	0.00143106	0.00211598	NA
Q6PIE5	mCherry-control	1.13858	0.2922	30.794	0.000490605	0.000840852	NA
Q6PIP5	mCherry-control	3.27033	0.382131	30.2623	1.402e-09	1.29985e-08	NA
Q6PNC0	mCherry-control	1.21159	0.270621	30.1391	0.00010064	0.000223047	NA
Q6Q477	mCherry-control	1.36318	0.299591	30.266	8.13036e-05	0.000186452	NA
Q6QD59	mCherry-control	0.886485	0.261792	30.794	0.00195163	0.00275051	NA
Q6QWF9	mCherry-control	3.54135	0.308086	30.794	1.13944e-12	3.52159e-11	NA
Q6R891	mCherry-control	0.563292	0.273205	30.794	0.0477539	0.0522783	NA
Q6RI63	mCherry-control	2.94049	0.3219	30.794	2.82742e-10	3.12783e-09	NA
Q6S5J6	mCherry-control	2.16303	0.350164	30.794	7.62725e-07	3.63531e-06	NA
Q6TEK5	mCherry-control	1.10594	0.281989	29.8399	0.000476283	0.000819552	NA
Q6URW6	mCherry-control	0.941971	0.270141	30.794	0.0014929	0.00218876	NA
Q6VN19	mCherry-control	1.65003	0.300058	29.8289	5.7981e-06	2.10222e-05	NA
Q6VNB8	mCherry-control	1.50439	0.280188	30.794	7.59791e-06	2.6511e-05	NA
Q6VNS1	mCherry-control	1.5055	0.311583	29.8978	3.77417e-05	0.000100662	NA
Q6WKZ8	mCherry-control	1.36063	0.352973	28.8047	0.00059766	0.000994567	NA
Q6WQJ1	mCherry-control	0.951021	0.315958	30.794	0.00517672	0.00656403	NA
Q6WVG3	mCherry-control	0.952381	0.258553	30.0458	0.000902432	0.00141354	NA
Q6X893	mCherry-control	1.45068	0.324994	29.9347	0.000105797	0.000232	NA
Q6Y685	mCherry-control	0.848134	0.283606	30.4013	0.00547759	0.00690283	NA
Q6Y7W8	mCherry-control	2.05921	0.325996	30.794	5.1476e-07	2.59647e-06	NA
Q6ZPE2	mCherry-control	1.00582	0.259072	30.794	0.000510139	0.000869357	NA
Q6ZPF3	mCherry-control	1.89053	0.290203	30.794	2.95482e-07	1.59143e-06	NA
Q6ZPJ0	mCherry-control	2.13346	0.514901	25.9016	0.000323298	0.000587733	NA
Q6ZPJ3	mCherry-control	1.61742	0.280992	29.854	2.80989e-06	1.12685e-05	NA
Q6ZPQ6	mCherry-control	1.32303	0.274278	30.794	3.61182e-05	9.71972e-05	NA
Q6ZPR4	mCherry-control	1.24507	0.361001	29.8687	0.00169737	0.00244319	NA
Q6ZPR5	mCherry-control	2.25361	0.391694	29.794	2.85096e-06	1.13863e-05	NA
Q6ZPU9	mCherry-control	1.4359	0.281772	30.794	1.65973e-05	5.09296e-05	NA
Q6ZPY7	mCherry-control	2.99163	0.343158	29.818	1.06277e-09	1.00447e-08	NA
Q6ZPZ3	mCherry-control	3.2821	0.333214	30.1424	6.18329e-11	8.41879e-10	NA
Q6ZQ08	mCherry-control	1.59601	0.321284	30.794	2.39511e-05	6.97053e-05	NA
Q6ZQ18	mCherry-control	0.894289	0.281072	29.9588	0.00339806	0.00449611	NA
Q6ZQ29	mCherry-control	1.1268	0.321369	29.825	0.00146048	0.00215014	NA
Q6ZQ38	mCherry-control	1.82488	0.284926	30.794	4.01889e-07	2.08661e-06	NA
Q6ZQ58	mCherry-control	0.923105	0.279224	30.3966	0.0024357	0.00333496	NA
Q6ZQ82	mCherry-control	1.73831	0.32147	30.0784	7.3155e-06	2.57331e-05	NA
Q6ZQ88	mCherry-control	3.03123	0.324559	30.0339	2.16813e-10	2.46142e-09	NA
Q6ZQ93	mCherry-control	3.18842	0.325696	29.8728	7.83072e-11	1.02371e-09	NA
Q6ZQH8	mCherry-control	3.2449	0.379576	30.1475	1.48136e-09	1.36369e-08	NA
Q6ZQI3	mCherry-control	0.889614	0.265535	30.0586	0.00218828	0.00303569	NA
Q6ZQK5	mCherry-control	1.29504	0.289233	29.8165	0.000102553	0.000226256	NA
Q6ZQL4	mCherry-control	3.29408	0.312977	29.8481	1.45558e-11	2.54171e-10	NA
Q6ZWM4	mCherry-control	4.07021	0.392283	28.8034	3.06958e-11	4.68743e-10	NA
Q6ZWN5	mCherry-control	1.15522	0.25466	30.794	8.178e-05	0.000187104	NA
Q6ZWR6	mCherry-control	1.8702	0.319706	30.794	1.92921e-06	8.15672e-06	NA
Q6ZWV3	mCherry-control	0.831654	0.254935	30.794	0.00270402	0.00365733	NA
Q6ZWV7	mCherry-control	0.677211	0.26082	29.8136	0.0144814	0.0169088	NA
Q6ZWX6	mCherry-control	2.10849	0.313224	30.0525	1.82535e-07	1.03463e-06	NA
Q70FJ1	mCherry-control	2.41109	0.305249	30.794	6.7753e-09	5.2766e-08	NA
Q71B07	mCherry-control	2.01298	0.305194	30.794	2.3548e-07	1.29327e-06	NA
Q71LX4	mCherry-control	1.18671	0.274869	30.249	0.000156393	0.000320187	NA
Q71M36	mCherry-control	0.397458	0.284579	30.794	0.172504	0.180524	NA
Q76MZ3	mCherry-control	1.47973	0.288349	30.2336	1.57308e-05	4.86543e-05	NA
Q78IK4	mCherry-control	0.963556	0.285195	30.0243	0.00203362	0.00284956	NA
Q78JE5	mCherry-control	2.51585	0.251652	30.794	3.46766e-11	5.23375e-10	NA
Q78JW9	mCherry-control	2.53499	0.408454	27.9138	1.06637e-06	4.83969e-06	NA
Q78PY7	mCherry-control	1.53721	0.290985	30.3725	1.01183e-05	3.367e-05	NA
Q78ZA7	mCherry-control	1.54019	0.310062	30.2286	2.5075e-05	7.25425e-05	NA
Q791T5	mCherry-control	1.24979	0.278355	29.8468	9.88692e-05	0.00022025	NA
Q791V5	mCherry-control	1.1067	0.266085	30.794	0.000236588	0.000456527	NA
Q7JJ13	mCherry-control	3.11059	0.398094	29.9329	1.03312e-08	7.64824e-08	NA
Q7M6Y3	mCherry-control	0.577997	0.271531	29.8265	0.0416581	0.0459147	NA
Q7M6Z0	mCherry-control	0.969729	0.253492	30.2598	0.000609088	0.00100884	NA
Q7M729	mCherry-control	0.652359	0.265793	30.794	0.019969	0.0229176	NA
Q7M750	mCherry-control	1.12629	0.501271	26.794	0.0330926	0.0368812	NA
Q7M757	mCherry-control	1.12827	0.356876	29.8208	0.00359026	0.00471835	NA
Q7SIG6	mCherry-control	0.492519	0.250182	30.1066	0.0582601	0.0633877	NA
Q7TMB8	mCherry-control	1.61278	0.30658	29.8256	1.13475e-05	3.69766e-05	NA
Q7TMC8	mCherry-control	1.5725	0.333076	30.794	4.83703e-05	0.000123188	NA
Q7TME0	mCherry-control	0.843887	0.265148	29.8846	0.00339521	0.00449518	NA
Q7TMF3	mCherry-control	0.515612	0.26305	30.794	0.0590832	0.0642294	NA
Q7TMI3	mCherry-control	3.93413	0.307861	30.1001	1.08275e-13	7.43585e-12	NA
Q7TMK9	mCherry-control	3.12932	0.320164	30.794	5.91342e-11	8.13669e-10	NA
Q7TMM9	mCherry-control	1.16997	0.301943	30.1793	0.000534044	0.000904707	NA
Q7TMQ7	mCherry-control	0.99326	0.251095	30.794	0.000416697	0.000734549	NA
Q7TMS5	mCherry-control	1.14893	0.240294	29.8025	4.38054e-05	0.000113529	NA
Q7TMY8	mCherry-control	2.87158	0.309381	30.0529	2.47891e-10	2.75797e-09	NA
Q7TN29	mCherry-control	1.18521	0.298475	29.8787	0.000415852	0.000734056	NA
Q7TN79	mCherry-control	0.976673	0.253406	30.0128	0.000568869	0.000953584	NA
Q7TN98	mCherry-control	2.98845	0.348722	29.845	1.52696e-09	1.39577e-08	NA
Q7TN99	mCherry-control	2.41209	0.350075	28.5643	1.55364e-07	9.02964e-07	NA
Q7TNC4	mCherry-control	3.40993	0.279628	30.794	2.53744e-13	1.21985e-11	NA
Q7TNM2	mCherry-control	1.05661	0.27575	29.9942	0.000605086	0.00100405	NA
Q7TNR6	mCherry-control	1.03359	0.273626	29.9889	0.00070158	0.00114021	NA
Q7TNR9	mCherry-control	1.27452	0.366017	20.794	0.00224876	0.00310961	NA
Q7TNV0	mCherry-control	2.76409	0.3256	30.794	1.44953e-09	1.33755e-08	NA
Q7TPB0	mCherry-control	1.16421	0.340828	20.794	0.002627	0.00356554	NA
Q7TPD0	mCherry-control	2.39491	0.342557	30.794	7.86672e-08	4.91702e-07	NA
Q7TPD1	mCherry-control	5.26117	0.467236	19.794	4.68388e-10	4.81241e-09	NA
Q7TPD3	mCherry-control	0.3928	0.289129	29.8943	0.184448	0.19261	NA
Q7TPH6	mCherry-control	1.56611	0.292494	30.794	7.92836e-06	2.74427e-05	NA
Q7TPM1	mCherry-control	1.04036	0.316629	30.794	0.0025428	0.00346333	NA
Q7TPM6	mCherry-control	1.28489	0.270665	28.8047	5.1977e-05	0.000129576	NA
Q7TPQ3	mCherry-control	4.32391	0.278627	30.794	4.1761e-16	5.42058e-13	NA
Q7TPR4	mCherry-control	1.41531	0.300534	30.1984	5.21415e-05	0.000129903	NA
Q7TPS5	mCherry-control	1.56098	0.269661	29.9053	2.5491e-06	1.03722e-05	NA
Q7TPV4	mCherry-control	1.974	0.301817	29.8835	3.17004e-07	1.69098e-06	NA
Q7TPW1	mCherry-control	1.44045	0.364302	28.8897	0.00045554	0.000790853	NA
Q7TQ95	mCherry-control	0.76648	0.291877	30.794	0.0133339	0.015677	NA
Q7TQD2	mCherry-control	1.25018	0.270569	29.8873	6.83874e-05	0.000162082	NA
Q7TQE6	mCherry-control	1.90102	0.271005	30.794	7.3756e-08	4.66243e-07	NA
Q7TQF2	mCherry-control	2.67812	0.495603	19.794	2.8334e-05	7.96625e-05	NA
Q7TQF7	mCherry-control	0.947953	0.297251	29.9677	0.00333358	0.0044183	NA
Q7TQG1	mCherry-control	0.863734	0.294934	30.3666	0.00640315	0.007961	NA
Q7TQH0	mCherry-control	1.10772	0.329285	30.794	0.00206958	0.00289431	NA
Q7TQI3	mCherry-control	2.58627	0.330781	30.794	8.37905e-09	6.33554e-08	NA
Q7TQK1	mCherry-control	3.455	0.322303	29.8246	9.50019e-12	1.79581e-10	NA
Q7TQK5	mCherry-control	Inf	NA	NA	NA	NA	oneConditionMissing
Q7TSC1	mCherry-control	1.21224	0.279941	30.3637	0.000149864	0.00030779	NA
Q7TSG2	mCherry-control	3.73503	0.383543	29.794	9.08079e-11	1.15181e-09	NA
Q7TSH8	mCherry-control	1.33518	0.291402	29.931	7.59983e-05	0.000176363	NA
Q7TSJ2	mCherry-control	0.11504	0.298187	29.9065	0.702377	0.70838	NA
Q7TSK2	mCherry-control	0.977201	0.264783	29.8213	0.000892605	0.00140097	NA
Q7TSQ8	mCherry-control	0.702839	0.259438	29.9197	0.0110529	0.0131782	NA
Q7TSY6	mCherry-control	4.1132	0.339435	29.9182	4.54754e-13	1.84971e-11	NA
Q7TSZ8	mCherry-control	3.65331	0.325787	30.1778	2.75482e-12	7.01129e-11	NA
Q7TT37	mCherry-control	1.28754	0.308474	29.9393	0.000237011	0.000457118	NA
Q7TT50	mCherry-control	1.3402	0.307586	29.8734	0.000142973	0.00029598	NA
Q80SW1	mCherry-control	1.49069	0.291067	29.8395	1.67682e-05	5.12927e-05	NA
Q80SY5	mCherry-control	2.70133	0.362095	30.794	2.18928e-08	1.53604e-07	NA
Q80SZ7	mCherry-control	0.80294	0.270399	30.794	0.00573456	0.00718712	NA
Q80T41	mCherry-control	0.842364	0.286038	30.3057	0.00615309	0.00767707	NA
Q80T74	mCherry-control	Inf	NA	NA	NA	NA	oneConditionMissing
Q80T85	mCherry-control	2.67129	0.389625	30.794	1.14241e-07	6.84393e-07	NA
Q80TA6	mCherry-control	1.65238	0.390639	29.6698	0.000205871	0.000406111	NA
Q80TB8	mCherry-control	0.598516	0.293931	30.0835	0.0506123	0.0553452	NA
Q80TE7	mCherry-control	0.86069	0.26387	29.9208	0.00276577	0.00373049	NA
Q80TH2	mCherry-control	0.928267	0.312287	30.3793	0.00573456	0.00718712	NA
Q80TI0	mCherry-control	1.44497	0.291163	30.1861	2.54903e-05	7.33439e-05	NA
Q80TJ1	mCherry-control	1.67053	0.339733	30.3426	2.86451e-05	8.03195e-05	NA
Q80TK0	mCherry-control	0.869583	0.31695	29.8347	0.0101816	0.0122141	NA
Q80TL4	mCherry-control	0.743806	0.271946	30.056	0.0103585	0.0123997	NA
Q80TL7	mCherry-control	1.88041	0.35571	30.2328	1.01488e-05	3.37198e-05	NA
Q80TM6	mCherry-control	2.01604	0.296035	29.9405	1.5013e-07	8.77785e-07	NA
Q80TM9	mCherry-control	2.29741	0.332837	29.8151	1.19448e-07	7.11207e-07	NA
Q80TN4	mCherry-control	0.869687	0.335076	27.794	0.0149154	0.0173946	NA
Q80TN5	mCherry-control	0.847751	0.377769	26.8042	0.0332889	0.0370787	NA
Q80TP3	mCherry-control	3.02537	0.307528	29.9281	6.86012e-11	9.14839e-10	NA
Q80TQ2	mCherry-control	1.04508	0.317523	30.2967	0.00253692	0.00345897	NA
Q80TR1	mCherry-control	0.639143	0.277537	30.794	0.0282055	0.0317068	NA
Q80TR8	mCherry-control	2.85271	0.355213	29.794	6.08154e-09	4.79383e-08	NA
Q80TS3	mCherry-control	1.3949	0.342919	30.794	0.000305355	0.000560873	NA
Q80TT8	mCherry-control	2.62209	0.32447	30.0442	5.02513e-09	4.07709e-08	NA
Q80TV8	mCherry-control	1.09586	0.284429	29.9129	0.000573283	0.000960157	NA
Q80TZ3	mCherry-control	1.60077	0.31334	30.1564	1.69042e-05	5.16273e-05	NA
Q80U23	mCherry-control	0.976275	0.281088	30.794	0.0015488	0.00225712	NA
Q80U28	mCherry-control	1.20752	0.26168	30.794	6.55072e-05	0.000157169	NA
Q80U35	mCherry-control	1.88721	0.322385	30.794	1.90672e-06	8.09682e-06	NA
Q80U40	mCherry-control	0.685966	0.24849	29.9331	0.00975704	0.0117555	NA
Q80U49	mCherry-control	0.660843	0.27996	30.1543	0.0249119	0.0281587	NA
Q80U56	mCherry-control	1.02441	0.288058	30.2657	0.00126059	0.0018939	NA
Q80U63	mCherry-control	1.09963	0.269002	29.8879	0.000301427	0.00055602	NA
Q80U87	mCherry-control	1.40027	0.281747	29.8914	2.55856e-05	7.3528e-05	NA
Q80U93	mCherry-control	1.57914	0.260596	30.794	1.06328e-06	4.83128e-06	NA
Q80U95	mCherry-control	1.88151	0.312817	30.0618	1.32721e-06	5.87291e-06	NA
Q80UG2	mCherry-control	1.08005	0.246021	30.794	0.000123672	0.00026187	NA
Q80UG5	mCherry-control	0.43805	0.253694	30.794	0.0942453	0.100711	NA
Q80UJ7	mCherry-control	1.61017	0.271423	29.8593	1.71525e-06	7.35595e-06	NA
Q80UK0	mCherry-control	2.5618	0.430077	27.9396	2.07416e-06	8.67537e-06	NA
Q80UM3	mCherry-control	1.65971	0.314932	30.1159	1.07469e-05	3.52854e-05	NA
Q80UP3	mCherry-control	1.5132	0.280911	30.794	7.22591e-06	2.5464e-05	NA
Q80UU9	mCherry-control	1.3022	0.287464	30.794	8.32648e-05	0.000189943	NA
Q80V91	mCherry-control	1.36045	0.350153	28.8483	0.000549414	0.000926155	NA
Q80VC9	mCherry-control	0.749727	0.246254	29.9242	0.0048248	0.00616599	NA
Q80VD1	mCherry-control	4.01647	0.29156	30.794	1.04507e-14	1.91421e-12	NA
Q80VL1	mCherry-control	1.19535	0.269163	29.8996	0.000112985	0.000244833	NA
Q80VP0	mCherry-control	1.26981	0.281115	30.1445	8.9925e-05	0.000203231	NA
Q80VP1	mCherry-control	1.25365	0.278505	29.8399	9.57994e-05	0.000214639	NA
Q80VP9	mCherry-control	0.993747	0.307666	30.794	0.00294145	0.00394694	NA
Q80W00	mCherry-control	3.91168	0.357043	30.794	3.77139e-12	9.07668e-11	NA
Q80W04	mCherry-control	1.4305	0.267081	29.8656	8.63747e-06	2.93237e-05	NA
Q80W21	mCherry-control	1.02193	0.276644	30.794	0.000854258	0.00134839	NA
Q80W47	mCherry-control	1.78354	0.292767	30.2465	1.04328e-06	4.75705e-06	NA
Q80W54	mCherry-control	0.767441	0.252748	29.8224	0.00493528	0.00629272	NA
Q80WC7	mCherry-control	0.971264	0.266137	30.2651	0.000981507	0.00151865	NA
Q80WG5	mCherry-control	0.643408	0.45079	23.794	0.16649	0.174559	NA
Q80WJ7	mCherry-control	0.931983	0.262764	30.794	0.00127163	0.00190846	NA
Q80WS3	mCherry-control	1.19622	0.305358	30.0858	0.000477111	0.000820251	NA
Q80WT0	mCherry-control	1.51244	0.310543	30.0403	3.34896e-05	9.15148e-05	NA
Q80WT5	mCherry-control	1.85366	0.331109	29.936	4.33494e-06	1.63252e-05	NA
Q80WW9	mCherry-control	0.300231	0.304023	30.1127	0.331254	0.340704	NA
Q80X41	mCherry-control	1.73638	0.279767	29.8338	8.02618e-07	3.79756e-06	NA
Q80X50	mCherry-control	0.456404	0.338567	30.2969	0.187637	0.195782	NA
Q80X80	mCherry-control	0.832989	0.266348	30.3632	0.00387056	0.00504417	NA
Q80X82	mCherry-control	4.15054	0.326328	30.794	8.54745e-14	6.0516e-12	NA
Q80XA6	mCherry-control	2.58625	0.36537	30.794	6.19106e-08	3.97166e-07	NA
Q80XI3	mCherry-control	1.1028	0.302336	29.8738	0.00100005	0.00154226	NA
Q80XI4	mCherry-control	1.32579	0.293667	30.794	8.69656e-05	0.00019723	NA
[truncated: 1,935 more rows]

## Sheet: hM3Dq-CTRL
Protein	Label	log2FC	SE	DF	pvalue	adj.pvalue	issue
A2A432	hM3Dq-control	2.2783	0.315703	30.0894	4.86124e-08	3.32099e-07	NA
A2A5R2	hM3Dq-control	1.57803	0.312386	29.9545	2.02195e-05	6.396e-05	NA
A2A690	hM3Dq-control	0.93615	0.284642	30.1162	0.00256513	0.00345507	NA
A2A699	hM3Dq-control	-0.144617	0.279275	29.8165	0.608397	0.617274	NA
A2A6A1	hM3Dq-control	1.31414	0.250043	30.3418	1.09601e-05	3.89237e-05	NA
A2A6Q5	hM3Dq-control	1.85253	0.303351	30.0998	1.02069e-06	5.20233e-06	NA
A2A791	hM3Dq-control	2.57697	0.285986	30.794	3.85364e-10	4.00162e-09	NA
A2A8L1	hM3Dq-control	2.00398	0.39892	29.794	2.21837e-05	6.86673e-05	NA
A2A8L5	hM3Dq-control	0.99525	0.254496	29.9505	0.000488845	0.000824053	NA
A2A8U2	hM3Dq-control	2.70443	0.324774	30.794	2.20377e-09	1.92842e-08	NA
A2A8Z1	hM3Dq-control	0.946373	0.290413	29.794	0.00279693	0.003735	NA
A2AAE1	hM3Dq-control	1.43704	0.286384	29.808	2.25111e-05	6.94597e-05	NA
A2ABV5	hM3Dq-control	3.58331	0.344396	30.794	1.33156e-11	1.97153e-10	NA
A2ADY9	hM3Dq-control	2.41364	0.505728	29.794	4.49258e-05	0.000120317	NA
A2AFR3	hM3Dq-control	0.878826	0.407866	20.794	0.0430676	0.0477657	NA
A2AG50	hM3Dq-control	0.817634	0.319748	29.905	0.01587	0.0185023	NA
A2AGH6	hM3Dq-control	3.68862	0.460268	28.2245	9.41875e-09	7.19149e-08	NA
A2AGL3	hM3Dq-control	1.498	0.306754	29.8722	3.27022e-05	9.33782e-05	NA
A2AGT5	hM3Dq-control	1.21642	0.26292	30.794	6.32986e-05	0.000156797	NA
A2AHC3	hM3Dq-control	0.964943	0.323417	29.8104	0.00563748	0.00706911	NA
A2AHG0	hM3Dq-control	2.07928	0.312738	29.8839	2.35584e-07	1.39206e-06	NA
A2AHL1	hM3Dq-control	1.28932	0.397272	20.794	0.00390771	0.00505199	NA
A2AIV2	hM3Dq-control	3.33447	0.334537	28.797	7.66283e-11	9.26825e-10	NA
A2AJA9	hM3Dq-control	0.477231	0.23619	30.794	0.0520976	0.0572104	NA
A2AJI0	hM3Dq-control	0.340528	0.246254	30.794	0.176662	0.185374	NA
A2AJT4	hM3Dq-control	2.81247	0.333597	30.794	1.68546e-09	1.51225e-08	NA
A2AKG8	hM3Dq-control	1.61623	0.68675	19.794	0.0290556	0.032833	NA
A2ALS5	hM3Dq-control	1.32755	0.308334	30.794	0.000156921	0.000323308	NA
A2ALU4	hM3Dq-control	2.06236	0.326148	30.794	5.05113e-07	2.80987e-06	NA
A2AN08	hM3Dq-control	1.40974	0.287521	30.794	2.87966e-05	8.45657e-05	NA
A2AP18	hM3Dq-control	1.75016	0.378563	29.8586	6.80245e-05	0.00016597	NA
A2APV2	hM3Dq-control	1.55852	0.328622	29.958	4.82976e-05	0.000126903	NA
A2APX8	hM3Dq-control	1.1039	0.368225	20.794	0.00690502	0.00850353	NA
A2AQ19	hM3Dq-control	3.47181	0.317213	30.794	3.86652e-12	7.12366e-11	NA
A2AQ25	hM3Dq-control	0.761078	0.253636	30.794	0.00530007	0.00667696	NA
A2AR02	hM3Dq-control	3.38029	0.421124	28.8162	7.84289e-09	6.09585e-08	NA
A2ARP1	hM3Dq-control	1.53658	0.310783	30.794	2.56057e-05	7.65812e-05	NA
A2ARS0	hM3Dq-control	1.02345	0.253753	30.794	0.000336106	0.000605085	NA
A2ASQ1	hM3Dq-control	1.46468	0.44198	30.794	0.00236164	0.00321097	NA
A2ASZ8	hM3Dq-control	0.908264	0.270394	30.794	0.00209696	0.00289827	NA
A2AWA9	hM3Dq-control	1.39622	0.322364	29.9908	0.000152674	0.000316231	NA
A2BE28	hM3Dq-control	3.56985	0.348356	29.9272	2.65134e-11	3.59733e-10	NA
A2BH40	hM3Dq-control	3.85112	0.309859	30.794	1.55517e-13	5.82291e-12	NA
A2CG49	hM3Dq-control	1.10361	0.285876	29.8663	0.000562582	0.000926689	NA
A2RSJ4	hM3Dq-control	1.67228	0.292299	29.9057	3.08063e-06	1.36784e-05	NA
A2RSQ0	hM3Dq-control	1.23129	0.324713	30.794	0.000654008	0.00105716	NA
A2RT62	hM3Dq-control	1.06324	0.292851	30.0573	0.00103992	0.00157566	NA
A3KFM7	hM3Dq-control	1.41295	0.35358	29.8955	0.000387764	0.000678326	NA
A3KMP2	hM3Dq-control	1.53055	0.368944	30.794	0.000243783	0.000459261	NA
A4Q9F0	hM3Dq-control	0.236375	0.418495	20.794	0.578238	0.587747	NA
A6H5Y3	hM3Dq-control	2.80116	0.453841	30.794	7.73707e-07	4.07137e-06	NA
A6H5Z3	hM3Dq-control	1.13588	0.315599	30.794	0.00110468	0.00165856	NA
A6H630	hM3Dq-control	1.52181	0.327943	30.0071	6.41465e-05	0.000158393	NA
A6H6A9	hM3Dq-control	2.10255	0.399354	30.794	1.02389e-05	3.68145e-05	NA
A6H8H2	hM3Dq-control	1.38652	0.349155	20.794	0.0007072	0.00112955	NA
A6X8Z5	hM3Dq-control	1.34034	0.323496	29.8366	0.000259308	0.000486155	NA
B0V2N1	hM3Dq-control	1.21089	0.282359	30.1943	0.000170046	0.000344157	NA
B1AR13	hM3Dq-control	1.19004	0.245315	30.4037	3.4392e-05	9.71157e-05	NA
B1AWN6	hM3Dq-control	1.59343	0.25721	30.794	7.25259e-07	3.84763e-06	NA
B1AXH1	hM3Dq-control	-0.273177	0.293466	30.794	0.359165	0.369021	NA
B1AXV0	hM3Dq-control	0.995455	0.296435	30.794	0.00210223	0.0029039	NA
B1AY13	hM3Dq-control	1.20889	0.329725	30.794	0.000920952	0.00140966	NA
B1AZI6	hM3Dq-control	3.75236	0.3947	29.8489	1.54134e-10	1.74476e-09	NA
B1AZP2	hM3Dq-control	0.994225	0.274539	29.8588	0.00107323	0.00161921	NA
B2RQC6	hM3Dq-control	1.40886	0.279828	30.0004	2.11185e-05	6.60526e-05	NA
B2RR83	hM3Dq-control	1.07068	0.353858	30.069	0.0050447	0.00638416	NA
B2RRE7	hM3Dq-control	0.835871	0.338107	30.3297	0.0192534	0.0222669	NA
B2RSH2	hM3Dq-control	1.28326	0.28459	30.1354	9.19973e-05	0.000209987	NA
B2RXC1	hM3Dq-control	1.55337	0.311348	29.8268	2.43678e-05	7.39005e-05	NA
B2RXS4	hM3Dq-control	1.40135	0.258505	29.9123	7.16021e-06	2.77661e-05	NA
B2RY56	hM3Dq-control	3.33198	0.349538	30.794	1.06141e-10	1.24118e-09	NA
B9EJ80	hM3Dq-control	1.26731	0.300075	30.3972	0.000201783	0.000393461	NA
B9EJ86	hM3Dq-control	1.37516	0.313522	30.794	0.00012504	0.000269514	NA
B9EJA2	hM3Dq-control	0.809265	0.259222	30.0367	0.00395395	0.00510669	NA
B9EKR1	hM3Dq-control	1.7174	0.313035	29.9059	5.96098e-06	2.39299e-05	NA
C0HKD9	hM3Dq-control	2.49044	0.384089	28.7965	4.40395e-07	2.46394e-06	NA
D3YVF0	hM3Dq-control	-0.609835	0.303179	30.794	0.0530977	0.0582665	NA
D3YXK2	hM3Dq-control	3.45135	0.31828	30.2654	6.01981e-12	9.89078e-11	NA
D3YZI9	hM3Dq-control	1.1635	0.289709	29.8518	0.000367819	0.000651178	NA
D3YZP9	hM3Dq-control	2.10559	0.321859	30.794	2.73661e-07	1.59526e-06	NA
D3YZU1	hM3Dq-control	0.551336	0.407605	19.794	0.191427	0.200219	NA
D3Z4S3	hM3Dq-control	1.34621	0.259255	29.8312	1.37332e-05	4.67867e-05	NA
D3Z7P3	hM3Dq-control	1.20724	0.266275	30.794	8.23595e-05	0.000192849	NA
E9PUL5	hM3Dq-control	-0.798855	0.383066	30.794	0.0454118	0.0502225	NA
E9PV24	hM3Dq-control	2.6719	0.529165	30.794	1.89664e-05	6.07363e-05	NA
E9PV86	hM3Dq-control	1.29003	0.30103	30.794	0.000166086	0.0003379	NA
E9PVA8	hM3Dq-control	1.71393	0.30725	30.794	4.18146e-06	1.77177e-05	NA
E9PXF8	hM3Dq-control	1.42231	0.376588	20.794	0.00112162	0.00168048	NA
E9PY46	hM3Dq-control	1.04799	0.49953	26.8456	0.0454587	0.0502601	NA
E9PYH6	hM3Dq-control	2.66697	0.397041	29.794	1.98376e-07	1.19394e-06	NA
E9PYL2	hM3Dq-control	2.85518	0.511186	27.9239	5.66759e-06	2.30853e-05	NA
E9PZ19	hM3Dq-control	0.955808	0.359736	20.794	0.0148248	0.0173565	NA
E9PZM4	hM3Dq-control	3.54158	0.310185	29.9724	1.9377e-12	4.23899e-11	NA
E9Q1P8	hM3Dq-control	1.68899	0.367092	30.794	6.80673e-05	0.00016597	NA
E9Q3L2	hM3Dq-control	1.28769	0.285661	30.794	8.86705e-05	0.000204305	NA
E9Q401	hM3Dq-control	1.3328	0.329263	30.794	0.000322734	0.00058398	NA
E9Q4N7	hM3Dq-control	4.24046	0.323383	30.794	3.8511e-14	2.14231e-12	NA
E9Q4P1	hM3Dq-control	1.57308	0.276138	29.794	3.34226e-06	1.46563e-05	NA
E9Q4S1	hM3Dq-control	1.28562	0.275522	30.794	5.65676e-05	0.000142757	NA
E9Q4Z2	hM3Dq-control	0.294843	0.237925	30.2891	0.224779	0.234034	NA
E9Q557	hM3Dq-control	0.582806	0.413184	30.2587	0.168583	0.177135	NA
E9Q5C9	hM3Dq-control	2.80247	0.361126	30.0585	1.15414e-08	8.62614e-08	NA
E9Q5F9	hM3Dq-control	4.79569	0.5576	28.794	1.904e-09	1.68122e-08	NA
E9Q5K9	hM3Dq-control	3.07383	0.359381	30.794	1.23007e-09	1.13236e-08	NA
E9Q6J5	hM3Dq-control	2.93772	0.336892	30.1191	9.7022e-10	9.1037e-09	NA
E9Q6P5	hM3Dq-control	0.949463	0.282685	29.9693	0.00214552	0.00295531	NA
E9Q784	hM3Dq-control	2.55656	0.433968	28.7977	2.20581e-06	1.02134e-05	NA
E9Q7E2	hM3Dq-control	3.10326	0.374623	28.7955	4.15079e-09	3.4244e-08	NA
E9Q7G0	hM3Dq-control	3.49412	0.312618	30.794	2.29773e-12	4.8627e-11	NA
E9Q7X7	hM3Dq-control	1.05309	0.273219	29.8224	0.000573026	0.000941504	NA
E9Q8I9	hM3Dq-control	1.56284	0.309749	30.794	1.91705e-05	6.11883e-05	NA
E9QAT4	hM3Dq-control	1.04996	0.307699	29.9418	0.00186537	0.0026138	NA
F6SEU4	hM3Dq-control	0.404322	0.254589	30.056	0.122721	0.130353	NA
F6ZDS4	hM3Dq-control	4.30013	0.325103	30.794	3.06619e-14	1.80905e-12	NA
F7BJB9	hM3Dq-control	4.67995	0.511291	28.794	5.04537e-10	5.08981e-09	NA
F8VPU2	hM3Dq-control	1.34156	0.311289	30.3782	0.000158662	0.000326203	NA
G3X9J0	hM3Dq-control	0.230345	0.399996	20.794	0.570886	0.580729	NA
G3X9K3	hM3Dq-control	1.93987	0.386764	30.0777	2.21452e-05	6.86027e-05	NA
G3XA57	hM3Dq-control	0.177109	0.298235	30.794	0.556945	0.567437	NA
G5E829	hM3Dq-control	1.35094	0.292343	30.794	6.42969e-05	0.000158664	NA
G5E870	hM3Dq-control	2.89812	0.326584	30.794	5.43547e-10	5.45508e-09	NA
G5E8B9	hM3Dq-control	Inf	NA	NA	NA	NA	oneConditionMissing
G5E8K5	hM3Dq-control	0.709165	0.268601	29.886	0.0130416	0.0153798	NA
O08529	hM3Dq-control	1.19087	0.300025	29.8252	0.000418766	0.000723798	NA
O08532	hM3Dq-control	0.885515	0.264752	30.794	0.0021778	0.00298814	NA
O08539	hM3Dq-control	0.885887	0.271325	30.354	0.00271317	0.00363436	NA
O08547	hM3Dq-control	1.17311	0.263015	30.794	0.000101436	0.0002274	NA
O08553	hM3Dq-control	0.935474	0.27861	30.1466	0.00214129	0.00295242	NA
O08579	hM3Dq-control	1.37898	0.301786	30.0401	7.81561e-05	0.000185121	NA
O08580	hM3Dq-control	Inf	NA	NA	NA	NA	oneConditionMissing
O08582	hM3Dq-control	1.57954	0.317178	29.9677	2.4717e-05	7.47051e-05	NA
O08583	hM3Dq-control	1.70051	0.312056	29.8279	6.66795e-06	2.62273e-05	NA
O08585	hM3Dq-control	1.44085	0.452906	30.794	0.00333708	0.00437675	NA
O08586	hM3Dq-control	1.30462	0.294722	29.9996	0.000116911	0.000253905	NA
O08599	hM3Dq-control	0.995275	0.262291	30.794	0.000649356	0.00105008	NA
O08600	hM3Dq-control	1.32579	0.271987	30.794	3.12467e-05	8.98798e-05	NA
O08638	hM3Dq-control	0.938908	0.322836	29.9701	0.00678216	0.00837076	NA
O08663	hM3Dq-control	0.87245	0.273478	30.2683	0.00330066	0.00433483	NA
O08688	hM3Dq-control	1.54175	0.310001	30.794	2.35586e-05	7.1838e-05	NA
O08709	hM3Dq-control	1.35285	0.279542	30.1759	3.61549e-05	0.000101111	NA
O08715	hM3Dq-control	0.715404	0.298648	30.794	0.0228682	0.0262063	NA
O08739	hM3Dq-control	1.56963	0.319687	30.0292	2.99731e-05	8.72312e-05	NA
O08749	hM3Dq-control	0.868698	0.268759	30.794	0.00292385	0.00387921	NA
O08756	hM3Dq-control	0.553073	0.259774	29.84	0.0416186	0.0462508	NA
O08759	hM3Dq-control	3.36158	0.317291	30.794	8.58164e-12	1.35841e-10	NA
O08784	hM3Dq-control	0.103443	0.314474	30.794	0.744427	0.750207	NA
O08788	hM3Dq-control	0.793063	0.251423	30.1002	0.00363404	0.00472802	NA
O08795	hM3Dq-control	0.880396	0.265636	29.8423	0.00241795	0.0032818	NA
O08807	hM3Dq-control	1.58653	0.263539	30.794	1.18954e-06	5.93094e-06	NA
O08808	hM3Dq-control	0.84887	0.331383	28.8121	0.0159199	0.0185494	NA
O08810	hM3Dq-control	3.69502	0.354485	29.9736	1.74339e-11	2.45969e-10	NA
O08811	hM3Dq-control	2.7329	0.427631	30.2992	4.49593e-07	2.51178e-06	NA
O08842	hM3Dq-control	1.00917	0.26684	29.8344	0.000697194	0.0011154	NA
O08848	hM3Dq-control	0.954544	0.284315	30.1406	0.00214332	0.00295333	NA
O08914	hM3Dq-control	1.38436	0.269676	30.2582	1.56211e-05	5.23032e-05	NA
O08915	hM3Dq-control	1.90823	0.350762	29.9539	6.75291e-06	2.64812e-05	NA
O08917	hM3Dq-control	0.493498	0.25001	30.794	0.0574212	0.0627379	NA
O08919	hM3Dq-control	0.781833	0.277131	30.0881	0.00839375	0.0101697	NA
O08989	hM3Dq-control	1.07237	0.255518	30.794	0.000212944	0.000410542	NA
O08992	hM3Dq-control	3.14384	0.437523	30.321	5.05364e-08	3.42241e-07	NA
O08997	hM3Dq-control	1.46388	0.275612	29.8554	9.80545e-06	3.54855e-05	NA
O09061	hM3Dq-control	1.10709	0.248502	30.794	0.000102932	0.000229827	NA
O09111	hM3Dq-control	1.02712	0.264523	29.9284	0.000527838	0.000880257	NA
O09117	hM3Dq-control	0.916315	0.341419	29.8237	0.0117604	0.0139406	NA
O09126	hM3Dq-control	1.92559	0.373343	20.794	4.25833e-05	0.000114909	NA
O09131	hM3Dq-control	1.56785	0.275991	29.8807	3.45966e-06	1.50861e-05	NA
O09159	hM3Dq-control	0.311318	0.375236	28.8074	0.413554	0.42345	NA
O09167	hM3Dq-control	0.858251	0.272764	29.9457	0.00372043	0.00483234	NA
O35083	hM3Dq-control	1.13869	0.271524	30.0603	0.000222976	0.000426039	NA
O35085	hM3Dq-control	4.87255	0.425972	22.8133	6.32618e-11	7.89556e-10	NA
O35098	hM3Dq-control	1.26659	0.277716	30.1586	7.94637e-05	0.00018743	NA
O35099	hM3Dq-control	1.67054	0.345405	29.3618	3.88289e-05	0.000107158	NA
O35127	hM3Dq-control	1.06313	0.335348	30.3728	0.00346679	0.00453314	NA
O35129	hM3Dq-control	0.908116	0.246307	30.794	0.000870914	0.00134737	NA
O35136	hM3Dq-control	1.2499	0.285678	30.794	0.000128966	0.000276634	NA
O35143	hM3Dq-control	0.673531	0.297176	29.8476	0.0308369	0.034745	NA
O35218	hM3Dq-control	3.06102	0.375268	30.1938	3.98233e-09	3.2994e-08	NA
O35226	hM3Dq-control	1.58971	0.273158	30.794	2.10119e-06	9.76374e-06	NA
O35239	hM3Dq-control	0.919291	0.304259	29.9431	0.00511282	0.00646196	NA
O35250	hM3Dq-control	1.08503	0.300067	29.9687	0.00108505	0.00163272	NA
O35280	hM3Dq-control	1.09666	0.35572	20.794	0.00568487	0.00711793	NA
O35286	hM3Dq-control	4.23752	0.309952	30.794	1.27906e-14	9.96132e-13	NA
O35295	hM3Dq-control	1.72435	0.305748	30.1029	3.78669e-06	1.62573e-05	NA
O35304	hM3Dq-control	0.59969	0.260814	30.3336	0.0285443	0.0322739	NA
O35317	hM3Dq-control	3.08554	0.358066	29.794	1.3752e-09	1.2541e-08	NA
O35326	hM3Dq-control	2.7822	0.32915	30.794	1.59269e-09	1.43563e-08	NA
O35343	hM3Dq-control	1.78037	0.352582	29.9174	2.04005e-05	6.44279e-05	NA
O35344	hM3Dq-control	3.13774	0.391468	30.212	5.72154e-09	4.60324e-08	NA
O35345	hM3Dq-control	2.47667	0.356487	30.794	8.87648e-08	5.7995e-07	NA
O35350	hM3Dq-control	1.77109	0.419101	20.794	0.000385554	0.000676587	NA
O35381	hM3Dq-control	6.02002	0.300483	30.0246	6.29389e-19	1.22542e-15	NA
O35382	hM3Dq-control	1.22372	0.29485	30.3376	0.000248007	0.000466766	NA
O35405	hM3Dq-control	1.71191	0.320988	30.794	8.4208e-06	3.14689e-05	NA
O35435	hM3Dq-control	0.70295	0.267377	30.794	0.0132381	0.0155926	NA
O35449	hM3Dq-control	0.811329	0.292399	30.2761	0.00937668	0.0112694	NA
O35454	hM3Dq-control	1.64991	0.306178	30.794	7.186e-06	2.77878e-05	NA
O35465	hM3Dq-control	1.23394	0.265228	30.0457	6.18704e-05	0.000153846	NA
O35474	hM3Dq-control	1.40685	0.29903	30.794	5.06869e-05	0.000131408	NA
O35526	hM3Dq-control	0.451727	0.266656	30.794	0.10035	0.107234	NA
O35551	hM3Dq-control	1.32136	0.300998	29.8466	0.000130702	0.000279645	NA
O35598	hM3Dq-control	1.53654	0.299342	30.0477	1.59313e-05	5.29321e-05	NA
O35613	hM3Dq-control	Inf	NA	NA	NA	NA	oneConditionMissing
O35633	hM3Dq-control	1.18756	0.262404	30.2461	8.72095e-05	0.000201539	NA
O35638	hM3Dq-control	3.64223	0.334302	30.794	4.3255e-12	7.69109e-11	NA
O35639	hM3Dq-control	1.8884	0.291674	29.919	3.78012e-07	2.14262e-06	NA
O35643	hM3Dq-control	1.00553	0.289496	29.9893	0.00158529	0.0022637	NA
O35678	hM3Dq-control	1.12579	0.244869	30.1675	7.16086e-05	0.000172585	NA
O35681	hM3Dq-control	0.990658	0.261199	30.1466	0.000668871	0.00107806	NA
O35682	hM3Dq-control	1.42301	0.27434	29.9368	1.38156e-05	4.70262e-05	NA
O35685	hM3Dq-control	1.58653	0.333112	29.8129	4.61217e-05	0.000122844	NA
O35691	hM3Dq-control	2.42966	0.33018	30.1827	3.25957e-08	2.27469e-07	NA
O35737	hM3Dq-control	4.69094	0.322241	30.794	2.37979e-15	3.66613e-13	NA
O35841	hM3Dq-control	3.91626	0.325004	30.3485	4.2562e-13	1.29482e-11	NA
O35857	hM3Dq-control	1.12181	0.255113	30.794	0.000121179	0.00026215	NA
O35864	hM3Dq-control	1.64066	0.26361	29.955	7.51848e-07	3.97245e-06	NA
O35874	hM3Dq-control	1.31585	0.254178	30.794	1.31686e-05	4.52192e-05	NA
O35887	hM3Dq-control	0.766304	0.300316	29.873	0.0160807	0.0187312	NA
O35900	hM3Dq-control	2.05387	0.291309	29.8217	8.00098e-08	5.2628e-07	NA
O35927	hM3Dq-control	1.07474	0.274241	29.8722	0.000479512	0.000811482	NA
O35954	hM3Dq-control	1.51814	0.277446	30.254	5.98784e-06	2.4013e-05	NA
O35963	hM3Dq-control	1.02937	0.271786	29.8668	0.000686003	0.00110179	NA
O35969	hM3Dq-control	1.21369	0.250363	29.867	3.61703e-05	0.000101111	NA
O35972	hM3Dq-control	1.53877	0.437744	24.8929	0.00170694	0.00241966	NA
O35973	hM3Dq-control	2.35708	0.289372	29.8377	4.48345e-09	3.66184e-08	NA
O54724	hM3Dq-control	0.872246	0.316606	29.8785	0.00989756	0.0118406	NA
O54734	hM3Dq-control	1.2476	0.272561	30.0693	7.62836e-05	0.000181516	NA
O54774	hM3Dq-control	0.721376	0.282126	30.1957	0.0158222	0.0184576	NA
O54781	hM3Dq-control	1.62407	0.322489	30.2867	2.05411e-05	6.48193e-05	NA
O54784	hM3Dq-control	0.358742	0.348575	29.8508	0.311669	0.321153	NA
O54828	hM3Dq-control	0.915465	0.279625	29.9792	0.00267629	0.0035899	NA
O54829	hM3Dq-control	0.649937	0.288222	30.794	0.0313905	0.0353177	NA
O54865	hM3Dq-control	1.68502	0.352483	29.9184	4.35443e-05	0.000117263	NA
O54901	hM3Dq-control	0.697767	0.388997	25.7982	0.0845826	0.0911105	NA
O54916	hM3Dq-control	1.3165	0.377653	29.8858	0.0015381	0.00220522	NA
O54941	hM3Dq-control	5.18083	0.446607	30.794	9.04783e-13	2.21587e-11	NA
O54962	hM3Dq-control	0.7518	0.258305	30.794	0.0066492	0.00821655	NA
O54983	hM3Dq-control	0.479293	0.259669	30.2075	0.0747448	0.0809614	NA
O54984	hM3Dq-control	1.16597	0.278249	29.9994	0.000225726	0.00043045	NA
O54988	hM3Dq-control	1.19784	0.303635	29.9898	0.000444258	0.000759657	NA
O54991	hM3Dq-control	1.51412	0.276323	30.794	5.54394e-06	2.26826e-05	NA
O55013	hM3Dq-control	0.809591	0.271898	29.8098	0.0057233	0.00716148	NA
O55017	hM3Dq-control	0.568359	0.320839	30.794	0.0863786	0.0928397	NA
O55022	hM3Dq-control	2.00933	0.370318	30.794	6.46031e-06	2.55395e-05	NA
O55023	hM3Dq-control	1.07206	0.266753	29.8304	0.000365339	0.000647827	NA
O55026	hM3Dq-control	1.13538	0.290929	29.9299	0.000500185	0.000839896	NA
O55029	hM3Dq-control	1.62076	0.285655	30.794	3.18352e-06	1.40711e-05	NA
O55033	hM3Dq-control	2.09071	0.368395	30.794	3.17154e-06	1.40341e-05	NA
O55042	hM3Dq-control	0.195186	0.278882	30.794	0.489251	0.499776	NA
O55091	hM3Dq-control	1.81327	0.355476	30.2853	1.70874e-05	5.59146e-05	NA
O55100	hM3Dq-control	0.951044	0.267441	29.9035	0.00127603	0.00188072	NA
O55106	hM3Dq-control	1.22333	0.282977	30.794	0.000149381	0.000310898	NA
O55125	hM3Dq-control	0.370713	0.257989	30.2995	0.160983	0.169286	NA
O55126	hM3Dq-control	0.29761	0.256704	30.794	0.255224	0.264884	NA
O55128	hM3Dq-control	3.77047	0.340476	30.794	2.89064e-12	5.80213e-11	NA
O55131	hM3Dq-control	0.894368	0.271041	30.2046	0.00248778	0.00336252	NA
O55142	hM3Dq-control	1.2813	0.290933	30.0263	0.000124303	0.000268313	NA
O55143	hM3Dq-control	1.49325	0.285225	30.794	1.11417e-05	3.94773e-05	NA
O55187	hM3Dq-control	3.33514	0.340149	29.8028	7.7409e-11	9.33222e-10	NA
O55201	hM3Dq-control	4.27336	0.29628	30.794	3.05321e-15	4.09972e-13	NA
O55234	hM3Dq-control	1.05093	0.245437	30.794	0.000167739	0.000340373	NA
O55236	hM3Dq-control	2.46577	0.279305	30.2525	7.12591e-10	6.93707e-09	NA
O55242	hM3Dq-control	0.882857	0.281762	29.8077	0.00385959	0.00499642	NA
O70133	hM3Dq-control	4.68627	0.306942	30.794	6.5244e-16	1.53301e-13	NA
O70152	hM3Dq-control	1.24111	0.283108	29.9196	0.000132364	0.00028258	NA
O70161	hM3Dq-control	1.57815	0.330581	30.794	4.16267e-05	0.000113115	NA
O70172	hM3Dq-control	1.34001	0.3079	29.8247	0.000145409	0.000305902	NA
O70194	hM3Dq-control	0.740642	0.287908	29.825	0.0153217	0.0179167	NA
O70228	hM3Dq-control	0.935773	0.298349	30.794	0.00374675	0.00486328	NA
O70230	hM3Dq-control	2.27413	0.334274	29.8877	1.5442e-07	9.51443e-07	NA
O70251	hM3Dq-control	1.81577	0.307085	29.794	1.82598e-06	8.65244e-06	NA
O70252	hM3Dq-control	1.51332	0.294589	29.8637	1.60132e-05	5.31138e-05	NA
O70293	hM3Dq-control	1.32973	0.309659	29.8712	0.000170383	0.000344482	NA
O70305	hM3Dq-control	0.551659	0.299186	30.0188	0.0750935	0.0812939	NA
O70310	hM3Dq-control	1.06698	0.328607	30.2093	0.00285365	0.00379901	NA
O70311	hM3Dq-control	1.48834	0.272558	30.794	5.85121e-06	2.366e-05	NA
O70318	hM3Dq-control	0.848028	0.236792	30.153	0.00118318	0.00175918	NA
O70325	hM3Dq-control	1.05242	0.271845	30.794	0.000525836	0.000878424	NA
O70370	hM3Dq-control	1.18986	0.280035	30.2709	0.000189099	0.000372835	NA
O70433	hM3Dq-control	1.60138	0.283503	29.8911	3.78333e-06	1.62573e-05	NA
O70435	hM3Dq-control	0.971983	0.253554	30.3092	0.000594844	0.000972836	NA
O70439	hM3Dq-control	0.346672	0.294835	30.1876	0.248859	0.258553	NA
O70443	hM3Dq-control	0.829779	0.27003	29.8995	0.00449238	0.00574682	NA
O70451	hM3Dq-control	1.2607	0.268842	30.0097	5.58924e-05	0.000141604	NA
O70481	hM3Dq-control	1.64904	0.32001	29.8971	1.52598e-05	5.11814e-05	NA
O70492	hM3Dq-control	1.83142	0.340654	30.794	7.44821e-06	2.86029e-05	NA
O70493	hM3Dq-control	1.80312	0.315324	29.9253	3.09811e-06	1.37403e-05	NA
O70503	hM3Dq-control	1.26459	0.27427	30.794	6.62114e-05	0.000162462	NA
O70566	hM3Dq-control	1.24781	0.336868	30.794	0.000831089	0.0012945	NA
O70589	hM3Dq-control	1.36484	0.302279	30.1723	9.02453e-05	0.000207202	NA
O70591	hM3Dq-control	0.896462	0.277569	29.8217	0.00301272	0.00398896	NA
O88196	hM3Dq-control	2.09404	0.318878	29.9156	2.93218e-07	1.70163e-06	NA
O88271	hM3Dq-control	3.83773	0.398159	30.4023	9.34481e-11	1.1128e-09	NA
O88286	hM3Dq-control	Inf	NA	NA	NA	NA	oneConditionMissing
O88291	hM3Dq-control	4.70607	0.36407	30.1834	7.72479e-14	3.45751e-12	NA
O88322	hM3Dq-control	1.96357	0.576833	30.794	0.00186151	0.00260933	NA
O88342	hM3Dq-control	1.52292	0.286265	30.794	8.74697e-06	3.24079e-05	NA
O88343	hM3Dq-control	1.24256	0.293869	30.0058	0.000203127	0.00039529	NA
O88384	hM3Dq-control	1.15725	0.271378	30.4053	0.000179845	0.00035969	NA
O88441	hM3Dq-control	0.553531	0.266991	30.794	0.0466088	0.0514878	NA
O88444	hM3Dq-control	0.93213	0.294805	29.951	0.00357641	0.00466082	NA
O88447	hM3Dq-control	1.11462	0.308596	30.794	0.00106716	0.00161196	NA
O88448	hM3Dq-control	1.23337	0.26956	29.865	7.77154e-05	0.000184302	NA
O88455	hM3Dq-control	2.03666	0.281209	30.794	3.95323e-08	2.74891e-07	NA
O88485	hM3Dq-control	1.2784	0.281961	29.8328	8.7484e-05	0.000202054	NA
O88487	hM3Dq-control	1.52309	0.27826	30.794	5.63792e-06	2.29886e-05	NA
O88491	hM3Dq-control	2.40192	0.369478	30.794	3.07009e-07	1.7711e-06	NA
O88507	hM3Dq-control	1.08788	0.272881	30.0034	0.000396053	0.000690344	NA
O88508	hM3Dq-control	4.29586	0.341431	28.797	3.16344e-13	1.04394e-11	NA
O88520	hM3Dq-control	1.40584	0.353484	29.9282	0.00040794	0.000707565	NA
O88531	hM3Dq-control	0.864493	0.308336	29.9684	0.00877689	0.0106107	NA
O88532	hM3Dq-control	3.92523	0.31018	30.794	9.74999e-14	4.08862e-12	NA
O88533	hM3Dq-control	0.7955	0.257177	29.9366	0.00426335	0.00547723	NA
O88543	hM3Dq-control	1.84219	0.27213	30.794	1.452e-07	9.06107e-07	NA
O88544	hM3Dq-control	1.5309	0.254546	30.794	1.20953e-06	6.0126e-06	NA
O88545	hM3Dq-control	1.39386	0.279132	30.1863	2.33629e-05	7.14568e-05	NA
O88569	hM3Dq-control	4.90131	0.3412	30.2481	4.73392e-15	5.12052e-13	NA
O88587	hM3Dq-control	0.660925	0.307119	29.9125	0.0395904	0.0441101	NA
O88597	hM3Dq-control	1.45525	0.366546	20.794	0.000708692	0.00113147	NA
O88602	hM3Dq-control	0.556638	0.371382	28.8657	0.144776	0.153029	NA
O88622	hM3Dq-control	2.03919	0.383218	30.794	8.71519e-06	3.23411e-05	NA
O88643	hM3Dq-control	1.18799	0.28988	30.2913	0.000287253	0.000529122	NA
O88665	hM3Dq-control	3.60626	0.344911	30.035	1.58301e-11	2.26777e-10	NA
O88685	hM3Dq-control	2.04936	0.28695	30.794	5.20347e-08	3.51777e-07	NA
O88696	hM3Dq-control	0.653269	0.244345	30.794	0.0118974	0.0140901	NA
O88703	hM3Dq-control	1.06488	0.322035	25.8177	0.00277858	0.00371559	NA
O88704	hM3Dq-control	0.867481	0.279837	30.794	0.00411563	0.0053032	NA
O88712	hM3Dq-control	1.96331	0.29398	30.794	1.87048e-07	1.1363e-06	NA
O88735	hM3Dq-control	-0.554235	0.281886	28.8005	0.0589845	0.0643738	NA
O88737	hM3Dq-control	-0.983329	0.337428	30.794	0.00658837	0.00814706	NA
O88738	hM3Dq-control	1.53678	0.281544	30.3708	6.14589e-06	2.44205e-05	NA
O88741	hM3Dq-control	1.00405	0.251447	30.794	0.000375709	0.000661649	NA
O88746	hM3Dq-control	2.57314	0.679376	26.0757	0.000808752	0.0012663	NA
O88811	hM3Dq-control	1.69335	0.435993	29.8845	0.000527401	0.000880131	NA
O88844	hM3Dq-control	1.41948	0.27892	30.0159	1.80845e-05	5.84407e-05	NA
O88848	hM3Dq-control	1.04044	0.301191	29.8831	0.00167219	0.002373	NA
O88851	hM3Dq-control	1.1014	0.274988	30.794	0.000363244	0.000644993	NA
O88874	hM3Dq-control	3.23206	0.518434	28.1084	9.60398e-07	4.91079e-06	NA
O88895	hM3Dq-control	2.25967	0.447967	28.794	2.28466e-05	7.02169e-05	NA
O88907	hM3Dq-control	3.47935	0.354034	29.794	7.36194e-11	9.00055e-10	NA
O88910	hM3Dq-control	1.0108	0.28397	30.0739	0.00125735	0.001856	NA
O88935	hM3Dq-control	1.06478	0.333349	29.9783	0.00328905	0.00432395	NA
O88939	hM3Dq-control	3.97797	0.323243	30.0734	2.85826e-13	9.59488e-12	NA
O88958	hM3Dq-control	1.3668	0.287856	30.794	4.47841e-05	0.000120103	NA
O88983	hM3Dq-control	0.214394	0.492762	23.794	0.66742	0.674872	NA
O88998	hM3Dq-control	0.999418	0.266542	30.794	0.00073433	0.00116476	NA
O89017	hM3Dq-control	1.4295	0.346265	29.9184	0.000269134	0.000502401	NA
O89051	hM3Dq-control	1.08126	0.253514	29.8436	0.000185007	0.000368083	NA
O89053	hM3Dq-control	1.05195	0.274496	29.9412	0.000605539	0.00098701	NA
O89084	hM3Dq-control	0.863156	0.380573	28.794	0.0310083	0.034918	NA
O89086	hM3Dq-control	1.77568	0.526949	28.6049	0.00216795	0.00297778	NA
O89106	hM3Dq-control	0.771301	0.259774	29.8186	0.00584445	0.00730134	NA
O89112	hM3Dq-control	1.97993	0.276815	30.4024	5.4411e-08	3.66568e-07	NA
O89114	hM3Dq-control	1.03643	0.376463	20.794	0.0119852	0.0141813	NA
P00158	hM3Dq-control	1.71316	0.407024	20.794	0.000401433	0.00069816	NA
P00405	hM3Dq-control	0.988664	0.245223	30.794	0.000337543	0.00060627	NA
P00493	hM3Dq-control	1.40864	0.270239	30.3771	1.23464e-05	4.28875e-05	NA
P00520	hM3Dq-control	0.0439173	0.473619	22.794	0.92693	0.929078	NA
P00920	hM3Dq-control	1.22148	0.324532	30.794	0.000706315	0.0011286	NA
P01831	hM3Dq-control	0.766564	0.253017	30.794	0.00492386	0.00624952	NA
P01942	hM3Dq-control	0.518982	0.293552	29.9969	0.0872425	0.0936649	NA
P02088	hM3Dq-control	0.613743	0.377764	30.3696	0.114567	0.121859	NA
P02463	hM3Dq-control	1.68998	0.314131	30.794	7.37076e-06	2.83614e-05	NA
P02468	hM3Dq-control	1.04879	0.411038	30.794	0.0159127	0.0185466	NA
P02469	hM3Dq-control	1.35283	0.36047	30.794	0.000727558	0.0011559	NA
P02535	hM3Dq-control	-0.0714002	0.402646	30.794	0.860413	0.864185	NA
P02802	hM3Dq-control	3.91716	0.497172	30.794	7.14124e-09	5.60645e-08	NA
P03888	hM3Dq-control	1.43025	0.286297	30.794	2.2105e-05	6.85503e-05	NA
P03893	hM3Dq-control	1.38069	0.271316	29.9213	1.82515e-05	5.89314e-05	NA
P03899	hM3Dq-control	0.656852	0.233881	29.966	0.00867589	0.0104984	NA
P03911	hM3Dq-control	1.4007	0.299424	30.3064	5.65372e-05	0.000142757	NA
P03921	hM3Dq-control	1.17325	0.301671	29.8679	0.000520213	0.00087015	NA
P03930	hM3Dq-control	1.02239	0.280564	30.303	0.00099469	0.00151183	NA
P03995	hM3Dq-control	2.11757	0.359578	30.794	1.72538e-06	8.22355e-06	NA
P04104	hM3Dq-control	-0.222452	0.485288	30.2659	0.649945	0.657715	NA
P04370	hM3Dq-control	0.167559	0.274107	29.879	0.54563	0.556054	NA
P04627	hM3Dq-control	1.45696	0.30675	29.8212	4.78177e-05	0.000126177	NA
P04919	hM3Dq-control	1.10892	0.479214	30.794	0.0275097	0.0311948	NA
P04925	hM3Dq-control	0.95494	0.246447	29.8375	0.000541641	0.000899128	NA
P05063	hM3Dq-control	1.0205	0.262909	30.794	0.000511346	0.000856791	NA
P05064	hM3Dq-control	1.07435	0.26912	30.1768	0.000387156	0.000678131	NA
P05132	hM3Dq-control	0.634297	0.254416	29.8497	0.018437	0.0213544	NA
P05201	hM3Dq-control	1.10124	0.281863	30.2497	0.000487579	0.000822275	NA
P05202	hM3Dq-control	0.544065	0.257113	30.122	0.0427145	0.0473875	NA
P05480	hM3Dq-control	0.939148	0.269377	30.015	0.00153052	0.00219516	NA
P05555	hM3Dq-control	0.582417	0.27378	29.9536	0.0417421	0.0463748	NA
P06151	hM3Dq-control	1.22166	0.267441	30.794	7.47628e-05	0.000178825	NA
P06537	hM3Dq-control	2.50776	0.320015	30.3791	8.78518e-09	6.74743e-08	NA
P06745	hM3Dq-control	0.986468	0.266159	30.794	0.000826216	0.00128846	NA
P06801	hM3Dq-control	0.990346	0.258535	30.794	0.000588221	0.000964029	NA
P06837	hM3Dq-control	-0.185933	0.320198	30.794	0.565682	0.575736	NA
P06909	hM3Dq-control	0.489576	0.266727	30.0033	0.0763623	0.0826215	NA
P07214	hM3Dq-control	0.672074	0.261084	29.8652	0.015254	0.0178429	NA
P07356	hM3Dq-control	1.32738	0.306893	30.794	0.000148485	0.000309639	NA
P07724	hM3Dq-control	0.562076	0.455736	30.0225	0.22702	0.236304	NA
P07901	hM3Dq-control	1.63483	0.315457	30.2265	1.36343e-05	4.64903e-05	NA
P08003	hM3Dq-control	0.945615	0.26747	29.8783	0.00134933	0.00197364	NA
P08030	hM3Dq-control	1.25071	0.24987	29.9707	2.29982e-05	7.06269e-05	NA
P08113	hM3Dq-control	0.90358	0.263679	30.794	0.00175239	0.00247599	NA
P08122	hM3Dq-control	1.24012	0.283588	30.1626	0.000134531	0.000286265	NA
P08228	hM3Dq-control	0.852895	0.313224	29.8666	0.0106974	0.0127543	NA
P08249	hM3Dq-control	0.510299	0.269487	30.794	0.0677076	0.0735435	NA
P08414	hM3Dq-control	4.11056	0.312231	30.794	3.46849e-14	1.95743e-12	NA
P08551	hM3Dq-control	1.41813	0.29718	29.9116	4.46168e-05	0.000119819	NA
P08553	hM3Dq-control	1.50878	0.294545	29.9798	1.65171e-05	5.44485e-05	NA
P08556	hM3Dq-control	0.884902	0.264704	29.9345	0.00223795	0.00306205	NA
P08752	hM3Dq-control	0.965873	0.265339	29.8105	0.00102245	0.00155222	NA
P08775	hM3Dq-control	4.32981	0.304542	30.794	4.49507e-15	5.12052e-13	NA
P09055	hM3Dq-control	1.30976	0.296782	30.105	0.00012061	0.000261355	NA
P09103	hM3Dq-control	1.00381	0.27123	30.794	0.00083831	0.00130419	NA
P09405	hM3Dq-control	2.62966	0.286992	30.0184	3.3462e-10	3.51216e-09	NA
P09411	hM3Dq-control	0.889488	0.27209	30.114	0.00270077	0.00361899	NA
P09450	hM3Dq-control	4.52995	0.329413	30.794	1.09518e-14	9.07368e-13	NA
P09671	hM3Dq-control	0.610986	0.260056	30.794	0.0253959	0.0289326	NA
P0C027	hM3Dq-control	1.104	0.337693	28.7974	0.00279384	0.00373278	NA
P0C0A3	hM3Dq-control	1.18769	0.253045	30.794	5.23179e-05	0.000134295	NA
P0C7L0	hM3Dq-control	-0.0455158	0.282192	29.9806	0.872944	0.876094	NA
P0C7M9	hM3Dq-control	1.40367	0.294279	30.794	4.2106e-05	0.000114041	NA
P0DP27	hM3Dq-control	2.03012	0.304813	30.794	1.96746e-07	1.18964e-06	NA
P10107	hM3Dq-control	0.312114	0.568797	27.8505	0.587565	0.596916	NA
P10126	hM3Dq-control	1.78914	0.342802	30.02	1.25215e-05	4.34183e-05	NA
P10493	hM3Dq-control	2.51876	0.678684	30.794	0.000815186	0.00127483	NA
P10605	hM3Dq-control	1.06265	0.270738	29.9715	0.000469587	0.000796416	NA
P10630	hM3Dq-control	1.82906	0.342756	30.794	8.34686e-06	3.12826e-05	NA
P10637	hM3Dq-control	1.32401	0.315251	30.0517	0.000219283	0.00042022	NA
P10639	hM3Dq-control	2.66462	0.349877	29.9721	1.72035e-08	1.2475e-07	NA
P10649	hM3Dq-control	1.05283	0.284492	30.1624	0.000857858	0.00133035	NA
P10711	hM3Dq-control	3.55959	0.32596	30.794	4.08515e-12	7.33069e-11	NA
P10852	hM3Dq-control	1.18236	0.275939	30.794	0.000166326	0.00033821	NA
P10922	hM3Dq-control	-1.27907	0.422889	30.1091	0.00505518	0.00639489	NA
P11031	hM3Dq-control	1.90374	0.248363	30.794	1.26194e-08	9.32445e-08	NA
P11087	hM3Dq-control	1.33138	0.323567	30.0666	0.000277452	0.000513669	NA
P11103	hM3Dq-control	3.38229	0.303336	30.794	2.43832e-12	5.07744e-11	NA
P11276	hM3Dq-control	2.09003	0.410407	30.794	1.67585e-05	5.50696e-05	NA
P11352	hM3Dq-control	0.933134	0.2668	29.9275	0.00148998	0.00214411	NA
P11438	hM3Dq-control	1.14953	0.34382	22.8168	0.00284072	0.00378813	NA
P11499	hM3Dq-control	1.80812	0.324523	30.2808	4.50125e-06	1.88472e-05	NA
P11627	hM3Dq-control	1.23584	0.251373	30.0033	2.94931e-05	8.6027e-05	NA
P11798	hM3Dq-control	1.28309	0.274672	30.794	5.57337e-05	0.000141436	NA
P11881	hM3Dq-control	1.31321	0.322114	30.2049	0.000306015	0.000557093	NA
P11983	hM3Dq-control	1.1119	0.281995	30.1091	0.000444401	0.000759657	NA
P12367	hM3Dq-control	0.418988	0.488875	28.8006	0.398496	0.408246	NA
P12382	hM3Dq-control	1.1821	0.289546	30.794	0.00029296	0.0005376	NA
P12657	hM3Dq-control	1.36546	0.27963	29.8564	3.27702e-05	9.34851e-05	NA
P12658	hM3Dq-control	2.42624	0.479892	30.794	1.86155e-05	5.98092e-05	NA
P12787	hM3Dq-control	0.575903	0.250073	30.3172	0.0283171	0.0320543	NA
P12813	hM3Dq-control	3.5483	0.510996	27.794	1.56619e-07	9.61945e-07	NA
P12815	hM3Dq-control	2.21858	0.271235	30.794	3.23651e-09	2.71032e-08	NA
P12960	hM3Dq-control	1.40906	0.276981	30.794	1.70179e-05	5.5734e-05	NA
P12970	hM3Dq-control	0.962632	0.251722	29.9799	0.000618101	0.00100287	NA
P13020	hM3Dq-control	1.46764	0.291163	30.794	1.94422e-05	6.19035e-05	NA
P13405	hM3Dq-control	2.27088	0.518759	28.794	0.000144182	0.000303978	NA
P13595	hM3Dq-control	1.42318	0.276637	30.3373	1.50308e-05	5.0544e-05	NA
P13707	hM3Dq-control	1.18804	0.294277	29.8893	0.000346526	0.00061841	NA
P13864	hM3Dq-control	3.65369	0.312171	29.816	1.1309e-12	2.70167e-11	NA
P14069	hM3Dq-control	2.002	0.329836	29.9291	1.15864e-06	5.78846e-06	NA
P14094	hM3Dq-control	1.1902	0.274542	30.026	0.000150676	0.000313091	NA
P14106	hM3Dq-control	1.13052	0.267792	30.794	0.000198629	0.000388479	NA
P14115	hM3Dq-control	1.00978	0.294749	29.8546	0.00180434	0.00253925	NA
P14131	hM3Dq-control	1.12097	0.260798	29.9292	0.000167926	0.000340575	NA
P14148	hM3Dq-control	0.660706	0.298272	30.794	0.0342837	0.0383953	NA
P14152	hM3Dq-control	1.02581	0.268471	30.2592	0.000616717	0.00100229	NA
P14206	hM3Dq-control	1.69955	0.314755	30.794	6.96577e-06	2.71247e-05	NA
P14211	hM3Dq-control	0.981454	0.279972	30.3741	0.00143858	0.0020848	NA
P14231	hM3Dq-control	1.2329	0.276602	30.794	0.000102283	0.000228772	NA
P14576	hM3Dq-control	0.572048	0.346021	29.794	0.108787	0.1159	NA
P14602	hM3Dq-control	1.10979	0.458531	29.794	0.0218177	0.025054	NA
P14685	hM3Dq-control	1.45505	0.268818	29.9035	7.33418e-06	2.82486e-05	NA
P14733	hM3Dq-control	3.4985	0.307252	30.794	1.44509e-12	3.34951e-11	NA
P14824	hM3Dq-control	0.969982	0.285772	30.794	0.00191054	0.00267037	NA
P14869	hM3Dq-control	1.41417	0.276351	30.3962	1.61575e-05	5.35438e-05	NA
P14873	hM3Dq-control	0.71663	0.334114	30.794	0.0399647	0.0445145	NA
P15105	hM3Dq-control	1.00833	0.280504	30.794	0.00111794	0.00167562	NA
P15116	hM3Dq-control	1.05533	0.272915	30.794	0.000532434	0.000886024	NA
P15209	hM3Dq-control	0.542319	0.368807	30.794	0.151581	0.159831	NA
P15508	hM3Dq-control	1.13681	0.298143	30.794	0.000617426	0.00100235	NA
P15532	hM3Dq-control	1.04053	0.263162	29.8203	0.00043672	0.000749488	NA
P15864	hM3Dq-control	0.0628335	0.265724	29.8582	0.814689	0.819107	NA
P15920	hM3Dq-control	0.529988	0.582126	19.794	0.373548	0.383292	NA
P16054	hM3Dq-control	0.926492	0.280417	30.794	0.002424	0.00328888	NA
P16125	hM3Dq-control	1.19581	0.279397	29.8906	0.000177061	0.000354851	NA
P16283	hM3Dq-control	-0.355305	0.408312	19.794	0.394633	0.404395	NA
P16330	hM3Dq-control	1.45898	0.313809	30.794	5.93483e-05	0.000148428	NA
P16332	hM3Dq-control	0.732743	0.295195	29.8679	0.0189054	0.0218775	NA
P16388	hM3Dq-control	1.45939	0.28789	30.794	1.7913e-05	5.8031e-05	NA
P16460	hM3Dq-control	1.24269	0.278119	29.856	0.000104995	0.000233229	NA
P16546	hM3Dq-control	1.03355	0.279822	29.9676	0.00088066	0.00135867	NA
P16858	hM3Dq-control	1.00461	0.278312	30.169	0.00109604	0.00164787	NA
P17047	hM3Dq-control	1.06131	0.269354	30.794	0.000434918	0.000746958	NA
P17095	hM3Dq-control	0.690502	0.268925	29.808	0.0155008	0.0181109	NA
P17156	hM3Dq-control	1.19537	0.244437	30.0853	3.15404e-05	9.05072e-05	NA
P17182	hM3Dq-control	0.808066	0.264079	29.9709	0.00463573	0.00591272	NA
P17183	hM3Dq-control	0.783692	0.25046	29.9452	0.00389063	0.00503159	NA
P17225	hM3Dq-control	1.70321	0.350816	30.794	3.30324e-05	9.40264e-05	NA
P17426	hM3Dq-control	0.93859	0.257923	30.794	0.000991717	0.00150908	NA
P17427	hM3Dq-control	0.968185	0.258885	30.794	0.000754109	0.00119176	NA
P17665	hM3Dq-control	1.26989	0.302416	29.8086	0.00022253	0.000425457	NA
P17710	hM3Dq-control	1.10779	0.281066	30.794	0.00043355	0.000745032	NA
P17742	hM3Dq-control	0.966499	0.242476	30.018	0.000396543	0.000690889	NA
P17751	hM3Dq-control	1.07586	0.262123	30.0817	0.000285239	0.000525661	NA
P17809	hM3Dq-control	1.10978	0.265716	29.8062	0.000236906	0.000448257	NA
P18242	hM3Dq-control	1.04615	0.263973	29.829	0.000425785	0.000734607	NA
P18572	hM3Dq-control	1.17443	0.284678	29.8778	0.000271821	0.000505719	NA
P18654	hM3Dq-control	1.81229	0.52438	27.8547	0.00177555	0.00250326	NA
P18760	hM3Dq-control	1.40292	0.270673	30.0463	1.38324e-05	4.70421e-05	NA
P18872	hM3Dq-control	1.13111	0.269576	30.794	0.000213509	0.000411383	NA
P19096	hM3Dq-control	1.43811	0.300552	30.794	4.03377e-05	0.000110228	NA
P19137	hM3Dq-control	2.36876	0.445115	30.3139	9.11058e-06	3.35223e-05	NA
P19157	hM3Dq-control	1.00188	0.265333	29.8151	0.000709172	0.00113177	NA
P19246	hM3Dq-control	1.76036	0.3094	30.1117	3.28711e-06	1.44307e-05	NA
P19253	hM3Dq-control	0.255769	0.273987	30.794	0.357819	0.367832	NA
P19324	hM3Dq-control	2.86468	0.623032	30.1731	7.14915e-05	0.000172585	NA
P19536	hM3Dq-control	1.46393	0.288707	30.794	1.78431e-05	5.79009e-05	NA
P19783	hM3Dq-control	0.849553	0.235942	30.794	0.00110003	0.00165323	NA
P20029	hM3Dq-control	0.946991	0.262548	29.972	0.00111145	0.00166653	NA
P20060	hM3Dq-control	0.862473	0.261428	29.8526	0.00251494	0.0033957	NA
P20108	hM3Dq-control	1.35083	0.299402	29.8358	9.30707e-05	0.000211445	NA
P20152	hM3Dq-control	0.579743	0.304917	30.794	0.066654	0.0725002	NA
P20357	hM3Dq-control	-0.356113	0.351168	30.794	0.318445	0.327789	NA
P20444	hM3Dq-control	1.24145	0.306879	29.9805	0.000337326	0.00060627	NA
P20917	hM3Dq-control	1.06408	0.304336	30.794	0.00145569	0.00210333	NA
P21107	hM3Dq-control	0.968218	0.412899	29.8503	0.0258758	0.0294449	NA
P21126	hM3Dq-control	0.936065	0.252432	30.794	0.000821991	0.00128341	NA
P21278	hM3Dq-control	1.04212	0.28163	30.794	0.000839809	0.00130523	NA
P21279	hM3Dq-control	0.999049	0.252751	30.794	0.000420168	0.000725881	NA
P21447	hM3Dq-control	0.649244	0.549118	28.794	0.246742	0.256422	NA
P21460	hM3Dq-control	0.614612	0.266518	29.9036	0.0282195	0.0319531	NA
P21619	hM3Dq-control	3.99364	0.340958	30.794	7.08826e-13	1.85246e-11	NA
P21836	hM3Dq-control	0.791597	0.250331	30.007	0.00356862	0.00465223	NA
P21981	hM3Dq-control	3.18903	0.88299	30.3107	0.00108513	0.00163272	NA
P22315	hM3Dq-control	1.11905	0.297577	30.794	0.000712643	0.00113545	NA
P22437	hM3Dq-control	0.857335	0.270848	30.794	0.00347783	0.00454452	NA
P22605	hM3Dq-control	2.84591	0.337082	26.9558	4.75636e-09	3.85859e-08	NA
P22682	hM3Dq-control	1.77572	0.509387	22.794	0.00201432	0.00279336	NA
P22723	hM3Dq-control	1.27357	0.257581	30.0602	2.71292e-05	8.0519e-05	NA
P22892	hM3Dq-control	1.45597	0.284087	30.3092	1.59238e-05	5.29321e-05	NA
P22933	hM3Dq-control	1.10384	0.247765	29.8123	0.000109178	0.000239785	NA
P23116	hM3Dq-control	0.492409	0.260627	29.9213	0.0685743	0.0744227	NA
P23198	hM3Dq-control	3.05234	0.403775	29.794	2.07504e-08	1.47719e-07	NA
P23242	hM3Dq-control	1.39337	0.288516	30.794	3.553e-05	9.95395e-05	NA
P23506	hM3Dq-control	0.779899	0.270499	29.8611	0.00723186	0.00886399	NA
P23591	hM3Dq-control	1.35535	0.258413	29.8383	1.18448e-05	4.15155e-05	NA
P23818	hM3Dq-control	1.27221	0.279068	29.9555	8.09622e-05	0.000190378	NA
P23819	hM3Dq-control	1.2453	0.293505	29.8835	0.000196362	0.00038443	NA
P23927	hM3Dq-control	0.744973	0.361191	30.0503	0.047892	0.0528454	NA
P24270	hM3Dq-control	1.16315	0.346747	30.3487	0.00214753	0.00295703	NA
P24369	hM3Dq-control	1.32911	0.273076	29.8488	3.42941e-05	9.69094e-05	NA
P24472	hM3Dq-control	0.815957	0.262629	29.9393	0.00411718	0.00530344	NA
P24527	hM3Dq-control	2.4959	0.27539	30.794	3.3807e-10	3.53882e-09	NA
P24529	hM3Dq-control	0.831859	0.245649	29.9182	0.00199837	0.00277619	NA
P24547	hM3Dq-control	2.0716	0.310295	30.794	1.88171e-07	1.14134e-06	NA
P24549	hM3Dq-control	1.14352	0.277258	30.0126	0.000270818	0.000504335	NA
P24668	hM3Dq-control	0.530636	0.446758	27.8873	0.244951	0.254765	NA
P24788	hM3Dq-control	2.43281	0.343388	30.794	6.08543e-08	4.07159e-07	NA
P25444	hM3Dq-control	1.30669	0.272962	30.1072	4.2143e-05	0.000114041	NA
P25976	hM3Dq-control	4.67086	0.373923	30.794	1.3649e-13	5.2107e-12	NA
P26039	hM3Dq-control	1.58498	0.369285	30.1374	0.000168911	0.000342039	NA
P26040	hM3Dq-control	0.558317	0.242132	30.794	0.0280211	0.0317562	NA
P26041	hM3Dq-control	1.49263	0.26679	29.9262	4.38352e-06	1.84136e-05	NA
P26043	hM3Dq-control	1.12747	0.280306	30.794	0.000346477	0.00061841	NA
P26048	hM3Dq-control	1.09637	0.27709	29.8462	0.000432918	0.000744358	NA
P26231	hM3Dq-control	1.03477	0.339948	30.794	0.00474921	0.0060436	NA
P26369	hM3Dq-control	2.61704	0.353554	30.0964	2.95366e-08	2.07236e-07	NA
P26443	hM3Dq-control	1.1122	0.2699	30.794	0.000263382	0.000492608	NA
P26516	hM3Dq-control	1.32791	0.272496	30.794	3.13645e-05	9.01354e-05	NA
P26638	hM3Dq-control	1.24472	0.292068	30.0695	0.000184463	0.000367417	NA
P26645	hM3Dq-control	0.369654	0.273179	29.8196	0.186176	0.194989	NA
P26883	hM3Dq-control	2.19501	0.293439	30.794	2.07411e-08	1.47719e-07	NA
P27545	hM3Dq-control	1.33941	0.323383	29.8217	0.000260526	0.000487969	NA
P27546	hM3Dq-control	-0.0625219	0.286745	30.794	0.828837	0.833116	NA
P27601	hM3Dq-control	1.20061	0.302833	30.794	0.000406595	0.000705562	NA
P27612	hM3Dq-control	1.85111	0.266662	30.3781	9.70505e-08	6.27765e-07	NA
P27659	hM3Dq-control	1.42674	0.260553	29.97	6.09834e-06	2.42811e-05	NA
P27661	hM3Dq-control	2.0807	0.347931	29.8807	1.49655e-06	7.25723e-06	NA
P27671	hM3Dq-control	1.01449	0.326885	30.0922	0.00413888	0.00532735	NA
P27773	hM3Dq-control	0.902878	0.27386	30.3056	0.00250011	0.00337684	NA
P28028	hM3Dq-control	1.55668	0.308492	29.838	2.07383e-05	6.52301e-05	NA
P28184	hM3Dq-control	3.1992	0.404074	29.8764	7.9953e-09	6.20193e-08	NA
P28271	hM3Dq-control	1.42345	0.28801	30.0963	2.72006e-05	8.06696e-05	NA
P28352	hM3Dq-control	3.32685	0.289551	30.0475	1.60512e-12	3.59216e-11	NA
P28474	hM3Dq-control	1.39841	0.267695	30.794	1.15119e-05	4.06045e-05	NA
P28571	hM3Dq-control	1.61108	0.31953	30.0108	2.06707e-05	6.51228e-05	NA
P28574	hM3Dq-control	4.81001	0.393717	28.8008	6.47551e-13	1.73025e-11	NA
P28650	hM3Dq-control	1.91426	0.335191	30.794	2.86411e-06	1.28194e-05	NA
P28652	hM3Dq-control	1.00185	0.290711	29.9078	0.00170768	0.00241983	NA
P28656	hM3Dq-control	1.62466	0.355655	29.8422	7.94677e-05	0.00018743	NA
P28658	hM3Dq-control	1.19195	0.290753	30.794	0.000279461	0.000515988	NA
P28659	hM3Dq-control	3.10415	0.332525	30.794	1.72189e-10	1.92121e-09	NA
P28660	hM3Dq-control	1.35632	0.278711	30.794	3.19727e-05	9.16127e-05	NA
P28661	hM3Dq-control	1.25554	0.331856	29.85	0.000694024	0.00111078	NA
P28663	hM3Dq-control	0.876787	0.249096	30.794	0.00136704	0.00199597	NA
P28667	hM3Dq-control	1.55867	0.276499	30.0532	3.83568e-06	1.64314e-05	NA
P28705	hM3Dq-control	4.12009	0.312856	30.794	3.43975e-14	1.95743e-12	NA
P28738	hM3Dq-control	1.39583	0.312123	30.0869	0.000102392	0.000228821	NA
P28740	hM3Dq-control	1.49275	0.279901	29.9706	9.11927e-06	3.35223e-05	NA
P28741	hM3Dq-control	1.05144	0.278295	30.794	0.000679165	0.00109213	NA
P28867	hM3Dq-control	1.11386	0.263125	29.9831	0.000200629	0.000391942	NA
P29341	hM3Dq-control	1.29042	0.301525	30.794	0.000168785	0.00034196	NA
P29595	hM3Dq-control	0.802022	0.254493	30.794	0.00360516	0.00469515	NA
P29758	hM3Dq-control	1.03064	0.247251	30.794	0.000230576	0.000437982	NA
P30275	hM3Dq-control	0.886786	0.260473	30.2499	0.00188742	0.00264148	NA
P30416	hM3Dq-control	1.81464	0.326357	30.794	4.40173e-06	1.84698e-05	NA
P30999	hM3Dq-control	2.18028	0.436441	30.794	2.21107e-05	6.85503e-05	NA
P31230	hM3Dq-control	1.1343	0.262899	30.794	0.000152994	0.000316556	NA
P31324	hM3Dq-control	1.51085	0.318704	30.794	4.57648e-05	0.000121977	NA
P31648	hM3Dq-control	1.36346	0.272283	29.9877	2.28313e-05	7.02169e-05	NA
P31650	hM3Dq-control	1.23728	0.264264	29.9199	5.74276e-05	0.000144459	NA
P31750	hM3Dq-control	2.80346	0.366604	30.794	1.32446e-08	9.74946e-08	NA
P31938	hM3Dq-control	1.5374	0.313151	29.8515	3.04387e-05	8.82011e-05	NA
P32020	hM3Dq-control	0.964777	0.240935	30.794	0.000364217	0.000646133	NA
P32037	hM3Dq-control	1.21428	0.256845	30.794	4.7482e-05	0.000125704	NA
P32067	hM3Dq-control	2.73688	0.302772	30.1607	4.3359e-10	4.43149e-09	NA
P32211	hM3Dq-control	1.3895	0.258776	30.794	7.59133e-06	2.8981e-05	NA
P32233	hM3Dq-control	1.18489	0.286675	30.0607	0.000263667	0.000492903	NA
P32883	hM3Dq-control	0.762614	0.328252	29.9165	0.0271513	0.0308063	NA
P32921	hM3Dq-control	1.23451	0.287651	29.9809	0.000170532	0.000344604	NA
P33173	hM3Dq-control	1.39822	0.285621	29.9503	3.14235e-05	9.02382e-05	NA
P34022	hM3Dq-control	0.358471	0.546842	28.794	0.517332	0.52763	NA
P34152	hM3Dq-control	1.57765	0.335895	30.794	5.18318e-05	0.000133399	NA
P34884	hM3Dq-control	0.740861	0.234338	30.1627	0.00356245	0.00464574	NA
P34914	hM3Dq-control	0.727659	0.249868	29.8759	0.00672862	0.00830731	NA
P35123	hM3Dq-control	1.9219	0.293165	30.794	2.63341e-07	1.54203e-06	NA
P35235	hM3Dq-control	2.23619	0.309669	30.794	4.1891e-08	2.8974e-07	NA
P35278	hM3Dq-control	0.957635	0.246647	30.3312	0.000519513	0.000869726	NA
P35279	hM3Dq-control	1.02639	0.252241	30.794	0.000304213	0.00055498	NA
P35282	hM3Dq-control	1.35731	0.290433	30.0739	5.8203e-05	0.000145938	NA
P35283	hM3Dq-control	1.15145	0.266862	29.894	0.000160686	0.00032863	NA
P35288	hM3Dq-control	0.784285	0.281842	29.8075	0.00926264	0.0111392	NA
P35290	hM3Dq-control	0.96132	0.236448	30.794	0.000307109	0.000558302	NA
P35293	hM3Dq-control	0.927437	0.251094	30.2134	0.000872949	0.00134921	NA
P35436	hM3Dq-control	0.808954	0.273979	30.2054	0.00604704	0.0075351	NA
P35438	hM3Dq-control	1.0149	0.263149	30.0133	0.000564872	0.000929675	NA
P35486	hM3Dq-control	0.701072	0.257455	30.794	0.0105539	0.0125909	NA
P35550	hM3Dq-control	1.4998	0.307891	29.8426	3.39231e-05	9.61057e-05	NA
P35564	hM3Dq-control	1.44587	0.286289	30.794	1.89066e-05	6.06443e-05	NA
P35585	hM3Dq-control	1.03068	0.2884	30.794	0.00118278	0.00175918	NA
P35601	hM3Dq-control	3.32691	0.365737	29.8703	4.11905e-10	4.24328e-09	NA
P35700	hM3Dq-control	1.94052	0.287912	29.9849	1.80421e-07	1.10119e-06	NA
P35762	hM3Dq-control	1.36393	0.29895	29.8291	8.08113e-05	0.000190138	NA
P35802	hM3Dq-control	1.29468	0.289143	29.8527	0.000102282	0.000228772	NA
P35803	hM3Dq-control	1.24461	0.287636	30.794	0.00014772	0.000309425	NA
P35821	hM3Dq-control	1.30932	0.338427	28.8015	0.000575524	0.000945209	NA
P35831	hM3Dq-control	2.26399	0.528743	26.5195	0.000215845	0.000414942	NA
P35922	hM3Dq-control	1.08034	0.292631	30.2401	0.000876333	0.00135361	NA
P35979	hM3Dq-control	1.18362	0.255017	29.9935	6.40496e-05	0.000158254	NA
P35980	hM3Dq-control	0.652545	0.242394	30.794	0.011377	0.0135108	NA
P36536	hM3Dq-control	0.948117	0.280252	29.8671	0.00201857	0.00279826	NA
P36916	hM3Dq-control	0.919977	0.299691	30.794	0.0044463	0.00569348	NA
P37040	hM3Dq-control	1.38826	0.315492	30.1018	0.000125067	0.000269514	NA
P37804	hM3Dq-control	1.17018	0.360829	29.8583	0.00290809	0.00386224	NA
P38060	hM3Dq-control	0.994614	0.281566	30.2822	0.00134282	0.00196724	NA
P38647	hM3Dq-control	1.11387	0.287104	30.0732	0.000529318	0.000882348	NA
P39053	hM3Dq-control	1.16201	0.276645	29.9739	0.000219863	0.000420918	NA
P39054	hM3Dq-control	0.938303	0.275558	30.1882	0.00188784	0.00264148	NA
P39447	hM3Dq-control	1.33322	0.32856	30.794	0.000313933	0.000569379	NA
P39688	hM3Dq-control	1.12866	0.336792	30.2634	0.00217102	0.00297989	NA
P40124	hM3Dq-control	1.07568	0.264763	30.2728	0.000317119	0.000574354	NA
P40142	hM3Dq-control	3.33261	0.26034	30.794	7.22896e-14	3.36037e-12	NA
P40237	hM3Dq-control	1.25126	0.325772	30.794	0.000571825	0.000939927	NA
P40336	hM3Dq-control	1.00026	0.256238	30.3474	0.000490077	0.0008252	NA
P40630	hM3Dq-control	0.933803	0.3047	30.0134	0.00457649	0.00584482	NA
P41105	hM3Dq-control	0.515199	0.25346	30.0316	0.0510104	0.0560798	NA
P41216	hM3Dq-control	1.34234	0.273761	30.794	2.87743e-05	8.4564e-05	NA
P41230	hM3Dq-control	2.96889	0.384412	20.794	1.54023e-07	9.51443e-07	NA
P41234	hM3Dq-control	2.33613	0.32137	29.8477	4.42835e-08	3.04664e-07	NA
P41241	hM3Dq-control	1.06557	0.382782	26.952	0.0097021	0.0116246	NA
P41242	hM3Dq-control	1.78871	0.317146	30.1745	3.75365e-06	1.61689e-05	NA
P41778	hM3Dq-control	3.31597	0.308051	30.794	5.8192e-12	9.64254e-11	NA
P42125	hM3Dq-control	0.759837	0.27533	30.306	0.0097217	0.0116445	NA
P42128	hM3Dq-control	4.5621	0.292559	30.794	3.65814e-16	1.01749e-13	NA
P42208	hM3Dq-control	1.26827	0.322152	30.1894	0.000450348	0.000768136	NA
P42227	hM3Dq-control	2.25309	0.383113	30.029	1.93833e-06	9.08285e-06	NA
P42232	hM3Dq-control	1.74999	0.508206	25.8512	0.00196847	0.00274346	NA
P42337	hM3Dq-control	1.62066	0.373428	29.8898	0.00014985	0.000311708	NA
P42669	hM3Dq-control	1.66029	0.310359	29.8988	8.76784e-06	3.24544e-05	NA
P42859	hM3Dq-control	1.30541	0.298934	30.2472	0.00013618	0.000288984	NA
P42932	hM3Dq-control	1.52031	0.288678	30.2247	1.07463e-05	3.82855e-05	NA
P43006	hM3Dq-control	1.12039	0.260506	30.794	0.000159044	0.000326511	NA
P43247	hM3Dq-control	3.62863	0.304569	29.9539	6.82512e-13	1.79574e-11	NA
P43274	hM3Dq-control	1.91161e-05	0.256618	29.9382	0.999941	0.999941	NA
P43275	hM3Dq-control	0.459242	0.23375	30.794	0.0585308	0.0639144	NA
P43276	hM3Dq-control	0.760823	0.249655	29.8192	0.00479893	0.0061009	NA
P43277	hM3Dq-control	-0.613651	0.392688	30.2442	0.128529	0.1363	NA
P43406	hM3Dq-control	1.15217	0.313447	30.794	0.000897629	0.00137884	NA
P45376	hM3Dq-control	0.905026	0.2573	30.794	0.00137614	0.00200549	NA
P45591	hM3Dq-control	1.08786	0.263011	30.794	0.000252324	0.000474203	NA
P45878	hM3Dq-control	0.773101	0.285536	30.794	0.0109593	0.0130507	NA
P45952	hM3Dq-control	0.647443	0.264867	30.1725	0.020564	0.0237052	NA
P46061	hM3Dq-control	2.32577	0.351854	29.854	2.63129e-07	1.54203e-06	NA
P46096	hM3Dq-control	1.00788	0.25743	30.794	0.000466078	0.000791845	NA
P46097	hM3Dq-control	0.85781	0.248466	30.342	0.00165845	0.00235952	NA
P46460	hM3Dq-control	1.23816	0.283689	30.169	0.000137703	0.000291739	NA
P46471	hM3Dq-control	2.62861	0.298365	30.794	6.39051e-10	6.29607e-09	NA
P46638	hM3Dq-control	0.937414	0.247715	30.4153	0.000677494	0.00109015	NA
P46660	hM3Dq-control	1.26496	0.286043	30.794	0.000112929	0.00024691	NA
P46664	hM3Dq-control	0.727978	0.349841	30.794	0.0458538	0.0506682	NA
P46735	hM3Dq-control	1.18024	0.276429	30.794	0.000173626	0.000349586	NA
P46737	hM3Dq-control	1.43885	0.282517	29.9336	1.80208e-05	5.83317e-05	NA
P46935	hM3Dq-control	2.12525	0.416266	30.0654	1.71951e-05	5.61072e-05	NA
P46978	hM3Dq-control	1.33351	0.260778	30.794	1.57808e-05	5.27473e-05	NA
P47199	hM3Dq-control	1.01879	0.256466	30.794	0.000397873	0.000692587	NA
P47708	hM3Dq-control	0.108941	0.253207	29.8352	0.670109	0.677415	NA
P47738	hM3Dq-control	0.793106	0.268112	30.794	0.0059008	0.00736466	NA
P47740	hM3Dq-control	1.22168	0.293187	29.982	0.000241144	0.000454948	NA
P47746	hM3Dq-control	1.05639	0.254261	29.8232	0.000251404	0.00047293	NA
P47753	hM3Dq-control	1.29576	0.259296	30.3475	2.28189e-05	7.02169e-05	NA
P47754	hM3Dq-control	1.29292	0.267872	29.8357	3.84767e-05	0.000106564	NA
P47757	hM3Dq-control	1.33754	0.26921	30.794	2.38982e-05	7.25894e-05	NA
P47791	hM3Dq-control	2.07647	0.256618	30.0783	4.84966e-09	3.92611e-08	NA
P47802	hM3Dq-control	1.29744	0.306328	30.794	0.000191086	0.000375992	NA
P47809	hM3Dq-control	1.48821	0.323195	30.794	6.73566e-05	0.00016465	NA
P47857	hM3Dq-control	1.28558	0.284311	30.794	8.52301e-05	0.000198141	NA
P47911	hM3Dq-control	1.16834	0.261332	29.8864	0.000104064	0.000231615	NA
P47915	hM3Dq-control	0.0587261	0.239873	30.794	0.808219	0.812811	NA
P47934	hM3Dq-control	1.00789	0.249338	29.834	0.000342605	0.0006131	NA
P47941	hM3Dq-control	2.48959	0.396866	29.9674	6.54584e-07	3.51095e-06	NA
P47955	hM3Dq-control	0.99627	0.294613	29.8578	0.00202685	0.00280773	NA
P47962	hM3Dq-control	1.16252	0.270538	30.2852	0.00016521	0.000336469	NA
P47963	hM3Dq-control	0.582619	0.250289	29.8839	0.0268846	0.0305215	NA
P48036	hM3Dq-control	0.977234	0.279157	30.1738	0.00146634	0.00211487	NA
P48193	hM3Dq-control	1.11651	0.278222	30.794	0.000355515	0.000632424	NA
P48318	hM3Dq-control	0.998283	0.293471	30.007	0.00191491	0.00267551	NA
P48320	hM3Dq-control	1.18614	0.279326	30.794	0.000185298	0.000368326	NA
P48377	hM3Dq-control	3.58172	0.518377	28.794	1.41414e-07	8.85318e-07	NA
P48381	hM3Dq-control	3.07236	0.309744	29.9693	5.58782e-11	7.04174e-10	NA
P48453	hM3Dq-control	1.53534	0.288409	30.794	8.65911e-06	3.2205e-05	NA
P48678	hM3Dq-control	3.53205	0.332604	30.0128	1.10261e-11	1.68743e-10	NA
P48722	hM3Dq-control	1.4727	0.290457	30.794	1.78598e-05	5.79068e-05	NA
P48758	hM3Dq-control	0.892253	0.247157	30.794	0.00107252	0.00161875	NA
P48771	hM3Dq-control	1.0139	0.285194	30.2299	0.00126596	0.0018673	NA
P48774	hM3Dq-control	0.952813	0.267178	30.326	0.00122514	0.00181257	NA
P48962	hM3Dq-control	1.11379	0.265324	29.9201	0.000222034	0.000424865	NA
P49025	hM3Dq-control	0.814383	0.272114	30.2704	0.00545994	0.00686061	NA
P49070	hM3Dq-control	1.01873	0.251422	29.8546	0.000333337	0.000600377	NA
P49135	hM3Dq-control	3.17715	0.307962	29.8606	2.32243e-11	3.20694e-10	NA
P49312	hM3Dq-control	4.04319	0.322224	29.8678	1.94112e-13	6.93462e-12	NA
P49442	hM3Dq-control	0.929683	0.252045	29.9615	0.000892941	0.00137381	NA
P49443	hM3Dq-control	1.49008	0.313504	30.794	4.41782e-05	0.000118805	NA
P49615	hM3Dq-control	1.74844	0.298798	30.794	1.9193e-06	9.01479e-06	NA
P49722	hM3Dq-control	1.26451	0.267698	29.8329	5.13998e-05	0.000132902	NA
P49813	hM3Dq-control	0.946107	0.284545	30.794	0.00229379	0.00312966	NA
P50096	hM3Dq-control	2.90981	0.343311	30.0883	1.81078e-09	1.61354e-08	NA
P50153	hM3Dq-control	0.935956	0.267301	30.0891	0.00146685	0.00211487	NA
P50171	hM3Dq-control	0.42632	0.244435	30.794	0.0911163	0.0976085	NA
P50247	hM3Dq-control	1.52911	0.260855	30.0951	2.02829e-06	9.45889e-06	NA
P50396	hM3Dq-control	1.16964	0.264163	30.0276	0.000116348	0.00025339	NA
P50427	hM3Dq-control	0.75265	0.281312	29.998	0.0119689	0.0141662	NA
P50429	hM3Dq-control	1.47625	0.306868	29.8603	4.01623e-05	0.000109903	NA
P50446	hM3Dq-control	0.429895	0.866107	30.2502	0.623232	0.631832	NA
P50516	hM3Dq-control	1.05698	0.268988	29.9943	0.000463458	0.000788082	NA
P50518	hM3Dq-control	0.914743	0.254649	30.794	0.00112557	0.00168446	NA
P50543	hM3Dq-control	2.12314	0.607932	30.2767	0.00149424	0.00214866	NA
P50544	hM3Dq-control	1.31392	0.282364	30.1238	6.13836e-05	0.000152831	NA
P50580	hM3Dq-control	1.68227	0.31285	30.3653	7.74286e-06	2.93515e-05	NA
P51141	hM3Dq-control	0.589504	0.315734	29.9802	0.0716952	0.077723	NA
P51150	hM3Dq-control	1.10975	0.261621	30.2091	0.000193529	0.000379648	NA
P51174	hM3Dq-control	1.23053	0.35772	20.794	0.00248292	0.00335712	NA
P51410	hM3Dq-control	1.41483	0.262611	30.794	7.21052e-06	2.78549e-05	NA
P51660	hM3Dq-control	1.24712	0.255557	30.0525	3.25529e-05	9.3138e-05	NA
P51830	hM3Dq-control	1.23241	0.254283	30.3205	3.5051e-05	9.86904e-05	NA
P51855	hM3Dq-control	0.646057	0.307253	27.794	0.0446777	0.049481	NA
P51859	hM3Dq-control	5.13556	0.301943	30.2034	5.10897e-17	2.48679e-14	NA
P51863	hM3Dq-control	1.10878	0.278743	30.0302	0.000405339	0.000703695	NA
P51880	hM3Dq-control	2.09661	0.324145	29.794	3.92137e-07	2.21302e-06	NA
P51881	hM3Dq-control	1.10269	0.261629	30.794	0.00020254	0.000394543	NA
P52189	hM3Dq-control	0.992249	0.283694	30.794	0.00145102	0.0020996	NA
P52196	hM3Dq-control	1.22679	0.271861	30.2398	9.05256e-05	0.000207578	NA
P52293	hM3Dq-control	1.85709	0.425493	28.8035	0.00014932	0.000310898	NA
P52431	hM3Dq-control	2.17324	0.276601	30.1129	8.85118e-09	6.78474e-08	NA
P52479	hM3Dq-control	1.80192	0.324621	30.2659	4.7817e-06	1.98931e-05	NA
P52480	hM3Dq-control	0.915352	0.272973	30.0617	0.00217102	0.00297989	NA
P52503	hM3Dq-control	0.536137	0.381063	29.8946	0.169754	0.178317	NA
P52760	hM3Dq-control	0.679584	0.260957	30.1565	0.0141576	0.0166203	NA
P52800	hM3Dq-control	0.576366	0.32143	29.8898	0.0830773	0.0895882	NA
P52825	hM3Dq-control	0.707039	0.414371	20.794	0.102846	0.109872	NA
P52912	hM3Dq-control	4.0802	0.344271	30.794	5.25793e-13	1.50399e-11	NA
P53026	hM3Dq-control	1.05116	0.260153	30.258	0.000337456	0.00060627	NA
P53810	hM3Dq-control	1.09582	0.27517	29.8584	0.000403388	0.000700933	NA
P53811	hM3Dq-control	0.95542	0.331022	30.3906	0.00711163	0.00874413	NA
P53986	hM3Dq-control	1.56031	0.299389	30.794	1.19222e-05	4.17115e-05	NA
P53994	hM3Dq-control	1.15131	0.251476	30.0441	7.62182e-05	0.000181516	NA
P53995	hM3Dq-control	2.94744	0.28537	30.794	1.58989e-11	2.26777e-10	NA
P53996	hM3Dq-control	4.59218	0.417502	29.794	5.19061e-12	8.74989e-11	NA
P54071	hM3Dq-control	1.25347	0.266145	30.794	4.99707e-05	0.000130071	NA
P54227	hM3Dq-control	1.1274	0.379187	30.2941	0.00573328	0.00716738	NA
P54254	hM3Dq-control	3.3188	0.376045	30.0133	7.68842e-10	7.42896e-09	NA
P54285	hM3Dq-control	1.44494	0.32128	30.794	9.12936e-05	0.000208993	NA
P54320	hM3Dq-control	1.09712	0.608791	30.794	0.0813234	0.0877698	NA
P54726	hM3Dq-control	3.751	0.319178	28.794	1.65742e-12	3.68799e-11	NA
P54728	hM3Dq-control	3.39518	0.617972	29.794	5.90175e-06	2.3745e-05	NA
P54754	hM3Dq-control	1.48003	0.30026	29.812	2.88877e-05	8.47692e-05	NA
P54775	hM3Dq-control	1.88378	0.316813	30.2194	1.57687e-06	7.58065e-06	NA
P54797	hM3Dq-control	2.63598	0.681794	28.1763	0.000595979	0.000974283	NA
P54822	hM3Dq-control	1.64248	0.307789	29.8666	9.12883e-06	3.35223e-05	NA
P54823	hM3Dq-control	1.65591	0.32054	30.0738	1.44808e-05	4.8948e-05	NA
P54830	hM3Dq-control	1.60203	0.301253	30.0807	9.41817e-06	3.43393e-05	NA
P54923	hM3Dq-control	2.37812	0.310374	30.794	1.27235e-08	9.38358e-08	NA
P55012	hM3Dq-control	1.32623	0.306774	30.4153	0.000152484	0.000316193	NA
P55066	hM3Dq-control	0.867532	0.275353	29.9661	0.00367965	0.00478256	NA
P55088	hM3Dq-control	1.41141	0.270989	30.794	1.20348e-05	4.19048e-05	NA
P55096	hM3Dq-control	1.45671	0.274974	30.3956	9.67925e-06	3.5094e-05	NA
P55200	hM3Dq-control	2.13623	0.305852	30.0969	9.08707e-08	5.92715e-07	NA
P55258	hM3Dq-control	0.784978	0.248255	30.3501	0.00354302	0.00462349	NA
P55264	hM3Dq-control	1.1047	0.255869	30.794	0.000151771	0.00031503	NA
P55288	hM3Dq-control	1.05473	0.284258	30.794	0.000816954	0.00127709	NA
P55302	hM3Dq-control	1.10311	0.269586	29.8119	0.000299214	0.000547528	NA
P55937	hM3Dq-control	0.96293	0.546386	23.794	0.0908514	0.0973783	NA
P56135	hM3Dq-control	1.18146	0.299352	29.8216	0.000445437	0.000761093	NA
P56212	hM3Dq-control	1.85263	0.337878	30.1985	5.8329e-06	2.36105e-05	NA
P56371	hM3Dq-control	1.27269	0.274537	30.2702	6.385e-05	0.000157862	NA
P56379	hM3Dq-control	1.50695	0.317964	29.843	4.9145e-05	0.000128523	NA
P56380	hM3Dq-control	1.04458	0.24777	29.8266	0.000212228	0.000409523	NA
P56382	hM3Dq-control	0.659654	0.254756	29.9772	0.0146967	0.0172272	NA
P56387	hM3Dq-control	0.605363	0.260676	30.794	0.0270036	0.0306476	NA
P56391	hM3Dq-control	0.560047	0.26446	29.9066	0.042626	0.0473028	NA
P56395	hM3Dq-control	1.51039	0.314202	30.0136	4.01107e-05	0.000109839	NA
P56399	hM3Dq-control	1.97983	0.287062	30.794	1.02057e-07	6.57966e-07	NA
P56480	hM3Dq-control	0.842923	0.256289	30.794	0.00252139	0.00340204	NA
P56564	hM3Dq-control	1.1861	0.277618	29.8741	0.000180972	0.000361386	NA
P56695	hM3Dq-control	1.12691	0.285479	29.8312	0.000444365	0.000759657	NA
P56812	hM3Dq-control	3.25397	0.418116	29.9923	1.10587e-08	8.34543e-08	NA
P56959	hM3Dq-control	5.09797	0.40607	30.794	1.19844e-13	4.6205e-12	NA
P56960	hM3Dq-control	3.29342	0.338246	30.794	6.47004e-11	8.04931e-10	NA
P57722	hM3Dq-control	2.16984	0.345968	30.794	5.84077e-07	3.19887e-06	NA
P57724	hM3Dq-control	3.18391	0.378356	30.794	1.75482e-09	1.56726e-08	NA
P57746	hM3Dq-control	1.13492	0.255662	29.8208	0.000114117	0.000249086	NA
P57759	hM3Dq-control	1.18771	0.271517	29.8458	0.000136505	0.000289515	NA
P57776	hM3Dq-control	1.40226	0.299829	30.2174	5.70665e-05	0.000143644	NA
P57780	hM3Dq-control	1.88597	0.304729	30.35	7.83935e-07	4.11034e-06	NA
P57784	hM3Dq-control	1.62468	0.378656	29.794	0.000172809	0.000348662	NA
P58021	hM3Dq-control	1.11562	0.295632	30.794	0.000687519	0.00110354	NA
P58064	hM3Dq-control	0.983853	0.282329	30.2464	0.00152623	0.0021898	NA
P58252	hM3Dq-control	1.3925	0.292056	30.794	4.234e-05	0.000114494	NA
P58281	hM3Dq-control	1.21101	0.287773	30.794	0.000206258	0.000399984	NA
P58389	hM3Dq-control	0.998826	0.255479	30.794	0.000473276	0.000801974	NA
P58404	hM3Dq-control	1.734	0.270547	29.8841	4.54791e-07	2.53719e-06	NA
P58462	hM3Dq-control	5.21432	0.356039	30.794	2.02158e-15	3.28001e-13	NA
P58501	hM3Dq-control	3.26589	0.377636	30.794	9.64259e-10	9.09148e-09	NA
P58771	hM3Dq-control	1.38149	0.33053	30.058	0.000231882	0.000439819	NA
P58854	hM3Dq-control	1.21728	0.32675	30.1746	0.000802043	0.00125731	NA
P58871	hM3Dq-control	1.0071	0.30674	30.0981	0.00260431	0.00350058	NA
P59016	hM3Dq-control	1.76558	0.335548	30.794	1.03301e-05	3.71085e-05	NA
P59017	hM3Dq-control	0.518596	0.331938	29.8406	0.128755	0.136502	NA
P59041	hM3Dq-control	0.271931	0.386958	20.794	0.490011	0.50042	NA
P59108	hM3Dq-control	1.43835	0.313769	29.794	7.62257e-05	0.000181516	NA
P59114	hM3Dq-control	2.99135	0.45186	28.8217	3.04276e-07	1.76055e-06	NA
P59281	hM3Dq-control	0.755763	0.264941	30.1312	0.00776405	0.00944788	NA
P59325	hM3Dq-control	1.54874	0.344908	30.794	9.3161e-05	0.000211527	NA
P59326	hM3Dq-control	1.08686	0.351031	20.794	0.0055145	0.00692693	NA
P59481	hM3Dq-control	1.15456	0.306895	29.8589	0.000734993	0.00116534	NA
P59644	hM3Dq-control	0.701044	0.244773	30.1616	0.00754319	0.00921368	NA
P59708	hM3Dq-control	3.08251	0.304507	29.9286	3.53119e-11	4.66117e-10	NA
P59759	hM3Dq-control	0.863919	0.291102	29.8131	0.00586507	0.00732476	NA
P59764	hM3Dq-control	1.07793	0.286112	29.9199	0.000722511	0.00114882	NA
P59997	hM3Dq-control	3.41381	0.34512	29.8528	6.20925e-11	7.77454e-10	NA
P59999	hM3Dq-control	0.728745	0.228643	30.794	0.0032864	0.00432193	NA
P60122	hM3Dq-control	3.41853	0.329217	30.794	1.39751e-11	2.04702e-10	NA
P60202	hM3Dq-control	1.74168	0.349653	29.9572	2.46547e-05	7.46468e-05	NA
P60229	hM3Dq-control	1.42384	0.301215	29.9965	5.03258e-05	0.000130646	NA
P60335	hM3Dq-control	4.11919	0.340672	30.192	4.2071e-13	1.28996e-11	NA
P60469	hM3Dq-control	0.699951	0.253314	29.9002	0.00969972	0.0116246	NA
P60487	hM3Dq-control	0.50903	0.252229	29.8362	0.052648	0.0577985	NA
P60710	hM3Dq-control	1.0829	0.268873	29.8619	0.000356272	0.00063348	NA
P60755	hM3Dq-control	1.09809	0.272445	30.794	0.000338676	0.000607184	NA
P60761	hM3Dq-control	2.92731	0.354262	30.0667	3.12971e-09	2.6322e-08	NA
P60764	hM3Dq-control	1.33869	0.260179	29.8309	1.5693e-05	5.24987e-05	NA
P60766	hM3Dq-control	1.03891	0.260005	29.8641	0.000388751	0.000679747	NA
P60824	hM3Dq-control	4.00688	0.326125	30.2819	2.68749e-13	9.10008e-12	NA
P60840	hM3Dq-control	2.49461	0.389901	29.8217	4.73501e-07	2.63779e-06	NA
P60843	hM3Dq-control	1.20356	0.272569	30.794	0.000115066	0.000251017	NA
P60853	hM3Dq-control	0.998304	0.255796	30.1687	0.000494973	0.000832222	NA
P60867	hM3Dq-control	1.39921	0.266604	29.84	1.17314e-05	4.12326e-05	NA
P60879	hM3Dq-control	0.845451	0.238731	30.794	0.00129018	0.00189942	NA
P60904	hM3Dq-control	0.952669	0.301237	29.8305	0.00358015	0.00466414	NA
P61021	hM3Dq-control	0.909462	0.263487	30.794	0.00164046	0.00233734	NA
P61027	hM3Dq-control	1.4577	0.297999	30.2406	3.10441e-05	8.9436e-05	NA
P61079	hM3Dq-control	0.912504	0.243102	29.8305	0.000752874	0.00119078	NA
P61080	hM3Dq-control	1.33111	0.287888	29.8279	6.8065e-05	0.00016597	NA
P61082	hM3Dq-control	1.46024	0.287036	29.903	1.83608e-05	5.92353e-05	NA
P61087	hM3Dq-control	1.13191	0.246866	30.0963	7.44995e-05	0.000178414	NA
P61089	hM3Dq-control	0.77913	0.255583	30.794	0.00469464	0.00598393	NA
P61161	hM3Dq-control	0.823616	0.242583	30.794	0.00190582	0.00266472	NA
P61164	hM3Dq-control	1.22104	0.250846	30.0271	3.37739e-05	9.5787e-05	NA
P61202	hM3Dq-control	1.8155	0.29743	30.794	9.38156e-07	4.8195e-06	NA
P61205	hM3Dq-control	1.34566	0.279892	30.794	3.77935e-05	0.00010497	NA
P61211	hM3Dq-control	1.39428	0.278814	30.0022	2.32415e-05	7.12058e-05	NA
P61222	hM3Dq-control	1.20784	0.284485	30.794	0.000185669	0.000368875	NA
P61226	hM3Dq-control	0.975753	0.247384	29.9347	0.000446205	0.000761737	NA
P61255	hM3Dq-control	0.892912	0.243963	29.9851	0.000963385	0.00147057	NA
P61264	hM3Dq-control	0.755601	0.270075	29.8374	0.00892493	0.0107763	NA
P61290	hM3Dq-control	3.12245	0.295433	30	1.24124e-11	1.87341e-10	NA
P61294	hM3Dq-control	1.35587	0.268026	30.794	1.84606e-05	5.94586e-05	NA
P61329	hM3Dq-control	1.33161	0.28287	30.794	5.02876e-05	0.000130634	NA
P61358	hM3Dq-control	1.06714	0.255301	29.8349	0.000234353	0.00044429	NA
P61750	hM3Dq-control	1.29892	0.284394	29.8837	7.94218e-05	0.00018743	NA
P61759	hM3Dq-control	1.38833	0.305922	29.9683	8.57071e-05	0.000198894	NA
P61922	hM3Dq-control	0.9517	0.270493	30.794	0.00137247	0.00200165	NA
P61961	hM3Dq-control	0.37448	0.365205	20.794	0.316958	0.326346	NA
P61963	hM3Dq-control	2.08641	0.386218	30.0494	7.44607e-06	2.86029e-05	NA
P61965	hM3Dq-control	1.87428	0.344788	29.8873	6.88036e-06	2.68997e-05	NA
P61979	hM3Dq-control	4.39473	0.315249	30.214	1.06592e-14	9.07368e-13	NA
P61982	hM3Dq-control	1.0925	0.267451	29.8812	0.000304	0.00055498	NA
P62069	hM3Dq-control	1.10167	0.296498	29.859	0.000833282	0.00129688	NA
P62071	hM3Dq-control	1.64406	0.303127	29.8826	7.12795e-06	2.76732e-05	NA
P62075	hM3Dq-control	0.524256	0.299749	29.8046	0.0905876	0.0971223	NA
P62082	hM3Dq-control	1.27298	0.265764	30.794	3.97696e-05	0.000109212	NA
P62137	hM3Dq-control	1.66729	0.304344	29.9318	6.08018e-06	2.42584e-05	NA
P62141	hM3Dq-control	1.58306	0.273459	30.794	2.29319e-06	1.05677e-05	NA
P62192	hM3Dq-control	0.952637	0.269973	29.9874	0.00136911	0.00199824	NA
P62196	hM3Dq-control	1.53579	0.30149	30.794	1.66901e-05	5.48913e-05	NA
P62242	hM3Dq-control	0.911993	0.254914	29.824	0.00120789	0.00179114	NA
P62245	hM3Dq-control	1.30076	0.260373	30.794	2.2099e-05	6.85503e-05	NA
P62259	hM3Dq-control	1.38032	0.274385	29.9152	2.15216e-05	6.70978e-05	NA
P62264	hM3Dq-control	0.864826	0.246572	30.794	0.00141353	0.00205537	NA
P62267	hM3Dq-control	0.86045	0.256348	29.8387	0.00216547	0.00297752	NA
P62270	hM3Dq-control	1.08457	0.248021	29.8837	0.000136754	0.000289886	NA
P62281	hM3Dq-control	1.09211	0.253976	30.794	0.000159367	0.000326595	NA
P62301	hM3Dq-control	1.46585	0.276311	30.794	9.12755e-06	3.35223e-05	NA
P62305	hM3Dq-control	3.11229	0.380444	30.794	3.22679e-09	2.708e-08	NA
P62313	hM3Dq-control	2.30596	0.284861	30.794	4.03821e-09	3.3386e-08	NA
P62315	hM3Dq-control	1.90181	0.279007	30.0095	1.45844e-07	9.08667e-07	NA
P62317	hM3Dq-control	2.85903	0.327066	30.1855	9.02481e-10	8.57137e-09	NA
P62320	hM3Dq-control	3.1395	0.346005	30.794	3.29382e-10	3.46652e-09	NA
P62331	hM3Dq-control	1.32695	0.28194	30.794	5.04289e-05	0.000130826	NA
P62334	hM3Dq-control	1.55642	0.316167	29.8313	2.93662e-05	8.57854e-05	NA
P62482	hM3Dq-control	0.936498	0.266204	30.794	0.00137402	0.00200316	NA
P62484	hM3Dq-control	1.07885	0.271798	29.8213	0.000418777	0.000723798	NA
P62500	hM3Dq-control	2.04276	0.370918	30.794	5.12048e-06	2.11444e-05	NA
P62627	hM3Dq-control	0.7777	0.258678	30.2683	0.00527561	0.00665045	NA
P62631	hM3Dq-control	1.42856	0.308189	30.794	6.17441e-05	0.00015363	NA
P62702	hM3Dq-control	1.07203	0.251928	30.794	0.000180736	0.000361101	NA
P62715	hM3Dq-control	1.14732	0.290112	30.794	0.000417786	0.000722728	NA
P62717	hM3Dq-control	1.08537	0.252345	30.794	0.000158889	0.000326499	NA
P62743	hM3Dq-control	1.06809	0.252356	30.0042	0.000200803	0.000391942	NA
P62746	hM3Dq-control	1.23951	0.275227	30.794	8.97249e-05	0.000206373	NA
P62751	hM3Dq-control	0.572954	0.248588	30.794	0.0280843	0.0318185	NA
P62754	hM3Dq-control	0.782107	0.239335	30.794	0.00266471	0.00357806	NA
P62761	hM3Dq-control	1.44131	0.291526	29.8965	2.75152e-05	8.14165e-05	NA
P62806	hM3Dq-control	1.49206	0.280661	29.9275	9.60531e-06	3.48584e-05	NA
P62812	hM3Dq-control	1.12597	0.278869	30.794	0.000332033	0.000598476	NA
P62814	hM3Dq-control	0.877099	0.259539	30.794	0.00198689	0.00276418	NA
P62821	hM3Dq-control	0.91685	0.270509	29.9684	0.00198	0.00275656	NA
P62823	hM3Dq-control	1.1955	0.252341	30.794	4.61533e-05	0.000122844	NA
P62827	hM3Dq-control	1.843	0.278413	30.794	2.20298e-07	1.31571e-06	NA
P62830	hM3Dq-control	1.23279	0.277396	30.2383	0.000109711	0.00024082	NA
P62835	hM3Dq-control	1.1756	0.320065	30.0492	0.000928252	0.00142028	NA
P62849	hM3Dq-control	0.699288	0.249794	30.3025	0.00882286	0.0106597	NA
P62852	hM3Dq-control	1.39135	0.259509	29.8548	8.51586e-06	3.17328e-05	NA
P62855	hM3Dq-control	1.18624	0.27931	30.794	0.000184971	0.000368083	NA
P62858	hM3Dq-control	0.405763	0.389506	28.7943	0.306201	0.31577	NA
P62862	hM3Dq-control	-0.0694937	0.330342	29.7993	0.834812	0.838905	NA
P62869	hM3Dq-control	1.35024	0.278014	30.794	3.28697e-05	9.37004e-05	NA
P62874	hM3Dq-control	0.635858	0.257608	29.8886	0.0195195	0.0225679	NA
P62880	hM3Dq-control	0.737113	0.259255	30.794	0.00786118	0.00955711	NA
P62881	hM3Dq-control	0.936396	0.273067	29.9256	0.00178514	0.00251495	NA
P62889	hM3Dq-control	1.00626	0.238973	30.0308	0.000212967	0.000410542	NA
P62897	hM3Dq-control	0.14866	0.285681	30.2375	0.606596	0.615607	NA
P62900	hM3Dq-control	0.963631	0.271532	30.794	0.00126472	0.00186617	NA
P62908	hM3Dq-control	1.33884	0.271178	30.0112	2.77948e-05	8.21814e-05	NA
P62911	hM3Dq-control	0.446403	0.258524	30.794	0.0942348	0.100838	NA
P62918	hM3Dq-control	0.842843	0.241431	30.794	0.00147678	0.00212749	NA
P62962	hM3Dq-control	0.969056	0.259771	30.0387	0.000795255	0.00124918	NA
P62965	hM3Dq-control	1.65574	0.303305	29.8729	6.45949e-06	2.55395e-05	NA
P62983	hM3Dq-control	0.491629	0.303107	30.0157	0.115269	0.122572	NA
P62996	hM3Dq-control	4.06885	0.381783	29.794	1.10502e-11	1.68743e-10	NA
P63001	hM3Dq-control	1.31716	0.303307	30.2297	0.000145877	0.000306389	NA
P63005	hM3Dq-control	1.32018	0.274677	30.1187	3.98804e-05	0.000109439	NA
P63011	hM3Dq-control	1.20478	0.265926	30.794	8.31327e-05	0.000194309	NA
P63017	hM3Dq-control	1.72251	0.276848	30.794	6.72378e-07	3.59155e-06	NA
P63024	hM3Dq-control	-0.117385	0.32059	30.794	0.716754	0.723255	NA
P63028	hM3Dq-control	1.76042	0.288282	29.982	1.03796e-06	5.27653e-06	NA
P63032	hM3Dq-control	1.70611	0.300576	29.829	3.5263e-06	1.53082e-05	NA
P63037	hM3Dq-control	1.72692	0.290753	30.794	1.49526e-06	7.25723e-06	NA
P63038	hM3Dq-control	0.682413	0.26673	30.0326	0.0157966	0.0184334	NA
P63040	hM3Dq-control	1.73113	0.29653	29.927	2.21457e-06	1.02417e-05	NA
P63044	hM3Dq-control	0.106746	0.261793	30.794	0.686279	0.693402	NA
P63054	hM3Dq-control	2.74575	0.757577	29.794	0.00106719	0.00161196	NA
P63073	hM3Dq-control	1.59045	0.305574	30.3629	1.26386e-05	4.37076e-05	NA
P63080	hM3Dq-control	1.13843	0.270802	29.8845	0.00021872	0.000419348	NA
P63085	hM3Dq-control	1.46282	0.297413	30.2729	2.86968e-05	8.43997e-05	NA
P63089	hM3Dq-control	1.06786	0.40963	20.794	0.0165466	0.0192623	NA
P63094	hM3Dq-control	1.13595	0.288672	30.794	0.000441157	0.000755769	NA
P63101	hM3Dq-control	0.949036	0.2691	30.794	0.00134225	0.00196715	NA
P63137	hM3Dq-control	1.20603	0.271106	30.794	0.000104839	0.000233015	NA
P63139	hM3Dq-control	5.03961	0.51181	28.0202	1.34213e-10	1.53713e-09	NA
P63141	hM3Dq-control	1.02612	0.290205	30.3587	0.0013274	0.00194905	NA
P63143	hM3Dq-control	0.656614	0.288287	30.2055	0.0299902	0.03384	NA
P63158	hM3Dq-control	3.84995	0.303403	30.3808	1.12167e-13	4.4119e-12	NA
P63163	hM3Dq-control	2.41518	0.321234	30.794	1.8715e-08	1.34458e-07	NA
P63168	hM3Dq-control	1.53906	0.318638	30.0498	3.74828e-05	0.000104181	NA
P63213	hM3Dq-control	1.15904	0.255396	29.997	8.55418e-05	0.000198747	NA
P63216	hM3Dq-control	1.10492	0.262609	29.8829	0.000216601	0.000415958	NA
P63242	hM3Dq-control	2.18938	0.333344	30.794	2.54507e-07	1.49702e-06	NA
P63276	hM3Dq-control	1.14754	0.266836	30.794	0.000159147	0.000326511	NA
P63318	hM3Dq-control	1.2195	0.270578	30.1743	9.23199e-05	0.00021023	NA
P63321	hM3Dq-control	1.03465	0.258856	30.794	0.000371655	0.000656934	NA
P63323	hM3Dq-control	0.763439	0.238806	29.811	0.00327928	0.00431402	NA
P63325	hM3Dq-control	0.857322	0.249568	29.8581	0.00176035	0.00248543	NA
P63328	hM3Dq-control	1.12438	0.29713	30.3536	0.000679285	0.00109213	NA
P63330	hM3Dq-control	1.03177	0.287465	30.1129	0.00116003	0.00172881	NA
P67778	hM3Dq-control	0.704743	0.260373	30.794	0.0109825	0.0130742	NA
P67871	hM3Dq-control	0.795709	0.280363	29.8189	0.00808673	0.00981295	NA
P67984	hM3Dq-control	1.08696	0.25617	29.9332	0.000195702	0.000383332	NA
P68037	hM3Dq-control	1.66693	0.309301	30.794	7.17325e-06	2.77661e-05	NA
P68040	hM3Dq-control	1.05942	0.261796	30.2341	0.000332128	0.000598476	NA
P68134	hM3Dq-control	0.919104	0.26472	30.794	0.00155379	0.00222526	NA
P68181	hM3Dq-control	0.9133	0.271894	29.8464	0.00215118	0.002961	NA
P68254	hM3Dq-control	1.11548	0.264911	30.794	0.000204779	0.000397909	NA
P68368	hM3Dq-control	1.59615	0.342835	30.3932	5.9852e-05	0.0001494	NA
P68369	hM3Dq-control	1.59368	0.282491	30.0182	3.80381e-06	1.63128e-05	NA
P68372	hM3Dq-control	0.924107	0.349914	30.794	0.0128664	0.015187	NA
P68404	hM3Dq-control	1.35129	0.300171	30.0612	9.43664e-05	0.00021389	NA
P68433	hM3Dq-control	1.26227	0.324454	29.8039	0.000519826	0.000869877	NA
P68510	hM3Dq-control	1.3195	0.269725	30.794	2.97215e-05	8.66283e-05	NA
P69566	hM3Dq-control	1.58451	0.288704	30.0008	5.8677e-06	2.37021e-05	NA
P70122	hM3Dq-control	1.2165	0.295863	30.794	0.000270146	0.000504037	NA
P70168	hM3Dq-control	1.8291	0.318849	30.3031	2.81635e-06	1.26346e-05	NA
P70175	hM3Dq-control	1.12484	0.296608	29.8683	0.00067691	0.00108966	NA
P70182	hM3Dq-control	1.87472	0.299082	30.794	5.89956e-07	3.222e-06	NA
P70188	hM3Dq-control	1.49658	0.279405	28.8757	9.54762e-06	3.47138e-05	NA
P70195	hM3Dq-control	1.25964	0.249874	29.847	2.10172e-05	6.58245e-05	NA
P70202	hM3Dq-control	1.29883	0.253144	30.1428	1.58993e-05	5.29245e-05	NA
P70206	hM3Dq-control	1.18625	0.248653	30.794	4.20036e-05	0.00011398	NA
P70207	hM3Dq-control	1.0104	0.334497	30.794	0.00503826	0.00638016	NA
P70211	hM3Dq-control	0.019849	0.35935	29.9698	0.956317	0.958039	NA
P70236	hM3Dq-control	1.4996	0.285148	29.8489	1.1371e-05	4.01802e-05	NA
P70265	hM3Dq-control	2.13161	0.346625	29.9735	9.21796e-07	4.74171e-06	NA
P70268	hM3Dq-control	1.40488	0.529401	26.794	0.013222	0.0155831	NA
P70288	hM3Dq-control	4.92023	0.303761	30.794	1.28423e-16	4.90195e-14	NA
P70290	hM3Dq-control	1.91258	0.30645	30.794	6.36943e-07	3.43635e-06	NA
P70296	hM3Dq-control	1.54842	0.282525	29.8557	6.08882e-06	2.4268e-05	NA
P70297	hM3Dq-control	1.48629	0.360737	29.8942	0.000275634	0.000511331	NA
P70302	hM3Dq-control	0.532671	0.320775	29.1573	0.107517	0.114642	NA
P70318	hM3Dq-control	3.73337	0.341219	30.794	3.89661e-12	7.12366e-11	NA
P70333	hM3Dq-control	4.13366	0.32697	30.794	1.00004e-13	4.09118e-12	NA
P70336	hM3Dq-control	1.28736	0.315076	30.0336	0.00030094	0.00055017	NA
P70349	hM3Dq-control	0.822508	0.241446	30.794	0.00184908	0.00259471	NA
P70351	hM3Dq-control	3.68031	0.332031	30.0931	3.79467e-12	7.10406e-11	NA
P70362	hM3Dq-control	0.891557	0.284366	29.8643	0.00383602	0.00497028	NA
P70365	hM3Dq-control	2.44653	0.316048	30.1238	1.19653e-08	8.90881e-08	NA
P70372	hM3Dq-control	3.81935	0.332918	30.1517	1.59018e-12	3.59034e-11	NA
P70392	hM3Dq-control	1.05473	0.31175	29.9947	0.00201036	0.00278986	NA
P70397	hM3Dq-control	4.41531	0.321761	29.9573	1.86778e-14	1.34688e-12	NA
P70398	hM3Dq-control	2.02292	0.385455	30.794	1.07413e-05	3.82855e-05	NA
P70399	hM3Dq-control	3.68377	0.32625	30.3368	2.1713e-12	4.64562e-11	NA
P70404	hM3Dq-control	1.01066	0.306628	30.794	0.00247489	0.00334858	NA
P70408	hM3Dq-control	0.804272	0.32593	29.8334	0.0195626	0.022611	NA
P70414	hM3Dq-control	1.47796	0.326582	30.336	8.67457e-05	0.000200706	NA
P70429	hM3Dq-control	0.309379	0.293925	30.794	0.300725	0.310698	NA
P70662	hM3Dq-control	Inf	NA	NA	NA	NA	oneConditionMissing
P70663	hM3Dq-control	0.852393	0.48137	28.8392	0.0871706	0.0936135	NA
P70670	hM3Dq-control	1.36506	0.294187	30.2171	6.32983e-05	0.000156797	NA
P70698	hM3Dq-control	1.6018	0.34926	29.8675	7.53954e-05	0.000180116	NA
P70704	hM3Dq-control	1.36022	0.288065	30.794	4.82626e-05	0.000126897	NA
P80313	hM3Dq-control	1.27892	0.269533	30.794	4.52021e-05	0.000120891	NA
P80314	hM3Dq-control	1.02775	0.273109	29.8622	0.000732726	0.00116269	NA
P80315	hM3Dq-control	1.32072	0.280374	30.794	4.98495e-05	0.000129929	NA
P80316	hM3Dq-control	1.27896	0.278716	30.794	7.04738e-05	0.000170981	NA
P80317	hM3Dq-control	1.24708	0.295237	30.3282	0.000202118	0.000393917	NA
P80318	hM3Dq-control	1.145	0.263518	30.1833	0.000145279	0.000305792	NA
P80560	hM3Dq-control	1.10796	0.262452	30.2729	0.000204087	0.000396763	NA
P81122	hM3Dq-control	1.23327	0.300728	30.794	0.000278364	0.000514207	NA
P83093	hM3Dq-control	0.681218	0.455154	27.8332	0.145732	0.153914	NA
P83510	hM3Dq-control	1.296	0.307507	29.9395	0.000211772	0.000408846	NA
P83741	hM3Dq-control	1.07727	0.41888	29.03	0.0155017	0.0181109	NA
P83870	hM3Dq-control	3.21472	0.335147	29.9873	1.20139e-10	1.38409e-09	NA
P83887	hM3Dq-control	0.956202	0.280714	29.9128	0.00189659	0.00265277	NA
P83940	hM3Dq-control	1.01707	0.287641	30.0714	0.00133934	0.00196362	NA
P84075	hM3Dq-control	2.08201	0.297863	30.794	7.89816e-08	5.21278e-07	NA
P84084	hM3Dq-control	1.28888	0.264116	29.8982	3.29502e-05	9.38611e-05	NA
P84086	hM3Dq-control	1.06177	0.301452	29.9765	0.00139334	0.00202828	NA
P84089	hM3Dq-control	4.29329	0.340492	30.794	1.07073e-13	4.2545e-12	NA
P84091	hM3Dq-control	1.27765	0.26958	29.8852	4.89881e-05	0.000128318	NA
P84096	hM3Dq-control	1.20718	0.299406	29.8165	0.00035275	0.000627792	NA
P84099	hM3Dq-control	0.549868	0.247985	30.794	0.0341156	0.0382291	NA
P84104	hM3Dq-control	3.33156	0.303503	30.2928	4.42184e-12	7.79124e-11	NA
P84309	hM3Dq-control	1.01121	0.282385	30.794	0.00116009	0.00172881	NA
P85094	hM3Dq-control	0.625512	0.305095	30.0937	0.049142	0.054102	NA
P97300	hM3Dq-control	1.02626	0.256411	30.794	0.000366155	0.000648685	NA
P97315	hM3Dq-control	0.882989	0.289379	29.8842	0.00474637	0.00604197	NA
P97351	hM3Dq-control	1.11268	0.260453	30.0289	0.000179622	0.000359428	NA
P97352	hM3Dq-control	1.09368	0.276295	29.8791	0.000430353	0.000740847	NA
P97355	hM3Dq-control	2.78764	0.2667	29.9655	1.63837e-11	2.3284e-10	NA
P97367	hM3Dq-control	3.04836	0.54026	28.794	4.37091e-06	1.84003e-05	NA
P97370	hM3Dq-control	1.26804	0.300893	30.0532	0.000210664	0.000407109	NA
P97371	hM3Dq-control	1.08535	0.472063	26.7966	0.0295252	0.0333346	NA
P97376	hM3Dq-control	3.65289	0.282061	29.854	8.76967e-14	3.79434e-12	NA
P97379	hM3Dq-control	-0.138531	0.297199	30.0753	0.644487	0.65287	NA
P97384	hM3Dq-control	2.14471	0.278419	30.794	1.13997e-08	8.55305e-08	NA
P97386	hM3Dq-control	3.29279	0.416988	29.794	8.60467e-09	6.62185e-08	NA
P97390	hM3Dq-control	0.845667	0.252441	29.8212	0.00220434	0.00302349	NA
P97393	hM3Dq-control	1.09846	0.325764	30.0982	0.00206502	0.00285756	NA
P97411	hM3Dq-control	1.63344	0.316025	30.794	1.34795e-05	4.60836e-05	NA
P97412	hM3Dq-control	1.21634	0.258776	30.794	5.13191e-05	0.000132782	NA
P97427	hM3Dq-control	1.15254	0.262167	30.794	0.000121551	0.000262809	NA
P97434	hM3Dq-control	0.736658	0.331078	28.9932	0.0340208	0.0381339	NA
P97441	hM3Dq-control	0.4894	0.258195	30.794	0.0674513	0.073306	NA
P97445	hM3Dq-control	0.911709	0.322825	29.9911	0.00834559	0.0101176	NA
P97447	hM3Dq-control	1.52271	0.275641	30.794	4.87905e-06	2.02333e-05	NA
P97450	hM3Dq-control	0.708294	0.335796	29.9053	0.0433994	0.0481063	NA
P97461	hM3Dq-control	1.0902	0.264776	29.9198	0.000277334	0.000513669	NA
P97470	hM3Dq-control	2.1997	0.270665	30.1335	4.36661e-09	3.58726e-08	NA
P97471	hM3Dq-control	2.62401	0.459347	28.8212	3.592e-06	1.5576e-05	NA
P97492	hM3Dq-control	1.27688	0.301194	30.794	0.00018898	0.00037279	NA
P97494	hM3Dq-control	1.32163	0.297003	29.9547	0.000109833	0.000240953	NA
P97496	hM3Dq-control	3.70269	0.369586	30.045	4.3118e-11	5.63428e-10	NA
P97500	hM3Dq-control	4.3327	0.426896	30.794	2.42023e-11	3.31844e-10	NA
P97742	hM3Dq-control	1.28214	0.270875	30.4145	4.79798e-05	0.000126324	NA
P97765	hM3Dq-control	2.53018	0.315893	29.9261	6.22251e-09	4.95511e-08	NA
P97770	hM3Dq-control	1.74285	0.290954	30.0201	1.42967e-06	6.99387e-06	NA
P97772	hM3Dq-control	1.38264	0.286743	30.794	3.63048e-05	0.000101341	NA
P97789	hM3Dq-control	0.674458	0.291778	29.8327	0.027894	0.0316213	NA
P97797	hM3Dq-control	0.458717	0.264735	30.794	0.0931477	0.0997297	NA
P97807	hM3Dq-control	0.815364	0.255476	30.0092	0.00330916	0.00434394	NA
P97820	hM3Dq-control	0.831455	0.345616	29.8246	0.0225504	0.0258801	NA
P97822	hM3Dq-control	4.24578	0.320184	30.794	2.86908e-14	1.7188e-12	NA
P97823	hM3Dq-control	0.62398	0.278014	30.794	0.0321352	0.0361347	NA
P97868	hM3Dq-control	1.91746	0.339012	30.794	3.34961e-06	1.46719e-05	NA
P97927	hM3Dq-control	1.30766	0.36633	30.794	0.00119604	0.00177491	NA
P97950	hM3Dq-control	1.8599	0.340709	30.794	5.88e-06	2.37026e-05	NA
P97952	hM3Dq-control	0.893639	0.277944	30.0136	0.00311326	0.00411368	NA
P98086	hM3Dq-control	1.06314	0.261021	29.8169	0.000315055	0.000570882	NA
P98191	hM3Dq-control	2.0903	0.352926	30.2052	1.68634e-06	8.06709e-06	NA
P98200	hM3Dq-control	0.934092	0.285182	29.8373	0.00267539	0.0035899	NA
P98203	hM3Dq-control	Inf	NA	NA	NA	NA	oneConditionMissing
P99024	hM3Dq-control	1.29913	0.302993	29.8853	0.000173367	0.000349245	NA
P99026	hM3Dq-control	0.677015	0.228772	29.9734	0.00597175	0.00744366	NA
P99027	hM3Dq-control	0.884187	0.29029	30.794	0.00472534	0.00601913	NA
P99029	hM3Dq-control	0.778665	0.258313	30.2874	0.00516841	0.00652587	NA
Q00612	hM3Dq-control	1.63704	0.353751	30.794	6.31041e-05	0.000156514	NA
Q00899	hM3Dq-control	2.73659	0.508447	29.794	8.08148e-06	3.0464e-05	NA
Q00PI9	hM3Dq-control	3.96848	0.304067	30.794	4.35675e-14	2.29259e-12	NA
Q01065	hM3Dq-control	1.63324	0.307117	29.9201	9.56408e-06	3.47412e-05	NA
Q01097	hM3Dq-control	0.969045	0.283418	29.8327	0.00183792	0.00258184	NA
Q01147	hM3Dq-control	3.47537	0.343986	30.794	2.69811e-11	3.63335e-10	NA
Q01341	hM3Dq-control	1.07488	0.532744	22.794	0.0555536	0.0608169	NA
Q01405	hM3Dq-control	1.57555	0.304602	30.0095	1.43e-05	4.84632e-05	NA
Q01768	hM3Dq-control	1.03679	0.305805	30.794	0.00193036	0.00269613	NA
Q01815	hM3Dq-control	0.755938	0.313741	26.8059	0.0231205	0.026472	NA
Q01853	hM3Dq-control	2.1716	0.301172	30.2499	4.78963e-08	3.27782e-07	NA
Q02053	hM3Dq-control	2.36879	0.282707	30.794	1.92687e-09	1.69373e-08	NA
Q02105	hM3Dq-control	0.977737	0.268842	29.9798	0.0010255	0.00155563	NA
Q02248	hM3Dq-control	1.93318	0.361425	30.794	8.05537e-06	3.0395e-05	NA
Q02257	hM3Dq-control	0.746558	0.358281	30.794	0.0455773	0.050377	NA
Q02357	hM3Dq-control	0.833079	0.351754	30.794	0.024328	0.0277647	NA
Q02614	hM3Dq-control	4.19925	0.391875	28.7973	1.46247e-11	2.12495e-10	NA
Q03059	hM3Dq-control	0.871741	0.276278	30.0934	0.00362526	0.00471975	NA
Q03137	hM3Dq-control	1.36557	0.259167	29.9327	1.09654e-05	3.89237e-05	NA
Q03141	hM3Dq-control	0.936486	0.252523	30.794	0.000821259	0.00128279	NA
Q03147	hM3Dq-control	2.86676	0.454873	28.794	7.19618e-07	3.82291e-06	NA
Q03265	hM3Dq-control	0.776091	0.258685	30.0876	0.00537891	0.00677073	NA
Q03517	hM3Dq-control	1.27305	0.362684	29.9892	0.00143824	0.0020848	NA
Q03717	hM3Dq-control	1.36241	0.321763	30.794	0.000191766	0.00037714	NA
Q03958	hM3Dq-control	0.603762	0.258211	30.1353	0.0261996	0.0297699	NA
Q04447	hM3Dq-control	1.61287	0.295993	30.794	6.04883e-06	2.41581e-05	NA
Q04690	hM3Dq-control	1.52495	0.318212	30.3421	4.082e-05	0.000111312	NA
Q04735	hM3Dq-control	0.642732	0.593077	26.8443	0.288126	0.297919	NA
Q04750	hM3Dq-control	3.75261	0.311424	30.794	3.44518e-13	1.10366e-11	NA
Q05512	hM3Dq-control	0.309342	0.267087	30.794	0.255684	0.26529	NA
Q05793	hM3Dq-control	1.49454	0.419625	30.794	0.00122216	0.00180954	NA
Q05816	hM3Dq-control	0.971027	0.277948	29.8028	0.00151147	0.00217023	NA
Q05920	hM3Dq-control	0.102002	0.228935	30.794	0.65904	0.666572	NA
Q05BC3	hM3Dq-control	1.31118	0.264476	29.8272	2.6628e-05	7.92732e-05	NA
Q05CL8	hM3Dq-control	2.46551	0.290291	30.3467	1.61591e-09	1.4532e-08	NA
Q05D44	hM3Dq-control	0.627308	0.277763	30.0156	0.0313456	0.0352774	NA
Q06138	hM3Dq-control	1.44148	0.294445	30.794	2.94207e-05	8.58802e-05	NA
Q06185	hM3Dq-control	0.763178	0.254514	29.9648	0.00541311	0.00680834	NA
Q06890	hM3Dq-control	1.0792	0.260074	29.7967	0.000255356	0.000479207	NA
Q07076	hM3Dq-control	2.49524	0.261281	30.794	1.01715e-10	1.19662e-09	NA
Q07417	hM3Dq-control	1.1925	0.252704	29.9409	5.16831e-05	0.000133214	NA
Q07813	hM3Dq-control	1.54366	0.259635	30.3327	1.55685e-06	7.50292e-06	NA
Q08274	hM3Dq-control	1.02423	0.29796	29.8948	0.00174811	0.00247083	NA
Q08460	hM3Dq-control	1.27742	0.264771	29.8895	3.85346e-05	0.000106582	NA
Q08509	hM3Dq-control	0.872294	0.343636	29.8396	0.0165935	0.0193112	NA
Q08642	hM3Dq-control	1.58622	0.3569	30.1188	0.000110417	0.000242092	NA
Q08943	hM3Dq-control	3.83447	0.283312	30.1838	2.35001e-14	1.47596e-12	NA
Q09XV5	hM3Dq-control	2.7436	0.320532	30.3387	1.36825e-09	1.25356e-08	NA
Q0GA42	hM3Dq-control	1.23652	0.301683	30.0718	0.000289893	0.000532725	NA
Q0GNC1	hM3Dq-control	0.980033	0.272546	29.9946	0.00114405	0.00170883	NA
Q0KL01	hM3Dq-control	1.80339	0.332912	30.794	6.62749e-06	2.61139e-05	NA
Q0KL02	hM3Dq-control	1.49684	0.277321	30.794	7.00795e-06	2.72617e-05	NA
Q0P5W1	hM3Dq-control	1.56038	0.358733	29.8729	0.000145988	0.000306457	NA
Q0P678	hM3Dq-control	3.92775	0.32611	30.403	4.19638e-13	1.28996e-11	NA
Q0VBD0	hM3Dq-control	0.877042	0.266637	30.794	0.00251922	0.0034003	NA
Q0VBF8	hM3Dq-control	0.7814	0.239356	29.8685	0.00274943	0.00367913	NA
Q0VBK2	hM3Dq-control	0.115307	0.443143	30.794	0.79644	0.801379	NA
Q0VBL3	hM3Dq-control	3.50671	0.330775	30.794	8.44713e-12	1.34258e-10	NA
Q0VEE6	hM3Dq-control	2.84237	0.324455	30.0312	8.99412e-10	8.56311e-09	NA
Q11011	hM3Dq-control	1.32029	0.281923	30.794	5.38926e-05	0.000137883	NA
Q11136	hM3Dq-control	1.8606	0.406787	29.794	7.8437e-05	0.000185566	NA
Q148V7	hM3Dq-control	1.0314	0.285014	29.8485	0.00108129	0.00162946	NA
Q149F3	hM3Dq-control	2.52087	0.479085	20.794	3.34e-05	9.49986e-05	NA
Q14BB9	hM3Dq-control	0.510585	0.288182	29.9588	0.0866091	0.0930361	NA
Q14BI2	hM3Dq-control	1.21556	0.267097	30.794	7.84389e-05	0.000185566	NA
Q14C51	hM3Dq-control	0.940409	0.235175	30.262	0.000378653	0.000665676	NA
Q14CH0	hM3Dq-control	0.125717	0.2718	30.794	0.646949	0.654853	NA
Q1HFZ0	hM3Dq-control	3.52493	0.288557	30.794	2.42692e-13	8.3632e-12	NA
Q2M3X8	hM3Dq-control	0.791724	0.281233	30.794	0.00842422	0.0102034	NA
Q2MHN3	hM3Dq-control	Inf	NA	NA	NA	NA	oneConditionMissing
Q2NL51	hM3Dq-control	1.55971	0.330744	29.9851	5.19828e-05	0.000133611	NA
Q2PFD7	hM3Dq-control	1.46491	0.327947	30.794	9.95385e-05	0.00022366	NA
Q2TBE6	hM3Dq-control	1.2819	0.279639	29.8083	7.61474e-05	0.000181516	NA
Q2VPQ9	hM3Dq-control	3.45015	0.538024	28.794	5.34048e-07	2.95815e-06	NA
Q31125	hM3Dq-control	1.31749	0.276371	30.794	4.24373e-05	0.000114678	NA
Q3B7Z2	hM3Dq-control	1.22971	0.260627	30.794	4.87662e-05	0.000127876	NA
Q3KNM2	hM3Dq-control	1.20843	0.272915	30.1852	0.000115213	0.000251198	NA
Q3TBW2	hM3Dq-control	0.916948	0.256492	30.0021	0.00120946	0.00179211	NA
Q3TC33	hM3Dq-control	0.926337	0.267972	29.8019	0.00166559	0.00236638	NA
Q3TC46	hM3Dq-control	0.788468	0.293109	30.2215	0.0115232	0.0136761	NA
Q3TC72	hM3Dq-control	0.654408	0.265582	29.914	0.0197073	0.0227513	NA
Q3TC93	hM3Dq-control	Inf	NA	NA	NA	NA	oneConditionMissing
Q3TCH7	hM3Dq-control	1.80173	0.296907	30.3883	1.09411e-06	5.51858e-06	NA
Q3TCJ1	hM3Dq-control	1.20569	0.293247	30.794	0.00027027	0.000504037	NA
Q3TCX3	hM3Dq-control	3.65129	0.330492	30.794	3.06468e-12	6.08871e-11	NA
Q3TDD9	hM3Dq-control	1.03567	0.27444	29.8151	0.00071332	0.00113605	NA
Q3TDK6	hM3Dq-control	0.815432	0.280098	30.0472	0.00672387	0.00830407	NA
Q3TDN2	hM3Dq-control	1.29499	0.456993	26.7965	0.00863618	0.0104536	NA
Q3TDQ1	hM3Dq-control	1.56397	0.285431	29.8167	6.13673e-06	2.4409e-05	NA
Q3TEA8	hM3Dq-control	1.92948	0.30088	30.794	3.92922e-07	2.21424e-06	NA
Q3TES0	hM3Dq-control	0.359409	0.411384	23.794	0.391037	0.400921	NA
Q3TFD2	hM3Dq-control	1.21139	0.351869	20.794	0.00246657	0.00333848	NA
Q3THK7	hM3Dq-control	2.70382	0.268137	30.1381	3.58086e-11	4.71076e-10	NA
Q3THS6	hM3Dq-control	2.03839	0.298357	30.794	1.22096e-07	7.73078e-07	NA
Q3THW5	hM3Dq-control	1.31675	0.302853	29.8568	0.000146885	0.000308007	NA
Q3TIR1	hM3Dq-control	1.39868	0.266549	29.8551	1.17439e-05	4.1236e-05	NA
Q3TIR3	hM3Dq-control	1.67691	0.267457	30.0453	6.53197e-07	3.50834e-06	NA
Q3TIU4	hM3Dq-control	2.07819	0.355072	30.794	1.91228e-06	9.00412e-06	NA
Q3TIV5	hM3Dq-control	1.02817	0.303638	30.794	0.00195192	0.00272234	NA
Q3TIX9	hM3Dq-control	2.20575	0.319134	30.1703	1.09337e-07	6.96823e-07	NA
Q3TKT4	hM3Dq-control	4.06451	0.326156	30.1037	2.04911e-13	7.18851e-12	NA
Q3TLH4	hM3Dq-control	-0.0681807	0.324941	29.9743	0.835224	0.839103	NA
Q3TLI0	hM3Dq-control	1.65219	0.340597	30.794	3.34227e-05	9.49986e-05	NA
Q3TMH2	hM3Dq-control	2.9244	0.319533	30.794	2.70819e-10	2.89717e-09	NA
Q3TMP8	hM3Dq-control	1.13185	0.34797	20.794	0.00384228	0.00497567	NA
Q3TPX4	hM3Dq-control	1.40533	0.311484	29.9833	9.22135e-05	0.00021023	NA
Q3TQI7	hM3Dq-control	3.6663	0.591925	28.1163	1.06891e-06	5.41971e-06	NA
Q3TRR0	hM3Dq-control	0.289141	0.362484	20.794	0.434081	0.444117	NA
Q3TSG4	hM3Dq-control	2.51353	0.58006	27.8179	0.000172959	0.000348784	NA
Q3TTY5	hM3Dq-control	-0.31816	0.380957	30.794	0.41006	0.419983	NA
Q3TUH1	hM3Dq-control	0.627377	0.254352	29.9511	0.0195851	0.0226303	NA
Q3TVA9	hM3Dq-control	1.05398	0.341188	29.794	0.00432057	0.00554525	NA
Q3TW96	hM3Dq-control	Inf	NA	NA	NA	NA	oneConditionMissing
Q3TWF6	hM3Dq-control	3.74332	0.288354	30.0739	7.33516e-14	3.36037e-12	NA
Q3TWL2	hM3Dq-control	1.33749	0.276729	28.8341	4.08627e-05	0.00011135	NA
Q3TWW8	hM3Dq-control	5.11412	0.536926	28.1782	2.61823e-10	2.83018e-09	NA
Q3TXS7	hM3Dq-control	2.32211	0.28463	29.8224	4.35514e-09	3.58539e-08	NA
Q3TXX4	hM3Dq-control	1.12908	0.269491	30.794	0.000217255	0.000416744	NA
Q3TY60	hM3Dq-control	0.50046	0.306612	30.794	0.112819	0.120097	NA
Q3TY86	hM3Dq-control	1.68911	0.314293	30.794	7.48821e-06	2.86717e-05	NA
Q3TYD6	hM3Dq-control	0.844785	0.550051	28.794	0.135497	0.143454	NA
Q3TYX3	hM3Dq-control	1.96506	0.325285	30.794	1.12096e-06	5.63228e-06	NA
Q3TZX3	hM3Dq-control	1.16069	0.369784	29.972	0.00379186	0.00491855	NA
Q3TZX8	hM3Dq-control	3.38872	0.403649	30.0919	2.21948e-09	1.93781e-08	NA
Q3TZZ7	hM3Dq-control	1.64966	0.286531	30.794	2.50958e-06	1.14296e-05	NA
Q3U0D9	hM3Dq-control	1.46401	0.357275	29.9782	0.000292041	0.000536165	NA
Q3U0M1	hM3Dq-control	1.18915	0.336255	30.0822	0.00133684	0.0019607	NA
Q3U0V1	hM3Dq-control	5.42017	0.275017	30.794	5.12746e-19	1.22542e-15	NA
Q3U186	hM3Dq-control	1.12298	0.294006	30.794	0.000606314	0.000987861	NA
Q3U1J4	hM3Dq-control	3.55238	0.288997	29.8966	3.21286e-13	1.05133e-11	NA
Q3U1T3	hM3Dq-control	2.69494	0.337171	29.9947	6.39214e-09	5.05915e-08	NA
Q3U214	hM3Dq-control	0.539665	0.268864	29.8138	0.0538689	0.0590888	NA
Q3U2I3	hM3Dq-control	1.20797	0.396839	20.794	0.00621562	0.00771554	NA
Q3U2P1	hM3Dq-control	Inf	NA	NA	NA	NA	oneConditionMissing
Q3U2V3	hM3Dq-control	1.76715	0.292622	30.1266	1.22958e-06	6.09935e-06	NA
Q3U319	hM3Dq-control	4.02745	0.313009	29.8384	1.04314e-13	4.1876e-12	NA
Q3U3C9	hM3Dq-control	Inf	NA	NA	NA	NA	oneConditionMissing
Q3U3R4	hM3Dq-control	1.09412	0.281658	29.8332	0.000527536	0.000880131	NA
Q3U487	hM3Dq-control	Inf	NA	NA	NA	NA	oneConditionMissing
Q3U5Q7	hM3Dq-control	0.756074	0.365727	28.8026	0.0477944	0.0527526	NA
Q3U7R1	hM3Dq-control	0.739303	0.346342	29.794	0.0411387	0.0457436	NA
Q3U7U3	hM3Dq-control	1.35508	0.28612	29.8595	4.95456e-05	0.000129369	NA
Q3U9G9	hM3Dq-control	1.59448	0.297872	30.794	7.96063e-06	3.00666e-05	NA
Q3UA37	hM3Dq-control	3.36648	0.348342	29.9038	1.0409e-10	1.22086e-09	NA
Q3UCQ1	hM3Dq-control	4.30532	0.529968	28.794	6.18536e-09	4.93561e-08	NA
Q3UDP0	hM3Dq-control	1.42767	0.259445	30.002	5.6333e-06	2.29886e-05	NA
Q3UEB3	hM3Dq-control	2.45368	0.291275	30.794	1.71536e-09	1.53554e-08	NA
Q3UEZ8	hM3Dq-control	1.09205	0.302177	30.794	0.00106132	0.00160558	NA
Q3UFT3	hM3Dq-control	1.76455	0.307588	29.9146	2.94574e-06	1.31696e-05	NA
Q3UGR5	hM3Dq-control	0.622047	0.286048	29.9867	0.0376785	0.0420642	NA
Q3UGX3	hM3Dq-control	0.907568	0.46986	27.8564	0.0636441	0.0692844	NA
Q3UGY8	hM3Dq-control	1.45763	0.29283	29.8453	2.51265e-05	7.56711e-05	NA
Q3UH60	hM3Dq-control	1.52693	0.317037	30.794	3.68908e-05	0.000102682	NA
Q3UH66	hM3Dq-control	0.660836	0.252697	29.8826	0.0138434	0.0162662	NA
Q3UH68	hM3Dq-control	0.893018	0.267076	30.0871	0.00222469	0.00304604	NA
Q3UH93	hM3Dq-control	1.13133	0.264083	30.794	0.000166744	0.000338707	NA
Q3UHB1	hM3Dq-control	1.28323	0.266208	30.0362	3.85655e-05	0.000106582	NA
Q3UHB8	hM3Dq-control	0.446557	0.274307	29.9279	0.11402	0.12131	NA
Q3UHC7	hM3Dq-control	0.933986	0.267905	30.794	0.00149572	0.00214999	NA
Q3UHD1	hM3Dq-control	0.725198	0.261138	30.794	0.00925146	0.0111292	NA
Q3UHD3	hM3Dq-control	-0.360821	0.518826	19.794	0.494854	0.505234	NA
Q3UHD6	hM3Dq-control	1.77698	0.411042	30.794	0.000149369	0.000310898	NA
Q3UHD9	hM3Dq-control	0.239941	0.256701	30.794	0.357211	0.367304	NA
Q3UHE1	hM3Dq-control	0.794498	0.361009	20.794	0.0391948	0.0436944	NA
Q3UHG7	hM3Dq-control	0.813682	0.563724	27.9157	0.160035	0.168381	NA
Q3UHH1	hM3Dq-control	1.21677	0.347364	20.794	0.00214191	0.00295242	NA
Q3UHH2	hM3Dq-control	1.29744	0.292138	29.8258	0.000113438	0.000247743	NA
Q3UHJ0	hM3Dq-control	0.846643	0.285404	29.951	0.00586867	0.0073269	NA
Q3UHK1	hM3Dq-control	0.797023	0.254299	30.2303	0.00381529	0.0049473	NA
Q3UHK6	hM3Dq-control	0.849853	0.250628	29.8077	0.00198094	0.0027569	NA
Q3UHL1	hM3Dq-control	1.34144	0.29741	30.2519	9.1e-05	0.000208444	NA
Q3UHU5	hM3Dq-control	1.26176	0.306385	30.1812	0.000273205	0.000507567	NA
Q3UHX0	hM3Dq-control	Inf	NA	NA	NA	NA	oneConditionMissing
Q3UHX2	hM3Dq-control	1.41793	0.345412	29.8917	0.000287394	0.00052913	NA
Q3UIU2	hM3Dq-control	0.926826	0.274988	29.8835	0.00208572	0.00288416	NA
Q3UJB9	hM3Dq-control	1.42822	0.344266	29.9789	0.000253719	0.000476594	NA
Q3UJD6	hM3Dq-control	1.96099	0.272584	29.9024	5.35659e-08	3.615e-07	NA
Q3UJU9	hM3Dq-control	1.18516	0.258579	30.4026	7.33847e-05	0.000176573	NA
Q3UKJ7	hM3Dq-control	2.39103	0.312	29.936	1.52966e-08	1.11545e-07	NA
Q3UL36	hM3Dq-control	1.43688	0.253712	30.794	3.2795e-06	1.44307e-05	NA
Q3ULB5	hM3Dq-control	0.566349	0.480776	19.794	0.25277	0.262406	NA
Q3ULD5	hM3Dq-control	0.921807	0.264928	30.1457	0.00155262	0.0022244	NA
Q3ULJ0	hM3Dq-control	1.2169	0.283389	29.89	0.000170241	0.000344374	NA
Q3UM29	hM3Dq-control	0.977778	0.33908	29.9138	0.00721747	0.00885191	NA
Q3UM45	hM3Dq-control	2.40926	0.322526	30.794	2.13269e-08	1.51546e-07	NA
Q3UMB5	hM3Dq-control	1.14714	0.279494	29.0423	0.000300498	0.000549618	NA
Q3UMC0	hM3Dq-control	2.37161	0.331328	30.1821	5.59293e-08	3.76146e-07	NA
Q3UMR5	hM3Dq-control	1.03722	0.27306	30.794	0.000642374	0.00103965	NA
Q3UMT1	hM3Dq-control	0.594555	0.307195	30.3297	0.0623086	0.0679064	NA
Q3UMU9	hM3Dq-control	3.8461	0.397635	30.794	7.557e-11	9.19592e-10	NA
Q3UN02	hM3Dq-control	1.535	0.288961	30.1277	9.52972e-06	3.46811e-05	NA
Q3UN04	hM3Dq-control	1.12289	0.295351	29.8144	0.000661035	0.00106764	NA
Q3UNH4	hM3Dq-control	0.553834	0.284298	30.794	0.060571	0.0660682	NA
Q3UPL0	hM3Dq-control	1.5079	0.326908	30.071	6.90746e-05	0.00016811	NA
Q3UQ28	hM3Dq-control	1.19228	0.349414	30.794	0.0018216	0.00256169	NA
Q3UQ44	hM3Dq-control	1.44649	0.315566	30.794	7.14752e-05	0.000172585	NA
Q3UQ84	hM3Dq-control	1.1304	0.291851	29.9708	0.000541013	0.000899128	NA
Q3UR70	hM3Dq-control	1.1837	0.364695	28.8254	0.00296541	0.00393033	NA
Q3URD3	hM3Dq-control	1.38442	0.278974	29.8145	2.62911e-05	7.84502e-05	NA
Q3URE1	hM3Dq-control	0.763636	0.31444	30.794	0.021196	0.0243832	NA
Q3URQ0	hM3Dq-control	4.17159	0.303249	30.794	1.08517e-14	9.07368e-13	NA
Q3URS9	hM3Dq-control	0.746115	0.299418	29.9488	0.018471	0.0213875	NA
Q3USB7	hM3Dq-control	1.50968	0.322048	29.8801	5.66625e-05	0.000142904	NA
Q3USH5	hM3Dq-control	3.46114	0.600999	27.2571	3.86625e-06	1.65442e-05	NA
Q3UTH8	hM3Dq-control	2.02471	0.376106	29.9495	7.93122e-06	3.00138e-05	NA
Q3UTJ2	hM3Dq-control	0.537203	0.28995	29.8717	0.0738221	0.0799842	NA
Q3UTQ8	hM3Dq-control	-0.37853	0.319422	30.794	0.245065	0.254815	NA
Q3UU96	hM3Dq-control	0.532565	0.338087	30.794	0.125422	0.133114	NA
Q3UUG6	hM3Dq-control	1.25695	0.266883	30.3472	5.15385e-05	0.000133173	NA
Q3UUI3	hM3Dq-control	1.02981	0.267538	30.794	0.000558954	0.000921494	NA
Q3UUQ7	hM3Dq-control	1.68876	0.284564	30.794	1.51625e-06	7.33451e-06	NA
Q3UV17	hM3Dq-control	0.0668186	0.443521	30.794	0.881231	0.883955	NA
Q3UV70	hM3Dq-control	2.12245	0.367833	29.8299	2.70943e-06	1.22112e-05	NA
Q3UVC0	hM3Dq-control	0.344486	0.311961	28.8036	0.27862	0.288473	NA
Q3UVK0	hM3Dq-control	1.80539	0.267783	29.8133	1.84769e-07	1.12596e-06	NA
Q3UVL4	hM3Dq-control	1.29004	0.31566	30.794	0.000289554	0.000532354	NA
Q3UVX5	hM3Dq-control	1.32976	0.294394	30.0364	9.05689e-05	0.000207578	NA
Q3UYC0	hM3Dq-control	1.26358	0.26407	30.0601	4.25349e-05	0.000114862	NA
Q3UYV9	hM3Dq-control	3.18892	0.36562	29.972	1.00687e-09	9.42492e-09	NA
Q3V038	hM3Dq-control	1.99232	0.324614	29.916	9.60972e-07	4.91079e-06	NA
Q3V0C5	hM3Dq-control	3.63584	0.329347	30.794	3.12371e-12	6.11242e-11	NA
Q3V0I2	hM3Dq-control	0.0521532	0.344663	20.794	0.881184	0.883955	NA
Q3V0K9	hM3Dq-control	1.53715	0.307294	30.794	2.16971e-05	6.74829e-05	NA
Q3V132	hM3Dq-control	0.972758	0.258844	29.8097	0.000744361	0.00117827	NA
Q3V1U8	hM3Dq-control	1.40129	0.318635	30.794	0.000121004	0.000262063	NA
Q3V3Q7	hM3Dq-control	1.25436	0.284255	30.0547	0.00012111	0.000262147	NA
Q3V3R1	hM3Dq-control	1.08458	0.291034	30.1029	0.000801489	0.00125695	NA
Q3V3V9	hM3Dq-control	0.370633	0.287126	29.8576	0.206666	0.215522	NA
Q3ZT31	hM3Dq-control	1.22453	0.374834	29.8935	0.00273161	0.00365669	NA
Q45VK7	hM3Dq-control	1.48469	0.439375	20.794	0.00286262	0.00380835	NA
Q4ACU6	hM3Dq-control	-0.280671	0.268852	30.794	0.304631	0.314317	NA
Q4JIM5	hM3Dq-control	-0.181351	0.323532	29.8738	0.579293	0.588666	NA
Q4KMM3	hM3Dq-control	0.195347	0.236194	29.8541	0.414764	0.424577	NA
Q4KUS2	hM3Dq-control	0.872427	0.337408	30.0848	0.0148052	0.0173388	NA
Q4U2R1	hM3Dq-control	1.7457	0.361261	30.794	3.52481e-05	9.9102e-05	NA
Q4V9Z5	hM3Dq-control	1.316	0.349635	29.9394	0.000729045	0.00115732	NA
Q4VA53	hM3Dq-control	2.40044	0.320854	30.418	2.23533e-08	1.58549e-07	NA
Q4VAA2	hM3Dq-control	2.87853	0.531408	29.794	7.33354e-06	2.82486e-05	NA
Q4VAE3	hM3Dq-control	1.00157	0.255541	30.3809	0.000468654	0.000795181	NA
Q4VBE8	hM3Dq-control	3.02934	0.351836	29.8677	1.37138e-09	1.25356e-08	NA
Q4VC33	hM3Dq-control	0.712385	0.418275	27.8669	0.0996702	0.106537	NA
Q501J6	hM3Dq-control	4.63476	0.328503	30.0801	8.41809e-15	8.21582e-13	NA
Q505D1	hM3Dq-control	0.908044	0.354128	20.794	0.0181614	0.0210666	NA
Q505D7	hM3Dq-control	0.672152	0.324007	29.889	0.0467422	0.0516206	NA
Q505F5	hM3Dq-control	1.49083	0.273595	30.794	6.048e-06	2.41581e-05	NA
Q50H33	hM3Dq-control	1.0442	0.427567	26.8152	0.0214769	0.0246845	NA
Q52KF3	hM3Dq-control	0.899158	0.407924	24.7906	0.0370179	0.0413742	NA
Q52KI8	hM3Dq-control	1.73196	0.274644	29.9686	5.97091e-07	3.24731e-06	NA
Q569Z5	hM3Dq-control	3.47932	0.310956	30.2585	2.80892e-12	5.66733e-11	NA
Q569Z6	hM3Dq-control	4.08701	0.315183	30.794	5.16167e-14	2.54425e-12	NA
Q56A07	hM3Dq-control	1.19914	0.27369	29.8314	0.000133973	0.000285389	NA
Q571K4	hM3Dq-control	1.08453	0.342222	30.794	0.00344476	0.00450735	NA
Q58A65	hM3Dq-control	1.48781	0.308693	30.0496	3.86021e-05	0.000106607	NA
Q59J78	hM3Dq-control	0.989067	0.251661	30.0404	0.000461674	0.000785391	NA
Q5BLK4	hM3Dq-control	1.37456	0.279368	29.928	2.93448e-05	8.57854e-05	NA
Q5DQR4	hM3Dq-control	1.93454	0.296289	30.097	3.1602e-07	1.81502e-06	NA
Q5DTL9	hM3Dq-control	1.10912	0.285123	30.794	0.000499638	0.00083934	NA
Q5DTM8	hM3Dq-control	3.60476	0.330398	30.794	4.17845e-12	7.46371e-11	NA
Q5DTT2	hM3Dq-control	0.840744	0.274603	29.9613	0.00461632	0.00589183	NA
Q5DTX6	hM3Dq-control	0.949083	0.286906	30.794	0.00239853	0.00325885	NA
Q5DTY9	hM3Dq-control	0.917719	0.256132	30.794	0.00115375	0.00172135	NA
Q5DU25	hM3Dq-control	0.617191	0.275009	29.8928	0.0323745	0.0363723	NA
Q5DW34	hM3Dq-control	3.0603	0.310062	30.794	4.6987e-11	6.04673e-10	NA
Q5EG47	hM3Dq-control	1.1688	0.333178	29.794	0.00145496	0.00210305	NA
Q5F2E8	hM3Dq-control	0.93186	0.266081	30.3143	0.00145425	0.0021028	NA
Q5FWK3	hM3Dq-control	0.846233	0.254563	30.794	0.00229823	0.00313461	NA
Q5H8C4	hM3Dq-control	1.16686	0.269362	29.8314	0.000153743	0.000317599	NA
Q5HZI2	hM3Dq-control	0.34153	0.326935	26.8106	0.305516	0.315146	NA
Q5HZI9	hM3Dq-control	1.39422	0.274246	30.794	1.71828e-05	5.61072e-05	NA
Q5KU39	hM3Dq-control	1.45394	0.375257	20.794	0.000889595	0.00136995	NA
Q5M8N0	hM3Dq-control	1.25724	0.271528	30.294	6.47517e-05	0.000159647	NA
Q5M8N4	hM3Dq-control	0.844133	0.272507	30.794	0.00413985	0.00532735	NA
Q5M956	hM3Dq-control	2.43399	0.573695	28.2882	0.00021486	0.000413373	NA
Q5NBX1	hM3Dq-control	0.544355	0.28305	30.794	0.0637473	0.0693773	NA
Q5NCF2	hM3Dq-control	0.905017	0.353675	20.794	0.0183708	0.0212935	NA
Q5NCI0	hM3Dq-control	0.816741	0.334044	29.9982	0.0205727	0.0237082	NA
Q5ND34	hM3Dq-control	1.35371	0.337045	29.8287	0.000367897	0.000651178	NA
Q5PR73	hM3Dq-control	1.25182	0.273721	30.794	7.36243e-05	0.000176644	NA
Q5QNQ6	hM3Dq-control	1.5742	0.318872	30.794	2.61555e-05	7.81056e-05	NA
Q5RJI5	hM3Dq-control	0.872788	0.255057	30.311	0.00179948	0.00253333	NA
Q5S006	hM3Dq-control	1.35097	0.34895	30.0528	0.000541693	0.000899128	NA
Q5SFM8	hM3Dq-control	2.1535	0.559584	28.794	0.000608254	0.000990193	NA
Q5SNZ0	hM3Dq-control	1.72772	0.273818	29.8559	6.01131e-07	3.26472e-06	NA
Q5SQX6	hM3Dq-control	1.55375	0.297334	30.794	1.14562e-05	4.04448e-05	NA
Q5SRX1	hM3Dq-control	1.03021	0.341217	30.794	0.00505647	0.00639489	NA
Q5SS80	hM3Dq-control	1.97799	0.347581	20.794	1.2418e-05	4.30977e-05	NA
Q5SSH7	hM3Dq-control	1.52592	0.318873	30.7934	4.02882e-05	0.00011017	NA
Q5SSH8	hM3Dq-control	0.473823	0.358983	24.5783	0.19903	0.207892	NA
Q5SSL4	hM3Dq-control	1.67944	0.299497	30.0725	4.16071e-06	1.76683e-05	NA
Q5SSM3	hM3Dq-control	0.956013	0.28567	30.794	0.00216711	0.00297767	NA
Q5SU73	hM3Dq-control	3.63029	0.379006	30.794	9.49204e-11	1.12689e-09	NA
Q5SUF2	hM3Dq-control	2.53742	0.341529	30.794	2.37866e-08	1.67799e-07	NA
Q5SUQ9	hM3Dq-control	3.51635	0.337477	30.794	1.28619e-11	1.91893e-10	NA
Q5SUR0	hM3Dq-control	2.69787	0.286274	30.794	1.38362e-10	1.58e-09	NA
Q5SV85	hM3Dq-control	0.446798	0.304238	30.794	0.152089	0.160323	NA
Q5SVL6	hM3Dq-control	0.73858	0.307766	29.8836	0.0228427	0.0261847	NA
Q5SVQ0	hM3Dq-control	3.70452	0.347375	30.2734	8.98264e-12	1.41042e-10	NA
Q5SW19	hM3Dq-control	1.99493	0.324985	30.0058	9.46464e-07	4.85577e-06	NA
Q5SWP3	hM3Dq-control	2.01741	0.327702	30.0721	8.92748e-07	4.61668e-06	NA
Q5SWU9	hM3Dq-control	0.785816	0.269733	30.3776	0.00665042	0.00821655	NA
Q5SXY1	hM3Dq-control	0.312719	0.284398	29.9254	0.280281	0.290039	NA
Q5SYD0	hM3Dq-control	1.29473	0.310144	30.0404	0.000235337	0.000445504	NA
Q5SYL3	hM3Dq-control	0.740715	0.383192	20.794	0.0669678	0.0728008	NA
Q5U3K5	hM3Dq-control	0.745553	0.242597	29.9947	0.00447989	0.00573273	NA
Q5U430	hM3Dq-control	1.10942	0.33546	28.7955	0.00253432	0.00341831	NA
Q5U458	hM3Dq-control	1.16062	0.271862	29.8938	0.000182436	0.000363938	NA
Q5U4C1	hM3Dq-control	0.57919	0.284468	30.0463	0.0506449	0.0556936	NA
Q5U4C3	hM3Dq-control	1.63564	0.330812	30.794	2.55975e-05	7.65812e-05	NA
Q5U4D8	hM3Dq-control	1.31923	0.289585	29.8703	8.21451e-05	0.000192463	NA
Q5U680	hM3Dq-control	0.359583	0.293755	29.8883	0.230479	0.239777	NA
Q5XG69	hM3Dq-control	3.69029	0.349284	30.794	9.18132e-12	1.43582e-10	NA
Q5XG73	hM3Dq-control	1.11489	0.319024	29.9216	0.00150136	0.0021573	NA
Q5XJV6	hM3Dq-control	0.647529	0.272832	30.794	0.0240524	0.0274824	NA
Q5XJY5	hM3Dq-control	1.53752	0.303284	30.1537	1.88903e-05	6.0642e-05	NA
Q5XKN4	hM3Dq-control	1.11723	0.312204	28.8134	0.00124748	0.00184213	NA
Q5XPI3	hM3Dq-control	1.71295	0.349069	29.858	3.06164e-05	8.85737e-05	NA
Q60520	hM3Dq-control	3.882	0.322208	30.794	3.4578e-13	1.10366e-11	NA
Q60575	hM3Dq-control	1.41243	0.296972	29.8728	4.67856e-05	0.000124121	NA
Q60597	hM3Dq-control	0.950552	0.266202	30.794	0.00119229	0.00177003	NA
Q60598	hM3Dq-control	1.82546	0.455371	30.794	0.000359774	0.000639415	NA
Q60605	hM3Dq-control	1.63592	0.331596	29.9876	2.81384e-05	8.29977e-05	NA
Q60610	hM3Dq-control	0.621814	0.337718	20.794	0.0799017	0.0862593	NA
Q60625	hM3Dq-control	0.933306	0.258408	30.794	0.00106764	0.00161201	NA
Q60631	hM3Dq-control	3.03537	0.471213	30.794	3.62425e-07	2.06027e-06	NA
Q60634	hM3Dq-control	0.587203	0.266062	29.9348	0.0351233	0.039313	NA
Q60649	hM3Dq-control	1.60412	0.403208	30.1354	0.000402743	0.000700126	NA
Q60668	hM3Dq-control	4.69539	0.318832	29.8347	3.16807e-15	4.11215e-13	NA
Q60675	hM3Dq-control	1.85369	0.525676	30.1357	0.00137124	0.0020006	NA
Q60676	hM3Dq-control	1.16569	0.25694	29.8813	8.65209e-05	0.000200357	NA
Q60692	hM3Dq-control	1.05436	0.255759	30.794	0.000262157	0.000490553	NA
Q60710	hM3Dq-control	1.62331	0.299901	30.794	6.70792e-06	2.63579e-05	NA
Q60715	hM3Dq-control	0.788319	0.266764	30.794	0.00594562	0.00741583	NA
Q60737	hM3Dq-control	1.19655	0.291014	29.8406	0.000282901	0.000521599	NA
Q60738	hM3Dq-control	0.825881	0.276205	29.8448	0.00554235	0.00695967	NA
Q60749	hM3Dq-control	3.40022	0.32361	30.794	1.04992e-11	1.61597e-10	NA
Q60759	hM3Dq-control	0.918174	0.276114	30.794	0.00229167	0.00312785	NA
Q60770	hM3Dq-control	1.52252	0.338698	29.9143	9.70009e-05	0.000218969	NA
Q60771	hM3Dq-control	2.01267	0.374417	30.794	7.46302e-06	2.86034e-05	NA
Q60780	hM3Dq-control	1.82744	0.329248	30.216	4.8143e-06	2.00074e-05	NA
Q60790	hM3Dq-control	1.68559	0.351739	30.794	3.95137e-05	0.000108586	NA
Q60823	hM3Dq-control	2.41613	0.46014	28.7991	1.28851e-05	4.43632e-05	NA
Q60829	hM3Dq-control	2.81633	0.338878	30.794	2.29961e-09	1.98993e-08	NA
Q60847	hM3Dq-control	2.81077	0.487834	30.794	2.47839e-06	1.13007e-05	NA
Q60854	hM3Dq-control	1.14664	0.277979	29.9851	0.000270803	0.000504335	NA
Q60864	hM3Dq-control	1.98091	0.328324	30.794	1.1456e-06	5.74128e-06	NA
Q60865	hM3Dq-control	1.43272	0.357592	29.9512	0.000375852	0.000661649	NA
Q60870	hM3Dq-control	1.30075	0.289324	29.959	9.65599e-05	0.000218226	NA
Q60875	hM3Dq-control	0.811225	0.270293	29.9324	0.00537972	0.00677073	NA
Q60900	hM3Dq-control	2.33353	0.385878	29.794	1.25563e-06	6.19699e-06	NA
Q60902	hM3Dq-control	1.24172	0.378742	30.794	0.00259109	0.00348521	NA
Q60930	hM3Dq-control	0.985546	0.284726	30.794	0.00159839	0.00228074	NA
Q60931	hM3Dq-control	1.16161	0.26717	30.794	0.000139316	0.000294516	NA
Q60932	hM3Dq-control	0.748222	0.259964	30.794	0.0072076	0.00884259	NA
Q60953	hM3Dq-control	2.06959	0.37601	29.794	5.73817e-06	2.33241e-05	NA
Q60960	hM3Dq-control	3.04586	0.442521	30.794	1.06054e-07	6.80355e-07	NA
Q60967	hM3Dq-control	3.67855	0.303215	29.9612	4.32557e-13	1.30572e-11	NA
Q60972	hM3Dq-control	4.9856	0.454387	28.8152	8.36303e-12	1.33466e-10	NA
Q60974	hM3Dq-control	2.3443	0.338849	30.794	9.61608e-08	6.23045e-07	NA
Q60987	hM3Dq-control	3.72731	0.284914	30.794	4.0946e-14	2.2145e-12	NA
Q60996	hM3Dq-control	1.60284	0.300853	29.84	9.38056e-06	3.42663e-05	NA
Q61001	hM3Dq-control	1.48671	0.48122	30.794	0.00422777	0.00543511	NA
Q61016	hM3Dq-control	0.628816	0.252165	29.8318	0.0184184	0.0213393	NA
Q61024	hM3Dq-control	1.91359	0.324641	29.9635	1.88176e-06	8.89267e-06	NA
Q61026	hM3Dq-control	2.57583	0.427275	20.794	5.77545e-06	2.34122e-05	NA
Q61029	hM3Dq-control	1.55589	0.325746	30.794	4.13288e-05	0.000112384	NA
Q61035	hM3Dq-control	1.21179	0.291333	29.9404	0.000246666	0.000464468	NA
Q61036	hM3Dq-control	1.55067	0.331161	30.0391	5.68641e-05	0.00014332	NA
Q61037	hM3Dq-control	0.960132	0.277985	29.9888	0.00166925	0.00237055	NA
Q61048	hM3Dq-control	3.35637	0.32861	30.0807	2.70588e-11	3.63335e-10	NA
Q61074	hM3Dq-control	4.56082	0.27872	30.2875	1.38473e-16	4.90195e-14	NA
Q61081	hM3Dq-control	1.78513	0.316729	29.8062	3.95541e-06	1.68701e-05	NA
Q61102	hM3Dq-control	0.956883	0.248117	30.794	0.000547715	0.000907645	NA
Q61103	hM3Dq-control	3.25112	0.299219	30.794	4.62607e-12	8.04193e-11	NA
Q61127	hM3Dq-control	3.51111	0.571998	28.1194	1.24007e-06	6.14354e-06	NA
Q61136	hM3Dq-control	2.05301	0.296289	30.794	9.33708e-08	6.06988e-07	NA
Q61137	hM3Dq-control	0.990598	0.293329	30.2997	0.00202616	0.00280773	NA
Q61140	hM3Dq-control	1.88315	0.442665	29.923	0.000189898	0.000374222	NA
Q61142	hM3Dq-control	3.66536	0.428041	30.1864	1.4134e-09	1.28294e-08	NA
Q61151	hM3Dq-control	1.32646	0.30311	30.254	0.000132627	0.000282987	NA
Q61164	hM3Dq-control	3.27227	0.426065	30.794	1.21219e-08	9.00812e-08	NA
Q61165	hM3Dq-control	0.775846	0.267248	29.9012	0.006879	0.00847953	NA
Q61166	hM3Dq-control	2.24929	0.375806	29.8649	1.47872e-06	7.19768e-06	NA
Q61171	hM3Dq-control	2.81725	0.302046	29.9035	2.32907e-10	2.53335e-09	NA
Q61183	hM3Dq-control	3.37431	0.295776	30.1846	1.79925e-12	3.95836e-11	NA
Q61187	hM3Dq-control	1.63608	0.306639	30.794	8.36666e-06	3.13267e-05	NA
Q61191	hM3Dq-control	2.4319	0.403613	30.3125	1.24703e-06	6.17017e-06	NA
Q61205	hM3Dq-control	1.41926	0.274431	29.873	1.45142e-05	4.90186e-05	NA
Q61206	hM3Dq-control	1.33748	0.288962	29.844	6.70683e-05	0.000164151	NA
Q61207	hM3Dq-control	1.07672	0.305767	30.1784	0.00138749	0.00202052	NA
Q61214	hM3Dq-control	1.95421	0.285271	30.0986	1.30873e-07	8.25961e-07	NA
Q61234	hM3Dq-control	1.47512	0.327911	29.9052	9.61602e-05	0.000217449	NA
Q61249	hM3Dq-control	2.05862	0.35039	29.3972	2.13273e-06	9.88672e-06	NA
Q61290	hM3Dq-control	0.885008	0.270566	30.0358	0.00269307	0.00360992	NA
Q61292	hM3Dq-control	0.998538	0.405848	30.794	0.0196939	0.0227426	NA
Q61301	hM3Dq-control	1.30251	0.2884	30.794	8.65435e-05	0.000200357	NA
Q61315	hM3Dq-control	0.323893	0.308231	29.9255	0.301756	0.311599	NA
Q61316	hM3Dq-control	1.67036	0.288691	29.9532	2.55386e-06	1.16041e-05	NA
Q61327	hM3Dq-control	1.10905	0.262734	30.794	0.000198895	0.000388803	NA
Q61330	hM3Dq-control	0.87811	0.306795	29.972	0.00760193	0.00927379	NA
Q61334	hM3Dq-control	0.992638	0.304428	29.8246	0.00278066	0.00371709	NA
Q61335	hM3Dq-control	1.25443	0.276081	30.794	8.00828e-05	0.000188653	NA
Q61361	hM3Dq-control	1.54323	0.271422	30.2508	3.27088e-06	1.44245e-05	NA
Q61387	hM3Dq-control	1.08344	0.335864	25.8242	0.0033975	0.00445151	NA
Q61411	hM3Dq-control	0.886368	0.249069	30.794	0.00123168	0.00182017	NA
Q61423	hM3Dq-control	1.17657	0.34008	20.794	0.00237052	0.00322192	NA
Q61425	hM3Dq-control	0.618873	0.288293	29.8502	0.0400667	0.0446154	NA
Q61464	hM3Dq-control	2.77091	0.378172	30.794	3.14015e-08	2.19529e-07	NA
Q61466	hM3Dq-control	3.54119	0.338403	30.0156	1.56341e-11	2.25478e-10	NA
Q61490	hM3Dq-control	1.13213	0.260219	30.794	0.000138196	0.000292624	NA
Q61495	hM3Dq-control	0.242719	0.521576	29.8471	0.645053	0.653203	NA
Q61543	hM3Dq-control	1.25476	0.273274	29.8689	7.42735e-05	0.000178092	NA
Q61545	hM3Dq-control	4.45365	0.298058	30.794	1.17333e-15	2.17568e-13	NA
Q61548	hM3Dq-control	0.988627	0.265877	29.9295	0.000824949	0.001287	NA
Q61550	hM3Dq-control	2.86359	0.339665	30.3897	1.87435e-09	1.66258e-08	NA
Q61553	hM3Dq-control	1.3513	0.269718	30.794	2.1215e-05	6.63013e-05	NA
Q61554	hM3Dq-control	0.325206	0.419383	30.794	0.443995	0.454022	NA
Q61584	hM3Dq-control	1.00125	0.277782	29.811	0.001125	0.00168426	NA
Q61595	hM3Dq-control	1.09021	0.278915	30.2138	0.000485945	0.000820044	NA
Q61598	hM3Dq-control	1.26337	0.263111	29.8252	4.13053e-05	0.000112384	NA
Q61599	hM3Dq-control	-0.189396	0.575181	17.794	0.745788	0.751384	NA
Q61616	hM3Dq-control	1.34947	0.302898	30.0664	0.000107487	0.000237142	NA
Q61624	hM3Dq-control	3.01491	0.36711	30.794	2.96928e-09	2.50811e-08	NA
Q61644	hM3Dq-control	2.32481	0.609203	30.3916	0.000621581	0.0010081	NA
Q61655	hM3Dq-control	1.02487	0.342725	30.794	0.00544024	0.00684026	NA
Q61656	hM3Dq-control	4.13665	0.337005	30.0706	3.05445e-13	1.01658e-11	NA
Q61686	hM3Dq-control	5.3354	0.483971	29.794	4.91383e-12	8.44002e-11	NA
Q61687	hM3Dq-control	3.67321	0.299764	29.9082	3.45582e-13	1.10366e-11	NA
Q61699	hM3Dq-control	1.49053	0.291636	30.794	1.59018e-05	5.29245e-05	NA
Q61735	hM3Dq-control	1.43142	0.315641	30.794	8.20908e-05	0.000192451	NA
Q61749	hM3Dq-control	1.06723	0.252	29.8763	0.000200743	0.000391942	NA
Q61753	hM3Dq-control	0.965938	0.258825	30.794	0.000770342	0.00121446	NA
Q61768	hM3Dq-control	1.5504	0.2866	29.82	7.46291e-06	2.86034e-05	NA
Q61771	hM3Dq-control	0.864497	0.262989	29.9239	0.00258907	0.0034837	NA
Q61781	hM3Dq-control	0.675576	0.437421	30.794	0.132694	0.140602	NA
Q61789	hM3Dq-control	1.53392	0.481916	20.794	0.0045157	0.00577286	NA
Q61792	hM3Dq-control	2.02483	0.46886	30.794	0.000151263	0.000314143	NA
Q61818	hM3Dq-control	2.87725	0.325563	30.2269	7.00999e-10	6.84474e-09	NA
Q61823	hM3Dq-control	2.79696	0.473217	26.8492	2.73778e-06	1.23105e-05	NA
Q61879	hM3Dq-control	1.11646	0.283906	29.9553	0.000460394	0.000783556	NA
Q61885	hM3Dq-control	1.52033	0.311685	30.794	3.09519e-05	8.93451e-05	NA
Q61937	hM3Dq-control	3.79961	0.342553	30.794	2.77706e-12	5.63223e-11	NA
Q61941	hM3Dq-control	0.510634	0.348422	30.794	0.152904	0.161095	NA
Q61990	hM3Dq-control	4.00212	0.341899	30.794	7.20254e-13	1.8574e-11	NA
Q62018	hM3Dq-control	3.58105	0.525518	27.8091	2.18554e-07	1.30729e-06	NA
Q62059	hM3Dq-control	0.922205	0.314988	29.9294	0.00646695	0.00800454	NA
Q62077	hM3Dq-control	1.26429	0.307422	30.2897	0.000276074	0.000511677	NA
Q62083	hM3Dq-control	1.33464	0.377423	29.794	0.00135022	0.00197364	NA
Q62093	hM3Dq-control	5.69113	0.354592	28.7976	6.69264e-16	1.53301e-13	NA
Q62095	hM3Dq-control	2.66638	0.525541	29.9411	1.90217e-05	6.08134e-05	NA
Q62108	hM3Dq-control	1.22592	0.287226	30.794	0.000174336	0.000350472	NA
Q62132	hM3Dq-control	0.795505	0.280503	30.794	0.00800247	0.00971675	NA
Q62141	hM3Dq-control	3.56008	0.505545	28.4782	1.06002e-07	6.80355e-07	NA
Q62165	hM3Dq-control	0.747151	0.29172	29.8178	0.0157356	0.0183676	NA
Q62167	hM3Dq-control	2.15096	0.430963	30.794	2.23997e-05	6.92258e-05	NA
Q62172	hM3Dq-control	1.65055	0.308618	29.9038	8.79706e-06	3.25316e-05	NA
Q62178	hM3Dq-control	1.34921	0.297713	30.794	8.28064e-05	0.000193779	NA
Q62188	hM3Dq-control	1.62661	0.258526	30.3317	5.89533e-07	3.222e-06	NA
Q62189	hM3Dq-control	3.6249	0.396662	29.794	3.80732e-10	3.96409e-09	NA
Q62193	hM3Dq-control	3.76871	0.283996	29.8979	4.58852e-14	2.35102e-12	NA
Q62210	hM3Dq-control	-0.000419453	0.435541	28.241	0.999238	0.999752	NA
Q62241	hM3Dq-control	0.506592	0.310765	29.8492	0.113579	0.120874	NA
Q62245	hM3Dq-control	1.42699	0.30858	30.1132	6.66369e-05	0.000163227	NA
Q62261	hM3Dq-control	1.09878	0.276163	30.0401	0.000404104	0.000701864	NA
Q62277	hM3Dq-control	1.02073	0.285735	29.9064	0.00122188	0.00180954	NA
Q62318	hM3Dq-control	4.50927	0.293689	29.9531	9.71555e-16	1.99118e-13	NA
Q62348	hM3Dq-control	1.56105	0.2652	29.9793	1.92149e-06	9.01479e-06	NA
Q62376	hM3Dq-control	2.94357	0.319858	30.794	2.38812e-10	2.59034e-09	NA
Q62383	hM3Dq-control	4.06041	0.294645	30.0759	1.56191e-14	1.14756e-12	NA
Q62393	hM3Dq-control	0.708666	0.275678	30.0072	0.0153547	0.0179499	NA
Q62407	hM3Dq-control	0.445998	0.281968	29.981	0.124204	0.131893	NA
Q62415	hM3Dq-control	1.15992	0.286412	30.1055	0.000331261	0.000598021	NA
Q62417	hM3Dq-control	0.738981	0.280953	30.0542	0.0133247	0.0156898	NA
Q62418	hM3Dq-control	2.52378	0.480989	30.2263	1.13518e-05	4.0149e-05	NA
Q62419	hM3Dq-control	1.17902	0.301157	30.794	0.000466347	0.000791956	NA
Q62420	hM3Dq-control	1.76972	0.501849	30.794	0.00134333	0.00196726	NA
Q62421	hM3Dq-control	1.62201	0.412937	30.794	0.000449881	0.000767676	NA
Q62425	hM3Dq-control	1.08545	0.264497	30.3906	0.000281475	0.000519461	NA
Q62426	hM3Dq-control	2.65983	0.364742	30.0037	4.03526e-08	2.79596e-07	NA
Q62433	hM3Dq-control	0.298603	0.289045	30.1169	0.309797	0.319309	NA
Q62442	hM3Dq-control	0.726768	0.24762	30.794	0.00625359	0.00775525	NA
Q62448	hM3Dq-control	0.783271	0.326705	29.8569	0.0229698	0.0263149	NA
Q62465	hM3Dq-control	0.927413	0.282427	29.9676	0.00260959	0.00350534	NA
Q62507	hM3Dq-control	0.867355	0.387928	29.9097	0.0329747	0.0370039	NA
Q62523	hM3Dq-control	1.15241	0.379639	30.1363	0.00491446	0.00623961	NA
Q63739	hM3Dq-control	0.497632	0.283617	30.794	0.0892764	0.0957956	NA
Q63810	hM3Dq-control	1.01218	0.329889	30.794	0.00446358	0.00571373	NA
Q63829	hM3Dq-control	1.46001	0.379144	20.794	0.0009411	0.00143881	NA
Q63844	hM3Dq-control	1.27703	0.268985	30.794	4.48649e-05	0.000120237	NA
Q63932	hM3Dq-control	0.906314	0.271468	30.794	0.00221324	0.00303356	NA
Q63943	hM3Dq-control	4.12975	0.429104	29.794	1.18844e-10	1.37323e-09	NA
Q64010	hM3Dq-control	2.3363	0.319614	28.0761	5.76176e-08	3.86833e-07	NA
Q64012	hM3Dq-control	2.9985	0.323435	30.794	2.01783e-10	2.2259e-09	NA
Q64096	hM3Dq-control	1.38018	0.361682	30.794	0.000612292	0.000995517	NA
Q640R3	hM3Dq-control	1.18597	0.261825	29.9893	8.76685e-05	0.00020236	NA
Q64105	hM3Dq-control	1.20336	0.274884	29.9234	0.000134632	0.000286324	NA
Q64127	hM3Dq-control	0.822481	0.422299	27.794	0.0616258	0.0671999	NA
Q64133	hM3Dq-control	1.26985	0.256401	30.794	2.50005e-05	7.53497e-05	NA
Q641K1	hM3Dq-control	1.38822	0.29769	30.794	5.70211e-05	0.000143622	NA
Q641P0	hM3Dq-control	1.11026	0.289245	30.1793	0.000589793	0.000966198	NA
Q64213	hM3Dq-control	3.83336	0.349749	30.794	3.73279e-12	7.05607e-11	NA
Q64314	hM3Dq-control	1.27266	0.384981	20.794	0.00339658	0.00445151	NA
Q64331	hM3Dq-control	1.11012	0.317234	30.794	0.00144423	0.00209199	NA
Q64332	hM3Dq-control	1.21717	0.319174	30.0621	0.000634242	0.00102735	NA
Q64338	hM3Dq-control	1.1547	0.301675	30.178	0.000607474	0.000989337	NA
Q64378	hM3Dq-control	4.04146	0.319384	30.794	9.76481e-14	4.08862e-12	NA
Q64433	hM3Dq-control	0.786472	0.339136	30.1888	0.0273432	0.0310149	NA
Q64442	hM3Dq-control	0.735996	0.251537	30.794	0.00639651	0.00792239	NA
Q64444	hM3Dq-control	0.935949	0.278893	30.1056	0.00215328	0.00296285	NA
Q64487	hM3Dq-control	1.2241	0.258	29.8409	4.84376e-05	0.0001271	NA
Q64511	hM3Dq-control	3.8993	0.282002	30.794	9.46346e-15	8.6678e-13	NA
Q64514	hM3Dq-control	1.35922	0.289883	29.9276	5.63009e-05	0.000142453	NA
Q64516	hM3Dq-control	1.06565	0.283757	30.1125	0.000740982	0.00117387	NA
Q64521	hM3Dq-control	1.25659	0.268002	30.1406	5.54822e-05	0.000141066	NA
Q64523	hM3Dq-control	1.20445	0.327937	30.3682	0.000918377	0.00140628	NA
Q64669	hM3Dq-control	0.841426	0.299816	29.8389	0.00873651	0.0105652	NA
Q64674	hM3Dq-control	1.01896	0.260511	30.2468	0.000481778	0.000814608	NA
Q64676	hM3Dq-control	1.75041	0.388648	28.8163	0.000101699	0.000227857	NA
Q64727	hM3Dq-control	1.09036	0.296561	30.794	0.000895509	0.00137613	NA
Q64737	hM3Dq-control	0.743837	0.258605	30.1184	0.00732275	0.00896692	NA
Q65Z40	hM3Dq-control	3.74986	0.317869	30.0466	8.35454e-13	2.1125e-11	NA
Q66GT5	hM3Dq-control	1.09472	0.298434	30.794	0.000916355	0.00140373	NA
Q66JS6	hM3Dq-control	1.4852	0.28494	30.794	1.18993e-05	4.16689e-05	NA
Q66JV4	hM3Dq-control	3.05456	0.354805	29.794	1.40331e-09	1.27675e-08	NA
Q66L44	hM3Dq-control	0.697567	0.321358	30.045	0.0379861	0.0423955	NA
Q66T02	hM3Dq-control	1.00086	0.422743	29.794	0.0246004	0.0280591	NA
Q689Z5	hM3Dq-control	3.0049	0.28531	30.794	9.91279e-12	1.53786e-10	NA
Q68ED2	hM3Dq-control	1.6305	0.325556	29.8505	2.30396e-05	7.06982e-05	NA
Q68ED7	hM3Dq-control	0.913398	0.3386	30.794	0.011227	0.013349	NA
Q68EF0	hM3Dq-control	1.97188	0.337324	28.4489	2.61446e-06	1.1838e-05	NA
Q68EF6	hM3Dq-control	1.04667	0.428602	27.794	0.021227	0.0244116	NA
Q68FD5	hM3Dq-control	1.176	0.288908	29.981	0.000314767	0.000570625	NA
Q68FD9	hM3Dq-control	0.706004	0.277472	30.794	0.016183	0.0188446	NA
Q68FE6	hM3Dq-control	1.94291	0.300968	29.9375	3.97005e-07	2.23401e-06	NA
Q68FE8	hM3Dq-control	3.1227	0.493046	27.8996	7.61784e-07	4.01949e-06	NA
Q68FF6	hM3Dq-control	1.0655	0.259253	30.794	0.000271525	0.00050541	NA
Q68FG3	hM3Dq-control	1.55127	0.582295	28.794	0.0125114	0.0147814	NA
Q68FH0	hM3Dq-control	1.22936	0.290865	29.8811	0.00020545	0.000398814	NA
Q68FL4	hM3Dq-control	1.45785	0.343501	30.794	0.000186513	0.000369467	NA
Q68FL6	hM3Dq-control	1.34346	0.273469	30.794	2.80218e-05	8.27269e-05	NA
Q68FM6	hM3Dq-control	0.486023	0.360088	20.794	0.191613	0.20036	NA
Q69Z26	hM3Dq-control	1.48268	0.321931	30.343	6.91931e-05	0.000168188	NA
Q69Z38	hM3Dq-control	0.533264	0.304481	29.8404	0.0901536	0.0966836	NA
Q69Z98	hM3Dq-control	1.0645	0.30738	30.0364	0.00162665	0.00231852	NA
Q69Z99	hM3Dq-control	2.91376	0.312386	30.2324	2.09525e-10	2.30478e-09	NA
Q69ZA1	hM3Dq-control	2.36021	0.362095	29.8893	3.36617e-07	1.91916e-06	NA
Q69ZF3	hM3Dq-control	1.53759	0.323599	30.794	4.43612e-05	0.000119215	NA
Q69ZH9	hM3Dq-control	0.676608	0.260894	29.9153	0.0145676	0.0170862	NA
Q69ZI1	hM3Dq-control	0.690657	0.305108	30.056	0.0309747	0.0348902	NA
Q69ZK0	hM3Dq-control	1.1533	0.287951	29.9124	0.000377951	0.000665011	NA
Q69ZK9	hM3Dq-control	1.16989	0.269014	29.9639	0.00014559	0.000306116	NA
Q69ZP3	hM3Dq-control	0.833216	0.2418	29.8071	0.00171416	0.00242725	NA
Q69ZR2	hM3Dq-control	1.48278	0.351195	29.9035	0.000207766	0.000402307	NA
Q69ZR9	hM3Dq-control	1.24752	0.464352	28.794	0.0118595	0.0140495	NA
Q69ZS6	hM3Dq-control	1.03973	0.319085	29.8544	0.00279431	0.00373278	NA
Q69ZS7	hM3Dq-control	1.686	0.333898	30.794	1.89566e-05	6.07363e-05	NA
Q69ZS8	hM3Dq-control	1.58242	0.310614	30.2147	1.75118e-05	5.7016e-05	NA
Q69ZU6	hM3Dq-control	0.753006	0.240897	29.826	0.0039327	0.00508093	NA
Q69ZW3	hM3Dq-control	1.23882	0.328924	29.8728	0.00072628	0.00115434	NA
Q69ZX8	hM3Dq-control	1.01271	0.441373	24.798	0.0305108	0.0344075	NA
Q69ZZ6	hM3Dq-control	1.08053	0.333315	29.8326	0.00291938	0.00387459	NA
Q6A026	hM3Dq-control	2.96163	0.341611	30.0902	1.11012e-09	1.03416e-08	NA
Q6A065	hM3Dq-control	-0.152933	0.328741	29.9161	0.645152	0.653203	NA
Q6A068	hM3Dq-control	2.88883	0.337093	30.794	1.17849e-09	1.09003e-08	NA
Q6A0A2	hM3Dq-control	-0.211989	0.433978	30.794	0.628671	0.637179	NA
Q6A0A9	hM3Dq-control	1.70658	0.299145	30.4147	3.04161e-06	1.35206e-05	NA
[truncated: 2,241 more rows]

## Sheet: mCherry-NES
Gene Symbol	Description	Cellular Component	Protein	Label	log2FC	SE	DF	pvalue	adj.pvalue	issue
[truncated: 3,548 more rows]

[truncated: 3 more sheets: hM3Dq-NES, H2B_hM3Dq-mCherry, nonH2B_hM3Dq-mCherry]
