# Supplementary material for: Cell-type and subcellular compartment-specific APEX2 proximity labeling reveals activity-dependent nuclear proteome dynamics in the striatum
Source: Nat Commun. 2021 Aug 11;12:4855. doi: 10.1038/s41467-021-25144-y (PMC8357913; doi:10.1038/s41467-021-25144-y)
Supplement: Supplementary file 12 — Supplementary Data 9 [file 41467_2021_25144_MOESM12_ESM.xlsx]

## Sheet: GO_CC_H2B_enriched_fig5
Category	Term	Count	%	PValue	Genes	List Total	Pop Hits	Pop Total	Fold Enrichment	Bonferroni	Benjamini	FDR
GOTERM_CC_DIRECT	GO:0005634~nucleus	539	87.3582	1.65249e-155	Q8QZY9, P52431, O70133, Q80Y84, Q9CQ45, Q80Y81, Q99PP7, Q8JZM7, Q6PDG5, Q9DAR7, Q62093, Q99PP2, Q52KI8, Q9JM73, P41778, Q99MJ9, Q569Z5, Q569Z6, Q3USH5, Q9D115, P28574, A2AQ19, P49135, F7BJB9, Q8CCT4, Q9CQT2, Q9DC48, Q9R0I7, Q3TIX9, Q9Z130, Q921F2, Q8R5K4, Q3V0C5, Q8R3G1, Q91VR5, Q7TPV4, Q921F4, Q8R0A0, Q91W39, Q8CCS6, Q8R0A5, Q62189, P61290, Q64127, A2AR02, Q9DCT6, Q6ZWM4, Q8K2Z2, Q62193, Q9Z2W0,…	600	2719	6748	2.22948	6.47775e-153	6.47775e-153	5.60194e-153
GOTERM_CC_DIRECT	GO:0005654~nucleoplasm	305	49.4327	2.03289e-100	P52431, Q8BL97, Q9CW03, O70133, Q9CXS4, P13864, Q8BX09, Q9CQ45, Q61550, Q80Y81, A2AJT4, Q99PP7, Q9DAR7, Q6PDG5, Q8R3Y8, Q9QWH1, Q99PP2, Q52KI8, Q9CSH3, P41778, Q569Z6, Q8VH51, P28574, P49135, Q9JMG7, Q04750, F7BJB9, P59997, Q9DBC3, Q91VC3, Q9CQT2, Q4VA53, Q9D3E6, Q9R0I7, O88569, Q9Z130, Q921F2, Q3V0C5, Q8R3G1, Q91VR5, Q61656, Q9CZU3, Q6DIC0, Q99K48, Q8VDM6, P61290, A2AR02, Q9DCT6, Q8CFI7, P83870,…	600	1062	6748	3.22997	7.96893e-98	3.98447e-98	3.44575e-98
GOTERM_CC_DIRECT	GO:0005681~spliceosomal complex	78	12.6418	6.00072e-55	Q9Z315, Q80SY5, Q8QZY9, Q9Z1N5, Q8BGT7, Q8BTI8, Q91YR7, Q923D5, O35691, Q9D883, A2A4P0, Q91YE7, Q6P4T2, O35841, Q8C5N3, Q9CWL8, Q8BM39, Q62093, Q922V4, Q52KI8, P62317, Q91Z31, Q61048, Q9Z204, Q9D554, O88291, Q6PDM2, O35286, Q62376, Q9WV02, Q9DC48, P62320, Q3TIX9, O88569, Q922U1, Q61136, Q8CFQ3, Q8R3G1, Q99NB9, Q8JZX4, Q61656, Q8CH02, Q9CZU3, Q924H7, Q8VEK3, Q62189, Q9DCD2, Q6ZWM4, P83870, Q6A068,…	600	114	6748	7.69509	2.35228e-52	7.84094e-53	6.78081e-53
GOTERM_CC_DIRECT	GO:0016607~nuclear speck	82	13.2901	2.27971e-50	Q9Z1N5, Q8BGT7, Q8BTI8, Q91YR7, Q923D5, O35691, Q9D883, O35326, Q9R0L7, A2AJT4, E9Q784, Q8C5N3, Q8BM39, Q62093, Q922V4, Q0VBL3, Q52KI8, P84104, Q810A7, Q9JIX8, Q569Z5, A2AIV2, Q569Z6, Q3TSG4, Q9R0U0, Q61048, Q62018, Q9JLI8, Q3TWW8, Q9Z2E2, Q6PDM2, Q8VHR5, Q8BGW1, Q62376, Q91VC3, Q99JX7, Q9R0I7, Q7TNC4, Q922U1, Q8BJ05, Q9R1C7, Q921F2, Q8R3G1, B1AZI6, Q9ER69, Q8K019, Q8CCS6, Q9CWW7, Q99K48, Q924H7,…	600	139	6748	6.63472	8.93646e-48	2.23412e-48	1.93205e-48
GOTERM_CC_DIRECT	GO:0071013~catalytic step 2 spliceosome	51	8.2658	6.26779e-35	Q9Z315, P59708, Q8BTI8, Q91YR7, O35691, A2A4P0, Q6P4T2, Q8C5N3, P63163, Q922V4, Q52KI8, P62317, Q9Z204, Q9D554, Q6PDM2, Q9WV02, Q91VC3, Q9DC48, P62320, O88569, Q61136, Q8CFQ3, Q99NB9, Q61656, Q9CZU3, Q8VEK3, Q9DCD2, P83870, Q6A068, Q8K4Z5, O35900, Q9CSN1, Q8BHS3, P61979, P49312, P97376, Q91VM5, Q9CYA6, Q64012, O08810, Q6PE01, Q9CWZ3, Q99PV0, Q9ERA6, P62305, Q9D0E1, O35737, Q9Z2X1, Q8BG05, Q921M3,…	600	76	6748	7.54711	2.45698e-32	4.91395e-33	4.24956e-33
GOTERM_CC_DIRECT	GO:0005730~nucleolus	112	18.1524	1.65901e-24	P09405, O70133, Q923D5, Q8BX09, Q9DBD5, Q9Z0H3, P97868, Q6P5B0, Q9EQ61, Q6DFW4, Q9CSH3, Q9JIX8, Q99MJ9, Q61686, Q8K224, A2AQ19, Q9Z2E2, Q04750, P59997, Q61164, Q99MR0, Q3TKT4, P25976, Q9D903, O35638, Q8BK67, Q6ZQL4, Q8R5K4, Q9CXY6, Q61656, Q7TPV4, Q9CZU3, Q6PFR5, Q08943, Q99K48, Q64127, P11031, P83870, Q61937, Q5DTM8, Q921N6, Q9DBR1, Q9DBR0, O89086, Q61545, Q61142, Q9EP97, Q9Z1M8, Q9ESX5, Q3URQ0,…	600	462	6748	2.72646	6.50331e-22	1.08389e-22	9.3734e-23
GOTERM_CC_DIRECT	GO:0016363~nuclear matrix	32	5.18639	1.1563e-16	Q99NB9, Q9Z1N5, Q9CW03, P54254, Q9CWW7, Q99K48, P14733, A2AR02, Q9R0L7, Q8VIJ6, Q00899, P83870, Q52KI8, Q61937, Q8K310, Q9DBR0, Q8R326, Q9CSN1, Q8R3N6, E9Q7G0, Q60953, O88291, Q6DID3, Q9Z2E2, F7BJB9, O35381, O88508, Q8CGF7, Q8CJF7, P48678, Q9R1C7, Q9D0E1	600	64	6748	5.62333	4.35207e-14	6.47528e-15	5.5998e-15
GOTERM_CC_DIRECT	GO:0090544~BAF-type complex	16	2.59319	2.08211e-15	Q61466, E9Q7E2, Q61103, P97496, Q6DIC0, E9Q4N7, Q8BSQ9, Q9Z0H3, Q99MR0, Q9Z2N8, Q6PDG5, Q6P9Z1, Q3TKT4, O88665, A2BH40, O54941	600	16	6748	11.2467	8.26894e-13	1.02024e-13	8.82296e-14
GOTERM_CC_DIRECT	GO:0005694~chromosome	51	8.2658	2.49592e-15	Q9WTX8, Q9CW03, Q9CXS4, Q6P2L6, Q9JMD0, Q7TPD1, Q91VL8, Q61550, P97868, F6ZDS4, Q920B9, Q9EQ61, O88532, Q61686, Q61687, O88491, Q9WTU0, Q8BZH4, Q9Z2E2, Q04750, Q61164, Q64511, Q8BW22, Q8CJF7, Q9D3E6, O35638, Q9WVA3, Q8BK67, Q61136, Q8R5K4, Q8BH74, Q08943, Q6P5D8, Q65Z40, E9Q5F9, Q9CU62, Q9CQJ4, Q921N6, Q69ZR9, P27661, Q2VPQ9, O88271, Q3TEA8, Q8K327, P70399, Q8K2I9, Q7TQK1, Q3TYA6, P63158, Q5DW34,…	600	167	6748	3.43461	9.57456e-13	1.08711e-13	9.40129e-14
GOTERM_CC_DIRECT	GO:0071565~nBAF complex	13	2.10697	2.58605e-12	Q61466, P97496, Q6DIC0, E9Q4N7, Q9Z0H3, Q99MR0, Q9QX66, Q8BW22, Q6PDG5, Q6P9Z1, Q3TKT4, A2BH40, O54941	600	13	6748	11.2467	1.01373e-09	1.01373e-10	8.76671e-11
GOTERM_CC_DIRECT	GO:0000784~nuclear chromosome, telomeric region	26	4.21394	8.28539e-12	P23198, P52431, B1AZI6, P07903, Q6P5D8, P11103, Q80W00, Q91VL8, P32067, Q8JZM7, Q8CFI7, Q62193, Q9CRB2, Q61686, Q9QZD4, Q8K224, Q61687, Q8R3N6, Q60953, Q6ZQ88, P70399, Q8VEE4, Q9ERA6, Q91XU0, Q8BJS4, P43247	600	60	6748	4.87356	3.24787e-09	2.95261e-10	2.55341e-10
GOTERM_CC_DIRECT	GO:0000790~nuclear chromatin	34	5.51053	1.5294e-11	Q6DIC0, P70288, Q80W00, Q9QXV1, Q9Z0H3, Q9Z2N8, Q01147, Q6PDG5, Q6P9Z1, P09450, Q00899, Q9Z2D6, A2BH40, Q9JM73, O54941, Q9DBR0, Q61103, Q9Z204, Q60972, P48381, P27661, P61979, P97496, Q8VD12, Q6PGB8, Q8BZH4, Q6ZQ88, Q9Z2E2, Q8VHR5, P59997, Q8VDP4, Q6PDQ2, Q3TKT4, Q9R190	600	102	6748	3.74889	5.99524e-09	4.99605e-10	4.32056e-10
GOTERM_CC_DIRECT	GO:0016514~SWI/SNF complex	12	1.94489	2.7363e-11	Q61466, Q6PDG5, Q6P9Z1, P97496, Q6DIC0, E9Q4N7, Q3TKT4, A2BH40, O54941, Q99MR0, Q9Z0H3, Q9Z2N8	600	12	6748	11.2467	1.07263e-08	8.25101e-10	7.13544e-10
GOTERM_CC_DIRECT	GO:0019013~viral nucleocapsid	14	2.26904	3.08667e-10	P61979, P49312, Q60668, Q8VEK3, Q99020, Q9D883, Q62376, P62320, P63163, O88569, P62317, O35737, Q8BG05, P26369	600	19	6748	8.28702	1.20997e-07	8.64266e-09	7.47414e-09
GOTERM_CC_DIRECT	GO:0000785~chromatin	26	4.21394	8.71885e-10	Q60520, Q99NB9, P23198, Q9CW03, A2A8L1, P70288, Q80W00, Q61550, Q65Z40, Q9R0L7, Q01147, Q8VIJ6, Q62193, Q6A026, Q6KCD5, O88895, Q9CSN1, P27661, Q62318, Q9Z2E2, Q8K2I9, Q4VA53, Q8CJF7, Q9D3E6, O88569, O35638	600	72	6748	4.0613	3.41779e-07	2.1961e-08	1.89918e-08
GOTERM_CC_DIRECT	GO:0015030~Cajal body	16	2.59319	8.96369e-10	Q9Z315, Q8BGT7, Q8BTI8, P97376, Q9JLI8, Q5SU73, E9Q5C9, O08810, Q9ESX5, Q6DFW4, Q922U1, Q810A7, Q9CRB2, Q8CCF0, Q569Z5, Q9DAW6	600	27	6748	6.66469	3.51377e-07	2.1961e-08	1.89918e-08
GOTERM_CC_DIRECT	GO:0071564~npBAF complex	11	1.78282	1.58584e-09	Q61466, Q6PDG5, Q6P9Z1, P97496, Q6DIC0, Q3TKT4, A2BH40, O54941, Q99MR0, Q9Z0H3, Q9Z2N8	600	12	6748	10.3094	6.21648e-07	3.65675e-08	3.16234e-08
GOTERM_CC_DIRECT	GO:0046540~U4/U6 x U5 tri-snRNP complex	13	2.10697	2.42932e-09	Q9Z315, Q91YR7, Q9JLI8, Q9CPW7, Q6ZWM4, Q8BM39, P63163, Q922U1, P62305, P62317, Q8CCF0, O35900, Q9DAW6	600	18	6748	8.12259	9.52291e-07	5.29051e-08	4.57521e-08
GOTERM_CC_DIRECT	GO:0030529~intracellular ribonucleoprotein complex	52	8.42788	8.05137e-09	P09405, O70133, Q60668, P52912, P32067, Q9D883, Q6P4T2, P63163, Q6DFW4, P62317, Q9CRB2, Q9Z204, P70333, Q62376, Q9WV02, Q91VC3, P62320, O88569, Q9Z1X4, Q9CX86, Q9CXY6, Q91VR5, Q61656, Q921F4, Q8CCS6, Q8VDM6, Q8VEK3, Q62189, Q6ZWM4, Q6NVF9, Q61937, O35900, P61979, P49312, Q3UYV9, Q91VM5, Q99020, Q64012, Q8R081, Q3UEB3, Q99PV0, Q9ESX5, P70318, P62305, Q8K284, Q9D0E1, O35737, Q9Z2X1, Q8CCF0, Q8BG05,…	600	250	6748	2.33931	3.15613e-06	1.66112e-07	1.43653e-07
GOTERM_CC_DIRECT	GO:0005685~U1 snRNP	11	1.78282	1.38264e-07	P62320, Q9CYI4, P63163, Q8K2Z2, Q7TNC4, P62305, Q5SUF2, P62317, Q9R1C7, Q62376, Q62189	600	16	6748	7.73208	5.41979e-05	2.70997e-06	2.34357e-06
GOTERM_CC_DIRECT	GO:0071339~MLL1 complex	12	1.94489	3.80461e-07	A2BE28, Q3URQ0, P28574, Q9DCT6, Q09XV5, Q8BX09, Q9CQJ4, Q9DBD5, Q8CCF0, Q9EP97, Q91X20, Q62311	600	21	6748	6.42667	0.00014913	7.10194e-06	6.14173e-06
GOTERM_CC_DIRECT	GO:0000775~chromosome, centromeric region	22	3.56564	5.87256e-07	Q61686, Q9WTX8, Q2VPQ9, P23198, O88271, Q8K327, Q9CW03, Q9WTU0, Q9CXS4, Q8BH74, Q9JMD0, P70399, Q61164, Q61550, F6ZDS4, Q9CU62, Q8BW22, O88508, Q8CJF7, O35638, Q9WVA3, Q8BK67	600	72	6748	3.43648	0.000230178	1.04638e-05	9.04908e-06
GOTERM_CC_DIRECT	GO:0071004~U2-type prespliceosome	10	1.62075	9.91551e-07	Q9CYI4, Q99NB9, P63163, Q8K2Z2, Q7TNC4, Q5SUF2, Q9R1C7, Q8K4Z5, Q62376, P26369	600	15	6748	7.49778	0.000388613	1.61953e-05	1.40057e-05
GOTERM_CC_DIRECT	GO:0005605~basal lamina	10	1.62075	9.91551e-07	P97927, Q60675, P10493, Q61292, A2ASQ1, P02468, P11276, P19137, Q61001, Q05793	600	15	6748	7.49778	0.000388613	1.61953e-05	1.40057e-05
GOTERM_CC_DIRECT	GO:0000792~heterochromatin	13	2.10697	1.07298e-06	Q61686, Q61687, A2A8L1, Q9Z2E2, P70288, P13864, Q9QXV1, Q64511, O88508, Q9QWH1, Q9Z2D6, Q3TKT4, Q9CQJ4	600	27	6748	5.41506	0.00042052	1.68243e-05	1.45496e-05
GOTERM_CC_DIRECT	GO:0071011~precatalytic spliceosome	12	1.94489	1.23555e-06	P62320, P59708, Q80SY5, Q9QX47, Q922V4, P83870, P62305, P62317, Q62376, Q8CCF0, Q6PE01, O35900	600	23	6748	5.86783	0.000484218	1.86283e-05	1.61097e-05
GOTERM_CC_DIRECT	GO:0005686~U2 snRNP	10	1.62075	2.08864e-06	P62320, P59708, Q99NB9, P63163, Q8BGC0, P83870, P62305, P62317, Q8K4Z5, Q9CQI7	600	16	6748	7.02917	0.000818411	3.03239e-05	2.6224e-05
GOTERM_CC_DIRECT	GO:0005604~basement membrane	18	2.91734	2.8992e-06	Q61554, Q60675, O88271, Q61789, Q9CW03, A2ASQ1, P11276, P19137, Q61001, Q05793, P97927, Q9EPX2, Q8R2Z5, P10493, Q61292, P39061, O88322, P02468	600	55	6748	3.68073	0.00113584	4.05888e-05	3.51011e-05
GOTERM_CC_DIRECT	GO:0005682~U5 snRNP	9	1.45867	3.17062e-06	P62320, Q6P4T2, Q8BM39, P63163, Q91YR7, P62305, P62317, Q6PE01, Q99PV0	600	13	6748	7.78615	0.00124211	4.2858e-05	3.70634e-05
GOTERM_CC_DIRECT	GO:0000776~kinetochore	19	3.07942	6.66795e-06	Q61686, Q60520, Q9WTX8, Q2VPQ9, O88271, Q8K327, Q9WTU0, Q9CXS4, Q8BH74, Q9JMD0, P70399, Q8BSQ9, F6ZDS4, Q9CU62, Q8BW22, Q8CJF7, Q9WVA3, Q6ZQL4, Q9Z0W3	600	64	6748	3.33885	0.00261043	8.71279e-05	7.53478e-05
GOTERM_CC_DIRECT	GO:0005697~telomerase holoenzyme complex	9	1.45867	1.34901e-05	Q8K224, Q9Z204, P62320, P62305, Q8VEK3, Q9CRB2, Q6PGG6, Q9DBY8, Q9ESX5	600	15	6748	6.748	0.00527421	0.000170585	0.000147521
GOTERM_CC_DIRECT	GO:0005578~proteinaceous extracellular matrix	24	3.88979	2.12033e-05	Q61554, Q60675, Q99K41, Q61789, P54320, Q8CIZ8, Q8K4G1, P70663, Q3UQ28, P11276, P19137, Q61001, Q05793, P97927, Q9EPX2, Q8R2Z5, P10493, Q9ERA6, Q61292, Q60847, P39061, P21981, O88322, P02468	600	102	6748	2.64627	0.00827733	0.00025974	0.000224622
GOTERM_CC_DIRECT	GO:0005689~U12-type spliceosomal complex	9	1.45867	2.48917e-05	P62320, P59708, Q99NB9, Q8QZY9, P83870, P62305, O35286, P62317, Q921M3	600	16	6748	6.32625	0.0097102	0.000295683	0.000255705
GOTERM_CC_DIRECT	GO:0042382~paraspeckles	6	0.972447	3.01768e-05	Q8VIJ6, Q6NVF9, Q99K48, Q9CQF3, Q9D0E1, Q8R326	600	6	6748	11.2467	0.0117598	0.000347921	0.00030088
GOTERM_CC_DIRECT	GO:0000346~transcription export complex	7	1.13452	7.3444e-05	Q9Z1N5, Q8R3N6, B1AZI6, Q8BG81, Q6NZF1, Q9CY57, Q99JX7	600	10	6748	7.87267	0.0283806	0.000822573	0.000711358
GOTERM_CC_DIRECT	GO:0005667~transcription factor complex	22	3.56564	7.72765e-05	Q60520, E9Q7E2, Q9QYB2, P48381, P12813, P28352, Q6ZQ88, P70288, Q8BXJ2, Q80YV3, P11103, P13405, Q01147, P11031, Q00899, Q8C2Q3, P09450, O55128, P41778, O35317, P63139, Q9R190	600	96	6748	2.57736	0.0298393	0.000841455	0.000727687
GOTERM_CC_DIRECT	GO:0000974~Prp19 complex	7	1.13452	0.000276593	Q8BHS3, Q9CWL8, Q922V4, Q6A068, Q9DCD2, P08775, P26369	600	12	6748	6.56056	0.102767	0.00293039	0.00253419
GOTERM_CC_DIRECT	GO:0031012~extracellular matrix	27	4.37601	0.00029599	Q61554, Q99K41, Q61656, Q8BTM8, A2ASQ1, Q8VEK3, Q3UQ28, P19137, Q05793, Q8VIJ6, Q60847, P39061, P21981, P02468, P61979, Q8CIZ8, Q99JR5, Q8K4G1, P11276, Q61001, O08810, Q9EPX2, P10493, Q61292, P48678, O88322, Q9D0E1	600	143	6748	2.1235	0.109565	0.00305337	0.00264054
GOTERM_CC_DIRECT	GO:0005719~nuclear euchromatin	9	1.45867	0.000382096	Q01147, P23198, Q62318, Q91VM5, Q3TKT4, Q9WV02, Q91X20, Q64127, P08775	600	22	6748	4.60091	0.139129	0.00384056	0.0033213
GOTERM_CC_DIRECT	GO:0035145~exon-exon junction complex	7	1.13452	0.000475327	Q6PDM2, Q8BG81, O55128, O35691, Q91VC3, Q9CWZ3, Q569Z6	600	13	6748	6.0559	0.170036	0.0046582	0.0040284
GOTERM_CC_DIRECT	GO:0016605~PML body	13	2.10697	0.000497244	Q61686, Q61687, P28574, Q9CU65, Q99J95, Q60953, F7BJB9, P13405, Q62158, O88907, Q8VEE4, Q9R0L7, Q62193	600	46	6748	3.17841	0.177139	0.0047102	0.00407336
GOTERM_CC_DIRECT	GO:0005687~U4 snRNP	6	0.972447	0.000504664	P62320, Q9Z1N5, P63163, P62305, P62317, Q8CCF0	600	9	6748	7.49778	0.17953	0.0047102	0.00407336
GOTERM_CC_DIRECT	GO:0016593~Cdc73/Paf1 complex	5	0.810373	0.00079735	Q8JZM7, Q8K2T8, Q62018, A2AQ19, Q9ERF3	600	6	6748	9.37222	0.26852	0.00726886	0.00628608
GOTERM_CC_DIRECT	GO:0000777~condensed chromosome kinetochore	12	1.94489	0.000817875	Q8BW22, Q9WTX8, Q8CJF7, Q2VPQ9, O88271, Q9WTU0, Q8K327, Q9CXS4, Q8BH74, Q9JMD0, P70399, Q9WVA3	600	42	6748	3.21333	0.274387	0.00728652	0.00630135
GOTERM_CC_DIRECT	GO:0016581~NuRD complex	7	1.13452	0.00118762	Q60972, A2A8L1, P70288, Q8VHR5, Q6PDQ2, Q8K4B0, Q9R190	600	15	6748	5.24844	0.372381	0.0103455	0.00894671
GOTERM_CC_DIRECT	GO:0000793~condensed chromosome	7	1.13452	0.00251712	Q8VEE4, Q9EQ61, Q8K327, Q9Z277, Q61164, Q91ZW3, Q9DBR0	600	17	6748	4.63098	0.627662	0.0211034	0.0182501
GOTERM_CC_DIRECT	GO:0032039~integrator complex	6	0.972447	0.00253025	Q8K114, Q8CIM8, Q8CHT3, Q7TPD0, Q6P4S8, Q7TQK1	600	12	6748	5.62333	0.629579	0.0211034	0.0182501
GOTERM_CC_DIRECT	GO:0016589~NURF complex	4	0.648298	0.00260046	Q60972, Q9DCT6, Q6PGB8, Q91ZW3	600	4	6748	11.2467	0.639661	0.0212371	0.0183658
GOTERM_CC_DIRECT	GO:0030532~small nuclear ribonucleoprotein complex	5	0.810373	0.00321801	Q99NB9, E9Q5C9, P62317, Q99PV0, Q9CQI7	600	8	6748	7.02917	0.717335	0.0257441	0.0222634
GOTERM_CC_DIRECT	GO:0035327~transcriptionally active chromatin	6	0.972447	0.00381458	Q62018, P56960, Q9ESC8, Q62383, Q9DBD5, Q9ERF3	600	13	6748	5.19077	0.776462	0.0299063	0.0258628
GOTERM_CC_DIRECT	GO:0005657~replication fork	5	0.810373	0.00538868	P27661, P70288, Q9JI44, P13864, P70399	600	9	6748	6.24815	0.879737	0.0407243	0.0352183
GOTERM_CC_DIRECT	GO:0016592~mediator complex	6	0.972447	0.0055061	Q99K74, A2ABV5, Q8BQM9, A2AGH6, Q569Z6, Q6PGF3	600	14	6748	4.82	0.885176	0.0407243	0.0352183
GOTERM_CC_DIRECT	GO:0005720~nuclear heterochromatin	6	0.972447	0.0055061	Q61686, O88508, Q3TYA6, P23198, Q62318, Q7TMI3	600	14	6748	4.82	0.885176	0.0407243	0.0352183
GOTERM_CC_DIRECT	GO:0008278~cohesin complex	4	0.648298	0.00607231	Q9CW03, Q65Z40, Q61550, Q9CU62	600	5	6748	8.99733	0.90815	0.0440805	0.0381206
GOTERM_CC_DIRECT	GO:0034709~methylosome	5	0.810373	0.00835722	P62320, P84089, P62305, P62317, Q9JIF0	600	10	6748	5.62333	0.962739	0.0595642	0.0515108
GOTERM_CC_DIRECT	GO:0031965~nuclear membrane	22	3.56564	0.0105576	Q9D666, Q60953, P12813, Q9ER69, Q8BH74, Q99ME9, Q9QY81, Q80YV2, P14733, F6ZDS4, Q9WUU9, Q6P5B0, A2A8U2, Q62158, Q3URQ0, Q8CJF7, Q922V4, Q8BTS4, Q6P4S8, P48678, Q8BJS4, Q8BH69	600	139	6748	1.78005	0.984402	0.0739033	0.0639113
GOTERM_CC_DIRECT	GO:0005721~pericentric heterochromatin	4	0.648298	0.0113473	Q61686, Q61687, Q9Z277, P13864	600	6	6748	7.49778	0.988593	0.0766919	0.0663228
GOTERM_CC_DIRECT	GO:0000243~commitment complex	4	0.648298	0.0113473	P62320, Q8K2Z2, Q62376, P26369	600	6	6748	7.49778	0.988593	0.0766919	0.0663228
GOTERM_CC_DIRECT	GO:0000118~histone deacetylase complex	6	0.972447	0.0136137	Q61686, Q8BXJ2, P70288, O55128, O88895, Q9R190	600	17	6748	3.96941	0.995361	0.0904503	0.0782211
GOTERM_CC_DIRECT	GO:0035097~histone methyltransferase complex	6	0.972447	0.017505	Q61686, O88491, Q6PDK2, Q9CWW7, Q8BX09, Q91X20	600	18	6748	3.74889	0.999015	0.114366	0.0989031
GOTERM_CC_DIRECT	GO:0001650~fibrillar center	4	0.648298	0.0185602	P09405, Q04750, P25976, Q6ZQL4	600	7	6748	6.42667	0.999354	0.119272	0.103146
GOTERM_CC_DIRECT	GO:0005637~nuclear inner membrane	7	1.13452	0.0195636	P21619, Q9WU40, Q5XG69, P14733, Q8BJS4, P62996, A2A8U2	600	25	6748	3.14907	0.999567	0.123693	0.106969
GOTERM_CC_DIRECT	GO:0005726~perichromatin fibrils	3	0.486224	0.0222103	Q921F2, Q3TKT4, Q64127	600	3	6748	11.2467	0.99985	0.131916	0.11408
GOTERM_CC_DIRECT	GO:0005608~laminin-3 complex	3	0.486224	0.0222103	Q61789, Q61292, P19137	600	3	6748	11.2467	0.99985	0.131916	0.11408
GOTERM_CC_DIRECT	GO:0005684~U2-type spliceosomal complex	3	0.486224	0.0222103	P59708, Q8BGC0, Q8K4Z5	600	3	6748	11.2467	0.99985	0.131916	0.11408
GOTERM_CC_DIRECT	GO:0000109~nucleotide-excision repair complex	3	0.486224	0.0222103	Q9QZD4, P52431, P07903	600	3	6748	11.2467	0.99985	0.131916	0.11408
GOTERM_CC_DIRECT	GO:0000781~chromosome, telomeric region	6	0.972447	0.0273343	Q9QZD4, Q61687, P27661, Q62193, Q91VL8, P70399	600	20	6748	3.374	0.999981	0.159926	0.138303
GOTERM_CC_DIRECT	GO:0005662~DNA replication factor A complex	5	0.810373	0.0299436	Q8VEE4, Q922V4, Q62193, Q6A068, Q8BJL0	600	14	6748	4.01667	0.999993	0.170115	0.147114
GOTERM_CC_DIRECT	GO:0035267~NuA4 histone acetyltransferase complex	5	0.810373	0.0299436	Q2VPQ9, Q8CHI8, Q9JI44, Q80YV3, Q9Z2N8	600	14	6748	4.01667	0.999993	0.170115	0.147114
GOTERM_CC_DIRECT	GO:0017053~transcriptional repressor complex	7	1.13452	0.0331939	Q60520, Q61686, Q6PDG5, P51859, P70288, O54941, O88895	600	28	6748	2.81167	0.999998	0.185886	0.160753
GOTERM_CC_DIRECT	GO:0030687~preribosome, large subunit precursor	5	0.810373	0.0380448	A2BE28, Q3URQ0, Q9DBE9, Q9EQ61, Q9D903	600	15	6748	3.74889	1	0.21005	0.181651
GOTERM_CC_DIRECT	GO:0042405~nuclear inclusion body	4	0.648298	0.038954	P54254, Q8CCS6, F6ZDS4, Q99JX7	600	9	6748	4.99852	1	0.212083	0.183409
GOTERM_CC_DIRECT	GO:0005638~lamin filament	3	0.486224	0.0418201	P21619, P48678, P14733	600	4	6748	8.435	1	0.212902	0.184117
GOTERM_CC_DIRECT	GO:0000127~transcription factor TFIIIC complex	3	0.486224	0.0418201	Q8BL74, Q8R2T8, Q8K284	600	4	6748	8.435	1	0.212902	0.184117
GOTERM_CC_DIRECT	GO:0005849~mRNA cleavage factor complex	3	0.486224	0.0418201	Q6NVF9, Q9CQF3, Q8BTV2	600	4	6748	8.435	1	0.212902	0.184117
GOTERM_CC_DIRECT	GO:0044530~supraspliceosomal complex	3	0.486224	0.0418201	Q91VM5, Q99MU3, Q9WV02	600	4	6748	8.435	1	0.212902	0.184117
GOTERM_CC_DIRECT	GO:0036396~MIS complex	3	0.486224	0.0418201	Q3UIK4, Q9ER69, A2AIV2	600	4	6748	8.435	1	0.212902	0.184117
GOTERM_CC_DIRECT	GO:0000228~nuclear chromosome	5	0.810373	0.0472764	Q61687, Q04750, Q9Z0H3, Q61550, P43247	600	16	6748	3.51458	1	0.237594	0.205471
GOTERM_CC_DIRECT	GO:0001741~XY body	4	0.648298	0.0520669	O88508, P27661, P97496, Q9Z0H3	600	10	6748	4.49867	1	0.255128	0.220634
GOTERM_CC_DIRECT	GO:0005675~holo TFIIH complex	4	0.648298	0.0520669	Q03147, P49135, Q8R0A0, O08811	600	10	6748	4.49867	1	0.255128	0.220634
GOTERM_CC_DIRECT	GO:0005643~nuclear pore	9	1.45867	0.058491	Q9WTX8, Q8CJF7, Q8BH74, Q8BTS4, Q9QY81, F6ZDS4, Q9WUU9, Q99JX7, Q9Z0W3	600	48	6748	2.10875	1	0.283068	0.244796
GOTERM_CC_DIRECT	GO:0000151~ubiquitin ligase complex	9	1.45867	0.0647328	Q99K74, Q3TYA6, Q3U319, Q7TPD1, Q9QXV1, Q9CQJ4, Q9CXV9, Q5DTM8, A2AGH6	600	49	6748	2.06571	1	0.305433	0.264137
GOTERM_CC_DIRECT	GO:0034715~pICln-Sm protein complex	3	0.486224	0.065652	P62320, P62305, P62317	600	5	6748	6.748	1	0.305433	0.264137
GOTERM_CC_DIRECT	GO:0008024~cyclin/CDK positive transcription elongation factor complex	3	0.486224	0.065652	Q9CSN1, Q99J95, P13405	600	5	6748	6.748	1	0.305433	0.264137
GOTERM_CC_DIRECT	GO:0090575~RNA polymerase II transcription factor complex	4	0.648298	0.0670082	Q8VIJ6, Q62318, Q99K48, Q99020	600	11	6748	4.0897	1	0.305433	0.264137
GOTERM_CC_DIRECT	GO:0005847~mRNA cleavage and polyadenylation specificity factor complex	4	0.648298	0.0670082	Q9D824, Q9EPU4, O35218, Q8BIQ5	600	11	6748	4.0897	1	0.305433	0.264137
GOTERM_CC_DIRECT	GO:0000794~condensed nuclear chromosome	6	0.972447	0.0749149	Q8R5K4, Q8VEE4, P27661, P97386, Q8BJS4, Q61550	600	26	6748	2.59538	1	0.337548	0.29191
GOTERM_CC_DIRECT	GO:0010494~cytoplasmic stress granule	6	0.972447	0.0855505	P70318, Q91VR5, P60824, Q3U0V1, P52912, Q91VJ5	600	27	6748	2.49926	1	0.381089	0.329564
GOTERM_CC_DIRECT	GO:0005635~nuclear envelope	14	2.26904	0.0918261	Q9WTX8, Q9D666, P23198, Q9WU40, Q9QY81, P11103, Q91VL8, P14733, F6ZDS4, Q8K4B0, P21619, Q8BTS4, P48678, Q8BJS4	600	98	6748	1.60667	1	0.399772	0.345722
GOTERM_CC_DIRECT	GO:0000812~Swr1 complex	3	0.486224	0.0928043	Q8CHI8, Q80YV3, P97822	600	6	6748	5.62333	1	0.399772	0.345722
GOTERM_CC_DIRECT	GO:0005577~fibrinogen complex	3	0.486224	0.0928043	E9PV24, Q8VCM7, P11276	600	6	6748	5.62333	1	0.399772	0.345722

## Sheet: GO_CC_NES_enriched_fig5
Category	Term	Count	%	PValue	Genes	List Total	Pop Hits	Pop Total	Fold Enrichment	Bonferroni	Benjamini	FDR
GOTERM_CC_DIRECT	GO:0016020~membrane	1209	58.0413	3.68047e-51	Q8R3I3, Q922J3, Q9CR68, Q9CR67, Q9QXZ0, P49025, Q8R5M8, Q6P9R4, Q922J6, Q9CR61, Q9ER00, O35250, P18760, O70493, Q71LX4, O70252, Q3TZZ7, P17427, Q9R1J0, P17426, Q69ZW3, P63321, Q5KU39, Q99LH2, P63323, P37040, Q9JL56, Q80W47, Q62095, P63328, Q60902, Q8QZY1, Q9DB34, P63325, Q9Z127, Q8R5L3, Q9CR57, P98200, P28571, Q9ET30, P39447, P39688, Q8VHE0, Q8BRU6, Q80TN4, P62482, Q80TN5, Q8BPQ7, Q7TQ95, Q9WVE8,…	2020	3099	6748	1.30325	3.00695e-48	3.00695e-48	2.6389e-48
GOTERM_CC_DIRECT	GO:0005737~cytoplasm	1238	59.4335	1.07248e-40	Q5RJI5, Q922J3, Q6P1B1, Q9QXZ0, P49025, Q9Z0P5, Q6P9R4, O70492, O35250, P18760, O70251, Q71LX4, Q9CQU5, Q69ZW3, Q80W47, Q62095, P63328, Q9Z2U1, Q8BTZ7, Q8QZY1, Q9DB34, P63325, Q9Z127, Q9D358, P97351, Q8R5L3, Q9CR57, Q924M7, O70481, Q06138, Q69ZX8, P39447, P39688, Q99LG2, Q9DB27, P62484, O35239, Q8BRU6, P62482, Q80TN5, P42859, P63330, Q8BPQ7, Q8K183, A6H5Y3, Q9WVE8, Q8BTY2, Q8BYA0, Q7TNR9, Q922H1,…	2020	3302	6748	1.25247	8.76219e-38	4.3811e-38	3.84485e-38
GOTERM_CC_DIRECT	GO:0005829~cytosol	470	22.5636	7.65984e-29	Q9ES28, Q6P1B1, P49025, O70492, O35250, P18760, Q8BML9, Q80W47, P63328, Q9Z2U1, Q9Z1S3, Q9DB34, Q9Z127, P97351, Q9EPL8, Q9Z1S5, P47199, P30999, O70481, Q80WT5, Q9QWY8, P39688, P62484, P62482, P42859, Q9DBS9, P63330, Q8BPQ7, Q8K183, E9Q6P5, A6H5Y3, Q9WVE8, Q922H1, Q9Z1T6, Q9Z0R4, Q62188, Q5S006, P56812, P63101, P61161, Q99104, Q80TM9, Q8BMJ2, Q91V12, P28658, P62259, Q9CQR6, O70589, O89084, Q9Z266,…	2020	1049	6748	1.49674	6.25809e-26	2.08603e-26	1.8307e-26
GOTERM_CC_DIRECT	GO:0070062~extracellular exosome	615	29.5247	2.76738e-26	P97461, Q9CPS6, Q9CR67, Q6P1B1, Q9Z0P5, Q8R5M8, Q6P9R4, Q9ER00, O70492, P18760, O70493, P63321, Q99KF1, Q9JM76, P61021, Q9JLV5, Q9DC51, Q9Z2U1, P61027, Q8BTZ7, Q9DB34, P63325, Q9Z127, Q9D358, P97351, Q9CR57, P47199, Q6X893, P30999, Q924M7, Q06138, Q5U458, P63213, Q9DB29, O35474, Q5SRX1, P63330, Q8K183, Q8BP00, Q9WVE8, Q9DCU2, P32921, P50153, Q9D1Q6, P28660, Q9Z0R6, Q69ZU6, Q64487, Q5S006, P56812,…	2020	1493	6748	1.37607	2.26095e-23	5.65237e-24	4.96053e-24
GOTERM_CC_DIRECT	GO:0005886~plasma membrane	611	29.3327	7.6488e-23	Q9ES28, Q9QXZ0, P49025, Q8R5M8, Q6P9R4, Q922J6, O35250, P18760, Q71LX4, O70252, Q3TZZ7, P17427, P17426, Q69ZW3, Q9CS84, P63321, Q9JL56, P61264, P61021, Q9DC51, Q60902, P63328, P61027, Q91W50, Q9Z1S3, Q2TBE6, Q9Z127, P98200, Q6X893, P30999, P28571, Q80UP3, P39447, Q9QWY8, P39688, Q80WT0, Q9DB27, Q9WUC3, P63213, P62482, Q80TN5, Q9DBS9, P63330, E9Q6P5, Q8C460, Q9WVE8, Q8BTY2, Q8BYA0, P50153, P46096,…	2020	1519	6748	1.34371	6.24907e-20	1.24981e-20	1.09684e-20
GOTERM_CC_DIRECT	GO:0045202~synapse	192	9.21747	1.93589e-22	Q5RJI5, Q9WV31, Q8VHW2, P12658, Q8R5M8, Q9JKD3, P12657, Q71LX4, Q6PAJ1, A2AHG0, A2A5R2, Q8C7M3, Q9CS84, Q01097, Q66L44, Q8CHG7, O55131, Q7TMB8, Q9QXJ1, Q920N7, Q9CZN4, P60853, Q2TBE6, Q8BJ42, Q9Z1S5, P30999, P28571, P48320, Q62418, Q6WVG3, P35922, O35633, P39054, Q03137, P39053, Q8BLQ9, P62482, Q80TN5, P48318, Q8BTY2, E9PZ19, P46096, Q8R4I7, Q62108, Q9Z0R4, P46097, Q7TN99, Q50H33, Q8BIZ1, Q6NXK8,…	2020	354	6748	1.81185	1.58163e-19	2.63604e-20	2.31339e-20
GOTERM_CC_DIRECT	GO:0005913~cell-cell adherens junction	140	6.72108	8.97398e-20	Q62523, Q78JW9, Q8BKX1, Q9Z0P5, Q8R5M8, Q3UHC7, Q3TZZ7, Q61792, Q61553, Q80U87, Q6PAR5, O55131, Q8K1A6, Q99KN9, Q60902, P47753, P61027, P25444, P47911, Q91YR1, P47757, Q60598, Q9CR57, Q8BK64, Q60634, Q62417, P30999, Q62419, Q62418, Q9WUK2, Q6NZJ6, Q6KAR6, P39447, Q9QXS1, Q9QWY8, Q61166, P59759, P62484, Q9CQC6, Q9QXS6, Q99N28, Q8BLQ9, P06151, E9PVA8, O88448, P05064, Q8BIK4, Q922Q8, P60229, Q8K221,…	2020	242	6748	1.93258	7.33174e-17	1.04739e-17	9.19192e-18
GOTERM_CC_DIRECT	GO:0030054~cell junction	211	10.1296	1.48718e-17	Q62523, Q9ES28, Q5RJI5, Q9WV31, Q8VHW2, Q8R5M8, Q9JKD3, P12657, Q71LX4, Q8C7M3, Q61553, Q9CS84, Q66L44, Q7TMB8, O35927, P60853, Q2TBE6, Q8BJ42, Q60598, Q62417, Q9Z1S5, Q62419, Q62418, Q3B7Z2, Q6WVG3, P39447, Q5DTX6, P62482, Q80TN5, Q8BYA0, P46096, Q9WV55, Q8R4I7, Q9Z0R4, P46097, Q3TXX4, Q5S006, Q9JM52, P62812, Q7TPW1, Q91XV3, Q61301, Q9Z266, Q9Z2W9, P11798, Q7TSK2, P46638, Q9QZQ1, Q9R0K7, Q62083,…	2020	432	6748	1.63163	1.21503e-14	1.51878e-15	1.33289e-15
GOTERM_CC_DIRECT	GO:0014069~postsynaptic density	109	5.23284	5.14839e-17	Q9WV31, Q8BWG8, Q8VHW2, Q9QXZ0, Q8BKX1, P10637, P12657, Q6PAJ1, A2AHG0, Q62245, Q01097, Q9CYT6, O35927, Q923T9, P60853, Q8BJ42, Q60875, Q62418, Q9JLM8, Q8VDN2, P35922, P39688, Q8K4G5, Q9QXS6, P39054, Q03137, P42859, P62482, P63330, E9PZ19, Q8R4I7, Q62108, Q8BIZ1, P63101, Q9JM52, Q9QVP9, Q9EPJ9, P03893, Q61301, Q8JZS0, Q9WV60, Q61548, Q9Z2W9, Q91XM9, O35382, P11798, Q3UHD1, Q04690, Q3UVX5, P23818,…	2020	182	6748	2.00069	4.20624e-14	4.6736e-15	4.10155e-15
GOTERM_CC_DIRECT	GO:0005622~intracellular	296	14.2103	2.36992e-16	Q810U3, Q9ES28, P12658, P49025, Q9Z0P5, Q9ER00, P18760, Q8C7M3, P63321, Q5KU39, P61264, P61021, Q6ZQ29, P61027, Q9Z1S3, Q6ZPQ6, Q8CIQ7, Q9JKC8, P97471, P97351, Q8R5L3, Q9CR57, Q9EPL8, Q62418, Q80UP3, Q80WT5, Q9CPR4, Q8VI75, P18654, Q99LG2, Q5SRX1, Q6PGN3, Q8BPQ7, A6H5Y3, P56371, O88444, Q80ZJ1, Q99KE3, Q61411, P50396, Q9WUT3, Q7TNR9, Q6PF93, Q9EPK7, Q9Z1T6, Q9Z0R4, P59764, P19157, Q9CPQ3, Q5S006,…	2020	670	6748	1.47584	1.8141e-13	1.93623e-14	1.69923e-14
GOTERM_CC_DIRECT	GO:0043005~neuron projection	149	7.15314	5.60336e-16	Q61037, Q9ES28, P07901, P12658, Q8BKX1, Q8R5M8, P10637, Q9CQU5, Q3UHK6, Q01097, Q8CHG7, O08553, O55131, Q7TMB8, Q9CQD1, O35927, P60853, Q2TBE6, P35802, Q61327, Q9Z1S5, Q8VCT3, Q9JKK7, P35922, Q9R0Q7, O35633, Q8BRU6, P62482, O88447, Q68FL4, P63330, O88448, P20444, Q8CIP4, P50396, P46096, P03921, Q9Z0R4, Q7TN99, Q3TXX4, Q80T41, Q5S006, O35304, P21107, Q99104, Q5SVL6, P62137, Q91V12, P28656, Q60575,…	2020	282	6748	1.76507	4.53526e-13	4.16177e-14	3.65237e-14
GOTERM_CC_DIRECT	GO:0005925~focal adhesion	138	6.62506	6.78219e-15	Q62523, Q810U3, Q9ES28, P97461, Q9WV32, P18760, Q71LX4, Q61792, P63321, Q7TMB8, Q8K2C9, Q9JM76, P61027, P25444, P47911, Q91YR1, P63325, P97351, Q60598, Q60875, Q60634, Q62417, Q9JJI8, Q80TV8, P35762, Q61165, Q9QXS1, P62880, P84096, P39054, P24369, Q9WVE8, P53026, P28660, Q8BMA6, P32883, P63101, P61161, Q8VDD5, P34152, Q9QVP9, Q8BRT1, P17095, Q7TPW1, P27601, P62259, P51410, O70589, Q63844, Q9WUM3,…	2020	261	6748	1.76629	5.53302e-12	4.61754e-13	4.05236e-13
GOTERM_CC_DIRECT	GO:0043025~neuronal cell body	163	7.82525	9.4207e-15	Q61037, Q9ES28, P10639, P07901, Q64669, P12658, Q8BKX1, P49025, Q9JMH6, Q3UHC7, Q9JLN9, Q62245, Q9R0P9, Q9CS84, P13595, Q8CHG7, O08553, Q9QXJ1, Q9CQD1, Q9EQF6, P47757, P62631, Q8K596, Q2TBE6, P35802, Q60875, Q61327, A2APX8, Q9R0Q7, P31324, Q9Z2M7, O55023, O35874, Q9QXS6, Q8BRU6, P42859, O88447, Q6PEB6, P20444, Q9ERG2, O35639, E9PZ19, Q5DTL9, Q91V14, P03888, P97445, Q68EF6, Q5S006, Q9QZX7, Q99104,…	2020	325	6748	1.67544	7.70994e-12	5.92055e-13	5.19588e-13
GOTERM_CC_DIRECT	GO:0031410~cytoplasmic vesicle	164	7.87326	1.62724e-13	Q9QZE5, Q9WV31, Q8BWG8, Q8VD65, Q922J3, P12815, Q9JKD3, Q9R0P3, O70492, P70268, A2A5R2, P17427, Q8C7M3, Q66L44, Q5KU39, O35643, Q99KN9, P70704, Q3UHL1, Q9JL56, Q9CQD1, Q6ZQ29, P61027, Q8CBC4, Q920N7, Q8R307, Q2TBE6, Q9JKC8, Q6PB44, Q60875, Q60634, P48320, Q62418, O35633, Q8BXQ2, Q8BRU6, P39054, P42859, Q9QXK3, Q80TN5, O88447, Q8BPQ7, Q9Z1T1, O55029, Q3UGY8, Q8BTY2, Q9WVE8, P60469, Q61137, P46096,…	2020	336	6748	1.63053	1.32974e-10	9.49612e-12	8.33381e-12
GOTERM_CC_DIRECT	GO:0005856~cytoskeleton	264	12.674	2.96489e-13	Q62523, Q5RJI5, Q9WV31, Q9JMH9, Q9WV32, Q922J3, Q9QXZ0, Q8BKX1, Q6P9R4, Q9Z0P5, Q8BUK6, P18760, Q71LX4, Q61792, O08788, Q8C7M3, Q61553, O08553, Q9JM76, P47753, Q9DC51, Q6ZQ29, Q6ZPQ6, P47757, P49813, Q60598, Q6PB44, Q8BVL9, Q62417, Q9Z1S5, Q62418, Q921G8, P59999, P62484, P62482, O88447, Q6PGN3, P63330, O88448, Q8BP00, Q8CJ19, Q8CIP4, Q9WVE8, Q9CX00, Q61771, P61161, P21107, Q9QXL2, Q9QXL1, Q8R001,…	2020	610	6748	1.44577	2.42274e-10	1.61488e-11	1.41722e-11
GOTERM_CC_DIRECT	GO:0030425~dendrite	149	7.15314	8.37327e-13	Q61037, P10639, Q60865, P12658, Q8R5M8, P10637, Q3UHC7, P12657, Q9JLN9, Q8C7M3, Q9CQU5, Q61553, O08553, Q9CQD1, Q6ZQ29, Q9EQF6, O35927, P62754, Q2TBE6, Q8BJ42, Q62418, P35922, P31324, P62484, O35874, O35633, Q03137, P42859, P20444, Q9ERG2, O35639, E9PZ19, Q62108, P03888, Q7TN99, P97445, Q68EF6, Q5S006, P58281, Q99104, Q9QXL2, Q9QXL1, Q9JM52, Q9QVP9, Q5XJV6, P28658, Q8C052, Q9Z140, O70589, P52189,…	2020	302	6748	1.64817	6.84099e-10	4.2756e-11	3.75227e-11
GOTERM_CC_DIRECT	GO:0030424~axon	127	6.09698	2.72505e-12	Q810U3, P10639, P12658, Q8R5M8, P10637, Q3UHC7, Q9R0P9, P13595, O08553, Q7TPH6, Q9CQD1, Q9JKC8, Q61327, P48320, A2APX8, P35922, O55023, Q03137, Q8BLQ9, P42859, P62482, O88447, O09131, P47746, P20444, P48318, O35639, P46096, P46097, Q61771, Q5S006, O35304, Q99104, Q9QXL2, Q9CZD3, Q9JM52, Q9QVP9, Q5XJV6, Q9Z140, P62259, Q61301, Q8BH66, Q61423, Q8BG40, Q9WV60, Q9JME5, P11798, Q640R3, Q04690, O88704,…	2020	249	6748	1.70384	2.22636e-09	1.30963e-10	1.14933e-10
GOTERM_CC_DIRECT	GO:0005874~microtubule	107	5.13682	4.32084e-11	Q922J3, Q9QXZ0, P10637, Q8BUK6, Q9Z0H8, Q6PER3, O08788, O08553, Q8BIL5, Q8K596, Q60875, Q8BVL9, Q80TV8, Q6S5J6, Q921G8, P35922, Q61166, P70414, P39054, P39053, P62482, O88447, Q6PGN3, O88448, Q9JHU4, Q8CIP4, Q8BYA0, Q2NL51, Q61771, Q9QXL2, Q8R001, Q9QXL1, Q8BRT1, Q8C052, Q60575, Q8BG40, Q9WV60, P56387, P68372, O08579, Q7TPM6, P68369, P68368, Q811D0, P33173, Q45VK7, A2AHC3, Q8CJ67, Q63932, Q9D0M5,…	2020	206	6748	1.73516	3.53012e-08	1.96118e-09	1.72113e-09
GOTERM_CC_DIRECT	GO:0042995~cell projection	184	8.83341	5.78228e-11	Q9ES28, Q9WV31, Q8BWG8, P84309, Q922J3, Q60865, Q9QXZ0, Q8BKX1, Q9Z0P5, P10637, Q3UHC7, P18760, A2A5R2, Q8C7M3, Q3UHK6, Q61553, Q66L44, O55131, Q3V132, Q01768, Q7TMB8, Q9JM76, Q9QXJ1, Q9CQD1, Q6ZQ29, P61027, Q8C078, O35927, Q8K596, Q9CZN4, P60853, Q2TBE6, Q6PB44, Q60598, P98200, P35802, Q62419, Q62418, P35922, P59999, Q61166, P70414, P62484, Q9QXS6, O88848, Q8BRU6, P39054, Q03137, Q8BLQ9, P62482,…	2020	410	6748	1.49919	4.72413e-08	2.48638e-09	2.18205e-09
GOTERM_CC_DIRECT	GO:0045211~postsynaptic membrane	80	3.84061	2.63607e-10	Q9WV31, Q8VHW2, Q8BWG8, Q6QWF9, P12657, Q68ED2, Q6PAJ1, Q62165, A2AHG0, Q8CBW3, Q01097, P22933, Q9QXJ1, Q69ZK9, Q8C0T5, P49615, Q8C031, Q9Z2Y3, P60853, Q91Z67, Q8BJ42, P70175, O08715, P32211, Q6WVG3, Q9ES56, P35922, Q9QXS6, P39054, Q03137, Q8BZ81, O55106, P63137, Q8BNY6, Q9Z0V2, E9PZ19, Q08460, Q8R4I7, Q62108, Q50H33, Q8BIZ1, P35438, Q80T41, P35436, Q9D6F4, Q02357, Q9JM52, Q5DTY9, G5E8K5, P62812,…	2020	144	6748	1.85589	2.15367e-07	1.07684e-08	9.45032e-09
GOTERM_CC_DIRECT	GO:0005768~endosome	149	7.15314	3.63807e-10	Q9WV31, P84309, Q8VD65, Q3TWL2, P12815, Q9R1R2, Q9JKD3, Q9ER00, O70492, P70268, O70493, A2A5R2, Q61036, Q80U87, Q6PAR5, Q9JJR8, Q8CHG7, Q5KU39, O88738, Q8VEH3, P58021, Q8C754, P61021, Q3UR70, Q9CQD1, P61027, Q9DB34, Q8R307, Q6ZQK5, Q2TBE6, Q6PB44, Q60631, Q8R5L3, P98200, Q60634, Q9JIG8, Q62419, Q62418, Q8CI71, Q3ZT31, Q8VDN2, P39688, P17047, P39054, Q03137, A2A8Z1, P56371, Q80ZJ1, Q9WVE8, Q61137,…	2020	322	6748	1.5458	2.9723e-07	1.41538e-08	1.24214e-08
GOTERM_CC_DIRECT	GO:0043195~terminal bouton	53	2.54441	5.58514e-10	B2RQC6, P12658, Q68ED2, Q62442, Q01097, Q9Z1N9, Q8CHC4, O08553, O08599, Q4KUS2, Q9CQD1, Q9JJV2, Q8BG39, Q9Z2Q6, P60904, Q61644, P51150, Q9Z1G4, O55100, O54774, Q8BRU6, P63011, Q9JIS5, P63330, Q8K021, P63017, Q08460, P46096, Q9Z0R4, P46097, P11627, P80560, Q68FD5, P35438, P84091, Q5S006, P35436, Q9R0N7, O35304, Q6PH08, P84086, Q3UHJ0, Q3UUG6, Q9ERB0, Q61548, Q9Z2W9, Q80VP1, P63040, Q62277, P63080,…	2020	83	6748	2.13315	4.56306e-07	2.07412e-08	1.82025e-08
GOTERM_CC_DIRECT	GO:0043234~protein complex	155	7.44119	1.66364e-09	Q61037, Q9ES28, P07901, Q60864, P48453, P70268, Q6PAJ1, O08788, P17426, Q9CS84, Q8CHG7, O08553, O55131, Q80W47, Q9QXJ1, Q9CQD1, Q9EQF6, Q8CBC4, Q2TBE6, P97471, Q9DBC7, Q60631, Q60875, Q06138, Q6P9K9, Q6S5J6, Q8VDN2, Q9R0Q7, Q8VI75, P62880, P17710, P62881, O55143, P39054, Q9R0A0, P39053, P42859, O88448, P05064, P20444, Q9ERG2, P50396, O54829, P15508, P97445, Q8BRK8, P35235, P19157, P70168, P63073,…	2020	344	6748	1.50521	1.3592e-06	5.90955e-08	5.18622e-08
GOTERM_CC_DIRECT	GO:0030027~lamellipodium	65	3.1205	2.40251e-09	Q9ES28, P70182, Q61879, Q9Z0P5, Q9CPW4, P18760, Q62165, Q99JY9, Q61553, Q8CBW3, P63001, Q01768, Q7TMB8, Q9JM76, P68134, Q9QXJ1, Q9WV80, A6X8Z5, P47757, P49615, Q8BH43, Q91Z67, Q60598, Q60634, P30999, Q62418, Q9D394, Q69ZX8, Q8R5H6, Q80UP3, Q66T02, Q8K4G5, P62484, Q3UQ44, Q9QUI0, Q9CWK8, Q9QXS6, Q6ZPF3, Q8VHI6, P39054, Q91YD9, Q68EF0, Q02248, O88643, P42337, O89053, Q3UH93, Q69ZI1, P28660, Q9Z0R4,…	2020	113	6748	1.92158	1.96285e-06	8.17855e-08	7.17751e-08
GOTERM_CC_DIRECT	GO:0030426~growth cone	64	3.07249	2.85725e-09	Q61037, Q9ES28, P27671, Q61879, Q9Z0P5, P10637, Q69ZK0, Q9CPW4, P97427, Q61553, Q8CBW3, P14873, Q66L44, O08553, P13595, Q9CVB6, Q9JM76, Q9QXJ1, A2A8L5, P01831, P63005, Q9ESN9, Q99KJ8, P49615, Q60598, P30999, P70175, Q9D394, Q9R049, Q9JKK7, P35922, Q9EQZ6, Q08509, Q9QXS6, Q6ZPF3, P39054, O88447, O88643, Q6PGF7, P47746, Q9DCL8, Q9JKF1, P59644, P35438, Q62188, Q5S006, P21107, Q6PH08, Q9QVP9, Q91XV3,…	2020	111	6748	1.92611	2.33437e-06	9.33748e-08	8.19458e-08
GOTERM_CC_DIRECT	GO:0008021~synaptic vesicle	58	2.78445	7.95891e-09	Q5RJI5, Q69ZS6, Q8R5M8, Q9JKD3, Q8C7M3, Q8R191, Q01097, Q8BLE7, Q8BPN8, P61264, Q9CQD1, Q8BG39, Q9Z2Q6, P60904, Q920I9, P70296, Q9ES56, O55100, O35633, Q8BRU6, P39053, P63011, Q9JIS5, Q8BJI1, Q8K021, P63017, P46096, Q62108, P46097, Q9R1T4, Q8JZP2, Q6PCP5, Q3TXX4, P35438, Q5S006, B9EJA2, P35436, Q9R0N7, O35304, Q99104, Q80U28, Q9CZT8, Q8BFT9, P55258, Q60930, Q60931, Q9Z266, Q61548, Q60932, Q9ERR1,…	2020	99	6748	1.95712	6.50241e-06	2.50094e-07	2.19482e-07
GOTERM_CC_DIRECT	GO:0005794~Golgi apparatus	229	10.9938	1.04266e-08	Q8R3I3, Q9JMH9, E9QAT4, Q9QXZ0, Q9JKD3, Q9CZW4, Q8BUK6, Q9ER00, O08547, Q5KU39, Q99KF1, Q9JLV5, Q9DC51, Q8CDG3, P61027, Q91W50, Q8CBC4, Q9Z1S3, Q3U0D9, Q2TBE6, Q9JKC8, Q60598, P98200, Q62418, P04925, Q3B7Z2, Q6QD59, Q80WT5, Q8VDN2, Q9JK23, Q80TN5, P42859, Q9QXK3, Q8BPQ7, Q9Z1T1, Q6ZQ38, Q9DBS1, Q61411, P50396, P46096, Q9CZ44, Q3TFD2, Q5S006, Q8R361, Q99104, Q9JM52, Q8BRT1, Q5XJV6, Q9EPJ9, Q5NCF2,…	2020	561	6748	1.36363	8.51846e-06	3.155e-07	2.76883e-07
GOTERM_CC_DIRECT	GO:0043197~dendritic spine	64	3.07249	1.19031e-08	Q9WV31, Q8BWG8, Q8BKX1, Q61879, A2AHG0, A2A5R2, Q8R071, P14873, Q01097, Q8BZ98, Q9CVB6, Q9QXJ1, Q8C0T5, P47757, Q8K596, P60853, Q5SSM3, Q60598, P35802, P56564, P30999, P35564, Q9QWY8, P35922, Q9EQZ6, P31324, P70414, Q9QXS6, P61750, Q03137, Q6PEB6, O55106, P63017, Q9Z0V2, Q7TPR4, Q62108, Q61616, Q9DCL8, Q8BIZ1, Q6NXK8, P35438, B9EJA2, P35436, A2AFR3, P62137, P97492, P97772, Q9WV60, Q8C1B7, Q9Z2W9,…	2020	114	6748	1.87542	9.72478e-06	3.47315e-07	3.04804e-07
GOTERM_CC_DIRECT	GO:0030672~synaptic vesicle membrane	34	1.63226	1.27856e-08	P46096, Q69ZS6, P46097, Q9JKD3, P80560, Q8JZP2, Q3TXX4, Q9R0N5, Q62442, Q8R191, Q5S006, Q9R0N7, Q8BLE7, Q66L44, O35304, Q9R0N8, Q8BPN8, Q920N7, Q8BFT9, Q8BG39, Q2TBE6, Q9Z266, P97411, Q8K1M6, P48320, P32037, Q62277, O55100, P46638, P23819, Q8BRU6, Q9JIS5, Q8BJI1, Q8K021	2020	47	6748	2.4166	1.04458e-05	3.60201e-07	3.16113e-07
GOTERM_CC_DIRECT	GO:0043209~myelin sheath	87	4.17667	1.81706e-08	Q810U3, Q61598, Q8CAQ8, Q9CR68, P07901, Q60864, Q922J6, P16858, P20917, Q9R0P9, Q61553, O08553, P13595, P63321, O55131, P17156, O08599, Q01768, Q8BHJ6, Q9Z1B3, P52480, P01831, P62835, P48962, P61982, P62631, Q8BH59, Q61644, P46460, Q9D2P8, P46660, P70296, P35564, P10126, P30275, Q8VDN2, P16546, P53810, P62880, P62881, P39053, Q5M8N0, P14094, Q61171, P05064, O09131, Q9DB60, P63017, P50396, Q9WU78,…	2020	172	6748	1.68972	1.48453e-05	4.94847e-07	4.34278e-07
GOTERM_CC_DIRECT	GO:0042734~presynaptic membrane	40	1.92031	1.30408e-07	P46096, P97300, P11627, Q50H33, Q9JKF6, Q80U23, Q68ED2, P35436, Q9R0N7, Q9CS84, Q01097, P16388, Q6PH08, Q4KUS2, P63141, P61264, Q9QXJ1, Q5DTY9, Q69ZK9, Q2TBE6, O70589, P97772, Q9Z1S5, Q61548, P48320, Q6P9K9, Q6WVG3, P11798, P35922, Q62277, Q9QYS2, P23819, Q62083, Q80TN5, Q811D0, P21836, Q8K382, Q922S4, E9Q7X7, P43006	2020	63	6748	2.12101	0.000106537	3.43687e-06	3.0162e-06
GOTERM_CC_DIRECT	GO:0043198~dendritic shaft	33	1.58425	1.46127e-07	Q8CJ67, Q91V14, Q61616, Q69ZK0, Q6NXK8, P59644, Q68ED2, Q9CVB6, Q69ZK9, Q9Z2Y3, P60853, Q60875, P46460, Q9WV60, Q9Z2W9, P70175, O35382, Q7TSK2, P35922, P31324, Q80WT0, Q3UVX5, P70414, P23818, O88704, Q9QXS6, P23819, O88703, Q02248, P63017, Q01815, Q99MK8, P43006	2020	48	6748	2.29666	0.000119379	3.73082e-06	3.27417e-06
GOTERM_CC_DIRECT	GO:0005741~mitochondrial outer membrane	56	2.68843	3.03675e-07	Q3KNM2, Q9CZW5, Q9CZW4, P97742, Q8BSK8, Q9JLN9, Q62167, Q9DCN2, Q8BGD5, Q8BXV2, Q8BGH2, P48962, P41216, Q8K4X7, Q64516, Q6X893, Q8K1M6, P70296, P04925, O08715, Q8R5H6, Q9CQX2, P17710, Q07813, Q03137, Q922Q1, Q9D6K5, Q9QYA2, Q811U4, Q8BG51, Q6PCP5, Q9CPQ3, Q9CQS4, Q80U63, Q5S006, P58281, Q8R361, Q9CQB5, Q9QUJ7, Q8BX70, Q60930, Q60931, Q60932, Q791V5, Q9DCC8, Q9D173, Q64133, Q91WC3, Q3UN04, Q8JZN7,…	2020	102	6748	1.83405	0.000248072	7.51826e-06	6.59803e-06
GOTERM_CC_DIRECT	GO:0048471~perinuclear region of cytoplasm	163	7.82525	4.05973e-07	Q61037, P07901, Q9Z0P5, Q9CZW4, P10630, Q0GNC1, A2A5R2, P68181, Q8CHG7, Q01405, Q99KN9, Q01768, Q7TMB8, Q8C754, Q9QXJ1, Q9CQD1, P61027, Q91YR1, P62754, Q62415, Q60634, Q91VK4, P48320, Q3B7Z2, Q9WUK2, Q8CI71, Q61165, Q9QXS1, P35922, Q9R0Q7, P31324, Q64314, P46935, P62880, Q9CXI5, Q9QXS6, O55143, P39054, P24369, Q6PEB6, P56371, P20444, Q9D6K5, Q8VI63, Q91ZR1, Q9WV55, Q9Z1T6, Q9Z1D1, P63073, P63101,…	2020	391	6748	1.39263	0.000331625	9.75529e-06	8.56126e-06
GOTERM_CC_DIRECT	GO:0005789~endoplasmic reticulum membrane	137	6.57705	1.02874e-06	Q3KNM2, Q07076, Q9CR67, P12815, Q9CZW4, Q99J47, Q9JJJ7, Q9JLN9, Q9R1J0, O08547, Q9R0P9, Q9DCN2, Q99LH2, Q8VCD6, Q01405, Q99KF1, Q8BGH4, P37040, P61027, Q8BXZ1, Q9Z1S3, Q9JJZ4, Q9D517, Q3B7Z2, Q6QD59, Q61165, O35083, Q80WT0, P59481, Q8VHE0, O55143, Q9DBS9, Q7TQ95, Q922Q8, Q9Z0R9, Q9D1Q6, Q6NVG1, Q9WV55, Q8BTG7, Q3TFD2, Q8BU14, Q9CQB5, Q6TEK5, Q920L1, Q9D0F3, Q91YX5, Q8BH66, P70392, Q8BI84, Q8R5J9,…	2020	322	6748	1.42131	0.000840124	2.40136e-05	2.10744e-05
GOTERM_CC_DIRECT	GO:0005783~endoplasmic reticulum	239	11.4738	2.12022e-06	Q3KNM2, Q9CR67, Q9CZW4, O70251, Q99J47, O70252, Q3TZZ7, Q9R1J0, O08547, Q9CS84, Q99LH2, Q99KF1, P37040, Q8CDG3, P61027, Q9Z1S3, O88455, Q3U0D9, Q9D7N9, Q8BK64, P04925, Q3B7Z2, Q6QD59, Q8VDN2, Q80WT0, Q8VHE0, Q8BXQ2, Q9JK23, P42859, Q9DBS9, Q9CY27, Q3TDN2, Q7TQ95, Q9DBS1, Q9Z0R9, Q9D1Q6, Q99KU0, Q9WV55, Q3TFD2, Q5S006, Q9CQB5, Q99104, A2AGL3, Q9WUD1, Q6TEK5, Q3TDQ1, Q91YX5, Q9D6J5, Q5NCF2, Q9D8N0,…	2020	623	6748	1.28154	0.00173072	4.81172e-05	4.22277e-05
GOTERM_CC_DIRECT	GO:0010008~endosome membrane	41	1.96831	4.68943e-06	Q9CR26, O89051, Q9Z1T6, Q8K3H0, Q9ER00, O70492, P41234, Q5KU39, P58021, Q9CQ80, Q8C754, Q9CQD1, O88597, Q9WV80, P97390, Q6ZQK5, Q9EQH3, P51150, Q9JIG8, P35288, Q3ZT31, Q61187, Q02053, Q8BMI3, Q9QZ88, Q9CWK8, O54774, O35454, Q8CCB4, Q9WVK4, P61079, Q9DC29, Q6NVE8, P0C0A3, P62746, Q9D7S9, P40336, Q8K386, Q810B6, Q6PHN9, P46735	2020	72	6748	1.90228	0.00382394	0.000103548	9.08736e-05
GOTERM_CC_DIRECT	GO:0036464~cytoplasmic ribonucleoprotein granule	19	0.912146	6.51129e-06	Q9Z108, P99024, P14869, P10637, P46660, P29341, Q9JKF1, P70336, P35922, Q62167, P63001, P68369, Q62095, P62702, O88485, P47911, P62754, P60766, P60710	2020	24	6748	2.64464	0.00530562	0.000139993	0.000122858
GOTERM_CC_DIRECT	GO:0005769~early endosome	65	3.1205	1.18e-05	Q63932, Q60823, Q9R1R2, O70492, O70493, Q6KAU4, P52479, Q8BLE7, Q80U87, Q5KU39, P63085, P61021, Q3UR70, Q9CQD1, P31938, P62835, Q9WV80, Q8R307, A6H6A9, Q8BH43, Q6NVF0, Q6PB44, Q62418, Q9QZS3, O35551, Q920Q4, Q9WVE8, P46735, Q91W86, O89053, P35278, Q8VD04, Q8C0E2, Q62421, Q8R361, P35282, P62331, Q99104, Q9JM13, Q80TM9, Q6PDI5, Q8CDA1, Q9D2N9, Q0P5W1, Q8C080, Q63844, Q9EQH3, Q3UHD6, Q61187, P35821,…	2020	135	6748	1.60843	0.00959434	0.000247195	0.000216938
GOTERM_CC_DIRECT	GO:0000139~Golgi membrane	85	4.08065	1.30555e-05	Q9QZE5, Q8R3I3, Q9JMH9, E9QAT4, Q9D1G1, Q9JKD3, Q9DBH5, Q9ER00, Q9JLN9, Q8BVI5, A2A5R2, O08547, Q99JY9, P63001, O55013, O35963, Q8CIE6, Q99KF1, P70704, Q01405, Q9JLV5, Q9Z1S3, Q3U0D9, P97390, Q6IR34, Q9ESN9, P98200, Q8K1M6, P48320, Q62418, Q3B7Z2, G3X9K3, Q80XR2, Q6QD59, Q9R0M6, P59481, O54774, P39054, Q9QXK3, Q80TN5, Q91YD9, Q91VW5, O55029, Q9JJY3, Q61411, Q61335, O89051, Q9WV55, Q9Z1T6, Q9JIF7,…	2020	189	6748	1.50238	0.0106097	0.000266658	0.00023402
GOTERM_CC_DIRECT	GO:0016021~integral component of membrane	554	26.5963	2.51428e-05	Q8CAQ8, Q922J3, Q9CR68, Q9CR67, Q8R5M8, Q922J6, Q9ER00, O70251, O70252, Q3TZZ7, Q9R1J0, Q9CS84, Q9JJR8, Q99LH2, Q99KF1, P37040, Q9JL56, P61264, Q91W50, Q9Z127, P98200, Q6X893, P28571, Q9ET30, Q80WT0, Q8VHE0, Q8BRU6, Q80TN4, P62482, Q80TN5, Q3TDN2, Q8VBZ3, Q7TQ95, Q3UIU2, Q8BTY2, Q9DCU2, Q9DBS1, Q9Z0R9, P46096, Q91V14, Q9Z1T6, Q8R4I7, P28660, P46097, P97445, Q69ZU6, Q3TXX4, Q9CPQ3, Q9CQS4, Q64487,…	2020	1627	6748	1.13749	0.0203324	0.000501016	0.000439692
GOTERM_CC_DIRECT	GO:0030496~midbody	42	2.01632	3.26397e-05	P50396, P97384, Q6PF93, Q9Z2X8, Q61879, Q9R1T4, Q9CX00, Q80TQ2, Q922H9, P70268, Q9CQW2, Q9JKF1, P68040, Q61771, Q6PER3, Q80U87, Q9QUR7, P62331, P63321, O55131, O88738, Q8VEH3, Q9WUL7, Q9DC51, P17809, B2RSH2, Q9DAZ9, Q8BG40, Q6Y685, P30999, O35954, Q9QUI0, Q9JK48, P39054, Q3TCJ1, Q68FH0, Q3UHU5, Q80ZJ1, Q6ZWR6, P08752, P60766, Q8K245	2020	79	6748	1.77601	0.0263147	0.000634921	0.000557207
GOTERM_CC_DIRECT	GO:0031982~vesicle	43	2.06433	5.71162e-05	Q61598, Q07076, Q99KY4, Q9WV55, Q60823, Q9ER00, P16858, P18760, P19157, P31750, Q6KAU4, Q9CS84, Q99104, Q9JM13, Q9CZT8, Q60605, P52480, P61982, P17809, Q9WV80, P63005, Q99KJ8, Q91XV3, Q80TZ3, O70589, Q60875, Q60634, Q61768, Q9WUM4, P35762, P62880, Q9QUI0, Q08509, O88447, Q8BHC1, P62823, O88487, P56371, O88485, P40336, O88384, Q6P069, Q8BHS8	2020	83	6748	1.73067	0.0455932	0.00108521	0.00095238
GOTERM_CC_DIRECT	GO:0030117~membrane coat	19	0.912146	8.47859e-05	Q9QZE5, Q9JME5, Q9JIF7, Q68FD5, Q9DBG3, P17427, P17426, Q8CHC4, O35643, O88848, Q8CIE6, O54774, P39053, Q9QXK3, Q9Z1T1, O55029, P22892, Q9DB34, P62743	2020	27	6748	2.35079	0.0669281	0.00154128	0.00135263
GOTERM_CC_DIRECT	GO:0042470~melanosome	39	1.8723	8.48929e-05	P97384, P07901, Q9WU78, Q9CR67, P19096, Q78PY7, Q68FD5, P35278, O08547, P63001, P63101, Q99104, O08992, P61021, Q9CQD1, P17809, P62814, P27601, P62259, Q9D1D4, P28656, P60904, P53994, P80315, Q9CQV8, Q9Z1G4, P11499, P14824, P18572, P35564, P35700, Q9R0M6, O55100, O09117, O35874, P24369, P63017, Q6PHN9, P62821	2020	74	6748	1.76058	0.0670097	0.00154128	0.00135263
GOTERM_CC_DIRECT	GO:0005911~cell-cell junction	55	2.64042	0.00010321	Q63932, Q8R5M8, Q9Z2H5, P18760, Q62165, Q99JY9, Q61553, P13595, Q8CHG7, P47753, P61027, Q91YR1, Q8BH43, Q60631, P30999, P70175, Q6S5J6, P39447, Q66T02, Q99M51, A2ALU4, Q5DTX6, Q9QXS6, P57780, P41241, Q99N28, Q9JIS5, Q68FH0, Q02248, O88643, Q9WVE8, O89053, Q7TPR4, Q9Z1T6, Q64727, Q9WV92, Q7TT50, P55088, Q9JKF1, P31750, P17809, P62137, O70589, Q9QYB5, Q8JZS0, Q9CZG9, Q640R3, Q62077, P15116, Q9QZQ1,…	2020	116	6748	1.5839	0.0808689	0.00183309	0.00160872
GOTERM_CC_DIRECT	GO:0044297~cell body	35	1.68027	0.000123822	Q9CXW3, P99024, P12658, P10637, P11983, Q62188, P68040, O55131, P68134, Q9QVP9, Q91V12, P62754, P60853, P80315, P80314, P80313, Q9Z108, Q9WV60, O70443, Q9ERR1, P18872, P35922, P62880, P62881, P42932, Q8BRU6, Q03137, O09131, O88587, P80318, P08752, P21279, P80317, P28028, P80316	2020	65	6748	1.79878	0.0962194	0.00215239	0.00188894
GOTERM_CC_DIRECT	GO:0005885~Arp2/3 protein complex	10	0.480077	0.000138824	Q9D898, P61161, Q9WV32, Q9CVB6, Q9JM76, Q9CPW4, Q9R0Q6, Q641P0, P59999, Q99JY9	2020	10	6748	3.34059	0.107231	0.00236291	0.00207369
GOTERM_CC_DIRECT	GO:0005844~polysome	19	0.912146	0.000171206	P62908, P61759, Q9WUK2, P32233, O55091, Q8CES0, P35922, Q9CPR4, Q61584, Q8BGD9, Q6PHQ8, P58252, Q8CJG1, E9PVA8, P62702, Q9QUM9, Q8CJG0, P62852, P62754	2020	28	6748	2.26683	0.130544	0.0028546	0.0025052
GOTERM_CC_DIRECT	GO:0005765~lysosomal membrane	53	2.54441	0.000198185	Q3TWL2, Q8BVE3, Q6NTA4, Q9JLN9, Q9JJR8, Q8BXR1, Q9JJ59, Q5KU39, Q8VEH3, Q9DC51, Q8R307, B2RSH2, Q3UDP0, Q9JKC8, P60904, Q2TBE6, Q8R5L3, P46460, Q91VK4, P11499, Q9Z1G3, Q02053, P62880, P17047, O54774, Q9Z1T1, Q920Q4, P63017, Q91W86, P35278, Q9CQW2, Q9R0N7, P35283, P41234, Q9D2N9, P62814, P53994, Q9CWZ7, Q9JIA7, Q9EQH3, Q9Z266, P14824, Q80VP0, Q8BY89, O35454, Q9JHS3, Q91V41, Q9ERI6, Q810B6, P21279,…	2020	113	6748	1.56683	0.149502	0.00323835	0.00284198
GOTERM_CC_DIRECT	GO:0030131~clathrin adaptor complex	12	0.576092	0.000236494	Q9JKC8, Q8BMI3, O35643, Q9JME5, Q9DBG3, Q9Z1T1, P22892, P35585, P17427, Q8R2R9, P17426, P84091	2020	14	6748	2.86337	0.175715	0.00378855	0.00332483
GOTERM_CC_DIRECT	GO:0030863~cortical cytoskeleton	17	0.816131	0.000428024	Q60598, P70290, Q7TPR4, Q62108, P15508, Q62261, P16546, P48193, P21107, Q8VDD5, P57780, Q02357, P47753, P47754, P47757, P49813, P60710	2020	25	6748	2.2716	0.29515	0.00672491	0.00590179
GOTERM_CC_DIRECT	GO:0055037~recycling endosome	34	1.63226	0.000461758	Q91ZR1, A2A5R2, Q8R361, P62331, Q99104, Q9JM13, Q80TM9, Q8CDA1, Q8C754, P61226, Q9CQD1, P83510, P61027, P22892, Q5SSM3, P55258, Q3UVL4, Q80U56, Q8CI71, P46638, P23818, P68369, Q8CCB4, O35551, Q91V41, Q920Q4, P56371, Q80ZJ1, O70228, O88485, P83887, Q9QYK7, Q8BL66, O88384	2020	66	6748	1.72091	0.314319	0.00711804	0.0062468
GOTERM_CC_DIRECT	GO:0031901~early endosome membrane	30	1.44023	0.000478749	Q9Z1T6, Q8K3H0, O70492, P35278, Q62421, Q6P4T1, Q9JJR8, Q8R361, P63001, O88811, P61021, Q8BIJ7, Q9WV80, Q8C080, Q2TBE6, Q6NVF0, P70297, Q62419, Q3UHD6, Q9CWK8, Q9WVK4, Q9D4C9, Q80Y56, Q03137, Q91V41, Q920Q4, Q99LI8, O70228, Q8BL66, Q8CBF3	2020	56	6748	1.7896	0.323777	0.0072433	0.00635673
GOTERM_CC_DIRECT	GO:0030659~cytoplasmic vesicle membrane	35	1.68027	0.000537369	Q922J3, Q9Z1T6, Q9CQW1, Q6P4T1, P35282, P63101, P63321, Q3UHL1, P68510, Q9JL56, Q6ZQ29, P61982, P62259, Q9JKC8, Q60575, Q61644, Q7TPS5, Q9CQV8, P52189, Q9Z1G4, P68254, A6H8H2, Q9R0M6, Q9JL04, Q52KF3, O35633, Q6DFV3, Q80TN5, Q8R550, P42859, Q80TJ1, Q8BPQ7, P56371, Q8R2R9, Q9WVE8	2020	69	6748	1.6945	0.355415	0.00786022	0.00689814
GOTERM_CC_DIRECT	GO:0032281~AMPA glutamate receptor complex	15	0.720115	0.000538767	Q8VHW2, Q62108, Q8CFV4, Q9Z2W9, P70175, Q9EP69, Q9JJJ7, Q99LR1, Q8R2Y0, Q8BGD5, P23818, P23819, O88998, Q9JJV5, Q9CZN4	2020	21	6748	2.38614	0.356151	0.00786022	0.00689814
GOTERM_CC_DIRECT	GO:0031594~neuromuscular junction	19	0.912146	0.000587821	Q9DBC7, Q6PHZ2, Q61879, O08715, Q8R191, Q9Z1N9, O55100, P23818, Q8VDD5, Q4KUS2, Q03137, Q811D0, Q9JIS5, P21836, G5E8K5, P08553, P05132, Q3UUG6, P49615	2020	30	6748	2.11571	0.381458	0.00842543	0.00739417
GOTERM_CC_DIRECT	GO:0060076~excitatory synapse	18	0.864138	0.000689727	P46096, Q62108, Q8R4I7, Q8BYM5, Q3TXX4, P35438, Q9EQZ6, Q62277, Q99JY9, Q9CS84, Q8BLE7, P23818, Q9QXS6, Q4KUS2, A2A8L5, Q69ZK9, Q8K377, Q9Z2Y3	2020	28	6748	2.14752	0.430901	0.00971564	0.00852645
GOTERM_CC_DIRECT	GO:0032587~ruffle membrane	27	1.29621	0.000855634	P07901, Q3UUI3, P70182, Q9QXZ0, O08808, Q60823, P18760, P63001, Q61081, Q8BRT1, Q91YR1, P62908, Q61644, Q7TPS5, Q60875, O70161, P10126, Q9QUI0, Q08509, P61750, P39054, P58771, P05480, O88643, Q9JKY5, Q9WVE8, Q9QUG9	2020	50	6748	1.80392	0.503093	0.0118484	0.0103981
GOTERM_CC_DIRECT	GO:1904115~axon cytoplasm	16	0.768123	0.000934267	Q9JKC8, Q60575, P28741, P46061, Q91ZU6, Q9Z266, Q9JME5, Q9ERR1, Q9R0P9, P35282, O54774, Q9Z1T1, P08551, P63005, Q5ND34, Q8R2R9	2020	24	6748	2.22706	0.534039	0.0127216	0.0111645
GOTERM_CC_DIRECT	GO:0030315~T-tubule	21	1.00816	0.00115262	Q6PHZ2, P48453, Q7TN79, P55088, Q68FD5, P97952, O08539, A2APX8, Q61165, Q8VDN2, P15116, P70414, Q8R3Z5, Q811D0, G5E8K5, Q60738, B1AWN6, Q01815, Q6P069, Q6Q477, Q9Z0V2	2020	36	6748	1.94868	0.610244	0.0152194	0.0133566
GOTERM_CC_DIRECT	GO:0005623~cell	49	2.35238	0.00115496	Q9QZE5, Q5H8C4, Q9Z0P5, Q9D0M5, Q9JMH6, Q9CQ85, Q9CQU5, Q8C0L0, P22892, Q9JKC8, Q9D710, P47791, P28571, Q8CCP0, Q80WT5, P17710, O55143, Q80TN4, Q61171, Q8CDN6, Q8R2R9, Q9D1Q6, O08807, Q3V3Q7, Q8BMA6, Q3TXX4, Q9CPQ3, Q8C0E2, A2AGL3, Q02357, Q9CYN2, Q8K212, E9Q401, Q60575, Q8C080, Q9CRT8, Q8BYH7, Q9JME5, Q8BI84, O35382, P35700, Q9D2R0, Q52KF3, P61294, Q9Z0X1, Q6DFV3, Q9D1X0, Q8VBT0, Q6ZWR6	2020	109	6748	1.50173	0.610989	0.0152194	0.0133566
GOTERM_CC_DIRECT	GO:0005832~chaperonin-containing T-complex	8	0.384061	0.0012595	P80315, P80314, P80313, P42932, P11983, P80318, P80317, P80316	2020	8	6748	3.34059	0.642871	0.0163335	0.0143343
GOTERM_CC_DIRECT	GO:0005938~cell cortex	42	2.01632	0.00151238	Q9ES28, Q63932, Q9QXZ0, Q60823, Q61879, Q68ED2, Q8CIB5, B9EJA2, Q9DCT8, P62331, O55131, P61161, Q8VDD5, Q9QVP9, Q8BRT1, P31938, Q5ND34, P63005, Q8K012, Q9Z2Q6, Q91ZU6, Q60598, Q9QYB5, Q7TPS5, Q62418, Q80TV8, E9Q8I9, Q9EP53, P46935, Q9JL04, Q52KF3, A2ALU4, Q9QUI0, Q08509, Q9QXS6, Q02248, Q9CQM9, Q9JKY5, P48318, Q8K221, P62962, Q3UTH8	2020	91	6748	1.54181	0.709616	0.0193065	0.0169434
GOTERM_CC_DIRECT	GO:0000159~protein phosphatase type 2A complex	11	0.528084	0.00161066	Q6P1F6, Q60996, P63330, Q61151, Q6PD28, O55106, Q6PD03, P62715, Q9ERG2, P58404, Q76MZ3	2020	14	6748	2.62475	0.732053	0.0202447	0.0177668
GOTERM_CC_DIRECT	GO:0030139~endocytic vesicle	19	0.912146	0.00167291	Q60634, Q9Z0R4, Q61768, Q3UHC7, P35278, Q8BYM5, Q9QXY6, Q66T02, Q9CS84, P62331, P63321, Q8CHG7, Q6PDI5, Q9WVK4, O35551, Q8R550, P61021, Q9CQD1, Q91W86	2020	32	6748	1.98348	0.745362	0.0206522	0.0181244
GOTERM_CC_DIRECT	GO:0045335~phagocytic vesicle	16	0.768123	0.00169363	O89053, P97384, Q91Z67, P55258, Q6PF93, P51150, Q9ER00, P35288, Q9R0M6, P46638, Q9CQD1, Q91V41, O88597, P62835, Q8BHH2, Q8K245	2020	25	6748	2.13798	0.749644	0.0206522	0.0181244
GOTERM_CC_DIRECT	GO:0005802~trans-Golgi network	46	2.20835	0.00197188	Q9JMH9, P35279, Q8BVI5, Q9D289, A2A5R2, Q64444, Q5S006, P63001, P35282, O35643, P70704, O88738, O55033, Q8CHG3, Q8BRT1, P61027, O88597, P22892, Q8CBC4, Q8K012, Q6NVF0, P98200, Q61644, Q3UVL4, Q9JME5, Q9DBG3, G3X9K3, Q9EPN1, Q80XR2, P35585, Q9D2V7, Q99M51, Q8BMI3, O54774, Q8CCB4, P61211, P39054, Q9D4C9, Q91V41, Q9Z1T1, Q8K021, O70228, Q923S9, Q6IRU5, Q9WVE8, Q9ESE1	2020	103	6748	1.49192	0.800635	0.0236915	0.0207917
GOTERM_CC_DIRECT	GO:0016023~cytoplasmic, membrane-bounded vesicle	34	1.63226	0.0022692	Q8BWG8, Q9CX00, Q9D328, Q9R0P3, P70268, A2A5R2, P17427, P63001, P16388, P41234, Q6PDI5, Q6ZQ29, O88597, Q9ESN9, Q8K012, Q91ZU6, Q6PB44, Q60875, Q9JMA1, Q9QYB8, Q9Z2A0, Q9D2V7, Q9QZS3, P46638, P61294, Q8BXQ2, O55242, O88447, O08585, P42859, Q91YD9, Q810B6, Q9ESE1, Q5SNZ0	2020	71	6748	1.59972	0.84371	0.0268686	0.0235799
GOTERM_CC_DIRECT	GO:0030670~phagocytic vesicle membrane	14	0.672108	0.00233738	O89053, Q6NVF0, P55258, P51150, P35288, Q9R0N7, Q9R0M6, P46638, P17047, P39054, Q9CQD1, P61027, Q8BHH2, O35639	2020	21	6748	2.22706	0.852196	0.0272805	0.0239414
GOTERM_CC_DIRECT	GO:0031252~cell leading edge	21	1.00816	0.00275995	O89053, Q8CCN5, Q7TT50, Q9ERR1, Q9WUM3, Q9JKF1, P18760, O08788, Q99JY9, Q8CBW3, P63101, Q8VDD5, Q9CVB6, Q3UHJ0, Q91YD9, Q8BRT1, Q5FWK3, O54988, P63005, P83887, Q5SNZ0	2020	38	6748	1.84612	0.89544	0.0317588	0.0278716
GOTERM_CC_DIRECT	GO:0005881~cytoplasmic microtubule	16	0.768123	0.00290503	Q922J3, Q8CCN5, Q8R1F6, Q80TQ2, Q80TV8, Q80U23, Q9Z0H8, Q61166, P68369, Q8VCD6, Q9WUL7, Q8BRT1, P83887, Q6VN19, Q8BM55, Q91X52	2020	26	6748	2.05575	0.907158	0.032964	0.0289292
GOTERM_CC_DIRECT	GO:0060077~inhibitory synapse	12	0.576092	0.00312463	E9PZ19, P22723, O35633, P97300, P48320, Q69ZK9, Q8BUV3, Q8BYM5, P48318, P26048, P63080, Q9CS84	2020	17	6748	2.35807	0.922449	0.0349702	0.0306899
GOTERM_CC_DIRECT	GO:0005852~eukaryotic translation initiation factor 3 complex	11	0.528084	0.00353905	P61222, Q91WK2, Q66JS6, O70194, Q9Z1D1, Q9DBZ5, Q8QZY1, Q8R1B4, P60229, Q62167, Q8JZQ9	2020	15	6748	2.44977	0.944786	0.0390409	0.0342624
GOTERM_CC_DIRECT	GO:0005815~microtubule organizing center	40	1.92031	0.00358393	Q9WU78, O08808, Q9Z2X8, P11983, Q8BUK6, O35250, P97427, P58854, A2A5R2, Q8R361, P41234, Q8K1A6, O88738, P63085, A2AWA9, Q00612, P34152, Q8BRT1, Q920P5, P63005, Q3URD3, Q7TPS5, P28652, Q6Y685, Q61768, Q9ERR1, Q80Y98, Q921G8, E9Q8I9, Q8C739, Q7TPM6, Q9JJ28, P46638, Q58A65, O35874, Q80YT7, Q9EQC5, Q8CIP4, P83887, P60766	2020	89	6748	1.50139	0.94678	0.0390409	0.0342624
GOTERM_CC_DIRECT	GO:0033263~CORVET complex	7	0.336054	0.00371723	Q5KU39, Q3UR70, Q9D2N9, Q920Q4, Q8R307, Q0P5W1, Q91W86	2020	7	6748	3.34059	0.952291	0.0394413	0.0346137
GOTERM_CC_DIRECT	GO:0032593~insulin-responsive compartment	7	0.336054	0.00371723	Q99104, Q91ZR1, Q9Z1T6, Q60823, P61027, A6H8H2, P56371	2020	7	6748	3.34059	0.952291	0.0394413	0.0346137
GOTERM_CC_DIRECT	GO:0000145~exocyst	10	0.480077	0.00391802	Q3TPX4, Q8R3S6, Q8R313, O35382, Q9D4H1, O35250, Q8R3T5, Q6KAR6, Q6PGF7, A6H5Z3	2020	13	6748	2.56969	0.959535	0.0399502	0.0350603
GOTERM_CC_DIRECT	GO:0033268~node of Ranvier	10	0.480077	0.00391802	Q810U3, Q9WTU3, Q811D0, G5E8K5, Q9Z351, P97952, O08539, A2APX8, Q62165, B1AWN6	2020	13	6748	2.56969	0.959535	0.0399502	0.0350603
GOTERM_CC_DIRECT	GO:0043204~perikaryon	38	1.82429	0.00403888	P54830, Q61137, Q91V14, P97445, P68040, Q5S006, P14873, P16388, Q9CVB6, P63085, P63141, Q8BXT1, P63143, O88998, P31938, O35927, P62137, P49615, Q9Z140, Q2TBE6, Q9WTU6, Q60676, P28652, Q9Z2W9, Q9D394, Q9Z2A0, Q8CA95, P35922, P23819, P84075, P47809, Q61290, Q03137, P17183, P08553, Q03717, P63017, Q9Z0V2	2020	84	6748	1.51122	0.963354	0.0399502	0.0350603
GOTERM_CC_DIRECT	GO:0022627~cytosolic small ribosomal subunit	19	0.912146	0.00409388	P97461, P62908, P97351, P62849, P62281, P62270, Q62167, Q9DB27, P63276, Q6ZWN5, P14131, P62267, P63323, P62702, P25444, P62301, P62852, P63325, P62754	2020	34	6748	1.8668	0.964971	0.0399502	0.0350603
GOTERM_CC_DIRECT	GO:0030665~clathrin-coated vesicle membrane	9	0.432069	0.00418334	O35643, Q9JME5, Q8VD75, Q62418, Q8K382, Q9Z1T1, P22892, P35585, Q9JKY5	2020	11	6748	2.73321	0.967449	0.0399502	0.0350603
GOTERM_CC_DIRECT	GO:0033270~paranode region of axon	9	0.432069	0.00418334	Q810U3, P16388, O54991, Q9WV92, Q811D0, G5E8K5, P20917, B1AWN6, P16546	2020	11	6748	2.73321	0.967449	0.0399502	0.0350603
GOTERM_CC_DIRECT	GO:0097038~perinuclear endoplasmic reticulum	8	0.384061	0.00419565	Q61335, Q9R0N8, Q91ZU6, Q6NZC7, Q9DBS9, O08529, Q8BXR9, Q9Z0V2	2020	9	6748	2.96942	0.967777	0.0399502	0.0350603
GOTERM_CC_DIRECT	GO:0002199~zona pellucida receptor complex	8	0.384061	0.00419565	P80315, P80314, P80313, P42932, P11983, P80318, P80317, P80316	2020	9	6748	2.96942	0.967777	0.0399502	0.0350603
GOTERM_CC_DIRECT	GO:0016323~basolateral plasma membrane	43	2.06433	0.00420528	Q8BWG8, Q5DTL9, P07901, Q62108, P27671, Q8BTG7, Q8R5M8, P55088, Q62165, P17426, Q9DCP2, P34152, G5E8K5, G5E829, P17809, Q8K596, Q61301, O70589, P52189, Q9Z1W9, Q60634, Q8JZS0, P56564, P55012, P70175, P11499, Q9CZG9, Q61165, Q8VDN2, P39447, Q9EQZ6, P15116, P70414, Q9QZS3, Q9QXW9, O88704, P14094, Q811D0, Q02248, O88343, Q8BTY2, Q99MK8, Q6Q477	2020	98	6748	1.46577	0.96803	0.0399502	0.0350603
GOTERM_CC_DIRECT	GO:0005770~late endosome	36	1.72828	0.00454451	Q8VD65, Q63932, Q8BH57, Q6PF93, Q8C0E2, Q6KAU4, Q8CHG7, Q5KU39, Q99104, Q6PDI5, P63085, Q8BIJ7, P31938, Q9D2N9, P62835, Q8R307, Q8C080, Q9EQH3, Q9WVQ1, Q63844, P51150, Q61187, Q9R0M6, Q3U0M1, P17047, P42859, P05480, O89017, Q9JHS3, Q91V41, P62746, Q920Q4, Q6PGF7, P63017, Q8K245, Q91W86	2020	79	6748	1.5223	0.975798	0.0422432	0.0370727
GOTERM_CC_DIRECT	GO:0001725~stress fiber	24	1.15218	0.00460177	Q9Z2Q6, Q62523, Q91ZU6, Q7TPR4, Q64727, Q62417, Q61879, Q8C1B7, P97434, Q9WUM3, P35235, Q69ZX8, Q8CIB5, Q8K4G5, Q61553, O55131, P21107, Q8VDD5, P57780, P68134, P58771, P34152, Q6URW6, P60710	2020	47	6748	1.70584	0.976909	0.0422432	0.0370727
GOTERM_CC_DIRECT	GO:0005905~clathrin-coated pit	24	1.15218	0.00460177	Q60598, Q8BWG8, Q6NVF0, O54916, Q61548, Q9Z0R4, Q8K1M6, Q68FD5, Q9CR95, Q9DBG3, Q80VP1, P17427, P17426, P84091, P39054, Q3UHJ0, Q8CDA1, O08585, Q60902, Q9JKY5, Q8K285, Q6IRU5, P62743, Q6PHN9	2020	47	6748	1.70584	0.976909	0.0422432	0.0370727
GOTERM_CC_DIRECT	GO:0030904~retromer complex	12	0.576092	0.00587685	Q9QZ88, Q9CWK8, Q9EQH3, P51150, O70492, Q3UHD6, A6H8H2, Q9WV80, P40336, Q8C0E2, O08788, Q810B6	2020	18	6748	2.22706	0.991897	0.0527625	0.0463044
GOTERM_CC_DIRECT	GO:0031307~integral component of mitochondrial outer membrane	12	0.576092	0.00587685	Q9QYA2, Q8JZN7, Q8BG51, Q9DC29, Q9DCC8, P97742, Q9D173, O88741, Q9CPQ3, Q8BHS6, Q9D6K8, Q9D6K5	2020	18	6748	2.22706	0.991897	0.0527625	0.0463044
GOTERM_CC_DIRECT	GO:0005811~lipid particle	20	0.960154	0.0072329	Q61335, Q61316, P51150, Q9EQ06, Q9CZW4, Q9DBL9, P16858, O08715, P35278, Q9R1J0, Q3TFD2, Q01853, Q9DCN2, O35954, O55242, Q9WVK4, Q3TDN2, Q9QUJ7, Q80UJ7, Q80XK6	2020	38	6748	1.75821	0.997344	0.0642313	0.0563694
GOTERM_CC_DIRECT	GO:0033290~eukaryotic 48S preinitiation complex	10	0.480077	0.00807127	Q91WK2, Q66JS6, O70194, Q9Z1D1, Q9DBZ5, Q6ZWX6, Q8QZY1, Q8R1B4, P60229, Q8JZQ9	2020	14	6748	2.38614	0.998668	0.0701514	0.0615649
GOTERM_CC_DIRECT	GO:0016282~eukaryotic 43S preinitiation complex	10	0.480077	0.00807127	Q91WK2, Q66JS6, O70194, Q9Z1D1, Q9DBZ5, Q8QZY1, Q8R1B4, P60229, Q6PGC1, Q8JZQ9	2020	14	6748	2.38614	0.998668	0.0701514	0.0615649
GOTERM_CC_DIRECT	GO:0098793~presynapse	21	1.00816	0.0083588	Q61327, Q8JZS0, Q61548, Q8VD75, P28571, P97445, O35681, Q9CZG9, Q6P9K9, P35922, Q04690, Q9Z1N9, Q9CS84, Q8CHC4, Q8R570, Q4KUS2, Q80TJ1, P61264, O88643, Q920N7, Q9ERB0	2020	41	6748	1.71104	0.998949	0.0718857	0.0630869
GOTERM_CC_DIRECT	GO:0005834~heterotrimeric G-protein complex	15	0.720115	0.00908122	P50153, Q61016, O54828, O54829, O70443, P18872, P62880, P63213, Q9DC51, Q8CGK7, P27601, B2RSH2, P08752, P21279, P21278	2020	26	6748	1.92727	0.99942	0.0768708	0.0674619
GOTERM_CC_DIRECT	GO:0030123~AP-3 adaptor complex	9	0.432069	0.00926785	Q5KU39, Q8R5L3, O54774, Q9JME5, Q9Z1T1, Q9D2N9, Q920Q4, Q8R307, Q91W86	2020	12	6748	2.50545	0.999503	0.0768708	0.0674619
GOTERM_CC_DIRECT	GO:0035371~microtubule plus-end	9	0.432069	0.00926785	Q91ZU6, A2AGT5, Q99104, Q922J3, Q8R001, Q9Z0H8, Q61166, O08788, Q6PER3	2020	12	6748	2.50545	0.999503	0.0768708	0.0674619
GOTERM_CC_DIRECT	GO:0001726~ruffle	28	1.34422	0.00931483	Q9ES28, Q7TPR4, Q922J3, Q8BKX1, P49025, Q71LX4, Q9JKF1, P59644, Q60780, Q61553, P62331, Q99104, Q7TMB8, Q8VDD5, Q01768, Q9CQD1, Q5FWK3, P62814, Q6ZQK5, Q8BH43, Q60598, Q91ZM2, Q62418, Q61140, Q62077, Q5DTT2, O88643, Q8K221	2020	60	6748	1.55894	0.999522	0.0768708	0.0674619
GOTERM_CC_DIRECT	GO:0015630~microtubule cytoskeleton	38	1.82429	0.00998916	P28741, Q922J3, Q9WV55, Q9QXZ0, P10637, P70188, P16858, Q9JKF1, P31750, Q80U63, Q61771, Q6PER3, Q8R5C5, O55131, Q5KU39, Q9ERD7, P63085, Q7TPH6, P61164, A2AG50, P22892, Q8BIL5, P63005, Q8K0T4, Q8C052, Q91ZU6, Q63844, Q8BG40, Q8BVL9, Q6Y685, Q8K1M6, P97412, Q99MN1, P16546, Q61166, Q6PDS3, Q8BP00, Q8CIP4	2020	88	6748	1.44253	0.999726	0.0816115	0.0716223
GOTERM_CC_DIRECT	GO:0014704~intercalated disc	20	0.960154	0.0102156	Q91ZU6, Q6PHZ2, Q64727, P97952, P14824, A2APX8, Q61165, P39447, Q8VDN2, P15116, P70414, P68510, Q7M729, P14094, Q02248, P34152, O88643, G5E8K5, P47757, B1AWN6	2020	39	6748	1.71313	0.999773	0.0826354	0.0725209
GOTERM_CC_DIRECT	GO:0071782~endoplasmic reticulum tubular network	8	0.384061	0.0103743	P35293, Q8BH66, Q8BGH4, Q7TQ95, P61027, P70168, Q80UJ7, Q60870	2020	10	6748	2.67248	0.999801	0.0830958	0.072925
GOTERM_CC_DIRECT	GO:0017101~aminoacyl-tRNA synthetase multienzyme complex	6	0.288046	0.0107683	Q8CGC7, Q8BML9, P31230, P47962, Q99MN1, Q9D0I9	2020	6	6748	3.34059	0.999856	0.0854144	0.0749598
GOTERM_CC_DIRECT	GO:0055038~recycling endosome membrane	14	0.672108	0.0111055	P55258, Q9JKD3, Q9R0N5, Q9QXY6, P35283, Q8R361, P46638, P62331, Q9WVK4, P61226, P61027, Q8K021, Q80ZJ1, Q9WVE8	2020	24	6748	1.94868	0.999891	0.0872424	0.076564
GOTERM_CC_DIRECT	GO:0032839~dendrite cytoplasm	11	0.528084	0.0123457	P23819, P84075, Q62108, P63085, P47809, P63143, P31938, P35564, P11798, Q9JKY5, Q5S006	2020	17	6748	2.16156	0.999961	0.0960616	0.0843037
GOTERM_CC_DIRECT	GO:0016529~sarcoplasmic reticulum	17	0.816131	0.0132869	P28652, Q6PHZ2, Q7TN79, P11881, Q64444, Q3TMP8, P36536, Q8R3Z5, O55143, Q9ET80, A2AGL3, Q9D1X0, Q02357, G5E8K5, Q923T9, Q6P069, E9Q401	2020	32	6748	1.77469	0.999982	0.102409	0.0898746
GOTERM_CC_DIRECT	GO:0097060~synaptic membrane	15	0.720115	0.0137486	O70589, Q62108, Q9Z2H5, P11881, Q9Z1N9, Q8CHC4, P23819, Q4KUS2, Q70FJ1, P42859, O88998, P63318, P17183, Q9DC70, Q9JKY5	2020	27	6748	1.85589	0.999988	0.104978	0.0921284
GOTERM_CC_DIRECT	GO:0043231~intracellular membrane-bounded organelle	135	6.48104	0.0144232	Q61037, P97742, Q9CZW4, Q9DBL9, P16858, Q8CGU1, O70252, Q9R1J0, Q9CQU5, Q99KN9, P70704, P37040, Q8R3Q2, Q9D4H1, O88455, Q6ZPQ6, Q3TC46, Q2TBE6, Q9Z127, Q60598, Q9D1J3, Q9QXB9, Q6QD59, Q80WT5, Q8VDN2, P39688, Q9R0Q7, Q9R0A0, Q80TN5, Q68FL4, P56371, P47746, Q922Q8, Q9WVE8, Q61411, Q6P2B1, P26883, Q5XG73, P46097, Q9JIF7, Q8CHU3, Q9DCD0, Q5S006, Q8R361, P41234, Q9CQB5, A2AGL3, Q8BIJ7, Q920L1, Q9D0F3,…	2020	382	6748	1.18058	0.999993	0.109109	0.0957541
GOTERM_CC_DIRECT	GO:0098794~postsynapse	10	0.480077	0.0148696	Q80ZF8, P63328, Q8BUV3, Q8BYM5, Q3TXX4, P35922, Q80UJ7, P26048, Q5S006, Q9Z2Y3	2020	15	6748	2.22706	0.999995	0.111454	0.0978119
GOTERM_CC_DIRECT	GO:0005884~actin filament	24	1.15218	0.0152726	O89053, Q60598, Q7TPR4, Q64727, Q9Z2X8, Q9WUM3, Q60780, Q9EP53, P39688, Q9R0Q7, Q99JY9, Q9JL04, P63001, Q99104, Q9QXS6, P68134, P05480, Q920Q4, Q8R307, O88342, P47757, P46735, P49813, Q91W86	2020	51	6748	1.57204	0.999997	0.112412	0.098653
GOTERM_CC_DIRECT	GO:0043679~axon terminus	24	1.15218	0.0152726	Q9Z2Q6, Q61644, P26883, Q9R1T4, P70296, Q61616, O08539, P32211, P12657, Q68ED2, P35922, Q9R0N7, O35304, P16388, O55131, O88704, Q9CVB6, Q8BRU6, P63141, Q03137, P62482, Q9CQD1, P48318, Q6P069	2020	51	6748	1.57204	0.999997	0.112412	0.098653
GOTERM_CC_DIRECT	GO:1903561~extracellular vesicle	16	0.768123	0.0163149	Q9WU78, P35802, Q64727, P55012, Q6PIC6, Q68FD5, P68372, Q8VDN2, P16546, Q7TMM9, O08992, O35474, P14094, P63011, P52480, P08752	2020	30	6748	1.78165	0.999999	0.119011	0.104444
GOTERM_CC_DIRECT	GO:0002102~podosome	14	0.672108	0.0169013	Q60598, Q60875, Q64727, Q62419, Q62418, Q9QWY8, Q99JY9, Q61553, P35831, P61161, P21107, P05480, O88342, P60710	2020	25	6748	1.87073	0.999999	0.121126	0.1063
GOTERM_CC_DIRECT	GO:0030864~cortical actin cytoskeleton	14	0.672108	0.0169013	O89053, Q9JI91, Q7TPR4, Q60634, Q9D2P8, Q9R0P5, P18760, P10126, Q61792, P15116, P40124, A2ALU4, P17809, Q9CYT6	2020	25	6748	1.87073	0.999999	0.121126	0.1063
GOTERM_CC_DIRECT	GO:0042383~sarcolemma	28	1.34422	0.0194256	Q63810, P84309, Q64727, Q6PIC6, P55088, Q68FD5, Q62165, Q64444, A2AGL3, Q02357, P34152, G5E8K5, P63328, E9Q401, Q91ZU6, Q3URD3, P14824, P18572, P32211, Q61165, Q8VDN2, Q9QXS1, P70414, P14094, Q03717, Q01815, Q6Q477, Q9Z0V2	2020	63	6748	1.48471	1	0.137824	0.120955
GOTERM_CC_DIRECT	GO:0005887~integral component of plasma membrane	98	4.70475	0.0195687	Q60625, Q8R5M8, Q922J6, P12657, Q3TZZ7, Q3UHK6, O09126, Q8BXR1, Q8VCD6, Q9JL56, Q8K596, Q2TBE6, Q9Z127, Q6VNS1, Q61327, P28571, P35762, Q61165, Q8VDN2, Q64314, P70414, O35633, O55143, Q8BRU6, Q03137, Q99N28, Q8BLQ9, Q3UHK1, O88444, Q8BTY2, Q5DTL9, Q91V14, Q6NXK8, Q80T41, O35304, P70207, Q80UG2, P62812, P17809, Q61423, P52189, Q3UVX5, P63080, O88704, P22723, Q9R0K7, P23819, O88703, Q5U4D8, P43006,…	2020	271	6748	1.20804	1	0.137824	0.120955
GOTERM_CC_DIRECT	GO:0043194~axon initial segment	8	0.384061	0.0212084	Q810U3, Q6PHZ2, Q9WTU3, G5E8K5, Q9Z351, O08539, A2APX8, B1AWN6	2020	11	6748	2.42952	1	0.146841	0.128868
GOTERM_CC_DIRECT	GO:0031253~cell projection membrane	8	0.384061	0.0212084	Q8BTG7, Q02248, P55088, Q811D0, Q9QWY8, Q61166, Q6PHN9, Q61553	2020	11	6748	2.42952	1	0.146841	0.128868
GOTERM_CC_DIRECT	GO:0030136~clathrin-coated vesicle	22	1.05617	0.0224054	Q61335, Q61137, Q6NVF0, Q61548, Q8VD75, Q68FD5, O70492, Q9QZS3, Q5KU39, Q99KN9, Q9D4C9, Q3UHJ0, O08585, P42859, Q8K382, Q9D2N9, Q920Q4, P22892, Q8K021, Q9JKY5, Q8R307, Q91W86	2020	47	6748	1.56368	1	0.153825	0.134997
GOTERM_CC_DIRECT	GO:0032154~cleavage furrow	16	0.768123	0.0230424	Q9Z2Q6, Q61879, Q9R1T4, P70268, Q7TPM6, P62331, Q52KF3, P63321, O35954, P35282, O55131, Q9QUI0, P21107, Q8VDD5, P62746, Q9DAZ9	2020	31	6748	1.72418	1	0.15688	0.137678
GOTERM_CC_DIRECT	GO:0005869~dynactin complex	7	0.336054	0.02488	P61164, Q9QZB7, Q8CBY8, Q9QZB9, O08788, Q99KJ8, Q8R5C5	2020	9	6748	2.59824	1	0.163978	0.143908
GOTERM_CC_DIRECT	GO:0016600~flotillin complex	7	0.336054	0.02488	Q61327, Q62417, Q60634, P30999, Q02248, Q9WUM4, P22682	2020	9	6748	2.59824	1	0.163978	0.143908
GOTERM_CC_DIRECT	GO:0015629~actin cytoskeleton	49	2.35238	0.0250207	Q9WV31, Q9WV32, Q9QXZ0, P49025, Q8BKX1, Q61879, Q9CPW4, P18760, Q9R0P5, Q61553, O55131, Q9CVB6, P68134, Q9CQD1, Q91YR1, Q8BH44, Q91YM2, P97434, P97315, Q9R0Q6, P59999, Q8K4G5, Q9JL04, Q9QXS6, P57780, P05064, O89053, O70433, Q64727, O70310, Q8CJ40, Q9JKF1, P48193, B9EJA2, Q8VDD5, Q9JI99, Q9D0F9, O70318, Q9D898, Q61301, Q91ZU6, Q80YE7, Q9WUM3, Q64010, Q9WUM4, Q61140, Q9D0R2, Q8BL65, O88342	2020	125	6748	1.30951	1	0.163978	0.143908
GOTERM_CC_DIRECT	GO:0001772~immunological synapse	10	0.480077	0.0250885	O89053, Q9DBC7, Q9WU78, Q8VDD5, Q811D0, Q61490, Q3UHD6, Q99PT1, P35762, Q9D7X3	2020	16	6748	2.08787	1	0.163978	0.143908
GOTERM_CC_DIRECT	GO:0032590~dendrite membrane	10	0.480077	0.0250885	O88704, P23818, Q91V14, P84075, P22723, O88703, G5E829, P35438, Q03717, P26048	2020	16	6748	2.08787	1	0.163978	0.143908
GOTERM_CC_DIRECT	GO:0030018~Z disc	33	1.58425	0.0282554	O70433, Q7TPR4, P26883, P48453, Q64727, Q01097, Q9ET80, A2AGL3, Q02357, Q9WUD1, G5E8K5, P63328, Q7TPW1, P47757, E9Q401, Q9Z2Y3, Q91ZU6, Q9JI91, Q3URD3, Q9WTU3, O08539, Q6PD03, A2APX8, P16546, P70414, P57780, Q02248, O88643, Q9CQM9, P05064, Q01815, Q6P069, Q6Q477	2020	79	6748	1.39544	1	0.183211	0.160786
GOTERM_CC_DIRECT	GO:0016281~eukaryotic translation initiation factor 4F complex	5	0.240038	0.0304284	Q62448, Q9WUK2, Q6NZJ6, P63073, Q8BGD9	2020	5	6748	3.34059	1	0.188008	0.164996
GOTERM_CC_DIRECT	GO:0000164~protein phosphatase type 1 complex	5	0.240038	0.0304284	P62141, Q9DCL8, O88520, P62137, Q99M51	2020	5	6748	3.34059	1	0.188008	0.164996
GOTERM_CC_DIRECT	GO:0042584~chromaffin granule membrane	5	0.240038	0.0304284	Q07076, P46096, P70704, P46097, Q6P069	2020	5	6748	3.34059	1	0.188008	0.164996
GOTERM_CC_DIRECT	GO:0070469~respiratory chain	23	1.10418	0.0304696	Q9D0M3, Q9CQ69, Q9CR68, Q62425, P03888, P03899, P03921, P03911, Q9D855, Q9CR61, Q9CQ54, O09111, Q9CQ91, Q9D8B4, Q9DCS9, P00405, P00158, Q9CQH3, Q9DC70, Q8R1I1, Q3UIU2, Q9D6J5, P03893	2020	51	6748	1.50654	1	0.188008	0.164996
GOTERM_CC_DIRECT	GO:0015935~small ribosomal subunit	13	0.6241	0.0305229	P97461, P62908, P62849, P62270, P68040, Q6ZWN5, P14131, P62267, P62702, Q924T2, P25444, P62852, P62754	2020	24	6748	1.80949	1	0.188008	0.164996
GOTERM_CC_DIRECT	GO:0032279~asymmetric synapse	9	0.432069	0.030836	P23818, P23819, Q9QXS6, Q9Z2W9, P32211, P12657, Q68ED2, A2A5R2, P63017	2020	14	6748	2.14752	1	0.188008	0.164996
GOTERM_CC_DIRECT	GO:0097440~apical dendrite	9	0.432069	0.030836	Q5DTL9, O88704, Q9CVB6, P27671, Q7TN99, Q9QVP9, Q9CQW1, Q7TSK2, Q5QNQ6	2020	14	6748	2.14752	1	0.188008	0.164996
GOTERM_CC_DIRECT	GO:0030134~ER to Golgi transport vesicle	9	0.432069	0.030836	P59481, Q6PDI5, Q6NZC7, Q01405, Q9DBH5, Q9EQQ2, Q9D0F3, Q80Y98, Q3UPL0	2020	14	6748	2.14752	1	0.188008	0.164996
GOTERM_CC_DIRECT	GO:0000502~proteasome complex	24	1.15218	0.0319335	Q9D8W5, P54775, P70195, P46471, Q9JMA1, Q9R1P0, P56695, Q91WG4, O08759, O70481, P62192, Q9WVJ2, P54726, Q9CR00, P14685, Q01853, Q99JI4, Q6PDI5, O35226, Q9Z2U1, Q9QUM9, Q9JKV1, P62334, Q8CDN6	2020	54	6748	1.48471	1	0.193257	0.169603
GOTERM_CC_DIRECT	GO:0030176~integral component of endoplasmic reticulum membrane	17	0.816131	0.0346666	Q9CR67, Q9WUQ2, P56695, Q80W54, Q9EP69, Q9R049, Q91ZN5, Q9JJJ7, Q61595, Q9JJ59, Q8R3Q0, Q8K2C9, O35465, Q9CY27, O88455, Q9JKW0, Q99PL5	2020	35	6748	1.62257	1	0.208255	0.182765
GOTERM_CC_DIRECT	GO:0022625~cytosolic large ribosomal subunit	22	1.05617	0.0366604	P53026, P51410, P35979, Q9CR57, Q6ZWV3, P62717, P14869, Q9JJI8, P12970, Q9CPR4, O55142, P62751, P63323, P61255, O09167, P61358, P47962, P47963, P27659, P47911, P62830, Q8BVY0	2020	49	6748	1.49986	1	0.218624	0.191865
GOTERM_CC_DIRECT	GO:0070971~endoplasmic reticulum exit site	8	0.384061	0.0379251	Q9WUQ2, Q9WU78, Q6NZC7, P12815, Q8BI84, Q91ZV0, Q9EQQ2, Q3UPL0	2020	12	6748	2.22706	1	0.222912	0.195628
GOTERM_CC_DIRECT	GO:0030897~HOPS complex	8	0.384061	0.0379251	Q5KU39, Q8R5L3, Q8BUK6, Q9D2N9, Q920Q4, Q8BIL5, Q8R307, Q91W86	2020	12	6748	2.22706	1	0.222912	0.195628
GOTERM_CC_DIRECT	GO:0005776~autophagosome	19	0.912146	0.0398701	Q8BYH7, Q8VD65, O70172, Q6VNB8, P35288, P35283, Q810J8, Q9QZM0, Q80W47, P42859, Q9D2N9, Q920Q4, O88597, Q8R307, P35290, P63017, Q80XI4, Q91XU3, Q91W86	2020	41	6748	1.54808	1	0.23102	0.202744
GOTERM_CC_DIRECT	GO:0031234~extrinsic component of cytoplasmic side of plasma membrane	19	0.912146	0.0398701	Q62108, Q80TQ2, Q9JKF1, Q3TZZ7, Q8CIB5, P32883, P39688, Q9QUI0, O55143, P41242, P41241, P62482, P34152, P05480, P63143, Q8BXT1, Q9QVP9, Q8BUV3, E9Q401	2020	41	6748	1.54808	1	0.23102	0.202744
GOTERM_CC_DIRECT	GO:0005903~brush border	21	1.00816	0.0440957	Q9QYB5, Q9JMH9, Q7TPR4, O08808, Q64727, Q61879, Q8K1M6, Q9QXS1, Q9EQZ6, Q99JY9, Q9JJ28, Q08509, Q8VDD5, P57780, Q60605, P47753, Q6URW6, P47754, P47757, P46735, Q91X52	2020	47	6748	1.49261	1	0.253706	0.222652
GOTERM_CC_DIRECT	GO:0044224~juxtaparanode region of axon	7	0.336054	0.0466387	P16388, Q62108, Q9WV92, P63141, P62482, P63143, Q91XM9	2020	10	6748	2.33842	1	0.26646	0.233846
GOTERM_CC_DIRECT	GO:0005868~cytoplasmic dynein complex	9	0.432069	0.0490834	P56387, Q8CBY8, O88487, Q9JHU4, Q6PDL0, O88485, O08788, Q8R1Q8, Q45VK7	2020	15	6748	2.00436	1	0.27848	0.244394
GOTERM_CC_DIRECT	GO:0030141~secretory granule	21	1.00816	0.054967	Q8K400, Q7TPR4, P46096, Q8BKX1, Q9Z266, Q8VCT3, P80560, Q80XR2, P17427, P17426, P84091, P35283, Q66L44, Q8R361, Q5DQR4, O09117, Q99104, Q9CZD3, Q9CZT8, Q99LI8, P60766	2020	48	6748	1.46151	1	0.30971	0.271802
GOTERM_CC_DIRECT	GO:0031209~SCAR complex	6	0.288046	0.0572383	P62484, Q8BH43, Q7TMB8, P28660, Q8R5H6, Q8CBW3	2020	8	6748	2.50545	1	0.31812	0.279183
GOTERM_CC_DIRECT	GO:0044327~dendritic spine head	6	0.288046	0.0572383	Q91Z67, P84075, Q8BZ98, Q61616, Q6PIC6, P60761	2020	8	6748	2.50545	1	0.31812	0.279183
GOTERM_CC_DIRECT	GO:0030286~dynein complex	10	0.480077	0.0584164	P56387, Q9D0M5, O88487, Q9JHU4, Q6PDL0, O88485, O08788, Q99KJ8, Q8R1Q8, Q45VK7	2020	18	6748	1.85589	1	0.319202	0.280132
GOTERM_CC_DIRECT	GO:0032809~neuronal cell body membrane	10	0.480077	0.0584164	P84075, Q9R0K7, Q8BLQ9, P63141, Q3UHC7, Q8BXT1, G5E829, Q03717, Q8K1S4, Q9Z0V2	2020	18	6748	1.85589	1	0.319202	0.280132
GOTERM_CC_DIRECT	GO:0031201~SNARE complex	17	0.816131	0.0586051	Q8K400, P46096, Q9CWZ7, Q9JKD3, Q9ER00, Q9CQW1, Q8BVI5, Q6QD59, P63040, Q62442, O08547, Q8R570, Q5DQR4, P84086, P61264, O88384, Q9ERB0	2020	37	6748	1.53487	1	0.319202	0.280132
GOTERM_CC_DIRECT	GO:0045121~membrane raft	52	2.4964	0.0629274	Q61037, P84309, Q9ER00, Q62165, P11881, O08992, P61226, Q9DC51, Q9CQD1, P01831, B2RSH2, Q2TBE6, P35803, Q60634, Q62417, Q61327, P04925, P18572, Q8VDN2, Q61165, P39688, P31324, P17710, P46935, P17047, P41241, O88444, P47746, P20444, P63017, Q8CBF3, Q9DCU2, Q9Z1T6, P11627, O08529, Q9JKF1, P32883, Q5S006, P16125, Q9QVP9, Q8K097, G5E829, P17809, Q60932, Q9WV60, Q9R0K7, P58252, Q811D0, Q922S4, P22682,…	2020	141	6748	1.23199	1	0.340475	0.298801
GOTERM_CC_DIRECT	GO:0005813~centrosome	80	3.84061	0.066512	Q5RJI5, Q922J3, Q8K1R7, Q9WTX5, Q9D0M5, Q8BUK6, P70188, Q6PDL0, P58854, O08788, P68181, Q70FJ1, Q9DC51, P05132, P63005, B2RSH2, Q8R1Q8, Q99KJ8, Q9DAZ9, A2A6Q5, Q62417, Q9QZB9, Q80TV8, Q8K2G4, Q921G8, P70336, Q61166, P31324, O35280, O35874, P42932, P39054, Q80YT7, Q02248, Q8BP00, O88487, Q9JHU4, P83887, Q8CIP4, Q8QZT2, P28741, P28740, Q9CX00, Q9Z0R6, Q8CJ40, Q80TQ2, Q8CBY8, P11983, A2AN08, Q61771,…	2020	228	6748	1.17214	1	0.357386	0.313642
GOTERM_CC_DIRECT	GO:0005743~mitochondrial inner membrane	95	4.56073	0.0669278	Q9D0M3, Q8CAQ8, Q9CR68, Q3UUI3, P48771, P97742, Q9CQ85, Q9CR61, Q99L43, Q9D8Y1, Q91VC9, Q9DCN2, Q3V132, Q9CRB9, Q9CZB0, Q9CRB8, Q91W50, Q8BGH2, Q9CQH3, P48962, Q9CXJ4, Q8R1I1, Q8BH59, P42227, Q91Z67, O70325, Q9CXV1, Q8R0F8, Q8VCX5, Q791T5, P56564, O08715, Q8BSF4, P19783, P30275, Q9CQX2, Q5U458, P31324, Q9CQC7, Q9Z2Z6, Q922Q1, Q66GT5, Q3UIU2, Q91VN4, Q9CQ69, Q62425, P03888, P03921, P56135, Q9D8W7,…	2020	275	6748	1.15402	1	0.357386	0.313642
GOTERM_CC_DIRECT	GO:0071439~clathrin complex	5	0.240038	0.0697486	Q5KU39, Q3UHJ0, O08585, Q68FD5, Q9D2N9	2020	6	6748	2.78383	1	0.362172	0.317842
GOTERM_CC_DIRECT	GO:0061617~MICOS complex	5	0.240038	0.0697486	Q91VN4, Q8CAQ8, Q9CRB9, Q78IK4, Q8R404	2020	6	6748	2.78383	1	0.362172	0.317842
GOTERM_CC_DIRECT	GO:0030118~clathrin coat	5	0.240038	0.0697486	Q8CHC4, Q9JK45, O08585, Q68FD5, Q6IRU5	2020	6	6748	2.78383	1	0.362172	0.317842
GOTERM_CC_DIRECT	GO:0043083~synaptic cleft	5	0.240038	0.0697486	Q8BZ98, Q80ZF8, Q9Z2W9, P35438, Q01097	2020	6	6748	2.78383	1	0.362172	0.317842
GOTERM_CC_DIRECT	GO:0019898~extrinsic component of membrane	23	1.10418	0.0704838	Q5H8C4, Q8BVL9, Q9Z1W9, Q9WV92, Q9CR39, O70310, Q9Z2H5, O70492, Q6VNB8, O70493, P59644, P48193, O35678, Q9R0N8, Q9CWK8, Q80W47, Q64096, O88597, Q8BX70, Q9WV80, Q9WVE8, Q80XK6, O70318	2020	55	6748	1.39698	1	0.362172	0.317842
GOTERM_CC_DIRECT	GO:0000922~spindle pole	23	1.10418	0.0704838	P28740, Q8BG40, P70122, Q921G8, E9Q8I9, P58854, O08788, P46737, A2AGT5, O88738, Q3UJU9, Q3TCJ1, Q68FH0, Q02248, P63330, Q8BRT1, P0DP27, Q3UHU5, P62715, O88485, P83887, Q8R1Q8, P97492	2020	55	6748	1.39698	1	0.362172	0.317842
GOTERM_CC_DIRECT	GO:0071944~cell periphery	16	0.768123	0.0710714	Q60676, Q8CCN5, Q62108, P56564, Q9WUM3, P39688, Q64314, Q9QUI0, Q8VHH5, Q01768, Q9ERD7, P16054, Q02248, P60764, P46735, P60766	2020	35	6748	1.52713	1	0.362908	0.318489
GOTERM_CC_DIRECT	GO:1902711~GABA-A receptor complex	7	0.336054	0.077155	P22933, P22723, Q9D6F4, P62812, P63137, P26048, P63080	2020	11	6748	2.12583	1	0.389109	0.341482
GOTERM_CC_DIRECT	GO:0031045~dense core granule	7	0.336054	0.077155	Q5H8C4, P46096, Q8BRU6, Q80TJ1, Q8BNY6, Q9R0N5, Q9R0N7	2020	11	6748	2.12583	1	0.389109	0.341482
GOTERM_CC_DIRECT	GO:0030017~sarcomere	10	0.480077	0.0823924	Q9JI91, Q7TPR4, P68134, Q8CBY8, P0DP27, Q9QUM9, Q9D0F3, Q6ZWR6, P49813, E9Q401	2020	19	6748	1.75821	1	0.405352	0.355737
GOTERM_CC_DIRECT	GO:1990635~proximal dendrite	4	0.192031	0.0830348	P54830, Q60676, P63143, Q68EF0	2020	4	6748	3.34059	1	0.405352	0.355737
GOTERM_CC_DIRECT	GO:0005955~calcineurin complex	4	0.192031	0.0830348	Q63810, P48453, P63328, P11881	2020	4	6748	3.34059	1	0.405352	0.355737
GOTERM_CC_DIRECT	GO:1990745~EARP complex	4	0.192031	0.0830348	Q3UVL4, Q8CCB4, Q8C754, Q8CI71	2020	4	6748	3.34059	1	0.405352	0.355737
GOTERM_CC_DIRECT	GO:0045298~tubulin complex	4	0.192031	0.0830348	P99024, P10637, P68372, P63028	2020	4	6748	3.34059	1	0.405352	0.355737
GOTERM_CC_DIRECT	GO:0031902~late endosome membrane	22	1.05617	0.0833526	Q8C080, Q8R5L3, Q9Z1T6, Q3TWL2, P51150, P14824, Q9CQW2, Q61187, Q6KAU4, P17047, Q5KU39, Q8VEH3, A2A8Z1, Q8R105, P0C0A3, P62746, Q9D2N9, Q920Q4, Q8R307, Q9DB34, O88384, Q91W86	2020	53	6748	1.38666	1	0.405352	0.355737
GOTERM_CC_DIRECT	GO:0005635~nuclear envelope	37	1.77628	0.0865845	P97384, Q07076, Q922J3, Q9CR67, Q9D1M0, Q9ERU9, Q9CX00, P70168, P11881, O08788, Q9CPU4, Q8VCH8, Q91YE6, Q80UU9, Q9DB34, P63005, E9Q401, P46061, Q91ZU6, Q80U93, O70325, Q63844, Q8VE11, Q9EPL8, Q9D517, Q9ERR1, O08539, Q6VNB8, Q6QD59, O08579, Q8R1T1, O55242, Q07813, P21836, Q922Q8, Q6ZWR6, Q6P542	2020	98	6748	1.26124	1	0.418577	0.367344
GOTERM_CC_DIRECT	GO:0005840~ribosome	52	2.4964	0.0876734	P97461, P35979, P62717, P62281, P12970, P62751, P58064, O09167, P25444, P47911, P63325, P62830, P62754, Q99PL5, P97351, Q9CR57, Q9CQL4, P62849, Q9JJI8, P35564, Q9CPR4, Q99M51, O55142, P14131, P61358, Q6ZWX6, P53026, Q922H1, Q8VE22, Q9JKF7, Q6ZWV3, Q924T2, P62852, P62908, Q99N93, P51410, P14869, P62270, Q9D773, Q99M31, Q9D1P0, Q9CPX7, Q99N95, P63276, Q6ZWN5, P62267, P47962, P62702, P47963, P27659,…	2020	144	6748	1.20633	1	0.421348	0.369775
GOTERM_CC_DIRECT	GO:0005793~endoplasmic reticulum-Golgi intermediate compartment	18	0.864138	0.0940455	Q9D1Q6, Q9JMH9, Q9D1G1, Q9JIF7, Q9CX00, Q9DBH5, Q8K2L8, Q80Y98, O08547, Q64444, Q9CPT4, P59481, P61294, Q6PDI5, Q99KF1, Q9EQC5, Q9D0F3, Q9D1D4	2020	42	6748	1.43168	1	0.449329	0.394331
GOTERM_CC_DIRECT	GO:0008076~voltage-gated potassium channel complex	19	0.912146	0.0958147	Q61423, Q60598, Q08460, Q62108, Q6ZPR4, Q91XM9, Q6NXK7, P16388, O54991, Q9JK45, P63141, Q70FJ1, P62482, P63143, Q9Z351, P0DP27, B1AWN6, Q03717, Q9Z0V2	2020	45	6748	1.41047	1	0.450902	0.395712
GOTERM_CC_DIRECT	GO:0046930~pore complex	6	0.288046	0.0976861	Q9QYA2, Q60930, Q07813, Q60931, Q60932, P55088	2020	9	6748	2.22706	1	0.450902	0.395712
GOTERM_CC_DIRECT	GO:0042641~actomyosin	6	0.288046	0.0976861	Q9JMH9, Q99104, Q8VDD5, Q7TT50, Q61879, Q6URW6	2020	9	6748	2.22706	1	0.450902	0.395712
GOTERM_CC_DIRECT	GO:0001518~voltage-gated sodium channel complex	6	0.288046	0.0976861	Q7M729, Q9WTU3, P97952, Q56A07, A2APX8, B1AWN6	2020	9	6748	2.22706	1	0.450902	0.395712
GOTERM_CC_DIRECT	GO:0035253~ciliary rootlet	6	0.288046	0.0976861	Q99KL7, Q61768, O88447, O88448, Q8CJ40, P28738	2020	9	6748	2.22706	1	0.450902	0.395712
GOTERM_CC_DIRECT	GO:0030126~COPI vesicle coat	6	0.288046	0.0976861	Q9QZE5, Q8CIE6, Q9QXK3, Q9JIF7, Q9EQC5, O55029	2020	9	6748	2.22706	1	0.450902	0.395712
