# Supplementary material for: Cell-type and subcellular compartment-specific APEX2 proximity labeling reveals activity-dependent nuclear proteome dynamics in the striatum
Source: Nat Commun. 2021 Aug 11;12:4855. doi: 10.1038/s41467-021-25144-y (PMC8357913; doi:10.1038/s41467-021-25144-y)
Supplement: Supplementary file 13 — Supplementary Data 10 [file 41467_2021_25144_MOESM13_ESM.xlsx]

## Sheet: correlation_Heiman_etal
Gene name	Protein	pvalue_APEX	log2FC(Drd1-A2a)_APEX	log2FC(D1-D2)_TRAPseq
Gnai1	B2RSH2	0.490251	0.0460041	1.864
Olfm1	O88998	0.605235	-0.0309736	1.25707
Gnb4	P29387	0.464998	-0.111395	2.10963
Gng4	P50153	0.494769	-0.0486927	1.1609
Adk	P55264	0.0391221	-0.251377	-1.84101
Fxyd7	P59648	0.728961	0.0284836	2.98167
Vsnl1	P62761	0.685524	0.0406406	1.49837
Gng2	P63213	0.310623	-0.0580528	2.34499
Slc10a4	Q3UEZ8	0.0940924	-0.121208	-2.54671
Adora2a	Q60613	0.00305166	-0.386576	-3.72089
Ncor1	Q60974	0.917708	-0.0137064	1.29377
Drd1a	Q61616	0.000382782	0.616806	1.95079
Gpd2	Q64521	0.245993	-0.0710783	1.03965
Dgkz	Q80UP3	0.0173461	0.224164	1.50662
Nrn1	Q8CFV4	0.6922	-0.0195409	3.60965
Spon1	Q8VCC9	0.433528	-0.132935	1.25297
Ak5	Q920P5	0.664494	0.0758273	1.16738
Gmppa	Q922H4	0.0274963	0.253055	1.44553
Sfxn1	Q99JR1	0.00747218	0.298229	3.58366
Tomm70a	Q9CZW5	0.217626	-0.0674788	1.24884
Gucy1a3	Q9ERL9	0.00403252	-0.60951	-1.1346
Pfkp	Q9WUA3	0.219287	0.0910026	1.17345

## Sheet: correlation_Gokce_etal
Gene name	Protein	pvalue_APEX	log2FC(Drd1-A2a)_APEX	log2FC(D1-D2)_scRNAseq
Etl4	A2AQ25	0.351917	-0.0468579	-1.20003
Rabgap1l	A6H6A9	0.532426	-0.0894071	-1.27235
Grik3	B1AS29	0.0254666	-0.345166	-2.56593
Gnai1	B2RSH2	0.490251	0.0460041	2.01791
Ptprz1	B9EKR1	0.30015	-0.13621	1.61474
Ap3d1	O54774	0.139852	0.409755	1.11944
Dync1i1	O88485	0.605551	0.0650626	1.13639
Nefl	P08551	0.00325103	0.326188	1.22424
Calb1	P12658	0.291274	0.0919872	-1.35275
Prkca	P20444	0.0268935	0.171357	1.22482
Camk2d	P28652	0.449327	0.052021	1.27619
Gnb4	P29387	0.464998	-0.111395	3.7612
Cap1	P40124	0.495964	-0.0375132	-1.04293
Epb4.1	P48193	0.0325597	-0.242428	-1.06103
Hnrnpa1	P49312	0.964659	-0.00424632	-1.06354
Adk	P55264	0.0391221	-0.251377	-2.89829
Arpp19	P56212	0.848389	0.0256855	-1.17328
Wfs1	P56695	0.074165	-0.136138	2.98678
Fxyd7	P59648	0.728961	0.0284836	2.46972
Nrgn	P60761	0.521811	-0.0802981	-1.97777
Rap2b	P61226	0.00545998	-0.335353	-1.08797
Vsnl1	P62761	0.685524	0.0406406	2.88307
Gnas	P63094	0.0420067	-0.535937	-3.55713
Ywhah	P68510	0.164337	-0.107714	1.2163
Elavl1	P70372	0.438043	0.0640373	-1.21785
Hpca	P84075	0.121575	-0.147933	-1.28247
Crmp1	P97427	0.97719	-0.0017533	1.20465
Khsrp	Q3U0V1	0.592446	0.06483	-1.18511
Iqgap2	Q3UQ44	0.311328	-0.086774	-1.16212
Cnrip1	Q5M8N0	0.264912	-0.0738504	1.07759
Abr	Q5SSL4	0.919259	-0.00662742	1.66734
Adora2a	Q60613	0.00305166	-0.386576	-7.23985
Flot2	Q60634	0.144512	-0.166678	1.24465
Pde1a	Q61481	0.251079	-0.113217	2.30118
Drd1a	Q61616	0.000382782	0.616806	8.37374
Sh3gl2	Q62420	0.28772	0.107334	1.37556
Mapk3	Q63844	0.655712	-0.0249514	1.64408
Cntn4	Q69Z26	0.305753	-0.173094	-2.02637
Sec23ip	Q6NZC7	0.673681	0.0339536	-1.10932
Xpo1	Q6P5F9	0.711363	-0.0269365	1.50109
Gapvd1	Q6PAR5	0.0421855	0.150695	1.234
Ado	Q6PDY2	0.713928	0.0403726	-1.02865
Camk2d	Q6PHZ2	0.100418	-0.147916	1.27619
Tubb2a	Q7TMM9	0.0226064	0.214291	1.37268
Actn1	Q7TPR4	0.171377	0.0919437	-1.03925
Nexn	Q7TPW1	0.0794477	0.172345	-1.48588
Dgkz	Q80UP3	0.0173461	0.224164	2.55541
Srgap3	Q812A2	0.140427	0.0928745	1.06601
Eif4b	Q8BGD9	0.0911248	0.115518	1.15119
Hpcal4	Q8BGZ1	0.128535	0.188608	1.59761
Neto2	Q8BNJ6	0.0596229	0.52076	-1.12345
Elmo1	Q8BPU7	0.224576	0.105618	-1.21562
Clasp2	Q8BRT1	0.338613	0.0683282	-1.15854
Gprin3	Q8BWS5	0.103455	-0.136877	-1.47722
Bri3bp	Q8BXV2	0.289262	0.100064	1.02936
Endod1	Q8C522	0.441048	-0.0871822	1.07275
Faim2	Q8K097	0.126253	-0.119986	1.67264
Ablim1	Q8K4G5	0.641198	-0.0460011	1.44591
Hnrnpl	Q8R081	0.858083	0.0189139	-1.11883
Sccpdh	Q8R127	0.629247	-0.0477225	1.13182
Wasf1	Q8R5H6	0.154584	0.109308	-1.17915
Gdap1l1	Q8VE33	0.0546618	-0.245002	1.37045
Sfpq	Q8VIJ6	0.872799	0.015617	-1.13303
Srgap1	Q91Z69	0.146365	0.0903701	-1.01675
Gmppa	Q922H4	0.0274963	0.253055	1.72743
Camk2g	Q923T9	0.181151	-0.0764717	1.05286
Myo5a	Q99104	0.758742	-0.0177307	-1.12293
Sfxn1	Q99JR1	0.00747218	0.298229	6.05136
Ntm	Q99PJ0	0.421032	-0.0728135	-1.09866
Glod4	Q9CPV4	0.0218172	0.190765	1.35746
Rgs10	Q9CQE5	0.771953	-0.0568889	-1.20878
Nrxn1	Q9CS84	0.334268	-0.0568236	2.65277
Rab3b	Q9CZT8	0.255221	-0.106761	2.71347
Rars	Q9D0I9	0.869437	0.0101987	1.13695
Coro7	Q9D2V7	0.282242	0.0597321	-1.05048
Gucy1a3	Q9ERL9	0.00403252	-0.60951	-3.0249
Mapk8ip3	Q9ESN9	0.91295	-0.00715312	1.06622
Nt5c	Q9JM14	0.0434032	-0.184494	1.18119
Arpc3	Q9JM76	0.919828	0.00534947	-1.03241
Ap3b2	Q9JME5	0.975984	-0.00157234	1.22912
Rasgrp2	Q9QUG9	0.48989	0.0439858	-1.73894
Dach1	Q9QYB2	0.799758	0.04102	-1.72022
Tollip	Q9QZ06	0.800415	0.0216318	1.16095
Trim3	Q9R1R2	0.618948	0.0620566	1.48032
Cdh13	Q9WTR5	0.185829	-0.128356	2.28981
Khdrbs2	Q9WU01	0.159748	-0.155102	1.37985
Ly6h	Q9WUC3	0.306952	0.0621096	1.00758
Coro1c	Q9WUM4	0.321561	0.078658	1.03358
Rbmx	Q9WV02	0.617465	-0.0538148	-1.14675
Cyp46a1	Q9WVK8	0.386856	-0.0511639	-1.06234
Cpne6	Q9Z140	0.152359	0.127327	3.09418
Rasal1	Q9Z268	0.467647	-0.0595401	1.06447
