# Supplementary material for: Cell-type and subcellular compartment-specific APEX2 proximity labeling reveals activity-dependent nuclear proteome dynamics in the striatum
Source: Nat Commun. 2021 Aug 11;12:4855. doi: 10.1038/s41467-021-25144-y (PMC8357913; doi:10.1038/s41467-021-25144-y)
Supplement: Supplementary file 15 — Source Data File [file 41467_2021_25144_MOESM15_ESM.xlsx]

## Sheet: Figure 1f
Figure 1f uncropped blot

## Sheet: Figure 2bc
Figure 2b-c uncropped blots

## Sheet: Figure 2d
Figure 2d
Violin plot was generated from the data below
A complete dataset is provided in Supplementary Data 1 tab 3
	Accession	Gene Symbol	CTRL_1	CTRL_2	CTRL_3	CTRL_4	H2B_1	H2B_2	H2B_3	H2B_4	LCK_1	LCK_2	LCK_3	LCK_4	NES_1	NES_2	NES_3	NES_4	Norm_1	Norm_2	Norm_3	Norm_4
	A2A432	Cul4b	3.65355	3.0618	3.7295	3.10188	5.64866	4.63997	5.08795	4.31293	4.75698	4.30866	4.39829	4.17884	4.81042	3.51196	4.88704	3.68024	2.76602	2.87036	2.6263	3.01008
	A2A690	Tanc2	3.38927	3.34434	3.0877	3.77978	4.57546	4.23236	4.17544	3.92666	5.06054	5.09796	4.52276	5.03347	4.41119	4.3864	4.7053	4.78202	3.56557	3.46649	3.41912	3.61294
	A2A6A1	Gpatch8	3.05037	NA	3.03667	2.06648	3.65873	4.00508	3.59148	3.41226	2.71735	3.48152	3.08867	2.23641	3.39132	2.87384	3.35504	2.90779	2.71215	2.33968	2.52592	NA
	A2AAE1	Kiaa1109	1.926	1.32193	NA	1	2.56071	NA	NA	NA	2	1.37851	2.29278	NA	1.72247	1.63227	2	NA	NA	NA	NA	NA
	A2AG50	Map7d2	NA	1.67796	1.63652	1.52958	3.97212	2.85341	3.54798	2.31552	3.12685	3.85341	3.61924	4.15634	3.752	3.86912	3.95845	4.61179	2.56613	2.41413	2.66653	2.31373
	A2AGL3	Ryr3	3.91038	3.4527	3.55595	3.43489	4.91751	4.74422	4.47134	3.79746	5.97327	6.02135	5.21217	5.43713	5.25217	5.07264	5.19468	5.01686	3.5001	4.00706	3.81822	3.68894
	A2AGT5	Ckap5	2.56379	2.82802	2.52728	2.19265	4.37319	3.37065	3.63376	3.07169	2.99566	3.30872	3.43755	3.40657	3.02777	2.71437	3.58437	2.77891	2.5972	2.36638	2.35847	2.60511
	A2AHG0	Lzts3	0.916854	0.165687	0.563217	1.37562	2.93289	2.40861	2.54861	0.970966	3.54029	4.05068	3.72908	3.60116	3.72352	3.68447	3.8811	4.3261	2.39183	2.35584	2.29497	2.4527
	A2AJA9	Ajm1	2.47827	1.75888	2.29722	1.75587	3.41662	2.88517	2.5921	2.2653	3.45041	4.1313	3.68289	3.84263	3.41134	3.00111	3.89903	3.67304	2.22811	2.4382	2.75328	1.91303
	A2AJI0	Map7d1	2.04617	1.17017	1.45165	2.83266	2.38944	1.59644	2.61183	2.20644	1.95978	1.72098	1.96594	1.69374	2.23744	1.74488	1.88098	2.04311	1.45983	1.45983	1.25764	1.66203
	A2ALS5	Rap1gap	2.40115	3.04103	2.35535	2.69405	4.34077	3.87631	3.57524	3.44407	4.6691	5.37697	4.36067	4.87866	4.49939	4.46775	4.71215	4.83692	3.33779	3.26534	3.2758	3.32734
	A2AN08	Ubr4	2.17781	2.36533	2.21763	2.76871	3.68691	3.49348	3.36642	3.13072	3.60211	4.33883	3.6222	3.88632	3.5408	3.40133	3.64149	3.54465	2.59326	2.14121	2.28769	2.44678
	A2ARS0	Ankrd63	2.25033	2.89146	2.47109	2.5077	3.3338	3.56177	3.12941	3.30202	3.5904	4.61644	3.82048	4.28803	3.39294	3.34819	3.82099	3.79753	2.96588	2.58432	2.67828	2.87192
	A2AWA9	Rabgap1	2.59455	2.86957	2.44383	2.85636	3.87689	4.2269	3.36719	4.05458	3.61753	4.66103	3.5581	4.37159	3.74769	3.60108	4.04135	4.38808	3.05689	2.95397	3.08762	2.92323
	A2CG49	Kalrn	2.0863	NA	2.05314	NA	3.60987	NA	2.85837	NA	4.22402	NA	3.96672	NA	3.5037	NA	4.31623	NA	2.94636	2.65649	NA	NA
	A2RT62	Fbxl16	3.51711	4.08918	3.37199	4.10021	5.15321	5.21354	4.66354	4.5595	5.22004	5.85134	5.05333	5.2716	4.93279	4.74882	5.45728	5.34684	4.10083	3.93538	4.17154	3.86468
	A6H5Z3	Exoc6b	2.22331	2.53508	2.21606	3.39567	3.73499	3.64037	2.84564	3.51597	4.13735	4.58557	3.99631	4.12061	3.63914	3.6447	3.97802	3.72854	2.42606	2.40195	2.37461	2.4534
	A6H630	Armt1	3.49681	NA	3.29089	3.22086	4.89158	NA	4.28296	3.16197	4.49853	4.43499	4.39016	4.24943	4.64487	NA	4.83577	NA	3.6495	3.3183	3.4839	NA
	A6H6A9	Rabgap1l	2.96816	NA	2.72568	NA	4.78824	NA	3.83843	1.48543	4.98306	1.848	4.66079	2.29278	5.22882	NA	5.32862	1.37851	3.15751	3.64825	NA	NA
	B0V2N1	Ptprs	3.92826	2.6724	2.82016	2.70128	4.26031	3.58615	3.65914	3.1975	3.83731	3.926	3.09465	3.10602	3.41072	2.69913	3.95155	2.98987	2.59072	2.27067	2.64504	2.21635
	B1AWN6	Scn2a	3.55978	2.69263	2.84935	3.07036	3.89303	3.71402	3.17457	3.26966	3.65457	4.38222	3.94074	4.35209	3.31902	3.98789	4.16521	3.83685	2.90865	2.67816	2.83551	2.7513
	B1AXH1	Nhsl2	NA	2.38277	NA	2.07243	NA	3.18891	NA	3.37898	NA	4.74201	NA	5.02083	NA	4.1851	NA	4.86034	NA	NA	3.15472	2.9991
	B1AY13	Usp24	NA	2.8912	NA	2.52677	NA	3.81788	NA	3.45537	NA	4.94711	NA	4.63134	NA	4.34744	NA	4.87349	NA	NA	3.80941	3.12633
	B1AZP2	Dlgap4	3.63933	4.50197	3.25977	3.70865	5.08168	5.14441	4.4329	4.95843	5.2404	6.37645	5.53263	6.3094	5.47063	5.69445	5.73976	6.1064	4.22586	3.91502	3.90047	4.24041
	B2RQC6	Cad	1.79974	2.14304	1.64275	NA	3.29419	2.53512	2.52806	2.57119	2.96336	3.59794	2.84284	2.82578	2.9743	2.88687	2.80345	2.36356	1.6187	1.62097	1.61983	NA
	B2RSH2	Gnai1	3.38993	3.40904	3.60457	3.35943	4.89801	4.78254	4.05218	4.06884	4.3916	4.72531	4.33855	4.59738	4.40781	3.74852	4.59764	3.74224	3.36201	3.23303	3.34016	3.25489
	B2RXC1	Trappc11	NA	2.59924	NA	2.48759	NA	3.29158	NA	2.89851	NA	4.1651	NA	3.41834	NA	3.42587	NA	3.37771	NA	NA	2.17525	2.27422
	B2RXS4	Plxnb2	3.19202	NA	3.33706	NA	4.54367	NA	3.92506	NA	4.68795	NA	4.24721	NA	3.68913	NA	4.5354	NA	3.12073	3.52039	NA	NA
	B2RY56	Rbm25	3.674	2.59809	3.60855	2.89548	5.78977	5.00769	5.27521	4.17725	3.41038	3.26745	3.90756	3.59809	4.16073	2.86691	4.20222	2.43251	3.27086	2.79799	2.95098	3.11787
	B9EJ86	Osbpl8	3.40383	3.55231	2.66687	3.40414	4.93652	4.45528	4.23135	4.06023	5.06183	6.08356	5.1702	5.16203	4.96423	4.76823	5.50705	5.31015	3.95789	3.68414	3.91185	3.73018
	B9EJA2	Cttnbp2	2.32461	2.97179	2.43832	2.96291	3.9697	3.68495	3.26386	3.33293	4.2422	4.88577	4.16639	4.62283	3.99616	3.9027	4.31198	4.4686	3.07659	2.99999	3.25461	2.82197
	B9EKR1	Ptprz1	4.53972	4.5545	4.66145	4.62691	6.17303	5.95824	5.4035	5.3598	5.56588	6.5796	5.1114	5.46576	5.0108	5.44679	5.43179	5.42747	4.8128	4.50536	4.81902	4.49914
	D3YVF0	Akap5	3.42813	3.10342	3.59776	3.02102	3.4248	2.7406	3.72518	3.10169	3.67038	4.44401	3.8256	3.64107	3.26965	2.99147	4.06014	3.78521	2.93438	2.74598	3.09753	2.58282
	D3YXK2	Safb	2.93073	3.82317	3.19709	3.85924	6.94657	6.97472	7.27947	6.47009	4.27129	4.83771	4.55304	4.95568	4.54525	4.36989	4.94563	4.53508	4.65018	4.34184	4.53954	4.45249
	D3YZI9	Pgbd5	2.93263	3.03517	2.12701	3.18204	4.27598	3.73491	3.73287	3.03981	3.45228	4.54694	3.43263	4.01025	3.71058	3.4842	3.86693	3.86351	2.53644	3.12143	3.25655	2.40132
	D3YZP9	Ccdc6	2.20626	2.13288	1.79122	2.7386	3.98523	4.32356	3.92674	4.11711	3.65372	4.42949	3.55418	4.3775	3.57338	4.19428	3.9067	4.5751	2.966	2.68934	2.65371	3.00163
	D3Z4S3	Ptrhd1	2.55682	2.8379	2.70375	3.69181	3.95791	4.18759	3.47305	3.82453	3.19489	4.47735	3.28749	3.82621	3.32814	3.47795	3.41192	3.4354	2.43775	2.67075	2.34279	2.76571
	D3Z7P3	Gls	4.15333	3.99547	4.04284	4.38019	5.47656	5.12254	4.76424	4.96548	4.10867	5.01682	4.20777	4.63615	4.55447	4.24761	4.50589	3.96412	3.6583	3.67345	3.62824	3.70351
	E9PUL5	Prrt2	NA	1.78087	NA	1.77886	2.35372	2.02125	2.35372	2.01779	2.22247	2.46954	1.73704	2.53156	1.91762	2.44394	2.32201	2.3338	1.28958	NA	1.225	1.35417
	E9PV24	Fga	1.59381	2.07528	1.33508	1.64997	3.02393	3.49797	3.0112	3.56508	3.05129	3.913	3.26571	3.64997	3.60139	3.36618	3.36791	3.71051	2.35663	2.43461	2.87824	1.913
	E9PVA8	Gcn1	1.7587	1.60455	1.31512	1.83974	2.841	2.55635	2.21061	2.56935	2.03226	2.98728	2.58791	2.16112	2.65115	2.30783	2.53266	2.60411	1.4412	1.05455	1.38745	1.1083
	E9Q3L2	Pi4ka	3.06998	2.8291	2.68455	3.2574	4.47692	3.83637	3.79267	3.45316	4.66445	5.17167	4.64681	4.88965	4.54599	4.0259	4.61331	4.58928	3.47251	3.14088	3.23735	3.37604
	E9Q401	Ryr2	3.32235	3.09903	2.85465	3.17762	4.60065	3.63762	3.77376	3.1848	4.34418	4.83539	3.92228	4.27084	4.328	3.74127	4.463	3.90336	3.08669	2.95902	3.13527	2.91044
	E9Q4P1	Wdfy1	1.85699	NA	1.68615	2.21023	3.40781	2.94719	3.0426	2.49973	2.01441	2.39786	2.01681	2.87319	2.50648	1.49973	3.02226	2.46657	2.08542	1.58015	1.62527	2.0403
	E9Q4S1	Pde8b	3.25827	3.77582	3.35611	3.65365	4.04528	4.63285	3.6319	4.16553	5.67549	5.6529	5.88658	5.43341	5.1459	5.22213	5.60882	4.81066	3.99645	4.2709	4.13084	4.13652
	E9Q4Z2	Acacb	5.66538	5.60644	4.86312	5.29693	5.40285	5.32081	6.05854	5.83093	5.39979	5.60129	5.99494	5.77713	5.74968	5.17962	5.79006	5.42992	4.44213	4.71803	4.58721	4.57295
	E9Q557	Dsp	4.2185	3.75898	4.03064	3.1287	3.77401	3.33008	3.61312	3.89183	2.6201	5.25712	3.14716	3.64688	3.16804	4.72172	4.08625	2.83036	2.96691	2.93489	3.12533	2.77647
	E9Q634	Myo1e	2.41473	2.43377	2.18153	2.46694	3.80807	3.49936	2.75803	2.93824	1.8722	3.59247	2.30284	3.36506	2.9185	2.73542	2.80807	3.15725	1.96335	1.47792	1.0075	2.43377
	E9Q6P5	Ttc7b	NA	1.35458	NA	1.48543	NA	2.65535	NA	1.20163	NA	2.21307	NA	2.26303	NA	1.38826	NA	1.30281	NA	NA	1.16302	0.749719
	E9Q735	Ube4a	2.3454	1.73866	2.42483	2.4391	3.61748	4.41109	2.90288	3.63348	3.57168	4.52002	3.57168	4.01479	3.58326	3.6694	3.50012	3.80475	3.14104	2.07691	2.59665	2.62131
	E9Q7G0	Numa1	1.42431	0.345045	2.03855	1.51838	4.26317	3.75101	4.59616	3.24578	1.43303	2.09364	0.616742	2.16973	2.33265	1.92949	1.95154	1.67926	1.51944	1.80743	1.81761	1.50926
	E9Q8I9	Fry	2.75754	2.02131	1.62584	2.56739	3.96358	3.45356	3.21527	2.85773	4.15158	4.85147	4.05554	4.39046	4.02215	3.66747	4.16556	4.47874	2.98472	2.75137	2.78508	2.951
	F6SEU4	Syngap1	3.63511	3.67275	3.38047	3.68582	4.7938	4.59712	4.38084	4.23762	5.60144	6.05243	5.56504	5.79437	5.35421	5.03486	5.58087	5.5715	4.17555	4.30752	4.25563	4.22744
	F6ZDS4	Tpr	1.34788	NA	0.575937	NA	3.84987	2.82782	4.19372	2.90689	1.65708	1.1375	2.05831	1.848	1.55392	NA	2.18064	NA	2.11464	1.60445	NA	NA
	F8VPU2	Farp1	4.59043	NA	4.69125	NA	6.24149	NA	5.66312	NA	5.10189	NA	5.16752	NA	5.11143	NA	5.40565	NA	4.37196	4.45516	NA	NA
	G3X9K3	Arfgef1	1.41409	2.06013	2.32877	2.09665	3.52198	3.18412	3.23743	2.65737	2.73729	3.88325	2.78678	3.35969	3.60101	3.62022	3.67005	3.81912	2.29271	1.45886	2.02265	1.72892
	G5E829	Atp2b1	3.37239	3.61679	3.06721	3.57758	4.80532	4.57394	4.00604	4.1969	5.40369	6.17622	5.38591	5.60923	4.41038	4.35405	4.89361	4.69989	4.0387	3.89777	4.07194	3.86453
	G5E8K5	Ank3	4.05322	4.02277	3.88934	4.02396	5.64555	5.03942	4.89065	4.66952	5.59101	6.09619	5.56587	5.72036	5.5475	5.04331	5.75315	5.51732	4.34517	4.33537	4.4205	4.26004
	O08529	Capn2	3.22351	3.49391	3.1826	3.54679	5.19788	4.95868	4.36647	4.22313	4.08948	4.71252	4.07595	4.39905	4.46217	3.87122	4.5729	3.92234	3.36909	3.27275	3.46744	3.1744
	O08532	Cacna2d1	4.20017	3.90307	4.13118	4.00439	5.67836	4.92056	4.7063	4.63753	4.52546	5.08046	4.16609	4.58869	4.64575	4.35598	5.00511	4.27861	3.74144	3.71024	4.05642	3.39526
	O08539	Bin1	3.10118	3.1812	3.05979	3.29973	4.60015	4.36114	3.97092	3.81528	3.29467	3.94471	3.60728	3.8758	3.87688	3.09677	4.01627	3.19433	2.92899	2.87921	3.08658	2.72162
	O08547	Sec22b	4.56893	4.61599	4.41448	4.55862	5.83153	5.6951	5.52048	5.50465	5.08472	5.59108	5.34724	5.18451	5.3404	4.91055	5.57714	5.34228	4.51582	4.37023	4.46887	4.41718
	O08553	Dpysl2	3.81376	4.27962	3.86607	4.28532	5.88115	5.44602	5.00668	5.08358	5.34041	5.96114	5.24541	5.70604	5.60628	5.3557	5.89397	5.89452	4.50744	4.40676	4.57223	4.34197
	O08582	Gtpbp1	2.84856	2.62594	3.04247	2.65957	4.5229	3.77947	4.15436	3.31771	3.60556	4.47069	3.90845	3.9581	3.90845	3.28917	4.28104	3.58788	3.03428	2.40965	3.02961	2.41432
	O08585	Clta	5.84607	5.99118	5.83479	6.17802	6.62383	6.46877	6.90091	6.28301	6.79452	7.41228	6.68608	7.09268	6.92522	6.86595	7.09141	7.15018	6.01573	5.95573	6.14636	5.8251
	O08599	Stxbp1	3.97067	3.99364	4.04781	4.0186	5.38176	5.14126	4.60513	4.66566	4.50654	5.07154	4.56861	4.78922	4.58359	4.22271	4.79165	4.1077	3.71256	3.65865	3.66342	3.70779
	O08688	Capn5	2.12549	0.709584	2.27978	2.60267	3.52939	3.76021	2.68848	3.17525	2.88329	2.70958	2.83651	3.29455	3.11248	1.93198	2.90666	2.15016	2.33042	0.987986	1.44655	1.87186
	O08709	Prdx6	4.35332	4.72865	4.30683	4.85404	5.82087	5.37196	5.23877	5.18024	4.5084	5.27332	4.9105	5.03984	5.14001	4.66848	5.26867	4.26819	4.3242	3.94225	4.18229	4.08417
	O08749	Dld	5.0215	5.62147	5.3413	5.43525	6.83039	6.64849	6.1359	6.12232	5.39423	6.15151	5.53646	6.06505	6.04011	5.43674	6.1156	4.92112	5.0846	5.04798	5.31859	4.81399
	O08756	Hsd17b10	3.46423	3.57887	3.27442	3.66967	4.59972	4.41023	4.23716	4.08218	3.12591	4.21151	3.74668	3.93698	3.79102	3.01761	4.07423	2.98531	3.10897	2.56439	2.71324	2.96012
	O08759	Ube3a	1.03228	NA	0.792071	0.608902	3.66451	3.6089	3.54614	2.4569	2.77311	3.57238	2.71381	3.05956	2.89395	3.04186	3.21783	3.28697	2.21375	2.32019	3.07705	1.4569
	O08784	Tcof1	5.08063	5.34572	5.15055	5.33517	5.7331	5.61632	5.9161	5.6105	4.49134	5.52958	5.43066	5.70634	5.22948	5.45038	5.0389	5.6365	4.7193	4.47829	4.37346	4.82412
	O08788	Dctn1	2.73064	2.64816	2.35187	2.70407	4.1262	3.70588	3.4065	3.22536	3.19209	3.7132	3.31594	3.43704	3.46378	2.93934	3.60367	3.00983	2.75038	2.29964	2.51533	2.53469
	O08807	Prdx4	3.74765	4.34095	3.49614	4.01168	4.75224	5.12594	4.30072	4.90225	4.1027	4.9626	4.31249	4.82174	4.39321	4.57995	4.34227	4.63651	3.67728	3.43854	3.66646	3.44937
	O08808	Diaph1	NA	NA	1.27276	1.88753	3.10628	1.48543	2.13074	NA	2.87984	1.926	2.77422	2.03562	2.46608	NA	3.29105	1.32193	2.1717	0.916619	NA	NA
	O08810	Eftud2	1.59488	NA	1.77709	2.16214	4.81014	4.66137	4.74931	3.34434	2.78587	3.26906	2.62691	2.04666	2.55265	2.36859	2.87695	2.21659	2.50915	2.00297	1.92113	2.59098
	O08842	Gfra2	NA	3.7761	1.848	4.05311	2.7866	4.56682	1.76553	4.2854	1.96347	4.34341	1.72247	4.70044	1.43296	3.65535	2.63227	3.65535	NA	NA	2.94486	2.48543
	O08914	Faah	5.22289	4.93708	5.20097	5.57507	6.71698	6.25801	6.19809	6.07411	5.47545	6.26493	5.80039	6.19004	5.88451	5.38795	5.94421	5.01992	4.83117	4.62512	4.66641	4.78988
	O08917	Flot1	3.30418	3.76253	3.46709	3.75742	4.64541	4.69629	3.87174	4.69598	3.31467	4.56887	3.76359	4.46361	4.04062	3.68923	4.18147	3.91341	3.18325	2.75247	3.17178	2.76394
	O08989	Mras	4.1476	4.78467	3.80412	4.8157	5.42819	5.26111	4.54727	5.35563	4.41809	5.94761	4.87475	5.8259	4.72712	3.97993	4.85242	4.73143	3.60481	3.74608	3.72054	3.63035
	O09061	Psmb1	2.64112	3.17972	2.86655	3.58105	4.09766	3.99248	3.62116	4.09044	3.07159	4.42482	3.27155	3.97829	3.53047	3.62194	3.88749	3.69928	2.68632	2.91524	3.04011	2.56146
	O09106	Hdac1	NA	1.51302	NA	1.31371	NA	3.60633	NA	2.75501	NA	1.84297	NA	1.84744	NA	NA	NA	0.967244	NA	NA	1.49275	1.93296
	O09111	Ndufb11	2.74653	2.795	2.12762	2.84092	3.45197	3.43493	3.23713	2.74678	2.56284	3.8623	2.85295	3.08436	2.63974	3.25792	3.2426	2.68794	2.15186	1.89817	2.51025	1.53978
	O09131	Gsto1	1.84096	NA	1.7867	2.26337	3.58907	2.80651	3.0688	3.13408	2.13414	3.5264	2.48726	1.99207	2.40522	2.34354	2.37166	NA	2.01642	1.53946	1.77794	NA
	O09167	Rpl21	5.8623	6.20468	5.73942	6.30069	6.01129	6.20972	6.39917	6.30184	5.67996	5.59104	5.36926	5.91785	5.73885	5.85869	5.56967	5.27825	4.97776	4.90826	5.06594	4.82007
	O35083	Agpat1	2.37569	3.23361	2.52608	3.18707	3.73409	3.01122	3.58214	3.23361	3.08995	4.18707	2.71964	3.01122	3.25098	3.06369	3.35419	2.92876	2.6544	2.26021	2.61389	2.30073
	O35098	Dpysl4	2.50276	2.44497	2.46073	2.83801	3.97905	3.63744	3.21577	3.41663	2.8675	3.61468	2.92354	3.68476	3.31969	2.65209	3.60212	3.11856	2.50811	2.28975	2.3388	2.45906
	O35129	Phb2	3.79688	4.09234	3.64494	4.20826	5.23901	5.07229	4.56102	4.91147	3.79506	4.80681	4.28726	4.48498	4.35506	3.91028	4.59712	3.5486	3.73887	3.46134	3.61607	3.58415
	O35136	Ncam2	3.05401	3.05753	2.83153	3.29218	4.3643	4.32519	3.56425	3.92212	4.8503	5.15678	4.66794	4.83763	3.90145	3.65956	4.36699	3.84179	3.2496	3.3323	3.33653	3.24537
	O35143	Atp5if1	6.88225	7.55867	7.21719	7.47747	7.80876	7.60003	7.62809	7.59908	7.37778	8.0863	7.66171	7.58435	7.6544	7.32549	7.6013	7.55546	6.70325	6.98299	6.90523	6.78101
	O35226	Psmd4	4.16492	4.32729	3.91918	4.07292	5.06677	5.03224	5.01484	4.53205	4.18625	4.62343	4.44637	4.64213	4.73337	3.50965	4.78429	4.39944	3.64747	3.87215	3.84764	3.67198
	O35239	Ptpn9	2.95683	2.44684	2.15902	2.43053	4.02539	3.79769	3.20274	3.51514	3.25559	4.08991	3.23468	3.26538	3.06739	3.42313	3.41277	2.93785	1.75136	2.04354	1.9715	1.8234
	O35250	Exoc7	2.23787	2.84109	1.87413	3.05188	3.91	3.86808	3.15733	3.36715	4.31647	5.16331	4.19377	4.47864	4.10315	4.14686	4.66901	4.48121	3.31032	2.86143	3.26215	2.90959
	O35286	Dhx15	NA	1.93609	1.20456	1.70659	4.85823	5.08278	5.1908	4.14773	2.68506	3.31766	2.41421	3.05384	2.34716	2.31727	2.7334	2.41321	2.74905	2.68633	2.87708	2.55829
	O35295	Purb	2.61572	2.76306	3.24644	2.69271	4.12615	3.82683	3.74826	3.4497	3.9811	4.13681	4.24575	3.69271	4.28628	3.03463	4.63821	3.82698	2.80557	2.82542	2.78745	2.84354
	O35304	Slc18a3	2.49306	2.62148	1.03934	2.37172	3.10074	3.24725	2.32314	2.89853	1.9081	3.4717	2.42267	2.76506	1.42267	2.13472	3.02358	2.68405	2.32314	1.94205	1.70602	2.55916
	O35343	Kpna4	4.42431	3.74188	3.48971	4.49627	6.20293	5.81098	5.62549	5.22923	4.95637	5.78177	5.16026	5.56837	5.0923	5.00041	5.42359	5.25071	3.98913	3.60316	3.87078	3.72151
	O35344	Kpna3	NA	NA	1.58496	NA	3.18587	1.66671	2.96347	1.58496	2.29278	1.60862	2.10434	1.37851	2.26303	2.45943	2.03562	2.20163	1.07039	NA	NA	NA
	O35381	Anp32a	1.46467	2.81263	1.43852	1.80385	6.08617	5.93024	6.13848	5.2135	3.23723	3.41983	3.16447	3.92273	2.81655	2.52724	3.86808	3.23129	3.46979	3.3384	3.35618	3.452
	O35382	Exoc4	2.31409	2.74846	1.96307	2.64192	3.26408	3.41504	3.08181	2.43212	3.24317	4.4962	3.56739	3.69004	3.65072	3.70775	3.80839	3.70775	2.66686	2.44813	2.44684	2.66815
	O35405	Pld3	2.47857	2.35748	1.76213	1.88335	3.24114	3.16933	2.73314	3.02127	2.65574	3.02833	2.48241	2.67724	2.30826	2.3016	2.99353	1.89941	1.1247	1.93636	1.67912	1.38194
	O35449	Prrt1	2.02501	0.779813	1.05737	0.737993	2.5602	1.84035	1.78819	1.35097	3.816	4.67436	3.7585	3.90699	3.01727	2.96341	3.11413	3.42618	2.24504	2.20322	2.04285	2.40542
	O35465	Fkbp8	2.88293	3.3462	2.78326	3.38992	4.63477	4.69743	4.00539	4.36823	4.14963	5.20082	4.24732	4.6784	4.12257	4.3297	4.67713	4.52153	3.55871	3.55957	3.77813	3.34015
	O35526	Stx1a	3.77156	3.88823	3.3827	3.81611	4.72917	4.64873	4.55287	4.3963	3.82665	4.73766	4.26019	4.8207	4.39568	4.29667	4.70841	4.31766	3.52322	3.42116	3.63373	3.31065
	O35551	Rabep1	2.80322	NA	2.93073	NA	4.62858	NA	3.87019	NA	4.76628	NA	4.46832	NA	4.33775	NA	5.12993	NA	3.3311	3.18053	NA	NA
	O35598	Adam10	2.84758	3.11212	2.8024	3.17266	4.30784	3.86548	3.79267	3.5064	3.66326	3.96011	3.62993	3.66933	3.74066	2.88972	4.00608	2.71075	2.48922	2.84822	2.71075	2.62669
	O35633	Slc32a1	4.03208	4.025	3.64522	4.24935	4.95244	5.10566	4.49994	4.8096	4.46978	5.17544	4.31216	5.07997	4.64248	4.52851	4.66011	4.64101	4.03746	3.57196	3.9555	3.65392
	O35638	Stag2	1.93985	NA	0.69804	NA	4.57207	NA	4.49377	NA	2.86884	NA	2.65371	NA	2.73624	NA	3.26958	NA	2.22147	2.21313	NA	NA
	O35643	Ap1b1	2.61351	2.53737	2.06193	2.38485	3.59054	3.33875	2.9688	2.90907	2.33239	3.27449	2.86352	3.04197	2.87897	2.40196	3.07998	2.45346	2.26027	1.91409	2.23415	1.9402
	O35658	C1qbp	NA	1.55144	NA	1.97896	NA	2.82077	NA	2.13114	NA	2.09293	NA	2.48174	NA	2.20027	NA	2.12054	NA	NA	1.84577	NA
	O35678	Mgll	5.61658	5.29646	5.16362	5.25426	6.82558	6.13926	6.13653	5.99408	5.68376	6.29916	6.001	6.08186	6.03803	5.229	6.36346	5.37221	5.13004	4.84694	4.98854	4.98844
	O35685	Nudc	4.78809	4.78823	4.7433	5.10736	5.96472	5.68554	5.52128	5.51928	5.22208	5.76303	5.28908	5.41288	5.54693	5.03678	5.72831	4.63619	4.68478	4.23396	4.43097	4.48778
	O35841	Api5	2.65311	2.41576	2.57708	3.39539	5.79411	5.5293	5.95685	5.03336	3.52707	4.16091	3.81412	4.28464	3.43511	3.55383	4.03138	3.78438	3.55354	3.39359	3.67848	3.26866
	O35864	Cops5	3.86378	4.01948	3.45939	3.82861	5.31444	4.80275	4.92268	4.65079	4.28482	4.74132	4.72508	4.85211	4.36628	3.87715	5.11002	4.17688	3.49087	3.41632	3.98895	2.91824
	O35900	Lsm2	1.599	2.11562	1.41458	2.60866	4.66939	3.79446	4.38978	3.7683	3.39809	2.86414	2.12507	2.78818	2.86204	2.77012	2.81313	3.0784	2.47871	2.24055	2.41601	2.30325
	O35927	Ctnnd2	2.20759	2.33145	2.8774	2.21141	4.01071	3.68766	3.68228	2.98067	4.37502	4.77939	4.73792	4.60017	4.25036	3.50189	4.21238	4.07389	3.43811	2.51066	2.76222	3.18655
	O35954	Pitpnm1	2.3679	2.29149	2.51526	2.73476	4.49499	4.19191	3.43178	3.28169	3.5859	4.15593	3.66	4.07728	3.92019	3.32393	4.10085	4.17702	2.91729	2.54073	2.93975	2.51827
	O54734	Ddost	4.22004	4.50764	4.3777	4.29915	5.47307	5.20585	5.19439	4.96595	4.45451	5.13163	4.80091	4.75717	4.77127	4.3668	5.03461	4.12705	3.91125	3.97897	3.97512	3.9151
	O54774	Ap3d1	4.39193	3.53451	3.83282	4.10508	4.57292	4.38671	5.26431	4.16208	3.93802	4.48355	4.1412	4.69312	4.14534	4.49333	4.34236	4.10343	3.54929	3.44035	3.53451	3.45512
	O54781	Srpk2	2.69226	1.46474	NA	2.57165	3.52103	3.30346	3.51772	3.07718	3.22054	3.4854	NA	3.08623	3.52857	2.43672	3.48416	3.40092	2.39273	2.37815	2.33416	2.43672
	O54828	Rgs9	3.11769	3.3481	2.82467	3.33496	4.61086	3.99105	3.90871	3.29917	4.74244	5.70536	4.90503	4.94495	4.54784	4.5112	4.80192	4.79687	3.64341	3.5331	3.65026	3.52625
	O54829	Rgs7	2.47974	2.7339	2.53901	2.70452	4.11379	4.15552	3.29834	3.51235	4.02157	5.02929	4.09009	4.39291	3.7614	3.41128	4.08411	3.81298	2.78892	2.6286	2.76959	2.64793
	O54833	Csnk2a2	1.58203	2.63311	1.32677	2.31801	3.80721	2.92374	3.5624	2.9201	2.88037	3.44268	2.65798	2.57971	2.83201	2.39046	2.65798	1.97659	2.34986	1.58203	1.70866	2.22323
	O54865	Gucy1b1	3.02011	3.18189	2.72303	3.10365	4.58976	3.56617	3.68403	3.82819	4.84502	5.13537	4.60569	4.60888	4.58926	3.96686	4.79296	4.4292	3.49893	3.32427	3.67207	3.15113
	O54916	Reps1	NA	2.37733	2.30709	2.52009	3.50739	2.99535	3.00043	2.57104	3.86103	3.16263	3.19544	3.21413	3.54692	2.72879	3.86103	3.32258	2.14482	1.7067	2.322	1.52952
	O54983	Crym	5.13044	5.55137	5.31297	5.62906	6.7638	6.75382	5.82015	6.57786	5.45681	6.4588	5.61513	6.1591	5.95812	5.59307	6.40334	5.89	5.0843	5.01684	5.2111	4.89005
	O54984	Get3	3.57908	3.91815	3.39297	4.16201	5.06523	5.03589	4.40392	4.53593	3.9993	4.82683	3.90843	4.51447	4.28742	3.8548	4.33397	3.36812	2.92147	3.28408	3.22039	2.98516
	O54988	Slk	1.96967	2.76763	1.67631	2.33539	4.34374	3.79548	3.73071	3.13871	4.04828	4.43263	3.35676	3.52218	3.6978	3.38507	4.03483	3.86533	3.06458	2.56613	2.90096	2.72975
	O54991	Cntnap1	3.23917	3.17863	2.76513	3.29325	4.66459	4.13082	3.8102	3.81489	3.86141	4.34965	3.94836	3.87275	3.53677	3.23907	4.07663	3.10573	3.21096	2.65795	3.02773	2.84119
	O55013	Trappc3	2.91727	3.86094	3.38604	3.67589	4.40913	4.39597	3.19738	4.37551	3.56935	4.35661	3.36731	4.38933	3.6413	3.63789	3.73197	3.32106	2.82416	2.66451	2.97028	2.51839
	O55017	Cacna1b	4.54	2.31981	3.34851	4.00948	2.54443	3.62035	4.99572	2.64933	2.68815	3.11371	2.74946	4.66538	2.63923	4.15152	3.22966	2.82642	3.12894	2.61154	3.12133	2.61916
	O55022	Pgrmc1	2.61325	NA	2.25308	NA	3.16725	2.67807	3.13526	1.07039	2.91187	1.53605	2.79668	NA	2.49412	NA	3.21514	NA	2.01517	1.70144	NA	NA
	O55023	Impa1	5.44783	5.57736	5.12966	5.53474	6.90598	6.65582	6.16926	6.07923	5.74017	6.67017	5.90585	6.18037	6.09414	5.80782	6.4561	5.52142	5.22848	5.22185	5.21532	5.23501
	O55029	Copb2	2.82782	NA	1.88753	NA	4.47249	1.58496	3.08746	1.26303	3.27798	2.16993	3.26303	1.72247	3.52356	1.926	3.93546	1.76553	3.30743	1.96347	NA	NA
	O55042	Snca	4.92101	5.77356	5.32343	5.76325	6.18083	6.0987	6.48175	6.10577	6.11228	6.6137	6.23854	6.39185	6.42165	6.34061	6.5087	6.5979	5.40926	5.43023	5.44888	5.39061
	O55091	Impact	3.13596	2.94129	2.87907	2.99375	3.65151	3.84746	4.16802	3.88128	3.33265	4.23079	3.33273	3.89789	3.89863	3.61936	4.12783	4.00402	3.07413	2.94563	2.89789	3.12186
	O55106	Strn	3.29642	3.2213	3.13236	3.07911	4.80106	4.2361	3.88434	3.77113	4.84865	5.22156	4.80423	5.06215	4.82106	4.37419	5.11831	4.96451	3.8577	3.46654	3.799	3.52524
	O55125	Nipsnap1	4.27325	4.43248	3.91656	4.63158	5.62644	5.46164	5.06946	4.90906	4.32388	4.97477	4.63782	5.11199	4.7533	4.14501	5.27238	3.8554	4.10204	3.57743	3.8653	3.81417
	O55126	Nipsnap2	2.72535	2.96584	2.13115	3.35169	4.04846	4.20447	3.60991	3.74623	2.44296	3.60753	2.5296	3.25862	2.85499	3.3988	3.64319	2.54222	2.90143	2.07248	2.22887	2.74503
	O55131	Septin7	4.24052	4.40134	4.12575	4.5515	5.94704	5.49529	5.23848	5.19058	4.72465	5.5106	4.98463	5.03132	5.05908	4.46348	5.37764	4.43476	4.25891	4.2635	4.32935	4.19306
	O55137	Acot1	3.66492	3.8982	3.50516	4.00898	5.14384	5.01135	4.14472	4.86413	3.37667	4.37671	3.62115	4.55261	4.02496	4.20363	4.3562	3.43796	3.3713	3.42055	3.3223	3.46956
	O55142	Rpl35a	5.30699	5.00487	4.91522	5.12318	5.82595	5.61052	5.71099	5.34594	5.16861	5.59653	5.39238	5.22498	5.49633	5.11923	5.45723	5.0202	4.59329	4.35883	4.51933	4.43279
	O55143	Atp2a2	4.02555	4.07713	3.8523	4.24307	5.46831	5.03658	4.80074	4.58248	5.11762	5.73828	4.82102	5.04487	4.95345	4.57178	5.01698	4.71225	4.1273	3.95976	4.22406	3.863
	O55201	Supt5h	1.60448	2.24125	2.22894	2.14468	5.43612	5.07608	5.44536	4.7472	3.50426	4.22715	3.74004	3.79873	3.46116	3.04613	3.62573	3.38965	3.11275	3.34351	3.34068	3.11559
	O55234	Psmb5	3.77751	4.36798	3.89579	4.45333	5.07337	5.12107	4.6984	4.81725	4.34736	5.30087	4.14548	4.81302	4.48008	4.50618	4.88371	4.53039	3.83584	3.61873	3.83352	3.62106
	O70133	Dhx9	2.69647	3.23339	2.66046	2.89836	6.69877	6.37955	6.43534	5.7832	3.98717	4.5578	4.04333	4.23862	3.9384	3.53041	4.1472	3.42852	4.11095	4.1214	4.15962	4.07273
	O70161	Pip5k1c	2.92384	2.92124	2.74584	2.48967	4.06729	3.85503	3.60077	3.75241	3.54275	4.04988	4.00784	3.77598	3.6183	3.14249	3.94226	3.16218	3.00784	2.87137	2.91069	2.96852
	O70172	Pip4k2a	1.65145	1.6164	1.81894	1.91408	3.49208	3.07583	2.85491	2.15541	2.49052	2.54072	2.58792	2.55357	2.51014	2.06907	2.82053	2.08284	1.80226	1.90109	2.02805	1.6753
	O70228	Atp9a	NA	0.720949	NA	1.51613	NA	1.29397	NA	1.52609	NA	1.7246	NA	2.35155	NA	1.31395	NA	1.74201	NA	NA	0.875202	0.991038
	O70251	Eef1b	3.8636	4.57679	4.56918	4.57168	5.0658	5.04919	5.10775	4.87132	5.08236	5.48114	5.3071	5.11059	5.37093	5.11989	5.64644	5.28051	4.35508	4.00074	4.28878	4.06705
	O70252	Hmox2	3.46573	4.15785	3.26164	3.94664	4.96622	4.56813	4.11822	4.27708	4.52737	5.39595	4.25573	4.64883	4.34643	4.76857	4.56281	4.53161	3.26981	3.83671	3.41865	3.68787
	O70274	Ptp4a2	4.97179	5.04426	3.98536	4.83745	5.88437	5.60554	5.35151	5.33292	4.78848	5.5668	5.2009	5.29392	4.72089	4.57333	5.5778	4.67699	4.44043	4.01106	4.05829	4.39319
	O70309	Itgb5	3.11103	2.86811	2.84276	4.04972	3.27341	3.53293	3.04435	4.01836	3.24088	3.81434	3.28865	4.36854	3.51495	3.34345	3.07757	3.72001	2.03892	1.62245	1.75849	1.90288
	O70311	Nmt2	3.40708	NA	3.21397	NA	4.90051	NA	4.10101	NA	3.70436	NA	3.69073	NA	3.99819	NA	4.4551	NA	3.07223	3.08696	NA	NA
	O70318	Epb41l2	2.75254	2.64792	2.72723	2.72138	4.18817	3.7637	3.64945	3.30175	2.8064	3.34918	3.27997	3.58918	3.31397	2.70947	3.52984	2.79634	2.6205	2.15306	2.71734	2.05622
	O70325	Gpx4	2.93612	3.40583	2.56781	3.51983	4.25197	4.262	4.03619	3.87385	3.91788	4.53561	4.06548	4.20733	3.95566	3.80141	4.05053	3.87149	2.99594	2.96869	3.06848	2.89615
	O70435	Psma3	2.68979	2.50869	2.69123	2.969	4.28424	3.54365	3.81249	3.52205	3.14899	3.86631	3.32182	3.33936	3.38197	3.34235	3.88644	3.07412	2.93494	2.96235	2.7573	3.14
	O70439	Stx7	2.26398	2.26199	2.09809	2.44327	3.25599	2.80737	3.19054	2.6517	2.81107	3.55003	2.82985	3.37201	3.31919	2.57068	2.92456	3.06838	2.35977	1.70939	1.82796	2.2412
	O70443	Gnaz	4.14595	4.21622	3.75083	4.33812	5.55557	5.35493	4.80925	4.97615	5.97256	6.45129	5.78488	6.09323	5.49164	4.99232	5.61655	5.31734	4.49907	4.49334	4.60696	4.38546
	O70451	Slc16a7	3.59391	4.13897	3.23032	3.9531	4.71019	4.75011	4.46309	4.60271	4.08659	5.05744	3.97109	4.78599	3.99625	4.0658	4.36169	4.28938	3.35536	3.45629	3.42559	3.38606
	O70481	Ubr1	1.06562	NA	1.16515	NA	2.23689	NA	1.78182	NA	2.61581	NA	1.92123	NA	2.11248	NA	2.38117	NA	0.373739	1.64639	NA	NA
	O70492	Snx3	NA	4.3045	NA	4.19202	NA	4.99451	NA	4.94209	NA	5.44638	NA	4.88239	NA	4.16658	NA	4.74609	NA	NA	3.7446	3.49172
	O70493	Snx12	5.98989	6.57832	5.81021	6.38436	7.30372	7.38203	7.16164	6.97583	6.95738	7.67508	6.95508	7.33774	6.96424	6.57387	7.2721	7.01244	6.3963	6.08393	6.40326	6.07697
	O70503	Hsd17b12	4.2124	4.32768	4.60937	4.71053	5.35524	4.96804	4.85252	4.99955	4.28248	5.09404	4.8211	5.21305	4.51726	4.25393	4.993	4.50767	3.7099	3.66011	3.92204	3.44797
	O70566	Diaph2	2.82452	2.81773	2.98206	2.69322	3.74857	3.73879	3.87896	3.44837	4.10136	4.94966	3.56148	4.4315	4.48163	4.2036	4.55592	4.73588	3.06268	3.26703	3.65556	2.67415
	O70589	Cask	2.68991	3.01522	2.53417	2.83334	4.60842	4.05169	3.39916	3.5303	3.83114	4.5403	3.79502	4.13889	3.91524	3.97911	3.89706	4.00548	2.93419	2.69607	3.07926	2.551
	O70591	Pfdn2	3.11098	4.45889	3.76064	4.18401	4.68709	4.59098	4.91644	4.69458	3.59072	4.87593	4.49254	4.74948	4.53755	4.51765	4.45132	4.64572	3.56196	3.23761	3.41844	3.38113
	O88291	Znf326	3.78563	4.03916	3.90112	4.02413	5.64769	5.51279	5.82095	5.1949	3.51744	4.72283	3.92028	4.20159	3.62467	3.75959	4.23061	4.08333	3.39808	3.33532	4.00129	2.7321
	O88342	Wdr1	4.01897	4.51234	3.89908	4.63035	5.42365	5.45489	4.71541	5.14002	4.40562	5.29439	4.42796	5.09443	4.6818	4.49246	4.90737	4.59446	4.01541	4.05441	4.05879	4.01103
	O88343	Slc4a4	2.91168	3.21779	3.33317	3.40669	4.48729	4.18722	4.09252	3.70881	4.28071	4.88813	4.11382	4.3244	4.09598	3.8606	4.25376	3.86787	3.13145	3.19316	3.28344	3.04118
	O88384	Vti1b	2.88481	2.79672	1.93469	3.12196	3.37879	3.6017	3.24049	3.65755	3.80378	5.13185	3.78367	4.47271	3.60771	4.09524	3.99972	4.60644	3.69098	2.77521	3.7201	2.74609
	O88441	Mtx2	5.32607	5.73474	5.21362	5.7257	6.68747	6.79364	6.22519	6.34355	5.64719	6.3544	5.80642	6.03212	5.8543	5.85732	6.32062	5.63758	5.15815	4.93754	5.10293	4.99276
	O88444	Adcy1	NA	NA	2.12657	NA	2.06098	1.47632	2.27857	1.97829	1.09415	2.65003	1.99227	2.57855	2.09415	1.57941	2.54161	2.11538	1.58891	1.02703	0.850122	1.76582
	O88447	Klc1	3.13258	3.49683	3.2864	3.47622	4.71484	4.84512	4.17963	4.18383	3.55688	4.92333	4.20462	4.6792	4.75678	4.42337	4.73895	4.42337	3.55947	3.30863	3.42337	3.44474
	O88448	Klc2	2.6685	NA	2.2047	NA	4.39212	NA	3.50896	NA	3.78485	NA	3.76865	NA	3.95704	NA	4.03819	NA	3.29248	2.76551	NA	NA
	O88485	Dync1i1	2.79786	2.98044	2.42389	2.71385	3.53802	3.64332	2.79028	3.81257	3.02513	4.53335	3.251	4.25998	3.15261	3.4158	3.21472	3.33083	2.34016	2.53644	2.78424	2.09236
	O88487	Dync1i2	2.69333	2.85844	2.64311	2.64582	4.10134	3.89619	3.5678	3.53533	3.27211	4.42841	3.65585	4.07614	3.35044	3.72797	3.89174	3.87482	3.1474	2.88057	2.90105	3.12693
	O88532	Zfr	0.57177	NA	0.0981326	NA	3.93343	3.82602	3.99778	2.92924	0.942864	2.28083	1.14963	NA	1.00829	NA	1.45669	3.02533	1.6618	1.39982	1.53081	NA
	O88533	Ddc	3.04883	2.23397	3.09323	2.69804	4.2534	3.62553	3.61869	2.66948	2.77675	2.7938	2.81702	2.23286	3.31562	3.11308	3.53265	2.02562	2.44115	2.42387	2.34755	2.51747
	O88544	Cops4	2.3641	2.16587	2.18843	3.02027	3.99791	3.30581	3.17717	2.9328	2.82972	3.38018	2.80306	2.86655	3.06852	3.1483	3.5916	2.43955	1.8684	2.27895	2.23378	1.91356
	O88569	Hnrnpa2b1	2.87406	3.64586	2.78125	3.11855	7.97759	7.62905	7.92614	6.97439	4.43667	5.06626	4.92012	5.00672	4.85235	4.23194	4.59119	3.55487	5.22459	5.31059	5.20919	5.32599
	O88587	Comt	2.95986	3.23702	2.62404	3.37443	4.76063	4.3626	3.88705	3.52853	3.81231	4.0788	4.0886	4.15159	4.00457	3.63096	4.19478	3.61458	2.63254	2.78009	2.54916	2.86347
	O88602	Cacng2	2.2825	1.81279	0.801373	2.09599	3.2944	2.5362	2.59145	2.04001	3.34628	3.97177	3.2184	3.85123	3.11618	2.41203	3.73211	3.11506	2.30387	2.2825	2.56059	2.02578
	O88643	Pak1	2.51598	2.68857	2.74547	3.15701	3.98892	3.85868	3.60052	3.6407	3.01371	3.9165	3.38827	3.82451	3.37225	3.21829	3.62379	3.06993	2.88682	2.11743	2.61399	2.39026
	O88685	Psmc3	3.3039	3.17132	2.6689	3.17008	4.32098	4.61251	4.13456	4.39031	3.71038	4.70551	3.92044	4.20616	3.93395	3.75369	3.97702	3.71799	3.1027	3.05616	2.96564	3.19322
	O88696	Clpp	4.18891	1.72247	3.8266	1.58496	5.18304	2.72247	4.64846	2.03562	3.95417	3.05311	4.20546	2.51096	4.50221	2.23266	4.65095	2.51096	3.66859	3.83794	NA	NA
	O88712	Ctbp1	3.223	3.21404	3.0919	3.75966	5.24627	4.89529	4.52527	4.17413	3.6936	4.57832	3.68431	4.33494	4.174	3.75426	4.33025	3.59613	3.55698	3.22628	3.59251	3.19074
	O88737	Bsn	1.71374	2.28324	1.96528	2.01296	3.073	2.4013	3.31011	2.54196	2.32966	3.17013	2.96528	3.27622	2.43019	3.17117	3.10396	3.50346	2.31498	1.80542	2.28382	1.83658
	O88738	Birc6	1.32193	NA	2.63227	NA	3.49825	1.43296	3.1375	NA	3.15381	NA	2.29278	1.07039	3.15381	NA	3.85798	1.63227	2.60881	1.72247	NA	NA
	O88741	Gdap1	4.26777	4.17919	4.08225	4.40029	5.52182	5.31455	4.85754	4.99026	4.63515	5.22244	4.61795	4.8425	4.88006	4.18599	5.16031	4.377	4.1699	3.84333	3.83404	4.17919
	O88844	Idh1	2.86016	3.00106	2.73257	3.18416	4.38552	4.46215	3.55288	3.71901	2.55218	3.58096	3.00044	3.60288	3.18552	3.13335	3.41937	2.74808	2.72789	2.37354	2.65292	2.44852
	O88935	Syn1	4.15178	4.36488	3.92309	4.14448	5.36075	5.11641	5.17003	4.84954	4.24087	5.14502	4.46467	4.71895	4.80466	4.57977	4.95706	4.17166	4.13679	3.96446	4.15682	3.94444
	O88998	Olfm1	3.74708	3.51226	3.71946	3.41147	4.79176	3.96429	4.50515	3.90716	3.99138	4.52002	4.17415	3.89465	4.14951	3.5712	4.36765	3.32116	3.69034	3.30669	3.43034	3.56669
	O89051	Itm2b	2.27514	NA	2.75684	NA	3.78909	NA	3.03648	NA	2.66957	NA	2.84044	NA	2.65699	NA	3.13292	NA	2.07487	1.84744	NA	NA
	O89053	Coro1a	3.50466	3.99543	3.59294	3.83176	5.03577	4.83775	4.47971	4.42517	3.93051	5.01167	4.34882	4.58842	4.31543	4.02289	4.62409	4.05415	3.90566	3.35396	3.71399	3.54563
	O89112	Lancl1	3.05169	3.37862	2.77865	3.29057	5.32703	5.06066	4.82875	4.54604	5.22308	5.75583	5.13583	5.38011	5.17177	5.03673	5.42157	5.44306	4.13066	4.19187	4.12244	4.20009
	P00405	Mtco2	4.42366	4.57887	4.16627	4.55518	5.50812	5.15349	5.14994	5.00266	4.69831	5.2787	4.78601	4.87178	4.98007	4.41914	5.12339	4.32693	3.87984	3.98965	4.04503	3.82445
	P00493	Hprt1	4.10214	4.4779	4.43347	4.41252	6.03127	5.45346	5.59045	5.15762	5.41388	6.16722	5.3804	5.4873	5.66079	5.05446	6.0688	5.27082	4.78362	4.39759	4.62206	4.55916
	P00848	Mtatp6	5.2388	5.72249	5.37846	5.65288	6.05687	6.02918	6.09384	5.91156	5.76253	6.30316	5.66714	5.85806	5.8285	5.71317	5.90233	5.96428	4.94707	4.71283	4.97312	4.68678
	P00920	Ca2	4.31074	4.54657	3.45068	4.8544	5.42943	5.08771	5.21726	5.09504	4.27058	5.40776	5.27203	5.53262	5.10222	4.6376	5.39731	4.57974	4.36184	4.08856	4.28057	4.16983
	P01831	Thy1	4.10203	4.23529	3.98072	4.18357	4.69487	4.84066	4.50753	4.76663	4.07819	4.8734	4.47785	4.52481	4.79668	4.07666	4.98217	4.18635	3.98012	3.86719	4.17901	3.66829
	P01942	Hba	5.79744	6.2483	5.65735	6.18934	6.75956	6.71713	6.50109	6.43208	5.81952	6.73422	6.27914	6.3163	6.03962	5.50412	6.58687	5.7959	5.51463	5.49603	5.58208	5.42858
	P02088	Hbb-b1	5.85911	6.12214	5.28316	5.82112	6.78963	6.64238	6.14791	6.34321	5.73878	6.32591	6.00645	6.13751	6.09595	5.42439	6.52998	5.52374	5.14546	4.97144	5.12698	4.98993
	P02463	Col4a1	4.35923	4.7009	4.56719	4.77209	4.74591	5.75056	4.89498	5.00362	4.84614	6.84503	5.89836	5.20703	5.29781	6.36061	4.7607	5.91445	4.44353	4.40956	4.72318	4.12991
	P02468	Lamc1	3.47699	4.34905	3.60153	4.06728	4.38545	4.79289	4.13121	3.95964	3.92129	5.39861	4.87717	4.78144	4.38545	4.90265	4.5961	4.29371	3.44107	3.31443	3.45375	3.30175
	P02535	Krt10	3.69959	4.43618	4.74621	3.98175	4.42041	5.00649	3.8423	4.90245	2.41687	5.36949	3.7356	5.07206	3.30464	6.71928	4.27053	3.83305	3.90127	3.59359	3.96735	3.52751
	P03888	Mtnd1	4.72886	4.45998	4.43039	4.94304	5.52529	5.4806	5.15562	5.22589	4.926	5.53081	5.26474	5.72067	5.18703	5.05908	5.10056	5.08534	4.09009	3.61068	3.98191	3.71885
	P03893	Mtnd2	5.53946	5.46293	5.53565	5.53138	6.32978	5.69337	6.20068	5.47983	6.00908	6.34004	5.97134	6.08982	5.87969	5.53143	6.03842	5.72622	5.04843	4.69507	4.96937	4.77413
	P03911	Mtnd4	4.58412	5.01395	4.67284	4.93156	5.61703	5.16879	5.47189	5.16879	5.31145	5.79983	4.99439	5.59077	5.24974	4.97797	5.25166	5.4039	4.33079	4.04635	4.26974	4.10741
	P03921	Mtnd5	4.40055	4.87151	3.77829	4.57002	5.5103	5.55334	5.22578	5.29032	4.88891	5.39381	4.80421	5.08937	5.15131	4.89916	4.93066	5.09857	4.05754	4.10159	4.19946	3.95968
	P03930	Mtatp8	NA	3.2197	NA	3.2197	NA	3.34097	NA	3.56071	NA	4.08746	NA	3.13026	NA	2.98984	NA	3.71149	NA	NA	2.95667	2.23266
	P03995	Gfap	NA	NA	NA	1.23103	NA	2.87114	NA	1.86884	NA	1.93887	NA	2.73299	NA	2.26053	NA	1.99366	NA	NA	1.67737	1.60544
	P04104	Krt1	6.22439	6.89257	6.07898	6.0617	6.20324	6.74844	5.74087	7.14854	4.08514	8.20403	5.26877	6.95768	5.39358	8.05242	6.39328	6.25171	6.49829	6.26253	6.60582	6.15499
	P04370	Mbp	6.55377	7.30568	6.75645	7.21572	7.77796	7.80158	8.02711	7.61136	6.92473	7.86283	7.67787	7.81112	7.66345	7.52809	7.81777	7.61568	6.84302	6.85857	6.93887	6.76272
	P04627	Araf	3.99095	NA	3.82782	NA	4.88264	1.53605	4.57894	NA	5.0268	1.63227	4.82782	1.72247	4.63807	NA	5.19771	NA	3.7761	3.59694	NA	NA
	P04919	Slc4a1	2	4.03562	1.37851	4.39232	1.96347	5.06609	NA	4.50462	NA	4.79181	1.20163	4.76553	1	4.45943	1.67807	4.63227	NA	NA	3.85798	3.926
	P04925	Prnp	3.78514	3.93822	3.89397	4.03081	5.23033	4.38198	4.87693	4.34567	4.32987	4.79473	4.45272	4.02252	4.69776	4.00282	4.78961	4.1689	3.46737	3.84924	3.64431	3.6723
	P05063	Aldoc	4.35445	4.50742	4.38499	4.40361	5.96634	5.65873	5.12535	5.11961	4.26951	5.20452	4.50876	4.81346	4.80029	4.36652	4.97339	4.2962	4.07909	3.9298	4.12239	3.8865
	P05064	Aldoa	5.13063	5.35796	5.06155	5.35572	6.49446	6.48719	5.76561	6.02354	5.25632	6.06743	5.51565	5.88896	5.77494	5.451	5.9593	5.25842	4.97395	4.88212	5.07215	4.78392
	P05132	Prkaca	NA	2.44803	NA	2.77593	NA	3.62059	NA	3.42796	NA	3.29278	NA	3.30207	NA	2.3144	NA	1.66073	NA	NA	2.16843	1.16554
	P05201	Got1	2.06665	2.43985	1.57336	2.59958	3.19054	3.13659	2.4287	3.1735	2.87188	2.29736	2.32178	3.10408	2.15019	2.27716	2.80486	2.73998	1.8771	1.87841	2.01484	1.74066
	P05202	Got2	3.81027	4.79883	3.34612	4.62117	5.21034	5.67376	4.68975	5.52579	4.39429	4.51765	3.43932	4.608	4.32148	4.52072	4.79354	4.89918	3.84777	3.96277	4.0656	3.74494
	P05480	Src	1.9408	NA	1.69979	1.93694	3.44702	2.41806	2.23643	1.39637	2.59654	3.14639	2.63863	2.72701	2.55832	2.23462	2.8032	2.63738	2.05001	NA	1.96668	2.13333
	P05555	Itgam	4.49289	2.78416	3.79628	3.13209	4.31334	3.02517	3.26023	3.11828	4.12813	3.33073	4.00439	3.06889	3.91558	2.85247	4.18623	2.90969	NA	2.33062	2.31266	2.34858
	P06151	Ldha	4.79453	5.23901	4.7345	5.03991	6.2707	6.1509	5.79086	5.87665	5.26842	6.05425	5.3932	5.74049	5.58794	5.30738	5.84415	5.2178	4.84324	4.70373	4.90449	4.64248
	P06745	Gpi	5.37272	5.61881	5.3981	5.72788	6.5985	6.4661	5.9684	6.26727	5.40908	6.02574	5.28421	5.99618	5.70099	5.5128	6.18786	5.49332	5.01195	4.79546	4.88425	4.92316
	P06801	Me1	4.66561	5.00704	4.4383	5.06905	5.87546	5.99202	5.24816	5.87414	4.58662	5.48758	4.88093	5.48933	5.08194	5.1357	5.14128	4.60268	4.45242	4.19126	4.44096	4.20273
	P06837	Gap43	3.58332	4.14272	3.79765	3.71234	4.97063	4.40146	4.26746	4.54758	3.73812	4.41811	3.89735	4.86067	4.31379	4.42067	4.17808	4.5113	3.78322	3.42111	3.70564	3.49869
	P07214	Sparc	3.16913	2.43558	2.40233	3.25675	3.30559	2.52602	2.82591	2.97967	2.89849	3.20912	2.32887	3.02007	3.01644	3.1529	2.74428	2.92638	2.35861	2.06416	2.76385	1.65892
	P07356	Anxa2	NA	2.26859	NA	1.67868	NA	2.80721	NA	2.36417	NA	3.34612	NA	2.82024	NA	3.91749	NA	1.61793	NA	NA	1.69348	1.43632
	P07901	Hsp90aa1	3.98836	4.32668	4.29448	4.61422	5.89255	5.53976	5.16587	5.23665	5.52796	6.07254	5.36453	5.66556	5.44723	5.26399	5.8461	5.48133	4.59759	4.51152	4.63718	4.47193
	P08003	Pdia4	3.29817	3.51475	3.34096	3.12772	4.4006	3.93364	3.83124	3.60448	3.36029	3.58256	4.01961	3.48355	4.04858	3.1074	4.17561	2.92205	3.04571	2.81564	2.83822	3.02313
	P08030	Aprt	NA	1.75643	NA	1.88969	NA	1.86884	NA	1.3933	NA	2.10862	NA	1.74593	NA	2.01168	NA	1.34353	NA	NA	NA	1.44609
	P08113	Hsp90b1	5.42386	5.28741	5.23724	5.38054	6.05996	5.77001	5.53327	5.68449	5.56292	5.8999	5.28116	5.70059	5.52273	5.39343	5.62823	5.22142	4.81471	4.60018	4.75627	4.65863
	P08122	Col4a2	3.76472	3.54537	3.55911	3.57462	3.69344	4.43553	4.09491	3.77096	3.74805	5.39688	4.86377	4.24178	4.52579	4.84432	4.10035	4.55723	3.48303	3.48691	3.62962	3.34033
	P08228	Sod1	3.82525	3.61601	4.04852	3.97365	4.23862	3.7156	4.17511	3.74555	3.9025	4.02812	3.58127	4.26163	4.0339	4.39596	4.31686	3.86335	3.1352	3.12544	3.21384	3.04681
	P08249	Mdh2	4.8419	5.33732	4.86195	5.17563	6.17847	6.0107	5.54249	5.71261	5.00425	5.66185	5.19163	5.42877	5.37585	4.65507	5.70078	4.91646	4.66862	4.59643	4.55611	4.70894
	P08414	Camk4	3.68861	4.37535	3.64385	4.16012	6.80422	6.68077	6.57313	5.96001	5.70872	6.74299	5.93883	6.34472	5.92029	5.92368	6.28029	6.59648	5.23211	5.17172	5.2108	5.19303
	P08551	Nefl	4.35868	4.63551	4.25577	4.73899	6.24854	5.8104	5.84041	5.39169	5.42435	5.98846	5.70688	5.75284	5.67993	5.43523	5.78066	5.57109	4.81354	4.73489	4.85471	4.69372
	P08553	Nefm	3.61498	3.96187	3.68225	4.1497	5.67602	5.20587	5.50539	4.75222	5.31616	5.86713	5.58833	5.41765	5.32031	5.05369	5.44411	5.46191	4.53454	4.28778	4.40242	4.41991
	P08730	Krt13	3.34601	4.70634	5.45556	4.63658	5.07793	4.68639	5.11986	4.47657	2.58731	7.74985	6.84801	5.12302	4.08384	6.39905	4.85236	4.20326	4.42751	4.45676	4.61969	4.26458
	P08752	Gnai2	3.66775	3.65898	3.37314	4.12874	5.08279	4.99152	4.41139	4.55049	3.95949	4.71081	3.84832	4.72004	4.19382	4.11405	4.39893	4.01078	3.73501	3.30521	3.68376	3.35646
	P09103	P4hb	4.47583	4.43908	4.53466	4.5315	5.31557	5.09122	4.7997	4.799	4.55658	5.04945	4.41914	4.80875	4.78621	4.54626	4.82405	4.43635	3.94093	3.64596	3.81435	3.77253
	P09405	Ncl	3.54087	4.23718	3.54644	4.16337	5.98126	5.86087	5.85027	5.46226	3.8628	4.98274	4.24674	4.60906	4.29238	4.27429	4.49325	4.29707	3.99705	3.84862	4.10185	3.74381
	P09411	Pgk1	4.91978	5.07503	4.80227	5.17183	6.40927	6.12845	5.65171	5.73637	4.9689	5.85702	5.32702	5.53345	5.48197	5.05819	5.61236	4.58722	4.70409	4.56767	4.76311	4.50865
	P09671	Sod2	3.81004	4.45643	4.02123	4.46882	5.20404	4.62082	4.84837	4.65915	4.05355	4.76838	4.43717	4.57573	4.53796	4.30581	4.96731	3.25666	3.32755	3.67732	3.7482	3.25666
	P0C7L0	Wipf3	2.4698	2.58246	2.74632	2.27598	3.52951	2.81864	3.4698	1.5428	3.77949	4.22102	3.89749	4.07899	4.31441	3.75444	3.19042	4.28226	2.87465	1.84362	2.287	2.43126
	P0DN34	Ndufb1	5.18524	5.40797	4.9648	5.55887	5.97629	5.91664	5.96539	5.33914	5.5702	5.86608	5.49597	5.56578	5.58992	5.3681	5.66049	5.28804	4.73893	4.81967	4.72121	4.83738
	P0DP27	Calm2	3.05284	2.67662	4.48353	3.00334	6.52091	4.02212	4.86367	3.85424	5.90343	6.32733	5.57785	5.99109	5.32819	5.32782	5.6313	5.65953	4.43128	4.44693	4.44845	4.42976
	P10126	Eef1a1	4.89684	5.0583	4.87473	4.94383	6.61668	6.0295	5.96461	5.64865	5.63478	6.28058	5.85463	5.83305	6.00941	5.25294	6.14784	5.48113	4.94291	5.04412	5.07646	4.91057
	P10493	Nid1	2.90243	1.04149	2.56258	2.85965	3.02201	3.81593	1.02201	3.42292	2.75241	4.38602	3.72245	3.33272	3.26302	3.33272	2.53986	3.53503	2.42056	1.77204	2.04149	2.15111
	P10605	Ctsb	1.78994	1.16386	1.38097	0.867355	2.76433	2.0814	2.10247	1.16914	NA	1.40897	1.6289	1.6569	2.41594	0.89942	1.92707	0.932534	1.53825	NA	NA	1.53825
	P10630	Eif4a2	2.97445	3.28918	3.34244	3.47045	4.8118	4.27898	4.20576	3.67527	4.48654	5.1295	4.52349	4.60118	4.59553	4.25538	5.02716	4.90784	3.56835	3.38963	3.52481	3.43317
	P10637	Mapt	3.5974	4.57632	4.16631	4.35494	5.51906	5.14602	5.30053	5.09547	4.51765	5.47625	4.99413	5.55438	5.04578	5.22888	5.18424	5.90309	4.19783	4.13291	4.1988	4.13194
	P10639	Txn	4.2569	4.65072	4.63159	4.00154	5.09681	5.00154	5.2234	4.63031	4.76737	5.5215	4.78308	4.88923	4.72431	5.56085	5.16572	4.89609	4.03343	4.5123	4.2518	4.29393
	P10649	Gstm1	5.20758	5.52021	5.09626	5.43857	6.56972	6.44575	5.97763	6.05287	5.02886	6.15517	5.58397	6.13407	5.77024	5.55368	6.25996	4.97644	4.99062	4.72809	4.93344	4.78528
	P10852	Slc3a2	3.71566	3.64847	3.65568	4.03928	5.15741	4.79058	4.08603	4.43407	3.46357	4.25761	3.56625	4.13904	4.02912	3.57164	4.28813	3.55127	3.23879	3.1976	3.39112	3.04526
	P10922	H1-0	6.08407	6.55719	6.59888	6.54644	7.06026	6.68687	7.08407	6.62043	5.66778	6.58848	6.38563	6.41428	6.38563	6.7933	6.20625	6.73262	5.78033	5.79771	5.8275	5.75053
	P11031	Sub1	4.40678	4.31998	4.21324	4.72489	4.88232	5.47573	4.84196	5.12569	3.72004	5.45486	4.56715	5.21529	4.59368	4.82181	4.74909	4.78046	3.62085	3.2073	3.36543	3.46272
	P11352	Gpx1	3.08844	2.87828	1.94456	2.41361	3.96055	3.16743	3.57105	2.90221	2.50499	3.41589	3.09269	3.17348	3.02512	2.68871	3.5798	2.47941	1.78391	1.87799	2.01768	1.64422
	P11404	Fabp3	2.38283	3.30926	2.57875	3.68541	3.36302	3.11223	3.65675	3.68541	3.29496	3.8632	2.53221	4.89422	3.14836	3.82076	2.95902	3.58756	2.62384	2.60147	2.61265	NA
	P11499	Hsp90ab1	4.65093	4.81312	4.63681	5.00524	6.37401	6.26198	5.73089	5.81438	6.35413	6.91236	6.08945	6.44483	6.15201	6.0753	6.61634	6.39293	5.38226	5.2164	5.40734	5.19132
	P11627	L1cam	3.00434	3.38073	3.55571	3.59991	4.19414	4.45708	4.1352	4.18557	3.12017	4.82037	4.47631	4.59589	3.34156	3.52714	3.76787	3.92846	3.23928	3.10171	3.22721	3.11378
	P11798	Camk2a	4.06679	4.27761	3.89506	4.1641	5.71306	5.47055	5.07691	4.90531	5.76405	6.29057	5.55049	5.77817	5.596	5.23511	5.84139	5.59414	4.55804	4.56604	4.64697	4.47711
	P11881	Itpr1	3.37939	3.58067	2.96062	3.38317	4.75144	4.30854	4.13135	3.90551	5.30844	5.77142	4.88922	5.01968	4.94261	4.64922	5.15756	5.08241	3.91948	3.85915	3.96268	3.81596
	P11983	Tcp1	3.74543	3.62442	3.49812	3.72297	5.0889	4.55643	4.35453	4.16753	4.32652	4.84125	4.39238	4.33874	4.37256	3.85852	4.74847	3.93497	3.48999	3.28044	3.53156	3.23888
	P12382	Pfkl	3.97075	3.16906	3.50647	3.74642	5.39544	5.26951	4.7905	4.06702	4.96539	5.05947	4.7905	4.80793	4.84251	4.54998	5.06015	4.43662	3.87751	3.85399	4.06702	3.66448
	P12658	Calb1	3.5074	3.00177	3.33315	3.36856	5.40536	4.88735	4.54186	4.04173	5.46469	5.7575	4.9657	5.10103	5.2138	4.82008	5.53684	5.3216	3.9569	4.00982	3.96818	3.99854
	P12787	Cox5a	4.97064	5.41518	4.74623	5.42118	5.65622	5.80709	5.59696	5.70617	5.12095	5.73045	5.16605	5.51471	5.37008	5.28986	5.49469	5.35474	4.72996	4.55057	4.55569	4.72484
	P12815	Pdcd6	3.55655	3.76265	3.06047	3.61064	5.49581	5.05543	5.06379	4.65017	4.64334	5.08759	4.67884	4.91541	4.65931	4.34506	4.99181	4.98289	3.53038	3.54467	3.48813	3.58692
	P12960	Cntn1	3.48283	3.64125	3.80432	3.90005	5.1997	5.06446	4.34362	4.61936	4.7903	5.31796	4.27189	4.42922	4.15305	3.71815	4.43275	3.81054	3.52354	3.60922	3.72248	3.41028
	P12970	Rpl7a	5.41566	5.46807	5.48698	5.54407	5.65053	5.95447	6.11609	5.93737	4.99608	5.61452	5.05392	5.53354	5.19986	5.44736	5.12701	4.85381	4.79089	4.78393	4.87138	4.70343
	P13020	Gsn	2.52975	2.87669	2.32539	3.10532	4.44929	4.04823	3.65981	3.88937	2.6722	4.21257	3.39429	3.68487	3.39421	3.07405	3.7207	3.55112	3.14168	2.75267	2.90555	2.9888
	P13595	Ncam1	3.9691	4.20413	4.26103	4.34492	5.57816	5.42934	4.60351	5.07983	4.3996	4.90117	4.36456	4.72246	4.53029	4.27838	4.83382	4.45152	3.9611	3.7886	3.85171	3.89799
	P13707	Gpd1	4.41697	4.38815	3.89363	4.37818	5.84632	5.29383	5.20564	4.92198	4.53196	5.24444	4.7438	5.16171	4.87803	4.4434	5.01132	4.23724	3.74988	4.04285	3.91394	3.87879
	P14069	S100a6	NA	2.95417	NA	3.91875	NA	4.06967	NA	4.49696	NA	3.94043	NA	4.4415	NA	4.26674	NA	4.14432	NA	NA	3.77607	3.20359
	P14094	Atp1b1	4.95897	5.48678	5.07028	5.39648	6.54152	6.35654	5.92561	5.89598	5.24748	6.10319	5.63611	5.86807	5.93081	5.25815	5.95562	5.22744	5.0693	4.95524	5.10708	4.91746
	P14115	Rpl27a	3.93031	3.41097	4.1181	3.95476	4.17377	4.00707	4.97002	4.13445	3.76333	3.65713	3.47636	3.95476	3.72707	3.55266	3.65931	3.18475	3.51608	3.20474	3.52667	3.19416
	P14131	Rps16	5.05976	5.33666	5.16985	5.36759	6.34798	6.21664	5.82219	5.91091	5.31402	5.99838	5.67865	5.66943	5.6494	5.16268	5.98863	5.23222	4.44027	4.91051	4.76248	4.58829
	P14148	Rpl7	4.56247	4.84883	5.07308	5.09175	5.19324	4.59253	5.50023	4.84969	4.82391	5.6359	5.09076	5.12708	4.89219	4.73888	5.15376	4.8424	4.16172	4.25504	4.18406	4.23269
	P14152	Mdh1	5.11663	5.32197	5.03654	5.40949	6.44734	6.27083	5.94198	5.90561	5.01363	5.85223	5.33904	5.60511	5.57499	5.20077	5.83614	4.99994	5.01698	4.90714	5.0526	4.87151
	P14206	Rpsa	2.92335	3.00222	3.11698	2.8291	4.35117	3.94862	3.97845	3.41815	3.35042	3.73294	3.4174	3.38518	3.76342	2.68905	3.97845	2.82567	2.86854	2.75036	3.0086	2.6103
	P14211	Calr	4.53713	4.73623	4.61134	5.0423	5.7274	5.58502	5.35314	5.25166	4.34553	5.29325	4.61352	5.16258	4.89149	4.78445	5.08618	4.28573	4.22242	4.1313	4.2892	4.06452
	P14231	Atp1b2	3.30991	3.89047	3.31315	3.92718	4.93719	4.44032	4.396	4.32681	3.38501	4.55405	3.68559	4.29618	4.18237	3.58985	4.447	3.63691	3.64757	3.28069	3.48728	3.44099
	P14685	Psmd3	2.38745	2.76306	2.02256	2.77587	3.81779	3.87484	3.26046	3.25969	2.6278	3.8553	2.80305	3.52011	2.98083	2.66995	3.57693	2.92587	2.44034	2.3329	2.507	2.26623
	P14733	Lmnb1	1.62451	2.02563	1.86427	3.23355	5.75923	4.64125	5.40902	3.98586	2.5121	3.13344	2.33113	3.0409	2.49528	2.92262	3.01672	2.32353	3.04472	3.04613	3.39895	2.69189
	P14824	Anxa6	3.55878	3.75083	3.24367	3.78056	4.99513	4.64618	4.22347	4.23694	5.58491	6.01462	5.36636	5.42645	4.96425	4.74812	5.17399	5.04447	4.09569	4.08986	4.19454	3.99101
	P14869	Rplp0	3.48219	3.58153	3.51753	3.94171	4.70239	4.60864	4.25132	4.36435	3.51716	4.46923	3.63372	4.23104	3.91391	3.9022	4.2259	3.49851	3.27343	3.0057	3.36281	2.91633
	P14873	Map1b	3.49761	3.97661	3.57864	4.12762	4.56595	4.50244	4.62686	4.73434	4.27616	5.35676	4.71373	5.04644	4.79805	4.72697	5.04643	4.88753	4.00596	3.79421	3.94246	3.85772
	P15105	Glul	4.9244	5.38948	4.92421	5.3663	6.81504	6.42045	6.02488	5.89632	5.01782	5.99469	5.613	5.74567	5.65708	5.14578	5.85348	4.83674	5.05166	4.88455	4.92686	5.00935
	P15209	Ntrk2	3.43421	3.77526	3.23555	3.65267	5.12154	4.62462	4.23286	3.85523	5.3715	5.92978	5.35835	5.4769	4.46722	4.04731	5.22105	4.92427	3.8715	3.45514	3.79795	3.52868
	P15508	Sptb	2.55073	2.37556	2.01284	2.31079	3.66948	3.30601	2.83298	2.67759	4.73958	4.9744	4.36316	4.45584	4.39012	4.05935	4.64865	4.48905	3.18584	3.10699	3.17861	3.11422
	P15532	Nme1	4.52939	5.3504	4.58697	5.34281	5.75518	5.98331	5.38201	5.80494	4.95366	5.96358	5.21786	5.60238	5.14003	4.82576	5.4386	5.07728	4.39833	4.27903	4.4146	4.26277
	P15864	H1-2	6.76452	6.85984	6.95416	6.81012	7.02063	6.91924	7.40399	6.9103	6.56351	7.49692	6.93036	6.7498	7.04571	7.30268	6.97649	7.05075	6.15115	6.07047	6.1833	6.03832
	P16054	Prkce	3.17032	3.22089	2.78165	3.18641	4.28171	4.13759	3.88513	3.50505	3.79967	4.80921	4.02527	4.25578	3.84037	3.87017	4.14037	3.96514	3.31452	2.88827	3.05439	3.1484
	P16125	Ldhb	4.65248	4.75772	4.4007	4.74937	6.07189	5.71546	5.44844	5.31945	4.74031	5.56741	5.02254	5.1783	5.23043	4.94725	5.47633	4.52667	4.50416	4.19268	4.42413	4.27271
	P16330	Cnp	5.43877	5.78255	5.38505	5.85787	7.37427	7.0605	6.78343	6.6696	5.81131	6.52588	6.41226	6.64364	6.60865	5.95963	6.68162	5.70363	5.67268	5.51805	5.72337	5.46736
	P16332	Mmut	NA	NA	0.820773	NA	3.64095	2.57976	2.37536	1.8573	1.2802	NA	2.75151	2.46611	1.21309	NA	2.72766	1.05893	1.82077	NA	1.82077	NA
	P16460	Ass1	4.34916	4.66889	4.54746	4.56728	6.02605	5.54566	5.39309	5.09126	4.9849	5.65057	5.14336	5.33772	5.25079	4.59488	5.85014	4.55652	4.47292	4.27419	4.32869	4.41843
	P16546	Sptan1	3.72041	4.15819	3.60179	4.15861	5.029	4.87095	4.5913	4.41759	5.78813	6.30506	5.63424	5.79388	5.51983	5.27072	5.72415	5.63162	4.51852	4.4146	4.53784	4.39528
	P16858	Gapdh	4.24977	4.7952	4.21541	4.60135	5.63769	5.56463	5.22715	5.31495	4.44275	5.55723	5.03363	5.36356	5.09691	4.86802	5.26807	4.99524	4.13819	3.95053	3.97304	4.11569
	P17095	Hmga1	2.22485	2.25886	2.40382	2.57444	1.40382	1.79315	1.62621	1.99728	1.78233	2.64887	1.92319	2.04238	2.47421	2.47362	2.02049	2.84517	1.81886	NA	1.92257	1.71515
	P17156	Hspa2	3.91764	4.36554	4.30802	4.739	6.06658	5.7516	5.29238	5.22352	4.68844	5.33237	4.98142	5.4139	5.31422	4.90046	5.38077	5.03539	3.98142	4.4724	4.39796	4.05586
	P17182	Eno1	4.7351	5.11325	4.77345	5.05854	6.23467	5.7734	5.44566	5.69289	4.62482	5.66685	5.05846	5.50666	5.27966	4.97183	5.63361	4.80145	4.4716	4.33282	4.50073	4.30369
	P17183	Eno2	2.73949	3.21211	2.7931	3.38965	4.02932	3.83169	3.57528	3.80948	2.82048	4.19087	3.41832	3.96781	3.52426	3.18807	3.81529	3.51333	2.89114	2.77516	2.81865	2.84764
	P17426	Ap2a1	4.36141	4.42276	4.14754	4.49015	5.74085	5.37911	5.07944	4.93221	4.3866	5.18448	4.60989	4.91538	4.89741	4.41731	4.9724	4.35331	3.9949	3.859	4.03345	3.82045
	P17427	Ap2a2	3.74669	3.90542	3.5072	4.12523	5.06918	4.97021	4.39163	4.51596	3.84556	4.52143	4.01388	4.41162	4.31762	3.85842	4.34083	3.72566	3.51433	3.38611	3.44208	3.45836
	P17665	Cox7c	6.64285	7.24939	6.49254	7.19942	7.80519	7.65396	7.58675	7.35052	7.02174	7.91171	7.17859	7.22263	7.02342	7.15787	7.37271	7.16132	6.65819	6.5912	6.60247	6.64693
	P17710	Hk1	4.52191	4.54182	4.39801	4.74393	5.99305	5.62759	5.20792	5.20692	5.16855	5.72841	4.94124	5.26439	5.21928	4.92881	5.29862	4.76898	4.3335	4.35535	4.4263	4.26254
	P17742	Ppia	6.74033	7.3493	6.90769	7.19752	8.20494	8.15355	7.71671	7.86753	7.20933	7.92675	7.25271	7.53852	7.56421	7.01067	7.67696	7.13427	6.81458	6.78496	7.00762	6.59192
	P17751	NA	3.87249	4.3857	3.84057	4.19497	5.53506	5.40742	4.8797	4.7814	4.55582	5.32304	4.51413	4.87233	4.79344	4.61732	5.2431	4.72334	4.00918	3.93541	4.01256	3.93203
	P17809	Slc2a1	3.67217	3.69211	3.56097	3.67787	5.09234	4.77341	4.79413	4.27589	4.26887	4.70188	4.10577	4.50525	4.37465	3.92722	4.12363	4.13478	3.44154	3.54545	3.66877	3.31822
	P18242	Ctsd	3.65004	3.99422	3.86105	3.85694	4.67443	4.52813	4.37697	4.25145	3.64563	4.44983	4.13771	4.29057	4.05426	3.70506	4.42902	3.71411	3.61218	3.26933	3.4179	3.46361
	P18572	Bsg	4.69878	4.72721	4.29917	4.5841	5.91942	5.76611	5.51124	5.42091	4.72536	5.60462	5.14546	5.25638	5.28885	4.63459	5.44822	4.6619	4.35929	4.30796	4.55847	4.10878
	P18654	Rps6ka3	2.37397	3.02858	2.05022	3.12173	4.44301	3.6713	3.99962	3.0189	4.36594	4.48388	4.00093	4.32129	4.4065	3.51897	4.65665	4.28024	3.42373	3.18132	3.17208	3.43298
	P18760	Cfl1	4.74562	5.34125	4.99977	5.27561	6.252	5.92068	5.88042	5.77445	5.41316	6.18177	5.67822	5.66857	5.77837	5.19329	5.88964	5.5386	4.98594	4.87049	4.94304	4.91339
	P18872	Gnao1	2.86831	2.8267	2.60674	3.00355	4.41612	4.08648	3.60332	3.57049	4.22187	4.74503	4.07993	4.24421	3.85279	3.54794	4.2245	3.66686	3.25717	3.00041	3.11171	3.14587
	P19096	Fasn	3.33942	3.5248	3.29448	3.41659	5.01026	4.6393	4.07491	4.11136	4.05007	4.44091	4.01053	4.2792	4.17201	3.79363	4.17081	3.70498	3.29694	3.1412	3.35711	3.08102
	P19157	Gstp1	3.24193	3.45628	3.11079	3.46333	4.5178	4.75827	3.91081	4.33644	3.58827	4.62306	3.83908	4.23841	4.05867	3.84994	4.23517	3.88706	3.25986	2.7015	3.27061	2.69074
	P19246	Nefh	2.46577	2.59784	2.13193	1.92778	3.91849	2.89227	3.68284	3.09203	2.78659	3.44873	3.20095	3.24019	3.46867	3.0178	3.35361	2.50953	2.3154	2.42828	2.39629	2.3474
	P19253	Rpl13a	6.74187	7.2709	7.1998	7.29043	7.49067	6.7824	7.31857	6.9905	7.05904	7.85814	7.32501	7.24095	7.20581	7.00802	7.43269	7.0793	6.4934	6.44856	6.51844	6.42352
	P19536	Cox5b	4.79053	4.66633	4.48929	4.56366	5.49435	5.29587	5.33307	5.06691	4.96383	5.15903	4.89699	5.13413	5.19787	5.17795	5.09769	4.54514	4.37887	4.15146	4.33935	4.19099
	P19783	Cox4i1	3.83621	4.47037	3.50089	4.26819	5.27423	5.31925	4.73159	4.81213	4.18281	5.00947	4.2798	4.48714	4.61891	4.24996	4.73695	4.02259	4.01124	3.52253	3.84624	3.68754
	P20029	Hspa5	4.36143	4.46338	4.14593	4.54765	5.27024	5.28241	4.79502	5.02661	4.36359	5.32723	4.37312	4.81227	4.57577	4.55406	4.7916	4.2582	4.0744	3.82768	4.0546	3.84748
	P20060	Hexb	3.38907	3.05917	3.3615	2.93163	3.64223	3.34211	3.46582	3.46579	3.49973	3.37886	3.42432	3.26711	2.95874	3.26682	3.789	3.05901	2.39739	2.6264	2.49423	2.52956
	P20108	Prdx3	5.32619	5.34003	5.13769	5.50323	6.42526	6.16106	5.83595	5.63572	5.15407	5.94752	5.60517	6.19695	5.52889	5.32609	5.88311	5.23483	4.95044	4.53135	4.79175	4.69004
	P20152	Vim	1.66612	1.9101	1.08116	2.23817	3.01404	2.84294	2.57592	2.29974	1.57592	2.68578	2.62172	2.61706	1.75101	2.47988	2.11358	2.70336	1.97928	1.57592	1.90337	1.65183
	P20357	Map2	0.854657	1.53565	1.94682	1.32824	3.19281	2.60656	3.77568	2.35281	3.36304	4.75505	4.54181	4.53047	4.35911	4.84931	5.26655	5.56852	3.41367	3.3546	3.49681	3.27146
	P20444	Prkca	4.58504	4.72925	4.47746	4.85763	6.38588	5.91111	5.57355	5.42963	6.56177	7.01096	6.40154	6.76647	6.30146	5.82755	6.56656	6.48832	5.30462	5.15041	5.32167	5.13336
	P20917	Mag	1.66167	2.19231	2.61679	2.23032	3.66104	3.51432	3.29242	3.28633	2.12782	2.67307	2.85222	3.0556	3.04074	2.25504	3.06227	2.15832	2.11493	2.05736	2.12626	2.04603
	P21107	Tpm3	2.66479	2.16332	2.47469	2.45354	3.07767	2.91973	3.41884	2.36043	4.67144	4.79339	4.32711	4.10698	3.96143	3.94461	4.34688	4.06825	3.14216	2.9099	3.06502	2.98705
	P21126	Ubl4a	4.31192	3.9101	4.36181	4.12179	5.23952	5.04101	4.92795	4.70916	4.45975	5.02506	4.75408	4.7994	4.65512	3.92474	5.02358	4.39784	3.57366	3.67798	3.80897	3.44267
	P21278	Gna11	3.28704	2.71755	2.92481	2.86021	4.38259	3.90453	3.63919	3.39248	4.3966	5.18843	4.81143	4.49455	4.03273	3.6729	4.44964	3.8887	3.26461	2.76188	3.19642	2.83007
	P21279	Gnaq	2.13248	2.65958	2.34691	3.00623	3.65076	3.82446	2.98036	3.33462	4.25542	4.87929	4.10407	4.52154	3.41746	3.4672	3.94464	3.88873	2.68616	2.65074	2.68878	2.64812
	P21836	Ache	3.11896	2.11667	2.88976	1.90265	3.7454	3.27188	2.9919	2.50134	3.07686	2.67467	2.78438	2.54679	3.65877	2.01813	3.24315	1.8164	2.10439	1.89558	1.7975	2.20246
	P21981	Tgm2	1.57039	NA	0.86543	NA	3.32272	NA	2.36532	NA	2.79488	NA	2.08044	NA	2.95943	NA	3.13853	NA	2.08255	0.916056	NA	NA
	P21995	Emb	2.92696	3.71747	2.99567	4.27055	5.23829	4.7351	4.65156	4.97161	4.37031	5.94155	4.9137	5.40879	4.35077	4.58764	4.73432	4.32589	3.60283	3.59178	3.69363	3.50098
	P22315	Fech	6.01748	NA	5.74658	NA	7.3336	NA	6.56155	NA	5.96347	NA	6.22945	NA	6.18131	NA	6.65664	NA	5.37989	5.42919	NA	NA
	P22437	Ptgs1	3.9211	3.4025	3.61832	3.28229	3.91195	3.82941	3.60242	3.97262	3.46449	3.71603	3.40281	3.40847	3.83114	4.01929	3.67758	3.08845	3.02094	2.9456	3.16348	2.80306
	P22723	Gabrg2	2.57467	NA	2.86776	NA	2.81759	NA	2.76209	NA	2.29638	NA	2.9265	NA	3.22643	NA	3.23004	NA	2.0385	2.08416	NA	NA
	P22892	Ap1g1	2.79919	3.27856	3.01084	3.43098	4.44521	4.13628	3.88591	3.94532	3.83954	4.43873	3.69852	3.93319	3.98041	3.78277	4.0308	3.91114	3.07198	2.96701	3.07426	2.96474
	P23116	Eif3a	4.24694	2.97176	2.34586	3.19943	4.0979	3.8242	3.5509	3.58099	2.87052	4.0533	3.38819	3.25707	3.52485	3.2281	3.94311	3.41654	2.20692	2.60119	2.70873	2.09939
	P23242	Gja1	1.99521	1.49279	2.03703	1.77032	3.43131	2.00298	2.46234	2.17631	1.22968	2.00298	2.03703	2.71518	1.95215	2.17631	1.99521	1.40259	1.49271	1.66264	1.57768	NA
	P23506	Pcmt1	6.08399	6.27516	6.08311	6.25475	6.88474	6.74682	6.46667	6.54233	6.22803	6.73901	6.29603	6.72226	6.44899	6.14816	6.56435	6.2005	5.55172	5.43831	5.58573	5.40429
	P23591	Gfus	3.09497	3.17	3.00099	3.59733	4.59976	4.50283	4.07534	4.06643	3.6404	4.21684	3.36664	4.10456	3.82412	3.1023	4.20744	3.49241	3.12073	3.00099	3.05029	3.07144
	P23818	Gria1	2.68426	3.17516	2.35478	3.11103	3.93266	4.05532	3.0487	2.92461	4.44702	5.3193	4.36571	4.71768	3.73702	3.02083	4.21395	3.73906	3.27053	3.08794	3.04391	3.31456
	P23819	Gria2	2.70962	2.74743	2.54045	2.77534	4.20316	4.14412	3.42305	3.57522	4.97483	5.45709	4.64011	5.03296	4.25069	4.02058	4.57159	4.36919	3.271	3.26499	3.22855	3.30743
	P24270	Cat	3.77891	3.94283	4.3264	4.13682	5.04194	4.59296	4.68728	4.59685	3.844	4.41599	3.61452	4.10506	4.42897	3.74763	4.51143	3.78736	3.11409	3.3264	3.42603	3.01446
	P24369	Ppib	4.69135	5.29511	4.87026	5.37216	6.23698	5.93314	5.87195	5.73263	4.69961	5.99158	5.40125	5.59433	5.6411	4.91173	5.72221	5.18875	4.77361	4.80655	4.73448	4.84569
	P24472	Gsta4	5.04093	5.29215	4.85589	5.39532	6.26676	6.35687	5.91187	6.21603	4.87678	5.85398	5.36714	5.94427	5.58207	5.26647	5.74002	4.94587	4.86482	4.68239	4.87887	4.66834
	P24527	Lta4h	3.13045	3.57086	3.17034	3.69984	5.22982	5.22968	4.60191	4.4535	3.83136	4.61694	3.81829	4.23447	4.13446	4.04818	4.18408	3.99171	3.30383	3.18121	3.31475	3.17029
	P24529	Th	3.68346	3.88094	3.78346	4.14473	5.1363	4.88924	4.42262	4.51298	3.60327	4.33037	3.89437	4.14613	4.02876	3.84014	4.28091	3.6255	3.70348	3.27488	3.70237	3.27599
	P24547	Impdh2	1.98769	2.45761	1.85914	2.64005	4.16858	3.93336	3.92259	2.98956	3.62284	4.44958	3.75352	3.9268	3.6259	3.6406	4.36227	3.8055	2.9642	2.31308	2.85736	2.41992
	P24549	Aldh1a1	4.01974	4.04984	3.71422	4.01551	5.29111	4.78805	4.39547	4.38825	4.15864	4.54485	4.32089	4.47726	4.45624	3.86152	4.59821	3.73357	3.75413	3.28693	3.51963	3.52142
	P25444	Rps2	4.53792	4.99654	4.70546	5.03771	5.89628	5.81412	5.41638	5.55292	4.9836	5.79307	5.10915	5.55481	5.27453	4.93632	5.49146	4.98304	4.33329	4.35197	4.44302	4.24224
	P26039	Tln1	2.08587	1.34235	1.4854	1.94344	3.04887	2.99218	3.23645	2.35499	2.39978	2.46688	2.29339	2.56238	1.64152	2.47597	2.67968	1.79311	1.37144	1.44358	1.50734	1.30768
	P26040	Ezr	2.41608	3.26447	2.86761	3.20607	4.29865	4.35213	3.54464	3.75566	2.84613	4.09481	3.10553	3.7352	3.45987	3.08165	3.62658	2.56515	2.75023	2.44854	2.66211	2.53665
	P26041	Msn	3.1154	3.21986	3.30288	3.13007	4.77637	4.25062	3.77204	3.96179	3.06404	3.60029	3.68901	3.48082	3.55438	2.91647	3.93968	3.36188	3.62355	2.19363	2.93174	2.88544
	P26043	Rdx	3.7922	4.35512	3.87963	4.39484	5.55634	5.42209	4.95434	5.11264	4.14407	5.00874	4.6495	4.89851	4.6783	4.18478	4.90442	4.18011	4.06913	3.95333	4.0856	3.93686
	P26369	U2af2	4.54142	4.68907	4.54468	4.89023	6.67458	6.38587	6.45692	6.20613	4.61252	5.50065	5.12422	5.47725	5.10551	5.06143	5.23193	4.87969	4.46197	4.72867	4.84398	4.34666
	P26443	Glud1	4.6741	5.01443	4.65085	5.06577	6.38666	6.08333	5.61154	5.63425	4.88399	5.49932	5.03482	5.30863	5.27725	4.62506	5.45757	4.6306	4.63337	4.59681	4.61452	4.61566
	P26638	Sars1	2.88536	3.41789	2.69945	3.25834	4.30966	4.30785	3.26367	3.84239	3.07963	4.1951	3.39483	3.82103	3.38388	3.33612	3.81057	3.32649	2.82612	2.61312	2.94247	2.49677
	P26645	Marcks	2.97817	4.33048	3.35936	3.80669	4.73945	4.71061	3.95952	4.71676	3.52205	4.48688	3.48028	4.4226	3.70767	3.99325	4.17757	4.70675	3.54568	3.28429	3.56339	3.26658
	P26883	Fkbp1a	3.60317	4.25537	3.85783	4.38374	4.67117	4.86958	4.54056	4.81773	4.45055	4.9986	4.43811	5.21058	4.63893	4.43671	4.64976	4.65035	3.52888	3.48118	3.15344	3.85662
	P27048	Snrpb	4.07307	5.13958	4.18227	4.86647	7.56595	7.04084	7.28568	6.41749	5.33935	5.48315	5.25594	5.45407	5.3829	5.05775	5.46353	5.15199	5.10116	5.12529	5.20216	5.02428
	P27601	Gna13	4.70811	4.76576	4.71449	4.75588	6.1577	5.83593	5.42274	5.37571	5.307	5.68919	5.44545	5.63452	5.59256	5.15163	5.69936	4.99892	4.57197	4.64744	4.70816	4.51126
	P27612	Plaa	2.71357	2.51584	2.57535	2.37265	4.26463	3.53034	3.53981	3.28736	3.36874	3.92469	3.88729	3.72569	3.677	2.8803	3.96365	2.99577	2.21943	2.46771	2.54326	2.14388
	P27659	Rpl3	5.56777	5.79405	5.53069	5.82881	6.57991	6.59062	6.45254	6.34291	5.76976	6.41114	5.93087	6.12986	5.88657	5.95212	6.07708	5.69734	5.41179	5.18215	5.46992	5.12402
	P27661	H2ax	4.78429	5.35707	4.51368	5.22177	7.90303	6.99659	7.88011	6.52433	5.12094	6.0501	5.55481	5.89147	5.7511	5.45106	5.69716	5.15754	5.00916	4.80918	4.94524	4.87309
	P27773	Pdia3	4.78195	4.76173	4.56739	4.88071	5.75161	5.62156	5.0825	5.37091	4.8151	5.38408	4.80267	5.02505	5.07257	4.86979	5.22076	4.61367	4.39975	4.16114	4.27606	4.28483
	P28028	NA	2.14863	2.28861	1.92949	2.74503	3.86834	3.5434	3.04408	3.13648	3.21633	3.85733	3.46193	3.51029	3.55616	3.37828	3.6929	3.68538	2.67151	2.71374	2.24616	3.13909
	P28271	Aco1	3.1654	3.22587	2.97498	3.27644	4.698	4.23386	3.83269	4.01814	3.38358	4.15916	3.64874	3.85862	3.72435	3.49462	4.07695	3.62172	2.85722	2.76846	2.93708	2.68861
	P28474	Adh5	4.84942	5.32889	4.78697	5.15236	6.43262	6.53221	5.81955	6.03156	5.05681	6.13194	5.34751	5.80235	5.58639	5.33695	5.67061	5.20722	4.79067	4.68301	4.77281	4.70086
	P28571	Slc6a9	2.65275	2.76173	1.71834	2.82515	3.52378	3.91535	3.20376	3.14397	2.49327	3.71226	2.89769	3.4659	2.94801	3.18081	3.58686	2.77785	2.67852	2.22829	2.64354	2.26327
	P28650	Adss1	2.57542	3.21289	2.52382	2.7329	4.09226	4.31786	3.30482	3.86001	2.60317	3.8069	2.83857	3.75176	3.13572	3.09968	3.09657	2.61426	2.28388	2.25403	2.52937	2.00854
	P28652	Camk2b	2.4813	2.68005	2.40308	2.77048	4.19223	3.84372	3.44696	3.47467	4.00491	4.86139	4.04694	4.37508	4.13032	3.91322	4.33528	4.31065	3.20282	3.00165	3.14237	3.06211
	P28656	Nap1l1	5.05052	5.03655	4.96591	5.1369	6.72064	6.22642	6.09213	5.63904	5.91214	6.63178	5.77406	5.80934	6.0643	5.53639	6.23479	5.59682	5.07595	5.11512	5.27668	4.91439
	P28658	Atxn10	3.42065	3.3413	3.30415	3.1743	5.04514	3.96692	4.1358	4.49298	4.04154	4.37923	3.85868	3.80353	4.48211	3.78099	4.53187	3.3772	3.34204	3.11582	3.308	3.14985
	P28660	Nckap1	3.11916	3.23878	2.99466	3.10212	4.63865	4.21852	3.7639	3.81848	4.0764	4.55786	3.86288	4.25924	3.93118	3.7654	4.10736	3.75059	3.16913	2.9764	3.078	3.06753
	P28661	Septin4	3.99776	4.436	4.17757	4.1834	5.9891	5.20393	5.23116	4.92823	4.36411	5.14137	4.81918	4.95528	5.39707	4.10786	5.33221	4.0814	4.11221	4.11063	4.36556	3.85728
	P28663	Napb	4.12421	4.68258	3.94906	4.7491	5.73876	5.69328	4.80887	5.12181	4.45051	5.36899	4.5581	5.24123	4.7847	4.65161	5.04661	4.36443	4.14085	4.09457	4.14468	4.09073
	P28667	Marcksl1	5.13006	6.25802	5.6718	5.90402	6.34279	6.85277	5.95912	6.59649	5.34328	6.12035	5.26405	5.89488	5.55042	5.81904	5.66177	6.33257	5.17727	5.14328	5.24541	5.07514
	P28705	Rxrg	2.64232	1.52118	1.54921	2.46871	5.06439	4.55302	4.77161	3.72505	3.42368	4.18955	3.11806	3.73619	3.57306	3.25298	3.57306	3.03575	2.13418	2.75085	2.96175	1.92327
	P28738	Kif5c	3.30896	3.29516	3.14623	3.48893	4.87347	4.53078	4.33108	3.964	4.20359	4.67769	4.20702	4.29152	4.29359	3.94405	4.65714	4.17152	3.21292	3.45939	3.17569	3.49662
	P28740	Kif2a	2.03144	2.47641	1.9411	2.48599	3.62687	3.63483	2.86201	3.03325	2.61024	3.59169	2.86656	3.25669	2.77035	2.7287	3.15311	2.65769	2.28415	2.02529	1.88622	2.42322
	P28741	Kif3a	3.56051	NA	3.15535	NA	4.62737	NA	3.92061	NA	4.4824	NA	4.52116	NA	4.75191	NA	4.92265	NA	3.52067	3.39232	NA	NA
	P28867	Prkcd	2.694	2.93927	2.29592	2.62432	4.00042	3.64078	3.52024	2.85618	2.84907	3.66547	3.01297	3.21504	3.33871	2.33398	3.06857	3.05546	2.25489	2.30934	2.52208	2.04215
	P29341	Pabpc1	3.66043	4.1097	3.69488	3.74282	5.29	5.00973	4.89391	4.59973	5.067	5.65841	5.17029	5.25583	5.55811	5.17972	5.81186	5.75281	4.29949	4.20876	4.46457	4.04368
	P29387	Gnb4	4.51522	5.43842	4.4249	5.33807	5.99629	6.60358	5.31985	5.95421	5.37962	6.50673	5.4922	6.53515	5.54536	5.49012	5.47273	5.9942	4.80715	4.64265	4.84949	4.60031
	P30275	Ckmt1	3.52772	3.36509	3.16134	3.58223	4.69716	4.36866	4.08814	4.11611	3.82805	4.41025	3.88425	4.11246	3.9873	3.50782	4.31054	3.34799	3.08121	3.03167	3.10581	3.00707
	P30416	Fkbp4	3.87824	4.11113	3.59603	3.96303	5.56568	5.70389	5.02163	4.61155	4.97197	6.00781	4.99308	5.41654	5.09404	4.66846	5.43302	5.35349	4.36342	4.05062	4.33854	4.0755
	P30999	Ctnnd1	2.17533	1.78165	1.77023	2.11362	3.71608	2.87747	3.3312	2.3702	3.19238	3.48639	3.12602	3.32863	3.18	2.1951	3.44267	2.60127	2.08379	2.06352	1.73253	2.41479
	P31324	Prkar2b	3.99408	3.90125	3.64387	4.07022	5.45268	5.22761	4.56698	4.68483	5.71193	6.10249	5.55163	5.82252	5.46831	5.02025	5.80908	5.44978	4.30882	4.28564	4.39428	4.20017
	P31648	Slc6a1	3.594	4.3263	3.38105	4.32467	5.21897	5.01003	4.58741	4.77618	4.51585	5.74868	4.50906	5.27446	4.25304	4.84984	4.50947	5.02839	4.26451	4.15985	4.47723	3.94713
	P31650	Slc6a11	2.86532	2.956	2.78798	3.22047	4.22216	4.14647	3.89684	3.83566	3.30645	3.94471	3.46719	3.86997	3.473	2.98987	3.27451	3.23526	2.69608	2.58806	2.7059	2.57825
	P31938	Map2k1	2.98237	3.13344	2.91774	3.20714	4.9477	4.49909	3.96354	4.26767	4.37739	5.01717	4.27449	4.55527	4.63648	4.24378	4.57286	4.3299	3.46078	3.34436	3.53443	3.27072
	P32020	Scp2	4.60707	5.16388	4.84984	4.94577	5.82288	5.79281	5.63834	5.49767	5.09375	5.54648	5.15474	5.18461	5.23386	4.6851	5.39041	4.93463	4.73271	4.49971	4.72333	4.50909
	P32037	Slc2a3	4.65887	4.8692	4.24126	4.62719	5.90933	5.76823	5.3115	5.14371	4.70898	5.67673	5.06236	5.37169	5.27027	5.08819	5.22139	4.71686	4.69419	4.24183	4.38786	4.54815
	P32067	Ssb	3.53818	3.53405	4.02783	3.87221	5.97398	5.45086	5.57283	5.20079	3.69429	4.52239	4.13807	4.32152	4.09635	3.87289	4.5883	3.95042	3.62039	3.59071	3.79869	3.41241
	P32233	Drg1	2.46261	2.86801	2.01038	1.58112	4.03488	3.84416	3.52566	3.74462	2.85905	4.0353	3.15191	4.04579	3.7521	3.24105	3.81821	3.24105	3.08991	2.55694	2.98166	2.66519
	P32921	Wars1	3.99485	4.23959	3.94662	4.00887	5.355	5.07167	4.61851	4.75413	4.66445	5.28531	4.65737	5.12852	4.8516	4.43569	5.11006	4.69772	3.79563	3.72642	3.92591	3.59614
	P33173	Kif1a	2.97492	3.47967	2.86679	3.14991	4.7262	4.4186	4.05652	4.15999	4.58172	5.08895	4.32794	4.62947	4.39385	4.28779	4.65258	4.675	3.52296	3.29682	3.60981	3.20996
	P35235	Ptpn11	2.09937	2.49447	2.13065	2.15493	4.27895	3.83563	3.86406	2.87745	3.89822	4.13154	3.83006	3.79	3.74313	3.28434	4.2698	3.45148	2.69528	2.78522	2.62008	2.86042
	P35278	Rab5c	3.28332	4.04475	3.16285	3.7819	4.5183	4.64498	3.92141	4.45238	4.10048	5.30589	4.52662	4.92732	4.13249	4.14284	4.55707	4.27985	3.39803	3.08036	3.13597	3.34242
	P35279	Rab6a	NA	1.58656	NA	1.60862	1.63227	2.48612	NA	2.51891	NA	2.98	1.63227	2.33508	1.1375	2.36287	NA	2.37183	NA	NA	1.71648	2.35391
	P35282	Rab21	3.40354	3.42783	3.42965	3.25096	4.52357	3.70467	4.45212	3.89732	4.02963	4.15366	4.3903	4.21925	4.33611	3.65813	4.44253	4.11971	3.28696	3.08818	3.39982	2.97532
	P35283	Rab12	3.47599	3.63257	2.9529	3.43288	4.71709	4.30661	4.11204	4.03881	3.77544	4.79881	4.03687	4.30719	3.8573	3.73266	4.1889	3.99059	3.15098	3.31009	3.28345	3.17762
	P35288	Rab23	1.80673	2.37249	2.29302	2.62343	3.42551	2.599	2.70244	2.28502	3.10075	2.30592	2.99925	2.37691	2.97869	2.2184	2.92213	2.10935	2.29742	2.19336	2.24539	NA
	P35293	Rab18	3.43556	4.30465	3.55062	3.9927	4.73454	5.15024	4.66792	4.60637	3.81515	5.14699	4.15891	4.56194	4.11766	4.28288	4.24891	4.0907	3.85463	3.64388	3.98453	3.51398
	P35436	Grin2a	NA	1.07749	NA	1.01748	NA	0.92664	NA	NA	NA	3.12102	NA	2.40599	NA	2.75583	NA	2.20767	NA	NA	1.70101	2.01748
	P35438	Grin1	2.84341	3.04933	2.59183	3.46119	4.07475	4.17166	3.27791	3.93736	3.51457	4.98141	3.79101	4.5436	3.61928	3.7775	3.681	4.42939	2.80076	2.75248	2.85909	2.69414
	P35486	Pdha1	4.30184	4.49925	4.06116	4.58116	5.89665	5.55517	5.18363	5.19396	4.5279	5.3088	4.63614	4.98692	4.95869	4.28592	5.06342	3.94253	3.89863	4.201	4.01844	4.08118
	P35550	Fbl	5.36894	5.44615	5.88474	3.60964	6.90815	5.54713	6.04383	5.97251	4.98996	6.56467	5.71494	5.46732	5.56712	7.84358	6.26327	5.028	5.0334	5.08462	5.04956	5.06846
	P35564	Canx	3.13354	3.202	3.24236	3.27916	4.78975	4.27834	4.03919	3.95205	4.09667	4.46727	3.71649	4.0771	3.99027	3.56298	4.3396	3.66836	2.99518	3.18863	3.26042	2.92339
	P35585	Ap1m1	1.37787	2.53187	1.37787	2.26261	3.2023	3.29856	3.3007	2.61859	1.65089	3.15474	2.11484	2.73649	2.37787	2.51905	3.18523	2.50611	NA	1.6998	2.01548	1.38412
	P35700	Prdx1	3.61966	4.05303	3.40529	3.53579	5.11696	4.72061	4.59687	4.41408	4.22845	4.70249	4.48617	4.3869	4.65021	4.23469	4.67859	4.38125	3.77458	3.65378	3.80688	3.62148
	P35762	Cd81	1.826	2.76684	1.90595	2.67009	3.30191	2.9739	2.87718	3.1316	2.26062	3.16197	2.92128	2.62956	2.90361	2.50466	2.92983	2.78125	2.26264	2.06369	2.35837	1.96796
	P35802	Gpm6a	3.42912	3.92246	3.3033	3.31028	4.71851	4.23796	4.03944	4.08914	4.79797	5.41091	4.77828	5.02012	4.45367	4.12472	4.59857	4.39536	3.7161	3.68876	3.67435	3.73051
	P35803	Gpm6b	4.21292	4.45395	4.02989	4.47265	5.25205	5.09183	4.77551	4.96612	5.86275	6.46044	5.81195	5.89861	5.28223	5.16241	5.38268	5.50858	4.30967	4.31918	4.32044	4.30841
	P35922	Fmr1	NA	2.83366	NA	3.14057	NA	4.1084	NA	3.37114	1.20163	4.93792	1.63227	4.78566	NA	4.44938	2.10434	4.96478	NA	NA	3.18272	3.64933
	P35979	Rpl12	4.82842	5.18265	5.02189	5.19359	6.20027	5.87738	5.63471	5.64967	5.19047	5.7821	5.33979	5.42559	5.50415	4.9921	5.79966	5.25139	4.83296	4.73372	4.8546	4.71209
	P35980	Rpl18	4.61883	5.14467	4.83965	5.25194	4.95197	4.63818	5.10606	5.13463	4.81402	5.80471	5.17546	5.14723	4.87349	5.0397	5.11028	4.96938	4.36253	4.32763	4.34513	4.34503
	P36536	Sar1a	3.81639	3.84044	3.96819	4.59708	5.46849	5.01031	4.6861	4.72028	4.09621	4.79232	4.38517	4.9278	4.75963	3.1916	4.8965	4.08457	3.65941	3.63197	3.87642	3.41496
	P36916	Gnl1	1.98218	1.73965	2.1877	2.21956	3.75042	3.55911	3.25062	2.88265	3.52305	4.20621	3.48568	3.84671	3.84477	3.56752	4.10664	3.84898	2.27312	2.59977	2.47815	2.39474
	P37040	Por	2.53873	2.71057	2.64883	2.88044	4.41935	4.10282	3.74326	3.54465	4.37241	5.08979	4.29819	4.57222	4.33278	4.212	4.64706	4.53847	3.33425	3.39169	3.58453	3.14141
	P38060	Hmgcl	3.20074	3.00378	3.35882	3.39152	4.3573	4.18874	3.86782	3.86827	2.82356	3.91663	3.036	3.73676	3.18684	3.16965	3.80661	3.15777	2.32108	2.8804	2.51136	2.69012
	P38647	Hspa9	3.70565	3.8901	3.83864	3.96038	5.05831	4.86248	4.51967	4.47893	3.73449	4.74697	3.939	4.2082	4.22801	3.8463	4.32201	3.7744	3.69721	3.37718	3.6347	3.4397
	P39053	Dnm1	3.90835	4.1	3.92165	4.23653	5.36991	4.91138	4.68634	4.76178	4.46152	5.17424	4.59533	4.88148	4.79788	4.40617	5.0518	4.75079	3.9454	3.82617	4.04168	3.7299
	P39054	Dnm2	3.06481	3.50252	3.38403	3.36368	5.12894	4.21444	4.20032	4.03954	3.63458	4.46019	4.0865	4.39995	4.44492	3.70249	4.69598	3.67012	3.41988	3.45679	3.75196	3.12471
	P39447	Tjp1	2.29691	2.51101	2.42956	2.39377	3.19042	3.19471	3.14444	2.42255	2.62957	3.72121	3.19174	3.00731	2.74794	3.3102	3.43817	3.58111	2.21464	2.27981	1.9854	2.50906
	P40124	Cap1	3.88042	4.32397	3.70477	4.25403	5.21852	5.15682	4.67738	4.89239	4.49391	5.46695	4.63702	4.89516	4.90885	4.59368	5.03515	4.71425	3.90961	3.84312	3.93086	3.82187
	P40142	Tkt	3.83443	4.58494	3.76738	4.74505	6.59487	6.34995	6.32065	5.94935	4.95952	5.69228	4.91807	5.7046	5.2488	5.23734	5.60326	5.4529	4.69862	4.64327	4.75062	4.59126
	P40237	Cd82	5.0649	4.79636	4.64258	5.23558	6.20597	5.97254	5.78433	5.63347	5.22949	6.02825	6.17399	6.10901	6.07142	5.51368	6.23918	5.54763	4.88897	4.64841	4.8811	4.65628
	P40336	Vps26a	3.77144	NA	3.50292	NA	5.13878	NA	4.42303	NA	4.02482	NA	3.92456	NA	4.25548	NA	4.59181	NA	3.34451	3.43518	NA	NA
	P41105	Rpl28	5.53285	5.97585	6.00307	6.36856	6.13878	5.51897	6.35951	5.86176	5.57221	6.66259	5.9718	6.05058	5.58546	5.81389	6.10361	5.90125	5.15703	5.15704	5.225	5.08907
	P41216	Acsl1	2.80037	3.07205	2.99595	3.38774	4.62334	4.3258	3.64868	3.68295	3.7415	4.0615	3.35471	3.88392	3.8587	3.31377	3.82733	3.51528	2.57824	2.80741	2.52647	2.85918
	P42125	Eci1	3.76266	4.62165	3.98223	4.49897	5.50292	5.0406	4.9088	5.00247	3.89495	4.66092	4.34763	4.89633	4.61418	4.13151	4.81385	3.86926	3.8468	3.54424	3.52477	3.86627
	P42208	Septin2	4.15427	4.54103	4.38508	4.53562	5.78093	5.40221	4.99587	5.20411	4.20404	5.21032	4.56062	4.5994	4.85598	4.08573	4.93867	4.16336	4.11299	3.80632	4.03989	3.87942
	P42669	Pura	2.76624	3.20081	2.89621	3.04821	4.44592	4.33177	4.11184	3.88141	3.59758	4.46515	3.77713	3.94428	3.9255	3.40714	4.32103	3.66034	3.01154	3.12049	3.06593	3.0661
	P42859	Htt	2.2408	1.96118	1.86726	2.12819	3.80913	2.99932	2.82328	2.50033	2.66992	3.06196	2.71722	2.48711	2.87629	2.49397	3.1592	2.31852	1.92	1.86821	1.9792	1.80901
	P42932	Cct8	3.82112	3.82813	3.57035	4.12062	5.51023	5.1034	4.71585	4.59737	5.17029	5.49721	4.95298	5.10453	4.97448	4.64226	5.29895	4.97402	4.03717	3.8989	4.03308	3.90298
	P43006	Slc1a2	5.18355	5.62863	5.32432	5.63928	6.84256	6.45722	6.32617	6.07919	5.43656	6.33435	5.72008	5.91542	5.92796	5.4808	6.1288	5.58791	5.26497	5.17193	5.28606	5.15084
	P43274	H1-4	7.97418	8.31299	8.27286	7.97379	8.65737	8.50701	8.71192	8.58331	8.29324	8.6594	8.57981	8.21379	8.47416	8.53852	8.4566	8.56008	7.87836	7.79262	7.8538	7.81717
	P43275	H1-1	6.67989	7.41213	7.13797	7.01197	7.42316	7.24507	7.43786	7.43285	6.66307	7.21417	7.25038	6.96898	6.96276	7.26561	7.01098	7.27746	6.44539	6.39246	6.49836	6.33949
	P43276	H1-5	5.70475	6.36082	6.52432	6.09268	6.70791	6.61407	6.44643	6.59725	5.98897	6.16541	6.21206	6.14093	6.14762	6.32438	6.01003	6.39314	5.55483	5.36868	5.57459	5.34892
	P43277	H1-3	7.73756	8.77065	8.33566	8.08747	9.11567	9.09739	8.83957	8.86281	7.61162	8.59634	8.60507	7.84135	8.32003	8.58431	8.35789	8.58962	8.00784	7.94334	7.96617	7.98501
	P45376	Akr1b1	4.17387	4.54888	3.9935	4.53524	5.60838	5.41008	4.86695	5.00536	4.22306	5.35591	4.56318	4.91956	4.81134	4.38833	5.0717	4.29994	4.11068	3.89044	4.15435	3.84676
	P45591	Cfl2	4.15132	4.16342	3.8124	4.38132	5.35191	4.92085	4.87883	4.70973	4.18335	5.11642	4.66938	4.64147	4.56402	3.99398	4.79797	4.07489	3.92227	3.93948	4.34716	3.51458
	P45878	Fkbp2	NA	4.30592	NA	3.85668	1.72247	4.25785	NA	4.3066	NA	4.62692	0.925999	4.56113	1.48543	3.96092	NA	3.78902	NA	NA	3.41302	3.19157
	P45952	Acadm	3.69526	4.03753	4.04295	4.07876	5.20557	5.07876	4.56076	4.60614	3.96008	4.8832	4.11362	4.25693	4.38884	3.69277	4.511	3.9661	3.76872	3.76575	4.03055	3.50392
	P46061	Rangap1	3.00531	3.06099	2.39613	2.98884	4.61456	4.06976	3.95808	2.83272	3.86901	4.1297	3.75232	4.13806	4.03889	3.6223	3.84836	4.00722	1.90462	2.75255	2.09575	2.56142
	P46096	Syt1	4.77578	5.23188	4.40022	5.18836	6.00108	6.11997	5.49898	5.66813	4.81551	6.08397	5.19542	5.80876	5.39904	5.23067	5.55569	5.30221	4.741	4.46117	4.65127	4.5509
	P46460	Nsf	3.80374	4.00474	3.5199	3.92326	5.27784	4.87408	4.62985	4.65099	4.09392	4.80945	4.2615	4.60543	4.44659	4.12995	4.69459	3.97063	3.7225	3.45953	3.71826	3.46378
	P46471	Psmc2	3.1585	3.17608	3.22736	3.5507	5.04051	4.95848	4.8994	4.65829	4.25587	5.30258	4.49932	4.73791	4.44142	4.02254	4.76494	4.61762	3.98521	3.66898	4.09048	3.56371
	P46638	Rab11b	3.67822	3.76027	3.28966	3.73067	4.74648	4.69152	4.15087	4.25703	3.70092	4.48106	3.88817	4.3033	3.88016	3.41748	4.45994	3.23948	3.43084	3.20897	3.5431	3.0967
	P46660	Ina	3.77449	3.92238	3.68303	4.00636	5.65723	5.19339	5.1757	4.68983	4.67869	5.26696	4.99367	4.85436	5.10767	4.78658	5.19325	4.63945	4.10103	4.05185	4.06028	4.0926
	P46664	Adss2	NA	3.48973	NA	2.33688	3.21146	2.4413	3.02591	2.66468	2.60141	2.70317	2.71104	2.75518	2.99734	2.26002	3.10837	3.12056	1.93845	2.21146	2.17022	1.97969
	P46735	Myo1b	1.56716	2.16212	1.18194	2.69733	2.49682	2.88597	2.14127	2.90771	2.90535	4.272	2.83562	3.70534	2.45081	2.92099	2.44753	3.36994	1.85319	1.84185	2.05605	1.63899
	P46935	Nedd4	NA	2.97719	NA	2.99991	4.78669	4.01114	4.32202	3.66667	4.20172	5.07886	5.10443	4.77601	4.43305	4.1618	4.98194	4.63363	3.3786	3.63236	3.54835	3.46262
	P46978	Stt3a	2.62763	2.93485	2.89067	3.1015	3.95982	3.03439	4.10857	3.66887	3.26865	4.13393	3.83743	3.54896	3.85361	3.38623	3.64225	2.40761	3.08895	2.64012	2.9495	2.77958
	P47199	Cryz	4.65237	4.38433	4.44528	4.55716	5.87475	5.58177	5.0678	5.3717	4.60856	5.47398	5.08016	5.25156	5.09587	4.56321	5.35038	4.52052	3.92027	3.7117	3.75187	3.8801
	P47708	Rph3a	3.58304	3.93548	3.42514	4.00272	4.62342	4.61577	4.27137	4.2803	4.04498	5.02658	4.15554	4.59355	4.26807	4.13527	4.26963	4.56341	3.70527	3.40637	3.59662	3.51501
	P47738	Aldh2	4.14309	4.52516	4.03162	4.30049	5.57327	5.4536	4.8113	4.92077	4.17823	5.18901	4.33381	4.95635	4.6361	4.2754	4.95659	3.98167	3.69097	3.78549	3.92851	3.54795
	P47740	Aldh3a2	1.93128	2.26599	1.85923	2.90581	3.3202	3.92719	2.21499	2.98947	1.64393	3.10651	1.71698	2.74662	2.77673	3.00965	1.66888	2.42469	2.04415	1.14508	NA	1.59461
	P47753	Capza1	2.89522	2.77351	3.12332	2.67369	4.62415	3.91295	4.26186	3.36257	3.62817	3.83142	3.41749	3.21384	3.76664	2.67369	3.60084	3.02714	2.48018	2.34978	2.90767	1.9223
	P47754	Capza2	4.14979	4.14748	4.44218	4.26608	5.84799	5.13663	5.19691	4.64615	5.12764	5.6056	5.00449	5.06411	5.29679	4.41504	5.45042	4.69633	4.40563	4.29591	4.41856	4.28298
	P47757	Capzb	2.43973	2.46878	2.09621	2.64081	3.7995	3.51661	2.96959	3.21594	2.97882	3.97685	3.1012	3.38421	3.154	2.801	3.30163	2.89646	2.78201	1.80966	2.22823	2.36344
	P47809	Map2k4	3.65111	3.55687	3.48093	3.97547	5.3982	4.9278	4.73658	4.51984	4.39682	5.04256	4.35519	4.90201	4.68459	4.32549	5.14522	4.18755	3.74098	3.52854	3.69463	3.57489
	P47857	Pfkm	3.22159	3.66381	3.24103	3.7496	4.9533	4.79202	4.17435	4.17102	4.05657	4.89047	3.91335	4.36837	4.02059	3.93288	4.27116	3.88129	3.38701	3.33257	3.5443	3.17528
	P47911	Rpl6	6.0008	5.32567	5.61676	5.68523	5.76233	5.64657	5.99967	5.65689	5.10205	5.4699	5.24322	5.52788	5.01387	5.50465	5.23326	4.81341	4.81123	4.62336	4.74845	4.68614
	P47915	Rpl29	6.8733	6.92287	7.08729	7.37798	7.54755	7.38049	8.12299	7.34832	6.47404	6.68787	6.60915	7.15544	6.42114	6.8941	6.19257	6.55616	6.26996	6.24963	6.38099	6.1386
	P47962	Rpl5	4.61789	5.24774	4.56366	5.1579	5.33529	5.6723	5.4615	5.58699	4.67108	5.45877	4.52626	5.3506	4.35507	5.14741	4.82037	4.85157	4.16732	4.24732	4.25493	4.15972
	P47963	Rpl13	3.24987	4.08415	3.62084	3.93448	3.85386	4.53347	4.41453	4.29283	2.87937	3.67287	3.21486	3.92477	3.30006	3.86889	3.18704	3.26048	3.4394	2.75543	3.06358	3.13124
	P48024	Eif1	3.49275	NA	3.63414	NA	4.10706	NA	3.94626	NA	3.96472	NA	4.01495	NA	3.848	NA	4.02441	NA	2.81628	2.90058	NA	NA
	P48036	Anxa5	3.85794	3.96147	3.90913	4.18968	5.54822	5.15516	5.02234	4.64948	4.24764	4.50806	4.56206	4.48558	4.4398	4.07198	4.92624	3.67102	3.67287	3.70428	3.88866	3.48848
	P48318	Gad1	2.67094	2.60266	2.35206	2.96112	4.10834	3.72168	3.24915	3.17457	4.04581	4.26357	3.74872	3.3474	3.84134	3.31817	4.16026	3.81947	2.86644	2.86542	2.48067	3.25119
	P48320	Gad2	4.80966	4.99834	4.5625	4.80051	6.37302	6.03389	5.66216	5.61289	5.95205	6.20688	5.68483	6.01496	5.9849	5.73805	6.36833	5.98427	4.86677	4.8094	4.82398	4.8522
	P48453	Ppp3cb	3.22061	3.65398	3.46515	3.1148	5.22899	5.09244	4.52039	4.09241	4.39978	5.14719	4.53743	4.5773	4.44131	3.88995	4.7931	4.56451	3.58451	3.68482	3.86109	3.40825
	P48678	Lmna	2.57619	3.19962	2.86622	3.17061	5.55753	5.13597	5.44723	4.74157	3.20493	5.30306	3.54254	4.21684	3.43626	4.01244	4.15921	3.25842	3.64972	3.53312	3.70841	3.47444
	P48722	Hspa4l	2.5105	2.46086	2.26139	2.34962	4.07142	3.47126	3.33314	2.85374	3.35617	3.73896	3.25416	3.3657	3.39774	2.81844	3.62903	2.71362	2.56208	2.25611	2.4723	2.34589
	P48758	Cbr1	4.83123	4.91188	4.60156	5.0287	6.15882	6.06731	5.48427	5.59216	4.84605	5.81515	5.27251	5.58753	5.41113	4.78397	5.55748	4.61311	4.48525	4.51832	4.65897	4.3446
	P48774	Gstm5	3.91441	4.20601	3.68161	3.91656	5.60255	5.34868	4.85989	4.69611	4.08961	4.99551	4.5915	4.77687	4.71723	4.37284	4.86375	4.16331	3.8536	3.77364	3.83682	3.79042
	P48962	Slc25a4	3.76835	3.88069	3.58048	3.877	5.17501	4.63824	4.49043	4.39106	3.88759	4.34025	4.02934	4.0552	4.3031	3.78471	4.40653	3.39231	3.466	3.38048	3.56991	3.27657
	P49025	Cit	2.28049	2.14082	1.70185	1.60432	3.55837	2.90206	3.2648	2.67069	4.41585	4.69759	4.47905	4.16806	4.28564	3.71635	4.36533	4.12472	2.94869	2.6047	2.7819	2.77149
	P49312	Hnrnpa1	2.45898	3.15047	2.48575	2.94487	6.72244	6.35829	6.62677	5.72654	3.49635	4.41217	3.89082	4.16685	3.82519	3.49457	3.95994	3.43432	3.88621	3.90239	4.09959	3.689
	P49442	Inpp1	1.65895	2.77685	2.47069	2.82969	3.66566	3.35265	3.03835	3.55821	2.71754	3.82124	2.4972	3.1195	2.84742	2.8066	3.48765	3.15192	2.35449	2.16987	2.27933	2.24503
	P49443	Ppm1a	4.3011	4.49448	4.51327	4.55214	6.24778	5.83181	5.52769	5.16706	5.36056	5.77348	5.24563	5.27803	5.5864	4.90725	5.74365	5.02543	4.253	4.30948	4.37193	4.19056
	P49615	Cdk5	5.05335	5.35881	4.91891	5.4326	6.96015	6.74646	6.12963	6.19084	6.18131	6.59804	6.09602	6.34263	6.1518	5.76706	6.51146	5.96008	5.37272	5.24657	5.22059	5.39871
	P49722	Psma2	4.51878	5.50101	4.50631	5.32132	5.99256	6.32835	5.57289	6.02155	4.95287	6.38949	4.87633	6.22549	5.23851	6.11625	5.95051	5.88946	4.3429	4.25755	4.33917	4.26127
	P49813	Tmod1	3.80819	4.72766	4.29888	4.55674	5.51273	5.15882	5.24546	5.07199	5.71151	6.21765	5.7398	5.77133	5.77653	5.39148	5.98404	5.79172	4.54515	4.66391	4.46138	4.74768
	P50096	Impdh1	2.23249	1.23091	2.12666	2.03539	3.92108	3.34118	3.65257	2.88562	3.31025	3.95429	3.16439	3.33448	3.5816	2.85202	3.65435	3.54554	2.45458	2.44302	2.21724	2.68036
	P50153	Gng4	4.01121	4.09618	3.80597	3.54301	4.75458	4.70242	4.49683	4.41771	4.36337	4.92867	4.32713	4.87816	4.62317	4.09947	4.45563	4.25318	3.69116	3.37521	3.32859	3.73778
	P50171	Hsd17b8	3.37836	2.82043	2.7693	2.39323	4.43058	3.907	3.56653	3.44605	2.89664	3.93275	3.70783	3.41854	3.66728	3.17804	3.6411	2.8168	2.09265	2.12335	2.18115	2.03485
	P50247	Ahcy	3.34435	3.4588	3.21606	3.54214	4.73399	4.77096	3.92922	4.34527	3.62195	4.59385	3.60038	4.20974	3.82908	3.80517	4.02648	3.70616	3.26019	3.14151	3.35769	3.04402
	P50396	Gdi1	2.74682	3.33205	2.96574	3.4401	4.48551	4.25151	3.78471	3.98113	3.52725	4.18919	3.57194	4.01091	3.63175	3.40317	3.81451	3.42137	2.95727	2.89162	3.11419	2.7347
	P50429	Arsb	NA	5.08078	NA	4.82832	NA	5.98557	NA	5.45906	NA	5.15089	NA	5.3436	NA	4.55246	NA	4.34707	NA	NA	4.48658	4.10189
	P50446	Krt6a	6.8429	NA	6.05024	NA	5.78428	NA	6.88622	NA	3.46584	NA	6.09558	NA	5.92205	NA	6.75577	NA	6.20283	5.96499	NA	NA
	P50516	Atp6v1a	4.47953	4.67798	4.17061	4.76934	5.88182	5.66708	5.07213	5.27471	4.69753	5.50791	4.87528	5.28679	4.9979	4.66695	5.23674	4.69207	4.36763	4.19327	4.32482	4.23608
	P50518	Atp6v1e1	4.35658	4.79013	4.2047	4.70277	5.8375	5.7355	5.14498	5.47047	4.47159	5.54719	4.8555	5.34502	5.1798	4.69148	5.33615	4.58118	4.32	4.21831	4.3502	4.18811
	P50544	Acadvl	2.36123	NA	1.77685	NA	3.42282	NA	2.62837	NA	1.87568	NA	2.07173	NA	1.77627	NA	2.20163	NA	1.53801	1.49321	NA	NA
	P50580	Pa2g4	2.25027	2.86113	2.38093	2.80942	3.8733	3.88242	3.31276	3.62368	2.34	3.64622	2.66837	3.17011	3.01541	2.56567	3.23553	2.74096	2.3758	2.11248	1.72978	2.7585
	P51150	Rab7a	3.40828	3.80464	3.2639	3.47573	4.53309	4.51097	4.07222	4.11681	4.33034	5.15603	4.43751	4.71641	4.19137	3.7544	4.53309	4.21985	3.53729	3.39187	3.56687	3.36229
	P51174	Acadl	1.31699	2.50334	1.00886	1.51803	1.52344	2.73677	NA	2.60121	NA	2.31542	NA	3.00101	1.826	2.06737	1.52344	1.77519	1.52344	2.07598	2.26901	1.33041
	P51410	Rpl9	2.18989	2.77979	2.03659	2.36371	3.72854	3.24203	3.10758	3.09338	2.47167	3.63569	2.77394	3.39372	2.98709	2.39346	3.14082	2.66139	2.12285	2.46819	2.35409	2.23695
	P51660	Hsd17b4	2.83115	2.27852	2.56811	2.61474	4.25873	3.68371	3.66771	3.44205	3.25316	3.46771	3.29826	2.89581	3.27863	2.93224	3.5192	2.17242	2.54824	2.05205	2.33154	2.26875
	P51807	Dynlt1	2.41334	2.90719	2.36711	3.11442	3.47125	4.14458	3.06362	3.54964	3.04411	3.74604	2.43785	3.68578	3.03272	2.98704	3.34266	3.29559	NA	2.27799	2.05214	2.50383
	P51830	Adcy9	3.31298	2.93172	2.71114	3.08384	4.21099	4.00316	3.50556	3.19845	4.18688	4.91699	4.02402	4.37289	4.11079	3.84447	4.25417	4.09984	2.94955	2.77592	2.76823	2.95724
	P51855	Gss	3.52516	4.21641	3.63479	4.05557	5.49058	5.33526	4.92109	4.47765	3.82567	4.77246	4.07943	5.0687	4.44716	4.56408	4.40239	3.80772	3.93259	3.42291	3.59932	3.75619
	P51859	Hdgf	3.24693	0.626607	1.74471	2.08113	6.41786	6.41487	6.44314	5.79645	3.55725	3.65236	3.58167	3.57315	3.51644	2.61423	3.95051	3.29307	3.84158	3.83837	4.06015	3.61979
	P51863	Atp6v0d1	3.94845	3.7075	3.83728	3.96893	5.4649	4.85168	4.38975	4.45793	4.08779	4.34567	4.34262	4.28392	4.40679	3.81598	4.44974	3.64789	3.3419	3.43901	3.43335	3.34756
	P51880	Fabp7	3.9815	5.03393	4.54191	4.86659	5.15952	5.79214	4.9815	5.76847	4.32158	5.13008	4.51377	5.27018	4.44921	5.146	4.25892	5.15557	4.28135	4.11235	4.19513	4.19857
	P51881	Slc25a5	5.84375	6.31109	5.7427	6.16987	7.34893	7.16012	6.81412	6.75964	6.07107	6.86184	6.25826	6.48102	6.47404	6.09413	6.58291	5.76566	5.6758	5.56926	5.56183	5.68323
	P52189	Kcnj4	2.54373	3.40173	2.91384	2.81992	4.07791	3.86944	4.03013	3.51326	4.9681	5.46271	4.52662	4.76915	4.54373	4.10271	4.93475	4.94787	3.64236	3.64236	3.72477	3.55996
	P52196	Tst	3.32265	3.60362	2.98156	3.80467	4.66852	4.09097	4.133	4.13828	3.38467	4.14756	3.50065	3.76904	3.85593	2.86215	3.9257	3.05198	2.59383	2.76756	2.47686	2.88452
	P52479	Usp10	3.63658	3.18683	3.40394	3.69702	5.12816	4.96261	4.64166	4.39036	4.9462	5.39036	4.93042	5.44621	5.35726	5.15924	5.63181	6.00352	3.80993	3.73761	4.0128	3.53475
	P52480	Pkm	4.43955	4.64716	4.19372	4.58789	5.82641	5.5229	5.04962	5.1011	4.67335	5.29742	4.80209	4.99657	4.96203	4.64966	5.15947	4.32205	4.16674	4.07698	4.23379	4.00993
	P52800	Efnb2	3.03787	4.00608	2.37131	3.54374	3.97432	4.51132	3.73334	4.28071	4.0193	5.76269	4.3399	5.24664	4.09847	4.27106	4.09785	4.62932	3.20803	3.14367	3.29981	3.05189
	P53026	Rpl10a	4.08538	3.58602	4.04772	3.8556	5.29319	4.68999	4.63977	4.66595	4.26236	4.8395	4.65164	4.2702	4.72361	3.76324	4.99931	3.87321	3.75346	2.97546	3.31448	3.41444
	P53810	Pitpna	3.50744	3.99378	3.40233	4.0226	4.93628	4.92045	4.37199	4.45042	3.818	4.87821	4.09919	4.52746	4.2903	3.94049	4.52612	3.75993	3.64452	3.46571	3.49712	3.61311
	P53994	Rab2a	3.83258	3.74711	3.85754	4.13283	5.09575	4.95355	4.84519	4.53262	4.63746	5.33372	4.70157	4.8878	4.60026	4.03426	4.81943	3.9949	3.93132	3.84105	3.9137	3.85867
	P54071	Idh2	3.07836	3.4889	3.08288	3.69322	4.70232	4.76823	3.86926	4.26749	3.24106	4.03961	3.51311	3.9947	3.70996	3.48743	3.79463	3.3426	3.11429	2.96948	3.03677	3.047
	P54227	Stmn1	3.4099	4.0164	4.19581	4.36458	4.89205	4.38813	4.41194	4.65355	4.48394	4.17521	4.0249	4.68458	4.28014	4.6161	4.17662	4.57104	3.71209	3.23587	3.59847	3.3495
	P54728	Rad23b	3.08383	3.27197	2.63859	2.97031	4.05501	2.67333	4.24558	3.15876	3.74034	3.95344	3.98691	3.29418	4.17081	3.02958	3.84022	3.18277	2.38441	2.70368	2.54405	NA
	P54775	Psmc4	4.2943	4.5933	4.21344	4.84233	5.83836	5.34428	5.30934	5.25524	4.83317	5.72787	5.2238	5.52863	5.02125	4.70864	5.26219	5.07295	4.39786	4.21504	4.29566	4.31724
	P54822	Adsl	2.01699	NA	1.01699	2.41597	3.77188	2.56797	2.73581	2.4787	3.04674	2.80676	1.07588	2.38355	2.40931	2.50908	2.84142	1.7821	1.01699	2.51949	1.96851	1.56797
	P54823	Ddx6	2.8905	3.30038	2.89843	3.6348	4.52743	4.8258	4.03611	4.72724	3.73007	4.71155	3.7427	4.68371	4.07323	4.36362	4.22435	4.49107	3.25659	2.87425	3.49107	2.63978
	P54830	Ptpn5	3.73518	3.71343	3.79868	3.84692	5.33885	5.02106	4.91453	4.52499	5.26252	5.99771	5.21193	5.26376	5.35917	5.08189	5.80776	5.56222	4.37377	4.0781	4.30329	4.14857
	P54923	Adprh	4.19212	4.52403	3.80104	4.60737	6.00026	6.02947	5.40864	5.52346	4.87201	5.91795	5.13504	5.76736	5.28652	5.14579	5.60073	5.62445	4.36566	4.17301	4.34497	4.19369
	P55012	Slc12a2	1.82434	3.60362	0.935372	2.32526	3.6317	3.63946	2.7804	3.29546	1.82434	3.45151	2.4093	2.64029	2.5728	2.22811	2.70405	2.34056	1.50241	1.88092	1.54222	1.84112
	P55066	Ncan	3.77159	4.20874	3.62624	4.44993	4.98018	5.17485	4.45118	4.9963	3.52331	4.70048	3.95474	4.29815	4.07395	3.81203	4.62345	3.90095	3.63482	3.53375	3.64756	3.52101
	P55096	Abcd3	4.10343	3.81496	3.63395	3.79768	5.05763	4.61602	4.68839	4.65146	4.22353	4.46467	4.25543	4.48408	3.92786	3.84343	4.14296	3.99543	3.23729	3.36813	3.45486	3.15056
	P55258	Rab8a	3.94533	3.72793	3.28817	3.77024	4.77486	4.77441	4.72972	4.29562	4.34743	4.89404	4.48256	4.57879	3.97996	3.21826	4.7983	3.96497	3.46338	3.65546	3.72793	3.3909
	P55264	Adk	4.29272	4.21822	4.23547	4.03222	5.77073	5.23469	4.93927	4.6747	3.98345	4.67356	4.49022	4.36571	4.76093	4.06816	4.89217	3.74392	4.10945	3.77323	4.17395	3.70874
	P55302	Lrpap1	5.15381	NA	4.96708	NA	5.64663	NA	5.05611	NA	5.13996	NA	4.83046	NA	5.2854	NA	5.1127	NA	4.39685	4.06178	NA	NA
	P56135	Atp5mf	3.4744	3.44733	2.76633	3.59355	3.96695	4.45691	3.76921	4.07649	3.58826	4.83322	3.49768	3.87672	3.60717	3.78836	3.6997	3.59355	2.51966	2.80001	2.21851	3.10115
	P56375	Acyp2	2.48487	2.73606	2.13622	2.03562	4.14802	2.91009	3.46754	2.77259	3.8616	3.64049	3.96818	3.8257	3.84035	3.30864	4.05853	3.40486	2.35667	2.49885	2.40486	2.45066
	P56376	Acyp1	3.03562	NA	2.31124	NA	3.38163	NA	3.60881	NA	3.22197	NA	3.50028	NA	3.62742	NA	2.95279	NA	2.84674	2.77852	NA	NA
	P56380	Nudt2	2.24251	1.83018	2.79979	2.45821	3.87801	2.98546	3.66407	3.52049	3.16753	3.12563	3.36383	3.56057	3.28209	2.5802	3.56447	2.95571	2.25679	2.29848	NA	2.27764
	P56382	Atp5f1e	5.15668	5.59456	5.31657	5.63895	6.3419	6.08	6.19505	6.01677	5.39981	6.10193	5.85497	5.35477	5.69132	5.44508	5.986	5.28365	5.23156	5.32245	5.39809	5.15593
	P56383	Atp5mc2	6.50804	7.16754	6.56882	6.71878	7.34594	7.43658	7.12024	7.35629	6.77266	7.37969	6.93678	6.74379	7.07387	7.39986	7.15091	7.21709	6.41305	6.28327	6.34816	6.34816
	P56391	Cox6b1	4.56086	4.79025	4.15803	4.42013	5.53661	4.796	5.06772	4.53292	4.56957	5.00322	4.73363	4.2155	4.86731	4.23518	5.15101	4.21877	4.32552	3.76615	4.09459	3.99708
	P56395	Cyb5a	4.09614	4.5451	4.12778	4.62376	5.17482	5.4048	5.12077	5.35894	4.48994	5.43872	4.76971	4.95391	4.80605	4.87272	5.11315	4.69718	4.06833	4.16814	4.13575	4.10072
	P56399	Usp5	2.21706	2.56104	2.06704	2.58056	3.93787	3.76119	3.51329	3.34638	3.63468	4.17109	3.60542	3.76079	3.71012	3.30576	4.08149	3.78526	3.03167	2.80809	3.13851	2.70125
	P56480	Atp5f1b	4.19773	4.29255	4.18116	4.54692	5.59922	5.38108	4.84624	5.04304	3.99668	4.73332	4.20681	4.74711	4.50774	4.29656	4.79981	4.20655	3.89971	3.65935	3.80743	3.75163
	P56564	Slc1a3	2.15999	2.78003	2.40797	2.58607	3.56812	3.40023	3.10299	3.12596	2.23154	3.39403	2.50965	3.05156	2.55803	2.66705	3.05922	2.67862	2.10299	2.03363	2.19945	1.93717
	P56959	Fus	1.89266	2.09	2.40949	1.86116	6.2208	6.12926	6.32773	5.50029	3.73524	4.57877	4.31597	4.48548	3.94978	3.76126	4.1959	4.31387	3.77259	3.87355	3.97673	3.66941
	P57722	Pcbp3	2.80175	3.04706	3.24859	3.2334	4.4183	4.69939	4.17968	3.89879	3.26924	3.99927	3.58169	3.7155	3.93349	3.65554	3.76137	3.93268	2.90205	2.71162	3.003	2.61068
	P57746	Atp6v1d	5.09603	5.26875	4.93718	5.26492	6.37092	6.07455	5.81356	5.85862	5.00289	6.02665	5.53388	5.75052	5.7329	5.24938	5.92994	4.85144	4.90549	4.6814	4.78369	4.80321
	P57759	Erp29	3.75462	3.80001	3.53755	4.10915	4.67652	4.63655	4.2871	4.4746	3.8056	4.81126	4.01158	4.54278	4.28287	4.27736	4.38902	4.26196	3.51848	3.15736	3.61715	3.05869
	P57776	Eef1d	2.7766	2.86347	3.20213	2.74662	4.04489	3.41579	3.88314	4.21849	3.52405	3.51069	3.67856	3.67386	4.47946	3.66137	4.53343	4.17343	2.98235	2.87824	2.81588	3.0447
	P57780	Actn4	2.47429	2.61449	2.41118	2.69006	3.96952	3.86743	3.66634	3.2887	5.18794	5.69387	4.96744	5.02123	5.08189	4.77169	5.27874	5.29784	3.89273	3.74417	3.89677	3.74013
	P58252	Eef2	3.54586	4.12992	3.57417	4.12459	5.22365	5.25665	4.63867	4.86514	4.1489	5.41512	4.60592	5.06761	4.65357	4.57951	4.92433	4.73673	3.83402	3.73804	3.88055	3.69151
	P58281	Opa1	3.45979	3.56556	3.48007	3.73588	4.83833	4.60492	4.07239	4.14948	4.55599	5.01177	4.02846	4.38739	4.14563	4.02929	4.58324	4.18332	3.57072	3.32991	3.54999	3.35065
	P58389	Ptpa	3.63769	3.76378	3.74356	3.91565	5.30987	4.86875	4.6072	4.41315	3.88795	4.34874	4.43574	3.97323	4.122	3.76378	4.25545	3.48529	3.09151	3.23742	3.10572	3.22321
	P58404	Strn4	2.37704	2.55602	1.77473	2.50143	3.66782	2.90479	2.92157	3.14883	2.44117	4.16417	3.25151	3.64175	3.12706	3.27515	3.19619	3.78954	2.48239	2.52197	2.24767	2.75669
	P58462	Foxp1	2.43746	2.7174	1.85204	2.85874	5.85601	5.52714	6.00374	4.77444	2.42622	3.9516	3.49059	3.53361	3.55647	3.31487	3.63063	3.09288	3.37508	3.34849	3.23602	3.48756
	P58771	Tpm1	3.28418	4.03578	3.81574	3.96064	5.04238	4.58869	4.48649	4.63339	5.33573	5.2289	5.00744	5.18543	5.05534	4.65318	5.38433	5.02326	4.18422	3.9939	4.34127	3.83685
	P59281	Arhgap39	1.57212	1.77576	1.57162	1.92386	3.14208	3.3992	2.66571	2.65377	2.42104	3.481	3.06765	3.4261	3.13986	3.49705	2.79287	3.68335	1.47481	1.63509	1.95863	1.15127
	P59325	Eif5	3.81542	4.10494	4.14749	3.73148	5.33515	5.04552	4.62519	5.0296	4.48284	5.44397	4.39471	4.96414	4.91114	4.23089	5.09951	4.7703	4.35133	3.57448	4.20751	3.7183
	P59764	Dock4	1.98391	1.75644	1.60849	1.73139	3.35186	2.93032	2.87072	2.65985	4.165	4.24419	4.2017	4.16538	4.28979	3.36377	4.41507	4.06103	2.79026	2.50107	2.64566	2.64566
	P59999	Arpc4	4.08839	4.37887	3.7837	4.0945	5.29498	4.88516	4.60925	4.66352	4.12853	4.927	4.19064	4.47423	4.57957	3.93004	4.61474	3.80521	3.82187	3.4999	3.70921	3.61256
	P60122	Ruvbl1	3.77538	3.66894	3.50427	3.85384	6.00326	5.42641	5.57202	4.96931	4.92556	5.60781	4.91181	5.35367	5.02415	4.74034	5.3678	4.86172	4.14227	4.07996	4.34796	3.87427
	P60202	Plp1	5.52722	5.75635	5.35915	5.86603	7.06717	6.81115	7.00797	6.43748	6.01469	6.5996	6.81162	6.68186	6.77322	6.11423	6.78237	6.28231	5.55616	5.42672	5.60671	5.37618
	P60229	Eif3e	2.87454	2.90531	2.85861	2.94919	4.73308	4.13957	4.02367	3.84303	4.54214	5.13415	4.32201	4.59248	4.47467	4.6548	4.99413	4.796	3.46545	3.54637	3.23595	3.77587
	P60335	Pcbp1	3.42623	3.9756	3.54795	3.87106	5.71533	5.34326	5.67226	5.00354	4.75068	5.33707	4.99273	4.934	5.01758	4.74182	5.16006	5.22539	4.02255	4.01886	4.04689	3.99452
	P60469	Ppfia3	1.95849	2.14167	2.01508	2.22501	3.52511	3.44251	2.75758	2.97173	3.57611	4.04344	3.37079	3.66843	3.37967	3.22173	3.77407	3.67644	2.70695	2.28948	2.23241	2.76402
	P60487	Pdxp	3.36051	3.51045	2.96196	3.51045	4.70547	4.55253	3.96196	4.32336	3.20737	4.31222	3.52027	3.65484	3.91703	3.96711	3.99751	3.61492	3.14347	2.92017	3.16941	2.89424
	P60521	Gabarapl2	4.72074	4.90976	4.8088	5.02964	5.2777	5.20964	5.32219	4.90976	4.84939	5.37345	5.24516	5.8993	5.10961	5.1667	5.10176	5.29187	4.43856	4.25039	4.14474	4.54421
	P60670	Nploc4	3.15447	NA	2.01696	NA	4.34413	NA	3.27798	NA	3.05578	NA	3.47401	NA	3.31242	NA	3.81623	NA	2.72247	2.66187	NA	NA
	P60710	Actb	4.89753	4.97659	4.74644	5.03113	6.28087	6.07872	5.60055	5.58573	5.52019	6.07583	5.56094	5.74926	5.85121	5.18741	5.89921	5.25516	4.78872	4.75926	4.77824	4.76974
	P60761	Nrgn	2.95366	3.15652	3.52775	2.60825	5.74724	4.50441	5.43964	3.80377	5.26626	6.08168	5.52704	5.77103	4.6075	4.73842	5.25925	5.83227	3.87079	4.35325	4.15345	4.07059
	P60766	Cdc42	4.0131	4.53783	4.09675	4.45353	5.6456	5.31991	5.06593	5.16375	4.98474	5.75946	5.22768	5.34789	5.11521	4.66286	5.22728	4.77393	4.32003	3.89214	3.9482	4.26396
	P60824	Cirbp	NA	0.506223	1.08567	0.776312	4.48859	4.57982	3.82271	3.32383	2.23144	2.59549	1.73927	2.01523	1.88036	1.17365	2.06705	2.07668	1.56634	1.98613	1.93244	1.62003
	P60853	Lzts1	1.55885	1.69211	1.70569	NA	2.50638	NA	2.70569	NA	2.24335	3.27708	3.30608	2.51154	2.72877	1.85258	2.65838	2.83347	1.55885	1.55885	NA	1.55885
	P60867	Rps20	4.79519	5.12623	4.85179	5.09959	5.99126	5.75456	5.36782	5.60712	4.92016	5.61171	5.1151	5.50811	5.27925	4.92245	5.47128	5.47741	4.69553	4.36947	4.66123	4.40377
	P60879	Snap25	2.75493	3.10066	2.34182	3.04039	3.73212	3.91159	3.59236	3.52099	3.10181	3.89788	3.20795	3.59427	3.33506	3.27134	3.46818	3.4537	2.77279	2.73682	2.90811	2.6015
	P60904	Dnajc5	5.26891	5.3306	5.03085	5.35414	6.14738	6.01125	5.93157	5.83087	5.52539	6.31603	5.59189	5.76062	5.95337	5.70536	5.91029	5.66029	4.9654	4.96758	5.12354	4.80944
	P61021	Rab5b	3.83993	4.16969	4.22794	3.76105	5.39609	4.57206	4.70878	4.0651	4.83808	5.15336	4.95093	5.29694	4.9857	4.27365	5.24408	4.87837	3.98629	3.74924	3.92334	3.81219
	P61027	Rab10	3.92061	4.38863	3.99829	4.47945	5.3773	5.39812	4.8767	4.95094	4.50621	5.3005	4.7115	5.19195	4.7548	4.62079	4.88605	4.49202	4.00105	3.81226	4.00315	3.81015
	P61082	Ube2m	3.62623	4.0071	3.50886	4.19376	5.33207	5.17085	4.92354	4.55676	4.35969	5.17073	4.41785	4.56731	4.68258	3.95493	4.90554	4.53852	3.82639	3.84867	3.83577	3.8393
	P61087	Ube2k	2.18783	2.69016	2.37686	3.00125	3.78848	3.765	3.27683	3.30546	2.72846	3.71497	3.47358	3.28586	3.51386	2.92759	3.71334	2.68571	2.59096	3.03583	2.71965	2.90714
	P61089	Ube2n	3.97931	4.0741	4.03538	4.02348	5.03385	4.34541	4.09392	4.47925	4.30002	4.66458	4.43833	4.67699	4.38397	3.42906	4.76198	4.12301	3.22039	3.10285	3.21612	3.10711
	P61161	Actr2	2.68008	2.469	2.19602	2.35106	4.01712	3.4984	3.15553	3.19443	3.00118	3.50085	3.0464	3.26981	3.06127	2.89477	3.29556	2.90206	2.1254	2.3067	2.42644	2.00565
	P61164	Actr1a	2.54677	3.18529	2.23908	3.44805	4.07223	4.55427	3.87331	3.85521	3.71703	3.82673	3.35801	4.0221	3.02523	2.84785	3.75716	2.62708	3.05026	2.73036	2.68279	3.09783
	P61202	Cops2	3.18214	3.13201	3.16865	3.18198	5.01382	4.35535	4.19023	3.73978	4.13462	4.40946	3.99635	3.91895	4.10447	3.39539	4.20873	3.77042	2.93017	2.96435	3.07346	2.82106
	P61205	Arf3	4.61244	5.01741	4.57815	4.3946	6.0491	5.77467	5.68923	5.50197	5.24502	6.39692	5.53793	5.56928	5.68098	4.93299	5.89718	5.17313	5.06453	4.7044	4.89722	4.87171
	P61211	Arl1	2.84442	3.52177	2.7214	3.01543	4.46084	4.50136	3.80427	4.19867	3.99732	4.49017	4.10042	4.5129	3.73768	4.27315	4.63578	4.25171	3.16587	3.11415	3.38335	2.89668
	P61222	Abce1	2.77165	3.00159	2.69742	1.84628	4.39385	3.2786	3.7886	3.24842	3.79842	3.84165	4.05782	3.24483	3.89305	3.19421	4.13814	3.35676	2.44216	2.78573	2.68453	2.54336
	P61226	Rap2b	3.81171	4.12865	3.40947	4.06453	4.86627	4.80613	4.35599	4.6506	4.94687	5.67068	4.91915	5.75352	4.79005	4.56902	4.92361	4.88433	3.8778	3.67496	3.87813	3.67463
	P61255	Rpl26	3.93894	4.17807	4.33134	4.59818	4.77034	5.28571	4.80351	5.09978	3.61394	4.5597	3.52217	4.32294	4.31596	4.42064	4.05204	4.30444	3.69956	3.53886	3.68653	3.55188
	P61264	Stx1b	4.89936	5.14214	4.73096	5.09635	5.99548	5.77214	5.94187	5.57649	5.42085	6.0522	5.62968	5.65383	5.67956	5.36069	5.89948	5.38559	4.9686	4.84671	5.00945	4.80586
	P61329	Fgf12	5.17902	5.60597	5.12011	5.69253	6.62199	6.43523	6.26749	6.11778	5.87095	6.5325	5.86976	6.30493	6.10561	5.65079	6.16369	5.86158	5.11364	4.96826	5.00047	5.08142
	P61358	Rpl27	6.12865	6.55701	6.41476	6.5953	6.69453	6.97659	6.68824	6.86156	6.10279	6.79775	6.14972	6.78397	5.94072	6.61862	6.42615	6.17448	5.87742	5.61977	5.81245	5.68474
	P61514	Rpl37a	4.79156	5.04079	4.58186	4.87632	5.25862	5.33861	5.07722	5.34822	4.67031	5.49959	4.73125	5.34336	4.8789	5.14202	5.08603	4.8308	3.95135	4.03447	4.21391	3.77191
	P61759	Vbp1	2.41764	2.33907	2.21601	2.44843	3.59208	3.27043	3.1546	3.11783	2.62282	3.74398	3.20881	3.23489	2.9657	2.4738	3.00005	2.15132	2.16667	2.26331	2.36852	2.06147
	P61922	Abat	3.82521	3.82134	3.81257	3.73535	5.28672	4.71893	4.56217	4.28999	3.79884	4.33724	3.95645	4.01517	4.19549	3.69154	4.36414	3.33111	3.45325	3.14934	3.27577	3.32682
	P61961	Ufm1	4.20407	4.07125	4.14878	4.07245	4.70794	4.24038	5.01815	4.28276	4.47091	4.91126	4.27424	4.84615	4.89247	4.39675	4.42723	4.25558	3.30555	3.4244	3.47838	3.25157
	P61979	Hnrnpk	2.23443	2.77536	2.7287	2.55199	6.7482	6.21875	6.65361	5.60408	3.83938	4.41813	4.00836	4.23006	4.02386	3.7073	4.16556	3.67919	4.02314	3.92453	4.08033	3.86734
	P61982	Ywhag	3.68435	4.09525	3.64936	3.97694	5.18026	4.8621	4.7161	4.64075	4.12882	4.99549	4.40436	4.57485	4.55571	4.05536	4.74585	3.89306	3.71154	3.63937	3.64765	3.70326
	P62075	Timm13	3.64729	4.32839	4.12916	4.50053	4.53077	4.60576	4.87677	4.43412	4.12916	4.92439	4.34389	4.75913	4.6348	4.34492	4.09309	4.49462	3.95923	3.21557	3.51521	3.6596
	P62077	Timm8b	4.1281	3.9872	3.79848	4.26443	4.60031	4.64372	4.42651	4.42649	4.40133	4.37135	4.69867	4.35249	4.69038	3.25431	4.59588	4.10456	3.93106	3.61791	3.85945	3.68952
	P62082	Rps7	4.78886	5.11676	4.75443	5.25741	6.06541	5.96288	5.5373	5.84213	4.90517	5.87185	5.37627	5.62229	5.30708	5.13791	5.54982	5.30925	4.68431	4.5586	4.78362	4.45929
	P62137	Ppp1ca	4.04065	4.71849	4.15312	4.5541	5.85179	5.87371	5.44295	5.34097	5.40959	6.28894	5.43111	5.94555	5.32861	5.25958	5.77035	5.49177	4.82884	4.66416	4.78133	4.71167
	P62192	Psmc1	3.85265	4.66009	4.48384	4.83735	5.75427	5.98429	5.75012	5.51756	4.68099	5.74922	5.24552	5.64471	5.24552	4.83038	5.5242	5.08232	4.27438	4.31176	4.38793	4.19821
	P62196	Psmc5	3.8557	4.22786	4.15154	4.39765	5.61805	5.53714	5.26359	4.99486	4.36483	5.4825	4.83487	5.04087	4.8038	4.65321	5.12438	4.66237	4.15925	4.08675	4.26498	3.98102
	P62242	Rps8	3.83615	4.27591	3.95438	4.53371	4.57312	4.85977	4.72153	4.68383	3.72418	4.72698	3.90998	4.77933	3.8374	4.21873	4.08217	3.85539	3.4922	3.60455	3.6219	3.47485
	P62245	Rps15a	4.73747	5.0369	4.27649	4.96862	5.62158	5.63974	5.41778	5.41735	4.91928	5.68592	5.11503	5.34332	5.03229	4.87407	5.36124	4.98003	4.59543	4.50683	4.64493	4.45733
	P62259	Ywhae	4.01496	4.05671	4.11316	4.19642	5.34099	5.07846	4.76476	4.69538	4.71253	5.24852	4.81501	4.95883	4.88384	4.65744	5.18653	4.74295	3.99287	3.91435	4.01708	3.89014
	P62264	Rps14	4.11327	4.19694	4.03214	4.18794	4.95152	4.74512	4.6105	4.63798	4.13452	4.55508	4.23881	4.35566	4.50858	3.98349	4.65384	4.10476	3.76985	3.52666	3.74538	3.55113
	P62267	Rps23	6.76905	6.98092	6.95666	7.18377	7.26711	7.59441	7.54489	7.51592	6.54591	7.05175	6.44968	7.38479	6.59995	6.99534	6.50571	6.59655	6.3078	6.07113	6.30285	6.07608
	P62270	Rps18	4.39647	5.15571	4.54492	5.08466	5.61802	5.84435	5.00758	5.739	4.96718	5.63568	5.05904	5.38733	4.88864	4.96271	5.40739	5.06324	4.50679	4.5005	4.60457	4.40273
	P62281	Rps11	4.70103	4.89015	4.75814	4.86726	5.65889	5.60764	5.42075	5.47709	4.7957	5.53401	4.99072	5.06556	4.92941	4.90281	5.1438	5.00986	4.37583	4.13216	4.24501	4.26298
	P62301	Rps13	3.80038	3.99853	3.81947	4.4761	4.70296	4.90574	4.35901	4.57419	3.95482	4.73153	3.86601	4.9125	4.09331	4.15699	4.3568	4.16239	3.27243	3.43301	3.58357	3.12186
	P62315	Snrpd1	3.71157	3.9887	3.66864	4.14916	5.70119	5.77822	5.28795	5.31454	3.84015	5.02097	3.92384	4.52722	4.48718	4.57148	4.18654	4.50457	3.58851	3.88635	3.82285	3.65201
	P62317	Snrpd2	4.11159	4.2081	4.14917	4.70587	6.89611	6.51223	6.76167	5.93291	4.88164	5.35564	4.86024	4.94543	5.01776	4.92356	5.15565	5.03528	4.80952	4.66195	4.66773	4.80374
	P62331	Arf6	2.96322	3.52905	3.12848	3.24946	4.41686	4.31534	4.00862	3.82896	4.26145	4.99022	4.3994	4.71307	4.22624	3.93015	4.51175	3.8875	3.2277	3.1873	3.02161	3.39339
	P62334	Psmc6	3.3236	3.15978	3.4376	3.16386	4.91069	4.45133	4.30109	4.11923	4.10334	4.71168	3.99928	4.18867	4.11039	3.76207	4.53984	3.70109	3.28188	2.97137	3.11736	3.13589
	P62482	Kcnab2	2.72636	2.55158	2.27543	2.52666	4.00384	3.67227	3.30621	3.34626	3.81216	4.26509	3.811	4.15604	3.81991	3.03346	4.00743	3.80723	2.75376	2.89795	3.04958	2.60212
	P62484	Abi2	3.8143	4.29152	3.88415	4.21409	5.30439	5.13364	4.63732	4.69254	4.72221	5.1937	5.01247	4.99456	4.80938	4.472	5.20764	4.63171	3.83323	3.79456	3.86045	3.76734
	P62500	Tsc22d1	3.45029	4.0783	3.95135	4.42852	4.32254	4.36168	4.80127	4.24737	3.83444	5.39751	4.31584	4.79323	4.36855	4.81286	4.19701	5.14947	3.9252	3.65511	3.741	3.83932
	P62627	Dynlrb1	4.29957	4.44254	4.04745	4.80153	4.63788	4.57075	5.09419	4.98579	4.36243	5.41274	4.87091	5.30181	4.80489	4.48482	4.87613	4.9821	3.80519	3.71299	3.76339	3.75478
	P62631	Eef1a2	3.39291	3.52764	3.10601	3.35991	4.83413	4.64463	4.19959	4.09475	3.7967	4.47675	3.87171	4.14672	4.10446	3.85985	4.38449	3.80561	3.31237	3.23541	3.3788	3.16898
	P62702	Rps4x	4.83961	5.21595	4.90267	5.26998	6.15764	5.97644	5.6592	5.75216	5.08087	5.92985	5.37743	5.57306	5.53314	5.00633	5.71484	5.07666	4.69345	4.56686	4.62897	4.63133
	P62715	Ppp2cb	4.52272	4.8167	4.5672	4.43846	6.17106	5.91678	4.9112	5.70915	6.21218	6.59692	6.00064	6.17896	6.49771	5.91296	6.28219	6.23412	5.34976	4.79757	5.2331	4.91423
	P62717	Rpl18a	5.08691	5.61032	5.36989	5.46182	5.83911	6.10419	5.59158	5.90257	5.1613	5.88337	4.99697	5.67702	5.34336	5.49188	5.27209	5.19038	4.8601	4.81717	4.95233	4.72494
	P62743	Ap2s1	4.48113	4.87181	4.38018	4.80293	5.73602	5.54553	5.24633	5.32448	4.93724	5.67831	4.86891	5.33903	5.24923	4.99599	5.46809	4.94461	4.36362	4.56406	4.49409	4.43359
	P62746	Rhob	4.92724	5.53537	5.171	5.20879	6.52795	6.42663	5.97444	5.85184	6.50167	7.10458	6.29442	6.56374	6.06871	5.69584	6.15947	5.73307	5.1605	5.22369	5.32004	5.06415
	P62751	Rpl23a	6.56789	6.58395	7.0188	6.99639	6.91248	7.34582	7.30128	7.16671	6.39715	6.47754	6.02779	6.79802	6.23618	6.70462	6.05669	6.20886	5.9688	5.83997	5.97156	5.83722
	P62754	Rps6	3.77244	3.56854	3.73472	3.56922	3.89792	4.05174	4.27198	4.11951	3.11538	3.91643	3.41231	3.91504	3.35673	3.58995	3.41969	3.20967	3.07958	2.84383	3.06468	2.85873
	P62761	Vsnl1	4.24456	4.58984	4.21242	4.55989	5.60867	5.44464	5.3298	5.0675	4.77033	5.36583	4.97691	5.27352	5.01921	4.91957	5.20799	4.66991	4.32301	4.08382	4.27439	4.13244
	P62774	Mtpn	4.83122	4.88478	4.38978	5.10064	6.47085	5.87102	5.7912	5.4909	5.91629	6.20306	5.4301	5.805	5.71985	5.57536	5.78475	5.75593	4.3759	4.68093	4.581	4.47582
	P62806	H4c1; H4c11; H4c12; H4c14; H4c2; H4c3; H4c4; H4c6; H4c8; H4c9; H4f16; Hist1h4m	6.07179	6.48798	6.21245	6.41471	7.55792	7.28577	7.54693	7.06601	6.27248	6.61037	6.21836	6.69936	6.2596	6.62721	6.40271	6.23423	6.09559	5.78738	5.96453	5.91844
	P62814	Atp6v1b2	3.78764	4.23043	3.62222	4.34406	5.35546	5.29839	4.60148	4.88787	4.05478	5.04824	4.38982	4.93803	4.49517	4.35737	4.68081	4.35659	3.8768	3.70541	3.91936	3.66285
	P62821	Rab1A	4.41816	4.6286	4.09184	4.51373	5.59897	5.35818	5.11273	4.95053	5.03202	5.62134	5.07428	5.19258	5.16907	4.52843	5.17557	4.75643	4.43038	3.97262	4.35374	4.04926
	P62823	Rab3c	3.77416	3.78862	3.3123	3.76594	4.59592	4.44093	4.30231	4.21123	4.11877	4.76066	4.00238	4.30782	4.12644	3.68904	4.49233	4.0198	3.41895	3.30007	3.46486	3.25417
	P62827	Ran	3.66296	4.21199	3.39305	4.25715	5.29423	5.14948	4.88773	4.88202	3.76355	4.76989	4.31481	4.75898	4.27648	3.79525	4.58381	3.95162	3.40371	3.58083	3.53658	3.44796
	P62830	Rpl23	5.33348	5.38651	5.34124	5.34737	6.5961	5.77888	6.33998	5.81053	5.81678	6.10612	5.7763	5.72526	5.97475	5.29519	6.04859	5.50394	5.03518	4.94975	5.04076	4.94417
	P62835	Rap1a	3.81047	4.33125	3.89298	4.37748	5.51221	5.18471	4.99822	5.0904	4.36135	5.1878	4.61979	5.17106	4.97007	4.35564	5.04228	4.61689	3.9975	3.97309	4.02416	3.94642
	P62849	Rps24	4.00344	4.23413	4.33111	4.3909	4.63428	4.47319	4.96916	4.90078	3.88777	4.12589	3.98731	4.47568	4.19909	4.08372	4.00344	3.87625	3.62358	3.53864	3.57789	3.58433
	P62852	Rps25	4.23346	4.83987	4.52861	4.50492	5.38421	5.22527	5.12601	5.0763	4.49748	5.31874	4.51823	4.92308	4.78435	4.79561	5.01869	5.00765	4.03039	4.09605	4.06322	4.06322
	P62858	Rps28	2.15299	2.14152	1.79283	2.17547	2.68719	2.77157	2.9848	3.12425	2.52338	3.37856	2.89542	2.83667	3.18829	2.10676	2.68435	2.89895	2.23828	2.18939	2.39306	2.03461
	P62874	Gnb1	5.5439	5.57192	5.19018	5.78262	6.55944	6.76919	6.10981	6.44416	5.4852	6.57795	5.85765	6.16756	6.03037	5.63814	6.15464	5.38193	5.25843	4.98659	5.1665	5.07853
	P62880	Gnb2	2.63306	3.01887	2.35425	2.7433	3.89942	3.50459	3.22037	3.60043	3.19119	3.83952	2.79633	3.63753	3.21137	2.40668	3.01322	2.4351	1.97057	2.25089	2.4211	1.80037
	P62881	Gnb5	3.15502	3.24552	2.77446	3.23848	4.50888	4.21905	3.73709	3.64166	3.69264	4.56867	3.62889	3.94617	3.77039	3.27181	3.93749	3.12265	2.96238	2.79151	2.98799	2.7659
	P62889	Rpl30	3.74925	4.30776	3.80896	4.5405	5.03078	5.07536	4.62648	4.74727	4.44926	5.18078	4.5024	4.6927	4.60631	4.31517	4.75035	4.57263	3.82904	3.68999	3.94034	3.5787
	P62897	Cycs	6.0381	5.82884	5.71672	5.78512	7.26337	6.6323	6.55722	6.17363	6.50118	6.44879	5.93239	5.84911	6.448	5.85072	6.12782	5.73838	5.40545	5.41671	5.50963	5.31254
	P62900	Rpl31	6.30042	6.80062	6.52678	6.61947	6.92471	7.03315	7.10383	6.95463	5.98095	6.64961	6.1858	6.62819	6.26946	6.56249	6.53815	6.2809	5.94364	5.71949	5.96187	5.70125
	P62908	Rps3	3.78035	4.46195	3.70316	4.13451	5.35806	5.20568	4.68069	4.95811	4.37473	5.30292	4.50664	4.92447	4.54985	4.22009	4.96383	4.46289	3.91244	3.66895	3.95967	3.62172
	P62911	Rpl32	5.99796	5.94338	6.12265	6.56725	6.47098	6.31801	6.73159	6.43389	5.8103	6.19764	5.89151	6.24688	5.53451	5.95574	5.75084	5.79324	5.35832	5.14663	5.41798	5.08697
	P62918	Rpl8	4.69068	4.73777	4.56338	4.57358	5.01327	5.16404	5.1799	5.04942	4.3481	4.5522	4.46903	4.79112	4.87448	4.64444	4.85407	4.10798	3.96922	3.96552	3.95955	3.97519
	P62960	Ybx1	4.74557	4.9705	4.95551	5.20266	5.57366	5.56356	5.37639	5.6721	4.93662	5.98024	5.06551	5.18571	4.91898	5.70169	5.58786	5.57012	4.81091	4.42134	4.78004	4.45222
	P62962	Pfn1	4.55401	4.86936	4.62131	4.88588	5.74281	5.55563	5.46943	5.36388	5.00569	5.82597	5.13982	5.50945	5.20822	4.77532	5.37328	4.98889	4.5311	4.216	4.45838	4.28872
	P62983	Rps27a	2.85757	3.09562	3.39438	3.2545	4.56211	3.62217	3.96066	3.4098	3.50637	4.19156	3.34167	3.76866	3.7651	3.90819	4.09515	3.79243	2.96066	3.19014	3.17352	2.97729
	P62996	Tra2b	2.58192	2.73937	2.78462	2.1796	5.62362	5.72482	5.44757	5.34618	2.98207	3.84139	2.45906	3.57487	3.05855	2.22124	3.58923	3.12605	3.42146	3.03972	3.30765	3.15353
	P63001	Rac1	4.1311	4.70933	4.0336	4.46567	5.47108	5.48826	4.91192	5.03924	4.86352	5.94932	5.16531	5.48397	4.56085	4.48375	5.30205	4.97366	4.4853	3.73177	4.14989	4.06718
	P63005	Pafah1b1	4.58581	4.91596	4.60253	4.76115	6.23883	5.65853	5.46422	5.41899	5.21294	5.87788	5.21573	5.44858	5.4457	4.92993	5.6461	4.89399	4.50498	4.47162	4.4032	4.5734
	P63011	Rab3a	5.16239	5.20938	5.04679	5.35123	6.43417	6.10024	6.03732	5.75303	5.68954	6.34658	5.89993	5.94719	5.89666	5.53121	6.09994	5.61324	4.94483	5.03658	5.03479	4.94662
	P63017	Hspa8	3.69165	3.71453	3.42928	3.698	5.09708	4.78666	4.56868	4.54438	4.3246	4.76689	4.33296	4.51752	4.38597	4.10425	4.81996	4.15344	3.61096	3.49664	3.61301	3.49459
	P63028	Tpt1	4.40249	4.94044	4.38739	5.13687	5.83975	6.13623	5.37917	5.43377	5.17728	6.04499	5.26283	5.70458	5.54139	5.27776	5.70932	5.6963	4.63797	4.59223	4.71716	4.51304
	P63034	Cyth2	2.26189	2.14904	2.11646	1.86274	3.7374	3.19169	3.29123	2.45938	3.52327	3.67158	3.94243	3.79544	3.40298	2.58959	3.56391	2.98092	2.30088	2.57986	2.20563	2.67511
	P63037	Dnaja1	4.07685	4.23884	3.98084	4.69457	5.70145	5.41568	5.0956	5.18353	5.48347	6.05108	5.35269	5.64734	5.14644	5.0746	5.75518	5.2328	4.62225	4.41877	4.64023	4.40079
	P63038	Hspd1	5.10374	5.58921	5.13914	5.68612	6.49648	6.32847	5.96677	6.10292	5.05721	6.21107	5.5201	6.07411	5.53968	5.52503	5.91332	5.68622	4.96912	4.82809	4.99087	4.80635
	P63044	Vamp2	4.04205	4.17576	4.00965	3.96787	4.89982	4.87598	5.21844	4.58235	3.69605	4.54002	4.4555	4.47047	4.65196	4.33206	4.7724	4.37939	3.92097	3.82018	3.93528	3.80586
	P63046	Sult4a1	1.12463	NA	1.63277	NA	3.33512	3.37581	2.60614	2.31307	2.34702	2.9505	2.50453	2.88731	2.20263	2.24748	2.8807	1.72811	1.69363	1.56351	1.62857	NA
	P63073	Eif4e	2.82635	3.76444	NA	4.00626	4.33684	4.82165	3.78493	4.55447	3.78493	4.76681	3.42036	4.48051	3.72779	3.48493	3.93132	3.60934	3.42036	2.74229	3.37662	2.78603
	P63080	Gabrb3	NA	2.33961	1.92237	2.25751	2.79896	2.71911	2.62209	2.56638	3.03228	4.37312	2.80219	3.64776	2.04886	3.02163	2.29492	3.23811	2.12827	NA	2.14959	2.10695
	P63085	Mapk1	4.39057	4.60602	4.05724	4.73748	6.30678	5.88282	5.39454	5.40251	5.49256	6.22807	5.49173	5.94664	5.69278	5.26104	5.99112	5.67487	4.76106	4.66742	4.80656	4.62192
	P63089	Ptn	7.04682	7.37444	6.98734	7.36159	7.67281	7.70009	7.63753	7.78888	6.95358	8.0773	7.21125	7.4587	7.17363	7.25052	7.48567	7.41153	6.64812	6.31326	6.57634	6.38504
	P63094	Gnas	2.07692	NA	2.09375	2.38076	3.90975	3.29435	2.98044	2.41393	2.39513	2.76185	2.24579	1.86139	2.90944	NA	2.92815	NA	1.94217	2.03425	2.16395	1.81248
	P63101	Ywhaz	4.53634	4.83366	4.49458	4.58246	5.95391	5.63887	5.43424	5.32843	4.90843	5.60838	5.10181	5.19887	5.41948	4.89457	5.53691	4.86338	4.54456	4.39263	4.58819	4.349
	P63137	Gabrb2	2.58067	1.98972	3.21294	1.93184	4.16563	2.46348	2.7506	2.74658	4.17761	3.50354	3.7506	3.66162	3.34621	2.24356	3.84371	2.98757	1.50667	2.38803	1.89503	1.99967
	P63143	Kcnab1	1.71842	NA	1.82694	NA	3.09154	NA	2.60106	NA	3.45375	NA	3.23722	NA	2.9245	NA	3.36185	NA	2.5222	2.28828	NA	NA
	P63158	Hmgb1	5.71822	6.38914	5.77094	6.60472	7.87866	8.03611	7.58913	7.6871	6.11716	7.07988	6.57321	7.08827	6.59127	6.55415	6.8837	6.69674	5.83608	5.71675	5.84517	5.70766
	P63168	Dynll1	4.85904	4.7147	4.47622	4.64773	5.5751	5.40061	5.49008	4.66782	5.90173	5.68807	5.31379	5.52204	5.44323	5.05009	5.4758	5.05106	4.50091	4.36473	4.46892	4.39672
	P63213	Gng2	6.19317	6.33007	6.05641	6.15625	7.12798	7.38116	6.73963	6.84884	6.50244	6.97063	6.73552	7.07672	6.67881	6.43646	6.9199	6.70116	5.9785	5.61195	5.97189	5.61857
	P63216	Gng3	3.75997	3.24442	3.92893	3.36933	4.39918	4.06561	4.31434	3.74598	3.9838	4.18776	4.32801	3.89787	4.08391	3.54045	4.23904	3.53781	2.66618	2.8855	2.8594	2.69228
	P63242	Eif5a	4.11673	4.66827	4.3892	4.68656	5.4058	4.94073	5.11153	4.8497	4.88146	5.32977	4.95914	5.16446	5.09595	4.84216	5.11524	4.99985	3.91346	3.97638	4.06665	3.82319
	P63276	Rps17	4.20995	4.35031	3.95367	4.41893	5.11456	5.229	4.80716	5.00002	4.1536	5.1211	4.33864	4.93132	4.44885	4.26531	4.63844	4.57768	3.76497	3.84312	3.94782	3.66027
	P63318	Prkcg	3.65476	3.70772	3.62664	3.78498	5.13816	4.81754	4.45043	4.35699	5.07981	5.6183	5.09089	5.30812	5.17102	4.87148	5.39724	5.35739	4.27949	3.94069	4.14081	4.07937
	P63321	Rala	4.19394	4.43258	4.01177	4.51333	5.45216	5.07687	4.8993	5.00953	4.97532	5.74566	5.44061	5.4052	5.04657	4.37813	5.42473	4.86934	4.37737	4.2467	4.32694	4.29713
	P63323	Rps12	3.66153	4.17929	3.75532	3.94592	5.08035	5.03887	4.83991	4.83048	4.55656	5.1997	4.58797	4.85755	4.48586	4.29772	4.66574	4.83284	3.9812	3.45691	3.91277	3.52534
	P63325	Rps10	4.00416	4.31284	4.0666	4.39618	5.15406	5.28345	4.74711	4.83009	4.54557	5.39838	4.86369	4.98988	4.9345	4.49453	5.22041	4.994	3.6787	3.64795	3.83119	3.49546
	P63328	Ppp3ca	5.12334	5.0795	4.65991	5.02599	6.77734	6.38139	6.01847	5.66478	6.64148	7.1285	6.40874	6.57238	6.44332	6.00131	6.80902	6.50808	5.56193	5.3323	5.49881	5.39543
	P63330	Ppp2ca	4.73204	5.07291	4.65417	4.7953	6.13311	5.81365	5.61772	5.50252	6.34122	6.70861	6.18756	6.22747	6.51133	6.23795	6.50616	6.40528	5.24888	4.9862	5.27671	4.95837
	P67778	Phb	3.62245	4.03963	3.53533	4.02726	5.03905	4.9986	4.44267	4.83633	3.6248	4.83021	4.03983	4.30986	4.25711	3.66876	4.56379	3.60958	3.46458	3.53322	3.51545	3.48235
	P68037	Ube2l3	4.34768	4.59568	4.35918	4.29968	5.58646	5.11526	5.3072	4.62353	4.93647	5.31262	5.05962	4.95176	5.04576	4.40306	5.18111	4.76822	4.15338	3.72706	4.02629	3.85415
	P68040	Rack1	3.79306	4.06143	3.9165	4.04283	5.33463	4.88691	4.76543	4.69283	4.4904	4.99436	4.45767	4.49519	4.8509	4.09079	4.90751	4.13656	3.78795	3.72104	3.77385	3.73514
	P68134	Acta1	4.96065	5.32132	4.76811	5.09616	6.2166	6.17406	5.5468	5.76242	5.63962	6.33371	5.56893	5.81673	5.78543	5.52997	6.00486	5.44664	4.91269	4.53766	4.97702	4.47333
	P68181	Prkacb	3.76732	3.67748	3.31164	3.63337	4.90864	4.86104	4.12917	4.46545	4.32367	5.08118	4.31274	4.72729	4.49512	4.18944	4.83423	4.39237	3.59677	3.31471	3.59514	3.31634
	P68254	Ywhaq	3.77285	3.99993	4.02574	4.42214	5.48256	5.12062	4.76574	4.88308	4.32992	5.01767	4.73202	4.92353	4.77401	4.34617	5.07205	4.35605	4.08753	3.8864	4.11087	3.86306
	P68368	Tuba4a	5.27082	5.59558	5.45638	5.64978	6.98671	6.662	6.58203	6.02973	6.80338	7.40254	6.80478	7.07549	7.10429	6.45167	7.35077	7.01302	5.71139	5.69943	5.93005	5.48077
	P68369	Tuba1a	4.93778	4.94384	4.95223	4.84277	6.49635	6.20947	6.05205	5.86384	5.90763	6.43521	5.93644	6.29332	6.31354	5.75983	6.43194	5.97364	5.16087	4.98838	5.24708	4.90217
	P68372	Tubb4b	3.54163	3.89089	2.71165	4.0782	5.3394	5.18122	4.71344	4.76376	3.80452	4.60239	4.48688	4.84676	4.13949	4.14716	4.84828	4.34665	3.86378	3.45347	3.71489	3.60236
	P68404	Prkcb	2.78822	3.4875	2.68223	3.14699	4.39547	4.34251	3.93958	3.84101	4.91857	5.56729	4.81624	4.97792	4.80225	4.62616	5.07747	5.14003	3.80076	3.59606	3.72756	3.66925
	P68510	Ywhah	5.21812	5.44636	5.10045	5.77134	6.58289	6.51753	6.10102	6.26906	5.59205	6.62885	5.89117	6.29689	5.92767	5.72273	6.04975	5.74786	5.40359	5.07736	5.32601	5.15493
	P69566	Ranbp9	2.08199	1.70911	1.89912	1.28027	3.6856	3.0061	3.22561	2.23804	3.09906	3.20188	3.58449	3.13442	2.41759	2.43781	3.2574	2.48672	1.9376	2.21323	2.46247	1.68836
	P70122	Sbds	3.86697	4.83669	3.86354	4.88701	5.38884	5.60687	4.88881	5.41899	4.29043	5.59205	4.71759	5.23471	4.65504	4.41529	4.94692	4.65062	4.1695	3.64905	4.03658	3.78197
	P70168	Kpnb1	4.36937	4.43752	4.35509	4.56123	6.11225	5.47905	5.41022	5.13503	4.96075	5.66724	4.80647	5.22582	5.32508	4.82634	5.17331	4.77306	4.10662	4.08261	4.19711	3.99212
	P70175	Dlg3	2.00303	2.52846	2.20978	2.53257	3.81246	3.40216	3.27366	2.67678	4.46488	5.40471	4.58799	4.89966	4.52224	4.43623	4.77783	4.99646	3.44274	3.37477	3.31278	3.50473
	P70188	Kifap3	2.93594	3.17429	2.76725	3.21329	4.38069	4.4439	3.17597	3.58438	5.08066	5.95601	4.90695	5.40232	5.00159	4.82996	5.35304	5.64268	3.90695	3.65058	3.97315	3.58438
	P70202	Lxn	4.08969	4.40725	3.74486	4.09634	5.44765	5.09014	5.02158	4.56248	4.22757	4.65702	4.71155	4.51014	4.5181	4.3304	4.77473	3.89881	3.99167	4.03897	3.88478	4.14586
	P70206	Plxna1	2.43031	2.45365	1.80219	2.77906	3.83337	3.44268	2.89336	3.02098	2.36195	3.48914	2.30848	3.01159	2.71245	2.30199	2.74717	2.86869	1.87172	2.00699	1.84907	2.02964
	P70207	Plxna2	0.322289	0.766163	0.451023	0.764441	2.26461	1.68818	1.64944	1.10757	2.5292	3.90576	2.63556	3.7948	2.38349	2.16703	1.92382	2.70108	1.86826	1.32229	1.648	1.54254
	P70236	Map2k6	3.17427	3.05494	3.28883	3.60853	4.58183	4.65533	4.07558	3.75895	3.67326	4.48444	3.67326	4.11197	4.22695	2.82866	4.04331	3.1882	2.89926	2.77897	2.93363	2.7446
	P70296	Pebp1	3.84057	4.37939	4.06304	4.58363	4.93499	4.86529	4.73238	4.8088	4.71245	5.42906	4.89839	5.1487	4.89984	4.6459	5.00556	4.99865	4.1472	3.74344	3.90879	3.98185
	P70302	Stim1	1.78924	NA	1.4002	NA	2.84465	1.37851	2.66132	1.53605	2.49548	1.67807	2.56382	1.76553	2.42149	1.63227	2.64639	1.80735	0.531445	2.15763	NA	NA
	P70318	Tial1	3.70254	4.56306	4.10751	4.38121	6.83695	6.94078	6.52003	6.21935	4.86676	5.92545	5.09773	6.02203	5.71824	5.12468	5.61679	5.6171	4.89806	4.26863	4.64108	4.5256
	P70333	Hnrnph2	2.04491	0.884393	1.85935	1.73239	5.18379	4.71511	4.95733	4.1258	2.60126	2.78853	2.91345	2.68585	2.68867	1.56247	3.30587	2.07704	2.28866	2.10573	2.24696	2.14743
	P70336	Rock2	1.80988	2.1041	1.60923	2.04163	3.16796	2.69017	2.43424	2.32502	3.69204	4.08308	3.40471	3.4084	3.48859	3.01612	3.90564	3.54686	2.31851	2.42399	2.38879	2.35371
	P70349	Hint1	5.49695	5.79539	5.42191	5.61209	6.12952	6.23573	6.08889	5.99149	5.75136	6.23519	5.83746	6.03044	5.98249	5.63741	6.21871	5.69731	4.94761	5.09533	5.06956	4.97338
	P70362	Ufd1	NA	1.28399	NA	1.8559	1.92546	2.43209	NA	2.39647	1.74104	3.30336	1.98205	2.64439	NA	1.98143	1.67392	2.32247	NA	1.60353	1.77498	1.43209
	P70372	Elavl1	3.083	3.59262	3.18584	3.72625	6.36825	6.14503	6.09077	5.57669	3.79951	4.76022	4.16866	4.45836	4.42841	4.03501	4.28542	3.93094	4.2707	3.95775	4.10741	4.12104
	P70398	Usp9x	1.97275	1.69639	1.77997	1.86722	3.9922	3.10477	3.00961	2.34182	3.97367	4.11515	3.76471	3.8399	4.0728	3.4314	4.17223	3.88872	2.57791	2.47244	2.55183	2.49852
	P70404	Idh3g	3.27306	3.02287	3.03321	3.28386	4.51748	4.09182	3.7086	3.37001	3.11099	3.83423	2.9997	3.57164	3.41855	3.03292	3.66463	2.18851	2.96597	2.79062	2.97209	2.7845
	P70441	Slc9a3r1	2.80298	3.56824	2.95863	3.34317	3.44171	3.82047	3.82112	3.57087	3.34469	3.99606	3.59723	3.87194	3.58666	3.2975	3.63875	3.34317	2.54359	3.02276	3.13771	2.42864
	P70670	Naca	6.57523	6.75261	6.44281	6.73494	7.10884	7.22667	7.14195	7.05669	6.40339	7.22037	6.42194	6.66215	6.65684	6.79126	6.75824	6.37703	6.04831	5.95919	6.13071	5.87679
	P70698	Ctps1	2.58183	2.20477	2.35834	3.16824	4.09689	3.4527	3.13595	1.58328	3.14573	3.93812	3.61638	3.05276	3.47956	2.74082	3.79523	3.18662	2.62628	2.38019	2.6642	2.34227
	P70704	Atp8a1	3.09191	3.3375	3.02558	3.31713	4.54028	4.09797	4.0817	4.00232	4.37192	4.6764	4.047	4.51609	4.23715	3.78863	4.51661	3.949	3.50894	3.1825	3.46671	3.22474
	P80313	Cct7	3.0698	3.71723	3.31793	3.91946	5.08595	4.77344	4.0544	4.22131	3.74182	4.73339	3.77848	4.48465	3.73446	3.92967	4.11871	3.72602	3.62536	3.1848	3.65992	3.15024
	P80314	Cct2	2.99646	3.16194	2.84295	3.31859	4.45095	4.3135	3.80227	3.94828	3.65448	4.2556	3.70452	4.10183	3.66628	3.4826	4.12296	3.31817	2.98019	2.46439	2.47364	2.97093
	P80315	Cct4	3.71067	3.61111	3.38219	3.58325	5.39326	4.7213	4.61332	4.36712	4.29482	4.74416	4.31764	4.4005	4.36445	3.84728	4.71965	3.92587	3.66091	3.4244	3.60327	3.48204
	P80316	Cct5	3.37719	4.022	3.6978	3.62574	5.05179	4.96669	4.49948	4.46046	4.30994	5.01513	4.4713	4.72162	4.29733	4.28946	4.6586	4.254	3.53473	3.56427	3.55249	3.54651
	P80317	Cct6a	4.99334	5.21592	4.92658	5.41869	6.55724	6.47186	5.67	6.09068	5.88562	6.6689	5.82036	6.29841	5.83812	5.66233	6.21333	5.99725	5.07312	4.89568	5.09319	4.8756
	P80318	Cct3	2.6186	2.93277	2.45456	3.07099	4.03533	3.93467	3.33899	3.55552	3.17125	4.08608	3.2255	3.63859	3.14694	3.13386	3.50733	3.2644	2.77364	2.48265	2.79579	2.4605
	P80560	Ptprn2	1.26303	2.1611	NA	2.02482	2.23266	3.0222	1.926	2.7802	2.16993	3.40802	NA	3.28089	NA	2.04081	1.53605	2.57039	NA	NA	1.51725	1.45585
	P83510	Tnik	2.22303	2.6419	1.22303	1.40924	3.76868	2.17478	2.71177	2.78775	3.64387	4.20626	3.53562	3.59511	3.54495	3.33524	3.52622	3.82878	2.05019	2.10172	1.89467	2.25724
	P83882	Rpl36a	7.05058	6.92072	6.96736	7.39334	6.53513	7.44197	7.73936	7.22017	6.10318	7.2641	6.30772	7.22574	6.30556	7.1026	6.27816	6.3621	6.33467	6.19274	6.29751	6.2299
	P83940	Eloc	NA	2.94486	NA	3.01792	NA	3.68418	NA	3.24925	NA	3.79814	NA	3.62737	NA	3.04895	NA	3.23004	NA	NA	2.12041	1.74695
	P84075	Hpca	3.23421	3.86628	3.59363	3.95181	4.6002	4.72552	4.56348	4.50711	4.86086	5.60816	4.85065	5.03437	4.55886	4.42185	4.74373	4.56514	3.9698	3.84209	4.01803	3.79386
	P84086	Cplx2	4.14042	3.88427	3.71995	4.34057	5.81186	5.30821	5.38338	5.14102	5.52593	6.23773	5.5815	6.06289	5.79188	5.76734	5.86096	6.29976	4.86698	4.52879	4.92268	4.47309
	P84089	Erh	4.50404	6.13967	4.98517	6.04948	8.47262	7.2851	8.34133	7.54425	6.11875	6.83608	6.31295	6.38172	6.1816	6.1583	6.25731	6.40032	6.1107	6.08353	6.42121	5.77302
	P84091	Ap2m1	5.3516	5.4802	5.19959	5.47194	6.7258	6.31541	6.09604	5.96649	5.75759	6.41502	5.90159	5.99266	6.06595	5.49092	6.16309	5.48475	5.11816	5.01297	5.04863	5.0825
	P84096	Rhog	4.07638	4.45676	3.84259	4.30736	5.4778	5.42348	5.11172	4.91648	4.43964	5.08458	5.07343	5.0436	5.0156	4.67826	5.30444	4.64978	4.26541	4.1975	4.30572	4.15719
	P84099	Rpl19	4.8591	5.03183	4.94964	5.6128	5.5216	5.30269	5.8442	5.35006	4.82754	5.68244	5.2969	5.56458	4.92471	5.21543	5.01565	5.0971	4.5502	4.27274	4.5626	4.26034
	P84228	H3c13; H3c14; H3c15; H3c2; H3c3; H3c4; H3c6; H3c7	2.59527	2.07232	3.00053	2.60853	3.45191	2.85731	3.00053	2.82906	2.70775	2.82439	2.38582	3.59156	3.38582	2.92938	3.26846	2.37188	1.55574	1.70775	1.63175	1.63175
	P84244	H3-3a; H3-3b	3.21079	3.78915	3.95083	4.17201	4.49541	4.08251	4.6392	4.22126	3.77515	3.99937	3.98712	4.44813	4.4044	3.69316	3.42439	3.4414	2.67857	2.82613	2.84314	2.66157
	P84309	Adcy5	2.42699	2.50813	2.4332	2.86142	3.83643	3.41592	3.15936	2.97866	5.20269	5.83711	4.98247	5.06767	4.19778	3.91315	4.80081	4.50142	3.33192	3.1164	3.21418	3.23414
	P85094	Isoc2a	2.45439	NA	2.19622	1.48543	3.6624	1.96347	3.24688	1.37851	2.71648	1.58496	2.38568	1.76553	3.03453	NA	3.13665	1.26303	2.13537	1.88228	NA	NA
	P97300	Nptn	5.3807	5.67872	5.12921	5.50424	6.35159	6.08983	5.9884	5.84011	5.71527	6.32623	5.75073	5.89763	5.7826	5.70974	5.90886	5.72098	5.07778	5.1454	5.17011	5.05308
	P97315	Csrp1	3.60269	4.06057	3.40108	3.81683	5.05665	4.8602	4.67562	4.11312	3.70563	4.78847	4.39812	4.31353	4.45904	3.9897	4.658	4.03528	3.61209	3.2449	3.33257	3.52441
	P97350	Pkp1	3.18652	1.79557	2.13067	1.55164	2.54095	1.8583	2.4219	2.87357	0.275058	4.66775	1.49745	2.85126	1.92713	3.80585	2.58318	0.551642	2.03249	1.76538	1.66127	2.1366
	P97351	Rps3a	4.41761	4.99673	4.79933	5.05469	6.17176	5.98947	5.34432	5.691	4.97994	5.8487	5.32787	5.517	5.41089	4.95922	5.64095	5.31177	4.7059	4.61966	4.68986	4.6357
	P97352	S100a13	2.52811	2.88254	2.92577	2.81769	3.94704	3.88254	3.96775	3.52449	3.80524	3.0041	3.45995	3.45156	3.38638	3.20764	3.51023	2.39711	2.45522	2.81832	2.9446	2.32894
	P97370	Atp1b3	3.31575	3.69693	3.44117	3.97542	4.92755	4.90338	4.35228	4.68088	3.76569	4.63683	4.274	4.2912	4.44532	3.80384	4.69741	4.11196	3.41345	3.40047	3.77838	3.03554
	P97371	Psme1	1.39594	NA	0.836514	NA	2.71991	2.25012	2.26278	1.15058	1.68033	1.96772	1.2033	1.96772	2.01551	NA	2.51787	NA	1.36995	1.31651	1.34323	NA
	P97379	G3bp2	1.8513	1.73328	1.5675	1.98981	2.5358	2.58068	1.79883	2.39563	1.95083	3.32963	2.6289	3.25779	1.74438	3.28033	2.50337	3.73156	2.21387	NA	2.32388	2.10385
	P97384	Anxa11	1.86291	1.92092	1.50681	1.84292	2.77017	2.9547	2.53987	2.42788	3.11529	3.82899	3.11587	3.81517	3.15048	3.04581	3.65192	3.44485	1.79363	2.53987	2.21169	2.12181
	P97393	Arhgap5	2.75061	NA	2.59449	NA	4.08856	NA	3.85943	NA	4.30787	NA	4.39191	NA	4.10495	NA	4.5638	NA	3.17793	2.80308	NA	NA
	P97411	Ica1	3.61537	3.61154	3.09539	3.43793	4.79312	4.53167	4.17731	3.71084	4.67012	5.18262	4.5673	3.44671	4.65325	3.9596	5.14337	4.58268	3.48296	3.34612	3.28348	3.54561
	P97427	Crmp1	4.26335	4.51477	4.33675	4.3934	5.88995	5.72411	4.98818	5.20259	4.7557	5.3899	4.8779	5.21566	5.00706	4.80664	5.29213	5.07808	4.22632	4.12781	4.18577	4.16836
	P97441	Slc30a3	3.0404	2.57136	2.3641	3.94987	4.11374	4.81421	3.33553	3.85429	2.19947	3.93125	3.30639	4.41935	3.34989	3.27918	3.68036	3.36491	2.83123	2.58649	2.70886	NA
	P97445	Cacna1a	2.89872	2.1391	2.71288	3.20479	3.13479	2.54182	4.20128	2.86315	2.26466	3.4065	2.26466	3.54919	2.72339	3.21018	2.88077	2.86225	2.1107	2.16176	2.27879	1.99367
	P97447	Fhl1	4.77629	5.23539	4.85974	5.02507	7.05722	6.54115	6.07236	5.92607	5.35596	6.13081	5.60697	5.90084	5.62464	5.27801	5.89009	5.46901	4.97058	4.73812	4.8976	4.8111
	P97450	Atp5pf	4.63558	4.71639	4.93417	4.75862	5.01534	4.59734	5.3654	4.7151	4.99375	5.34791	5.10652	4.7861	5.22426	4.91616	4.79548	4.953	4.44164	4.13717	4.28534	4.29346
	P97461	Rps5	2.51756	2.70486	2.59734	3.27833	3.82241	3.99353	3.38429	3.71758	2.55111	3.13	3.07395	3.40824	3.13053	2.70486	3.33698	3.03764	2.43009	2.28246	2.40001	2.31255
	P97470	Ppp4c	NA	NA	1.80735	NA	3.01792	1.1375	3.01792	1.926	2.8679	1.67807	2.32193	1	2.58496	1.26303	2.26303	1.67807	2.03562	NA	NA	NA
	P97492	Rgs14	NA	1.39002	NA	1.93059	2.90689	2.72161	2.53605	2.0388	2.88753	2.43296	2.80735	2.83265	2.82782	1.43473	3.39232	2.51096	NA	NA	1.42702	1.53605
	P97494	Gclc	2.48689	3.19173	2.9345	2.90582	4.32892	4.28585	3.82733	3.91567	4.46278	5.06914	3.98591	4.72162	4.2432	4.30846	4.93483	4.80346	3.40498	3.40991	3.33071	3.48418
	P97765	Wbp2	0.0969386	1.08181	1.51924	2.12901	3.18854	3.09647	3.05783	2.36522	3.69388	4.37328	3.38968	3.81655	3.8198	3.85566	3.67918	4.04415	2.29943	2.77163	2.53553	NA
	P97772	Grm1	2.92651	2.99323	2.73385	3.31515	4.20124	3.8724	3.53285	3.48342	5.46231	6.51867	5.2989	5.62086	4.32586	4.88008	4.89382	4.79159	3.77246	3.94009	3.57909	4.13346
	P97792	Cxadr	NA	2.42522	NA	2.848	NA	3.82517	NA	3.12064	NA	3.27051	NA	2.54141	NA	2.67772	NA	3.2047	NA	NA	1.70368	2.23656
	P97797	Sirpa	2.79615	2.63604	2.28333	2.42746	3.62776	2.94286	3.42267	3.23935	3.37	4.00251	3.79882	3.78345	3.51493	3.53151	3.89045	4.3869	2.73395	2.41475	2.58973	2.55897
	P97807	Fh	4.27743	4.71472	4.18319	4.74771	5.72018	5.55047	5.03792	5.21989	4.26188	5.10285	4.3314	4.66694	4.69149	4.49359	4.85669	4.09631	4.13928	3.87602	4.16255	3.85274
	P97823	Lypla1	3.49718	4.10893	3.32995	4.04137	4.69162	4.72334	4.14534	3.89864	3.90141	4.50133	3.87955	4.20058	3.93889	3.5879	3.85175	3.39079	2.85736	3.12225	3.00719	2.97242
	P97950	Rab33a	2.40676	1.54744	1.93283	1.4006	2.62088	2.1782	1.85036	1.84117	2.64555	3.00263	2.8073	2.3746	3.0483	NA	2.62088	1.98556	1.62088	NA	1.4006	1.84117
	P99024	Tubb5	4.12823	3.84488	3.93807	4.16364	5.59842	5.34697	4.87991	4.85091	4.85707	5.46104	5.01441	5.25886	5.18194	4.50079	5.6278	4.94171	3.95046	3.61147	3.90913	3.6528
	P99027	Rplp2	3.59449	2.93759	3.52814	3.20063	4.09033	3.09308	4.51354	3.20908	3.84327	3.43853	4.41226	3.62146	3.90143	3.47344	3.92547	3.49058	2.45003	3.17934	2.90095	2.72841
	P99029	Prdx5	5.3621	5.65827	5.14038	5.57281	6.17954	6.21329	6.08305	5.99998	5.45253	6.17781	5.69661	6.0978	6.0274	5.6601	5.93425	5.69925	4.94399	4.89181	5.10312	4.73268
	Q00493	Cpe	4.75518	4.17111	4.17407	4.21916	5.73967	5.22396	5.16248	5.01966	4.83034	4.596	4.59199	4.5776	4.94975	4.21439	4.98965	3.83393	3.90873	3.20829	3.22606	3.89096
	Q00612	G6pdx	4.73792	4.90248	4.59632	5.02657	6.33653	6.20002	5.54612	5.5577	5.52762	6.5103	5.4588	6.18412	5.80591	5.61681	5.95492	5.72823	4.54347	4.46707	4.58487	4.42567
	Q00915	Rbp1	2.78053	3.20109	3.09369	3.13764	4.80223	3.51043	3.69033	3.93947	3.73614	3.88875	3.56903	3.14642	3.37999	2.91061	3.40856	2.58648	NA	2.37999	2.35457	2.40541
	Q00PI9	Hnrnpul2	1.94833	2.32829	1.63312	2.1197	5.75577	5.48509	5.78531	4.80287	3.06542	3.12448	3.11692	3.12045	3.13502	2.29428	3.28945	2.55798	2.97816	3.29181	3.13377	3.1362
	Q01065	Pde1b	2.37105	2.61641	2.22457	2.90591	4.14128	3.95325	3.51441	3.35929	4.21641	4.93229	4.02498	4.24791	4.21135	3.96971	4.59125	4.47395	3.23685	3.12483	3.25408	3.10759
	Q01097	Grin2b	2.9934	3.32831	2.99152	3.20509	4.57504	4.13621	4.24055	3.91576	5.78306	6.41709	5.89095	5.86932	5.48326	5.42573	5.59837	5.90627	4.15811	4.24058	4.25511	4.14357
	Q01405	Sec23a	1.33576	1.1375	1.08805	1.67807	2.82782	2.07039	2.53366	0.678072	2.62089	1.76553	2.43542	2.20163	2.94576	1.63227	3.15817	2	1.8164	1.48191	NA	NA
	Q01768	Nme2	4.4166	5.14259	4.73562	5.05839	5.85083	5.81403	5.25453	5.62495	4.79555	5.60482	5.1333	5.36019	5.26025	4.72307	5.3054	5.05456	4.37993	4.27544	4.43702	4.21835
	Q01853	Vcp	4.05218	4.23036	3.87306	4.2704	5.73324	5.58994	5.22241	5.086	5.12586	5.76656	5.03721	5.29415	5.08723	4.77383	5.39228	5.21511	4.19989	4.1876	4.2537	4.13379
	Q02053	Uba1	4.02471	4.22653	3.76984	4.1447	6.02106	5.65132	5.40358	5.0511	4.87446	5.53851	4.94923	5.17884	5.05358	4.69789	5.26885	4.82927	4.25818	4.10296	4.22448	4.13666
	Q02248	Ctnnb1	4.15341	4.3267	4.14891	4.40914	5.74249	5.55708	5.00928	5.06653	5.63745	6.01629	5.58684	5.72332	5.28198	5.15064	5.56862	5.37762	4.48703	4.46319	4.66937	4.28085
	Q02257	Jup	4.25927	3.8141	4.37892	3.41251	4.43137	4.07684	4.16645	4.35015	3.23332	5.54401	3.60451	3.87523	4.07564	5.43057	4.334	3.60131	3.50181	3.10055	3.26913	3.33323
	Q02357	Ank1	2.53409	NA	1.5199	NA	3.33932	NA	2.8679	NA	2.8679	NA	3.04055	NA	2.68036	NA	3.37851	NA	2.36404	1.63499	NA	NA
	Q03059	Chat	1.3258	NA	NA	1.5695	2.1671	2.80513	1.3258	1.82476	1.54819	2.5695	NA	2.13887	NA	NA	NA	1.78523	1.20027	NA	NA	1.20027
	Q03137	Epha4	2.33366	2.78933	2.00031	2.92436	3.34883	3.33516	3.22641	2.93956	3.46642	4.3638	3.33264	3.82125	3.51465	3.0506	2.74117	3.14464	2.49197	2.83367	2.76035	2.5653
	Q03141	Mark3	2.95534	4.17725	3.50164	4.03666	5.09344	4.86491	4.48088	4.53887	4.29515	5.41006	4.65754	5.11104	4.56201	4.47922	4.8393	4.79984	3.79528	3.64553	3.86446	3.57635
	Q03265	Atp5f1a	5.26332	5.58909	5.26332	5.61208	6.73714	6.39171	6.10154	6.07139	5.20663	6.13647	5.62607	5.78809	5.7595	5.35124	6.05151	5.18953	5.11472	5.04397	5.10616	5.05253
	Q03717	Kcnb1	2.78947	2.51072	3.02324	1.89443	4.46479	3.23304	3.71799	3.08299	4.40249	4.97313	4.6987	4.53188	4.55766	3.51168	4.61579	4.08653	2.49893	2.94457	2.9452	2.4983
	Q03958	Pfdn6	4.47963	4.61234	4.45505	4.79131	5.20387	5.36065	5.28771	5.17532	4.96714	5.64449	4.91064	5.39528	4.98442	4.84028	5.40319	5.24562	4.33087	4.25857	4.33578	4.25365
	Q04447	Ckb	4.36847	4.55064	4.03973	4.72629	5.82361	5.62909	5.28369	5.18586	5.57495	6.45735	5.47187	5.79185	5.75217	5.49607	6.01654	5.72092	4.61628	4.48438	4.7205	4.38016
	Q04690	Nf1	3.03189	3.24367	2.40919	2.95902	4.77061	4.36967	3.97941	4.03924	4.55726	5.06652	4.47459	4.65123	4.52411	4.35379	4.72465	4.58691	3.53432	3.33676	3.55881	3.31227
	Q04750	Top1	3.52663	3.98219	3.47172	4.10531	5.07663	4.7111	5.05225	4.38197	3.54587	4.53765	3.55355	3.84598	3.61662	4.05284	4.03935	3.78881	3.39393	3.20158	3.34675	3.24876
	Q05512	Mark2	3.36026	3.18477	3.5275	3.92657	5.17134	4.68754	4.60444	4.0988	4.33283	4.8424	4.47173	4.82603	4.48535	4.13265	4.78482	4.25569	3.56811	2.94573	3.00494	3.50891
	Q05793	Hspg2	2.14114	2.24191	1.99531	2.0423	2.55091	2.95763	2.80989	2.31061	2.49975	3.65088	3.5166	2.61443	3.2387	3.07386	2.80161	2.93203	1.98847	1.69689	1.90075	1.78461
	Q05816	Fabp5	3.47529	3.86599	3.79866	4.14978	4.39282	4.5128	4.93798	4.3197	4.05421	4.48635	4.33682	4.35583	4.28672	3.98215	4.18511	4.16081	3.60314	3.17864	3.44317	3.33861
	Q05920	Pc	6.05903	6.07213	5.74842	5.89474	6.37535	6.22286	6.21302	6.09003	5.96143	6.21789	5.88592	6.00335	5.96585	5.85374	5.85361	5.75906	5.17778	5.10805	5.23908	5.04675
	Q05BC3	Eml1	NA	NA	NA	NA	2.33904	NA	2.18884	NA	1.43985	NA	2.05134	NA	1.2218	NA	1.64933	NA	NA	1.36168	NA	NA
	Q05D44	Eif5b	1.88197	2.1188	2.07462	2.45693	1.94136	1.4689	2.85545	1.5515	1.65712	2.97171	1.96828	2.72858	1.92648	2.29737	2.27625	2.62765	1.27394	1.91439	1.70564	1.48269
	Q06138	Cab39	4.64765	4.7873	4.16438	4.8027	6.2433	5.99829	5.49045	5.5289	5.39196	6.19308	5.5642	5.67449	5.62977	5.26338	5.94248	5.27897	4.52306	4.6218	4.68623	4.45863
	Q06185	Atp5me	4.60129	4.94256	5.22003	5.17938	5.79867	5.2455	5.55839	5.10553	5.01807	5.34254	5.14667	5.275	5.37167	5.07767	5.2907	5.28307	4.33171	4.35912	4.6377	4.05313
	Q06890	Clu	3.02212	3.65403	1.91779	3.60156	4.18082	4.0015	3.35074	4.18889	3.32378	3.87093	3.59586	3.94126	3.69389	3.25036	3.21057	3.35311	2.93571	2.52659	2.8747	2.5876
	Q07076	Anxa7	2.83812	3.0011	2.62131	2.65786	4.57442	4.22155	4.14153	3.68465	4.89236	5.3134	4.83654	4.85159	4.49714	4.15656	4.83039	4.51359	3.5785	3.52757	3.5049	3.60116
	Q08331	Calb2	3.31326	2.90489	4.30531	3.69273	4.96029	4.6111	4.54018	4.4357	4.63836	3.89496	4.2401	4.20882	4.69421	3.25723	4.52657	3.98451	3.18051	2.95522	3.10125	3.03447
	Q08460	Kcnma1	3.27453	3.79426	2.57449	3.76452	4.77882	4.2696	4.1097	4.09749	3.91108	4.85788	3.65859	4.23933	4.1265	3.72767	3.82101	3.79511	3.34588	3.06261	3.38901	3.01949
	Q08943	Ssrp1	1.99829	4.16911	2.11186	3.35414	6.29257	5.749	5.94755	5.45724	3.38942	4.59925	3.34158	4.44474	3.62915	3.84718	3.76071	3.99157	3.27493	3.51323	3.66534	3.12282
	Q0GA42	Cnnm1	0.857248	NA	1.29537	NA	2.77342	2.54055	2.79787	NA	3.71683	2.81064	3.79179	2.97665	3.28676	2.15353	3.56839	3.0678	2.07298	1.88033	NA	1.97665
	Q0GNC1	Inf2	1.76949	NA	0.933022	1.53654	3.37679	2.33473	2.70637	2.61491	2.3865	2.72175	2.73344	2.41748	2.77087	2.36567	2.92933	2.04932	1.93371	1.61817	1.77594	NA
	Q0KL02	Trio	2.01561	2.06921	1.68728	2.01459	3.31886	3.36807	2.93045	2.5899	3.41411	3.88966	2.84973	3.53423	3.4575	2.94277	3.59041	3.31701	2.52216	2.42089	2.64306	2.3
	Q0P5W1	Vps8	3.83275	3.8486	3.51546	4.18748	5.46041	4.80262	4.65856	4.4801	5.0823	5.87242	5.13095	5.25502	4.92566	4.86295	5.42183	5.2322	3.57589	3.74335	3.64875	3.67049
	Q11011	Npepps	4.4937	4.75545	4.48319	4.8606	6.13811	5.78216	5.41373	5.36927	5.41931	6.00712	5.37459	5.62274	5.57371	5.21872	5.77018	5.32624	4.61701	4.44972	4.56702	4.49971
	Q148V7	Relch	2.17546	2.31595	2.05069	2.4879	3.63323	2.79511	2.96347	3.04332	2.82754	3.23801	2.99443	3.1224	3.03273	2.54615	3.37124	2.99285	1.46192	2.19102	1.75812	1.89481
	Q14BI2	Grm2	3.38764	3.1468	2.72795	3.27075	3.88927	4.18117	3.22848	3.93973	3.45204	4.16213	3.36218	3.64961	2.81661	3.01621	3.9493	3.24139	2.84006	2.65172	2.8731	2.61869
	Q2M3X8	Phactr1	1.56624	2.05674	1.50056	2.03778	2.39487	2.75028	2.91559	2.31072	3.19373	4.14272	3.80173	4.06254	3.227	2.62388	3.6318	4.14272	2.35938	2.66283	3.07368	1.94853
	Q2NL51	Gsk3a	2.59996	3.37855	2.8678	2.03063	4.74145	4.15616	4.07704	3.65601	3.90913	4.9549	4.13761	3.96584	4.43313	4.27164	4.70786	3.88784	3.29681	3.12621	3.12391	3.29912
	Q2PFD7	Psd3	3.46268	3.82683	3.57081	3.86738	5.43353	4.99782	4.75089	4.43263	5.6414	6.37316	5.59482	5.58789	5.31781	4.69281	5.57254	5.42838	4.40028	4.27844	4.26977	4.40895
	Q3B7Z2	Osbp	2.55848	2.98196	2.70871	3.13216	4.61293	3.88738	3.69821	3.56413	3.89617	4.52912	3.80055	4.09268	3.93861	3.53653	4.35557	3.86219	2.73179	2.81224	2.76914	2.77489
	Q3KNM2	Marchf5	NA	4.38606	NA	3.89199	NA	5.18359	NA	4.81501	NA	5.14242	NA	4.88409	NA	4.26791	NA	4.93698	NA	NA	3.54986	2.99024
	Q3TC72	Fahd2	2.97913	3.77086	3.31542	3.61332	4.59574	4.50181	4.13847	4.12818	3.35226	4.35029	3.62402	4.02426	3.72416	3.20803	4.19166	3.08192	2.86858	2.87699	2.83269	2.91288
	Q3TDD9	Ppp1r21	2.76673	2.27967	2.56974	2.52927	3.76872	3.11112	3.03871	2.21121	3.29391	3.41579	3.29031	2.80828	3.58096	2.58454	3.37849	3.09148	1.81245	2.2677	2.05459	2.02557
	Q3TDK6	Rogdi	2.73548	3.02643	2.55203	2.95804	3.91732	3.80403	2.91732	3.39699	3.00924	3.56957	2.79867	3.16867	3.16124	2.63495	2.77791	2.31579	2.64667	1.91732	2.10924	2.45474
	Q3TDQ1	Stt3b	3.45943	NA	3.32193	NA	4.70598	1.20163	3.98185	1.76553	3.57289	1.67807	4.24031	1.76553	4.24793	NA	4.56071	1.07039	3.71149	3.16993	NA	NA
	Q3TEA8	Hp1bp3	4.44358	3.9575	3.69117	3.73095	5.68237	5.16792	5.40187	4.63997	3.46026	4.09642	3.67386	4.28177	3.70323	4.03761	4.07575	3.13843	3.52149	3.46803	3.65266	3.33686
	Q3THK7	Gmps	3.61614	3.80265	3.1835	3.8806	5.63999	4.99026	5.26173	4.64772	4.03445	4.69933	4.35399	4.26211	4.07141	3.89733	4.76992	3.84666	3.64795	3.66974	3.97252	3.34518
	Q3THS6	Mat2a	3.81729	3.82093	3.6177	3.86691	5.36489	5.02735	4.79373	4.48707	4.32471	4.81722	4.31201	4.43384	4.72862	3.81722	4.85035	4.06689	3.52711	3.47049	3.43918	3.55842
	Q3TKT4	Smarca4	2.27162	NA	1.5187	NA	4.99548	NA	5.06469	NA	2.848	NA	2.90549	NA	2.56442	NA	3.33628	NA	2.3505	2.18823	NA	NA
	Q3TMH2	Scrn3	2.52864	2.61795	2.50391	2.22833	5.49304	4.67547	4.76713	3.85863	5.1829	5.26699	5.14804	4.62732	5.00402	4.26994	5.1673	4.69402	3.81091	3.44259	3.72289	3.53061
	Q3TMP8	Tmem38a	1.1375	0.857992	NA	0.67742	1.80735	2.78841	1.848	2.35712	2.48543	3.84685	2.8679	3.2133	3.05311	3.40849	3.45943	3.50762	NA	NA	1.924	1.65317
	Q3TPE9	Ankmy2	NA	2.1599	1.79855	2.18324	3.45751	3.47262	NA	3.15569	2.01005	3.68619	2.67991	3.37721	2.25106	2.92143	2.90818	3.11883	1.94294	NA	2.04009	1.84579
	Q3TPX4	Exoc5	2.07989	1.68484	2.15064	1.77288	3.91285	3.45131	3.06908	2.88124	3.76683	3.97596	3.3362	3.71082	3.28557	3.05483	3.71974	3.4308	2.48516	2.19132	2.05096	2.62551
	Q3TTY5	Krt2	6.54664	6.76894	7.19675	6.11322	7.13551	7.13854	6.56564	7.25474	5.43561	7.84154	5.80027	7.0921	5.86309	8.5779	7.09553	6.06484	6.22566	6.0812	6.18879	6.11807
	Q3TXS7	Psmd1	3.03616	3.46989	3.16748	3.4393	5.02506	4.54986	4.33725	4.3234	3.92824	4.59159	3.94624	4.1521	4.1069	3.79988	4.20478	3.91788	3.45384	3.22957	3.45794	3.22547
	Q3TXX4	Slc17a7	4.88769	5.08294	4.60804	4.94721	5.84377	5.68117	5.4647	5.36597	5.099	5.8524	5.20681	5.38971	5.46984	5.36207	5.5897	5.01575	4.58907	4.45615	4.74675	4.29848
	Q3TYX3	Smyd5	3.70747	3.85988	3.67202	3.93355	5.67937	5.20951	5.22859	4.75685	5.70043	6.31732	5.46221	5.61483	5.72022	5.53576	5.91642	5.55746	4.40081	4.4133	4.75316	4.06094
	Q3TZX8	Nol9	1.84423	NA	1.4136	NA	5.19847	NA	4.82897	NA	3.38937	NA	2.61633	NA	2.85382	NA	3.30196	NA	2.44765	2.11885	NA	NA
	Q3TZZ7	Esyt2	2.16987	NA	2.32077	NA	3.62102	NA	3.16241	NA	2.77082	NA	3.10771	NA	3.19427	NA	3.25785	NA	2.58175	2.00428	NA	NA
	Q3U0D9	Hace1	2.24282	2.15081	2.02043	1.34346	4.13498	2.66538	3.33179	2.25035	4.20155	4.43938	4.30418	3.40523	4.02186	3.31615	4.75207	3.64358	2.46801	2.38099	2.56069	2.28832
	Q3U0M1	Trappc9	2.29932	1.504	1.84026	2.9031	3.58001	3.02176	2.90746	2.4645	3.35512	3.36066	3.16174	3.02339	3.21638	2.37954	3.03423	3.46655	1.95593	1.80743	1.95066	1.8127
	Q3U0V1	Khsrp	0.99253	1.30372	1.15222	1.18553	5.43042	5.17557	5.49458	4.61767	2.99643	3.62028	2.96806	3.41435	2.86084	2.7259	3.14757	3.27492	3.15716	2.87041	3.06684	2.96073
	Q3U1J4	Ddb1	2.58469	2.8861	2.91658	2.98662	5.21877	4.9619	4.88498	4.42345	4.27123	4.6575	3.9526	4.39631	4.0947	4.01906	4.44441	4.09277	3.33031	3.14599	3.20025	3.27606
	Q3U214	Mast3	1.84562	1.53928	0.632407	NA	2.23705	1.69171	1.89063	1.35983	2.22953	2.87704	2.20036	2.11961	1.84708	2.01419	2.49447	2.56018	1.3876	1.05524	1.39663	1.04621
	Q3UEB3	Puf60	3.12498	2.90601	2.76576	4.11691	5.14287	4.99033	4.94236	4.09364	3.30129	4.54344	3.64927	3.78048	3.79718	4.32105	4.01599	3.1284	3.35591	2.89762	2.93248	3.32105
	Q3UFT3	Garem1	2.41053	2.28161	2.31977	2.14626	3.73948	3.06101	3.26243	1.94344	4.39728	4.66085	4.35219	4.16627	4.02452	3.66627	4.47083	3.84954	3.26243	3.04167	3.13438	3.16972
	Q3UGR5	Hdhd2	4.60359	4.59124	4.37062	4.63083	5.70962	5.38377	5.16123	5.18178	4.39565	5.32711	4.84732	4.91815	5.16184	4.38449	5.35871	4.40387	4.07805	3.9721	4.34436	3.7058
	Q3UH60	Dip2b	2.4879	2.12563	1.10088	0.955706	3.82436	3.01099	2.84785	2.81369	3.2393	4.05374	3.21101	3.33941	3.75799	2.81369	3.18442	3.54816	2.09013	2.52972	2.55562	2.06423
	Q3UH66	Wnk2	2.69756	2.87739	2.51578	3.61435	4.26981	4.49958	4.02201	4.12382	2.89397	4.33424	3.6924	4.41441	3.75446	3.6479	3.92264	4.39479	3.1663	2.32444	2.45289	3.03785
	Q3UH68	Limch1	NA	1.44765	NA	1.2828	NA	2.9011	NA	2.29398	NA	3.10277	NA	3.06206	NA	2.26491	NA	3.15381	NA	NA	1.68578	1.70475
	Q3UH93	Plxnd1	2.65535	NA	3.64386	NA	4.45773	NA	3.80429	NA	3.99095	NA	4.27053	NA	4.06031	NA	4.12926	NA	3.47249	2.89865	NA	NA
	Q3UHB1	Nt5dc3	2.71514	NA	2.80174	NA	4.25012	NA	3.38818	NA	3.38177	NA	2.89928	NA	2.82896	NA	3.24263	NA	2.54569	2.80144	NA	NA
	Q3UHC7	Dab2ip	2.20342	2.99015	2.39721	2.97121	4.32488	3.8893	3.63782	3.40439	3.65552	5.23542	4.52892	4.37282	3.94396	3.88172	4.37584	4.31966	3.27938	3.22278	3.40661	3.09555
	Q3UHD6	Snx27	3.04307	2.88979	2.62224	2.29277	4.13071	4.08834	3.59218	3.6674	4.78991	5.29547	4.60178	4.95341	4.55747	4.37113	4.7579	4.87751	3.24068	3.54931	3.53629	3.2537
	Q3UHD9	Agap2	1.58093	2.0843	1.27174	2.00702	2.5747	2.54947	2.16016	2.22783	2.57235	3.21345	2.55295	2.94113	2.55295	2.12764	2.78347	2.98587	1.7343	1.56146	1.65289	1.64287
	Q3UHH2	Slc22a23	3.4414	2.76169	2.65614	3.4583	4.48282	3.32998	4.23379	3.34666	4.02334	4.37132	3.93588	3.64518	3.82747	2.36314	4.12527	2.8106	2.85644	2.84277	2.54757	3.15164
	Q3UHJ0	Aak1	3.4362	3.5798	3.53653	3.73729	5.08491	4.40127	4.71345	4.50718	3.74959	4.73635	4.2913	4.46026	4.3246	3.95165	4.62793	4.01364	3.54379	3.43843	3.52447	3.45775
	Q3UHL1	Camkv	3.18314	3.82948	3.14991	3.5641	5.06718	4.76128	4.42604	4.13717	5.02687	5.81677	4.99861	5.24624	4.91503	4.69238	5.19578	5.04793	3.95396	3.98945	4.13434	3.80907
	Q3UJD6	Usp19	2.21648	NA	2.17099	NA	4.28112	NA	3.67948	NA	3.61412	NA	3.49463	NA	3.95537	NA	4.06397	NA	2.49661	2.53198	NA	NA
	Q3UJU9	Rmdn3	3.37447	3.31171	2.32664	3.29509	4.38619	4.32024	4.32664	3.89999	3.56516	4.81725	3.8167	4.48783	4.12237	3.91908	4.48391	4.27711	3.23462	3.24323	3.06408	3.41377
	Q3UL36	Arglu1	4.67525	5.21051	4.60628	5.20656	5.08575	5.37817	5.28954	5.73005	4.354	5.55763	4.41141	4.80818	4.56958	5.03703	4.55916	4.96644	4.33453	4.07307	4.40299	4.0046
	Q3ULJ0	Gpd1l	3.88888	4.21487	3.87033	4.12802	5.55177	5.13685	4.72177	4.73745	4.16381	4.8017	4.28425	4.67104	4.58293	4.31465	4.6051	4.01985	3.72853	3.84848	3.75177	3.82525
	Q3UM45	Ppp1r7	3.18983	3.01735	3.06347	3.35359	4.96306	4.45013	4.49469	4.07783	4.29776	4.65865	4.19984	4.07635	4.43966	3.99199	4.87291	4.06071	3.37852	3.48712	3.43603	3.42962
	Q3UMR5	Mcu	3.7897	4.26219	3.15528	4.07763	5.11992	4.96658	4.56699	4.54503	3.77577	4.68375	4.18403	4.12454	3.68778	3.70334	4.39082	3.61781	3.79786	2.8474	3.15736	3.48789
	Q3UNH4	Gprin1	2.4352	3.99657	2.80146	3.78855	4.04633	4.23738	3.56818	4.1553	4.07525	4.65699	4.55368	4.389	3.95002	4.0155	4.2773	4.38763	3.53349	3.09394	3.32766	3.29977
	Q3UPL0	Sec31a	3.75535	3.94381	3.65131	3.89096	5.09825	4.88556	4.79255	4.52697	4.59772	5.54201	5.11816	5.24693	5.20218	5.05849	5.62537	5.59815	4.01261	3.85702	3.93172	3.9379
	Q3UQ44	Iqgap2	NA	NA	NA	1.04668	1.26403	1.44096	1.28775	0.961789	2.05884	3.27998	2.38202	2.68504	2.23932	2.14621	2.75051	2.45889	1.26152	NA	0.824285	1.69875
	Q3USB7	Plcl1	NA	2.80735	NA	3.33628	2.60881	3.91648	1.53605	3.32193	0.925999	3.41954	1.20163	3.24793	1.58496	3.26303	1.43296	2.82782	NA	NA	2.80735	NA
	Q3UTH8	Arhgef9	2.46516	2.4601	2.1584	2.96932	4.25058	3.87687	3.8625	3.04449	4.28099	4.94025	4.53729	4.40893	3.80184	4.04608	4.60272	4.606	2.77782	3.22999	3.19706	2.81075
	Q3UTJ2	Sorbs2	3.08165	3.45804	2.87746	3.21065	4.07294	3.85509	4.09448	3.66582	4.75364	5.4687	5.00725	5.20077	4.81888	4.90734	5.12599	5.45573	3.73661	3.55182	3.75022	3.53821
	Q3UUG6	Tbc1d24	3.85582	3.42774	3.61544	3.78654	5.07422	4.81925	4.44552	3.93722	3.85563	4.61827	4.20783	4.22781	3.82161	3.66221	4.43838	3.39339	3.27435	3.36968	3.30375	3.34028
	Q3UUI3	Them4	4.45613	4.28972	4.59598	4.66621	5.80542	5.48564	5.37783	5.00021	4.67751	5.50158	4.95108	5.0413	5.17602	4.47645	5.24229	4.58731	4.14517	3.75468	4.01298	3.88687
	Q3UUQ7	Pgap1	3.54009	2.2736	3.25741	2.35245	4.50299	3.77981	3.47885	2.99488	3.63293	3.62808	3.82499	2.87057	3.38153	2.85856	3.92558	3.15084	2.53173	2.01402	2.47038	2.07537
	Q3UV17	Krt76	4.67246	4.55849	4.70786	3.57949	5.05702	4.6704	3.78449	4.7852	3.0761	6.00584	3.72399	5.08322	3.7246	6.84765	4.42901	3.89153	3.94349	3.64789	3.72368	3.86769
	Q3UV70	Pdp1	2.97869	3.42301	2.98055	3.08197	4.28548	3.92997	3.77628	3.05773	3.11668	3.49701	3.07933	3.24117	3.26849	2.98244	3.5859	2.30437	2.36011	1.49983	1.92997	NA
	Q3UVL4	Vps51	3.04835	3.17261	2.77371	2.91108	4.01664	4.47439	3.55191	3.6607	3.99074	5.08323	3.89285	4.25716	4.23276	4.08323	4.11479	4.62949	3.11627	2.74559	3.10248	2.75938
	Q3UVX5	Grm5	3.04912	3.32776	2.97223	2.86071	4.45141	4.21721	3.72006	3.43893	5.69812	6.2342	5.58063	5.70132	4.95265	4.90476	5.38511	5.41309	3.97648	4.11147	4.13407	3.95388
	Q3UYC0	Ppm1h	2.01005	NA	1.97834	2.35116	3.50885	1.9037	2.65334	NA	2.32126	2.7662	2.55573	NA	2.84376	1.96784	3.04059	NA	1.91187	1.89554	NA	1.9037
	Q3V038	Ttc9	NA	NA	0.952065	NA	3.01473	NA	2.72412	NA	2.32653	NA	2.34577	NA	2.12926	NA	2.59925	NA	1.03344	1.0162	NA	NA
	Q3V0I2	Prr7	1.59408	NA	0.615246	2.71818	2.36905	3.17761	2.34411	1.61126	2.05005	3.81771	2.46581	4.30314	2.4968	3.12028	2.68899	3.78119	1.91601	1.72262	1.37025	2.26837
	Q3V1U8	Elmod1	4.02147	4.31543	3.47691	4.14232	5.65152	5.31033	4.93804	4.6343	5.23203	6.03186	5.35306	5.15946	5.27084	4.65862	5.48319	4.90887	4.62612	4.48031	4.61372	4.4927
	Q3V3R1	Mthfd1l	3.36116	3.54086	3.13956	3.61027	4.62854	4.35288	3.83824	3.93189	3.34119	4.22535	3.65871	4.24116	3.62171	3.27585	4.15096	3.3673	2.96986	2.77783	2.93459	2.81311
	Q4ACU6	Shank3	2.33494	2.85427	2.27688	2.66672	3.55277	3.32179	3.25593	2.90234	3.6215	4.51867	4.25843	4.26759	3.94277	3.84007	4.53612	4.43931	2.91198	2.84169	3.10712	2.64655
	Q4KMM3	Oxr1	3.57713	3.04883	3.07942	3.19246	4.47271	3.51393	4.0399	3.75282	3.41407	4.17757	3.76573	3.537	4.16569	3.52045	4.01714	3.30494	3.2561	2.89761	3.64254	2.51118
	Q4KUS2	Unc13a	3.22363	3.84317	2.77923	4.04416	4.50766	4.93855	4.60179	4.48932	3.81022	5.24461	4.23947	4.42996	4.00797	4.10713	4.23437	4.15443	3.30779	3.44007	3.43561	3.31225
	Q4VA53	Pds5b	2.9434	NA	2.91695	NA	5.11931	NA	5.0438	NA	3.20943	NA	3.23819	NA	3.22031	NA	3.03024	NA	3.27074	2.82996	NA	NA
	Q4VAA2	Cdv3	0.291031	2.15258	1.57643	NA	2.09839	2.92309	2.68335	NA	2.37849	3.44015	1.68335	1.70897	2.37849	2.92309	1.75046	2.73754	1.84562	2.09839	1.972	NA
	Q4VAE3	Tmem65	2.57496	2.2295	2.4399	3.00123	3.76347	3.39551	3.01014	3.58619	2.77232	3.92723	2.96882	3.24698	3.08495	1.77884	3.59522	2.87194	2.69681	1.95397	2.77884	1.87194
	Q501J6	Ddx17	2.36125	2.32759	2.85346	2.47645	6.46465	6.11744	6.54966	5.63035	3.57975	4.04133	3.73048	4.12691	3.70886	3.14595	3.98725	3.69272	3.99271	3.6968	4.14595	3.54356
	Q505F5	Lrrc47	1.62593	2.52004	1.1937	2.68277	3.11471	3.38208	2.05765	2.95457	1.92118	3.49335	2.13333	3.1563	1.8703	2.54142	2.40912	2.88022	1.21893	1.57314	1.20884	1.58324
	Q52KI8	Srrm1	5.87528	5.70174	5.34783	5.50832	5.68954	5.82596	6.05495	5.8997	4.61858	5.75779	5.27626	5.58835	5.08054	5.90552	5.06667	5.30955	4.62544	4.51339	4.66549	4.47334
	Q569Z5	Ddx46	4.28514	3.9045	4.33207	3.99104	5.72726	4.80598	5.89291	5.12226	3.34229	4.15194	3.76431	3.86946	4.1503	4.01329	4.03661	3.90659	3.82539	3.7153	3.71884	3.82185
	Q569Z6	Thrap3	2.93088	3.032	3.05539	3.55684	5.99186	5.98525	6.11286	5.51532	2.79371	4.15762	3.6363	4.14526	3.47498	3.666	3.84248	3.38	4.0578	3.62773	3.87788	3.80765
	Q56A07	Scn2b	1.13357	2.63726	1.91118	2.77812	2.81164	2.87542	2.07037	2.43932	2.19411	3.2826	2.37932	2.70941	2.54344	3.2345	2.2331	2.96657	1.81164	1.67671	1.74418	NA
	Q58A65	Spag9	2.20321	2.88631	2.3505	3.17876	4.01457	3.81056	3.45855	3.52351	3.78156	4.72992	4.08483	4.08276	4.33871	4.01917	4.43526	4.54835	3.18022	3.06702	3.25925	2.988
	Q59J78	Ndufaf2	2.23299	NA	2.2828	NA	3.41492	NA	2.93172	NA	2.68943	NA	3.18403	NA	3.1779	NA	3.13545	NA	1.32077	2.20045	NA	NA
	Q5DQR4	Stxbp5l	3.20174	2.59008	2.72532	2.36566	4.48479	4.0442	3.89579	3.15339	3.97717	4.85183	4.19522	4.319	4.03668	3.95093	4.57724	4.18225	3.12337	3.23412	3.27075	3.08674
	Q5DTL9	Slc4a10	3.90475	3.26098	3.02203	3.55471	4.63322	4.62268	3.89641	4.24538	4.82067	5.75799	4.67158	5.63171	4.18798	4.36567	4.6777	4.5798	3.38225	3.05609	2.9886	3.44974
	Q5DTT2	Psd	3.73207	3.81011	3.50132	3.83906	5.25506	5.05456	4.37341	4.25922	5.43773	5.79776	5.3905	5.82975	5.12169	5.15614	5.4086	5.68828	4.243	3.56755	4.22406	3.58649
	Q5DTY9	Kctd16	3.94711	3.85853	4.01631	3.97185	5.2926	5.02632	4.75688	4.34396	5.41064	5.90351	5.21103	5.64905	5.22006	4.86333	5.49032	5.21686	4.3865	4.30928	4.36311	4.33267
	Q5DU25	Iqsec2	1.7634	1.76951	1.15397	2.13166	3.16783	2.22295	2.85483	2.7714	3.66027	3.84285	3.79584	4.26183	3.77172	3.84285	4.08548	4.54945	2.52232	2.40751	2.21857	2.71126
	Q5F2E8	Taok1	3.344	1.9325	2.06389	1.77203	4.131	2.63877	3.69394	2.17642	4.08096	3.39193	4.02913	3.20813	2.95698	1.91339	4.38582	2.95136	2.06389	NA	2.31393	1.81385
	Q5H8C4	Vps13a	2.32363	2.69272	2.28856	3.02976	4.33372	3.39899	3.76425	3.26922	3.99576	4.08865	4.00957	3.68001	4.03921	3.21738	4.04886	2.9473	2.51646	3.01859	2.9473	2.58775
	Q5HZI9	Slc25a51	2.78491	2.57896	1.83077	1.55849	3.97026	3.60912	3.2267	2.28719	2.74787	3.66762	2.97133	2.88864	3.31925	1.78676	3.15775	2.01417	1.83382	2.07172	1.95277	NA
	Q5M8N0	Cnrip1	4.9784	5.45748	5.13031	5.41022	6.32685	6.14268	5.9479	5.83013	5.38287	6.08291	5.61937	5.99135	5.81632	5.26471	5.72958	5.56949	4.90412	4.73793	4.88517	4.75689
	Q5M8N4	Sdr39u1	3.19781	3.33824	2.64361	3.24513	4.25869	3.81073	4.12119	3.39136	3.27057	3.70282	3.44835	3.63103	3.12119	3.16606	3.93228	2.84921	2.84762	2.92479	2.84921	2.92321
	Q5PR73	Diras2	2.68122	3.37462	2.37088	3.34326	4.05948	4.21917	3.70279	4.13008	3.21888	4.37462	3.5644	3.87986	3.52514	2.19302	4.0822	3.54971	2.85303	3.15329	3.08339	2.92293
	Q5QNQ6	Osbp2	3.76036	4.606	3.95187	4.45606	5.40579	5.26929	4.60125	5.28484	5.18798	6.4509	5.77168	5.83721	5.18621	5.36752	5.79175	5.74744	4.74763	4.27254	4.67845	4.34172
	Q5RJI5	Brsk1	3.71989	4.27998	4.04148	4.23107	5.15401	5.54015	5.06424	5.09712	4.10081	5.68208	4.39749	5.25922	4.44643	4.69502	4.91228	4.86951	3.8164	3.92043	4.25223	3.4846
	Q5S006	Lrrk2	1.48174	NA	2.21361	NA	3.34227	NA	2.41264	NA	3.60013	NA	3.42287	NA	3.6469	NA	3.78386	NA	1.8563	2.14435	NA	NA
	Q5SQX6	Cyfip2	2.98604	3.02149	2.96548	2.74151	4.73897	3.9652	3.92687	3.56835	4.55666	5.10442	4.36348	4.40856	4.48368	3.93778	4.63056	4.38352	3.25142	3.29711	3.42456	3.12397
	Q5SSH7	Zzef1	1.88659	1.48454	1.04059	1.38001	3.16243	2.81441	2.36447	2.12224	2.73125	3.62999	3.11654	3.14142	2.99804	2.871	3.01578	2.91203	1.60352	1.78392	1.69372	NA
	Q5SSL4	Abr	3.37999	3.51136	3.15774	3.16938	5.15457	4.57623	4.18517	3.98624	4.54641	4.90367	4.37711	4.45251	4.52258	4.22035	4.72074	4.69096	3.61445	3.54643	3.52459	3.63629
	Q5SSM3	Arhgap44	2.70809	3.24136	2.77519	3.32883	5.192	3.95286	3.89402	4.05899	3.62394	5.14344	3.91141	4.08936	3.91723	3.85017	4.2833	4.22322	3.45203	3.04148	3.61987	2.87363
	Q5SUF2	Luc7l3	4.94529	5.18158	5.02363	4.77442	5.42724	4.45729	5.24546	5.43978	4.60524	5.56594	4.54182	4.3952	5.45348	4.86599	5.21701	5.28926	4.35358	4.1438	4.27844	4.21894
	Q5SVL6	Rap1gap2	2.23667	2.71204	2.11031	2.46897	3.6783	3.8023	3.1852	3.28132	2.86261	3.73372	3.01281	3.30539	3.0373	2.85261	3.50685	2.80962	2.70586	2.38423	2.90678	2.1833
	Q5SWU9	Acaca	3.82253	4.34935	3.22246	4.12105	3.68183	3.68854	4.49885	4.4907	3.89505	4.37146	4.17391	4.38246	4.01652	4.01162	4.06881	4.17949	3.32472	3.19264	3.35079	3.16657
	Q5SXY1	Specc1	2.05919	3.17716	1.84621	2.94936	3.64576	3.88134	3.41992	3.64395	3.61331	4.48933	3.35348	3.98683	3.784	2.93025	4.08739	3.67871	2.88584	2.95374	2.96822	2.87136
	Q5SYD0	Myo1d	2.98524	3.20517	3.02441	3.33493	4.51175	4.6229	4.05996	3.95926	3.3123	3.75285	3.5183	4.02199	3.68305	3.85207	3.80202	3.16356	3.13592	2.471	2.79541	2.81151
	Q5U3K5	Rabl6	3.56205	3.88946	3.35357	3.79546	4.85684	4.46833	4.40556	4.26754	3.77915	4.52669	4.08133	4.36297	4.10108	3.81607	4.33376	3.85997	3.32567	3.23859	3.53279	3.03147
	Q5U458	Dnajc11	2.02904	2.53085	2.19883	2.41941	3.51843	3.64764	2.85499	2.87551	3.08557	3.30365	2.93184	3.11873	3.15564	2.7968	3.36853	2.96613	1.97303	2.06106	1.82225	2.21183
	Q5XJY5	Arcn1	3.48543	2.03562	3.54844	1.848	5.29646	2.90689	4.72247	2.96347	3.848	2.7866	4.57894	2.20163	4.47897	1.26303	4.51096	1.58496	3.7866	3.67807	NA	NA
	Q60597	Ogdh	4.3224	4.51101	4.10746	4.56818	5.59714	5.32279	4.98479	4.99692	4.3717	5.11131	4.49392	4.83784	4.81063	4.09972	5.00865	4.25148	3.95188	3.74998	3.87048	3.83139
	Q60598	Cttn	NA	0.778863	1.27295	1.02232	2.74868	1.61399	2.59487	0.785367	3.11844	4.22181	4.25594	3.96564	3.9168	3.54967	4.13093	4.46206	2.29531	2.68234	2.62804	2.34961
	Q60605	Myl6	3.63588	3.78752	3.38253	4.15025	4.52089	4.54595	4.38716	4.16459	4.56625	5.50269	4.48533	5.06984	4.41997	4.68429	4.61467	4.74841	3.68199	3.43088	3.39823	3.71464
	Q60625	Icam5	3.1654	3.39137	2.83752	3.39137	4.42326	4.38807	3.81483	4.04015	4.87828	5.2232	4.76326	4.8768	4.14283	3.8856	4.73602	3.75976	3.46886	3.29939	3.68763	3.08061
	Q60631	Grb2	3.0437	3.10645	2.83725	3.33028	4.49863	4.0551	4.58137	3.79207	4.4249	5.06292	4.19188	4.52022	4.49875	4.44243	4.43172	4.24578	3.45595	3.07541	3.35597	3.17539
	Q60634	Flot2	2.65726	2.24537	2.24193	3.02298	3.86941	4.20178	2.53919	3.87542	2.76158	3.51127	3.60112	3.52548	3.46729	3.04288	3.42195	1.89745	2.24193	2.15505	2.68594	1.71104
	Q60668	Hnrnpd	3.1597	3.81336	3.32167	3.82954	7.62421	7.38692	7.3596	6.5578	4.47877	5.24945	4.65694	4.9536	4.64683	3.97283	4.72617	4.53204	5.06178	4.82792	5.11816	4.77154
	Q60676	Ppp5c	2.92287	2.94236	2.4998	3.2817	4.78402	4.09419	3.83393	3.54236	3.25395	4.341	3.60076	3.86253	3.84828	3.23791	4.08744	3.50007	3.16735	2.82427	3.03532	2.95629
	Q60692	Psmb6	3.66901	4.08215	3.53259	3.9155	4.67443	4.87155	4.38192	4.68163	3.78366	4.81402	3.89913	4.19797	4.44662	4.31406	4.57373	4.2684	3.50855	3.87112	3.84056	3.53911
	Q60715	P4ha1	4.56977	4.20739	4.20336	4.88921	4.66001	4.32287	4.51999	4.48041	4.66741	5.28064	4.46673	4.79235	4.87199	4.75171	4.58547	4.64479	3.99346	3.5979	3.57662	4.01474
	Q60737	Csnk2a1	1.6621	1.88672	1.99468	1.57267	2.97498	2.70488	2.44213	2.71707	2.30349	2.80872	2.25601	3.02621	2.13355	2.50405	2.83849	2.10283	1.61327	1.57708	1.746	1.44435
	Q60738	Slc30a1	3.78611	3.73431	3.44907	3.7825	4.7479	4.26943	4.53442	4.28809	4.18755	4.27318	4.52692	4.62404	4.10116	3.6152	4.60705	4.01089	3.29707	2.98774	3.49182	2.79299
	Q60749	Khdrbs1	0.850688	2.92496	2.40971	2.98875	6.52963	6.19723	6.55113	5.46488	2.90514	3.76916	3.45465	3.90622	3.71948	3.47963	3.73455	3.34815	4.11603	3.52529	3.9089	3.73242
	Q60771	Cldn11	4.37247	4.87851	4.43446	5.31604	5.95133	5.9278	5.72335	5.40424	5.13725	5.80274	5.71148	6.0032	5.6772	5.54708	5.70532	5.53617	4.7014	4.563	4.70641	4.55799
	Q60780	Gas7	3.2334	3.52833	3.12059	4.41495	4.74973	4.59392	4.21653	4.10206	4.08032	5.29682	4.1112	4.52833	4.2692	3.49438	4.42794	3.99688	3.4727	3.18675	3.38746	3.27199
	Q60829	Ppp1r1b	3.0924	3.41376	3.25631	3.34753	5.33787	5.14448	5.57335	4.41376	4.71306	5.80649	5.18667	5.71049	5.14144	5.435	5.33857	5.89346	4.34164	4.28651	4.31716	4.311
	Q60864	Stip1	4.18421	4.15893	3.84817	4.21085	5.54654	5.18677	5.00479	4.80001	5.06104	5.56819	5.14542	5.16894	5.14253	4.73277	5.42845	4.95732	4.22329	4.10967	4.27496	4.058
	Q60870	Reep5	5.29124	5.63866	5.28837	5.85921	6.35986	6.17077	6.02246	6.20748	5.62744	6.12769	5.70053	6.08211	5.90741	5.51181	6.16232	5.91524	5.21769	4.83253	4.98069	5.06954
	Q60875	Arhgef2	2.42827	2.68239	2.89544	2.71669	4.12153	3.71568	3.63914	3.49635	4.5673	5.01225	4.25831	4.3067	4.27953	4.0064	4.64156	4.31635	3.48354	2.97687	3.26919	3.19122
	Q60900	Elavl3	2.24556	3.00663	2.3037	3.08518	5.16976	4.72805	4.95199	4.4041	3.14091	3.93523	3.56415	3.96523	3.56636	3.23589	3.93759	3.43021	3.22397	3.11276	3.17359	3.16314
	Q60902	Eps15l1	2.93255	3.13507	2.68856	3.12142	3.81017	4.28189	3.61976	3.67445	4.706	5.27031	4.45958	5.05739	4.61857	4.61802	4.8349	5.05751	3.56316	3.4518	3.64194	3.37302
	Q60930	Vdac2	4.59562	4.90735	4.70302	4.83272	6.28502	5.84079	5.66051	5.35494	5.78165	6.31754	5.6677	5.67255	5.83648	5.29201	6.04458	5.39718	4.85376	4.86709	4.96568	4.75517
	Q60931	Vdac3	5.24657	5.52939	5.41856	5.61059	6.86375	6.38554	6.27964	6.03612	6.33854	6.90155	6.15295	6.27607	6.38581	5.79847	6.51206	6.00992	5.23665	5.28566	5.28809	5.23422
	Q60932	Vdac1	4.35433	4.87206	4.28839	4.76229	5.7348	5.53431	5.10447	5.16989	4.34485	5.55993	4.84326	4.82458	5.05599	4.37443	5.1952	4.25075	4.17655	4.21005	4.18441	4.20219
	Q60960	Kpna1	1.74765	2.18733	NA	2.36234	3.12316	3.61813	2.70812	3.54265	2.23864	3.68212	1.44509	3.65316	2.12316	3.17378	2.21063	3.67625	2.5382	2.34555	2.46936	2.41439
	Q60972	Rbbp4	1.95174	NA	2.19685	1.15929	4.87633	3.82463	4.72042	2.60223	3.00421	2.20368	2.62312	1.32922	2.58917	1.36874	2.81156	NA	2.19685	1.44478	1.55161	2.09003
	Q60996	Ppp2r5c	3.68193	4.44734	3.70048	4.66166	5.58683	5.66893	4.78695	5.24175	4.52579	5.76249	4.72424	5.5188	4.85508	5.14778	5.32699	5.42748	4.15049	4.01379	4.1547	4.00958
	Q61016	Gng7	3.95998	4.29576	3.42014	4.27475	4.53839	5.12132	4.05744	4.38734	3.88988	4.76427	3.97912	4.6062	3.96969	4.16146	4.19593	4.30043	3.44591	3.34025	3.19622	3.58994
	Q61024	Asns	3.49935	3.39694	3.56181	3.51179	5.2543	4.69823	4.46056	4.42041	5.24748	5.646	4.96713	5.16292	5.50629	4.58367	5.62526	5.24695	3.9861	4.12929	4.14386	3.97154
	Q61035	Hars1	2.29729	2.13812	2.0205	2.49698	3.82436	3.56081	3.08041	2.79298	2.50558	3.34504	2.68684	3.24174	2.7524	3.09132	3.38588	2.64531	2.11245	1.55738	2.0863	1.58353
	Q61037	Tsc2	NA	NA	NA	1.88753	NA	NA	NA	1.67807	NA	NA	NA	2.1375	NA	NA	NA	NA	NA	NA	NA	NA
	Q61081	Cdc37	4.51478	3.88974	4.10023	4.40887	6.08581	5.32382	5.28929	5.11165	5.33828	5.80013	5.35051	5.343	5.59621	4.98603	5.73516	5.14868	4.35699	4.23164	4.36707	4.22157
	Q61102	Abcb7	4.08774	4.3345	3.81448	4.31178	5.23283	5.2916	4.91306	4.63371	4.42663	4.88909	4.52149	4.39519	5.1232	4.37889	4.79283	4.11586	3.87963	3.6655	3.72682	3.81831
	Q61136	Prpf4b	3.9653	4.13618	4.06327	4.47239	5.25001	4.88385	5.57218	4.14085	4.10337	4.99902	4.1088	4.33258	4.0742	4.358	4.54205	4.05333	3.56359	3.54739	3.35378	3.75721
	Q61137	Astn1	NA	2.34297	NA	2.53648	1.1375	3.4155	NA	2.99774	1.926	4.04439	NA	3.33628	0.925999	2.63694	1.96347	2.28644	NA	NA	2.29248	2.03816
	Q61151	Ppp2r5e	4.22937	4.49914	4.23334	4.83851	5.76855	5.61234	4.84198	5.21006	4.91128	5.80223	4.86759	5.28568	5.04177	4.91192	5.31712	5.04789	4.20608	4.30962	4.12876	4.38694
	Q61165	Slc9a1	3.12932	2.84744	3.47445	2.93053	4.52966	3.63565	4.25376	3.38318	3.80251	4.71811	4.27742	4.01376	4.31218	3.90853	4.43819	3.67149	3.35727	3.15508	3.45806	3.05429
	Q61166	Mapre1	4.10812	4.49325	3.97061	4.20644	5.4188	4.86342	4.92831	4.38192	4.59127	4.85141	4.5401	4.75348	4.78373	4.32459	4.87827	4.79089	4.30404	3.53621	3.82868	4.01157
	Q61171	Prdx2	3.70323	3.88187	3.78106	3.7842	5.41186	4.9422	4.96735	4.69394	4.81151	5.25543	4.79813	4.9991	4.98452	4.62589	5.266	4.89777	3.9584	3.731	3.92696	3.76244
	Q61187	Tsg101	0.777033	1.03693	0.234283	1.93129	2.30328	2.37757	2.14535	2.02271	2.82302	2.97137	2.56839	2.78876	2.96387	2.30877	3.22245	3.11722	2.17768	1.081	1.70435	1.55433
	Q61205	Pafah1b3	4.35937	4.35167	3.81321	4.21364	5.71939	5.41351	4.91719	5.02842	4.22253	4.90469	4.27836	4.91897	4.96883	3.94712	5.26415	4.09284	3.77243	3.88744	4.11162	3.54826
	Q61206	Pafah1b2	4.52423	4.94391	4.15619	5.14862	5.7391	5.76893	5.14692	5.65875	4.2342	5.95507	4.92969	5.5853	4.79758	4.95559	5.08996	4.66923	4.37329	4.16847	4.38715	4.15461
	Q61207	Psap	3.32288	3.00796	3.10341	3.67539	4.39054	3.56436	3.91747	3.56436	3.58964	3.52536	3.68377	3.77848	3.90836	3.24243	3.6687	2.423	3.02107	2.88182	2.54499	3.35791
	Q61234	Snta1	2.94845	3.6347	2.56715	3.65353	4.86918	4.91713	3.92574	4.52334	3.10088	4.50332	3.23691	4.68083	3.94564	3.33594	4.1911	3.55242	3.16319	3.18468	3.39724	2.95063
	Q61290	Cacna1e	2.34336	2.62526	2.39038	2.60347	3.58959	3.74793	3.25956	3.41238	3.98893	4.9825	4.32214	4.61572	3.47957	3.76011	4.08185	4.24899	2.78346	2.81852	2.95639	2.64558
	Q61301	Ctnna2	3.0798	2.9287	3.1403	3.24347	4.12657	4.34998	3.41287	3.78957	4.05978	4.90672	4.11435	4.6385	4.15916	3.85291	4.08759	4.00883	3.2081	3.12657	3.35028	2.98438
	Q61316	Hspa4	3.41269	3.62835	3.20158	3.52516	4.98752	4.6486	4.34384	4.21341	4.21369	4.76948	4.15499	4.32428	4.23309	3.8239	4.42926	3.81753	3.57286	3.41435	3.50639	3.48082
	Q61327	Slc6a3	4.30841	4.04874	4.25	4.17203	5.05223	4.69237	4.47579	4.39252	4.66652	4.88897	4.4026	4.38251	4.491	4.04541	4.47579	4.11652	3.46042	3.5503	3.51006	3.50065
	Q61330	Cntn2	2.95226	3.06299	1.46683	3.304	4.1298	4.05359	2.26038	3.66657	2.98621	3.81857	3.44258	3.88896	3.39283	3.0816	3.23237	2.82963	2.88187	2.55994	2.73872	2.70309
	Q61335	Bcap31	2.87132	3.65909	2.37078	2.13071	4.0797	4.61018	3.55138	3.6201	3.30548	4.43027	3.45909	3.95383	3.66254	2.6002	4.03604	4.05963	2.73467	2.81936	2.6002	2.95383
	Q61361	Bcan	3.45996	3.7591	3.27291	3.60017	4.92708	4.60318	4.19626	4.0422	3.62106	4.27943	3.73104	3.95517	3.96657	3.65553	4.2062	3.67141	3.26773	3.32594	3.38384	3.20982
	Q61411	Hras	3.99837	4.28579	3.54566	4.17654	5.18113	5.1028	4.64687	4.77156	4.71675	5.65601	4.78822	5.09215	4.65233	4.28217	4.92352	4.20274	4.02964	3.84906	3.84244	4.03626
	Q61466	Smarcd1	1.20992	2.99659	0.741957	1.19909	4.81082	4.56595	4.7278	4.25194	2.02736	2.37809	2.42846	3.01622	2.27897	2.95652	2.45852	3.13701	2.4691	2.08181	2.53469	2.01622
	Q61481	Pde1a	2.40352	2.8626	2.06022	2.33422	3.66311	2.95571	3.39666	2.8236	3.38645	3.49176	3.28875	3.44113	2.67975	3.85295	2.90839	2.84323	2.26092	2.17656	2.63378	1.8037
	Q61490	Alcam	2.69014	3.09379	2.58999	3.67638	4.07958	3.98485	3.10402	3.59822	3.5648	4.00204	3.18567	3.6132	3.0688	3.11567	3.3282	3.5751	2.58579	2.22889	2.50225	2.31243
	Q61495	Dsg1a	NA	3.47407	NA	3.19375	NA	3.7535	NA	3.69077	NA	4.86388	NA	3.39786	NA	5.26299	NA	2.29068	NA	NA	2.79593	3.25887
	Q61548	Snap91	3.7131	4.15291	3.72144	4.10803	5.13526	4.70791	4.74879	4.60966	4.00872	4.78328	4.2424	4.6552	4.46656	4.14848	4.75113	4.4533	3.55932	3.5	3.51978	3.53954
	Q61553	Fscn1	4.51807	4.65443	4.28473	4.68023	5.92714	5.66244	5.45385	5.26193	4.88551	5.54168	5.07526	5.2142	5.18873	4.74483	5.4299	4.94952	4.38765	4.36125	4.46578	4.28312
	Q61584	Fxr1	2.25231	NA	2.10395	NA	3.80985	NA	3.61441	NA	3.30174	NA	3.68281	NA	3.68695	NA	4.25185	NA	2.57424	3.04224	NA	NA
	Q61595	Ktn1	1.8307	1.55883	1.4708	1.87076	3.96594	3.00313	3.30538	2.71836	3.6672	3.45362	3.62682	3.56635	3.67885	2.85504	3.98597	3.41638	1.62714	2.53968	2.29951	1.86731
	Q61598	Gdi2	4.49888	4.72738	4.27627	4.71184	6.15563	5.7653	5.34087	5.35053	5.3947	5.92057	5.4412	5.57146	5.63975	5.07681	5.74414	5.04796	4.32733	4.19304	4.42767	4.0927
	Q61644	Pacsin1	4.57906	4.84093	4.36924	4.76425	5.98194	5.86841	5.48664	5.41662	5.3793	6.18327	5.51436	5.79784	5.66812	5.43624	5.9323	5.59511	4.85645	4.67009	4.76226	4.76428
	Q61656	Ddx5	1.63569	2.54811	0.936502	2.29515	5.92917	5.8255	5.88961	5.1757	2.72357	3.78343	3.13878	3.54884	3.03412	2.7315	3.35028	2.7315	3.61893	3.30795	3.43911	3.48778
	Q61687	Atrx	2.03855	2.21613	1.26328	2.48164	4.85026	4.15889	4.89679	3.8296	1.21255	2.53104	2.16785	2.9733	2.7639	2.4855	2.26423	2.29033	2.28888	2.2506	2.3531	2.18638
	Q61699	Hsph1	3.20117	3.50467	3.0875	3.65026	4.79428	4.35567	4.37623	4.37806	4.07154	4.67427	4.27042	4.54907	4.30139	3.70529	4.49928	3.82207	3.38847	3.34559	3.48504	3.24901
	Q61735	Cd47	2.974	2.79223	3.01345	2.97666	4.31814	3.17527	3.74873	3.11235	2.72226	3.56162	3.70817	2.94751	3.67632	2.77279	3.53313	3.14015	2.19223	2.26128	2.6635	1.79002
	Q61749	Eif2b4	1.91022	NA	1.86061	NA	3.12992	NA	1.60706	NA	2.3173	NA	1.72445	NA	1.68578	NA	2.39643	NA	0.675249	NA	NA	NA
	Q61753	Phgdh	3.47698	3.90043	3.55442	3.91531	5.34622	4.8911	4.48276	4.61811	3.71356	4.29497	4.02384	4.17195	4.26827	3.60389	4.47877	3.62155	3.405	3.5161	3.59709	3.32401
	Q61768	Kif5b	3.14505	3.36864	2.98792	2.2189	4.60485	3.62829	4.11162	3.10154	3.87872	4.38882	3.91204	3.61121	3.9446	2.54082	4.50823	2.71075	3.3467	2.87981	3.07688	3.14963
	Q61781	Krt14	5.12316	4.11392	4.38777	3.58641	4.64199	3.76433	4.31055	4.17944	1.84434	6.12569	2.50804	4.49494	3.56209	5.17137	4.47585	3.36305	3.57186	2.88807	3.50271	2.95722
	Q61792	Lasp1	3.44477	3.39677	2.9298	2.77902	4.20293	3.74122	4.06374	2.64896	4.33883	5.20181	3.97813	4.78522	4.05948	4.61453	4.47514	5.00319	3.60395	3.00424	3.26089	3.3473
	Q61879	Myh10	3.95323	4.0224	3.68962	4.1014	5.14561	4.88589	4.514	4.56155	5.29469	5.76218	4.95655	5.19194	4.94891	4.7056	5.14198	4.88119	4.08445	4.03203	4.17337	3.94311
	Q61885	Mog	4.24108	4.30496	4.04804	4.30643	5.84392	5.6228	5.49714	5.16018	4.7256	5.0757	5.16585	5.16556	5.45664	4.86439	5.56635	5.01986	4.22195	4.2328	4.42044	4.03431
	Q61937	Npm1	2.97477	4.10027	3.43873	3.50807	5.57891	5.1223	5.62492	4.98627	3.3814	4.3584	4.17275	4.30406	4.19018	3.97588	4.41648	4.36331	3.33181	3.39254	3.43699	3.28736
	Q61941	Nnt	4.91268	4.9829	4.75202	5.19949	6.06132	4.78512	5.49465	4.74281	5.09009	5.79998	5.08524	5.49516	5.33366	5.05088	5.4513	4.8014	4.4579	4.24531	4.37324	4.32997
	Q61990	Pcbp2	5.12166	5.63796	5.46841	5.59931	7.62352	7.40849	7.30543	6.8635	6.15771	7.07929	6.30912	6.85466	6.77811	6.36881	6.77831	6.74034	5.51268	5.41611	5.54561	5.38318
	Q62059	Vcan	3.18137	3.45385	2.6867	4.4878	4.21942	4.63139	3.93521	4.4878	3.5571	4.70539	3.54323	4.12762	3.54925	3.06153	3.93486	3.73396	3.06283	2.67495	2.86889	NA
	Q62108	Dlg4	2.61047	2.82575	1.99121	2.21285	3.808	3.56712	3.09878	2.64517	5.02793	5.56573	4.9369	4.98959	4.72133	4.61771	4.97846	5.01136	3.60041	3.50721	3.69248	3.41513
	Q62165	Dag1	NA	2.75548	NA	3.11075	NA	3.68403	NA	3.42086	NA	3.25935	NA	3.11614	NA	2.66024	NA	2.05301	NA	NA	2.24721	1.41756
	Q62167	Ddx3x	2.24491	2.6985	2.18563	2.71845	4.30035	4.38594	4.02816	3.75158	3.87835	4.99398	4.09381	4.58092	4.15565	4.19479	4.7286	4.62461	3.14278	3.21377	3.25507	3.10148
	Q62188	Dpysl3	4.30438	4.99653	4.76637	4.75379	6.24896	6.18808	5.34923	5.66472	4.68426	5.641	4.86646	5.48385	5.09411	5.04541	5.3389	5.48859	4.43826	4.30086	4.34654	4.39257
	Q62189	Snrpa	3.0774	3.65026	3.02625	3.55065	6.01865	5.18512	5.60384	4.51011	3.60862	4.18852	3.84115	3.88102	4.19179	3.52689	4.59085	3.47546	3.92102	3.20392	3.91287	3.21208
	Q62261	Sptbn1	3.78022	3.9411	3.60268	3.91899	5.23391	4.88004	4.65278	4.45256	5.63998	5.98947	5.41052	5.59724	5.48929	5.25029	5.63805	5.59573	4.3563	4.29431	4.41316	4.23744
	Q62277	Syp	5.83599	5.9349	5.5632	5.96452	6.88475	6.81701	6.56895	6.42408	6.38764	7.08054	6.44481	6.72475	6.61832	6.30168	6.75845	6.43352	5.83519	5.65291	5.9192	5.5689
	Q62318	Trim28	2.14941	2.24354	2.62241	2.31846	5.91101	5.73507	5.81285	5.01468	2.77333	3.35411	3.21866	3.20827	2.99435	2.89562	3.33727	2.9486	3.43469	3.26129	3.41501	3.28097
	Q62348	Tsn	3.16638	3.34107	3.23141	3.57508	4.90435	5.04221	4.02045	4.35455	3.22746	4.419	3.51801	4.32495	3.93559	3.44674	3.65129	3.50891	3.48446	2.63136	2.99923	3.11659
	Q62351	Tfrc	1.82653	NA	2.22972	NA	3.64312	NA	2.89447	NA	3.13545	NA	2.84994	NA	2.55322	NA	3.48726	NA	2.0222	2.21145	NA	NA
	Q62376	Snrnp70	4.15038	3.94336	4.11683	3.60266	5.5069	5.2337	5.37278	5.06896	4.08245	4.48399	3.76269	3.89838	3.88181	4.01353	4.3986	3.46266	3.76634	3.55989	3.6922	3.63402
	Q62383	Supt6h	1.31289	2.50438	1.48976	2.04537	4.77801	4.71262	4.62853	4.16643	1.87679	3.28518	2.54421	2.84842	1.31289	2.38559	3.23227	2.68348	2.24876	2.81169	2.26378	2.79666
	Q62393	Tpd52	3.43916	3.8858	3.80173	3.84546	4.73734	4.41939	5.11447	4.056	3.964	4.59351	4.27566	4.13512	4.586	4.14158	4.3243	4.43246	3.86885	3.23384	3.36564	3.73705
	Q62417	Sorbs1	1.68773	NA	1.93675	1.80528	2.62902	2.25899	1.69389	2.12277	2.38691	3.42968	3.37954	3.42127	2.74685	2.82087	3.12045	3.42127	2.20537	1.9048	2.36902	1.74115
	Q62418	Dbnl	2.62617	3.08057	2.38282	3.12187	3.69366	3.62476	3.58937	3.10273	3.77486	4.04855	3.9545	4.03969	3.78202	3.59465	4.08894	4.23366	2.90187	2.9041	2.90247	2.9035
	Q62419	Sh3gl1	4.26096	4.51519	4.03323	4.50204	5.61106	5.74317	5.17371	5.40715	4.73721	5.67014	4.75987	5.39206	4.95635	4.62694	5.3623	4.79035	4.5206	4.11871	4.41712	4.22219
	Q62420	Sh3gl2	3.1973	3.47258	3.00724	3.48579	4.6509	4.48879	4.22644	3.73155	3.56468	4.22301	3.59583	4.01866	3.97034	3.80639	4.01209	3.59746	2.78227	3.23293	3.26203	2.75317
	Q62421	Sh3gl3	1.72247	2.48543	0.765535	2.3505	1.848	4	NA	3.66676	1.53605	3.24793	1.26303	3.67807	NA	2.40599	2.07039	3.03562	NA	NA	2.58496	1.88753
	Q62425	Ndufa4	5.60972	6.11416	5.61381	5.99656	6.73311	6.64598	6.55143	6.28443	5.94583	6.59655	6.02892	6.20484	6.11436	5.96196	6.2493	5.84616	5.58755	5.3386	5.48085	5.44529
	Q62426	Cstb	4.5925	4.98541	4.52291	5.27877	6.64932	6.25843	5.939	5.58593	5.6627	6.39905	5.7387	6.10026	5.81946	5.84631	5.90882	6.07328	4.95463	4.62803	4.95684	4.62582
	Q62433	Ndrg1	2.4007	2.88839	3.54206	3.03159	4.99272	4.27172	3.4007	3.70824	3.50307	4.10899	3.17122	4.0029	3.70556	3.47753	4.06813	2.90088	2.5227	2.56117	2.70111	2.38275
	Q62448	Eif4g2	2.12941	1.8678	1.62417	2.14882	3.29041	3.16688	3.21449	2.11889	1.69898	2.15119	2.5107	2.52332	2.0414	1.85322	2.94958	2.13204	1.98493	1.74986	NA	1.8674
	Q63810	Ppp3r1	4.17277	4.54816	4.15849	4.62523	5.55889	5.13692	4.9947	4.73215	5.64442	6.21276	5.30325	5.69441	5.42492	5.32869	5.75227	5.45214	4.56543	4.35291	4.46799	4.45034
	Q63844	Mapk3	3.93622	4.41636	3.93635	4.33845	5.70805	5.6215	4.76395	5.04271	4.68028	5.31682	4.70447	5.41221	5.0467	4.75061	5.33987	4.57721	4.20858	4.03083	4.19199	4.04741
	Q63912	Omg	3.06387	3.33551	1.89772	3.53776	4.40668	4.69126	3.9615	3.87803	2.90403	4.44306	3.21844	3.95825	3.2997	3.77777	3.72878	3.22275	2.48444	3.03614	2.97862	2.54196
	Q64012	Raly	1.79955	2.68589	1.8231	2.3155	5.09834	4.30143	5.34012	3.61667	2.71207	3.12455	2.4694	2.65988	3.1439	2.53959	3.11398	2.50814	2.69767	2.29432	2.67807	2.31392
	Q640R3	Hepacam	2.9852	NA	2.6592	NA	4.23086	NA	3.89506	NA	2.91897	NA	3.56206	NA	3.64616	NA	3.92503	NA	2.9717	2.67256	NA	NA
	Q64105	Spr	4.01178	3.90625	3.55646	3.80895	5.65882	5.12253	4.91627	4.54221	4.5234	4.85559	4.73658	4.9902	4.79706	4.3362	5.04934	4.24177	4.04329	3.71433	3.91898	3.83863
	Q64133	Maoa	4.5768	4.70341	4.46441	4.76545	5.96686	5.85393	5.00233	5.28509	4.61488	5.38777	4.56811	4.9037	4.85976	4.72181	5.26667	4.54351	4.25009	3.92466	4.19401	3.98074
	Q641P0	Actr3b	3.86906	3.66317	3.40125	3.96684	5.36606	4.76147	4.42047	4.50526	4.5845	5.40013	4.41131	5.16182	4.73355	4.64172	4.84098	4.5518	3.50572	3.76848	3.87407	3.40013
	Q64331	Myo6	2.21315	2.57473	1.93369	2.93776	3.67856	3.30025	3.1465	3.0476	2.52294	3.28035	2.36288	2.57519	2.55487	2.43526	3.19102	1.7889	2.14252	2.08548	2.15531	2.07269
	Q64332	Syn2	1.83842	2.12155	1.60751	2.0052	3.31249	2.93981	2.61705	2.60567	2.22045	2.60117	2.39157	2.48533	2.62086	2.0883	2.81453	1.68947	1.73431	1.78809	1.84882	1.67358
	Q64433	Hspe1	4.62326	4.92181	4.8148	4.93724	5.21307	4.91905	5.33902	5.08116	4.95969	5.71684	5.25628	5.14746	5.36712	4.9569	5.12427	5.16691	4.35036	4.29255	4.47282	4.17009
	Q64487	Ptprd	2.56072	2.14369	2.43335	2.55242	4.1165	3.32576	3.6664	3.04982	3.2378	3.05208	2.58739	3.02142	3.38164	1.75552	3.71824	2.67769	2.28361	2.43335	2.51111	2.20585
	Q64511	Top2b	2.1837	2.82445	1.60958	2.20244	5.12193	5.14843	5.0916	4.43606	2.622	3.72671	2.69427	3.68912	2.78119	3.04112	2.86429	2.34382	2.95337	2.8522	3.16177	2.6438
	Q64514	Tpp2	4.20724	4.25824	4.28733	4.24706	5.71204	5.30364	4.97945	4.62292	5.68344	6.05858	5.49692	5.55121	5.51207	4.94163	5.67729	5.46698	4.40914	4.48395	4.4079	4.4852
	Q64516	Gk	3.80017	3.46944	3.73688	3.81413	5.25329	4.8742	4.64724	4.42528	5.09052	5.35127	4.72978	4.8676	5.06659	4.77477	5.23291	4.5481	3.91179	3.88034	4.09688	3.69525
	Q64521	Gpd2	3.79025	3.82025	3.6036	3.65763	5.09127	4.67357	4.29835	4.34583	4.32539	4.83203	4.44163	4.62649	4.32001	3.81811	4.67498	4.10868	3.55628	3.41234	3.78048	3.18814
	Q64525	Hist2h2bb	7.17857	7.43354	7.16516	7.37749	8.33155	8.1744	8.28517	8.09034	7.19343	7.65907	7.28694	7.66443	7.43056	7.51564	7.70205	7.38204	6.99507	6.89551	6.94291	6.94767
	Q64669	Nqo1	NA	3.34255	NA	3.39206	NA	4.76143	NA	4.14547	NA	4.4216	NA	4.40356	NA	3.85928	NA	4.18532	NA	NA	3.29593	3.11633
	Q64674	Srm	4.20228	4.32483	4.10063	4.38942	5.3014	5.37945	5.09385	4.9857	4.86251	5.29052	4.75755	4.76201	4.745	4.28181	5.29232	4.25371	3.89956	3.92996	3.84271	3.98682
	Q64676	Ugt8	2.86722	NA	2.23429	NA	4.29589	NA	3.1597	NA	2.57893	NA	3.15371	NA	2.94741	NA	3.83238	NA	2.66671	2.36824	NA	NA
	Q64727	Vcl	3.34349	3.35511	3.23657	3.34937	4.64671	4.61145	3.90536	3.93242	3.59644	4.47059	3.85806	4.09138	4.07894	4.00816	4.15733	3.42153	3.05225	2.69782	2.9731	2.77698
	Q64737	Gart	1.91692	NA	1.47951	NA	2.90617	NA	2.50881	NA	2.00308	NA	2.13913	NA	2.21648	NA	2.7608	NA	1.33542	1.5238	NA	NA
	Q66JS6	Eif3j2	2.72199	3.4494	3.03515	3.27063	3.98138	4.25976	4.08699	4.16492	3.84752	4.79842	4.32145	4.40385	4.18539	4.08062	4.65488	4.40099	2.6776	3.63179	3.42658	2.88281
	Q68FD5	Cltc	4.0978	4.04388	3.81624	4.15695	5.44373	5.07699	4.86277	4.64311	5.00157	5.51413	4.81642	5.10157	5.17947	4.89179	5.20808	4.92085	4.0539	3.99277	4.10888	3.93779
	Q68FE6	Ripor1	3.89004	3.43319	2.47107	2.5545	4.34595	3.51916	3.54432	3.27273	3.82722	4.73473	4.00064	4.32822	4.06741	3.5545	4.4305	4.43319	2.8269	3.30296	3.24416	2.8857
	Q68FF6	Git1	2.23625	1.97007	2.08967	2.16066	3.40813	2.9742	2.8844	2.62215	2.74032	3.10758	2.02993	3.08382	2.80305	2.35014	2.97478	2.66328	1.69848	1.65496	1.64815	1.7053
	Q68FH0	Pkp4	NA	1.29266	NA	2.18108	2.60139	2.82547	2.51393	2.58059	1.87148	4.02517	3.09889	4.17931	2.90624	3.05535	2.32128	3.68961	1.64321	2.06851	2.18634	1.52538
	Q68FL6	Mars1	3.11226	3.16285	3.06732	3.38741	4.61444	4.39148	4.30563	3.82549	4.37855	5.06503	4.29108	4.26333	4.11051	4.07147	4.62989	4.09833	3.39204	3.3466	3.30622	3.43243
	Q68FM6	Elfn2	3.02464	2.03093	2.41008	1.98897	2.84935	2.93232	3.08387	2.15889	4.11136	4.48613	4.20523	4.30677	3.47933	3.50705	3.90399	3.80508	2.79772	2.49587	2.72039	2.57321
	Q69Z98	Brsk2	3.34918	2.65683	3.18535	3.21648	4.22428	4.32869	3.99199	3.6108	4.24309	4.77032	4.14665	3.99216	3.98834	3.58867	4.41645	3.90757	3.62745	2.95314	3.53797	3.04262
	Q69ZS6	Sv2c	4.46231	4.28162	4.28173	4.50496	5.88758	5.45714	5.0187	4.57536	5.24345	5.93132	5.23229	5.59171	5.5494	5.27548	5.6443	5.48566	4.66412	4.20411	4.76786	4.10037
	Q6A0A9	FAM120A	2.37578	2.17745	2.15347	2.25481	3.97064	3.66214	3.85522	3.05459	3.87978	4.12711	3.65779	3.91023	4.24851	3.9117	4.42875	4.24017	2.94812	2.72605	2.94174	2.73244
	Q6A4J8	Usp7	1.36562	NA	1.01548	1.91312	4.09726	3.10152	3.73181	2.59887	2.85553	2.62874	2.7235	2.40188	2.65985	2.14198	2.83687	2.8495	2.53648	1.86151	2.69899	1.69899
	Q6DFW4	Nop58	3.23266	NA	3.16993	1.43296	5.73606	1.07039	5.50779	1.43296	3.74416	NA	3.98185	1.58496	3.96347	NA	4.23266	NA	3.49825	3.07039	NA	NA
	Q6DIC0	Smarca2	2.34404	2.30706	2.24675	NA	5.42734	4.95431	5.38448	4.26399	2.99041	3.46752	3.05304	3.54152	3.06841	2.89202	3.24507	2.71145	2.49291	2.8711	2.38952	2.97448
	Q6GQT9	Nomo1	1.19985	1.96848	1.37493	2.86538	3.27907	2.01739	2.24565	1.81093	1.94609	2.86538	2.33311	2.7252	1.41557	NA	2.86036	1.63406	2.12829	1.49358	NA	1.81093
	Q6GYP7	Ralgapa1	2.39173	NA	2.08234	NA	3.46169	2.96347	2.67772	2.70044	3.18926	3.32193	2.89055	2.48543	2.7828	1.76553	3.29248	2	2.23819	1.4857	NA	NA
	Q6I6G8	Hecw2	2.2443	1.44224	2.87725	2.92223	3.33545	3.3003	3.11306	2.92929	3.28553	4.42929	4.23381	4.06142	3.64357	3.54623	4.22324	4.19478	2.57872	2.57872	2.68616	2.47128
	Q6IFX2	Krt42	6.11694	5.62668	5.7121	5.12471	5.55104	5.04051	5.30382	5.95547	3.89327	7.14694	5.2026	5.68558	4.96323	7.18396	5.97598	4.48728	4.68129	4.69678	4.80684	4.57123
	Q6IFZ6	Krt77	NA	3.61325	NA	1.50896	NA	3.38753	NA	1.94132	NA	2.46773	NA	2.07039	NA	4.86845	NA	2.79068	NA	NA	1.60706	1.86123
	Q6IME9	Krt72	4.97439	5.77465	5.42944	4.85866	5.87646	5.65906	5.29391	5.88153	4.55935	6.64012	4.71496	5.32102	4.31543	6.88278	5.66741	5.2723	5.03039	4.84557	4.95312	4.92284
	Q6IRU5	Cltb	4.03784	4.47654	4.22046	4.56561	5.02079	4.83003	4.38711	4.71659	5.1081	5.88823	5.24553	5.27368	5.35794	5.12276	5.49789	5.25832	4.38885	4.24564	4.36406	4.27042
	Q6KAR6	Exoc3	1.86815	NA	0.893202	0.676598	3.28773	2.26156	2.83146	0.828601	3.43349	3.37704	3.12904	2.77346	2.95784	2.06126	3.21725	2.88171	2.20659	2.46987	2.06126	2.6152
	Q6NS52	Dgkb	4.06292	4.31228	3.95955	4.32315	5.72818	5.31921	5.19181	4.94089	6.20444	6.73833	6.27154	6.38204	6.02267	5.64215	6.37534	6.28642	5.01757	4.77627	5.06908	4.72476
	Q6NS60	Fbxo41	2.15451	2.3717	1.91604	2.57531	3.43645	3.49021	2.72046	3.09071	3.79667	4.58966	3.76617	4.32672	3.45186	2.93081	3.74783	3.84874	2.86619	2.68255	2.9465	2.60224
	Q6NV83	U2surp	3.96691	4.18852	3.80584	4.55563	5.31805	4.17203	5.29296	4.40856	3.18573	5.00055	4.02098	4.19669	3.70635	4.49727	4.29948	4.23688	3.72509	3.49919	3.48397	3.74031
	Q6NVE9	Pptc7	1.95728	2.06423	1.69468	2.21245	3.33126	2.89621	2.91243	2.86141	1.86614	2.98649	2.38697	2.72745	2.94371	2.14285	2.81803	2.07226	1.72287	1.55203	1.70991	1.56499
	Q6NVF9	Cpsf6	0.677348	1.69856	0.423338	1.46974	5.44792	4.97869	5.28933	4.69472	2.33524	3.44416	2.42521	3.32149	2.68554	3.06818	2.67407	2.97754	2.54001	2.36525	2.79167	2.1136
	Q6NVG1	Lpcat4	1.52137	2.05759	0.674955	1.9666	2.81677	2.55649	2.57062	2.07526	2.72442	3.40066	2.55374	2.69577	2.23181	2.22762	3.11288	2.20892	1.81855	1.55247	2.36489	1.00613
	Q6NXK7	Dpp10	2.35952	2.82802	1.95346	2.82802	3.15743	3.39133	2.80364	2.94754	2.34033	3.03878	2.52473	2.71376	2.57244	2.87142	3.13096	2.73945	1.96103	1.83427	2.02342	1.77188
	Q6NZB0	Dnajc8	2.01517	NA	2.97055	NA	5.36831	NA	5.42621	NA	3.26514	NA	3.48887	NA	3.47126	NA	3.61489	NA	2.94401	3.13077	NA	NA
	Q6NZC7	Sec23ip	3.11432	3.26891	2.92005	3.93785	5.33996	4.63154	4.72926	3.71268	4.93299	5.47388	5.0943	5.18961	5.3971	5.03352	5.79097	5.71995	4.148	4.11432	4.30172	3.96061
	Q6NZJ6	Eif4g1	2.01428	NA	1.58255	NA	3.28188	NA	2.22972	NA	2.18926	NA	1.99412	NA	2.41645	NA	2.55301	NA	1.59925	1.81652	NA	NA
	Q6NZL0	Soga3	2.39719	2.4636	2.26701	2.4502	2.66762	2.7812	2.26936	2.36917	2.89619	3.29878	2.61772	3.05067	2.71888	2.56182	3.07461	3.10614	1.97542	1.87447	1.6297	2.2202
	Q6P1B1	Xpnpep1	3.11668	3.37733	3.13933	3.72683	4.52987	4.85603	3.9826	4.52401	3.71828	4.63099	3.58324	4.19313	3.97467	3.64468	4.06002	4.21994	3.13221	3.00025	3.34224	2.79022
	Q6P1F6	Ppp2r2a	4.41757	4.27759	4.08488	4.27759	5.85314	5.5324	5.16643	4.99278	5.53163	6.18779	5.54642	5.48569	5.43205	5.08494	5.91899	5.44751	4.52098	4.55897	4.62338	4.45658
	Q6P2B1	Tnpo3	2.2744	NA	2.11504	NA	3.60395	NA	3.67591	NA	3.49064	NA	3.59244	NA	3.14565	NA	3.93795	NA	2.90213	2.32989	NA	NA
	Q6P4S6	Sik3	5.37079	5.68193	5.06579	5.59253	6.8478	6.76646	6.0624	6.29968	6.09478	7.35838	6.36409	7.03298	6.55356	6.1815	6.84453	6.7902	5.20406	5.11706	5.23712	5.08399
	Q6P4T2	Snrnp200	1.73582	2.05845	1.63996	2.43916	5.32873	4.50335	5.12523	3.8195	2.56995	3.26274	2.84971	3.12816	3.1024	2.53417	3.1951	1.87813	2.85407	2.54528	2.76031	2.63904
	Q6P542	Abcf1	2.68001	NA	2.3645	NA	4.33568	2.07039	4.07933	NA	4.00127	1.26303	3.38489	1.26303	3.83565	NA	3.99383	1.48543	2.65699	2.06464	NA	NA
	Q6P5D8	Smchd1	1.63103	1.50603	2.11515	NA	4.55401	4.47949	4.1653	4.03481	2.5674	3.169	2.54523	2.169	2.64566	1.44463	2.73653	0.827961	2.02482	2.78653	2.55043	2.26092
	Q6P5E4	Uggt1	4.18787	3.97802	3.95586	4.17311	4.65745	4.71052	4.27646	4.25822	4.08392	4.49417	4.08019	4.45466	4.34155	4.24173	4.40485	3.91525	3.55736	3.29437	3.63965	3.21208
	Q6P5F6	Slc39a10	NA	3.27798	NA	3.96347	2.90689	3.80735	2.32193	4.03562	NA	4.27053	1.53605	3.53605	2	3.60881	1.48543	3.87774	NA	NA	2.926	3
	Q6P5F9	Xpo1	2.27374	2.6001	2.12919	2.42435	4.97867	4.55807	4.53978	3.9471	3.62575	4.25216	3.6476	3.88115	3.91379	3.56381	4.1425	3.69693	2.75645	2.66772	2.94013	2.48405
	Q6P5U7	Nwd2	2.71386	3.10478	1.87433	3.06066	3.6264	3.26112	3.18099	3.34445	3.45929	4.2256	3.18099	3.61849	3.75568	2.3736	3.83585	3.23754	2.48438	NA	2.5111	2.45766
	Q6P9K8	Caskin1	3.19808	3.49392	2.99002	3.67785	4.49781	3.96193	4.43703	3.83402	3.47478	4.88563	4.20521	4.32992	4.08246	3.98793	4.46505	4.84828	2.848	3.45401	3.48195	2.82006
	Q6P9R2	Oxsr1	2.85612	3.26563	2.88604	3.08752	4.56388	3.79961	3.90875	3.85667	3.18666	4.08464	3.44523	3.55637	3.29205	3.17702	3.8052	3.40251	2.96827	2.75318	2.92264	2.79881
	Q6PAJ1	Bcr	2.56383	2.61117	1.57539	2.41113	3.66893	3.55062	3.02179	3.21643	4.05985	4.41984	4.20642	4.06348	4.06815	3.87602	4.48624	4.33058	2.87162	2.88039	2.9716	2.78041
	Q6PAK3	Prmt8	3.69349	3.77549	3.46301	3.70472	5.29718	5.20849	4.70064	4.44246	4.40296	5.18281	4.48441	4.89655	4.42121	3.98912	4.31513	4.40941	3.40296	3.4312	3.66057	3.17358
	Q6PB66	Lrpprc	3.14503	2.93306	2.89288	3.18497	4.46541	4.20768	3.67403	3.7509	3.23529	3.59942	3.19373	3.53275	3.34326	3.09409	3.34718	2.76646	2.75759	2.63585	2.57952	2.81392
	Q6PCP5	Mff	2.20494	2.79565	2.36806	3.52147	3.39856	3.31027	3.02786	3.21632	2.66171	3.7971	2.81614	3.27049	2.86375	3.14771	3.24389	3.11016	2.04398	1.95236	2.23816	1.75817
	Q6PD03	Ppp2r5a	3.22878	4.25475	3.56514	3.64153	5.20234	5.16716	4.29571	4.37687	4.66978	5.88477	4.5296	5.00278	4.7701	4.96486	5.36884	5.03294	3.89978	3.35967	3.58042	3.67904
	Q6PDG5	Smarcc2	1.76616	2.51252	2.02135	2.80543	5.72206	5.5413	5.5557	4.96375	2.66501	3.67483	2.87925	3.53607	3.07128	2.89411	3.20118	2.90988	3.08283	3.3182	3.26291	3.13812
	Q6PDI5	Ecpas	2.67817	2.30999	2.26754	3.1656	4.46917	3.29271	3.75136	3.14649	3.6084	4.09758	3.53651	3.82456	3.40426	3.40952	4.08516	3.40952	2.38599	2.40063	2.40952	2.3771
	Q6PDL0	Dync1li2	1.21079	2.51042	1.11572	1.89899	1.51365	3.15533	1.62475	2.56195	NA	3.79515	1.66782	3.20479	2.00662	2.51042	0.972671	2.05099	1.29923	1.97267	1.63595	NA
	Q6PDM2	Srsf1	3.88082	4.74545	4.54927	4.77876	7.7259	7.54816	7.59366	7.14589	4.97294	5.59259	5.13982	5.40476	5.06388	4.89036	5.141	4.69653	5.2879	5.01547	5.33887	4.9645
	Q6PDQ2	Chd4	3.84021	2.03301	1.9629	2.20424	3.52162	3.42633	4.52144	3.29962	1.57988	1.96301	2.29244	2.54988	1.97868	2.38445	2.12552	1.90414	2.50604	1.81518	1.77325	2.54797
	Q6PDY2	Ado	4.94454	4.65598	4.1796	4.48976	5.09594	5.08238	5.02985	4.79694	4.77972	5.33714	4.65657	4.63824	4.83375	4.46183	4.94573	4.70774	4.08242	3.73027	3.97721	3.83549
	Q6PEB6	Mob4	3.48402	3.24744	3.064	3.62523	4.43421	4.35172	3.98692	4.16416	2.99154	4.4888	3.33251	4.07839	3.84765	3.14442	3.564	3.46624	3.07085	3.07194	3.59501	2.54778
	Q6PER3	Mapre3	4.46491	4.67201	4.48124	4.55479	5.80681	5.57824	5.4676	5.08128	4.95177	5.62352	5.25247	5.19676	5.45844	4.76517	5.54162	4.87335	4.50071	4.31815	4.40333	4.41553
	Q6PFD5	Dlgap3	2.85559	3.71866	3.15634	3.39294	4.57457	4.27698	4.04722	3.95635	4.93455	6.06701	5.3756	5.61724	5.26471	5.18343	5.51291	5.88202	4.1575	3.95638	4.2061	3.90778
	Q6PFR5	Tra2a	2.6437	4.09676	3.21712	4.4119	6.923	7.00591	6.59732	6.54072	3.97246	4.73274	4.33119	4.59567	4.07387	4.31042	4.38564	3.65667	4.73095	4.32579	4.66126	4.39547
	Q6PGF7	Exoc8	4.06879	3.60556	3.75761	3.68272	5.26964	4.80357	4.64583	4.1406	5.22991	5.47648	5.17772	5.00199	5.01614	4.26892	5.67126	4.98669	3.95574	3.77302	3.92379	3.80498
	Q6PGN3	Dclk2	1.20474	2.09189	1.10587	0.787037	2.98196	2.69767	2.361	2.11737	2.5461	3.64448	2.95903	3.56821	2.76996	2.84913	3.42184	3.76642	2.42122	1.83611	2.17946	2.07787
	Q6PH08	Erc2	2.19879	2.44833	1.80442	2.49598	3.62237	3.46446	2.95635	2.87158	2.77225	3.73284	2.71494	3.14351	2.75727	3.03569	3.04066	3.21834	2.29987	2.20021	2.28929	2.21079
	Q6PHN9	Rab35	4.73757	4.98504	4.54403	4.79711	5.94513	5.74605	5.53595	5.3773	5.71472	6.46164	5.85677	6.21216	5.6261	5.01626	5.78642	5.39768	4.74715	4.83588	4.82612	4.7569
	Q6PHZ2	Camk2d	3.29922	3.35572	3.39876	3.46534	4.61196	4.73868	3.89207	4.16939	3.49693	4.13754	3.88419	3.99856	4.29922	3.84125	4.28773	3.68204	3.51177	2.74821	3.15219	3.10779
	Q6PIC6	Atp1a3	4.47825	4.54784	4.19625	4.49552	5.93875	5.7304	5.13867	5.12313	5.58328	6.07615	5.35649	5.54938	5.39167	5.04793	5.43899	5.01002	4.53823	4.43316	4.57611	4.39528
	Q6PIE5	Atp1a2	4.67828	4.7454	4.20056	4.64291	6.10881	5.80755	5.30034	5.3059	4.58322	5.31595	4.70567	5.1009	5.05441	4.73995	5.07271	4.27776	4.3811	4.19948	4.36191	4.21867
	Q6R891	Ppp1r9b	2.48587	2.77985	3.0263	3.28381	3.90966	3.56136	3.27235	3.63744	4.97326	5.61869	5.16952	5.12028	4.91186	4.69327	5.04348	5.34166	3.74068	3.35178	3.47629	3.61617
	Q6RI63	Fam120b	0.840463	NA	1.59452	NA	4.72745	NA	4.20168	NA	3.26491	NA	3.58205	NA	3.44187	NA	3.80204	NA	1.96599	2.31468	NA	NA
	Q6VNB8	Wdfy3	2.5934	2.4811	2.29384	2.6458	4.1091	2.89496	3.01967	2.76151	3.43054	3.93586	3.1992	3.68116	3.52784	2.99374	3.75916	3.4589	2.52414	2.45264	2.55251	2.42427
	Q6WQJ1	Dagla	3.26985	3.49256	3.39772	3.33925	4.31328	4.07044	4.09569	3.82134	5.05304	5.18797	4.94871	4.79963	4.60753	4.11817	4.99135	4.45613	3.62362	3.42431	3.21397	3.83396
	Q6WVG3	Kctd12	1.85974	1.84013	1.54123	2.16427	2.95723	3.04533	2.40758	2.85811	3.12938	3.74122	3.00841	3.17245	2.79145	2.43601	3.0167	2.75439	2.24355	2.01001	2.25413	1.99943
	Q6X893	Slc44a1	3.2261	3.27892	2.9916	3.28626	4.502	3.62301	4.46032	3.77531	3.40147	3.96961	4.3189	3.91251	4.17536	3.38733	4.51727	3.81063	3.00457	3.18575	2.98152	3.2088
	Q6ZPE2	Sbf1	3.27472	3.63341	3.30267	3.76976	4.72223	4.59761	4.35158	4.30577	4.20492	4.76421	4.27046	4.61559	4.21854	4.00404	4.53093	4.48853	3.6119	3.39895	3.64448	3.36636
	Q6ZPF3	Tiam2	3.48117	2.84475	2.93024	2.9932	4.96935	4.31512	4.26525	3.58137	5.00077	5.06848	4.90309	4.94073	4.73022	3.89123	5.04515	4.7671	3.08665	3.38566	3.10653	3.36578
	Q6ZPJ3	Ube2o	2.61995	2.32	2.32253	2.27509	4.02198	3.1806	3.23808	2.82615	3.72635	3.41755	3.70692	3.57576	3.68226	2.66372	3.9202	3.23148	2.28115	2.50235	2.52231	2.26118
	Q6ZPQ6	Pitpnm2	2.185	2.3102	2.51759	2.34193	3.46618	3.19007	2.92469	3.22626	3.15759	3.70237	3.43656	3.66786	3.5714	2.95998	3.61472	3.51348	2.55244	1.96426	2.53096	1.98574
	Q6ZPU9	Kifbp	2.58163	1.1375	2.41303	1.58496	3.83614	1.07039	3.13079	1.32193	3.67408	1.72247	3.54402	NA	3.8552	NA	3.38884	2	3.28386	2.48451	NA	NA
	Q6ZQ18	Efr3b	3.30557	3.52263	3.53173	3.33148	4.93403	4.60312	4.33708	4.06492	5.33577	5.83587	5.06872	5.4063	5.06313	4.6749	5.16716	4.84272	3.95592	3.65259	3.80662	3.80189
	Q6ZQ29	Taok2	2.85518	3.27893	2.89877	3.74207	4.59215	4.42523	3.76483	3.85824	4.8566	5.7734	4.87305	5.01548	4.28683	4.58464	4.72212	4.61044	3.66769	3.48349	3.29284	3.85834
	Q6ZQ38	Cand1	3.11158	2.8594	2.85578	3.11353	4.74483	4.42545	4.09675	3.85929	3.92664	4.47829	3.8879	4.26752	4.11589	3.77503	4.14696	3.78429	3.07063	2.96921	3.08038	2.95945
	Q6ZQI3	Mlec	2.87009	2.78649	2.84478	2.44415	3.60129	3.09529	3.32416	3.10524	3.19452	4.15808	3.21377	3.53836	3.29734	3.20354	3.25337	2.5499	2.75252	2.63549	2.87862	2.50939
	Q6ZQK5	Acap2	NA	1.78677	NA	2.15371	NA	3.06268	NA	2.66132	NA	4.01404	NA	2.81947	NA	2.6014	NA	3.14122	NA	NA	2.41492	2.38753
	Q6ZWN5	Rps9	5.34435	5.82199	5.48047	5.74705	6.36075	6.33315	6.29425	6.12936	5.63774	6.10896	5.65202	5.94426	5.75305	5.73041	5.96002	5.31054	5.20809	4.98195	5.07131	5.11874
	Q6ZWR6	Syne1	2.47992	2.28831	2.56045	2.55372	4.20759	3.24983	3.57621	2.78188	4.29381	4.49434	3.82978	3.85824	4.16929	3.82483	4.3376	4.01174	2.73297	2.98991	2.97836	2.74452
	Q6ZWU9	Rps27	4.77351	4.8488	4.74239	4.96367	5.59965	5.65164	5.08075	5.26101	5.12727	5.61121	5.25249	5.34535	5.19375	5.09953	5.13757	5.00054	4.56649	4.23128	4.36023	4.43754
	Q6ZWV3	Rpl10	NA	NA	1.387	1.1375	2.4462	1.26303	2.0222	0.925999	1.64639	2.43296	1.58496	NA	1.5997	NA	2.3244	NA	NA	2.08624	NA	NA
	Q6ZWV7	Rpl35	4.52308	5.34225	5.35067	5.59447	5.84289	5.44437	6.04756	5.39567	4.79972	5.25882	5.35746	5.04814	4.73638	4.7543	4.87947	4.96991	4.58182	4.63061	4.51485	4.69758
	Q6ZWX6	Eif2s1	2.97733	2.84298	2.32284	2.77041	4.43738	4.25461	3.81893	3.40797	3.87178	4.32079	3.6525	4.26041	3.81235	3.62654	4.27232	3.76856	3.31517	2.73508	3.10154	2.94871
	Q71LX4	Tln2	3.63682	3.52239	3.19688	3.69138	4.70302	4.47516	4.18033	4.32154	4.11629	4.91855	4.35783	4.60741	4.31054	4.10153	4.68604	4.33264	3.49097	3.28235	3.483	3.29032
	Q71RI9	Kyat3	3.38541	NA	3.43426	NA	4.9477	NA	4.02677	NA	3.19306	NA	3.72097	NA	3.97418	NA	3.97266	NA	3.305	3.34353	NA	NA
	Q76MZ3	Ppp2r1a	3.34503	3.51918	3.32203	3.37635	5.09816	4.509	4.36341	3.97658	4.44193	5.10984	4.41485	4.56756	4.63681	3.92452	4.81615	4.26664	3.42171	3.35691	3.50207	3.27655
	Q78IK4	Apool	2.67504	2.5051	2.23436	2.41353	2.44848	2.72259	3.29094	2.51264	2.87285	3.36182	2.50409	2.59966	2.13532	2.28604	3.3679	2.91245	2.03928	2.04277	2.18992	1.89214
	Q78JE5	Fbxo22	3.3574	NA	3.35022	NA	6.06518	NA	5.51991	NA	4.31962	NA	4.32019	NA	4.36884	NA	4.68316	NA	3.87537	3.82175	NA	NA
	Q78PY7	Snd1	2.51897	2.56744	2.39216	3.03912	4.17888	4.06466	3.49176	3.57762	3.4885	4.18241	3.48171	3.84799	3.87685	3.6662	4.1762	3.93849	3.00661	2.7964	3.13681	2.6662
	Q791T5	Mtch1	2.8351	3.01521	3.24262	3.06128	4.25331	4.12504	3.5998	3.50686	3.50836	4.04059	3.6606	3.65648	3.79296	2.83042	3.80604	3.21605	2.66701	2.3014	2.6374	2.33101
	Q791V5	Mtch2	4.74182	4.72544	4.5032	4.61868	5.9697	5.59197	5.46391	5.21965	5.68169	5.99976	5.56138	5.70274	5.68083	5.13544	5.92544	5.2625	4.48212	4.44658	4.48566	4.44304
	Q7M6Y3	Picalm	2.35509	2.6668	1.97511	3.28155	4.17181	3.5559	3.29555	3.38516	3.08363	3.63121	2.97609	3.09224	3.73	2.76863	3.68935	2.84613	2.49867	2.19912	2.42832	2.26947
	Q7M729	Scn4b	6.07477	6.42195	5.60936	6.13014	7.30302	6.93258	6.94514	6.5722	7.09649	7.58359	6.73046	6.90974	6.81147	6.31235	6.87985	6.40369	5.67556	5.8987	5.80715	5.76711
	Q7SIG6	Asap2	1.72247	NA	1.67807	1.926	2.56071	3.03562	2.43296	2.53605	NA	1.96347	1.848	2.53605	2.23266	1.72247	2.1375	1.37851	NA	NA	NA	NA
	Q7TMB8	Cyfip1	2.9701	3.12857	1.70382	3.27117	3.9538	3.87301	3.24925	3.93859	3.13822	4.59649	3.63392	4.08095	2.62365	2.83906	3.58183	2.92787	2.72318	1.98622	2.56222	2.14718
	Q7TME0	Plppr4	NA	NA	0.496481	NA	1.46115	2.47153	1.74177	3.08855	2.49767	3.67226	2.70766	3.82382	1.92131	2.80281	2.5569	3.70201	1.82987	1.55791	1.54423	1.84355
	Q7TMF3	Ndufa12	5.12183	5.56285	4.79697	5.48546	6.22406	6.06098	5.70054	5.92315	5.35363	6.21598	5.50119	5.78961	5.72151	5.2437	5.74635	5.44796	4.76311	4.62549	4.84565	4.54295
	Q7TMK9	Syncrip	2.91323	3.28242	3.2045	3.26268	6.0608	5.71702	5.46907	5.01036	4.45418	5.12648	4.52701	4.73959	4.81774	4.51628	5.05938	5.03177	4.29936	3.99617	4.24744	4.04809
	Q7TMQ7	Wdr91	3.5399	3.06526	3.23252	2.4959	4.37237	3.80849	3.35248	3.71163	2.81082	4.85458	3.67285	4.51898	3.63997	4.01743	4.39406	4.71163	3.48659	3.02307	2.96796	3.5417
	Q7TMY8	Huwe1	2.47488	2.30321	2.5528	2.84715	4.37545	3.96284	4.12896	3.46882	3.6857	4.25018	3.57909	3.71535	3.63051	3.47363	3.92612	4.03022	2.80056	2.72301	2.64221	2.88136
	Q7TN79	Akap7	5.22174	5.10751	5.07803	5.4614	6.32691	6.03278	5.80779	5.60134	5.54692	6.17401	5.24436	5.8646	5.73436	5.63854	5.7793	5.77572	4.6005	4.84843	4.90564	4.54329
	Q7TNC4	Luc7l2	NA	5.67481	NA	5.50896	NA	6.15028	NA	6.81457	NA	6.10318	NA	5.39915	NA	5.30248	NA	5.07752	NA	NA	5.27567	4.96175
	Q7TNM2	Trim46	2.54973	2.54341	2.1041	2.68049	3.79835	3.58593	3.08344	3.10563	4.01853	4.74966	3.82257	4.17603	3.79654	3.64931	3.93181	3.87089	2.72666	2.6297	2.9763	2.38005
	Q7TNR6	Igsf21	3.05666	3.67126	3.15603	3.74165	3.74099	4.3717	3.72143	3.91614	3.15603	4.5743	3.49867	4.39809	3.22016	3.09349	3.54348	3.35832	3.05666	2.75501	3.01609	2.79559
	Q7TNV0	Dek	2.7226	3.62693	3.0318	3.62324	4.87073	4.98578	4.74226	4.70423	3.40681	4.44336	3.78741	4.32111	3.89834	4.01003	3.82218	3.90711	3.67797	2.79957	3.24165	3.23589
	Q7TPH6	Mycbp2	2.06674	1.48785	NA	1.14271	2.59281	3.4955	2.88231	2.95563	3.40016	3.8699	3.6517	3.25519	3.48897	2.70145	3.32977	3.62675	1.51035	2.55217	2.04179	2.02072
	Q7TPM6	Fsd1	2.77436	NA	2.1404	2.6142	4.06895	4.4139	3.49697	3.90371	3.11203	3.53174	3.13879	3.10724	3.21445	3.74196	3.35628	3.14472	2.83174	2.6199	3.06877	2.38288
	Q7TPR4	Actn1	3.8546	3.77422	3.5937	4.03309	5.48637	4.89797	4.74856	4.44388	6.55242	6.90621	6.16425	6.16228	6.0099	5.71931	6.35611	6.23182	4.99906	4.74812	4.94047	4.8067
	Q7TPV4	Mybbp1a	NA	1.32193	NA	1.37851	NA	2.90689	NA	2.16993	NA	2.45943	NA	2.34605	NA	2.3505	NA	NA	NA	NA	1.26303	NA
	Q7TQD2	Tppp	5.52908	5.83737	5.30898	5.96974	6.53736	6.45477	6.37088	6.28474	5.92409	6.76947	6.47044	6.75508	6.28138	5.99812	6.34683	6.07451	5.30306	5.28047	5.46733	5.1162
	Q7TQF7	Amph	4.35614	4.54656	4.52397	4.65342	5.88995	5.51425	5.35014	5.11432	4.47933	4.98234	4.82157	4.99645	5.17093	4.63356	5.34755	4.12814	4.25609	4.23148	4.38269	4.10488
	Q7TQH0	Atxn2l	5.55908	5.73644	5.47329	5.85158	5.82283	5.37875	5.91082	5.53705	5.71578	6.41706	5.77766	5.93826	5.75918	5.73964	5.85363	6.1253	5.19682	4.97466	5.02107	5.1504
	Q7TQI3	Otub1	4.06074	3.77126	3.73908	3.68502	5.53727	5.20913	5.06578	4.65335	4.93242	5.50021	5.18919	5.1314	5.15567	4.74438	5.42639	5.04817	3.97956	4.10106	4.14531	3.9353
	Q7TSJ2	Map6	2.48587	2.95565	2.8352	2.90279	3.99708	3.60442	3.88671	3.31746	2.98382	4.27984	3.77733	3.80497	3.45343	3.59413	3.95691	4.10029	2.72133	2.78879	2.88865	2.62146
	Q7TT50	Cdc42bpb	3.40297	3.51905	3.11702	3.19419	4.83854	4.13672	4.10815	3.88533	4.11644	4.08816	4.301	4.12123	4.11573	3.60765	4.50205	3.63045	3.55939	3.19029	3.5599	3.18977
	Q80SW1	Ahcyl1	3.17076	3.3689	3.16284	3.42481	4.98071	4.37302	4.32332	4.01238	4.45618	4.80887	4.38091	4.22211	4.40144	4.17588	4.74941	4.11966	3.36653	3.37264	3.55258	3.18658
	Q80SZ7	Gng5	4.02985	4.45106	3.78067	4.62794	5.15907	5.07724	4.77603	4.84874	4.46583	5.08535	4.7884	4.77549	4.59404	4.59425	4.95275	4.53631	3.80271	4.20162	3.99789	4.00645
	Q80TB8	Vat1l	4.31684	4.58615	4.3446	4.57649	5.74661	5.42259	4.64528	5.26724	4.84879	5.26118	4.55925	4.95761	4.82354	4.63176	5.25116	4.44281	4.08882	3.93789	4.28757	3.73914
	Q80TE7	Lrrc7	2.722	2.76057	2.10943	2.21411	3.80571	3.46968	3.39344	3.1937	4.88359	5.58913	5.18244	5.37485	4.78568	4.53281	4.93713	5.27039	3.68639	3.36636	3.74016	3.31259
	Q80TH2	Erbin	4.01219	3.51566	4.00266	3.04129	5.55772	4.27933	5.02635	3.94451	6.15042	6.58718	6.18166	6.24149	5.51782	5.31165	5.96275	6.12681	4.38417	4.70282	4.64449	4.4425
	Q80TJ1	Cadps	3.8959	4.03037	3.63106	3.96982	5.48249	4.93718	4.67064	4.53457	4.26081	4.89629	4.34539	4.74049	4.72232	4.33084	4.76693	4.36594	3.62328	3.45836	3.55546	3.52618
	Q80TL4	Phf24	3.1836	3.19666	2.99287	3.27581	4.27321	4.03058	3.70162	3.6602	3.97076	4.76011	4.12392	4.44313	4.17007	3.65231	4.39551	4.19962	3.29942	2.89219	3.19263	2.99899
	Q80TL7	Mon2	2.48894	2.49932	2.07911	2.98045	4.13504	3.69572	3.44321	3.12381	3.88437	4.11403	3.8775	3.95875	3.85821	3.69572	3.96549	4.30667	2.84711	2.61369	3.02288	2.43792
	Q80TM9	Nisch	1.65709	1.74646	1.0888	NA	3.21951	2.82148	2.86018	3.40046	2.76998	3.65212	3.33934	3.38906	3.18502	3.35209	2.91732	3.1722	1.93126	1.40075	1.11842	2.21358
	Q80TQ2	Cyld	2.35188	1.95272	1.9025	1.90605	3.49079	3.05283	2.89747	2.26449	3.6043	3.89027	3.40624	3.41904	3.47498	2.9251	3.92748	3.31231	2.35267	2.35166	2.25398	2.45035
	Q80TT8	Cul9	2.61983	2.61148	2.2534	2.47155	4.3144	3.60541	3.8499	3.14293	4.98165	4.8382	4.55784	4.18834	4.57808	3.94066	4.72083	4.27891	3.27068	3.05827	3.26356	3.06539
	Q80TV8	Clasp1	3.69297	3.73241	3.41145	4.09381	5.19172	4.94726	4.57749	3.97423	4.675	5.70316	4.81457	5.13423	4.78681	4.32088	5.23187	5.22684	3.95397	3.38659	3.76366	3.5769
	Q80TZ3	Dnajc6	2.70764	2.91455	2.34863	2.72985	3.78956	3.78669	3.55141	3.09483	3.18517	3.89828	3.36022	3.74687	3.62114	3.26651	3.66409	3.50641	2.21992	2.50422	2.35452	2.36962
	Q80U23	Snph	NA	2.01809	NA	1.85515	NA	3.42362	NA	2.84044	NA	3.21973	NA	3.03862	NA	3.24447	NA	2.65153	NA	NA	2.04583	1.30886
	Q80U28	Madd	2.0058	2.24226	2.10534	3.21231	3.56167	3.51496	3.20933	3.38337	2.71183	3.87687	2.86123	3.36666	2.66184	2.6711	3.47692	2.74149	2.31308	2.27954	2.37101	2.22162
	Q80U56	Avl9	2.32705	NA	2.84269	NA	3.85278	NA	3.01495	NA	2.73299	NA	2.78188	NA	3.10716	NA	3.60706	NA	1.98266	1.91573	NA	NA
	Q80U63	Mfn2	2.23274	2.20131	2.00707	1.94854	3.51481	2.70429	2.91388	3.13794	3.11855	3.84113	3.19365	3.18808	3.22243	3.20131	3.49173	2.71154	2.6935	2.40558	2.66074	2.43834
	Q80U95	Ube3c	NA	1.93073	NA	1.98518	NA	3.51428	NA	3.06998	NA	4.54759	NA	3.08946	NA	3.56947	NA	3.55906	NA	NA	2.50673	2.78488
	Q80UG2	Plxna4	2.71476	2.73031	2.4112	2.81123	3.90657	3.65922	2.92619	3.9606	2.59306	3.27779	2.97013	3.13839	3.00106	2.35179	3.27209	2.19979	2.64821	2.25702	2.35179	2.55343
	Q80UG5	Septin9	4.09921	4.36826	4.0596	4.66631	5.57172	5.48024	5.06413	5.20859	4.47483	5.31807	4.69643	5.14153	4.98012	4.38135	5.32224	4.19268	3.98423	4.0456	4.09106	3.93876
	Q80UJ7	Rab3gap1	3.67486	4.03803	3.61938	3.37651	5.17518	5.2007	4.67085	4.69844	4.75512	5.34907	4.58105	4.58838	4.88087	4.88365	5.054	4.95487	4.00218	3.88532	3.92603	3.96147
	Q80UM3	Naa15	2.9105	3.16709	2.90457	3.5043	4.69948	3.97117	3.97297	3.8435	4.17286	4.55793	4.13104	4.20136	4.10371	3.64135	4.33545	4.09046	2.98133	3.08693	3.13027	2.93799
	Q80UM7	Mogs	NA	1.94474	NA	2.79787	NA	3.27175	NA	3.1995	NA	2.56978	NA	3.19822	NA	2.35299	NA	2.57284	NA	NA	1.45728	2.24718
	Q80UP3	Dgkz	1.88174	2.07382	1.9064	2.38656	3.04542	3.36992	2.92525	2.46131	2.96493	3.49784	2.84375	3.28205	2.72981	3.28443	2.89744	3.03389	2.19051	1.55569	1.6634	2.0828
	Q80UU9	Pgrmc2	2.84782	1.58367	2.76563	NA	3.91456	3.42802	3.59744	3.27398	3.53863	3.40964	3.61809	3.29416	3.745	3.00688	3.63155	2.40964	3.12627	2.50968	2.95713	2.67882
	Q80VD1	Fam98b	2.15172	2.48552	1.87158	3.01085	5.74772	5.63037	5.91987	5.2114	3.31966	4.14031	3.57684	4.34093	3.56627	3.61195	3.63933	3.39783	3.47705	3.03924	3.59451	2.92178
	Q80VP0	Tecpr1	2.65367	2.68878	2.61258	2.52757	4.42885	4.0305	3.59746	4.1021	3.88406	4.51503	4.1367	4.30449	3.9413	3.47871	4.04237	4.03597	2.91255	2.74135	2.79004	2.86387
	Q80VP1	Epn1	4.32651	4.86463	4.39199	5.05902	5.85751	5.91697	5.53412	5.46434	5.1318	6.25206	5.39308	5.59327	5.51781	5.19908	5.75084	5.40653	4.93217	4.75006	4.85772	4.8245
	Q80W47	Wipi2	1.24182	1.63103	1.4116	1.98596	2.69917	2.72339	2.24354	2.46773	2.71397	3.25314	2.48942	2.61212	2.33553	2.72347	3.34136	2.53793	1.89025	1.8939	2.03544	1.74871
	Q80WC7	Agfg2	3.40106	3.22243	2.65045	4.44264	4.76219	4.6556	4.2757	4.68353	4.08923	5.64781	4.15122	5.46054	4.24489	4.9544	4.91468	4.85908	3.93068	2.99376	3.36481	3.55962
	Q80WJ7	Mtdh	2.7084	3.32096	2.67036	3.19324	3.8489	3.75678	3.7931	3.87497	2.82569	3.7118	3.4962	3.94706	3.54068	3.25217	3.68659	3.6541	2.56473	2.35639	2.57928	2.34184
	Q80WM4	Hapln4	3.0418	3.14976	2.80208	2.84844	4.25439	3.56205	3.75588	3.21352	3.4736	3.4536	3.43838	3.36252	3.41123	2.50221	4.016	2.06657	2.44844	2.27851	2.28747	2.43948
	Q80X80	C2cd2l	2.56394	2.8024	3.08646	2.2052	4.11343	3.26925	3.86479	3.24053	4.1404	5.12187	4.52422	4.64565	4.11343	3.917	4.50831	4.56765	3.40929	3.19091	3.34005	3.26016
	Q80XI4	Pip4k2b	2.62265	3.38129	2.91624	3.47699	4.66141	4.49268	3.8083	3.9892	4.17902	4.63591	3.73052	4.11971	3.77089	3.26169	4.12428	3.94998	3.47545	3.09395	3.31779	3.25161
	Q80XN0	Bdh1	4.1323	4.26644	4.18517	4.75254	5.65468	5.63935	4.96236	5.19194	4.12938	4.99235	4.43787	4.6989	4.54044	4.21536	4.66016	4.24621	4.08441	3.92004	4.31706	3.68739
	Q80XU3	Nucks1	5.23159	5.29777	4.46253	4.46396	6.98429	6.60113	7.21341	5.91863	5.04119	5.86586	5.27119	5.56847	5.51361	5.12417	5.72781	5.47884	5.24865	4.94467	5.22906	4.96426
	Q80Y24	Prickle2	3.13061	2.89995	1.78651	2.54486	3.64306	3.41321	3.16209	3.404	3.66382	4.46289	3.89242	4.42693	4.02992	4.15202	3.86691	4.66163	3.20095	2.71395	3.28852	2.62639
	Q80YA9	Cnksr2	2.42826	3.50007	2.44235	3.08011	4.48778	4.62379	3.60514	3.55097	4.84376	5.61675	5.08372	5.49439	4.69911	4.77097	4.89631	5.30783	3.66109	3.67013	3.69853	3.6327
	Q80YN3	Bcas1	1.21429	3.64602	3.16754	3.30367	4.76632	4.37469	4.83217	4.05306	2.54276	3.93977	3.82562	4.30331	3.65276	4.43679	3.96815	4.4886	3.46863	3.25379	3.3509	3.37151
	Q80Z24	Negr1	3.27482	3.81318	3.2512	3.55164	4.96962	4.69925	4.17383	4.29614	3.52745	4.27892	3.68641	4.18571	4.00847	3.4162	4.27288	3.24142	3.47649	2.9671	3.1591	3.28449
	Q80Z38	Shank2	2.72313	NA	2.57893	NA	4.21581	NA	3.88887	NA	5.07462	2.37851	5.36651	2.07039	4.98764	NA	5.42996	2.70044	2.85904	3.96294	NA	NA
	Q80ZF8	Adgrb3	NA	0.571293	NA	1.66201	2.56659	1.05956	NA	1.28245	1.50246	3.50294	NA	3.24827	NA	1.8844	2.59762	2.22	1.43535	1.43535	1.1846	1.68609
	Q810A7	Ddx42	1.80728	NA	2.21327	0.87079	4.95703	4.72877	5.10741	3.36264	2.34333	2.91518	2.77017	2.51465	3.00892	1.77768	3.34333	1.67815	2.84291	1.61464	2.72877	1.72877
	Q810B6	Ankfy1	3.56466	3.33862	3.46021	3.37609	5.11094	5.15678	4.08244	4.48301	4.1389	5.02143	4.06311	4.89805	4.44038	4.26062	4.63614	4.64528	3.18432	3.33692	3.26062	NA
	Q810B7	Slitrk5	0.948302	NA	1.20854	2.02894	2.54179	NA	1.67761	NA	3.14442	2.90865	2.6497	3.38509	2.63343	NA	2.99628	3.49361	1.83492	1.85412	NA	1.84452
	Q810U3	Nfasc	3.10172	2.98954	2.92726	3.12555	4.79914	4.04537	4.3357	3.93065	3.68578	4.47195	3.92331	4.12911	4.01367	3.31826	4.4324	3.41027	3.14787	3.03672	3.12841	3.05618
	Q810U4	Nrcam	NA	2.46985	NA	1.87183	NA	2.93271	NA	2.7802	NA	2.9337	NA	3.21848	NA	2.19202	NA	2.43443	NA	NA	1.3089	1.40405
	Q811D0	Dlg1	2.79363	2.64319	2.54795	2.6853	3.85094	3.46568	3.50682	3.18572	4.06025	4.61994	4.13026	4.23304	4.24031	3.63566	4.24031	4.35776	2.92979	2.99781	2.8968	3.0308
	Q811I0	Atpaf1	NA	1.424	NA	1.28523	NA	2.10978	NA	1.84744	NA	2.91796	NA	2.1427	NA	2.53304	NA	2.38541	NA	NA	2.03525	1.57474
	Q811P8	Arhgap32	NA	1.67393	NA	1.31705	2.19474	2.98411	2.66252	2.90595	2.68455	3.75004	2.72762	3.7479	3.03247	3.1996	3.01519	3.70356	2.06642	1.81008	2.08588	1.79061
	Q812A2	Srgap3	2.54977	2.74524	2.14624	2.31984	4.27156	3.7084	3.63995	2.9788	3.29755	4.1436	3.83893	3.64966	3.54977	3.26112	3.72454	3.61575	2.65224	2.55596	2.7352	2.473
	Q812E0	Cpeb2	2.6191	3.01322	1.60833	2.97585	4.46211	4.6529	3.92286	3.97121	3.76482	4.89327	4.1442	4.42043	4.20008	4.32824	4.22885	4.36176	3.19602	2.80551	3.29712	2.7044
	Q8BFQ8	Gatd1	2.47227	2.56804	1.77566	2.47556	3.34394	3.43299	3.1465	3.44188	2.0876	3.42711	3.1465	2.8872	3.27523	2.78347	3.04696	1.75178	2.69904	2.00514	2.49759	2.20659
	Q8BFR5	Tufm	3.35603	3.70977	3.34258	3.7368	4.84738	4.49108	4.17351	4.14887	3.48004	4.42972	3.93663	4.13165	4.05032	3.54606	4.12453	3.4612	3.36146	3.0012	3.274	3.08867
	Q8BFU3	Rnf214	NA	2.18194	NA	2.54033	NA	2.55552	NA	2.1989	NA	3.33529	NA	3.53391	NA	2.66187	NA	3.77737	NA	NA	2.44132	NA
	Q8BFY6	Pef1	1.66614	2.34909	1.1156	1.46607	4.00947	4.00653	3.53283	3.50893	3.89632	4.7779	3.98807	4.02325	3.96434	3.7831	4.23904	4.09913	2.63753	2.971	2.97254	2.63599
	Q8BFZ9	Erlin2	2.42069	3.31443	2.72959	3.12479	4.40795	4.44273	3.70955	4.26259	2.94676	3.83198	3.02783	3.93123	3.15701	3.15849	3.13224	2.4486	3.02476	2.48042	2.95548	2.5497
	Q8BG05	Hnrnpa3	1.87899	2.31097	1.84762	2.32345	6.14575	6.0412	5.82544	5.37757	3.30706	4.01252	3.31182	3.70494	3.2003	3.01252	3.4047	3.29779	3.37498	3.62036	3.70952	3.28583
	Q8BG32	Psmd11	3.96774	4.39821	3.83429	4.38946	5.72549	5.88083	4.98961	5.37959	4.77888	5.59175	4.73219	5.36328	4.59866	5.1137	4.91875	5.01163	3.93343	3.69937	4.06922	3.56358
	Q8BG39	Sv2b	3.87794	4.29518	3.88009	4.15499	5.53572	4.92668	4.87207	4.69662	4.47983	5.0729	4.485	4.71935	4.58903	4.32584	4.9031	4.33052	3.96442	4.01469	4.03152	3.94759
	Q8BG51	Rhot1	3.04348	2.68083	2.21607	2.78169	3.91657	3.71499	3.15788	3.51994	3.40194	4.26773	3.33709	3.9082	3.736	3.53578	3.76589	3.89117	2.79258	2.35416	2.54849	2.59825
	Q8BGB7	Enoph1	2.59154	NA	2.48266	NA	4.21044	NA	3.83444	NA	2.88078	NA	3.19616	NA	3.35361	NA	3.52252	NA	2.54011	2.13085	NA	NA
	Q8BGD5	Cpt1c	1.80735	NA	1.43296	NA	3.47249	NA	3.45943	1	2.94486	2.26303	3.45943	2.3505	3.3505	NA	3.59694	NA	2.26303	2.67807	NA	NA
	Q8BGD9	Eif4b	3.32848	3.71995	3.02918	3.01368	5.52997	4.22519	5.08424	3.08768	5.42959	5.89504	5.38318	4.81015	5.59109	5.05116	5.97031	5.77698	4.54313	4.04366	4.57311	4.01368
	Q8BGH2	Samm50	3.51491	3.7964	3.53165	3.89356	4.88913	4.708	4.32665	4.37167	3.80433	4.58755	3.84054	4.17515	4.13888	3.83224	4.45992	3.61828	3.48017	3.10402	3.30623	3.27796
	Q8BGN3	Enpp6	2.44478	2.6421	2.61537	2.87365	4.16992	3.76927	3.8152	3.58016	3.19827	3.53723	3.7483	3.66001	3.68508	3.11325	3.71577	3.19299	2.40383	2.17323	2.25444	2.32261
	Q8BGQ7	Aars1	2.39535	2.3955	2.52252	2.71387	4.27031	3.69369	3.41863	2.94825	3.3538	3.94834	3.50323	3.35177	3.37323	2.86066	3.75589	3.31444	2.6851	2.40918	2.49814	2.59615
	Q8BGR6	Arl15	NA	2.78796	NA	3.06557	NA	4.00141	NA	3.61657	NA	4.33565	NA	3.9672	NA	3.35712	NA	3.64625	NA	NA	2.69616	2.70129
	Q8BGT8	Phyhipl	4.77787	5.14076	4.65897	5.10698	6.70722	6.44	6.06965	5.95697	6.07573	6.85702	6.20537	6.57148	6.32011	5.91473	6.39662	6.14371	5.22307	5.08089	5.30748	4.99648
	Q8BGU5	Ccny	3.69889	3.60349	3.58039	3.09902	5.61029	4.65004	5.12075	4.14849	5.23323	5.47042	5.48611	5.46066	5.1058	4.76022	5.61773	4.73884	3.60809	3.94161	3.91116	3.63854
	Q8BGX2	Timm29	1.78858	1.52328	2.13668	1.94312	3.20448	2.26504	2.62622	2.25709	2.08124	2.90695	2.50384	2.55455	2.64064	1.02112	2.73038	1.29783	1.5604	1.93057	NA	1.74548
	Q8BGZ1	Hpcal4	3.60291	3.33506	2.96221	3.54736	4.67849	4.74186	3.95157	4.2873	4.88629	5.77157	4.71124	5.78032	4.33537	4.34263	4.83937	4.73535	3.9633	3.53083	3.98087	3.51327
	Q8BGZ7	Krt75	4.35867	4.3921	4.88113	4.27756	4.45446	4.55825	4.54433	4.98944	2.46053	6.0462	3.86513	4.90191	3.80384	5.84068	4.95932	3.6536	4.11216	3.56283	4.03749	3.63751
	Q8BH44	Coro2b	3.55582	3.75069	3.29064	3.75423	4.87693	4.64363	4.28513	4.46473	4.5733	5.33284	4.51478	4.29328	4.52088	4.0497	4.80709	4.5083	3.75524	3.54559	3.47049	3.83034
	Q8BH55	Thnsl1	4.39962	4.53398	4.096	4.02964	5.7826	5.28743	4.97073	4.72039	4.51591	5.25091	4.74484	4.5395	4.88334	4.21343	5.02837	3.76346	4.01399	3.54891	3.73489	3.828
	Q8BH57	Wdr48	3.03682	3.03083	2.88645	3.11928	3.96799	4.10091	3.28473	3.63095	3.70498	4.46452	3.58015	4.17372	3.59614	3.75444	3.90815	3.73478	2.90815	2.68126	2.96894	2.62047
	Q8BH59	Slc25a12	3.86778	3.994	3.69829	3.89564	5.18368	4.71367	4.34385	4.38432	4.2457	4.72488	4.0743	4.27372	4.21574	3.97757	4.53319	3.68336	3.46468	3.2439	3.31619	3.39238
	Q8BH66	Atl1	3.11976	3.31054	2.94982	3.61737	4.92941	4.68776	4.1493	4.06057	4.98055	5.2859	4.63492	4.92143	4.81094	4.58706	5.1906	4.96334	3.84596	3.44337	3.74193	3.5474
	Q8BH95	Echs1	3.14901	3.46943	3.23822	3.70705	4.91148	4.68932	4.11446	4.42673	3.50377	4.33983	3.77269	4.11426	3.86723	3.40061	4.14941	3.29951	3.19206	3.16485	3.18023	3.17667
	Q8BHC1	Rab39b	2.58594	2.70533	2.39329	2.85048	4.06902	4.01133	3.53013	3.30983	3.19038	4.07387	3.43875	3.18582	3.3839	2.94226	3.71628	3.02664	2.86797	2.61675	2.86246	2.62226
	Q8BHE3	Atcay	2.55156	3.42793	2.18376	3.46915	3.96394	4.53857	3.25197	4.06087	2.81139	4.68573	3.02179	4.38549	3.10791	3.46915	3.56911	3.12676	2.54209	2.13289	2.71172	1.96326
	Q8BHG1	Nrdc	2.96502	2.26619	2.6518	2.66549	4.17418	3.86426	3.14774	3.22343	3.32705	4.33739	3.60284	4.0627	3.96156	2.99242	4.14654	3.91543	2.68786	2.41328	2.82016	2.28099
	Q8BHJ6	Serinc5	NA	3.28614	NA	3.33409	NA	3.92662	NA	3.57325	NA	4.16198	NA	4.17955	NA	3.75773	NA	3.688	NA	NA	3.25801	2.43073
	Q8BHL3	Tbc1d10b	5.03739	5.4842	4.72045	5.13509	6.24584	6.20805	6.15903	5.70192	5.15505	6.34376	5.55982	6.15573	5.48064	5.52919	5.79427	5.68782	4.98663	4.67227	4.9347	4.7242
	Q8BHL5	Elmo2	2.25754	1.29744	1.89497	1.45416	2.94088	2.32651	3.14072	2.12825	2.93869	2.88229	3.47263	2.50113	3.12071	2.32843	3.28338	2.43816	1.85315	1.28925	1.58587	1.55653
	Q8BHN3	Ganab	4.30582	4.29896	4.0552	4.46456	4.85025	4.7994	4.42431	4.38615	4.13568	4.6631	3.93695	4.67916	4.35779	4.13963	4.42145	3.9808	3.66511	3.37456	3.42314	3.61653
	Q8BHW2	Oscp1	1.7919	2.49913	2.35378	2.20136	3.01429	3.30052	NA	3.03783	NA	3.657	2.04344	3.17374	NA	2.73067	2.30647	3.15191	NA	1.98455	1.89903	2.07007
	Q8BHZ0	Cyria	2.98952	2.4723	3.1941	2.99123	4.58331	4.09145	3.80177	3.83572	3.59799	4.13507	3.87273	3.85698	3.44231	3.35998	4.20939	3.66269	2.92382	3.13187	3.03464	3.02104
	Q8BIG7	Comtd1	2.74352	2.21717	2.19408	2.37869	3.50931	2.9352	2.49423	2.98874	2.48049	3.02781	2.48243	2.92022	3.08731	1.79573	2.6472	2.45229	1.71443	1.82229	1.64918	1.88754
	Q8BIJ6	Iars2	2.61627	2.44571	2.19913	2.91265	3.80116	3.26018	2.82562	3.19659	2.5896	3.84316	2.85121	2.94824	2.6569	2.8684	3.16797	2.18828	1.77933	1.97634	1.58237	2.1733
	Q8BIK4	Dock9	4.84698	4.67098	4.74979	4.91491	6.3442	5.90239	5.35409	5.09233	5.9486	6.27272	5.77024	5.91313	5.68224	5.53158	5.9712	5.5339	4.83591	4.55123	4.72886	4.65827
	Q8BIQ5	Cstf2	2.65292	3.221	2.72799	2.8171	5.15805	4.44578	4.89327	4.14346	3.57043	4.06152	3.50493	4.24594	3.29062	2.70162	4.14005	3.48123	3.03413	3.1783	3.04266	3.16977
	Q8BIV3	Ranbp6	3.09063	3.1183	3.06773	3.13265	4.37231	4.05187	3.88627	3.28179	4.45988	4.88807	4.17133	4.59856	4.1984	3.98223	4.28521	4.22263	3.23722	3.18537	3.77822	2.64436
	Q8BIW1	Prune1	1.67274	2.33497	2.22418	2.28847	3.61323	3.38561	2.914	2.92583	2.85221	3.437	2.82473	3.29641	2.762	2.55589	3.14666	3.13506	1.89591	1.5763	1.687	1.7852
	Q8BIZ1	Anks1b	4.55331	4.48172	4.05977	4.71932	5.89768	5.58502	5.39567	5.34727	6.5133	7.3255	6.5613	6.74938	6.41376	6.20064	6.71864	6.61741	5.15431	5.0887	5.23154	5.01148
	Q8BJ42	Dlgap2	2.17839	3.63076	2.07163	2.88841	4.0321	4.49873	3.00621	4.2427	4.44214	6.00477	4.69012	5.85109	4.39356	5.11895	4.83478	5.64859	3.77011	3.46827	3.49015	3.74823
	Q8BJ71	Nup93	2.40599	NA	3.33628	NA	5.37851	NA	4.83289	1.53605	4.44626	2.40599	3.91648	NA	3.82782	1.37851	4.63807	1.32193	3.08746	3.30743	NA	NA
	Q8BJI1	Slc6a17	2.65944	2.46449	2.07448	2.59233	3.90045	3.25554	3.7648	2.98458	3.1069	3.80322	2.9726	3.32059	3.1069	2.44853	3.00737	3.13247	2.36994	NA	2.51754	2.22233
	Q8BJW6	Eif2a	4.03338	3.8377	3.73119	4.25993	5.73063	5.42586	4.99518	4.87098	5.31116	6.12261	5.06965	5.77379	5.38622	5.24188	5.79176	5.9752	4.29166	4.12716	4.03515	4.38367
	Q8BJY1	Psmd5	2.22832	1.61657	2.13809	2.00936	4.03986	3.66567	3.42426	2.85409	3.32617	3.25264	2.69383	2.92708	2.69823	2.20201	3.29504	2.20892	2.04206	1.94806	2.30845	1.68167
	Q8BK08	Tmem11	4.71192	4.93012	4.15453	4.85816	5.65201	5.60873	5.20204	5.00718	5.07021	5.41012	5.17167	5.06994	5.28239	4.34399	5.38753	5.02499	3.95623	3.79398	3.78001	3.97021
	Q8BK63	Csnk1a1	2.80005	2.81254	2.424	2.51168	4.23453	3.89335	3.84653	3.81254	3.2987	3.85834	3.78101	3.38521	3.64956	2.64405	3.87331	3.50806	2.80158	2.97906	2.84099	2.93965
	Q8BK64	Ahsa1	2.41716	2.82091	2.59271	2.70944	3.70177	3.16256	3.42385	2.99667	3.10285	3.49896	3.17511	3.27644	3.49795	2.62788	3.49416	2.7644	2.6556	2.36147	2.35555	2.66152
	Q8BK67	Rcc2	3.3304	3.6542	3.32038	3.78599	5.82759	5.59337	5.70047	4.96083	4.13788	4.81194	4.31872	4.21989	4.52583	3.85195	4.71398	3.9975	3.87654	3.80651	3.82306	3.85999
	Q8BKC5	Ipo5	2.95025	2.72878	2.2943	2.87227	4.14953	3.90859	3.11998	3.42599	3.38116	3.90859	3.03905	3.71869	3.64419	3.14306	3.3098	3.29145	2.78412	2.12801	2.6536	2.25854
	Q8BKX1	Baiap2	3.17675	3.79863	3.21487	3.90636	4.68977	4.79953	4.03228	4.33718	4.03671	5.10881	4.38087	4.81636	4.31901	4.3834	4.66373	4.55907	3.68644	3.4284	3.69059	3.42425
	Q8BKZ9	Pdhx	3.53241	3.89281	3.03566	3.86172	4.79361	5.06858	4.20863	4.86239	3.5172	4.72757	3.77705	4.311	4.00587	3.9758	4.22192	3.53048	3.46844	2.97374	3.18132	3.26086
	Q8BL65	Ablim2	1.85353	1.98497	NA	1.70804	3.11136	3.17953	2.69872	2.55136	3.20299	4.3688	3.58598	4.52765	3.78648	4.06981	3.68541	4.13217	2.54671	2.81351	2.90523	2.455
	Q8BL66	Eea1	2.04843	2.31686	2.17559	2.49175	3.5502	3.33774	2.90739	2.79481	3.90192	4.58613	3.75333	4.43197	3.98233	3.5585	4.11974	4.21083	2.57145	2.75873	2.65088	2.6793
	Q8BL86	Mblac2	3.04678	2.41241	2.80928	2.29269	4.03397	3.7584	3.26002	3.28232	3.12502	3.6593	3.35399	3.59541	3.30949	2.56298	3.88847	2.57363	1.90333	2.59046	2.2042	2.28959
	Q8BLE7	Slc17a6	3.70281	3.02944	3.08911	3.00744	4.54183	3.17391	4.05876	3.24133	4.04346	4.20349	3.71967	3.60283	3.76068	2.59863	4.1872	3.40185	3.01988	2.61534	3.07106	2.56416
	Q8BLF1	Nceh1	3.28801	2.84177	3.21617	3.22866	4.54025	4.03448	3.86434	3.61331	3.1253	3.75231	3.23442	3.45046	3.86056	3.11967	3.94517	2.73821	2.76512	2.42634	2.8035	2.38795
	Q8BLJ3	Plcxd3	NA	4.17495	2.52896	4.26156	4.75135	4.83737	4.79199	4.53174	3.48005	4.68973	3.94399	4.40827	4.23677	4.03099	3.57626	3.8889	NA	3.57626	3.55426	3.59826
	Q8BLK3	Lsamp	3.88237	4.42863	3.71138	4.37588	5.50953	5.82169	4.84387	5.41539	4.03303	5.38267	4.54733	5.35668	4.71138	4.40821	4.70514	4.09888	4.0864	3.92837	4.20154	3.81323
	Q8BLQ9	Cadm2	4.43723	4.79956	4.57502	4.5456	5.89409	5.57458	5.26907	5.03082	5.48362	5.77194	5.52562	5.53911	5.56211	4.73618	5.62555	4.73271	4.57216	4.31598	4.4907	4.39743
	Q8BLY2	Tars3	2.20707	NA	2.3173	NA	3.16402	NA	2.85216	NA	3.08706	NA	2.89068	NA	3.2001	NA	3.30735	NA	1.45728	2.30634	NA	NA
	Q8BMA6	Srp68	2.50374	NA	2.35832	2.22037	3.52774	2.22037	2.95718	0.915511	3.08342	2.28748	2.92834	2.22037	2.89767	2.52849	3.5551	1.41301	2.29403	2.1467	2.44276	1.99797
	Q8BMF3	Me3	4.19767	4.53588	4.11259	4.38093	5.61525	5.33716	4.77098	4.92634	4.07008	4.91628	4.19154	4.50079	4.474	4.35483	4.7687	3.86175	3.70929	3.6629	3.80835	3.56384
	Q8BMF4	Dlat	3.15206	3.35276	3.0168	3.36003	4.57865	4.37046	4.02363	3.83268	3.41371	4.1833	3.7134	4.00789	3.87229	3.46402	3.91759	3.33906	2.92755	2.70875	2.91919	2.71711
	Q8BMG7	Rab3gap2	2.68516	2.72555	2.53373	2.75684	4.15829	3.74549	3.56288	3.07472	3.26774	4.00379	3.20443	3.45743	3.34862	3.05904	3.77253	3.38614	2.57463	2.53373	2.57985	2.52852
	Q8BMJ2	Lars1	1.49628	NA	1.34757	NA	2.80082	NA	2.4255	NA	2.31281	NA	2.49235	NA	2.35462	NA	3.04313	NA	2.44048	1.97766	NA	NA
	Q8BMJ3	Eif1ax	4.5312	4.5346	4.16453	4.56446	5.53918	5.17273	5.07743	5.0648	4.74374	5.12387	4.74636	5.19886	4.74665	4.46144	5.25003	4.69606	4.21221	3.95701	3.96348	4.20574
	Q8BMK4	Ckap4	3.63079	3.14715	3.81273	3.12249	4.17378	3.41426	3.93084	3.69078	3.58349	4.54991	3.81273	3.89387	3.83983	4.00598	4.02237	3.04587	3.0105	2.89899	3.21871	2.69078
	Q8BML9	Qars1	1.72247	2.33508	1.58496	2.38541	3.44626	3.41758	2.3505	2.66078	2.88753	3.91613	2.7866	3.45597	2.926	2.65023	3.10434	2.99024	NA	NA	1.88436	1.95316
	Q8BMS1	Hadha	3.06814	3.47347	3.38938	3.62402	4.63371	4.39121	4.14931	3.95655	3.28901	4.17521	3.67124	4.03838	3.81838	3.48652	3.92446	3.49178	3.1831	2.85385	3.21733	2.81962
	Q8BNN1	Spata2l	2.97772	2.28511	2.03772	2.40271	3.9632	3.4071	3.06303	2.25654	4.78741	4.88881	4.53351	4.41359	4.49233	3.96142	4.65417	4.54698	3.21237	3.17739	3.07377	3.31599
	Q8BNW9	Kbtbd11	1.81255	2.28549	1.2426	2.46549	3.31895	3.63119	3.27362	2.92884	3.05889	4.14775	2.83601	3.41675	3.16914	2.97408	3.28347	3.32199	2.56423	2.52639	2.61558	2.47505
	Q8BNY6	Ncs1	3.15089	2.54464	2.7262	2.93337	3.87785	3.51949	3.60544	3.18743	4.11986	4.6521	4.36161	4.16169	3.95148	3.34691	4.15912	3.40314	3.10406	2.53115	2.69274	2.94247
	Q8BP47	NARS1	2.94281	3.7387	2.99564	3.34252	5.09679	4.47482	4.20703	4.01589	3.95289	4.44863	3.69508	4.21773	4.28418	3.84783	4.44515	4.37097	3.0628	3.178	3.31786	2.92294
	Q8BP67	Rpl24	4.34113	4.69891	4.66112	4.96787	4.64973	4.97212	5.18454	4.94239	4.19307	4.73977	4.03829	4.9641	4.38064	4.91275	4.26069	4.28357	3.78314	3.8709	3.96924	3.6848
	Q8BP92	Rcn2	3.58857	3.00538	3.23188	3.09653	3.58169	3.63156	3.78122	3.52621	3.79914	4.11117	3.75697	3.98961	3.67523	2.69127	3.52538	2.90808	2.70722	2.53254	2.80374	2.43601
	Q8BPM0	Daam1	2.0867	1.95384	1.5979	2.32157	2.91174	2.3572	2.59487	2.42591	2.21961	2.2091	2.6773	1.90654	2.31556	NA	2.58416	NA	1.25442	1.38872	NA	1.32157
	Q8BPN8	Dmxl2	3.41278	3.39153	3.02226	3.39386	4.84607	4.47389	4.05384	4.04095	3.8595	4.55991	4.02009	4.2483	4.16212	3.84987	4.32466	4.01967	3.28622	3.12681	3.26373	3.1493
	Q8BPQ7	Sgsm1	NA	4.25322	NA	4.53861	NA	5.18327	NA	5.05221	NA	5.28445	NA	5.13157	NA	4.50641	NA	4.67839	NA	NA	4.15422	3.74753
	Q8BPU7	Elmo1	2.23491	2.84319	1.92773	2.15878	4.30248	3.55928	2.9876	3.16987	4.16921	4.74216	3.91545	4.3987	4.26909	3.95979	4.10578	4.13561	2.77301	3.01087	2.84997	2.93391
	Q8BQP9	Rgs7bp	2.43146	3.81877	2.71567	3.83079	3.97312	4.32591	3.33524	3.95682	4.60912	5.66081	4.35684	5.52906	3.75339	4.33997	4.55941	5.03319	2.96911	3.00864	2.95133	3.02643
	Q8BR63	Fam177a1	2.04062	0.90509	2.37916	2.4658	3.21105	2.81198	3.47149	2.81198	2.69239	2.31108	2.79518	2.92301	3.14671	2.60553	2.96753	1.83109	1.79419	1.6307	1.71244	NA
	Q8BR90	NA	2.45943	NA	3.27798	NA	3.99095	1.48543	4.1375	1.20163	3.30743	2.58496	3.60881	1.848	3.8679	NA	4.34341	1.67807	3.29278	2.03562	NA	NA
	Q8BRF7	Scfd1	1.97381	1.46238	1.83179	2.81385	3.3832	3.18936	2.63439	3.01379	2.38735	3.52326	2.66299	2.41175	2.58852	2.69186	3.16496	3.33232	1.54152	1.99707	1.64879	1.8898
	Q8BRK8	Prkaa2	4.02904	3.98737	3.54481	3.75715	4.89808	4.50332	4.2343	4.19375	4.29505	5.00704	4.5737	4.83611	4.31963	4.37433	4.64156	4.28687	2.8381	3.02904	2.99189	2.87525
	Q8BRT1	Clasp2	3.68763	4.12882	3.38916	3.85796	5.18815	5.00509	4.32355	4.77152	4.07492	4.83245	4.2116	4.77426	4.36122	3.89939	4.58643	4.36652	3.46422	3.40386	3.2734	3.59468
	Q8BRU6	Slc18a2	4.28625	4.09104	3.36744	4.29335	4.85594	4.47075	4.29322	3.92692	4.13424	4.77588	4.12619	4.30007	4.01759	4.43452	4.28	4.64464	3.23995	3.38173	3.22431	3.39737
	Q8BSY0	Asph	3.8968	3.5621	3.79185	3.60598	3.98945	3.37935	3.72411	3.83329	3.58781	4.061	3.75159	3.7434	3.91878	3.76366	3.7373	3.968	2.88165	3.27896	3.00813	3.15248
	Q8BSZ2	Ap3s2	1.19162	2.50882	1.29854	1.64069	3.63074	3.24657	3.64093	2.73147	2.79497	3.03711	2.8835	2.68282	2.27254	2.61886	3.1494	1.99247	2.04577	2.51355	2.09637	2.46295
	Q8BTI8	Srrm2	3.81476	3.61108	3.43642	3.19903	4.03062	3.80476	4.36918	3.43708	3.01732	3.72361	3.18869	3.22381	3.15964	3.31524	3.47337	3.47996	2.46827	2.60813	2.56341	2.51299
	Q8BTM8	Flna	3.77612	3.65433	3.22665	3.52913	4.8066	4.29541	4.53954	4.48039	3.48089	3.65882	3.2416	3.63445	3.8216	3.55639	3.89908	3.55703	3.19628	2.59589	2.74682	3.04534
	Q8BTV2	Cpsf7	2.47688	3.14486	1.8232	2.86857	6.35722	6.09092	6.33754	5.65734	3.8225	4.25574	3.77683	3.76724	3.68807	3.43019	3.82014	3.43502	3.68718	3.72438	3.84729	3.56427
	Q8BTX9	Hsdl1	4.68413	4.71343	4.40731	4.46142	5.77802	5.57367	4.95563	5.18877	5.01219	5.53646	5.14301	5.14896	4.79231	4.38206	5.39908	4.65428	4.0722	4.1095	4.19925	3.98245
	Q8BTZ7	Gmppb	3.67482	3.52911	3.72463	3.49989	5.32862	4.60873	4.76035	4.3378	4.4733	4.77854	4.45015	4.4414	4.56549	3.73733	4.72647	3.72006	3.11165	3.47599	3.45185	3.13579
	Q8BU30	Iars1	2.46179	1.75139	2.50742	3.22346	3.95127	3.85247	3.80037	3.17223	3.95039	4.2484	4.06997	3.98702	4.15918	3.02601	4.19551	4.10097	3.1024	2.36543	2.86328	2.60455
	Q8BUV3	Gphn	2.52415	2.74476	2.59512	3.03463	4.00754	3.41154	3.41174	3.27506	3.35108	4.1406	3.76231	4.12402	3.68535	3.44065	3.86287	3.75143	2.95468	2.54792	2.83624	2.66635
	Q8BVE3	Atp6v1h	4.82209	4.63098	4.44462	4.85058	6.14213	5.77124	5.26193	5.405	5.06644	5.59011	5.05831	5.12511	5.28152	4.9442	5.43917	4.6546	4.30698	4.14302	4.28762	4.16238
	Q8BVI4	Qdpr	3.89866	4.12493	3.73553	4.32169	5.3484	5.0917	4.79495	4.82335	4.09529	4.91752	4.75605	4.91474	4.83731	4.15624	5.00949	4.1585	3.7953	3.50788	3.82305	3.48013
	Q8BVP5	Csnk1g2	3.83078	3.58048	3.56964	3.61525	5.34132	4.92799	4.76174	3.83764	5.40136	5.75171	5.35613	5.33145	5.04418	3.97782	5.28843	4.41933	3.89053	4.0662	4.25268	3.70406
	Q8BVQ5	Ppme1	3.84456	3.61305	3.36613	3.61125	5.32798	4.95993	4.70747	4.26935	4.18418	4.90802	4.4196	4.82461	4.76752	4.09199	4.88314	4.24187	3.49884	3.43938	3.41959	3.51863
	Q8BW75	Maob	4.76696	5.26703	4.67623	5.08096	5.98545	6.15675	4.98436	5.72285	4.76354	5.66815	5.0189	5.57292	5.19081	5.12515	5.37599	4.94279	4.29044	4.14133	4.44274	3.98902
	Q8BW96	Camk1d	2.26792	1.76087	1.91653	2.37757	3.43138	3.26943	2.7149	2.92114	2.81488	3.51141	2.67007	3.13527	2.94195	3.20695	3.33351	2.96053	2.30018	2.0654	2.30335	2.06223
	Q8BWF0	Aldh5a1	4.55665	5.05415	4.69995	4.94452	5.78867	5.82778	5.32653	5.54741	4.78965	5.58336	5.04143	5.50216	5.09031	4.84861	5.34887	4.75726	4.34026	4.34619	4.34572	4.34073
	Q8BWG8	Arrb1	4.35611	4.74205	4.23358	4.22526	5.81879	5.31837	5.22932	4.8987	4.98133	5.48829	5.01606	5.27971	5.21823	4.70539	5.33624	4.67862	3.85656	4.19893	4.18017	3.87532
	Q8BWM0	Ptges2	3.04449	2.91967	2.89762	3.80646	4.4632	4.56679	3.83322	4.06212	3.51602	4.46788	3.54371	4.26857	3.63345	3.73091	3.88832	3.71531	2.36483	2.54027	2.58407	2.32103
	Q8BWQ6	Vps35l	2.46223	2.91633	2.33992	2.85975	4.00134	3.67532	3.5581	3.15449	3.01045	3.73945	3.29842	3.81084	3.23301	2.53782	3.21989	2.91633	1.68008	2.33666	2.38582	1.63093
	Q8BWS5	Gprin3	1.7057	1.63161	1.17418	1.71314	3.64086	2.9669	3.70937	2.26063	4.03148	5.30994	4.85124	5.10923	4.3763	4.36522	4.65039	4.99976	3.33193	3.29067	3.54073	3.08186
	Q8BWT1	Acaa2	3.03827	3.15629	2.9911	3.05274	4.22489	4.05456	3.76411	3.88953	3.1193	4.0575	3.63	3.69479	3.60197	3.28244	3.81816	3.19642	2.87892	2.75506	3.18591	2.44807
	Q8BWT5	Dip2a	1.02127	2.52151	1.27454	1.74101	3.14903	2.36251	2.62444	2.49594	2.58627	3.7607	2.8938	3.40829	2.7305	2.77299	2.62024	2.87465	1.78489	1.54218	2.11489	1.21219
	Q8BWY3	Etf1	3.27377	3.04295	2.99725	3.0629	5.25689	4.46361	4.26536	3.89123	4.19623	4.80752	3.97679	4.2664	4.33936	3.81216	4.71787	4.177	3.50571	2.60239	3.35391	2.75419
	Q8BX10	Pgam5	1.15201	2.29154	2.15201	2.59174	3.05682	3.77604	2.11638	3.13768	1.93883	3.32848	1.78277	3.17385	2.18041	2.2773	2.42509	2.49853	1.90011	NA	1.93437	1.86585
	Q8BX70	Vps13c	2.12249	1.0841	1.60677	1.9014	3.04856	NA	2.53702	1.37533	2.43296	2.36287	2.33768	1.32077	2.78256	2.43202	2.96845	1.66906	1.66574	1.99255	NA	NA
	Q8BXK8	Agap1	1.9255	NA	1.53605	NA	3.66456	NA	3.34674	NA	3.34234	NA	3.72668	NA	3.571	NA	3.90728	NA	2.33678	2.16312	NA	NA
	Q8BXR1	Slc7a14	4.56679	4.31145	4.52018	4.57271	5.73021	5.66278	5.10082	4.87504	5.26144	5.46239	5.24068	5.41874	5.38719	5.10663	5.5137	5.34293	4.54579	4.09794	4.3008	4.34293
	Q8BXT1	Rgs8	2.23722	2.65394	2.32234	2.59732	3.16428	2.96136	3.08298	3.26877	3.1925	3.82828	2.91812	3.57278	2.81379	2.54361	3.26485	3.28404	2.27654	2.58287	2.64826	2.21114
	Q8BXV2	Bri3bp	3.78458	4.52908	3.57555	4.52987	4.35832	5.00707	4.54022	5.06887	4.45002	5.05846	4.20631	4.86712	4.22621	4.58086	4.22126	4.66437	3.59098	3.30318	3.64853	3.24563
	Q8BY89	Slc44a2	2.66312	NA	2.14048	NA	4.4423	NA	3.79634	NA	3.49115	NA	3.58596	NA	3.75072	NA	3.63732	NA	2.12926	3.13377	NA	NA
	Q8BYI9	Tnr	2.11257	2.22422	2.15485	2.33114	3.71203	3.35067	2.96914	2.78224	3.34612	3.51386	3.016	2.77505	2.82625	2.32973	2.81293	2.19621	2.13	2.33637	2.18789	2.27848
	Q8BYM5	Nlgn3	2.68757	2.92104	2.7232	3.72862	3.81686	3.88113	3.30816	3.00029	3.45311	4.39302	3.7232	4.08583	3.83913	3.46176	3.90447	3.15596	2.59967	2.18463	2.48956	2.29474
	Q8BYN5	Fsd1l	3.9273	3.53945	3.34357	3.5745	5.35315	4.75846	4.46167	4.64763	4.43651	5.36026	4.31848	4.76353	4.40599	4.21605	5.11156	4.03498	3.65432	3.91212	4.1633	3.40313
	Q8BYP3	Rhof	4.17857	4.3121	4.47318	4.65977	5.64216	5.538	5.32102	5.47178	5.53527	6.26198	5.43704	6.15293	5.15776	5.27038	5.51207	5.40228	4.32754	4.45014	4.69395	4.08373
	Q8BYR5	Cadps2	2.1375	1.67878	NA	2.2218	2.76553	2.65517	2.8679	1.9729	2.1375	1.97243	2.20163	2.44124	2.58496	1.79739	2.3505	1.60706	1.43296	NA	NA	NA
	Q8BZ98	Dnm3	3.70847	3.71423	3.60049	3.79809	5.19138	4.63041	4.48268	4.09987	4.56786	4.78281	4.50694	4.58715	4.6627	4.18255	5.00242	4.24777	3.44163	3.434	3.57635	3.29928
	Q8BZA9	Tigar	3.55049	NA	3.72081	NA	5.16365	NA	4.64988	NA	3.40574	NA	4.12249	NA	4.34993	NA	4.38989	NA	3.40792	3.41187	NA	NA
	Q8BZN6	Dock10	2.75852	2.51177	2.3879	2.67488	4.02595	3.39258	3.30148	3.34823	3.88465	5.00203	3.90456	4.38823	4.20703	3.75112	4.06137	4.57795	2.91999	2.91827	3.15902	2.67924
	Q8BZT2	Sh3rf2	0.765535	NA	NA	NA	1.58496	1.26303	1.848	NA	NA	2.48543	1.48543	2	1.37851	NA	NA	1.80735	NA	NA	NA	NA
	Q8C050	Rps6ka5	2.27942	2.17303	2.45595	2.36462	6.25841	5.79363	6.36611	5.28875	3.78786	4.43388	4.09487	4.20806	4.00388	3.06324	3.82669	3.71681	3.80026	3.58875	3.80021	3.5888
	Q8C052	Map1s	1.61148	1.91489	1.84096	1.86145	3.35341	3.47338	2.7979	2.68812	2.17977	3.27308	2.27426	3.12221	2.86203	2.70338	3.0235	2.49108	2.0389	1.88278	2.08772	1.83397
	Q8C078	Camkk2	1.49988	2.07317	1.04601	1.40688	3.49202	3.52015	3.53091	2.75591	2.04601	4.11826	3.55282	3.63762	3.64332	3.61561	3.20646	3.88154	2.01977	2.51658	2.52841	2.00794
	Q8C0C7	Farsa	3.10234	3.94119	3.30106	3.90862	4.72469	4.59341	3.75406	4.37433	3.63552	4.28758	3.52345	4.4053	4.12493	3.60144	4.31726	4.25636	3.48309	3.18893	3.21625	3.45577
	Q8C0D5	Efl1	1	4.41954	NA	4.60288	2.58496	5.4363	NA	5.01346	1.32193	5.37156	0.925999	5.2555	1.58496	5.03122	1.48543	5.25927	NA	NA	4.20945	4.20163
	Q8C0L0	Tmx4	3.39532	3.68794	3.07947	3.45489	4.67865	4.69273	3.89437	3.65711	3.24185	4.38643	3.59791	4.69545	3.91873	3.70877	4.19304	3.96578	3.1882	2.68251	3.22317	2.64754
	Q8C0M9	Asrgl1	3.88426	3.86465	3.97097	3.95684	6.35179	5.34843	5.67731	4.59367	5.05633	5.07324	4.93686	4.83054	5.14585	4.71025	5.11936	5.03007	3.96809	4.1156	4.27032	3.81337
	Q8C0T5	Sipa1l1	1.91674	1.41252	1.87731	2.24233	3.94711	3.24723	2.94016	2.97038	3.36273	4.79505	4.59508	4.09279	4.43217	3.9886	4.72653	4.57765	3.01886	2.98677	3.0228	2.98283
	Q8C0Y0	Ppp4r4	2.43296	NA	2.23266	NA	4.16993	2.32193	3.64386	1	4	2.26303	3.99095	2.3505	4.00899	2.43296	4.34341	2.94486	2.56071	2.70044	NA	NA
	Q8C163	Exog	2.2012	1.76781	2.2012	2.15776	3.42359	0.997294	2.75009	NA	2.2792	2.88711	2.14675	1.90983	3.45754	1.23176	2.90574	NA	1.49071	2.32896	1.90983	NA
	Q8C166	Cpne1	4.47802	4.45937	4.14282	3.88905	6.04459	5.46305	5.51206	5.14844	5.50059	5.88632	5.46011	5.42586	5.44827	4.74553	5.76744	4.79303	4.31861	4.23838	4.50287	4.05411
	Q8C1A5	Thop1	3.25536	3.47976	3.34145	3.64288	6.13085	5.68352	5.60858	5.10446	4.54903	5.03223	4.56282	4.91647	4.62971	4.43877	4.82475	4.48086	4.05141	4.08197	4.41259	3.72079
	Q8C1B7	Septin11	3.85617	3.55391	3.50558	3.55936	5.12509	4.81072	4.71518	4.37104	4.24596	4.91507	4.326	4.55087	4.6969	3.90672	4.78574	4.02236	3.59052	3.37803	3.67623	3.29232
	Q8C2Q3	Rbm14	2.29552	2.96965	2.23725	2.98332	5.40788	5.04386	5.82959	5.10436	2.77639	3.5408	3.29091	3.439	3.26077	3.10089	3.24316	3.41234	3.51189	3.58791	3.53152	3.56828
	Q8C3Q5	Shisa7	1.42828	1.62996	1.20657	1.50787	2.46133	2.70616	1.913	2.37037	3.36919	4.09778	3.07456	3.54319	2.2917	2.78127	2.67357	2.86373	2.07926	1.83092	1.98162	1.92855
	Q8C419	Gpr158	2.87077	3.13058	2.90685	3.14887	4.18585	4.04363	3.77047	3.60763	4.02647	4.85101	4.14771	4.18626	3.94612	3.63483	4.25136	3.90191	3.28564	3.08088	3.3652	3.00132
	Q8C522	Endod1	3.34072	3.06339	2.91751	2.52676	4.09605	4.0845	3.48044	3.30496	3.26543	3.75969	3.706	4.29108	3.88434	3.32199	3.92531	3.31035	3.11629	2.85039	3.12573	2.84095
	Q8C547	Heatr5b	2.97648	2.69669	2.24096	2.68594	4.17288	3.59017	3.45246	2.44005	3.76656	3.41591	3.78409	3.55443	3.76656	3.06953	3.94415	3.11732	2.64404	2.45895	2.31675	2.78624
	Q8C7M3	Trim9	1.82713	1.55062	0.975546	2.20453	3.17618	2.75814	2.89239	2.20781	3.1157	3.77717	3.27711	2.95405	3.33593	2.81674	3.48438	3.07506	2.36955	2.04493	2.51034	1.90414
	Q8C7R4	Uba6	2.82865	3.1742	2.34598	3.30814	4.57242	4.22895	3.79446	3.57888	3.90408	4.77482	3.92157	4.49718	4.16124	3.94969	4.18468	4.41917	2.75276	3.02083	3.02184	2.75175
	Q8C7X2	Emc1	1.79983	1.99144	1.82193	2.17906	3.77101	2.99144	3.30711	3.36067	2.18652	2.7284	2.46362	2.75225	2.48204	2.06944	3.15249	1.62887	2.42899	1.89175	2.10691	2.21383
	Q8C854	Myef2	2.64247	3.1187	3.24995	3.2374	5.83582	5.30215	5.72346	4.90125	3.43851	4.07346	3.3116	3.73583	3.93558	3.25135	3.59942	3.55797	3.54963	3.14788	3.39698	3.30054
	Q8C863	Itch	2.48335	NA	2.244	NA	3.23981	NA	2.80367	NA	3.23209	NA	3.18891	NA	3.43543	NA	3.612	NA	2.48864	2.36803	NA	NA
	Q8C878	Uba3	2.45058	2.70447	2.32185	2.97017	4.62894	4.26294	3.92356	3.80196	3.61076	4.40112	3.44995	4.02316	3.71059	3.08162	3.99588	3.70469	2.92725	2.83533	2.87402	2.88856
	Q8C8N2	Scai	2.60647	2.71148	2.48717	3.28109	4.32239	4.65306	3.15503	4.19363	3.02582	4.10488	3.09349	3.88394	3.4085	3.16882	3.07645	3.46212	3.13053	2.81093	2.83223	3.10924
	Q8C8R3	Ank2	3.09093	3.45661	3.01522	3.39224	4.63456	4.35871	3.95341	3.96406	3.88987	4.59653	4.09041	4.375	4.05235	3.80462	4.33678	4.01009	3.28477	3.11944	3.20569	3.19852
	Q8C9H6	Strip2	1.20948	1.51818	1.28598	0.721712	2.65189	2.94915	2.02856	2.32487	2.98151	3.84291	2.80134	3.5966	2.83039	2.54164	2.80584	3.52903	1.9822	1.72624	1.61995	2.08849
	Q8CA95	Pde10a	3.12099	3.29116	2.96561	3.14388	4.49912	4.08334	3.94103	3.46836	6.00334	6.52999	5.83974	5.86659	5.24511	4.95356	5.59999	5.58503	4.34021	4.18047	4.29104	4.22964
	Q8CAA7	Pgm2l1	3.87775	3.89399	3.74981	3.61855	5.41364	5.1059	4.64954	3.92502	4.64687	4.5294	4.32097	4.63722	4.38149	4.16672	4.79615	4.15179	3.49335	3.45593	3.55449	3.39479
	Q8CAQ8	Immt	3.66408	3.70825	3.43013	3.84482	4.98035	4.69179	4.27188	4.30039	4.53709	5.06023	4.30548	4.53946	4.59935	4.0792	4.65953	4.27961	3.62755	3.48278	3.72784	3.3825
	Q8CAY6	Acat2	3.17686	3.30587	3.17283	3.75542	4.43272	4.49987	4.1928	4.21956	3.5919	4.2322	3.98706	4.24229	3.67936	3.56736	4.08161	3.55482	3.25486	2.87483	3.04875	3.08094
	Q8CBE3	Wdr37	3.15496	2.95469	3.27072	3.2555	4.56025	4.07658	3.91882	3.7494	3.40393	4.20542	3.74944	3.77881	3.88954	3.41316	4.04265	3.46111	2.99241	2.72893	2.92566	2.79568
	Q8CBW3	Abi1	2.76169	3.73077	2.96451	3.52258	4.43465	4.27877	3.3557	4.031	3.81513	4.80921	3.85395	4.61403	3.98797	3.82851	4.57293	4.06428	3.2817	3.01105	3.29802	2.99473
	Q8CBY8	Dctn4	1.92521	2.58738	2.15576	2.47845	3.36052	3.45466	2.98845	3.25605	2.66733	3.63403	2.72264	3.3123	3.06249	2.93893	2.9627	3.03153	1.90313	2.09646	2.13723	1.86236
	Q8CC27	Cacnb2	2.325	1.80177	2.03416	2.52166	3.84271	3.05416	3.39802	2.99971	4.47094	5.31049	4.22637	4.80177	4.19641	3.68009	4.10125	4.15725	2.79144	2.86899	2.92376	2.73667
	Q8CC35	Synpo	2.37815	3.42612	3.10373	3.1466	4.46459	3.76525	4.78988	3.60124	5.59072	6.24737	6.18862	5.92254	5.6312	5.81885	6.1119	6.46405	4.68139	4.36116	4.72015	4.32239
	Q8CCB4	Vps53	4.42697	4.17089	3.39135	4.14315	5.72763	5.13378	4.79734	4.63987	5.02362	5.12907	4.81538	4.89959	4.96019	4.33521	5.1498	4.39132	4.03905	3.43866	4.00611	3.4716
	Q8CCK0	Macroh2a2	5.29257	4.71723	4.75318	4.92964	5.39918	5.50586	5.42388	5.14594	4.19227	4.63532	3.94397	5.02707	4.14371	4.81444	4.20039	3.96495	4.04678	3.86439	4.07937	3.83181
	Q8CCN5	Bcas3	3.69632	4.09442	3.57646	3.80408	4.9695	4.71647	4.4559	4.37982	4.71299	5.01923	4.94958	4.71403	5.00327	4.58092	4.99467	4.51227	4.06092	3.44615	3.93152	3.57555
	Q8CCT4	Tceal5	1.7965	2.67116	2.19205	2.79682	7.77733	7.02966	7.79314	6.4397	4.67272	5.4052	4.78923	5.09636	4.75143	4.59604	5.09783	5.40316	5.12592	4.91614	5.1269	4.91516
	Q8CDG3	Vcpip1	2.01063	1.58341	1.86975	2.9258	2.85173	3.37597	2.93678	3.31521	2.81624	3.02398	2.83051	3.6587	2.70524	2.73025	3.14069	3.23549	2.09127	2.22488	2.33064	1.98551
	Q8CDN6	Txnl1	4.96839	4.6345	4.87491	4.84712	6.55534	5.8866	5.86554	5.41471	5.61411	6.0538	5.66617	5.64232	5.80793	5.08059	5.72238	5.12505	4.79603	4.74117	4.88852	4.64868
	Q8CFE4	Scyl2	1.73066	2.59407	1.55736	2.53821	2.89675	2.74972	3.072	2.82944	2.26908	3.7415	2.63787	3.55707	2.71603	2.46021	2.62792	2.905	NA	1.24523	1.49974	0.990725
	Q8CFI7	Polr2b	2.2797	NA	1.50526	NA	5.27682	NA	4.82642	NA	3.25596	NA	3.51085	NA	3.7918	NA	3.38634	NA	2.72972	3.13011	NA	NA
	Q8CG72	Adprs	4.04961	3.7673	4.03612	3.69748	6.15677	5.32165	5.77229	4.52681	4.38452	4.75016	4.2591	4.51333	4.66863	4.06402	4.75958	3.45104	3.47127	3.91053	3.73282	3.64898
	Q8CGC7	Eprs1	2.27823	2.6137	2.33049	2.81443	3.86627	3.86769	3.51675	3.55358	3.81342	4.75836	3.62649	4.10727	3.92202	3.76774	4.18909	4.15713	3.00929	2.66943	2.91154	2.76718
	Q8CGF6	Wdr47	3.35312	3.93036	3.17253	3.97378	5.09272	4.94922	4.24719	4.51432	4.09611	5.2232	4.46791	5.12185	4.61524	4.66841	4.81281	5.00277	3.63525	3.49023	3.614	3.51148
	Q8CGK3	Lonp1	4.56665	5.31258	4.40476	5.02235	6.00428	5.97115	5.37945	5.37431	4.56665	5.38933	4.88482	5.24046	5.1367	4.75688	5.29423	4.62343	4.19468	4.1695	4.30991	4.05427
	Q8CGK7	Gnal	3.33847	3.36884	3.19442	3.47037	4.68135	4.18587	3.98445	3.9522	5.59248	6.08103	5.28621	5.5453	4.92474	4.5807	5.20376	4.99017	4.08166	3.95224	4.1068	3.92709
	Q8CGP7	H2ac15	6.08175	6.23866	6.26604	6.0758	7.09558	7.02237	6.6636	6.80703	6.1787	6.41424	6.45284	6.62577	6.47826	6.07236	6.57202	6.09179	4.89019	5.3892	5.28951	4.98988
	Q8CGU1	Calcoco1	2.99632	2.88182	2.39395	2.52083	4.40256	3.98283	3.93945	3.91449	5.26191	5.78504	4.44641	5.27885	4.89145	4.87354	5.22291	5.34625	3.37247	3.68966	3.6363	3.42583
	Q8CGY8	Ogt	3.97222	3.90192	3.60804	3.93379	5.78346	5.27296	4.93111	4.42562	4.8198	5.2525	4.61979	4.87543	4.91	4.56397	4.91273	4.67405	3.73871	3.62008	3.67318	3.6856
	Q8CGZ0	Cherp	2.30639	2.4945	1.94011	1.85064	5.91303	5.54413	5.71653	3.85064	3.31032	3.34249	3.368	4.3898	3.51497	3.20819	3.75798	3.68353	3.40627	3.14676	3.31007	3.24296
	Q8CH09	Sugp2	1.61863	NA	1.20027	NA	5.70652	NA	5.83317	NA	2.77359	NA	3.29248	NA	3.06664	NA	3.53969	NA	3.12092	2.70027	NA	NA
	Q8CH18	Ccar1	NA	3.16993	NA	3.58254	NA	5.84293	NA	5.13992	NA	4.04439	NA	3.65449	NA	3.65449	NA	3.76553	NA	NA	3.80387	3.41229
	Q8CH25	Sltm	2.99465	3.50083	3.36969	3.67771	6.57836	6.00174	6.61548	5.908	3.7271	4.98739	4.3345	4.62524	4.07503	4.39391	4.22347	4.26794	4.13761	4.16123	4.4455	3.85335
	Q8CH72	Trim32	4.20333	4.28449	4.2058	4.31444	5.65141	5.18801	4.96351	5.03151	4.66786	5.19071	5.09752	4.72824	5.28981	4.31444	5.32167	4.71333	4.21514	3.45274	3.76847	3.8994
	Q8CHC4	Synj1	3.89237	3.96652	3.6919	4.12799	5.61283	5.17731	4.73586	4.58679	4.7304	5.34122	4.7854	5.05877	4.92299	4.5358	5.20559	4.79122	4.00775	3.95719	4.03917	3.92577
	Q8CHG7	Rapgef2	3.06111	3.49425	3.22322	3.84458	4.82587	4.55213	4.26436	4.05939	3.87966	4.80091	4.28735	4.49003	4.40903	3.73461	4.13773	4.46872	3.66772	3.2409	3.51934	3.38928
	Q8CHH9	Septin8	4.33323	4.58254	4.19983	4.83028	5.95944	5.75486	5.29309	5.20456	4.86685	5.41988	4.96393	5.07975	5.0782	4.50787	5.33581	4.51592	4.16207	4.46065	4.39608	4.22664
	Q8CHP8	Pgp	3.46177	3.97986	3.56434	3.83739	5.91163	4.9494	5.11315	4.35959	4.66276	4.71524	4.71209	4.4392	4.53577	4.07707	4.80269	4.10863	3.89582	3.80448	3.67387	4.02643
	Q8CHT0	Aldh4a1	3.51146	3.11264	3.24104	3.34767	4.54411	4.4193	3.99662	3.94663	3.29142	3.94159	3.36059	3.9966	3.41917	3.19957	3.83224	3.12034	2.75562	3.10354	3.02216	2.837
	Q8CHT1	Ngef	3.73354	3.98643	3.7936	4.02451	5.37984	5.05301	4.75657	4.77215	5.36734	5.88338	5.15611	5.25855	5.12752	4.71224	5.47058	5.16038	4.23724	4.18243	4.27155	4.14812
	Q8CI32	Bag5	3.1263	2.27364	2.69567	1.69085	5.27192	3.89874	4.42654	3.58615	5.1617	5.12114	4.5193	4.51451	4.74369	3.70521	5.14663	4.47044	3.59012	3.34372	3.64844	3.2854
	Q8CI51	Pdlim5	3.91818	3.2279	3.3967	3.51723	5.1663	4.37226	4.45155	3.2935	4.12191	4.07092	4.42569	3.7672	4.0661	3.05797	4.47946	3.53202	2.92188	3.10246	NA	3.01217
	Q8CI71	Vps50	3.52069	3.99474	3.10949	3.7787	5.11715	4.55723	4.17188	4.34129	4.86608	5.25647	4.49381	4.98033	4.87232	4.56596	4.98117	4.85962	3.68419	3.61573	3.54399	3.75593
	Q8CI94	Pygb	3.58631	3.63947	3.39593	3.85778	5.05614	4.68262	4.15819	4.20652	3.92463	4.30099	3.79347	4.32117	4.16928	4.01673	4.32561	3.7006	3.31551	3.23211	3.19872	3.3489
	Q8CIB5	Fermt2	3.13482	3.24714	3.10276	3.03264	4.52797	4.04989	4.14696	3.61307	3.68606	3.9344	3.8243	3.48076	3.90641	3.39831	3.98438	3.4385	2.20452	2.93078	2.63495	2.50035
	Q8CIE6	Copa	3.28047	3.42014	3.33237	3.60193	4.84515	4.42703	4.21916	3.85301	3.91625	4.69274	4.18588	4.30362	4.26888	4.06362	4.54219	3.99521	3.04654	2.98191	3.09361	2.93484
	Q8CIG8	Prmt5	3.89418	2.66319	3.57344	3.67913	5.35217	4.73358	4.62947	4.43812	4.54381	4.51118	4.35507	4.16002	4.728	3.34126	4.75432	4.37101	3.41296	3.51936	3.6949	3.23742
	Q8CIN4	Pak2	3.97812	3.2011	2.92444	3.19936	4.44374	4.19831	4.02194	4.01549	3.71963	4.67948	3.7682	3.84376	4.2558	3.92581	4.61535	4.0214	3.13441	2.95364	3.09586	2.99219
	Q8CIQ7	Dock3	1.65572	1.83633	1.64302	1.77742	3.39549	2.82781	2.64351	2.26933	4.32231	4.77068	4.03768	4.20818	4.26668	3.57819	4.3111	4.46437	2.82586	2.63464	2.71372	2.74679
	Q8CJ40	Crocc	1.34166	2.00661	1.26768	1.56081	3.18188	2.89044	2.60986	2.51018	3.17754	3.45031	2.55739	3.24237	3.14789	3.22455	3.14235	3.7068	1.57993	1.78971	1.25742	2.11222
	Q8CJF9	Ago3	NA	1.20163	NA	NA	3.48543	2.03562	2.96347	1.20163	2.29278	1.848	2.88753	1.72247	2.3505	NA	2.94486	1.848	2	NA	NA	NA
	Q8CJG0	Ago2	NA	NA	NA	1.68246	NA	2.03562	NA	2.26491	NA	2.23266	NA	2.69202	NA	1.848	NA	2.24785	NA	NA	1.58496	NA
	Q8JZN5	Acad9	3.92406	4.08698	3.83485	4.43081	5.15594	5.45085	4.30241	4.88558	3.77283	4.59283	3.68049	4.52178	4.031	3.90748	4.4819	4.00196	3.60635	3.40148	3.69941	3.30843
	Q8JZN7	Rhot2	3.76729	3.58106	3.45986	4.07317	5.16646	4.88179	4.53025	4.58661	4.47825	5.14182	4.44624	5.31914	4.75264	4.55565	4.83837	4.65075	3.86819	3.33945	3.65521	3.55243
	Q8JZQ2	Afg3l2	3.06419	3.33034	2.97788	3.07254	4.14702	4.53766	3.48776	3.86186	3.29902	4.10047	3.17627	3.69872	3.25188	3.53766	3.77295	3.36916	2.64006	2.31782	2.52626	2.43162
	Q8JZS0	Lin7a	3.09178	3.13032	3.12643	3.57457	4.2022	4.18216	3.48846	4.19714	4.1066	4.60566	3.84662	4.55413	3.79821	4.06924	4.33462	4.06739	2.83603	3.33678	3.15438	3.01843
	Q8JZW4	Cpne5	3.4497	4.18057	3.61512	3.88057	4.20262	4.02091	3.87832	4.1244	4.12516	4.75841	4.09926	4.45147	3.88603	3.94689	4.01503	4.09751	3.28804	3.16911	3.33499	3.12216
	Q8JZW5	Sh2d5	3.43777	3.63347	3.22304	3.30934	4.45282	4.12767	4.46369	3.88325	4.889	5.58198	4.84841	4.8112	4.73843	4.34201	5.18685	4.82667	3.85797	3.40718	3.72713	3.53802
	Q8K019	Bclaf1	2.56338	1.89233	1.92987	2.13085	6.29662	6.10922	6.43352	5.46645	3.16893	4.11357	3.37157	3.88012	3.27364	3.34734	3.55425	4.00156	3.62996	3.46063	3.58653	3.50406
	Q8K021	Scamp1	3.88183	4.11732	3.9485	4.3032	4.94907	4.8995	4.65272	4.65803	4.67968	5.46911	4.76408	5.1539	4.92072	4.5264	5.0333	4.9941	4.1073	3.7965	4.01021	3.89358
	Q8K0C4	Cyp51a1	5.6426	5.54688	5.27843	5.39632	6.07491	6.36665	5.80513	5.97346	5.58716	5.96578	5.53377	5.49011	5.61448	5.53945	5.46987	5.47023	4.87575	4.66673	4.90692	4.63556
	Q8K0C9	Gmds	2.5508	1.86789	2.1789	2.33184	4.20724	3.23873	3.33653	3.11843	3.28761	3.50176	3.32161	3.11843	3.17596	3.09737	3.28641	2.68233	2.51999	2.49064	2.79127	2.21936
	Q8K0S0	Phyhip	3.76109	4.24321	3.3669	4.19951	5.8706	5.49981	5.23824	5.03376	5.23824	6.18478	5.34883	5.61969	5.35882	5.22325	5.66238	5.32912	4.45603	4.41932	4.50878	4.36657
	Q8K0T0	Rtn1	4.07603	3.42461	4.0669	3.59695	5.42027	3.66392	5.16096	3.20437	4.79512	5.54262	5.0507	5.48485	5.3504	5.06332	5.20743	6.23362	4.15583	4.21306	4.22186	4.14703
	Q8K0U4	Hspa12a	3.80643	3.79974	3.64015	3.82008	5.34486	4.99248	4.72367	4.30961	5.4714	6.02855	5.58041	5.61688	5.44604	5.20588	5.69012	5.62177	4.26267	4.10609	4.29495	4.0738
	Q8K183	Pdxk	3.17846	3.66888	3.03713	3.69833	5.30056	4.80098	4.77324	4.50884	4.58266	5.20301	4.55082	4.96379	4.79449	4.53753	5.10483	5.01132	3.98212	3.61389	3.82199	3.77402
	Q8K1M6	Dnm1l	3.32046	3.44238	3.31849	3.33921	4.85896	4.40283	4.14252	3.98626	4.18323	4.62563	4.27486	4.31468	4.2309	3.91083	4.62952	4.07576	3.22971	3.16886	3.25802	3.14055
	Q8K212	Pacs1	4.81554	5.09814	4.86095	5.29341	6.22313	6.09924	5.73902	5.7187	5.4665	6.32893	5.58151	5.98248	5.87871	5.47636	5.99959	5.77388	4.74591	4.9191	4.80429	4.86072
	Q8K274	Fn3krp	NA	2.12805	1.90141	1.18775	3.10576	2.56326	3.1852	2.37062	2.66325	3.40456	2.96281	3.12805	2.62577	2.04439	3.60666	2.00067	1.69977	NA	1.83628	1.56326
	Q8K2B3	Sdha	3.91156	4.18563	3.85087	4.27041	5.43055	5.20044	4.57621	5.05973	3.92568	4.98166	4.14019	4.49683	4.31521	4.10854	4.63735	4.10057	3.85379	3.73007	3.96358	3.62028
	Q8K2C9	Hacd3	2.23294	2.23147	1.87822	2.07821	3.25192	3.09902	2.65327	2.91104	2.70322	3.02174	2.26714	2.5685	2.28863	2.08587	2.5814	2.57353	1.26518	2.26714	2.04243	1.48989
	Q8K2L8	Trappc12	3.93907	3.79308	3.48459	4.23365	4.84992	4.49879	4.33386	4.29558	4.47012	5.72269	4.54538	4.93214	5.07283	4.65815	5.13531	5.07318	3.72366	3.53627	3.79308	3.46685
	Q8K2Q7	Brox	3.60881	2.65535	3.57289	1.58496	5.16993	3.24793	4.66107	2.43296	4.27798	3.10434	4.56071	3.16993	4.83794	2.20163	4.62059	2.43296	3.10434	3.1375	NA	NA
	Q8K2T1	Nmral1	NA	1.96157	NA	2.34353	NA	3.70397	NA	3.27699	NA	3.8505	NA	3.30662	NA	2.88541	NA	2.36123	NA	NA	1.69202	2.28614
	Q8K2Y9	Ccm2	NA	2.20084	NA	2.44184	NA	3.49723	NA	2.48174	NA	4.71214	NA	4.0685	NA	3.86501	NA	4.03841	NA	NA	3.01074	2.90702
	Q8K310	Matr3	2.07386	2.15086	2.1528	2.56965	5.76523	5.92604	5.76589	5.13453	2.19307	3.27894	2.90503	3.65522	2.9879	2.65522	3.04575	2.85357	3.16216	3.24752	3.23404	3.17564
	Q8K341	Atat1	2.58496	NA	2.76553	NA	4.29568	NA	3.46844	NA	2.95602	NA	3.08746	NA	3.3505	NA	3.84745	NA	2.70669	2.73363	NA	NA
	Q8K354	Cbr3	3.66575	4.12165	3.12893	4.0057	5.39288	4.96419	4.50531	4.47312	4.80111	5.92009	4.70783	5.12785	4.74547	4.48415	4.97444	4.70316	3.90677	3.86619	3.79505	3.97791
	Q8K358	Pigu	2.31829	2.77564	2.70605	2.39231	3.79211	3.5126	3.37603	3.11667	3.94214	4.20859	4.05624	3.55991	3.14405	3.43353	3.84924	3.68466	2.60229	2.57191	2.26106	2.91314
	Q8K386	Rab15	3.50272	3.7695	3.47834	3.35435	4.72279	4.48371	4.39776	3.99169	4.32106	4.85183	4.32675	4.22308	4.36538	4.07926	4.73495	4.02176	3.58545	3.41631	3.6021	3.39967
	Q8K394	Plcl2	2.79019	3.37976	2.54094	2.92865	4.56065	4.13266	3.80122	4.24692	4.3695	5.19852	4.38497	4.67472	4.37474	3.95578	4.41501	4.59065	3.27451	3.29406	3.65829	2.91027
	Q8K3H0	Appl1	2.64311	NA	2.3505	NA	3.82953	NA	3.26303	NA	3.06217	NA	3.17746	NA	3.1375	NA	3.57173	NA	2.32127	2.20939	NA	NA
	Q8K3J1	Ndufs8	5.57306	5.88569	5.32652	5.8317	6.48737	6.37424	6.05758	6.04371	5.66768	6.41676	5.90852	6.04371	6.04283	5.63542	6.09275	5.81342	5.42836	5.10968	5.36583	5.17221
	Q8K400	Stxbp5	2.90597	3.02356	2.40631	2.75995	3.9493	3.11711	3.37702	3.33672	3.74263	4.12892	3.63667	3.79992	3.60653	3.08769	3.89078	3.6851	2.81158	2.43319	2.45276	2.79202
	Q8K411	Pitrm1	NA	2.18271	0.978308	1.98204	3.00461	2.83526	2.29633	2.74676	1.9484	2.83526	1.99922	2.42239	2.1621	1.87609	1.70674	2.12196	NA	1.48897	1.33675	1.6412
	Q8K4F5	Abhd11	1.07039	NA	0.765535	NA	1.79248	NA	2.03562	NA	NA	NA	NA	NA	2.72247	NA	1.1375	NA	NA	NA	NA	NA
	Q8K4Q0	Rptor	2.34647	3.4233	1.79253	3.16244	3.62356	3.43411	3.33268	3.57748	3.06449	4.06846	2.97265	3.84376	3.11446	3.13621	3.49661	4.21351	2.74574	2.27137	2.6718	2.3453
	Q8K4R4	Pitpnc1	2.69168	3.63668	2.80424	3.44404	4.4412	4.61712	4.32305	4.26323	3.39253	4.77296	3.71276	3.97176	3.75465	3.60057	4.24888	3.92947	3.10868	3.11407	3.0152	3.20755
	Q8K4X7	Agpat4	4.7068	4.72334	4.47548	4.46425	6.25047	5.56252	5.75189	5.53576	4.89275	5.41616	5.45744	5.29639	5.54116	4.96313	5.34913	4.8698	4.42068	4.44834	4.22281	4.64621
	Q8K4Z3	Naxe	4.74202	5.36884	4.77268	5.40146	5.96728	5.88319	5.51972	5.85257	4.49442	5.99484	5.23243	5.92071	5.34981	5.22231	5.55376	5.12934	4.40258	4.07812	4.48951	3.99118
	Q8K596	Slc8a2	3.17673	2.92525	3.15331	3.55931	4.81403	4.35056	4.01268	3.7315	5.16468	5.62395	4.8825	4.88576	4.76219	4.21216	4.97322	4.74131	3.69677	3.74045	3.67413	3.76308
	Q8QZS1	Hibch	2.73266	NA	2.15226	NA	4.06425	NA	3.11374	NA	2.99661	NA	3.12301	NA	3.32012	NA	3.08876	NA	2.01693	1.22445	NA	NA
	Q8QZT1	Acat1	5.02436	5.26536	4.93819	5.2834	6.51493	6.21694	5.64734	5.87777	5.28985	5.81371	5.22864	5.41771	5.53575	5.21337	5.56617	4.91869	4.80575	4.64111	4.73599	4.71087
	Q8QZV4	Stk32c	1.31029	NA	0.970553	NA	2.22445	NA	1.63152	NA	2.79824	NA	2.14914	NA	1.45152	NA	2.28523	NA	NA	1.33357	NA	NA
	Q8QZY1	Eif3l	2.67651	3.07742	2.87968	3.08411	4.72673	4.19618	4.07471	3.83025	5.30721	5.73753	5.27723	5.27316	5.54736	5.46343	5.83264	6.03409	4.0797	3.99413	4.25774	3.81609
	Q8R001	Mapre2	3.86593	4.38294	4.04557	4.19011	5.41103	5.3397	4.99878	4.67038	4.65056	5.64383	4.93004	5.3808	5.07558	4.87807	5.36862	5.21763	4.08261	4.13712	4.46572	3.75401
	Q8R016	Blmh	4.44026	4.72477	4.56631	5.03824	5.932	5.99875	5.32737	5.70038	4.73982	5.67148	5.11486	5.18057	5.07967	5.61951	5.46559	4.96313	4.35453	4.46101	4.50359	4.31195
	Q8R050	Gspt1	3.08501	3.1702	2.99089	2.96026	4.51516	3.93397	4.18758	3.43419	4.15178	4.13561	3.65471	3.9696	4.15901	3.58167	4.0774	3.39558	3.32251	1.97459	2.62322	2.67388
	Q8R071	Itpka	4.04879	4.45929	3.8376	4.34381	5.84612	5.30883	5.14167	4.73669	5.73341	6.1739	5.54513	5.9449	5.54513	4.93888	5.94859	5.63504	4.71463	4.48037	4.42431	4.77069
	Q8R081	Hnrnpl	2.06116	2.77401	2.36117	2.9099	6.30009	5.91504	6.20728	5.53075	3.07019	4.28997	3.60874	3.90241	3.49468	3.32309	3.79319	3.30694	3.77305	3.66076	3.81867	3.61514
	Q8R0A7	Kiaa0513	3.4646	3.67099	3.70963	3.92542	4.91513	4.63965	4.28664	4.15269	4.14842	4.83422	4.02281	4.77861	4.48048	4.4089	4.59003	4.14674	3.78654	3.49537	3.6502	3.63171
	Q8R0P4	Aamdc	3.19694	2.70986	2.7604	2.97441	4.09297	2.98194	3.834	3.36763	3.45421	3.52626	3.7335	3.85024	3.79679	3.01169	3.55073	3.49339	2.5955	2.27377	2.49501	2.37426
	Q8R0S2	Iqsec1	2.61276	2.69344	2.31618	2.69247	4.4994	3.61617	3.78038	3.25624	4.11628	4.51489	4.43322	4.48572	4.17129	3.57269	4.61459	4.11395	2.6886	3.20635	2.91194	2.983
	Q8R0S4	Cacnb4	2.89392	3.47558	2.58403	3.27598	4.69391	4.50579	3.96878	4.12034	4.91008	6.02456	5.18931	5.60319	4.6699	4.61004	4.82183	5.09232	3.84714	3.80605	3.77458	3.87861
	Q8R0Y6	Aldh1l1	3.44036	3.88651	3.439	3.78331	4.98422	4.79355	4.21038	4.3622	3.47353	4.35313	3.78492	4.14355	4.09881	3.71298	4.18754	3.60226	3.41719	3.09029	3.40418	3.1033
	Q8R0Y8	Slc25a42	3.89298	3.95502	3.48859	4.37596	5.03594	4.67582	4.68653	4.57471	4.1188	4.71604	4.16268	4.42534	4.22768	3.63752	4.23402	3.72536	3.40113	3.27149	3.34133	3.33129
	Q8R105	Vps37c	2.68194	NA	2.15371	NA	3.16078	NA	2.98543	NA	3.92029	NA	4.26791	NA	4.04532	NA	4.22031	NA	2.99138	2.387	NA	NA
	Q8R127	Sccpdh	3.20094	3.11786	3.09571	3.37885	4.67071	4.20117	3.98037	3.5702	3.20404	3.82058	3.75798	3.62626	3.76506	2.98524	4.16441	2.79968	2.93136	2.74116	3.16743	2.50508
	Q8R164	Bphl	3.6091	3.77426	3.59262	3.90426	5.04076	4.71263	4.20495	4.29681	3.57261	5.00028	3.90456	4.48772	4.25068	3.36366	4.24466	3.48361	2.73622	2.95703	2.98581	2.70744
	Q8R191	Syngr3	3.36372	3.93134	3.26491	4.14126	4.36987	4.14126	4.11746	4.10576	4.18804	4.92262	4.07226	4.12616	4.02141	3.86008	4.32818	4.49097	3.90767	3.31834	3.53358	3.69244
	Q8R1B4	Eif3c	3.06785	3.38113	3.25186	3.94719	4.78426	4.74725	4.08821	4.25165	4.94367	5.51997	4.77999	4.93152	5.06357	4.79262	5.51304	5.22317	3.98975	3.92467	4.48748	3.42694
	Q8R1Q8	Dync1li1	3.70081	3.88495	3.63804	4.09382	5.26442	4.86177	4.68194	4.59488	4.84626	5.67402	4.877	4.8298	4.98395	4.41104	5.19101	4.71565	4.04252	3.89886	3.97108	3.9703
	Q8R2R9	Ap3m2	3.22066	3.38741	2.45332	3.16915	4.48984	3.99967	3.71907	3.56483	3.12755	3.80399	3.68933	3.81166	3.84195	3.26613	3.91365	3.51054	2.32676	2.79526	2.41684	2.70518
	Q8R2Y0	Abhd6	2.27436	2.33426	1.74107	2.19801	3.58712	3.09202	2.90822	2.95627	3.28285	3.7504	3.06984	3.20859	3.51599	2.76772	3.31501	3.20128	2.42182	1.76689	1.97676	2.21195
	Q8R2Y8	Ptrh2	1.75923	2.6681	1.84607	1.89049	3.14633	2.85573	3.01526	2.14203	2.14904	2.78358	2.64325	2.25306	2.90095	2.19862	2.96634	2.08314	2.30765	1.73583	2.02174	NA
	Q8R307	Vps18	NA	1.61772	NA	2.77205	3.58743	3.02108	2.86254	1.87298	2.94054	3.53389	3.18447	3.71881	3.49997	2.96731	3.63513	3.07292	2.4475	1.86254	2.12296	2.18709
	Q8R326	Pspc1	3.13752	4.07467	3.45078	3.92151	6.82257	6.67939	6.82971	6.3656	3.65815	4.79037	4.17354	4.63862	4.14691	4.15049	4.32981	4.46012	4.31813	4.18056	4.20643	4.29225
	Q8R366	Igsf8	4.99911	5.25071	5.01936	5.09625	6.57043	6.32573	5.86664	6.13509	5.5537	6.27086	5.9545	5.97663	5.97434	5.25524	6.20369	5.38721	5.16461	5.03632	5.40819	4.79274
	Q8R395	Commd5	2.91366	NA	2.51357	NA	4.33057	NA	3.51357	NA	2.924	NA	3.37242	NA	3.93629	NA	3.83621	NA	3.00609	2.69999	NA	NA
	Q8R3F5	Mcat	3.6672	3.66531	3.90106	3.81029	5.44139	4.8577	4.68421	4.59025	3.85227	4.44896	4.31523	4.14386	4.32844	3.16481	4.75546	2.95396	3.72474	3.46636	3.66598	3.52512
	Q8R3S6	Exoc1	1.48993	1.91509	2.05871	1.89372	3.64112	3.25389	3.10548	2.47149	3.62467	3.90673	3.61584	3.20728	3.68812	3.6516	3.36117	3.40442	2.29232	1.43975	2.31948	1.41259
	Q8R3V5	Sh3glb2	4.00649	3.84884	3.64467	3.70538	5.46191	4.58083	4.83021	4.14095	4.80777	4.77526	4.85855	4.55729	5.20358	4.23144	5.37681	4.47355	4.25191	3.58839	4.06105	3.77926
	Q8R3Z5	Cacnb1	2.73489	2.2225	2.27862	2.95947	3.70501	3.5581	3.65859	3.88546	4.49893	5.02985	4.73829	4.71283	4.17503	3.80746	4.48732	4.14307	2.52912	3.52168	2.71283	3.33798
	Q8R404	Micos13	5.53395	5.75626	5.21237	5.57607	6.30985	6.39362	5.95167	6.10458	5.45037	6.1946	5.64261	6.10712	5.76761	5.79532	5.97914	5.65852	5.05521	4.81924	5.0342	4.84025
	Q8R464	Cadm4	2.12969	3.15899	2.71152	3.08867	3.98936	4.14969	3.39411	3.26944	2.6912	4.3287	3.20977	3.58925	3.5723	2.79635	3.60094	3.09327	3.05555	2.57117	2.83168	2.79503
	Q8R570	Snap47	NA	2.83238	NA	3.00673	NA	4.21881	NA	3.8823	NA	4.65494	NA	4.31719	NA	3.82272	NA	3.96685	NA	NA	3.13825	3.21648
	Q8R574	Prpsap2	2.36282	1.91292	1.87803	2.56919	3.46147	3.62988	2.98744	3.38881	2.54344	2.79442	2.79796	3.28862	3.02618	2.67484	2.80687	2.9978	1.82508	1.63051	1.40702	2.04857
	Q8R5C5	Actr1b	3.82049	2.97511	3.31856	3.07001	4.86094	4.32609	4.14378	3.28495	4.00025	3.96362	3.79287	3.8529	4.27431	3.42639	4.56291	3.38646	3.05358	2.45694	2.97152	2.539
	Q8R5H1	Usp15	1.8755	1.61787	1.67436	1.33932	3.59508	2.99096	3.16137	2.37001	3.95212	4.25647	3.95774	3.77624	3.82095	3.44226	4.15167	3.88122	2.71687	2.52862	2.37152	2.87398
	Q8R5H6	Wasf1	2.83526	3.71041	3.08396	3.80397	4.65627	4.67776	3.98256	4.58593	3.71016	5.15967	4.27992	4.82607	4.30416	4.21367	4.48686	4.44775	3.45077	3.36306	3.73661	3.07721
	Q8R5M8	Cadm1	2.71925	2.08027	2.54465	1.66523	3.73732	3.13837	3.2169	3.04955	3.32965	3.69758	3.83215	3.93202	3.3154	2.28463	3.91949	3.20056	2.80359	2.46338	2.64417	2.62279
	Q8VBT0	Tmx1	NA	2.17348	NA	2.42675	NA	2.54838	NA	2.35685	NA	2.93924	NA	2.93296	NA	1.92899	NA	2.97418	NA	NA	1.69616	2.14098
	Q8VBW6	Nae1	2.19769	2.1674	2.04721	1.87498	3.60864	2.5484	2.59849	2.98467	2.45269	2.36567	2.50587	2.29683	2.15223	2.31017	2.55587	1.98467	1.56245	2.19541	1.57237	2.18549
	Q8VBZ3	Clptm1	5.32873	5.15489	4.83774	5.59178	6.55112	6.35603	5.94419	5.88527	5.89923	6.50227	5.58507	6.30619	6.01103	5.58387	6.21158	5.93379	5.11658	4.9178	5.04993	4.98444
	Q8VC30	Tkfc	3.6588	3.90613	3.46538	3.7709	5.37079	4.95833	4.19627	3.89852	4.26805	4.86766	3.82722	4.20664	4.27772	4.20664	4.85428	4.07774	3.82722	2.95041	3.81201	2.96563
	Q8VCD6	Reep2	4.9671	5.19704	4.84834	5.26837	6.01032	5.56118	5.93776	5.49394	4.79304	5.71685	5.43589	5.61364	5.3985	5.13146	5.63953	5.61597	4.81492	4.32553	4.55219	4.58827
	Q8VCH8	Ubxn4	3.42325	NA	3.68969	NA	5.065	NA	4.49918	NA	4.28485	NA	4.67193	NA	4.5472	NA	4.67442	NA	3.81377	3.97774	NA	NA
	Q8VCT3	Rnpep	2.87483	3.27832	2.68277	2.67638	4.21072	4.17539	3.82582	3.70417	4.04772	4.30011	3.94064	3.96809	3.90246	3.53771	4.3162	4.21705	2.87483	2.85862	3.04476	2.68869
	Q8VCW8	Acsf2	2.96156	2.98875	3.33027	3.24029	4.5863	4.49528	3.82901	3.3334	3.04838	3.31525	3.60924	3.94221	3.20394	3.22092	3.87764	2.94221	2.89796	2.05202	2.05586	2.89411
	Q8VCX5	Micu1	NA	1.71563	0.847997	2.05552	1.67807	2.71514	NA	2.89696	2.26303	2.64676	2.07039	2.65916	2.26303	2.6362	2.37851	2.43184	NA	NA	1.68964	1.79092
	Q8VD04	Gripap1	2.03119	2.34721	1.88458	2.011	2.79045	3.61363	2.3656	2.70112	3.50805	4.47521	2.99442	3.7289	3.36468	4.17816	3.83775	4.7695	3.01551	2.86595	3.20501	2.67645
	Q8VD33	Sgtb	3.32194	3.09417	2.99843	3.69683	4.32291	4.40537	3.56673	4.04894	3.32898	4.7201	3.69069	4.10304	3.65253	4.20553	4.12673	3.18058	2.33052	3.06228	2.8836	2.5092
	Q8VD37	Sgip1	2.58233	2.14185	1.89593	2.28176	3.70266	3.0721	3.33386	2.5544	2.30501	2.97554	3.06146	2.86475	3.19152	2.22169	3.39732	2.54686	1.88932	1.82334	1.85161	1.86105
	Q8VD65	Pik3r4	2.79412	2.54426	3.24388	2.65181	4.21703	3.69072	3.49952	2.99015	3.70309	4.43395	3.96404	3.96514	4.2749	3.66397	3.99549	3.82251	2.87383	2.78564	2.64575	3.01372
	Q8VD75	Hip1	1.78426	NA	1.18387	1.39612	2.68911	2.49726	2.43913	2.28814	2.18387	2.33134	2.06256	2.09995	2.18885	1.78492	2.47631	2.03971	1.64494	1.31714	1.70477	1.2573
	Q8VDC0	Lars2	NA	2.18578	NA	2.46157	NA	3.02482	NA	3.05426	NA	3.15189	NA	3.32553	NA	2.44401	NA	2.37904	NA	NA	2.09925	1.54268
	Q8VDD5	Myh9	3.41809	3.52853	3.31973	3.67881	4.68417	4.27919	4.0955	4.06142	4.45384	4.83451	4.27897	4.52099	4.25437	3.70834	4.39948	3.88999	3.38284	3.1257	3.2851	3.22344
	Q8VDM4	Psmd2	1.57708	1.77729	1.59691	1.96277	3.45941	3.13687	2.81765	2.54846	2.55839	3.04573	2.50805	2.754	2.46262	2.3154	2.56168	2.45879	1.72464	2.02833	1.95929	1.79368
	Q8VDM6	Hnrnpul1	3.07893	2.80205	2.21126	2.07569	6.61335	5.97126	6.41171	5.42816	3.77363	3.89947	3.90088	3.99447	3.6115	3.13199	4.04078	3.20207	3.78924	3.86267	4.00889	3.64302
	Q8VDN2	Atp1a1	4.8352	4.63456	4.58791	4.8321	6.30582	6.00738	5.43348	5.4328	6.03964	6.34434	5.72043	5.96078	5.70962	5.30879	5.76091	5.3399	4.86949	4.78206	4.88165	4.76989
	Q8VDP4	Ccar2	4.11334	3.73465	3.91864	3.91789	6.90956	6.24069	7.03632	5.70978	4.27317	4.8818	4.3676	4.71196	4.6278	4.33812	4.67879	4.95245	4.09389	4.22351	4.31196	4.00543
	Q8VDP6	Cdipt	5.38942	5.97685	5.1699	5.85894	6.68768	6.72409	6.37031	6.4231	5.84193	6.70214	5.99947	6.68651	5.96283	6.03121	6.10202	6.15884	5.30411	5.31505	5.31992	5.29924
	Q8VDQ1	Ptgr2	1.44702	NA	2.21023	NA	3.65818	2.53813	3.20271	2.55582	2.20435	2.99718	3.17326	2.46361	3.52928	1.75018	3.42765	2.12709	2.52178	2.36416	NA	2.44297
	Q8VDQ8	Sirt2	3.99421	4.20784	4.08344	3.92234	5.65057	5.55588	5.18587	4.95203	4.03823	4.57371	4.65632	4.67551	4.81804	4.43784	4.82762	3.98851	3.6888	3.87415	3.7798	3.78315
	Q8VE33	Gdap1l1	3.84971	4.08368	3.89327	3.89146	5.69063	5.54222	4.80765	4.78127	4.49423	5.36398	4.52916	4.7225	4.96136	4.49172	5.0042	4.44118	3.99173	3.69217	3.92809	3.75581
	Q8VE97	Srsf4	4.99944	4.5474	5.35092	5.05528	6.08104	6.0506	6.02411	5.96184	4.71132	5.32458	4.28101	5.15438	4.87617	4.6774	4.68062	4.68581	4.55085	4.38939	4.48189	4.45835
	Q8VED9	Lgalsl	3.90995	4.50299	3.30646	4.06337	4.85748	5.18488	4.22597	4.5921	4.00948	5.13968	4.39852	5.08301	4.49981	4.26058	4.62615	4.64579	3.58986	3.42452	3.67306	3.34131
	Q8VEE4	Rpa1	2.01792	NA	2.15226	NA	4.06051	NA	4.11499	NA	2.14455	NA	2.49819	NA	3.02351	NA	2.95284	NA	2.12813	2.10706	NA	NA
	Q8VEH3	Arl8a	4.06087	4.16574	4.15192	4.038	5.51302	5.28878	5.12071	4.61236	4.35337	5.38647	4.9073	4.76656	4.9886	3.65073	5.23132	4.33142	3.9886	3.85406	3.82159	4.02107
	Q8VEK3	Hnrnpu	3.21869	4.17569	3.5001	3.97336	7.05003	6.81036	7.14305	6.2519	4.06088	4.9259	4.68618	4.97609	4.66019	4.34073	4.91676	4.41772	4.80063	4.54456	4.73789	4.60731
	Q8VEL9	Rem2	1.87909	2.13693	2.20545	2.49271	3.88134	3.6802	3.50094	3.36119	3.69565	4.78589	3.57393	4.24446	3.5895	3.4326	4.21077	4.12509	2.68994	2.71452	2.54627	2.85819
	Q8VEM8	Slc25a3	4.62451	5.00319	4.14241	4.91825	5.92112	5.93803	5.27228	5.57722	4.77455	5.65814	5.14241	5.28175	5.20794	4.7671	5.48399	4.76442	4.38001	4.43729	4.47669	4.34061
	Q8VH51	Rbm39	5.98632	5.31878	5.88327	5.56227	6.1741	5.5078	6.04857	5.72845	5.44751	5.89093	5.24121	5.18824	5.50144	5.42082	5.67609	5.30495	4.48979	4.68178	4.70596	4.46562
	Q8VHH5	Agap3	3.62234	3.50899	3.53092	3.64574	4.90061	4.27583	4.39775	4.20267	4.7777	5.31809	4.8752	4.84413	4.73555	4.42374	4.9588	4.75673	3.6776	3.95318	3.86291	3.76787
	Q8VHH7	Adcy3	3.66422	3.70892	3.49565	3.23499	5.09682	4.60112	4.09682	3.91306	5.31288	6.00053	5.13264	5.63188	4.99671	4.63796	5.0518	5.14828	3.82246	3.60046	3.87242	3.55049
	Q8VHJ5	Mark1	5.11077	5.49271	4.88317	5.20929	6.60176	6.33038	6.05917	5.90861	5.93695	6.87741	6.29707	6.50041	6.33094	5.91374	6.53068	6.25046	5.32759	5.11077	5.37852	5.05984
	Q8VHK9	Dhx36	NA	NA	NA	NA	1.59925	2.03562	1.63227	1.53605	1.53605	2.848	1.48543	2.45943	1.27791	1.926	2.40599	2.58496	NA	NA	NA	NA
	Q8VHL1	Setd7	1.50045	2.88661	NA	2.67021	2.203	3.69976	2.60897	3.08824	2.41391	4.17445	1.34577	3.73563	2.34465	3.38668	2.79698	3.82072	NA	NA	2.62769	2.79075
	Q8VHQ3	Ppp1r16b	2.7571	3.33712	2.84284	3.65999	4.37769	4.12141	3.81764	3.49101	5.13841	6.0635	5.13873	5.33131	4.5873	4.38884	5.18687	5.31459	3.80055	3.54619	3.99184	3.3549
	Q8VHW2	Cacng8	1.90792	2.34406	1.76072	2.55083	3.01335	2.65375	2.5479	2.39713	4.16663	4.72464	4.29217	4.67131	3.39762	2.75161	3.77996	3.89254	2.6332	2.6646	2.90067	2.39713
	Q8VIJ6	Sfpq	3.10875	4.13923	3.55575	4.11164	7.70203	7.23797	7.58097	6.69048	4.52241	5.41318	4.75082	5.10916	4.9644	4.42989	5.10335	4.56376	5.06646	5.0296	5.06806	5.028
	Q91V12	Acot7	3.22839	3.67759	2.94295	3.61443	4.65166	4.56007	4.08762	4.17455	3.51547	4.44796	3.81119	4.14662	3.90849	3.56613	3.97613	3.60095	3.20196	2.96348	3.16318	3.00226
	Q91V14	Slc12a5	2.47698	2.17033	2.05673	2.04759	3.74228	3.48338	3.13145	3.232	4.49868	5.12914	4.34734	4.6095	3.93629	3.61176	4.27808	3.93026	3.09437	2.74601	2.89103	2.94935
	Q91V41	Rab14	4.52612	4.54972	4.10762	4.53701	5.52103	5.44692	5.30261	5.08597	4.7995	6.07839	5.11173	5.3641	5.11115	4.76155	5.32129	4.97094	4.20783	4.25168	4.32344	4.13607
	Q91V61	Sfxn3	5.72079	5.93641	5.52368	5.96549	7.01347	6.91172	6.44072	6.49516	5.71007	6.76761	6.01214	6.4164	6.26244	5.63031	6.46964	5.59503	5.47623	5.35322	5.55436	5.27509
	Q91V64	Isoc1	2.96472	3.43939	2.81697	3.89147	4.38772	4.75773	4.01491	4.17992	3.48439	4.55943	3.51087	4.05079	3.83104	3.46649	3.51087	3.8691	3.26348	2.93896	3.26782	2.93462
	Q91V76	NA	3.89711	2.16993	4.11325	NA	5.58517	3.45943	4.64405	2.926	3.87654	2	4.34994	2.7866	4.50421	1.96347	4.84918	2.48543	3.31176	3.75548	NA	NA
	Q91V92	Acly	4.09511	4.41088	3.99896	4.46848	5.86596	5.555	5.2069	5.1951	5.23561	5.77996	5.07234	5.40854	5.06819	4.91634	5.36856	5.15106	4.3074	4.21898	4.35517	4.17121
	Q91VC3	Eif4a3	2.55659	2.91858	2.81586	2.82169	5.85233	4.97291	5.29809	4.52283	3.40788	4.48748	3.3671	3.6333	3.707	3.54664	4.0227	3.88664	3.31626	3.3002	3.46624	3.15022
	Q91VD9	Ndufs1	2.64291	2.88972	2.57149	2.97589	3.89734	3.57741	3.05396	3.39967	2.67447	3.29171	2.83627	3.122	2.88784	2.43747	3.01458	2.51916	2.31279	2.12028	2.33193	2.10114
	Q91VF2	Hnmt	NA	1.33123	NA	1.28717	3.13819	3.09185	2.55624	2.65497	3.10106	3.58829	3.23575	3.26493	3.07727	2.65732	3.78311	3.2362	1.77225	2.20718	1.65423	2.3252
	Q91VI7	Rnh1	2.91494	2.49085	2.60321	2.56215	4.51038	3.8869	4.20205	3.95893	3.82321	4.34107	3.70244	3.99325	3.86001	3.67431	4.40861	3.9481	3.28623	2.9155	2.87432	3.32741
	Q91VK4	Itm2c	3.96579	4.73526	3.82359	3.96628	5.14667	5.53286	4.59351	4.93499	4.06011	5.18065	4.4181	4.96762	4.48867	4.30436	4.89371	4.44387	4.01222	3.6594	4.05651	3.61511
	Q91VM5	Rbmxl1	NA	1.88301	0.203307	1.74099	4.78497	4.7899	4.97139	4.23174	1.68873	2.76565	2.30469	2.76565	1.78462	1.69036	1.81998	2.46797	1.67942	2.50551	NA	2.09246
	Q91VM9	Ppa2	2.41056	NA	2.57985	NA	4.37612	NA	4.04634	NA	3.12851	NA	3.15381	NA	3.23722	NA	3.94942	NA	3.05767	2.71769	NA	NA
	Q91VN4	Chchd6	3.96967	4.41454	3.86981	4.47128	5.27307	5.28731	4.81691	5.05303	4.75815	5.38	4.88111	5.2524	4.98771	4.53696	5.17062	4.88946	4.02832	3.8918	4.00388	3.91625
	Q91VR2	Atp5f1c	5.19376	5.45348	5.09197	5.37683	6.5838	6.2789	5.92307	6.01256	4.97813	5.98492	5.49547	5.66002	5.71661	5.0898	5.93947	4.885	4.9919	4.90288	5.02193	4.87284
	Q91VR5	Ddx1	3.98633	4.41861	3.90431	4.40806	6.69477	6.21082	6.37438	5.80194	4.67757	5.4051	5.0356	5.37326	5.0177	4.64978	5.42831	4.89104	4.39088	4.3543	4.28907	4.4561
	Q91VR8	Brk1	3.08904	2.78222	3.08662	2.42118	3.87814	3.05049	3.50556	2.83601	3.011	3.49813	3.27025	3.35439	3.18227	3.32548	3.29044	2.67831	2.54416	2.22741	2.50904	2.26253
	Q91VW3	Sh3bgrl3	2.96372	3.67453	3.31305	3.98909	3.55525	3.50842	3.85071	3.69214	3.21684	4.49676	3.72809	4.03804	3.77389	3.13822	3.87193	3.68408	3.60678	2.92364	3.37014	3.16029
	Q91VZ6	Smap1	4.33247	3.96481	4.20961	4.08753	5.32756	4.8708	4.9207	4.27319	4.64059	4.7152	4.68739	4.34747	4.66418	4.37816	5.23083	3.91683	3.76216	3.26208	3.57207	3.45216
	Q91W39	Ncoa5	1.37851	NA	NA	NA	4.23563	NA	4.12396	NA	2.166	NA	1.72247	NA	NA	NA	NA	NA	1.77791	2.03562	NA	NA
	Q91W43	Gldc	NA	3.56824	NA	3.67153	NA	4.09015	NA	4.15024	NA	3.70321	NA	3.93887	NA	3.29742	NA	3.4113	NA	NA	3.27714	3.11547
	Q91W50	Csde1	2.1615	1.94278	1.97274	2.06642	4.07984	3.68305	3.59453	3.34677	3.96026	4.49498	3.881	3.84303	4.16883	3.57291	4.5504	4.39843	3.09092	3.00171	3.33156	2.76107
	Q91W89	Man2c1	2.72432	NA	1.4513	1.28078	3.86634	2.96261	3.10156	2.18192	3.28138	3.22093	2.69077	3.09525	2.91074	2.29312	3.69923	2.73573	1.83597	1.9538	1.89489	NA
	Q91WC3	Acsl6	2.99555	3.06845	3.04664	3.23423	4.31221	4.25475	3.50562	3.73471	3.76277	4.17604	3.47721	3.77329	3.71606	3.60115	3.91713	3.74832	2.89635	2.63626	2.93494	2.59768
	Q91WD5	Ndufs2	2.73659	2.73345	2.681	3.01585	4.01984	4.0578	3.21271	3.6632	2.55971	2.98343	2.68001	2.91632	2.83859	2.91037	3.49558	2.56839	2.46365	2.19298	2.51566	2.14097
	Q91WE4	NA	2.49812	2.86789	2.92435	3.13517	3.4916	3.07008	3.27417	3.25716	3.43358	4.01925	2.92823	3.51531	2.94066	3.3145	3.50781	3.53956	2.06233	2.20239	2.6023	1.66242
	Q91WJ8	Fubp1	1.60801	2.16549	0.14088	1.91799	5.49704	4.88186	5.70864	4.4308	3.3572	3.77913	3.4715	3.67651	3.27259	2.41664	3.78134	2.80218	3.53776	2.80711	3.24142	3.10345
	Q91WQ3	Yars1	3.91462	4.34945	3.65631	4.18595	5.39141	5.40311	4.83155	5.0049	4.58791	5.61634	4.39251	4.74284	4.51921	4.61987	4.8169	4.81731	4.05333	3.84825	4.17125	3.73033
	Q91WS0	Cisd1	5.60056	5.93549	5.32653	5.80277	6.50147	6.56302	6.27762	6.20991	5.98352	6.64457	5.87969	6.20423	6.15762	5.99889	6.19379	6.06992	5.41964	5.24702	5.43655	5.23011
	Q91X97	Ncald	4.29246	4.54359	4.28631	4.78613	5.65912	5.37009	5.20711	5.51484	4.32283	5.43685	4.81682	5.14057	5.16078	4.45953	5.20221	4.53905	4.24883	4.39608	4.71377	3.93115
	Q91XD7	Creld1	3.6069	3.78407	2.75008	3.73212	4.68231	4.58038	3.99555	4.09387	3.34303	4.32109	3.80593	4.04177	3.46666	3.7198	4.26273	3.72046	2.57388	2.994	2.77041	2.79748
	Q91XL9	Osbpl1a	2.55049	1.58496	2.09214	2.16993	4.08406	2.98185	3.59674	2.26303	3.04611	1.96347	3.11325	2.03562	3.45182	1.48543	3.82423	1.848	2.76012	2.47061	NA	NA
	Q91XM9	Dlg2	3.34111	3.82034	3.22688	3.77973	4.81373	4.99078	4.38047	4.55153	4.95722	5.67592	5.22063	5.52446	4.97201	4.88926	5.44859	5.40455	4.02633	3.94186	4.03211	3.93608
	Q91XU0	Wrnip1	NA	2.10434	NA	NA	3.4148	3.74416	3.10453	2.88753	1.00539	2.848	1.12087	3	0.507892	NA	1.92998	2.63227	1.84353	NA	NA	NA
	Q91XV3	Basp1	4.1853	5.0822	4.68689	4.69012	5.53965	5.53234	5.31714	5.36244	5.0672	5.91817	5.04267	5.35821	5.15215	5.06097	5.43585	5.38421	4.62209	4.36961	4.57225	4.41945
	Q91Y86	Mapk8	2.92275	NA	2.58316	NA	4.41191	NA	3.72031	NA	3.48761	NA	3.35671	NA	3.80643	NA	3.94711	NA	2.95919	2.61152	NA	NA
	Q91YD9	Wasl	2.58322	2.60707	2.97467	NA	4.05342	3.05186	3.67123	2.2445	3.68107	3.38254	4.45773	3.77977	3.96022	3.05799	4.52889	2.89013	3.02132	2.42718	2.72425	NA
	Q91YE6	Ipo9	0.785908	1.16537	1.4104	1.38133	3.44462	2.47755	2.36445	1.97338	2.94614	3.37777	1.87902	2.46083	2.99536	2.38133	3.0083	2.14335	1.65663	1.37087	1.63486	1.39264
	Q91YM2	Arhgap35	5.01885	4.64682	4.8911	4.82191	6.26291	5.35084	5.59154	5.31402	5.84184	5.91179	5.8911	5.76683	5.98952	5.24784	5.93711	5.54186	4.63606	4.30614	4.90208	4.04011
	Q91YQ5	Rpn1	3.93299	3.75184	3.72842	3.87805	5.22527	4.97211	4.36294	4.61953	4.15843	4.74509	4.28067	4.58656	4.33231	3.97125	4.44459	3.76664	3.47233	3.41977	3.56113	3.33096
	Q91YR1	Twf1	3.10347	3.7933	3.5257	3.34489	4.48198	3.97504	3.79946	3.85908	3.58889	4.29118	4.14611	3.74992	4.20108	3.73908	4.16005	3.68935	3.3665	2.54707	3.1009	2.81268
	Q91YT0	Ndufv1	3.93704	4.36281	3.83953	4.31603	5.32957	5.32645	4.62996	4.77943	3.73647	4.80636	4.03435	4.43028	4.28734	3.77546	4.46375	3.79099	3.6187	3.62265	3.70169	3.53966
	Q91Z31	Ptbp2	2.78774	3.10754	3.39326	3.12095	5.59856	4.80654	5.55733	3.92991	2.68777	4.39658	3.80752	3.48924	3.22457	2.86424	4.09779	3.05029	3.27558	3.07692	3.23321	3.11928
	Q91Z53	Grhpr	NA	2.73361	2.43252	2.6862	3.39405	3.50124	3.16187	2.99376	2.18459	3.44566	2.61086	2.81577	2.99195	2.32529	3.09148	1.93235	NA	2.04257	2.37519	1.70996
	Q91Z61	Diras1	3.01494	2.89874	2.96685	2.88059	3.74512	3.69575	3.45176	3.3317	3.68623	4.15424	3.60726	3.55409	3.73906	3.35817	3.90256	3.00307	3.01201	2.53901	2.59918	2.95185
	Q91Z67	Srgap2	2.17946	2.37735	1.75379	2.26025	3.99898	3.29628	2.702	2.99626	3.01038	3.62818	3.26806	3.42607	3.16447	2.67093	3.0922	3.37938	2.25348	2.02169	2.17885	2.09632
	Q91ZA3	Pcca	6.14531	6.21106	5.91092	6.05243	6.46066	6.33014	6.37089	6.20646	6.05571	6.39698	6.03342	6.02289	6.04899	5.88175	5.95859	5.85669	5.41705	5.30221	5.43344	5.28582
	Q91ZJ5	Ugp2	2.25762	2.51671	2.89149	2.78405	4.36542	3.76144	3.44403	3.16253	2.56956	3.07847	2.95422	3.17512	3.56956	2.60861	3.181	2.61677	NA	2.15452	2.42666	1.88238
	Q91ZP9	Necab2	2.80969	2.8474	3.01415	3.27102	4.13786	4.12912	3.94567	3.78664	4.52778	4.97278	4.58044	4.75858	4.66495	4.52011	4.81265	4.92657	2.89076	3.40225	3.5319	2.76111
	Q91ZR1	Rab4b	5.04154	4.75262	4.51772	4.72323	5.4736	5.2701	5.0375	4.71131	5.57453	5.43867	4.97979	4.9833	5.29243	4.65017	5.39693	4.28224	3.77689	4.33251	3.99809	4.1113
	Q91ZU6	Dst	2.39988	2.77921	2.64642	2.55477	3.92401	3.57222	3.48848	3.1922	3.71137	4.28865	3.87354	3.80488	3.63461	3.30243	3.79065	3.75597	2.91355	2.66987	2.90344	2.67999
	Q91ZX7	Lrp1	3.13588	3.23517	3.08342	3.11044	4.1841	3.93755	3.6643	3.90482	3.45407	4.06258	3.62427	3.8734	3.65224	3.40703	3.9394	3.87055	2.88801	2.95954	3.105	2.74255
	Q920B9	Supt16h	2.73135	NA	1.37994	NA	4.89516	NA	4.97384	NA	2.40496	NA	2.64713	NA	2.90787	NA	3.16429	NA	3.32315	2.55885	NA	NA
	Q920E5	Fdps	3.72051	3.59853	3.76266	3.98409	5.21793	5.07754	4.74774	4.66216	3.75873	4.36039	3.88504	4.55816	4.0249	3.75769	4.50923	3.71912	3.46551	2.90257	2.8992	3.46888
	Q920I9	Wdr7	3.16171	3.32808	2.7823	3.39475	4.61509	4.45128	3.87442	3.98201	3.76931	4.43826	3.74331	4.22246	3.98356	3.64766	4.06914	3.67468	3.18321	3.02657	3.20596	3.00382
	Q920L1	Fads1	NA	3.18891	NA	3.70539	NA	4.00951	NA	3.08576	NA	3.66187	NA	3.68603	NA	3.5551	NA	3.12784	NA	NA	2.88104	2.65449
	Q920M7	Syt17	NA	3.55906	NA	4.06375	NA	4.60325	NA	4.69064	NA	4.78641	NA	4.36776	NA	3.6946	NA	3.6989	NA	NA	3.52603	3.18963
	Q920N2	Hlcs	3.53084	3.84444	3.05798	3.97665	3.76332	4.0028	3.55432	3.65252	3.3844	4.34194	3.5204	3.85852	3.17944	3.75865	3.77164	3.87246	2.88266	3.02362	2.97937	2.92691
	Q920N7	Syt12	NA	4.06583	NA	3.99321	NA	4.15408	NA	4.38331	NA	5.1807	NA	4.86549	NA	4.21051	NA	4.45042	NA	NA	3.73795	3.76733
	Q921F2	Tardbp	3.8308	4.38801	3.91251	4.44444	6.72425	6.56677	6.51762	6.02732	4.43547	5.62407	4.81837	5.15636	4.98953	4.59659	5.19031	5.13949	4.6931	4.37567	4.73784	4.33093
	Q921F4	Hnrnpll	2.02439	2.60359	1.96777	2.37206	5.35836	5.33208	5.2477	4.79444	3.06451	3.73374	3.03464	3.85929	3.27697	2.80541	3.36109	3.36156	2.97062	2.95224	3.28223	2.64063
	Q921G7	Etfdh	3.58204	3.4646	3.40584	3.64022	4.52503	4.36719	4.01568	4.17324	3.64267	4.43623	3.67408	4.00514	3.97796	3.66625	4.13322	3.55504	3.22318	3.04366	3.4592	2.80764
	Q921H8	Acaa1a	2.73664	2.67178	3.79893	3.03785	4.46296	4.06366	4.15697	3.62671	3.66041	3.34357	2.91597	3.22014	3.91597	2.8068	4.05006	3.10214	2.57992	2.55607	2.71641	2.41957
	Q921I1	Tf	NA	2.61743	NA	2.75966	3.02506	3.62008	3.08335	3.39665	1.12558	3.43513	1.97973	3.62123	1.67307	2.3596	1.33203	2.5046	1.74707	2.0101	2.15403	1.60315
	Q921J2	Rheb	2.06678	2.29632	1.86219	2.35395	3.84973	3.05095	3.03924	3.06703	3.06566	3.65141	3.39724	3.05888	2.758	2.4487	3.43578	2.71334	1.95947	2.22113	2.47888	1.70172
	Q921M3	Sf3b3	2.11508	2.18844	2.20263	2.27735	5.13689	4.46045	4.80066	4.13779	3.14344	3.45998	3.22288	3.34891	3.02039	2.90267	3.45261	3.02381	2.81925	2.58545	2.76974	2.63496
	Q921M7	Cyrib	4.25185	4.03426	4.37921	4.22631	5.9635	5.40341	5.17183	5.05048	4.76124	5.24167	4.7959	5.13682	4.94927	4.53766	5.12726	4.72685	3.83806	3.74111	3.97788	3.60129
	Q921Q7	Rin1	1.39213	1.68959	1.55395	1.56406	2.64383	3.04323	2.88087	2.76759	1.94438	3.9954	3.0844	3.63861	2.88689	2.82345	3.26361	3.81429	2.09562	0.998996	1.32702	1.76759
	Q921S7	Mrpl37	3.46805	3.73537	3.72179	4.39434	5.01294	5.16927	4.28098	4.36191	3.62164	4.11194	3.65703	4.11194	3.94578	3.83322	4.2412	3.2948	3.25269	3.01427	3.41028	2.85668
	Q922B2	Dars1	3.4198	3.84449	3.64421	3.96637	5.26691	4.95749	4.77261	4.46821	4.34263	4.79271	4.1684	4.40288	4.36542	3.79847	4.61735	4.16305	3.43589	3.59727	3.65559	3.37757
	Q922D4	Ppp6r3	2.726	3.15419	3.38652	3.85112	3.94173	4.87666	3.29537	4.23897	3.23124	4.76673	3.35677	4.57018	3.12936	4.18053	3.47225	4.4852	3.26366	NA	3.28478	3.24255
	Q922D8	Mthfd1	2.3473	2.42162	2.58616	2.8313	4.1041	3.84925	3.14125	3.11353	2.91921	3.72868	3.07874	3.32614	3.30957	2.83411	3.54724	2.93044	2.06725	2.40464	2.47066	2.00123
	Q922E4	Pcyt2	4.71387	5.08884	4.58093	5.07012	6.48049	6.00966	5.6964	5.589	5.37082	6.0915	5.65921	5.41555	5.78249	5.22804	6.17229	5.24959	5.1269	4.46314	4.81782	4.77222
	Q922H2	Pdk3	1.73169	2.35899	2.06038	2.91004	3.62456	3.34856	2.36867	3.0976	1.7247	3.17189	2.21667	2.87578	2.30549	2.84299	2.78371	2.73989	1.71319	1.33482	1.64797	1.40004
	Q922H4	Gmppa	4.62903	4.42129	4.35919	4.7962	5.57437	5.78061	4.73927	5.43503	4.2873	5.64761	4.65843	5.32008	4.76024	5.25416	5.12653	4.51462	4.32827	3.93234	4.40182	3.85879
	Q922J3	Clip1	3.23227	2.87374	3.38362	3.03783	4.49221	3.90711	4.13627	3.72201	4.3886	4.66747	4.54164	4.35818	4.443	3.93182	4.91804	4.18741	3.58271	3.7216	3.69996	3.60435
	Q922J6	Tspan2	3.66808	3.64035	3.56762	3.75625	5.1932	4.41701	4.95846	3.95959	3.89587	4.50906	4.79902	4.51169	4.75825	4.19978	4.79422	4.28725	3.4152	3.75273	3.52435	3.64359
	Q922P9	Glyr1	2.51364	2.23267	1.44653	1.30193	4.87439	3.54986	4.8871	3.18458	2.37614	1.94579	2.69807	2.87179	3.00841	1.97436	3.24404	1.79379	1.22414	2.83557	2.02985	NA
	Q922Q1	Mtarc2	3.28254	3.8556	3.21487	3.69311	4.53983	4.73898	3.85122	4.29734	4.8364	5.14259	4.29681	4.49506	3.83276	3.95818	4.09579	3.94956	3.22081	3.30998	3.23617	3.29462
	Q922Q4	Pycr2	2.7866	NA	2.12371	NA	3.44181	NA	1.97617	NA	2.24785	NA	1.94571	NA	2.71831	NA	2.89721	NA	2.00539	1.88555	NA	NA
	Q922Q8	Lrrc59	4.52701	4.76148	4.42098	4.74754	6.07669	5.72137	5.57452	5.04859	4.84769	5.4676	4.83613	5.40089	5.42971	4.16258	5.2812	4.76148	4.05913	4.18354	4.29626	3.94641
	Q922R8	Pdia6	4.79834	4.98861	4.61612	5.04076	5.93482	5.6046	5.31972	5.44319	4.92882	5.65346	5.06192	5.18339	5.2167	5.06671	5.36311	4.72292	4.6193	4.34066	4.3951	4.56485
	Q922S4	Pde2a	3.28845	3.44173	3.09411	3.27811	4.68132	4.34247	3.815	3.80317	5.74839	6.18944	5.45369	5.57208	5.19757	4.97707	5.35536	5.44157	3.97994	4.07484	4.11304	3.94175
	Q922U2	Krt5	5.74204	5.63024	6.04305	5.05801	5.81966	5.59636	5.6792	5.967	4.09842	7.15401	5.07134	5.8686	5.09137	7.1985	6.32378	5.09011	5.08986	5.14035	5.20003	5.03019
	Q923D2	Blvrb	3.27985	2.98294	3.11823	3.51694	4.31422	3.95052	3.60062	4.02912	2.95751	3.96293	3.77458	4.17295	3.97901	3.40883	4.13092	3.5152	3.25609	2.22268	2.84774	2.63103
	Q923S9	Rab30	4.09861	4.18271	4.08186	4.09525	5.4812	4.88532	5.10596	4.36826	4.83925	5.26517	4.98195	5.03906	5.19063	4.21994	5.18726	4.83821	4.19484	3.91408	4.07507	4.03384
	Q923T9	Camk2g	3.01136	3.68462	3.44226	4.27315	5.10984	5.03363	4.40025	4.20847	4.25926	4.84641	4.47653	4.78693	4.7629	4.22624	4.6124	4.26837	3.61506	3.28619	3.68674	3.21451
	Q924L1	Letmd1	1.63712	1.59351	1.75968	1.90163	3.00452	2.44912	1.94931	1.84505	1.71959	2.00855	1.71312	NA	1.88799	NA	2.20659	NA	1.35432	1.54392	1.44912	NA
	Q924M7	Mpi	4.35093	4.46552	4.30042	4.26533	6.01529	5.5165	5.07259	4.67132	5.0006	5.64176	4.8283	4.82516	5.30214	4.76552	5.23021	4.73534	4.01738	3.96213	4.23339	3.74611
	Q925I1	Atad3	3.24535	3.91696	3.09777	3.68589	4.61634	4.68343	4.01842	4.36851	3.82672	4.57647	3.72024	4.54499	3.63253	3.52362	4.09027	3.9524	3.1968	2.9651	3.14979	3.01212
	Q925N0	Sfxn5	2.15939	2.37616	2.29494	2.47836	3.44073	3.05665	2.98766	2.72836	2.28837	3.00652	2.15615	2.54345	2.61784	1.93818	2.41626	1.89757	2.16133	1.81137	2.0404	1.9323
	Q93092	Taldo1	4.20898	4.40945	4.16722	4.44537	5.66002	5.36012	5.17836	5.26208	4.09351	4.49761	4.39098	4.75624	4.8407	4.42092	4.88526	3.89222	3.84109	3.7929	3.854	3.78
	Q99020	Hnrnpab	3.01499	4.19762	2.99108	3.77283	6.99682	6.78448	6.83863	6.16619	4.07294	5.18141	4.53452	4.95704	4.47407	4.04264	4.90143	4.53333	4.47896	4.34799	4.50882	4.31814
	Q99104	Myo5a	3.86331	3.92555	3.65614	3.923	4.87565	4.55785	4.56423	4.37681	4.66626	5.30016	4.7451	4.85744	4.77661	4.34097	4.87957	4.54133	3.84575	3.70647	3.85744	3.69477
	Q99J36	Thumpd1	4.12766	4.31545	3.91477	4.05011	5.72815	5.35677	5.3901	5.06043	3.49023	4.99126	4.63566	4.50262	4.54737	3.7432	4.77825	4.22998	4.2507	3.61576	4.16061	3.70586
	Q99J39	Mlycd	2.37984	NA	1.74491	NA	3.09748	NA	2.68578	NA	NA	NA	1.84297	NA	2.50606	NA	1.86287	NA	1.06245	1.62805	NA	NA
	Q99J99	Mpst	3.96993	3.67586	4.10059	3.95498	5.6359	5.20787	5.04286	4.71386	3.99614	4.98098	4.18953	4.58666	4.91972	3.7043	4.9001	4.33074	3.54894	3.53639	3.44869	3.63664
	Q99JB2	Stoml2	2.3369	NA	1.92843	1.96396	4.20777	3.60139	3.317	2.56662	2.8195	1.96396	3.57334	2.531	3.19147	2.25346	3.7544	NA	2.59002	2.74699	NA	2.6685
	Q99JF8	Psip1	4.53803	5.40233	4.8751	5.33881	6.44669	6.40263	6.55297	5.98428	5.05202	5.53145	5.04447	5.65879	5.21163	5.29342	5.25859	5.8007	5.02145	4.7239	4.90387	4.84148
	Q99JG2	Gpr37l1	3.87755	4.185	3.50996	3.98606	4.86031	4.22361	4.64961	4.18989	4.18725	4.92001	4.19255	4.8038	4.44176	4.31135	4.77959	4.1801	3.53272	3.70048	3.65286	3.58035
	Q99JI4	Psmd6	3.13708	3.43896	3.26869	3.51818	4.7542	5.07722	3.90106	4.46775	3.5427	4.08467	3.93836	4.31765	3.98681	3.66467	4.06835	3.29211	3.01351	2.43377	3.00832	2.43896
	Q99JR1	Sfxn1	3.68242	3.85617	3.56813	4.16425	5.73601	5.91357	5.30453	5.71243	4.56756	6.10532	5.00243	5.43322	5.05504	4.74451	5.28164	5.0311	4.40424	4.11997	4.58318	3.94103
	Q99JT2	Stk26	4.35947	4.89172	3.97696	5.15974	5.93342	6.36426	5.01259	5.82793	5.12025	6.42243	5.1281	6.42588	5.07558	5.56855	5.51414	5.88672	4.29344	4.35344	4.36785	4.27904
	Q99JY0	Hadhb	3.76142	4.12835	3.98137	4.21427	5.40022	5.39986	4.86389	4.96879	4.11467	4.73727	4.14889	4.65361	4.48085	4.08381	4.70081	3.95592	3.75252	3.61501	3.81086	3.55666
	Q99JY8	Plpp3	2.73808	3.17879	2.50837	2.60972	3.24684	3.1514	3.27897	2.91131	2.71248	2.93778	2.86092	3.02946	2.80594	2.24389	3.25969	2.44419	2.18404	2.06182	2.35672	1.88914
	Q99JY9	Actr3	3.04945	3.2613	2.90463	3.15816	4.6404	4.1828	3.88422	3.88234	3.74771	4.50952	3.84656	4.07178	4.12281	3.52621	4.15851	3.54178	3.17895	2.97174	3.1863	2.96439
	Q99K48	Nono	3.07842	3.10693	2.50995	3.56008	5.96705	6.02256	5.8818	5.19393	3.28487	4.81848	3.85847	4.16799	3.92307	3.97772	3.91714	4.16799	4.01442	3.77868	4.10986	3.68324
	Q99K51	Pls3	1.43296	NA	1.99484	NA	3.48543	NA	3.08715	NA	2.03562	NA	2.40599	NA	1.6845	NA	2.50124	NA	1.60321	1.78254	NA	NA
	Q99K85	Psat1	3.51905	3.9051	3.8092	4.15605	5.37623	5.25954	4.76589	4.778	3.67106	4.50633	4.1349	4.53746	4.41735	4.07992	4.6663	3.48775	3.6575	3.68241	3.57757	3.76233
	Q99KB8	Hagh	4.28184	5.07407	3.93002	4.98935	5.93168	6.00221	5.23245	5.51474	4.53475	5.50758	4.86148	5.80045	4.88294	4.79403	5.29281	4.75712	4.30449	4.24189	4.44497	4.10141
	Q99KC8	Vwa5a	2.901	2.91473	2.79957	3.00784	4.52199	3.87573	3.94539	3.67459	3.09364	3.07822	3.29716	3.0953	3.25763	2.77337	3.57956	2.5928	2.07092	2.67267	2.32976	2.41383
	Q99KE1	Me2	4.78015	4.34765	4.30433	4.31241	5.62473	4.4067	5.06477	4.34834	4.40467	4.79739	4.60003	4.42567	4.5451	3.84545	4.59806	3.50996	3.90463	3.43528	3.82484	3.51507
	Q99KI0	Aco2	4.44358	4.82962	4.36612	4.73129	6.01636	5.69576	5.27655	5.26056	4.61305	5.45379	4.83564	5.0031	5.05782	4.55843	5.10144	4.34054	4.26358	4.15901	4.28664	4.13596
	Q99KJ8	Dctn2	3.85629	3.84521	3.78917	4.24337	5.23801	5.08764	4.75311	4.83127	4.47466	5.0814	4.66228	4.97546	4.80868	4.49911	4.94005	4.69879	3.78456	3.87507	3.86786	3.79177
	Q99KK2	Cmas	0.751831	NA	1.11436	NA	3.98913	NA	3.67772	NA	2.26099	NA	1.75873	NA	1.72009	NA	2.50611	NA	1.88293	2.19852	NA	NA
	Q99KK7	Dpp3	5.15802	5.25852	4.88202	5.65002	6.75516	6.48179	5.73799	6.13695	5.51319	6.53673	5.73771	6.18089	5.83566	5.65752	6.10841	5.83722	5.2525	5.11669	5.2436	5.1256
	Q99KP6	Prpf19	3.57957	3.76329	3.31493	3.38793	5.31377	5.2663	4.78846	4.61185	3.58999	4.26048	3.76106	4.04248	4.09138	3.27545	4.12568	3.72374	3.29025	3.55851	3.59294	3.25582
	Q99KQ4	Nampt	4.59549	4.90875	4.54631	5.31224	6.84835	6.42705	6.64991	6.09708	5.37611	5.96511	5.7505	5.71528	5.53724	5.52966	5.96776	5.22261	5.02256	4.95	5.18987	4.7827
	Q99KY4	Gak	2.45234	2.09605	1.85396	2.24216	3.76343	3.28091	2.631	2.66914	2.67489	3.41193	3.32076	3.30105	3.58648	3.05601	3.18611	3.06694	2.2751	2.19537	2.28869	2.18178
	Q99L04	Dhrs1	3.12441	3.15491	2.86411	2.60156	4.46952	4.04979	3.79911	3.4992	3.17593	3.64232	3.7641	3.44141	3.6601	3.01951	3.87087	2.69926	2.7708	2.28664	2.77747	2.27997
	Q99L13	Hibadh	3.9198	3.969	3.68623	3.90371	4.85031	5.04969	4.51508	4.3087	3.6749	4.33865	4.15121	4.61235	4.06186	3.70341	4.5806	3.53253	2.88444	2.87724	2.969	2.79268
	Q99L43	Cds2	4.99679	4.58681	4.82895	4.53691	6.03992	5.30834	5.64963	5.04345	5.30026	5.51849	5.61202	5.34576	5.66808	4.76552	5.76918	4.98873	4.17688	3.74208	3.83957	4.07938
	Q99L45	Eif2s2	2.77966	3.43412	2.56334	3.50364	4.6657	4.06466	4.4815	4.10966	3.7705	4.39041	4.36462	3.94732	3.99158	3.22984	4.23743	3.33512	3.27029	3.39474	3.38492	3.28011
	Q99L47	St13	4.59824	4.97379	4.72643	5.13708	6.29924	6.06363	5.72701	5.83896	5.72701	6.27129	5.55307	5.86501	5.83535	5.47931	6.13113	5.82787	4.60964	4.76843	4.73183	4.64625
	Q99LB2	Dhrs4	4.33898	4.82161	4.08015	4.9053	5.88119	5.69751	5.0833	5.3323	4.82591	5.43186	4.77233	4.83822	5.04508	4.81122	5.03861	4.03352	4.16576	4.12359	4.32741	3.96194
	Q99LB6	Mat2b	2.36508	NA	1.73853	NA	3.71149	NA	3.33628	NA	2.88753	NA	2.78012	NA	3.05311	NA	3.47757	NA	1.88753	2.0582	NA	NA
	Q99LC3	Ndufa10	4.1829	4.04701	4.04129	4.19655	5.47095	5.10186	5.013	4.76855	4.02811	4.72893	4.31152	4.53919	4.55631	3.98337	4.92452	3.29615	3.77067	3.8547	3.8791	3.74627
	Q99LC5	Etfa	2.91893	3.47304	3.11381	3.5033	4.44172	4.26287	4.15826	3.76844	3.26697	3.98188	3.1053	3.72569	3.69686	3.49059	3.95486	2.91749	3.01962	2.4181	2.9372	2.50052
	Q99LD4	Gps1	3.09401	3.20399	3.49923	3.15331	4.64006	4.23786	4.10083	4.04639	3.75557	4.3757	3.28351	3.72683	3.28351	3.56213	4.15423	3.46527	3.2435	3.12286	3.26123	3.10513
	Q99LD8	Ddah2	2.69771	2.87128	2.69707	3.65715	4.39858	4.42269	3.76735	3.64265	3.02765	3.65715	3.58984	3.85879	3.51155	3.18322	3.84432	2.89594	2.17374	2.7836	2.94403	2.0133
	Q99LF4	Rtcb	3.90753	4.11732	3.72812	4.16794	5.73178	5.47095	5.35207	5.08353	4.34094	5.27324	4.4967	4.91516	4.65722	4.17676	4.979	4.67949	4.30334	3.9332	4.19045	4.04609
	Q99LI7	Cstf3	1.867	3.3953	1.86373	3.06813	5.24675	5.28113	5.12373	4.77863	2.90558	3.81034	3.09293	3.94498	2.77028	3.66181	3.15699	2.98721	2.40911	2.27034	2.5347	2.14475
	Q99LI8	Hgs	2.31546	2.38117	1.77596	2.30743	3.65043	3.32658	2.59909	3.11963	2.55665	3.43219	3.13442	2.66954	3.09047	2.87206	3.40942	3.16543	2.75735	1.98241	2.72808	2.01168
	Q99LP6	Grpel1	3.10054	2.8972	2.91247	3.06939	4.01263	4.06939	3.76856	3.81355	3.26608	3.66632	3.4015	3.75868	3.83908	2.95691	3.65308	3.27102	2.63105	2.3197	2.47538	2.47538
	Q99LR1	Abhd12	3.29959	3.47561	2.87768	3.11653	4.0987	4.38739	3.58515	3.89675	3.50791	4.42152	3.26869	4.16283	3.54164	3.40033	3.85183	4.0524	2.81235	2.8245	2.90339	2.73346
	Q99LS3	Psph	NA	3.05426	NA	3.20257	NA	3.83288	NA	3.55437	NA	3.60057	NA	3.06071	NA	2.86491	NA	2.74593	NA	NA	2.55426	2.44181
	Q99LT0	Dpy30	NA	3.47442	NA	3.58476	NA	4.8117	NA	4.24629	NA	4.08646	NA	4.61294	NA	3.76655	NA	3.91486	NA	NA	2.29248	3.29867
	Q99LX0	Park7	4.21783	4.67185	4.32045	4.59719	5.23769	5.2682	5.12213	5.2182	4.6619	5.36678	4.89112	5.51728	5.14072	4.82013	5.08893	4.61828	4.28287	4.18398	4.24277	4.22408
	Q99LX5	Mmtag2	2.69251	3.19674	1.44481	1.95573	2.15467	2.16873	2.79252	2.68612	2.45907	3.35428	2.68604	3.05089	2.39356	2.88862	2.57245	2.72512	NA	2.16288	1.92257	2.40319
	Q99LY9	Ndufs5	3.71815	4.61248	4.01692	4.59764	5.08111	5.1874	4.62749	4.8569	4.0878	5.12175	4.32481	4.82175	4.56331	4.49002	4.8037	4.44573	3.99704	3.66066	3.98013	3.67756
	Q99M71	Epdr1	3.57927	3.41371	3.62334	3.81349	4.76646	4.46888	4.39858	4.28093	3.81116	4.39845	4.03111	4.26894	4.29395	3.41704	4.28844	4.18877	3.19034	3.19622	3.21051	3.17606
	Q99MN9	Pccb	3.42935	3.5949	3.35406	3.29453	4.01307	3.91097	3.97049	3.67134	3.54879	4.01687	3.54879	3.78373	3.64773	3.49764	3.78637	3.1498	2.76205	2.89483	2.92336	2.73352
	Q99MR8	Mccc1	4.96151	5.16095	4.80433	4.96616	5.3303	5.2984	5.21008	5.14627	4.98143	5.27573	5.01307	4.95684	4.98492	4.8952	4.90857	4.83168	4.39678	4.19769	4.32688	4.26759
	Q99N16	Cyp4f3	3.12168	2.65895	2.51879	2.65895	3.10769	2.60551	2.50245	2.80833	3.10525	3.84338	2.81741	3.43218	3.24064	2.94368	2.71286	2.26991	2.09931	1.56427	NA	1.83179
	Q99N28	Cadm3	4.31302	4.32589	4.08052	4.4233	5.42689	5.06953	4.82447	4.80162	4.3466	5.01295	4.98505	4.85282	4.95665	4.16207	5.15432	4.36597	3.75402	3.47718	3.5927	3.63851
	Q99N91	Mrpl34	1.80735	2.03562	1.80735	1.72247	2.40599	NA	1.88753	NA	1.26303	1.07039	1.72247	2.40599	1.76553	2.20163	NA	NA	NA	1.58496	NA	NA
	Q99N93	Mrpl16	4.13564	4.77509	4.42105	4.9244	5.67092	5.72829	4.81512	5.16887	4.06638	5.25667	4.18004	4.95521	4.74297	4.33944	4.71307	4.75188	4.25459	3.59508	4.12137	3.72829
	Q99N95	Mrpl3	4.95132	4.999	5.06144	4.96971	6.38855	5.92642	5.70575	5.51264	4.74679	5.69238	5.25442	5.29995	5.38574	4.7042	5.86242	4.74602	4.84803	4.40676	4.75055	4.50424
	Q99NB9	Sf3b1	2.48377	2.24968	2.16642	2.58412	5.94252	5.13379	5.76909	4.41897	2.74863	3.31282	3.29014	2.9936	3.199	2.7666	3.08738	2.55214	3.27631	2.98219	3.08826	3.17024
	Q99NE5	Rims1	2.84674	3.49916	3.39557	3.94653	3.85247	4.31181	3.75858	4.10962	2.9883	4.42768	3.55786	4.13659	3.44161	3.71964	3.83179	3.47464	2.96108	3.42176	3.244	3.13883
	Q99P72	Rtn4	3.15193	3.17901	2.93554	3.45827	4.15981	4.20582	4.05222	3.73524	3.13107	4.04504	3.71473	3.86206	3.95287	3.49531	4.00925	3.86942	3.21547	2.66144	2.98783	2.88907
	Q99P88	Nup155	1.86378	NA	1.4675	NA	5.08177	NA	4.33338	NA	3.08647	NA	3.01456	NA	3.08327	NA	2.99192	NA	2.53071	2.26974	NA	NA
	Q99PJ0	Ntm	4.34268	4.65531	4.34508	4.61304	5.82096	5.60485	5.09906	5.17959	4.27185	5.62782	4.98445	5.18898	4.84467	4.39075	5.12986	4.13181	4.04419	4.05743	4.07922	4.02241
	Q99PL5	Rrbp1	3.0406	3.41105	2.99301	3.67533	2.93866	2.87691	3.60483	3.30435	2.75884	4.11142	3.58863	3.84271	3.25963	3.62205	3.42069	3.35603	2.83223	2.4891	2.73436	2.58697
	Q99PL6	Ubxn6	2.41314	2.73241	2.16499	2.73241	3.87625	3.10236	2.67747	3.55553	2.48745	2.46493	2.74651	2.95797	2.45917	1.66424	3.0546	1.295	1.93094	2.239	2.10236	2.06759
	Q99PT1	Arhgdia	3.80873	3.92062	3.3749	3.98336	4.69497	4.64682	4.62308	4.28918	3.6504	4.86923	4.1653	4.57732	4.44553	3.92807	4.57865	3.8358	3.54957	3.38544	3.53043	3.40459
	Q99PU5	Acsbg1	2.57895	2.9757	2.83782	3.32148	4.17273	3.84173	3.32347	3.54787	2.84904	3.54787	3.08397	3.44833	3.21396	2.91183	3.63763	3.02989	2.22532	2.49298	2.45292	2.26537
	Q99PU8	Dhx30	2.19181	NA	1.93805	NA	3.39748	3.22706	2.38736	1.81897	2.68056	2.28846	2.91004	2.70349	2.44707	2.73324	3.36689	1.70349	1.76117	1.52301	1.64209	NA
	Q99PV0	Prpf8	1.5435	1.93092	1.85139	2.01246	4.64863	4.41804	4.56351	3.86688	2.55552	2.92906	2.60835	2.86355	2.58091	2.4432	2.73095	1.56326	2.28159	1.9792	2.21849	2.04229
	Q99PV8	Bcl11b	2.41241	2.09856	2.92058	2.45859	6.42337	5.96828	6.71394	5.5525	3.27078	4.27561	3.76885	3.89696	4.02609	3.7346	4.12833	3.51469	3.81055	3.8773	3.9795	3.70836
	Q9CPP6	Ndufa5	5.45047	5.57279	5.46119	5.4258	6.20478	6.0837	6.252	5.88224	5.66517	6.51891	5.89197	5.84084	5.90939	5.51822	5.99042	5.54235	5.18186	4.96034	5.10196	5.04024
	Q9CPQ1	Cox6c	5.93548	6.10166	5.62339	6.02657	6.9217	6.81601	6.49113	6.50605	6.22554	6.64702	6.06539	6.2481	6.35162	6.1786	6.41615	6.06565	5.32439	5.62514	5.46306	5.48647
	Q9CPQ3	Tomm22	3.73511	3.64592	3.41213	3.99314	4.68795	4.85988	4.42453	4.68942	3.98471	4.64592	3.85006	4.2728	4.2807	3.94609	4.25329	3.89746	3.29613	2.6638	2.6557	3.30423
	Q9CPQ8	Atp5mg	6.31239	6.55642	6.28268	6.33074	7.39961	7.05272	6.86421	6.90317	6.49678	6.68001	6.7101	6.73142	6.71974	6.29052	6.83141	6.28138	5.77722	5.72587	5.94103	5.56206
	Q9CPR4	Rpl17	4.8408	5.22771	4.96906	5.09988	5.38829	5.56027	5.68514	5.52934	4.78777	5.01986	4.66902	4.93201	4.90952	4.85476	4.92041	4.44557	4.4847	4.21595	4.41734	4.28331
	Q9CPR5	Mrpl15	3.2115	3.98817	3.42563	4.38469	4.60839	4.85728	4.07544	4.39583	3.34023	4.29232	3.55254	4.29232	3.87143	4.31598	3.85305	4.38469	3.25881	2.86533	2.62139	3.50274
	Q9CPS6	Hint3	4.74655	4.79414	4.57816	4.90833	5.87865	5.48416	5.3784	5.22845	4.70527	5.71837	5.05717	5.51172	5.07453	4.72256	5.39715	4.90271	4.27004	4.08718	4.0882	4.26902
	Q9CPT4	Mydgf	3.7702	4.24767	3.93725	4.44807	4.77674	4.57054	4.69167	4.35295	4.09511	4.83504	4.35895	4.47282	4.52078	4.24185	4.44558	4.11273	3.60355	3.58875	3.55311	3.63919
	Q9CPV4	Glod4	4.46367	4.81517	4.60779	4.84223	5.992	5.94363	5.57922	5.72807	4.81059	5.71612	5.23257	5.55079	5.50353	4.93907	5.56806	4.58575	4.55001	4.44048	4.45532	4.53517
	Q9CPW0	Cntnap2	NA	2.12906	0.998192	2.02607	3.08565	3.1195	2.2783	2.96377	2.09773	3.18767	1.94572	2.44077	1.65027	2.36502	1.47624	2.33523	1.54839	1.99819	1.80838	1.7382
	Q9CPW4	Arpc5	4.26814	5.26449	4.75343	5.44108	5.75343	5.93145	5.60183	5.63777	5.12603	5.90353	5.28979	5.55758	5.35815	5.00212	5.43817	5.19523	4.72101	4.90582	4.76168	4.86516
	Q9CPX6	Atg3	NA	2.41835	1.41555	1.89042	1.74997	2.57268	1.59243	2.71208	1.59243	3.97985	2.61991	3.55162	1.41555	2.57268	1.79888	3.5831	NA	1.53585	1.32214	1.74956
	Q9CPY7	Lap3	3.95189	4.19211	3.89439	3.88647	5.13346	4.91469	4.62584	4.48766	3.92723	4.68485	4.19259	4.62442	4.37415	4.14019	4.6932	3.81626	3.5701	3.42901	3.58622	3.41289
	Q9CQ10	Chmp3	2.6566	NA	2.67649	NA	3.21196	NA	2.924	NA	2.59925	NA	3.07029	NA	2.46773	NA	3.06526	NA	0.970553	1.65517	NA	NA
	Q9CQ45	Nenf	3.52709	3.63493	3.73956	3.79648	4.6181	4.63195	4.1795	3.79987	4.00397	3.84378	3.88541	3.5094	3.26899	3.7106	3.35448	2.9375	2.8991	3.13305	3.14257	2.88959
	Q9CQ54	Ndufc2	5.56613	5.78638	5.40783	5.84258	6.63261	6.42457	6.35905	6.18566	5.93244	6.39864	5.96379	6.04227	6.0092	5.61914	6.18633	5.81546	5.49856	5.16725	5.52847	5.13735
	Q9CQ60	Pgls	2.02409	2.51977	2.39916	2.48907	3.72109	3.82585	2.82362	2.82947	2.016	3.22729	2.39916	3.12898	2.62739	2.68317	2.29164	NA	1.83973	1.495	2.27287	1.06187
	Q9CQ62	Decr1	4.7341	4.7416	4.7341	5.24287	6.26403	6.08603	5.78071	5.74746	4.94157	5.78575	5.2024	5.56748	5.31498	5.08071	5.65559	4.11563	4.71254	4.53094	4.57326	4.67022
	Q9CQ69	Uqcrq	6.42945	6.69128	6.35203	6.61163	7.4262	7.3812	7.26917	7.1655	6.84717	7.35558	6.67343	6.9666	6.84033	6.81493	7.12127	6.83235	5.98829	6.17566	6.02919	6.13476
	Q9CQ75	Ndufa2	2.84551	3.44892	2.68845	3.09146	3.6419	3.87114	3.36789	3.81654	3.04939	3.87806	3.46322	3.59388	3.06485	2.87987	3.60671	3.19033	2.85636	2.57536	2.9418	2.48992
	Q9CQ79	Txndc9	2.79698	NA	3.51957	NA	4.69474	NA	4.05903	NA	3.59015	NA	4.17383	NA	3.62396	NA	4.20681	NA	3.28112	3.112	NA	NA
	Q9CQ80	Vps25	1.88471	1.93292	1.12552	1.78091	2.29974	3.10284	1.87444	3.00331	1.99308	2.61099	2.06007	2.54173	2.4582	2.39235	2.27728	2.10284	1.76295	1.88634	2.28341	1.36588
	Q9CQ91	Ndufa3	3.00191	3.4411	2.7622	3.55036	3.55387	3.73774	3.21935	3.55191	2.93677	4.18955	3.30231	3.73104	2.77976	3.12081	3.56338	3.25231	2.5727	2.6493	2.31141	2.91059
	Q9CQ92	Fis1	3.18659	2.92427	2.99649	3.37347	4.52622	4.30199	4.20429	4.1682	3.33859	4.42988	3.86911	3.60863	4.12286	3.53552	4.33859	3.45155	3.44665	2.80093	3.51554	2.73204
	Q9CQA1	Trappc5	2.37904	2.94486	2.37504	3.27798	3.5529	3.49825	3.60978	3.45943	2.96062	3.39232	2.74512	3.39232	3.07792	2.37851	3.1427	3.01792	1.51428	2.12063	NA	NA
	Q9CQA3	Sdhb	4.00699	4.3217	3.87671	4.44505	5.2134	5.33724	4.79465	5.03977	3.67208	5.13367	4.33951	4.62282	4.5407	4.30389	4.83216	3.68335	3.89163	3.91073	4.03192	3.77044
	Q9CQC6	Bzw1	1.4879	2.46439	2.01146	3.02128	4.01146	3.2657	2.39479	2.85563	2.80983	3.17341	2.71672	3.2657	3.56472	2.29995	3.67773	3.04331	2.16033	2.26926	2.40831	2.02128
	Q9CQC7	Ndufb4	3.4399	3.74697	3.07178	3.65327	4.39344	4.27991	4.05026	4.12514	3.66519	4.15868	3.78616	3.92688	3.85241	3.64487	4.12018	3.75744	3.37761	3.05631	3.49167	2.94225
	Q9CQD1	Rab5a	4.01191	3.75721	3.62262	3.87957	4.85003	4.93763	4.43623	4.32578	4.35713	5.14774	4.42516	4.88103	4.56275	4.02053	4.66464	4.12711	3.58252	3.23634	3.29422	3.52464
	Q9CQE8	RTRAF	3.48373	3.81142	3.53544	3.75181	5.50514	5.33726	5.13724	4.67924	3.8533	4.58058	3.65394	4.35269	4.08192	4.03942	4.03279	3.52991	3.77441	3.68395	3.92464	3.53372
	Q9CQF0	Mrpl11	3.21554	4.16042	3.53106	4.45399	4.6122	4.94757	4.03356	4.85988	3.46331	4.65766	3.4479	4.47467	3.95425	3.55941	3.96652	4.15402	3.37259	3.20233	3.09513	3.47979
	Q9CQF3	Nudt21	3.2131	3.81429	3.04349	4.28624	6.5932	6.35351	6.14913	5.60211	3.94053	4.8451	3.98008	4.58546	4.10426	3.71299	4.38042	3.49676	4.0301	3.97556	3.99918	4.00648
	Q9CQH3	Ndufb5	4.65902	5.01966	4.10599	4.66948	5.73362	5.11588	5.29048	5.6455	4.57167	5.35151	5.02255	5.04433	5.16272	4.66948	5.29048	4.90315	4.4953	4.26582	4.35151	4.40961
	Q9CQI3	Gmfb	3.14211	3.72786	3.30138	3.81741	4.59332	3.70193	3.90038	4.11431	4.03218	3.95827	4.23785	4.62537	4.1814	3.33936	4.30227	3.5764	3.07866	3.58404	3.17794	3.48477
	Q9CQI6	Cotl1	4.81338	4.99443	4.39444	5.16752	5.7569	6.09075	5.30843	5.63225	4.94471	5.93446	5.05279	5.80464	5.0689	5.35331	5.35079	5.57351	4.26398	4.56329	4.52382	4.30345
	Q9CQM9	Glrx3	3.10285	3.03553	3.38051	3.28337	5.84473	4.63095	4.88602	3.90452	4.58287	4.70149	4.64478	4.23447	4.72918	3.94714	4.7879	4.13998	3.80749	3.23421	3.65492	3.38678
	Q9CQN1	Trap1	2.88449	3.352	2.6095	3.43739	4.26273	3.97172	3.51729	2.66687	4.03834	4.54134	3.51601	3.86481	3.7091	3.6238	4.27279	4.08191	2.56706	2.92715	2.66687	2.82733
	Q9CQQ7	Atp5pb	5.03815	5.32917	5.13543	5.26411	6.48298	6.13898	5.86126	5.87887	4.82482	5.96742	5.27275	5.5047	5.50932	5.04194	5.74418	4.62859	4.83568	4.69436	4.77342	4.75662
	Q9CQR4	Acot13	5.53291	5.99993	5.53883	5.7464	6.48645	6.26662	6.25391	6.11423	5.8767	6.23912	5.88772	6.06197	6.09572	5.83104	6.01202	5.76589	5.07778	5.24109	5.31752	5.00135
	Q9CQS4	Slc25a46	2.63621	3.5093	2.87331	3.0311	4.2153	3.96389	3.40926	3.8221	3.30103	4.27089	3.77105	3.71414	3.75161	3.39528	4.08602	3.67743	2.90025	2.8952	3.26098	2.53447
	Q9CQU0	Txndc12	4.38636	3.86252	4.20948	3.79434	4.32978	3.96599	4.10096	3.83639	4.57669	4.66458	4.34889	4.37153	4.65555	4.04309	4.20948	4.19476	3.14535	3.14535	3.32127	2.96943
	Q9CQU3	Rer1	5.09382	NA	5.09055	NA	6.30057	NA	5.93522	NA	5.47187	NA	5.78076	NA	5.82256	NA	5.83893	NA	4.9294	4.57966	NA	NA
	Q9CQV8	Ywhab	3.59646	3.85285	3.39384	3.65425	4.79031	4.60993	4.38828	4.58463	3.83628	4.87721	4.08951	4.33237	4.25583	3.79065	4.48998	3.82255	3.57034	3.56417	3.70002	3.43449
	Q9CQW1	Ykt6	4.04304	4.84868	4.01562	4.71803	5.69955	5.73622	5.15351	5.37906	4.54524	5.72154	4.92635	5.42088	5.02539	4.67651	5.46056	4.56683	4.36497	4.26822	4.34117	4.29202
	Q9CQW2	Arl8b	2.92395	3.4185	3.19289	2.98808	4.32413	4.25555	3.79411	3.86644	3.50101	4.43796	3.67972	3.78567	4.18797	2.95351	4.16314	3.74909	3.36825	2.7481	2.86152	3.25484
	Q9CQX2	Cyb5b	4.95648	5.23435	4.71083	4.90942	5.96281	5.42448	5.77703	5.52325	5.54191	5.85526	5.35677	5.80256	5.6532	5.25988	5.72438	5.18693	4.57917	4.62084	4.76373	4.43629
	Q9CQZ5	Ndufa6	2.51291	2.76361	2.69933	2.62877	3.81816	3.65657	3.78649	3.43454	2.96943	3.43128	2.85688	3.29824	2.85688	2.55101	3.32254	3.04095	2.24845	2.32254	1.99301	2.57798
	Q9CQZ6	Ndufb3	5.75087	5.41572	5.87656	5.43291	6.71466	5.98199	6.48552	5.63948	6.09356	6.07737	6.17598	5.47038	6.45479	5.03798	6.47609	5.32658	5.25753	4.72842	5.24026	4.74569
	Q9CR09	Ufc1	2.65764	3.4419	2.9531	3.56919	4.66418	4.32355	4.22943	4.17548	3.8188	5.0216	4.01583	3.99881	4.1051	4.04852	4.37613	3.9187	3.12421	3.09545	2.87054	3.34912
	Q9CR16	Ppid	3.85171	4.57273	3.84748	4.54708	5.75651	5.51238	5.08481	5.24362	4.57868	5.40468	4.75952	5.28447	4.97237	4.78497	5.28227	4.69455	4.143	3.9577	4.00388	4.09682
	Q9CR26	Vta1	3.97866	4.30197	3.54289	4.88295	4.81853	4.78399	4.57666	5.30197	5.01469	5.63104	5.09716	5.33148	5.0605	5.3661	5.37178	5.27793	4.16779	4.31289	4.54298	3.9377
	Q9CR57	Rpl14	5.78793	5.8597	5.84488	5.92782	6.206	6.49327	6.35777	6.4515	5.4736	5.95215	5.49663	5.98254	5.67021	5.90225	5.80931	5.52341	5.02872	4.98762	5.03104	4.98529
	Q9CR61	Ndufb7	4.03271	4.40431	3.5876	3.96821	5.09538	5.08586	4.95662	4.67661	4.25883	5.41473	4.62383	4.98695	4.67475	4.27307	5.02327	4.49873	4.17912	4.08566	4.09453	4.17026
	Q9CR62	Slc25a11	4.76751	4.9355	4.61669	4.70145	5.97407	5.56082	5.39528	5.34442	4.71707	5.35578	5.11886	5.00738	5.33686	4.45099	5.42424	4.45401	4.20472	4.13721	4.26698	4.07496
	Q9CR67	Tmem33	3.8629	4.09057	3.47241	4.07253	4.58446	4.77863	4.3051	4.2809	3.97413	4.37615	3.73498	4.66315	3.89278	4.10895	4.14828	4.12107	3.02297	3.08132	3.14262	2.96167
	Q9CR68	Uqcrfs1	5.55391	5.39146	5.20681	5.54399	6.19304	6.08023	5.80389	5.85263	5.44194	6.04507	5.58728	5.73492	5.74337	5.18671	5.84835	5.27873	4.70045	4.84456	4.8827	4.66231
	Q9CR86	Carhsp1	3.76393	3.79104	3.7801	4.32762	5.46718	5.09127	5.17643	4.51996	4.64981	5.28224	5.02697	5.21005	4.91431	4.28497	4.99789	4.65026	3.70165	3.57766	3.73325	3.54606
	Q9CR95	Necap1	4.54017	4.69178	4.51321	4.72872	5.85464	5.46364	5.38781	5.07094	4.94386	5.71979	5.29379	5.52988	5.44242	5.02361	5.66633	5.11205	4.60668	4.46494	4.55863	4.51298
	Q9CR98	Fam136a	4.65877	4.82859	4.69725	4.83013	5.56974	4.49494	5.41345	5.0209	5.14976	5.59677	5.29122	5.10204	5.26402	4.75041	5.4184	5.39241	4.53071	4.33545	4.46882	4.39734
	Q9CRB2	Nhp2	2.97243	NA	2.17525	NA	4.36871	NA	4.22766	NA	3.4485	NA	3.34115	NA	3.68891	NA	3.50996	NA	2.81613	2.33565	NA	NA
	Q9CRB6	Tppp3	5.03072	5.22407	4.81487	5.20125	6.29619	6.1993	5.96696	5.98795	5.40966	5.76906	5.651	5.91916	5.86734	5.23335	5.75576	5.28773	4.70384	4.83638	4.97923	4.56098
	Q9CRB9	Chchd3	3.61531	4.05944	3.35517	4.04708	5.14809	4.86222	4.47899	4.55946	4.63877	5.0802	4.37597	4.4857	4.53203	4.02303	4.92329	4.10419	3.72535	3.57594	3.51725	3.78404
	Q9CRD0	Ociad1	3.68156	3.88599	3.48146	3.79636	4.91334	4.63174	4.7286	4.26872	4.51668	4.97313	4.54708	4.65257	4.60413	3.88446	4.85854	4.2612	3.89312	3.55462	3.88821	3.55952
	Q9CRT8	Xpot	1.51291	1.50193	1.89703	0.916967	4.04398	3.81311	3.41904	3.02769	3.16926	3.90153	3.36012	3.20407	3.29313	3.30279	3.20022	3.54889	2.30223	2.24673	2.6778	1.87116
	Q9CRY7	Gdpd1	3.72951	3.87093	3.31629	3.85285	5.09329	5.09503	4.36966	4.56992	4.31991	4.80782	4.25331	4.62692	4.47408	4.04214	4.68809	4.47767	3.64545	3.74576	3.52028	3.87093
	Q9CS84	Nrxn1	2.41193	3.08568	2.78553	2.90626	4.03807	3.92026	3.37822	3.46353	2.84382	3.7585	3.11558	3.51536	3.19081	2.84684	3.39204	2.59422	2.62965	2.35376	3.02039	1.96302
	Q9CT10	Ranbp3	1.68672	2.33619	2.06303	1.94388	4.33411	4.86512	4.77587	3.93936	2.69994	3.4737	3.01218	3.53484	2.80573	2.58773	3.27804	3.28728	2.74752	2.58649	2.94388	2.39013
	Q9CTY5	Micu3	2.51741	3.41288	2.72775	3.60484	4.43557	4.42084	3.58336	4.02841	4.0796	4.89601	3.65736	4.72276	3.704	4.2449	4.19342	4.43275	3.02473	2.75497	2.99113	2.78857
	Q9CU62	Smc1a	2.59898	2.75814	2.63553	2.8418	5.56394	5.31043	5.40175	4.87692	3.66796	3.90637	3.60493	4.14326	3.97948	2.77951	4.01551	3.19984	3.65049	3.06677	3.59894	3.11831
	Q9CVB6	Arpc2	6.46477	6.78489	6.30963	6.65111	7.72062	7.54381	7.15496	7.24175	6.44354	7.55334	6.72062	7.09261	7.05106	6.48613	7.18638	6.20443	6.08991	6.05711	6.11294	6.03408
	Q9CWF2	Tubb2b	4.8702	5.92077	5.27414	6.06506	7.12807	7.15071	6.39672	6.5763	5.51537	6.32282	5.76814	5.87531	5.9726	6.05293	6.20471	5.84133	5.57394	5.25588	5.45611	5.37371
	Q9CWJ9	Atic	4.49661	4.39803	4.34166	4.52233	5.83378	5.43268	4.97142	5.12217	4.43118	5.07875	4.72374	4.9783	5.08583	4.3258	5.27584	3.94461	4.01856	3.91034	4.2405	3.6884
	Q9CWL8	Ctnnbl1	NA	2.46244	1.50473	2.82152	5.39455	5.10127	4.73919	4.55726	2.17215	3.0474	1.50473	3.26979	3.64609	2.02634	3.29991	2.26081	2.58719	2.41727	2.36514	2.63932
	Q9CWM4	Pfdn1	6.14928	6.21323	6.02117	6.60189	6.72349	6.73042	6.77304	6.79354	6.6752	7.14819	6.7221	6.98837	6.66027	6.50131	7.00458	6.79819	5.95793	5.73565	5.96683	5.72676
	Q9CWS0	Ddah1	4.78113	4.96242	4.80233	5.26365	6.09647	5.94181	5.52073	5.71369	4.83423	5.66135	5.0817	5.42477	5.37674	5.07648	5.49821	4.66686	4.3759	4.29073	4.48266	4.18397
	Q9CWZ7	Napg	3.38178	3.63113	3.18744	3.82434	4.74029	4.88679	4.26029	4.46799	4.46636	5.40127	4.54291	4.74451	4.32448	4.38427	4.74707	4.27187	3.59743	3.64102	3.75849	3.47996
	Q9CX34	Sugt1	5.06698	5.21485	4.80258	5.33585	6.55781	6.46262	6.09214	6.03561	5.87051	6.82789	5.97225	6.40408	6.15586	6.05039	6.40297	6.22258	5.18668	5.01367	5.13441	5.06594
	Q9CX56	Psmd8	4.61799	4.72803	4.56478	4.98581	6.39919	6.34547	5.73297	5.63755	5.04867	5.94337	5.18324	5.98581	5.46483	5.05487	5.65605	5.29192	4.32116	4.25289	4.28213	4.29192
	Q9CX80	Cygb	2.98995	4.03862	3.41622	4.29693	4.41202	4.08044	3.89082	4.85001	3.39934	4.66997	3.3298	4.92078	4.0398	3.9661	4.29829	4.10766	3.44938	2.07742	2.57564	2.95115
	Q9CX86	Hnrnpa0	3.03594	3.88236	3.29668	3.78559	8.228	7.78532	7.91312	7.16374	4.06748	5.47145	5.04752	5.43436	4.94682	4.74892	5.0524	5.09579	5.35314	5.41624	5.51691	5.25247
	Q9CXJ4	Abcb8	3.17777	1.95775	2.64061	2.54271	4.31391	3.0502	3.29321	2.9471	3.94559	3.17407	3.72994	3.06996	4.12971	2.26261	4.26721	2.78915	2.77567	2.24074	2.70318	2.31323
	Q9CXR1	Dhrs7	3.09541	2.87263	2.49179	2.42969	4.23289	3.48497	3.64657	3.822	3.16988	3.54863	3.23289	3.822	3.42611	2.51715	3.70752	2.73347	2.66534	1.76863	2.36042	2.07354
	Q9CXS4	Cenpv	4.19653	4.42736	3.73394	4.09788	6.53472	6.01701	6.36763	5.5337	3.9535	4.80755	4.46555	4.59141	4.7767	4.13301	4.88994	4.0234	4.37509	4.1885	4.27961	4.28398
	Q9CXW3	Cacybp	2.16744	3.73197	2.91663	3.69749	4.57391	4.35111	3.96072	4.17129	4.19028	4.87531	4.33395	4.68754	4.1127	4.10961	4.55515	4.02869	3.24221	3.20654	3.31315	3.13561
	Q9CXW4	Rpl11	6.49981	6.58723	6.68264	6.67404	7.95234	7.47773	7.41795	7.38371	6.87406	7.74287	7.13633	7.26597	7.31142	6.28903	7.48355	6.64933	6.39205	6.353	6.46611	6.27894
	Q9CXY6	Ilf2	3.05472	3.11045	3.03212	3.22325	5.6244	5.10873	5.22734	4.48296	3.37014	3.84741	3.34173	3.61669	3.73419	2.94363	3.88483	2.41973	3.22564	3.10485	3.40183	2.92866
	Q9CXZ1	Ndufs4	4.97983	5.53951	5.17765	5.40652	5.87366	5.85896	5.65594	5.62293	5.27828	6.04814	5.36209	5.41973	5.49393	4.91092	5.45557	5.19093	4.9427	4.55142	4.76589	4.72822
	Q9CY27	Tecr	2.93954	2.55894	2.62909	2.84972	4.16443	3.57056	3.83589	3.47327	2.9606	3.99118	3.64289	3.58088	3.65657	3.16228	3.66937	3.17317	2.80482	2.51361	2.65244	2.66599
	Q9CY50	Ssr1	3.58923	4.27985	4.09391	4.42669	5.28111	5.50564	4.68176	5.3766	4.1946	4.74261	4.38775	4.72529	4.65256	4.78311	4.63773	4.33236	3.67887	3.87368	3.77628	3.77628
	Q9CY64	Blvra	3.07872	NA	2.91111	NA	4.37483	NA	3.76491	NA	2.94741	NA	3.51046	NA	3.25809	NA	3.78739	NA	3.08034	2.67878	NA	NA
	Q9CYH2	Prxl2a	3.6757	3.7472	3.54017	3.73694	5.11227	4.76762	4.39684	4.36869	3.42323	4.26823	3.95869	3.81633	4.25314	3.58912	4.41208	3.36587	3.27517	3.42218	3.38661	3.31073
	Q9CYR6	Pgm3	3.99708	3.13002	3.3819	3.37779	5.2626	4.53793	4.06284	4.29728	4.52874	4.46132	4.3819	4.51172	4.66672	3.99176	4.58453	3.99193	3.48144	3.43805	3.51697	3.40252
	Q9CYT6	Cap2	2.88166	3.22705	2.91614	3.07231	4.27736	4.146	3.58372	3.84844	3.48305	4.45744	3.75655	3.99976	3.77661	3.61505	4.04447	3.66642	3.20715	3.00974	3.22362	2.99327
	Q9CYZ2	Tpd52l2	2.74759	2.95186	2.77765	3.01108	3.68553	3.67982	3.70912	3.64802	2.93262	4.62639	3.32748	4.0447	3.55277	3.59287	3.47236	3.89755	2.98509	2.40655	2.82255	2.56909
	Q9CZ04	Cops7a	3.19727	NA	3.08496	NA	4.48954	NA	4.03969	NA	2.97055	NA	4.07741	NA	3.54394	NA	3.95737	NA	3.30322	3.12092	NA	NA
	Q9CZ13	Uqcrc1	3.58187	3.74876	3.44665	3.80514	4.88525	4.65195	4.28036	4.34004	3.49361	4.35594	3.7304	4.0359	3.94498	3.7606	4.00291	3.16001	3.20054	3.17895	3.26145	3.11804
	Q9CZ30	Ola1	4.6376	5.1781	4.416	4.99934	6.11924	6.16426	5.52334	5.79856	5.51683	6.26184	5.56325	6.01093	5.61742	5.37122	5.80294	5.4974	4.61953	4.43471	4.51081	4.54343
	Q9CZ42	Naxd	2.2014	3.21056	2.71553	2.98553	4.04179	4.13299	3.40998	3.8831	2.52119	3.81237	3.12912	3.57546	3.25186	2.7683	3.04766	2.22868	2.25223	2.33383	2.26946	2.3166
	Q9CZ44	Nsfl1c	NA	1.89433	NA	2.30645	2.20163	2.87311	NA	2.65241	1.37851	3.29682	1.80735	2.746	0.847997	2.22972	2.45943	3.06808	NA	NA	1.6135	2.09732
	Q9CZB0	Sdhc	3.11612	3.20594	3.18368	3.37698	3.97447	3.95757	3.59533	3.25634	3.22638	3.84663	3.59563	3.36351	3.94252	3.3205	3.8381	2.55442	2.54481	2.56195	2.59086	2.5159
	Q9CZC8	Scrn1	2.92809	3.15042	2.99188	2.85308	4.26257	3.66312	3.61473	3.50566	3.46602	4.02227	3.50778	3.71928	3.64284	3.2399	3.93068	3.45299	2.93207	2.80873	3.0048	2.736
	Q9CZD3	Gars1	1.63498	1.94565	1.32319	2.13017	3.41575	2.63732	2.5997	2.00132	2.8576	3.08602	2.52327	3.12014	3.11767	2.84512	3.19779	3.10388	1.69648	1.60408	1.8459	1.45466
	Q9CZM2	Rpl15	4.93356	4.80881	4.91127	4.93624	5.06233	5.16458	5.39013	5.15751	4.72268	4.91084	4.74286	5.08257	4.7979	4.92879	4.83953	4.2726	4.23969	4.09163	4.14914	4.18217
	Q9CZN4	Shisa9	1.81555	NA	NA	NA	2.59452	NA	1.122	NA	2.96157	NA	3.31795	NA	2.67525	NA	3.345	NA	1.59452	1.37834	NA	NA
	Q9CZP5	Bcs1l	3.40811	4.26531	3.0513	3.76131	4.73181	4.19367	3.80423	4.52672	3.11984	4.44095	3.52555	3.86094	3.55335	3.50446	3.51205	3.33043	2.81454	3.07479	2.79991	3.08942
	Q9CZS1	Aldh1b1	3.20744	3.46781	3.05967	3.63589	4.76871	4.44424	3.95522	4.00214	3.57832	4.36223	3.67361	4.0351	4.01173	3.49052	3.85986	3.71522	3.128	3.06035	3.07724	3.1111
	Q9CZT8	Rab3b	5.3999	5.5854	5.25364	5.61372	6.73552	6.57888	6.2082	6.02813	6.40229	6.71364	6.32425	6.469	6.08477	5.72857	6.36386	6.19806	5.42617	5.17047	5.23759	5.35905
	Q9CZU6	Cs	4.55807	4.67852	4.38478	4.75993	5.94411	5.75658	5.18324	5.24857	4.38919	4.90247	4.42466	4.69569	4.82829	4.48125	5.04375	4.15227	4.17015	3.99417	4.15258	4.01175
	Q9CZW4	Acsl3	NA	1.18468	NA	0.930921	1.58496	2.73135	1.53605	1.887	NA	2.84549	1.32193	2.31672	1.53605	0.754044	1.76553	1.32768	NA	NA	NA	1.55049
	Q9CZW5	Tomm70	4.8629	4.77411	4.60494	4.71786	6.49452	5.94878	5.42527	5.32499	5.79339	5.73916	5.15423	5.36005	5.59095	5.16797	5.819	5.31584	4.41249	4.53442	4.50772	4.43919
	Q9CZX8	Rps19	4.67416	5.52914	4.77631	5.19758	5.6612	5.90918	5.30173	5.61872	4.91458	5.47955	4.98392	5.43864	5.11656	5.14704	5.35344	4.97341	4.50113	4.18489	4.31494	4.37108
	Q9D024	Ccdc47	3.80289	NA	3.87554	NA	4.77643	NA	4.43919	NA	3.44862	NA	3.60258	NA	3.87771	NA	4.29165	NA	3.36287	2.86776	NA	NA
	Q9D051	Pdhb	4.10478	4.6063	3.89683	4.47018	5.75	5.55092	5.04031	5.10152	4.1271	5.17236	4.25543	4.73389	4.78001	4.47767	4.92832	3.97943	4.04292	3.96596	4.01391	3.99497
	Q9D0E1	Hnrnpm	2.33791	2.8282	2.39241	2.9542	5.1684	5.06993	5.23742	4.55703	3.16008	4.06993	3.30029	3.69327	3.39082	3.20847	3.46483	2.95944	3.27739	2.83902	2.87882	3.23759
	Q9D0F9	Pgm1	3.98692	4.04203	4.09419	4.43566	5.56515	5.21645	4.75953	4.77684	4.32049	4.77535	4.3296	4.66214	4.53714	4.17983	4.81099	4.0853	3.8902	3.65233	3.93027	3.61226
	Q9D0G0	Mrps30	NA	NA	0.925999	1.53605	2.63227	1.48543	1.53605	NA	1.80735	NA	NA	NA	NA	NA	1.63227	NA	NA	NA	1.848	NA
	Q9D0I9	Rars1	4.04178	4.18065	4.24946	4.05794	5.55634	5.47369	4.82958	4.94493	5.41467	5.98286	5.23079	5.4642	5.65361	4.98553	5.56602	5.46608	4.25865	3.92604	4.38976	3.79494
	Q9D0J4	Arl2	2.48988	3.46038	2.48568	3.47578	4.20593	4.62769	3.66003	4.30308	2.82608	4.65896	3.60388	3.83471	3.54614	3.90761	3.75112	3.65092	2.76558	2.40647	3.0182	2.15385
	Q9D0K2	Oxct1	3.04902	3.26237	3.14417	3.42324	4.60106	4.32507	3.82583	3.81633	2.98108	3.54889	3.2278	3.36108	3.46326	2.90059	3.58548	2.92963	2.65485	2.89504	2.83056	2.71932
	Q9D0L7	Armc10	3.05084	3.54358	2.9128	3.42746	4.52309	4.52609	3.97204	4.24247	3.78097	4.31877	3.89143	4.06619	4.16145	3.47118	4.18705	3.47724	3.19768	2.88951	2.90074	3.18645
	Q9D0L8	Rnmt	1.90565	2.90534	2.3168	2.85954	5.4227	5.91377	5.2641	5.05509	3.05055	4.23626	3.42088	4.12451	3.54209	3.15327	3.81498	3.81223	3.31401	3.07599	2.99281	3.3972
	Q9D0M1	Prpsap1	2.3949	NA	2.65056	NA	3.45968	NA	3.57461	NA	2.0656	NA	3.03758	NA	2.73624	NA	3.84089	NA	2.1427	2.22314	NA	NA
	Q9D0M3	Cyc1	3.63842	3.94387	3.69037	4.04964	4.96901	5.12092	4.3513	4.7201	4.19272	4.95283	4.05395	4.49613	4.03407	4.11996	4.16882	3.90029	3.32142	3.34201	3.55515	3.10828
	Q9D0S9	Hint2	3.0806	3.39445	2.74995	3.32755	4.16809	3.91518	4.44401	3.15276	3.18352	3.48342	3.43398	3.31541	3.73377	3.11804	3.5309	2.91123	2.48624	2.6698	2.48653	2.66951
	Q9D164	Fxyd6	3.31195	2.65859	2.43201	3.23491	3.82458	4.09872	3.35443	3.46857	3.89115	3.78384	2.9271	3.99574	3.80805	3.48005	3.87011	3.76915	2.51411	2.21711	2.47855	2.25267
	Q9D172	Gatd3a	4.68522	5.13668	4.82645	5.20048	6.2578	6.09017	5.66083	5.73906	4.85589	5.82678	5.18186	5.5745	5.35807	5.03089	5.57318	4.77373	4.34967	4.49149	4.50675	4.33441
	Q9D1A2	Cndp2	2.53535	2.94558	2.52676	3.30706	4.09357	3.97826	3.47807	3.41751	2.47582	3.84009	2.7276	3.48084	3.20105	3.14067	3.65976	2.97952	2.60809	2.74393	2.99415	2.35788
	Q9D1D4	Tmed10	3.02696	2.58353	2.69178	2.6064	3.54806	3.02533	3.07051	3.0321	3.12187	3.12304	3.18306	2.65324	3.22176	2.58353	3.78619	2.52917	2.55205	1.19297	1.93442	1.8106
	Q9D1G1	Rab1b	4.38694	4.11419	4.05939	4.09868	5.56234	5.46212	4.95647	4.83408	4.93498	5.44688	5.06028	5.17463	5.00057	4.44994	5.31087	4.60622	4.25634	3.85236	4.24678	3.86192
	Q9D1G5	Lrrc57	NA	4.36786	NA	4.54585	NA	5.83266	NA	5.44076	NA	5.88808	NA	5.56046	NA	5.00835	NA	4.64056	NA	NA	4.40676	3.93101
	Q9D1H6	Ndufaf4	3.39323	3.26707	3.50669	3.36318	4.05481	3.84196	3.81154	3.44685	3.41922	3.90665	3.74115	3.3882	3.40628	3.01784	3.16646	3.1719	2.25573	2.10372	2.05895	2.30049
	Q9D1K2	Atp6v1f	4.55845	4.62769	3.97776	4.72217	4.96623	5.15885	4.87607	4.95363	4.37054	5.28502	4.70916	5.07384	4.84486	4.62117	4.67201	4.67396	3.95152	3.92001	4.05591	3.81563
	Q9D1M4	Eef1e1	2.37451	3.52853	2.00254	3.02603	3.237	3.38358	2.643	3.70785	3.88086	3.80739	3.29012	4.06312	3.163	2.86733	3.57329	3.38358	2.34134	1.43864	1.61099	2.16899
	Q9D1N9	Mrpl21	1.43296	2.23266	2.1375	1.26303	2.94486	2.3505	2.80735	1.20163	1.848	2.3505	2.53605	1.76553	2.37851	NA	2.72247	2.16993	2.43296	1.48543	NA	NA
	Q9D1P0	Mrpl13	4.4879	4.78244	4.40312	4.8585	5.62199	5.52924	5.16832	4.996	4.43642	5.36329	4.7143	4.81496	4.68168	4.57504	5.34088	4.93814	4.45473	3.77495	4.31011	3.91957
	Q9D1P4	Chordc1	1.33599	2.29828	2.52867	2.5782	3.18915	2.72323	3.19344	2.84949	2.82749	3.36542	3.35908	2.85477	3.80806	2.73062	3.71272	2.45881	1.6672	2.16316	1.99103	1.83933
	Q9D1Q6	Erp44	4.94233	4.95786	4.67171	5.2352	6.05659	5.73808	5.42686	5.495	5.17769	5.97346	5.33636	5.60423	5.21317	5.09251	5.43616	5.08535	4.577	4.47834	4.82662	4.22872
	Q9D1R9	Rpl34	6.75466	7.02556	7.05779	7.3112	7.21646	7.36885	7.53531	7.31372	6.66943	6.90374	6.6222	6.96883	6.367	7.04577	6.70923	6.50355	6.17138	6.19057	6.23336	6.1286
	Q9D1T0	Lingo1	2.59213	2.61249	2.36885	2.40024	3.64487	3.04217	2.8562	2.6712	2.58611	3.08129	2.26708	3.06634	2.23516	2.55409	2.43736	2.28172	2.02981	2.13797	2.53666	1.63112
	Q9D2G2	Dlst	4.23039	4.69211	4.00951	4.46857	5.70618	5.54696	5.11606	5.08494	4.11426	5.36452	4.65505	4.9424	4.82267	4.5545	5.12647	4.15579	4.06224	4.07959	4.2009	3.94093
	Q9D2N4	Dtna	2.17017	2.17898	2.31585	2.43023	3.10616	2.86888	3.02662	2.63775	2.82529	3.00779	3.2448	3.63649	2.85301	2.65648	3.245	3.14116	2.45909	1.81664	2.25403	2.0217
	Q9D2P8	Mobp	6.38474	6.62963	6.36009	6.56278	7.43472	7.12648	7.40322	6.85054	6.75953	7.15454	7.07244	7.22378	7.27539	7.0453	7.2721	6.97691	6.30468	6.03823	6.2387	6.10421
	Q9D2R6	Coa3	4.30936	5.00222	4.63868	5.13822	5.55873	5.48765	5.62154	5.45652	5.03504	5.8884	5.13241	5.55476	5.32361	4.91331	5.56045	4.88481	4.83578	4.3602	4.65942	4.53656
	Q9D2U9	Hist3h2ba	4.88832	5.29378	5.10768	5.32773	6.55448	7.11578	6.30336	6.23238	5.25961	5.57572	5.33419	5.33603	5.32535	5.20827	5.70324	5.17901	5.07232	4.88766	4.81059	5.14939
	Q9D2V7	Coro7	4.12733	3.90644	3.73395	3.83209	5.22012	4.62966	4.86966	4.33412	4.74201	5.1226	4.65611	4.84711	4.8831	3.91265	5.29516	4.43648	3.88452	3.58361	3.72618	3.74195
	Q9D358	Acp1	1.08557	2.35609	1.38814	1.95585	3.28769	2.98282	2.71621	2.66075	2.63811	2.95139	2.87912	2.92379	2.97799	2.35049	3.08511	2.4436	2.4439	1.13288	1.95585	1.62093
	Q9D394	Rufy3	1.95096	2.18891	2.41071	2.17945	3.87745	3.4848	3.37968	3.0608	3.41146	4.00795	3.38509	3.5831	3.74766	3.11474	3.70806	3.53668	2.33529	2.24966	2.32384	2.26111
	Q9D3A9	Ttyh1	2.40475	1.60603	2.28927	2.26655	3.5498	2.53448	2.95223	1.82176	2.83359	2.35228	2.56229	2.11127	2.22787	1.69623	2.37673	1.97377	1.79177	1.22787	1.50982	NA
	Q9D4C9	Clvs1	2.28077	2.34675	2.30286	1.79035	3.84565	2.89271	3.41955	2.96968	3.58767	3.24205	3.77328	3.48425	3.78342	2.53578	4.34059	2.22645	2.51038	2.22015	2.53578	2.19474
	Q9D4H1	Exoc2	3.06197	3.28396	2.99588	3.51701	4.50368	4.52671	3.7903	4.26815	4.68238	5.35418	4.40951	5.0028	4.27665	4.34405	4.74071	4.96761	3.76407	3.42215	3.79545	3.39076
	Q9D4H8	Cul2	3.01271	3.27776	2.74927	3.40123	4.86248	4.89202	4.49946	4.29427	4.46453	5.24264	4.22937	4.55417	4.48497	4.24484	4.52415	4.76864	3.50996	3.29515	3.46384	3.34126
	Q9D517	Agpat3	3.98879	4.0942	3.90497	4.14637	5.69405	4.91803	5.31726	4.56108	4.85483	5.04477	4.85483	4.8695	4.90594	4.30565	5.09393	4.48035	3.70334	3.74897	3.75131	3.70101
	Q9D5T0	Atad1	2.60223	3.12586	2.31169	2.49592	4.0104	3.57192	3.33863	3.34146	2.99983	3.6784	3.19568	3.1175	3.43593	2.6114	3.54363	2.63482	2.50433	2.23429	2.45843	2.28019
	Q9D5V5	Cul5	3.74684	3.90095	3.7834	3.58718	5.17748	4.95457	4.55196	4.57629	4.2842	4.95128	4.46147	4.83479	4.44003	4.21642	4.46566	3.77259	3.77617	3.4435	3.67739	3.54228
	Q9D6F9	Tubb4a	3.50928	3.177	3.19956	3.45949	4.82936	4.10262	4.32861	3.98621	3.86206	4.36253	4.27184	4.33885	4.47833	3.84205	4.74118	3.75185	3.35374	2.91871	3.19296	3.07949
	Q9D6G9	Cmtm5	3.59446	4.61097	3.7862	4.37328	5.41855	5.02601	5.24247	4.93168	4.36593	5.46707	4.79878	4.96541	5.04477	5.01225	4.98665	4.79369	4.33268	3.82038	3.97962	4.17344
	Q9D6J5	Ndufb8	2.64351	2.63995	2.34395	2.68591	3.48633	3.11601	3.04422	2.96963	2.79015	3.32636	3.00067	2.59581	2.91869	2.50533	2.83875	2.52248	2.49944	1.84229	2.44771	1.89402
	Q9D6J6	Ndufv2	3.62104	3.75581	3.53951	4.06145	4.40524	4.2168	4.2004	4.21316	3.45006	4.6811	3.98014	4.10677	4.05714	3.64294	4.16798	3.61433	3.21759	3.11085	3.24686	3.08158
	Q9D6K8	Fundc2	3.91458	4.45489	4.24756	4.81171	5.27664	5.32304	4.78652	4.86829	4.19523	5.50175	4.60072	4.95801	4.61217	4.32688	4.94659	4.54715	4.19903	3.69527	4.22289	3.67141
	Q9D6M3	Slc25a22	3.57713	4.02259	3.43244	4.17025	4.99833	5.0108	4.32453	4.70843	3.63515	4.66407	3.88939	4.52537	3.97543	3.74999	4.27048	3.45823	3.34656	3.28702	2.93652	3.69707
	Q9D6R2	Idh3a	4.01718	4.02721	3.786	4.26606	5.28055	5.19237	4.6031	4.82708	3.97149	4.79121	4.22503	4.4709	4.43666	3.90813	4.68372	3.79962	3.71832	3.48804	3.65248	3.55388
	Q9D6U8	Fam162a	3.33066	3.36577	3.10758	3.57599	4.42371	4.34725	4.22851	3.9222	3.43337	4.24271	3.82957	3.66052	4.27464	3.50827	4.18831	3.76261	3.19297	3.18187	3.46903	2.90581
	Q9D6Y9	Gbe1	1.01036	NA	1.72085	NA	2.86668	NA	1.60982	NA	2.87208	NA	2.34744	NA	1.81555	NA	2.4757	NA	1.17541	1.47055	NA	NA
	Q9D6Z1	Nop56	2.97723	2.77193	2.21484	2.39815	4.45047	4.58385	4.33595	4.07743	3.01089	3.34036	3.23793	3.46685	3.31284	2.88774	3.52743	3.13103	3.02303	2.62931	2.63519	3.01715
	Q9D708	S100a16	3.69418	3.74045	2.9738	3.82451	3.93903	4.81769	3.65187	4.25646	3.09244	5.04496	3.44938	4.94834	2.87426	4.21553	3.43946	4.16268	3.12992	3.19029	3.07387	3.24634
	Q9D710	Tmx2	5.12343	5.98186	5.18688	5.89394	6.71357	6.87678	6.25952	6.47839	5.74641	6.84385	5.93014	6.60987	5.88101	5.85434	6.23893	5.89106	5.53197	5.07555	5.41432	5.19319
	Q9D7A8	Armc1	2.94488	3.7116	3.51642	3.59027	4.59042	4.43917	3.72771	4.07954	3.58231	4.42039	3.85088	4.25361	4.05108	3.93131	4.08784	3.96462	3.31411	2.88525	3.17524	3.02413
	Q9D7B6	Acad8	2.46112	3.0262	2.35437	2.63223	4.29346	3.41147	3.42001	3.3816	2.72898	3.08129	2.78761	3.26062	3.2335	1.94624	3.29868	2.36687	2.23741	2.05668	2.31351	1.98057
	Q9D7G0	Prps1	3.51375	4.51964	3.83212	4.82842	5.27383	5.1121	4.82054	4.9957	4.47779	5.17296	4.55576	5.36213	4.52959	4.60235	4.8948	4.41153	3.78328	3.92163	3.83528	3.86963
	Q9D7N3	Mrps9	2.26958	NA	2.26303	NA	3.65052	2.65535	3.19822	1.53605	1.42057	2.16993	2.30706	1.63227	2.82121	NA	2.81395	NA	0.817901	2.96556	NA	NA
	Q9D7N9	Apmap	NA	1.69202	NA	1.88753	1.848	3.14565	2.16993	2.64159	NA	2.80765	NA	2.51891	1.07039	1.83281	2.26303	1.35685	NA	NA	1.89954	1.63227
	Q9D7X3	Dusp3	3.71894	4.06255	3.85071	4.18757	5.19516	4.72748	4.55957	4.61984	4.48013	4.85811	4.71894	4.78578	4.42008	4.18434	4.62258	4.68319	3.7409	3.21164	3.44916	3.50338
	Q9D7X8	Ggct	3.315	4.26564	2.96097	3.78794	4.56459	4.37739	3.82763	4.48942	3.49671	4.54632	3.94629	4.16541	4.15652	3.40403	3.98457	4.16541	3.67326	2.84176	3.66118	2.85383
	Q9D819	Ppa1	3.65068	4.03328	3.66298	4.12533	5.31255	5.42279	5.00359	5.01284	4.52797	5.64696	4.66106	4.97447	4.74151	4.38755	5.0587	4.81729	4.07803	3.90332	4.04631	3.93504
	Q9D823	Rpl37	6.41343	6.21436	6.7199	6.38209	6.39635	6.114	7.12114	6.68036	6.19734	6.70514	6.27082	6.35545	5.87657	6.50566	6.44405	6.18104	5.6222	5.53312	5.70166	5.45366
	Q9D832	Dnajb4	2.06086	2.5946	1.89203	2.25951	3.35379	3.13929	2.34745	2.90787	2.50037	3.34574	2.57433	3.33249	2.89137	2.23241	3.12892	3.10993	1.80235	1.36613	1.89257	1.2759
	Q9D855	Uqcrb	5.6536	6.16153	5.75705	6.36611	6.5453	6.79954	6.6101	6.5596	6.08526	6.7034	6.03124	6.4938	6.36532	6.1468	6.48608	6.25147	5.39169	5.50045	5.47347	5.41868
	Q9D880	Timm50	2.40799	2.98239	2.85323	3.4473	3.90462	4.00285	3.35884	3.82427	2.60296	4.00529	3.45108	3.869	3.3353	3.16002	3.53457	3.53196	2.53639	2.64032	3.02303	2.15368
	Q9D883	U2af1	3.78047	4.38709	3.66352	4.37928	5.49037	6.02305	5.23868	5.42057	3.94283	4.834	3.91483	4.80886	4.16285	4.16176	4.22779	4.27349	3.91533	3.49572	3.6904	3.72065
	Q9D892	Itpa	3.81564	4.34953	3.86171	4.13659	5.32472	5.4105	4.73755	5.05713	4.30488	5.26225	4.52406	5.14467	4.75146	4.46225	4.7778	4.6163	3.79115	3.68652	3.76353	3.71415
	Q9D898	Arpc5l	3.33055	3.55268	3.04764	3.46734	4.18414	4.03001	3.5582	3.45757	3.86345	4.24815	3.69744	4.29002	4.07099	3.41328	4.30582	3.82095	2.88941	2.73221	2.79501	2.8266
	Q9D8B3	Chmp4b	4.08094	NA	4.2896	NA	5.19908	NA	5.23161	NA	4.63363	NA	5.35461	NA	4.75548	NA	5.22972	NA	3.85558	3.61369	NA	NA
	Q9D8B6	Fam210b	4.72079	5.37716	4.77478	5.18678	5.68431	5.91376	5.28957	5.50961	4.92503	5.90279	4.91451	5.48408	5.0388	5.389	5.37215	5.26597	4.66319	4.31961	4.49873	4.48408
	Q9D8B7	Jam3	4.0945	4.4294	3.99843	4.39034	5.46999	5.09506	5.14135	5.01825	4.53728	4.94401	5.15997	5.65045	5.25	4.43267	5.1824	4.71436	4.22003	3.8825	4.23579	3.86675
	Q9D8E6	Rpl4	5.48528	4.97509	5.30722	5.64101	5.2812	5.3828	5.68373	5.24985	4.8287	5.8537	5.36779	5.72976	4.88366	5.08242	5.29522	4.89109	4.4539	4.51682	4.56853	4.4022
	Q9D8N0	Eef1g	3.29133	3.61161	3.03321	3.75559	4.98228	4.87272	4.19746	4.35539	3.978	4.68451	4.01288	4.03821	4.08699	3.63013	4.30408	3.74397	3.36349	3.2414	3.49425	3.11064
	Q9D8U8	Snx5	2.86196	2.649	NA	2.66786	4.0531	3.78478	3.34739	3.4345	2.6275	3.55082	3.16452	2.98604	3.70996	2.75862	3.58443	2.723	2.93235	2.04253	2.74092	2.23396
	Q9D8W7	Ociad2	3.76224	3.50599	3.50881	3.85161	4.7799	4.80118	4.60272	4.05581	4.04527	4.6033	4.27632	4.19322	4.21127	3.62839	4.42109	3.85787	3.35065	3.085	3.27762	3.15803
	Q9D8Y0	Efhd2	1.67014	2.96418	2.12591	2.64225	2.40908	3.11349	2.8695	2.87929	2.02162	3.38948	2.38474	3.21884	2.7636	2.49536	2.03298	2.71295	1.58701	1.52678	1.54321	1.57057
	Q9D906	Atg7	3.45999	3.13788	3.26517	2.51536	4.91804	4.33675	3.92355	3.60915	3.13806	4.2062	4.09958	3.86566	3.71031	3.22423	4.51949	3.26084	2.82087	2.9125	2.79244	2.94093
	Q9D924	Isca1	4.55487	4.91859	4.4802	4.9426	5.68211	5.49879	5.23959	5.2771	4.72657	5.63783	5.10806	5.30923	5.17027	4.85937	5.32232	4.84564	4.3477	4.24242	4.42637	4.16375
	Q9D967	Mdp1	1.39493	1.623	2.18847	NA	3.74542	2.72609	3.11739	2.35996	2.69749	3.51197	3.20228	2.29437	3.28245	1.86811	2.94747	2.29437	2.073	1.94747	1.72609	2.29437
	Q9DA37	Samd8	1.82768	NA	1.744	NA	3.40058	NA	2.98174	NA	3.23633	NA	2.61325	NA	2.29068	NA	3.07039	NA	2.34939	1.64048	NA	NA
	Q9DAK9	Phpt1	3.84083	3.39017	4.22565	3.84915	5.47702	5.09595	5.27086	4.44574	5.27393	5.67849	5.22449	5.17176	5.28383	5.27353	5.57888	5.57663	3.96551	3.87539	3.83074	4.01016
	Q9DAM7	Tmem263	4.609	4.95131	4.69359	4.57113	5.11896	4.53441	4.85708	4.81102	4.22924	5.58196	4.94281	4.64875	5.06299	4.4423	5.12853	5.43435	4.02441	3.93521	4.09437	3.86524
	Q9DAR7	Dcps	2.05609	1.96183	2.23275	2.6988	4.89016	4.64157	4.35535	4.30498	2.54315	3.8508	2.9432	3.79191	3.28274	2.79191	3.69766	3.20695	2.31926	2.43448	2.79191	1.96183
	Q9DAS9	Gng12	3.52461	3.65706	3.45185	3.41221	4.43951	3.98626	4.22395	4.5464	3.53646	3.85241	4.07374	4.42107	4.00984	3.65351	4.09955	4.19173	3.17018	2.8206	3.32669	2.66408
	Q9DB05	Napa	2.5634	2.60384	2.78063	2.82073	4.5408	3.7739	3.75972	3.05851	3.51831	3.78411	2.5634	3.09514	3.55749	2.9614	4.00196	2.62731	2.51831	2.15574	2.65756	2.0165
	Q9DB20	Atp5po	4.43314	5.01264	4.47693	5.00815	5.82856	5.8348	5.35152	5.47759	4.56107	5.64521	4.87042	5.46299	5.10445	4.9424	5.25026	4.63179	4.38243	4.12712	4.36382	4.14572
	Q9DB27	Mcts1	4.5657	5.01365	4.42644	5.09974	5.87959	5.81835	5.27535	5.637	4.96182	5.83689	5.18204	5.80288	5.23655	4.80827	5.52118	5.43611	4.65787	4.44016	4.81543	4.2826
	Q9DB34	Chmp2a	2.95204	3.30328	3.15247	3.16898	4.2516	4.05936	3.75543	3.56632	2.98631	4.10605	3.71513	3.91995	3.66946	2.89889	5.74756	3.51187	2.78687	2.66571	2.61878	2.8338
	Q9DB60	Prxl2b	4.20128	4.44723	3.92701	4.31002	5.63702	5.53848	5.08725	5.27776	4.44006	5.28449	4.754	5.29578	4.96005	4.51739	5.22328	4.50315	4.29818	3.84365	4.19298	3.94886
	Q9DB73	Cyb5r1	5.31411	4.67173	4.89908	4.65455	6.39591	5.52351	5.71647	5.34231	5.52201	5.38459	5.84185	5.18374	6.10628	4.73845	6.07682	4.8929	4.63219	4.34739	4.36888	4.6107
	Q9DB77	Uqcrc2	4.45756	4.71506	4.23713	4.73424	5.81435	5.69158	5.03525	5.30809	4.36191	5.07556	4.36484	5.07907	4.6833	4.63288	5.03888	4.14163	4.18437	4.06656	4.19652	4.05441
	Q9DBC7	Prkar1a	3.37112	2.85052	3.37112	3.01099	4.55947	4.15919	4.38577	3.2241	4.19382	4.13692	4.311	3.89234	4.37602	3.65922	4.5893	3.36792	3.48433	2.91292	3.36949	3.02776
	Q9DBE8	Alg2	4.42184	4.63966	4.38146	4.84383	6.1443	5.54766	5.33991	5.12756	5.4336	6.13281	5.43375	5.68511	5.51714	5.08554	5.76694	5.61312	4.72633	4.3673	4.54412	4.54951
	Q9DBF1	Aldh7a1	4.52001	4.58088	4.73066	4.77298	5.97868	5.61425	5.40441	5.25117	4.52802	5.10692	4.86739	5.32715	5.11258	4.61878	5.33312	4.36515	4.24566	3.96389	4.31002	3.89952
	Q9DBG3	Ap2b1	5.51736	5.74806	5.51512	5.74578	7.13226	6.69944	6.31408	6.3014	5.83816	6.53837	5.93335	6.22872	6.24656	5.74381	6.37509	5.55831	5.28712	5.24124	5.31972	5.20863
	Q9DBG6	Rpn2	3.39488	3.40733	3.4484	3.85773	4.90867	4.6867	4.3107	4.23669	3.93435	4.57178	4.08193	4.27855	3.95826	4.02123	4.30947	3.94338	3.2014	2.94901	3.2092	2.94121
	Q9DBH5	Lman2	3.19482	3.36239	3.73003	3.71013	5.37017	4.8224	4.52649	4.3315	4.17016	5.25053	4.7675	4.50256	4.79599	3.97422	5.08696	3.83522	3.7468	3.06706	3.58238	3.23149
	Q9DBJ1	Pgam1	4.20465	4.74435	4.20553	4.73642	5.64004	5.51659	5.04337	5.25804	4.23053	5.43858	4.64993	5.02734	4.86452	4.6262	5.01281	4.38108	4.05748	3.97453	3.94262	4.08939
	Q9DBP5	Cmpk1	4.7117	5.04251	4.55722	5.17253	5.61524	6.02276	5.52538	5.67997	4.74107	5.95861	5.00774	5.70277	5.09802	4.9706	4.89719	5.0768	4.37954	4.57039	4.6479	4.30202
	Q9DBS2	Tprg1l	5.86002	5.54142	5.43775	5.36373	7.04694	6.59112	6.32894	5.99011	5.78067	5.93776	5.99333	5.80995	6.24008	5.24709	6.47029	4.6996	5.04075	5.04343	5.13393	4.95025
	Q9DBT5	Ampd2	2.27453	3.6365	1.96933	4.20478	4.10967	4.50644	3.62336	4.10044	3.47972	5.16222	3.67014	4.55987	3.81243	3.3331	4.10207	4.17083	2.93381	2.4354	2.6365	2.73271
	Q9DBZ5	Eif3k	4.25209	5.04359	4.70547	4.91416	5.81175	5.98032	5.26464	5.93484	5.15861	5.88256	5.32884	6.0578	5.65544	5.6459	5.63944	5.6922	4.54825	4.37415	4.6142	4.30821
	Q9DC07	Nebl	2.45809	3.64556	3.03891	3.61633	3.54436	3.73713	3.79854	2.90107	4.21998	4.9766	4.41342	4.44806	3.97015	4.27599	4.5324	4.80737	3.50456	3.36456	3.55777	3.31135
	Q9DC16	Ergic1	3.39068	NA	3.5265	NA	4.74279	NA	3.89954	NA	3.83253	NA	3.95206	NA	4.16051	NA	4.32072	NA	2.69099	3.23429	NA	NA
	Q9DC51	Gnai3	NA	3.36884	NA	3.16429	NA	4.37909	NA	3.70291	NA	4.86721	NA	4.71523	NA	3.85465	NA	4.18861	NA	NA	3.09935	2.74142
	Q9DC53	Cpne8	3.60273	3.87875	4.16663	3.88985	4.46264	4.23698	4.28367	3.5693	4.75159	4.91179	4.23567	4.53436	4.45999	4.19733	4.76722	4.5379	3.64395	3.07931	3.54844	3.17482
	Q9DC61	Pmpca	3.57818	4.03351	3.6194	4.04775	5.10144	4.99067	4.55712	4.58492	3.55712	4.51733	3.89032	4.30345	3.92909	3.62476	4.30255	3.66357	3.1231	3.2684	2.92199	3.46951
	Q9DC63	Fbxo3	NA	1.57655	NA	2.23624	NA	3.28204	NA	2.56649	NA	3.37984	NA	3.25801	NA	3.33499	NA	3.07054	NA	NA	2.52764	2.35616
	Q9DC69	Ndufa9	4.36915	4.65937	4.23326	4.50142	5.74473	5.55397	5.2114	5.20312	4.35355	5.12828	4.83816	4.98549	4.90294	4.23517	5.09304	4.14575	3.86812	3.90117	3.86624	3.90305
	Q9DC70	Ndufs7	3.85834	4.45066	3.7819	4.111	5.16969	5.07097	4.61187	4.55667	4.181	4.86288	4.24349	4.48601	4.38564	3.8393	4.55488	3.89632	3.41964	3.61525	3.49661	3.53828
	Q9DCC4	Pycr3	5.89254	6.16608	5.64814	6.02917	7.4813	7.10132	6.87592	7.00725	6.64265	7.13103	6.8444	7.02591	6.66812	6.12595	6.71497	6.29293	5.77548	5.6591	5.66193	5.77265
	Q9DCD0	Pgd	3.04358	3.05709	3.08893	3.54134	4.70599	4.31895	3.6125	3.69266	3.38283	3.94114	3.54016	3.69271	3.67167	3.39416	4.00665	3.19826	3.05192	2.89413	3.05166	2.89438
	Q9DCJ5	Ndufa8	5.80892	6.63048	5.88634	6.54902	7.0782	7.3971	6.80671	7.16455	6.2605	7.31254	6.51893	6.89818	6.68581	6.1594	6.83867	6.55904	6.03265	5.91287	6.12452	5.821
	Q9DCJ7	Aurkaip1	3.61099	4.21635	3.85166	4.56252	4.63931	4.36713	4.30707	4.55287	3.73324	3.88829	3.94076	4.19169	3.54949	4.19169	3.75713	4.21635	2.72341	2.90834	3.08859	2.54316
	Q9DCJ9	Npl	2.85411	2.61533	2.52549	1.70281	3.96959	3.10866	3.02996	2.61297	2.26915	2.47723	3.34715	2.09578	2.9572	2.00119	3.43907	1.77501	1.34715	NA	1.55081	1.14349
	Q9DCL8	Ppp1r2	NA	NA	NA	1.8516	2.02024	2.47609	2.53245	0.726073	1.97215	4.17353	2.48182	4.39592	1.78994	3.77444	2.44705	4.30006	1.87086	1.44705	1.65896	NA
	Q9DCL9	Paics	3.20111	2.98388	2.62269	3.18798	4.79592	4.46401	4.0974	4.14682	3.38643	4.49747	3.80294	4.06146	4.05333	3.89178	4.50066	3.73605	3.09707	3.02537	3.12087	3.00157
	Q9DCN2	Cyb5r3	3.22727	3.65402	3.32012	3.71754	4.44647	4.35403	3.88206	4.23462	3.36411	4.00227	3.78094	4.10296	3.69026	3.27791	4.22651	3.67764	3.37616	2.80755	3.00522	3.17849
	Q9DCP2	Slc38a3	3.82761	2.94806	3.25905	3.31783	4.44893	3.95319	4.149	3.30516	3.65253	4.0649	3.71068	3.75271	3.57959	3.49473	4.06753	3.41377	2.56623	2.78579	2.32518	3.02684
	Q9DCS2	Mettl26	0.757624	0.821248	1.12799	1.05571	2.37151	2.22121	1.76857	1.58474	1.90787	2.0847	1.30696	2.06761	1.57	1.29857	1.57627	1.0068	0.859504	NA	0.236285	0.608254
	Q9DCS9	Ndufb10	5.32904	5.6027	5.12158	5.58631	6.48092	6.37412	5.98031	6.0349	5.37026	6.40563	5.73015	6.02146	5.71374	5.27134	5.97906	5.39847	5.02791	4.94633	5.0912	4.88304
	Q9DCT2	Ndufs3	3.9783	4.38045	3.59589	4.39545	5.25573	5.08787	4.55209	4.5828	3.68915	4.89428	4.04222	4.60891	4.33113	4.1426	4.59803	3.57666	3.68901	3.52256	3.76221	3.44937
	Q9DCT8	Crip2	3.31619	4.38102	3.24142	3.82193	5.12313	4.57766	4.57558	4.37606	4.43231	5.52305	4.89061	4.68471	4.8379	4.53168	4.80578	5.0984	4.09528	3.72026	4.09872	3.71682
	Q9DCU2	Pllp	1.96773	NA	2.42073	1.37851	3.54203	NA	3.90881	NA	2.62643	1	3.30204	1.67807	3.86566	NA	3.60939	NA	2.88989	2.41111	NA	NA
	Q9DCW4	Etfb	3.47119	3.9423	3.11886	3.80152	4.73252	4.81363	4.39744	4.04692	3.58366	4.48172	3.88072	4.01275	3.86623	3.59665	4.12814	3.30478	3.29415	3.40574	3.39138	3.30852
	Q9DCX2	Atp5pd	5.01448	5.15901	4.71192	5.29789	6.21302	5.97595	5.74455	5.78191	4.93848	5.828	5.19734	5.46265	5.53635	5.07093	5.61554	4.79388	4.82498	4.51581	4.74938	4.59141
	Q9DCZ4	Apoo	2.65761	3.34151	2.90154	3.06191	3.47377	3.97912	3.63938	3.64179	3.10696	3.98845	3.0846	3.17779	2.99612	3.08706	3.84313	2.76949	2.90154	2.87996	2.9239	2.8576
	Q9DD18	Dtd1	NA	2.77607	NA	2.33508	NA	3.4265	NA	3.17649	NA	3.45055	NA	3.12813	NA	1.94083	NA	2.70571	NA	NA	1.86287	2.07039
	Q9EP69	Sacm1l	4.50076	4.39069	4.25975	4.74008	5.95163	5.59834	5.44417	5.42869	5.16057	6.04253	5.3142	5.55318	5.11669	4.99436	5.85142	5.13278	4.78638	4.54282	4.71979	4.60941
	Q9EPJ9	Arfgap1	3.22192	3.84214	3.54369	3.69657	4.57929	4.90761	4.4935	4.6381	3.87837	4.92735	4.22791	4.61502	4.36434	4.47631	4.66981	4.49983	3.28937	3.23347	3.41427	3.10858
	Q9EPK7	Xpo7	3.70054	3.9211	3.49045	3.99656	5.52573	5.48472	5.0663	4.99651	4.95986	5.86471	4.96192	5.52085	5.03912	5.25192	5.12836	5.43947	3.9062	3.90055	3.99507	3.81168
	Q9EPL8	Ipo7	2.87379	1.79715	2.66508	2.60737	4.86507	4.00411	4.32958	3.28362	4.36891	4.41809	4.20885	3.89105	4.37533	3.56057	4.52544	3.93725	2.98387	2.97196	3.15169	2.80414
	Q9EPN1	Nbea	2.62165	2.70484	2.70512	2.79459	4.25278	3.80897	3.55297	3.7266	4.40486	4.37679	4.04413	4.25423	4.2732	3.73217	4.51678	4.10456	3.16218	2.67506	2.97227	2.86497
	Q9EPU0	Upf1	2.15455	2.32741	2.28008	2.59656	3.60036	3.29931	2.78258	2.6661	3.36173	4.38599	3.50572	3.82657	3.70133	3.68298	4.02061	4.17557	2.68002	2.3953	2.57	2.50533
	Q9EPW0	Inpp4a	2.65822	2.49574	1.99621	2.54013	4.164	3.60487	3.80196	3.32508	3.99225	4.63547	4.2716	4.16817	4.02698	3.54115	4.41547	4.18224	3.20901	2.85157	3.18295	2.87762
	Q9EQ06	Hsd17b11	1.6986	3.20381	2.66543	3.06605	3.56109	3.99354	3.30525	3.68684	2.19336	3.80641	3.26153	3.40238	2.28356	3.3068	3.63148	3.08293	3.14605	2.09715	2.75118	2.49202
	Q9EQ20	Aldh6a1	3.12959	2.93998	3.05756	3.40426	4.42011	4.16951	3.6895	3.58652	2.95212	3.59957	3.08508	3.40224	3.33611	3.13262	3.5951	2.88094	2.48954	2.59584	2.51716	2.56822
	Q9EQ80	Nif3l1	2.8563	3.55809	2.38724	3.43597	4.65031	4.65605	4.04652	4.28658	3.28319	4.31106	3.79326	4.09634	3.60573	3.90053	3.81213	3.00748	2.98112	2.77261	2.83061	2.92312
	Q9EQF6	Dpysl5	3.73144	4.30659	4.01794	4.26057	5.61607	5.51478	4.70478	4.95959	3.96253	4.69056	4.04824	4.58585	4.41012	3.85087	4.60435	4.09785	3.77847	3.74519	3.84691	3.67675
	Q9EQH3	Vps35	2.28636	2.24351	2.13909	2.43088	3.76989	3.14917	2.87733	3.00938	2.93695	3.34005	2.68739	3.08051	3.0279	2.68168	3.29976	2.70642	2.08628	2.02615	2.17345	1.93898
	Q9EQI8	Mrpl46	3.75139	3.7163	3.41023	3.89867	5.25567	5.13517	4.36624	4.56543	3.31781	4.34493	4.18974	3.54253	3.91732	3.67478	4.5077	3.62114	3.16266	3.15934	3.2061	3.1159
	Q9EQQ9	Oga	2.94443	3.49265	2.70663	3.39692	4.66325	4.82458	3.86289	4.58706	4.47551	5.54223	4.3742	5.22217	4.61297	4.7715	5.01402	5.05405	3.38835	3.10805	3.60739	2.88901
	Q9EQU5	Set	NA	2.2385	1.4575	2.20243	3.99665	3.06857	3.86689	2.88733	2.62742	1.22058	1.84981	2.43781	2.21238	2.51336	2.4575	2.2562	1.77942	NA	1.85284	1.706
	Q9EQZ6	Rapgef4	4.53761	4.57287	3.98249	4.31304	6.02904	5.50067	4.93603	4.81971	4.85767	5.559	4.94184	5.2822	5.06428	4.71726	5.25931	4.65341	4.18273	3.97267	4.25646	3.89893
	Q9ER00	Stx12	2.9495	2.09666	3.15595	2.38045	4.0146	3.00099	3.70849	3.14027	3.82492	3.40794	3.54886	3.64946	3.92058	2.85559	4.0146	3.11324	2.55109	2.68537	2.80538	2.43108
	Q9ER72	Cars1	2.39954	NA	3.16015	NA	4.40337	NA	3.95668	NA	2.82077	NA	3.74046	NA	3.87141	NA	4.10497	NA	3.18595	2.98174	NA	NA
	Q9ERD7	Tubb3	3.0653	2.76212	2.88423	3.02404	4.34948	3.92829	3.82449	3.53537	3.63185	4.60433	3.79736	3.96958	4.03101	3.32649	4.1916	3.72501	2.95268	2.76893	2.91068	2.81093
	Q9ERE2	Krt81	NA	8.17692	NA	1.61426	NA	NA	NA	1.77459	NA	1.08104	NA	NA	NA	1.54405	NA	1.58496	NA	NA	3.33628	3.08746
	Q9ERI6	Rdh14	2.51156	2.57252	2.49246	3.09066	4.19559	3.9825	3.64473	3.71546	2.96435	4.03037	3.10235	3.63653	3.46031	3.00499	3.58668	3.49247	2.17165	2.66771	2.52308	2.31628
	Q9ERK4	Cse1l	2.96195	3.02906	2.51049	2.96213	4.95563	4.14166	4.29766	3.70342	3.44138	4.18021	3.71853	3.85381	3.82406	3.08193	4.20629	3.33236	2.97092	2.7029	2.94628	2.72754
	Q9ERL9	Gucy1a1	2.91687	2.66784	2.75641	2.77189	4.5846	3.63605	3.86492	3.40998	4.1608	4.56364	4.19032	3.98618	4.35185	3.94604	4.72108	3.98477	2.77253	3.1799	2.75687	3.19556
	Q9ERS2	Ndufa13	5.20827	5.31476	4.72495	5.3719	5.89884	5.95301	5.5834	5.80633	5.21905	5.90981	5.32696	5.70885	5.39892	5.03385	5.61268	5.27154	4.78972	4.50334	4.69712	4.59594
	Q9ERU9	Ranbp2	1.49862	1.82412	1.64287	1.82326	3.74207	3.27964	3.71326	3.11201	2.86972	3.42752	3.00277	3.58578	3.72467	3.6068	3.44821	4.23975	2.277	1.99772	2.31188	1.96285
	Q9ES28	Arhgef7	1.79275	1.68032	2.0139	1.84675	3.06213	2.26626	2.32	2.63724	2.63305	2.83285	2.46136	3.0077	3.04304	2.28442	3.27477	2.75698	1.70529	1.81064	1.91475	1.60117
	Q9ES89	Extl2	3.45359	3.43325	2.8743	3.68602	4.07961	4.00795	3.53099	4.14545	3.47613	4.14939	3.81363	3.90583	3.90785	3.82118	3.89953	3.49115	2.89117	2.27226	2.16407	2.99936
	Q9ES97	Rtn3	4.4919	4.86611	4.50633	4.87076	5.93231	5.46104	5.48781	5.29607	5.11383	5.75954	5.44025	5.42232	5.33038	4.93291	5.80219	5.3811	4.68014	4.44919	4.61939	4.50994
	Q9ESJ4	Nckipsd	1.91162	1.67506	1.27238	2.20298	3.82823	1.93647	2.71929	1.87332	3.64602	3.54588	3.49362	3.46715	3.51805	3.43242	3.79988	3.67351	2.13901	2.35581	2.40532	2.0895
	Q9ESN6	Trim2	1.79181	2.19249	1.28886	2.17709	3.62766	3.14128	2.7667	2.93066	2.16027	3.56593	2.77366	3.14128	2.92931	2.74896	3.07849	2.791	2.42408	1.71823	1.97064	2.17166
	Q9ESN9	Mapk8ip3	2.37454	1.84207	2.17071	1.77934	4.10122	3.45828	3.17925	2.65516	3.70421	3.38789	3.75948	3.45707	3.73577	3.07507	3.94773	3.37823	2.43755	2.55837	2.53541	2.46051
	Q9ESW4	Agk	3.38257	3.92391	3.53272	3.66019	5.06411	4.9821	4.34	4.64204	3.73333	4.60573	3.87571	4.18888	4.02679	3.69446	4.149	3.58625	3.16473	3.39476	3.41269	3.1468
	Q9ESX4	Zcchc17	5.46415	5.1656	4.87346	4.81349	5.83331	5.60138	5.52897	5.30838	5.06653	5.69116	5.49357	5.41266	5.29708	5.26034	4.9987	5.0327	4.47099	4.31747	4.49641	4.29205
	Q9ET77	Jph3	1.37635	2.42481	1.44506	2.5468	3.07408	3.40344	3.09561	3.31463	2.32258	4.32603	2.90144	3.52717	2.61871	3.09223	3.3042	3.50727	1.60376	2.35865	1.9812	NA
	Q9JHI5	Ivd	3.22242	2.79504	3.00732	2.87116	4.50679	3.7908	3.74983	3.4912	3.09615	3.18035	3.17137	3.09152	3.33106	2.82495	3.64713	3.03735	2.84126	2.39545	2.83877	2.39794
	Q9JHK4	Rabggta	3.00921	4.10112	3.71405	4.11212	4.49307	4.79173	4.18117	4.51992	4.09345	4.92102	4.02786	4.61346	3.98411	4.11542	4.36007	4.17613	3.31276	3.60828	3.59737	3.32367
	Q9JHR7	Ide	2.27086	2.45678	2.15462	2.33626	3.38386	3.26512	2.59184	3.19835	2.4851	3.92268	2.33775	2.45678	2.54376	3.23438	2.84466	2.18328	1.42987	1.81565	2.04676	1.19876
	Q9JHU4	Dync1h1	3.42035	3.56297	3.30627	3.5377	4.96101	4.53865	4.33817	4.03276	5.00285	5.28113	4.65855	4.88029	4.7328	4.3534	4.85963	4.57628	3.69608	3.57923	3.65623	3.61907
	Q9JI18	Lrp1b	1.89778	NA	2.21189	NA	3.01395	NA	1.70163	NA	3.39903	NA	3.24352	NA	2.52482	NA	2.54796	NA	3.02818	1.37423	NA	NA
	Q9JI46	Nudt3	3.09171	3.86735	2.69317	3.41816	4.73055	4.07386	4.67114	3.9783	4.25939	4.55674	3.81984	3.99881	4.362	3.63894	4.45369	4.21432	3.23474	3.00628	3.27987	2.96114
	Q9JI90	Rnf14	1.95598	2.96393	1.23469	2.69875	4.76293	4.53547	3.32677	3.71524	4.76958	5.11285	4.17237	4.68379	4.6864	4.26876	4.81151	4.80523	2.87532	3.60753	3.46515	3.0177
	Q9JI91	Actn2	1.89184	2.25006	2.05429	2.22214	3.72586	3.2643	3.26	2.60761	5.0182	5.4285	4.65195	4.7434	4.50174	4.23677	4.79084	4.72525	3.33428	3.29063	3.46869	3.15623
	Q9JIA1	Lgi1	4.31889	4.45259	3.78661	4.48817	5.56158	5.41625	4.78986	4.86943	4.29433	5.06178	4.59722	5.08	4.73009	4.49643	4.87733	4.34942	4.01437	3.86015	4.09729	3.77724
	Q9JIF0	Prmt1	2.27176	2.76178	2.53244	2.82891	4.99259	4.65825	4.60602	4.28536	3.76342	4.33678	3.51804	3.80931	3.70659	3.28628	3.87577	3.37707	3.04933	3.11528	3.20278	2.96183
	Q9JIF7	Copb1	2.40509	2.61478	2.3574	2.76721	3.68175	4.07696	2.9464	3.61743	3.10144	4.5629	3.20405	3.98512	3.32677	3.77805	3.96356	4.29802	2.66225	2.61504	2.71902	2.55827
	Q9JIG8	Praf2	3.31141	3.93844	2.95712	3.80154	3.82302	4.26213	4.00164	4.24035	3.67914	4.45061	3.91785	4.05098	3.80842	3.91133	3.97926	3.6833	3.2027	3.2027	3.18169	3.22371
	Q9JII6	Akr1a1	3.09448	3.61963	3.07615	3.53503	4.58166	4.57765	3.60267	4.01696	3.03867	3.90595	3.21094	3.50297	3.57616	3.68497	3.75615	3.31017	2.93817	2.72856	2.97656	2.69017
	Q9JIK5	Ddx21	3.80677	NA	2.91187	NA	4.62581	NA	4.65769	NA	3.19272	NA	3.42174	NA	3.54674	NA	3.40187	NA	2.74378	2.75942	NA	NA
	Q9JIS5	Sv2a	3.43041	3.48524	3.1286	3.57615	4.84647	4.67564	4.18702	4.01238	3.78099	4.7281	3.8901	4.24262	4.15656	3.79138	4.46022	3.92493	3.16165	3.26342	3.27372	3.15136
	Q9JIX8	Acin1	2.37394	2.82804	2.33536	3.07362	4.16684	4.07362	4.28275	3.90761	1.15227	3.02254	2.59264	3.41795	2.5401	3.04831	2.35362	2.39805	2.62942	1.85853	1.95605	2.53191
	Q9JIZ9	Plscr3	3.37105	3.00572	2.93241	3.59069	4.47201	4.52929	4.04147	3.95992	5.53588	6.47821	5.7054	5.67248	4.5879	4.37728	5.20982	4.72819	4.06046	4.26069	4.25365	4.0675
	Q9JJ59	Abcb9	NA	2.31672	NA	1.77422	NA	2.89669	NA	2.94474	NA	3.83777	NA	3.70465	NA	2.28644	NA	2.79787	NA	NA	2.17878	0.720597
	Q9JJ69	Kcnip2	3.04536	2.41735	3.04536	2.64562	4.72985	3.00689	3.99289	2.93192	5.64172	5.17478	5.21528	4.33246	4.91043	3.49752	5.02808	3.80114	2.7405	3.11247	2.80114	3.05183
	Q9JJG6	Tmem47	3.8963	NA	3.94209	NA	4.43101	NA	4.4226	NA	4.18373	NA	4.57665	NA	4.2618	NA	4.43358	NA	3.22122	2.91404	NA	NA
	Q9JJI8	Rpl38	3.23293	3.84335	3.52056	3.98888	4.44093	4.1042	4.2175	3.92061	3.35597	4.03359	4.03318	4.23871	3.70725	4.13387	3.79611	4.38795	3.27751	3.25773	3.45989	3.07536
	Q9JJK2	Lancl2	2.33911	2.42938	1.78189	2.99659	3.6356	3.16297	2.70392	2.99392	2.5595	3.59478	2.83252	2.91299	2.86648	2.55684	3.11204	2.91299	2.10951	1.99682	2.09585	2.01047
	Q9JJR8	Tmem9b	3.10567	3.31364	3.00073	4.23868	4.29669	4.69636	3.73691	4.13915	3.66198	4.77805	3.64786	4.50172	3.88364	3.9406	4.08085	4.40218	2.85746	2.55994	3.15961	2.25779
	Q9JJV2	Pfn2	3.7018	3.86018	3.62653	4.12886	4.96138	4.60989	4.60363	4.37914	4.34033	5.15703	4.51202	5.13362	4.44634	4.15069	4.71662	4.68674	3.50153	3.32135	3.36185	3.46103
	Q9JJV5	Cacng3	1.83071	2.03323	0.723794	3.08768	2.53115	2.9475	2.98914	3.39888	2.68157	3.11415	3.39839	3.85635	2.44962	2.79222	3.03458	2.69034	2.38091	2.00063	2.19077	NA
	Q9JJY3	Smpd3	2.07707	1.76968	2.39298	1.52383	3.44123	2.9343	2.60417	2.24533	3.59862	4.35164	3.53176	3.47941	2.96783	2.56172	3.83064	3.14519	2.79589	1.98421	2.49161	2.28848
	Q9JK48	Sh3glb1	2.54861	2.10445	1.98301	1.77187	3.77379	3.26491	3.58708	2.6317	3.18465	3.26491	3.44768	1.97118	3.55833	2.71743	3.33916	2.4093	2.01158	1.73147	1.77187	1.97118
[truncated: 195 more rows]

## Sheet: Figure 2e
Figure 2e
	Condition	Leading logFC dim 1	Leading log FC dim 2
	Norm	-0.0115738	0.033288
	Norm	-0.00982261	0.0301924
	Norm	-0.0160104	0.0374746
	Norm	-0.00601737	0.0255435
	CTRL	0.167771	-0.127877
	CTRL	0.161733	-0.0593958
	CTRL	0.200581	-0.12156
	CTRL	0.171723	-0.0653704
	H2B	0.000283091	0.153906
	H2B	0.0363935	0.156951
	H2B	0.0426059	0.181502
	H2B	0.0923974	0.139796
	NES	-0.0808961	-0.0411837
	NES	-0.059052	-0.054541
	NES	-0.089844	-0.0334504
	NES	-0.151577	-0.0616746
	LCK	-0.134147	-0.0775496
	LCK	-0.112026	-0.0400064
	LCK	-0.109353	-0.0508228
	LCK	-0.0931683	-0.0252226

## Sheet: Figure 3b
Figure 3b
Acomplete dataset is provided in Supplementary Data 2 tab 2: H2B.APEX vs CTRL
		x		y
	Protein	log2FC	adj.pvalue	-log(q-value)
	A2A432	1.5357	1.25054e-06	5.9029
	A2A690	0.827209	0.00128498	2.8911
	A2A6A1	0.974795	0.00203885	2.69062
	A2AAE1	0.782905	0.0674372	1.1711
	A2AG50	1.55757	8.09286e-05	4.0919
	A2AGL3	0.89415	0.00131702	2.88041
	A2AGT5	1.08439	0.000297519	3.52649
	A2AHG0	1.45992	0.000117448	3.93016
	A2AJA9	0.717234	0.00929776	2.03162
	A2AJI0	0.325873	0.246697	0.607836
	A2ALS5	1.1862	0.000114746	3.94026
	A2AN08	1.03701	0.000191791	3.71717
	A2ARS0	0.801608	0.00179257	2.74652
	A2AWA9	1.19031	7.13737e-05	4.14646
	A2CG49	1.1644	0.00390804	2.40804
	A2RT62	1.12783	0.000190391	3.72035
	A6H5Z3	0.841713	0.00231957	2.63459
	A6H630	0.775981	0.0144111	1.8413
	A6H6A9	1.54951	0.000292266	3.53422
	B0V2N1	0.645251	0.025101	1.60031
	B1AWN6	0.469792	0.0710363	1.14852
	B1AZP2	1.12692	0.000154443	3.81123
	B2RQC6	0.870298	0.00276085	2.55896
	B2RSH2	1.00965	0.000462926	3.33449
	B2RXS4	0.969821	0.0131825	1.88
	B2RY56	1.86845	3.03444e-07	6.51792
	B9EJ86	1.16405	0.000253133	3.59665
	B9EJA2	0.888455	0.000993065	3.00302
	B9EKR1	1.128	0.000298715	3.52474
	D3YVF0	-0.039514	0.880878	0.0550842
	D3YXK2	3.46515	9.83731e-14	13.0071
	D3YZI9	0.876681	0.00374979	2.42599
	D3YZP9	1.87092	1.61067e-08	7.79299
	D3Z4S3	0.913201	0.00103685	2.98429
	D3Z7P3	0.939249	0.000645612	3.19003
	E9PUL5	0.410305	0.156204	0.806307
	E9PV24	1.61101	1.95678e-07	6.70846
	E9PVA8	0.914803	0.00071028	3.14857
	E9Q3L2	0.929522	0.000750986	3.12437
	E9Q401	0.685799	0.0139384	1.85579
	E9Q4P1	1.05655	0.00168847	2.77251
	E9Q4S1	0.607927	0.0160098	1.79561
	E9Q4Z2	0.295318	0.228767	0.640607
	E9Q557	-0.131943	0.735148	0.133625
	E9Q634	0.876684	0.0040306	2.39463
	E9Q735	1.40423	3.35006e-05	4.47495
	E9Q7G0	2.63246	2.9279e-08	7.53344
	E9Q8I9	1.12951	0.000412539	3.38454
	F6SEU4	0.90881	0.000448379	3.34835
	F6ZDS4	2.80605	5.71956e-08	7.24264
	F8VPU2	1.31147	0.000926064	3.03336
	G3X9K3	1.17532	0.000190921	3.71915
	G5E829	0.987056	0.000471649	3.32638
	G5E8K5	1.06396	0.000191194	3.71853
	O08529	1.32484	3.62465e-05	4.44073
	O08532	0.925983	0.00109599	2.9602
	O08539	1.0264	0.00040711	3.39029
	O08547	1.09843	6.58691e-05	4.18132
	O08553	1.29317	3.67883e-05	4.43429
	O08582	1.14947	0.000191791	3.71717
	O08585	0.606618	0.0106751	1.97163
	O08599	0.940773	0.000520592	3.2835
	O08688	1.35895	0.00033202	3.47884
	O08709	0.842252	0.00217785	2.66197
	O08749	1.0794	0.000489828	3.30996
	O08756	0.835524	0.00328837	2.48302
	O08759	2.50803	3.77223e-09	8.4234
	O08784	0.490986	0.0449697	1.34708
	O08788	1.0073	0.00033202	3.47884
	O08807	0.871183	0.000540364	3.26731
	O08808	0.546826	0.165604	0.780929
	O08810	2.54659	2.58163e-08	7.58811
	O08842	0.477035	0.117141	0.931291
	O08914	1.07779	0.000290936	3.5362
	O08917	0.904549	0.00126185	2.89899
	O08989	0.760028	0.0115784	1.93635
	O09061	0.883324	0.00124159	2.90602
	O09111	0.590188	0.0312637	1.50496
	O09131	1.18594	0.000557954	3.2534
	O09167	0.203732	0.365518	0.437091
	O35083	0.559655	0.0488464	1.31117
	O35098	1.0006	0.000580675	3.23607
	O35129	1.01034	0.000632036	3.19926
	O35136	0.985152	0.000355758	3.44885
	O35143	0.375095	0.101607	0.993077
	O35226	0.790398	0.0037315	2.42812
	O35239	1.13694	0.000178311	3.74882
	O35250	1.0744	0.000404071	3.39354
	O35286	3.68865	1.44327e-11	10.8407
	O35295	0.958252	0.000830899	3.08045
	O35304	0.761014	0.0219912	1.65775
	O35343	1.67912	1.78571e-06	5.74819
	O35344	1.0477	0.022296	1.65177
	O35381	3.96218	2.9138e-13	12.5355
	O35382	0.631376	0.0199113	1.7009
	O35405	0.92084	0.000946054	3.02408
	O35449	0.734882	0.013667	1.86433
	O35465	1.32588	1.72352e-05	4.76358
	O35526	0.867117	0.00108502	2.96456
	O35551	1.38241	0.00108502	2.96456
	O35598	0.884406	0.00183877	2.73547
	O35633	0.853998	0.000894214	3.04856
	O35638	3.21398	6.87105e-08	7.16298
	O35643	0.802373	0.00282294	2.5493
	O35678	0.941135	0.000936984	3.02827
	O35685	0.815958	0.00208409	2.68108
	O35841	2.81807	2.48986e-11	10.6038
	O35864	1.12985	0.000190391	3.72035
	O35900	2.22102	2.76772e-08	7.55788
	O35927	1.18337	9.03662e-05	4.04399
	O35954	1.37274	4.31862e-05	4.36466
	O54734	0.858683	0.00106818	2.97136
	O54774	0.63042	0.0177806	1.75005
	O54781	1.0657	0.0010247	2.9894
	O54828	0.796095	0.00427048	2.36952
	O54829	1.15571	0.000161794	3.79104
	O54833	1.33838	0.000133523	3.87445
	O54865	0.909873	0.00106975	2.97072
	O54916	0.565107	0.0382989	1.41681
	O54983	1.07295	0.000371665	3.42985
	O54984	0.997191	0.000885256	3.05293
	O54988	1.56491	1.58643e-05	4.79958
	O54991	0.986079	0.000587954	3.23066
	O55013	0.634462	0.0200608	1.69765
	O55017	-0.101993	0.825384	0.0833438
	O55022	0.663515	0.0867345	1.06181
	O55023	1.03018	0.000496145	3.30439
	O55029	1.14984	0.0042505	2.37156
	O55042	0.771447	0.00209067	2.67971
	O55091	0.899552	0.000733096	3.13484
	O55106	0.990863	0.000413316	3.38372
	O55125	0.953181	0.00167503	2.77598
	O55126	1.10876	0.000540921	3.26687
	O55131	1.13807	0.000178311	3.74882
	O55137	1.02169	0.000793834	3.10027
	O55142	0.535784	0.0194253	1.71163
	O55143	0.922519	0.000750986	3.12437
	O55201	3.12135	3.33575e-13	12.4768
	O55234	0.803872	0.00218851	2.65985
	O70133	3.45204	5.94912e-14	13.2255
	O70161	1.04873	0.000189773	3.72176
	O70172	1.14434	0.000133843	3.8734
	O70251	0.628201	0.00854571	2.06825
	O70252	0.774451	0.00402739	2.39498
	O70274	0.833866	0.00365448	2.43717
	O70309	0.249355	0.326844	0.485659
	O70311	1.19024	0.00259398	2.58603
	O70318	1.0135	0.000400192	3.39773
	O70325	0.998605	0.000296731	3.52764
	O70435	1.07593	0.000202731	3.69308
	O70439	0.709571	0.0053969	2.26786
	O70443	1.06119	0.000197531	3.70436
	O70451	0.902453	0.000747154	3.12659
	O70481	0.893974	0.0163239	1.78718
	O70493	1.01511	0.000325193	3.48786
	O70503	0.578838	0.0210408	1.67694
	O70566	0.874292	0.00145388	2.83747
	O70589	1.12923	0.000190921	3.71915
	O70591	0.843643	0.00265715	2.57558
	O88291	1.60657	1.28032e-06	5.89268
	O88342	0.918311	0.000798726	3.0976
	O88343	0.901628	0.000715969	3.14511
	O88384	0.785091	0.00344287	2.46308
	O88441	1.01243	0.000297398	3.52666
	O88444	-0.178029	0.701464	0.153994
	O88447	1.13285	0.000223629	3.65047
	O88448	1.51394	0.000442651	3.35394
	O88485	0.71704	0.00664226	2.17768
	O88487	1.06499	0.000226345	3.64523
	O88532	3.19329	1.6519e-07	6.78202
	O88533	0.773257	0.00628866	2.20144
	O88544	0.918755	0.00193004	2.71443
	O88569	4.52186	3.57561e-15	14.4467
	O88587	1.08587	0.000299396	3.52375
	O88602	0.867352	0.00789218	2.1028
	O88643	0.995448	0.000359363	3.44447
	O88685	1.28604	2.06663e-05	4.68474
	O88696	0.816661	0.00376347	2.42441
	O88712	1.38809	4.07275e-05	4.39011
	O88737	0.837787	0.00347471	2.45908
	O88738	1.28964	0.00214802	2.66796
	O88741	0.93867	0.000701242	3.15413
	O88844	1.0854	0.000373126	3.42814
	O88935	0.978127	0.000426876	3.3697
	O88998	0.694521	0.00601915	2.22046
	O89051	0.896793	0.0183704	1.73588
	O89053	0.963403	0.000623766	3.20498
	O89112	1.81574	4.40966e-08	7.35559
	P00405	0.772556	0.00252583	2.5976
	P00493	1.20169	0.000115857	3.93608
	P00848	0.524709	0.0208384	1.68114
	P00920	0.916764	0.00319874	2.49502
	P01831	0.577017	0.0199514	1.70003
	P01942	0.629358	0.0161294	1.79238
	P02088	0.709399	0.00906074	2.04284
	P02463	0.49891	0.0974682	1.01114
	P02468	0.443585	0.09381	1.02775
	P02535	0.32698	0.454061	0.342885
	P03888	0.70628	0.00374979	2.42599
	P03893	0.408559	0.0749127	1.12544
	P03911	0.556012	0.0195478	1.7089
	P03921	0.989842	0.000297051	3.52717
	P04104	0.145866	0.723151	0.140771
	P04370	0.8466	0.00145949	2.8358
	P04627	0.829955	0.0123003	1.91009
	P04919	0.395411	0.157521	0.802661
	P04925	0.796695	0.0024343	2.61363
	P05063	1.05489	0.00032418	3.48921
	P05064	0.966238	0.000547922	3.26128
	P05201	0.812472	0.00359079	2.44481
	P05202	1.13081	0.000217769	3.662
	P05480	0.515293	0.102834	0.987864
	P05555	-0.1221	0.619722	0.207803
	P06151	1.07029	0.000171088	3.76678
	P06745	0.795688	0.00239922	2.61993
	P06801	0.952447	0.000568657	3.24515
	P06837	0.737776	0.00435865	2.36065
	P07214	0.0933478	0.712181	0.14741
	P07901	1.15277	8.90933e-05	4.05015
	P08003	0.622088	0.0172279	1.76377
	P08113	0.42967	0.0547863	1.26133
	P08122	0.387759	0.157129	0.803743
	P08228	0.10286	0.655136	0.183668
	P08249	0.806867	0.00276599	2.55815
	P08414	2.53755	3.23319e-10	9.49037
	P08551	1.32552	9.43347e-06	5.02533
	P08553	1.43267	4.6125e-06	5.33606
	P08730	0.304064	0.626178	0.203302
	P08752	1.0519	0.000299396	3.52375
	P09103	0.506106	0.0272005	1.56542
	P09405	1.9167	3.83825e-08	7.41587
	P09411	0.989226	0.00065545	3.18346
	P09671	0.643965	0.0269284	1.56979
	P0C7L0	0.321546	0.306228	0.513955
	P0DN34	0.520146	0.0263435	1.57933
	P0DP27	1.51115	0.000408942	3.38834
	P10126	1.12144	0.000172984	3.76199
	P10493	0.47918	0.250787	0.600695
	P10605	0.728804	0.00871215	2.05987
	P10630	0.973827	0.000671025	3.17326
	P10637	1.09153	0.000240946	3.61808
	P10639	0.602826	0.0191053	1.71885
	P10649	0.945838	0.00162056	2.79034
	P10852	0.85225	0.00241017	2.61795
	P10922	0.416263	0.0870764	1.0601
	P11031	0.665203	0.011617	1.93491
	P11352	0.81909	0.00694576	2.15828
	P11404	0.465289	0.110389	0.957073
	P11499	1.26879	2.98374e-05	4.52524
	P11627	0.857823	0.0029452	2.53089
	P11798	1.19057	6.29545e-05	4.20097
	P11881	0.948247	0.000663131	3.1784
	P11983	0.894111	0.00108502	2.96456
	P12382	1.28244	6.86235e-05	4.16353
	P12658	1.41635	2.67032e-05	4.57344
	P12787	0.553302	0.0154407	1.81133
	P12815	1.56872	1.18889e-06	5.92486
	P12960	1.09967	0.000277965	3.55601
	P12970	0.435926	0.0565025	1.24793
	P13020	1.30239	9.58677e-05	4.01833
	P13595	0.977917	0.000414465	3.38251
	P13707	1.04771	0.000355758	3.44885
	P14094	0.951786	0.000795064	3.0996
	P14115	0.467795	0.0551476	1.25847
	P14131	0.840967	0.00130735	2.88361
	P14148	0.139892	0.562308	0.250026
	P14152	0.920282	0.000768667	3.11426
	P14206	0.956187	0.000786456	3.10433
	P14211	0.747552	0.00455593	2.34142
	P14231	0.914905	0.00195952	2.70785
	P14685	1.06596	0.000606513	3.21716
	P14733	2.76185	9.20898e-09	8.03579
	P14824	0.941969	0.000527829	3.27751
	P14869	0.850938	0.00159134	2.79824
	P14873	0.812274	0.00150152	2.82347
	P15105	1.13808	0.000297051	3.52717
	P15209	0.934138	0.00177915	2.74979
	P15508	0.809038	0.00235987	2.62711
	P15532	0.778973	0.0031468	2.50213
	P15864	0.216381	0.343669	0.46386
	P16054	0.862552	0.00128516	2.89104
	P16125	0.998742	0.000470652	3.3273
	P16330	1.35589	3.44167e-05	4.46323
	P16332	1.79257	0.00448825	2.34792
	P16460	0.980822	0.0010247	2.9894
	P16546	0.817459	0.00150324	2.82297
	P16858	0.970677	0.00047082	3.32715
	P17095	-0.660377	0.00611462	2.21363
	P17156	1.25097	6.09333e-05	4.21515
	P17182	0.86657	0.00191724	2.71732
	P17183	0.777858	0.00438196	2.35833
	P17426	0.927439	0.000735655	3.13333
	P17427	0.915608	0.000839332	3.07607
	P17665	0.703054	0.00558398	2.25306
	P17710	0.957454	0.000492096	3.30795
	P17742	0.93697	0.000610649	3.21421
	P17751	1.07746	0.000246784	3.60768
	P17809	1.08316	0.000102336	3.98997
	P18242	0.617184	0.011896	1.9246
	P18572	1.07711	0.000225117	3.64759
	P18654	1.13958	0.000610649	3.21421
	P18760	0.866323	0.00105207	2.97796
	P18872	1.09278	0.000172984	3.76199
	P19096	1.06514	0.000178311	3.74882
	P19157	1.06275	0.000207794	3.68237
	P19246	1.11558	0.000259747	3.58545
	P19253	0.0197839	0.934324	0.0295023
	P19536	0.670096	0.00441394	2.35517
	P19783	1.01538	0.000581209	3.23567
	P20029	0.713972	0.00486854	2.3126
	P20060	0.293646	0.186496	0.72933
	P20108	0.687712	0.00858036	2.06649
	P20152	0.959275	0.00115679	2.93675
	P20357	1.56563	8.35945e-05	4.07782
	P20444	1.1627	0.000105051	3.9786
	P20917	1.26326	9.76076e-05	4.01052
	P21107	0.505083	0.0372393	1.429
	P21126	0.803004	0.00204483	2.68934
	P21278	0.882293	0.00142256	2.84693
	P21279	0.911252	0.000810634	3.09118
	P21836	0.620622	0.0237136	1.625
	P21981	1.62611	0.000449291	3.34747
	P21995	1.42148	4.59473e-05	4.33774
	P22315	1.06555	0.00598765	2.22274
	P22437	0.273045	0.242201	0.615824
	P22723	0.068625	0.842168	0.074601
	P22892	0.973289	0.0003378	3.47134
	P23116	0.5725	0.0614161	1.21172
	P23242	0.694398	0.0227935	1.64219
	P23506	0.485885	0.0319249	1.49587
	P23591	1.09527	0.000299396	3.52375
	P23818	0.659016	0.0287475	1.5414
	P23819	1.14318	9.92272e-05	4.00337
	P24270	0.683518	0.00792026	2.10126
	P24369	0.886453	0.00207367	2.68326
	P24472	1.04181	0.000368775	3.43324
	P24527	1.48586	4.17075e-06	5.37979
	P24529	0.867141	0.00108502	2.96456
	P24547	1.5174	1.39741e-05	4.85468
	P24549	0.765894	0.00389826	2.40913
	P25444	0.850518	0.00127144	2.8957
	P26039	1.19386	0.000143979	3.8417
	P26040	1.04921	0.00103685	2.98429
	P26041	0.998152	0.000527829	3.27751
	P26043	1.15591	0.000142395	3.84651
	P26369	1.76452	5.54605e-08	7.25602
	P26443	1.07766	0.00026968	3.56915
	P26638	0.865631	0.00218851	2.65985
	P26645	0.912911	0.00103685	2.98429
	P26883	0.699732	0.00360291	2.44335
	P27048	2.51214	3.89759e-10	9.4092
	P27601	0.961961	0.000396225	3.40206
	P27612	1.11119	0.000188254	3.72525
	P27659	0.811165	0.000979014	3.00921
	P27661	2.35681	1.33986e-08	7.87294
	P27773	0.708701	0.00398886	2.39915
	P28028	1.12014	0.000139851	3.85434
	P28271	1.035	0.000246194	3.60872
	P28474	1.17457	0.000108502	3.96456
	P28571	0.957227	0.00157369	2.80308
	P28650	1.13248	0.000256436	3.59102
	P28652	1.15567	0.000102183	3.99062
	P28656	1.12209	0.000208286	3.68134
	P28658	1.10011	0.000299934	3.52297
	P28660	0.996205	0.000297519	3.52649
	P28661	1.13942	0.000521589	3.28267
	P28663	0.964443	0.00105888	2.97515
	P28667	0.696816	0.00395426	2.40293
	P28705	2.48316	8.36934e-09	8.07731
	P28738	1.11501	0.000112289	3.94966
	P28740	1.05551	0.0003155	3.501
	P28741	0.916061	0.0136173	1.86591
	P28867	0.866029	0.00258395	2.58772
	P29341	1.14639	7.34403e-05	4.13407
	P29387	1.03933	0.000290596	3.53671
	P30275	0.908422	0.0008948	3.04827
	P30416	1.33858	6.92812e-05	4.15938
	P30999	1.11353	0.000297051	3.52717
	P31324	1.08067	0.000195166	3.7096
	P31648	0.991641	0.000429346	3.36719
	P31650	1.06784	0.000110589	3.95629
	P31938	1.35933	1.12728e-05	4.94797
	P32020	0.796284	0.00144187	2.84107
	P32037	0.934065	0.000855752	3.06765
	P32067	1.80655	1.12597e-07	6.94847
	P32233	1.5568	2.01196e-05	4.69638
	P32921	0.902347	0.000735655	3.13333
	P33173	1.22251	4.22605e-05	4.37407
	P35235	1.49417	1.05745e-05	4.97574
	P35278	0.816061	0.00215772	2.666
	P35279	0.955382	0.00468152	2.32961
	P35282	0.766425	0.00194515	2.71105
	P35283	0.920051	0.000885256	3.05293
	P35288	0.479075	0.06804	1.16724
	P35293	0.968884	0.00048993	3.30987
	P35438	0.878982	0.00134974	2.86975
	P35486	1.0965	0.000357508	3.44671
	P35550	1.04054	0.0241986	1.61621
	P35564	1.05057	0.000246196	3.60872
	P35585	1.21748	0.000355758	3.44885
	P35700	1.05869	0.000145974	3.83572
	P35762	0.778926	0.00377807	2.42273
	P35802	0.779972	0.00235987	2.62711
	P35803	0.729023	0.00264626	2.57737
	P35922	0.752651	0.044945	1.34732
	P35979	0.783869	0.00207786	2.68238
	P35980	-0.00606353	0.979579	0.00896033
	P36536	0.915772	0.00436872	2.35965
	P36916	1.32843	1.7836e-05	4.7487
	P37040	1.25788	3.45324e-05	4.46177
	P38060	0.831814	0.00241693	2.61674
	P38647	0.881154	0.00105207	2.97796
	P39053	0.890714	0.000759909	3.11924
	P39054	1.06705	0.000610649	3.21421
	P39447	0.58022	0.0268936	1.57035
	P40124	0.945476	0.000587954	3.23066
	P40142	2.07076	1.53472e-08	7.81397
	P40237	0.964223	0.00071028	3.14857
	P40336	1.14372	0.00312785	2.50475
	P41105	-0.000329099	0.998935	0.000462896
	P41216	1.00617	0.00048265	3.31637
	P42125	0.897319	0.00200489	2.69791
	P42208	0.941781	0.00103685	2.98429
	P42669	1.21487	6.89043e-05	4.16175
	P42859	0.983662	0.000646719	3.18928
	P42932	1.14665	0.000101706	3.99265
	P43006	0.98234	0.000474929	3.32337
	P43274	0.481447	0.027989	1.55301
	P43275	0.324245	0.150296	0.823054
	P43276	0.420773	0.0642717	1.19198
	P43277	0.746028	0.00575309	2.2401
	P45376	0.909819	0.00154515	2.81103
	P45591	0.838216	0.00197632	2.70414
	P45878	0.29779	0.379608	0.420665
	P45952	0.899182	0.00120479	2.91909
	P46061	1.00596	0.00108502	2.96456
	P46096	0.922981	0.000977878	3.00972
	P46460	1.04528	0.000241959	3.61626
	P46471	1.61101	8.18366e-07	6.08705
	P46638	0.84677	0.00274396	2.56162
	P46660	1.33247	1.2959e-05	4.88743
	P46664	-0.135359	0.678252	0.168609
	P46735	0.705804	0.00472748	2.32537
	P46935	1.18489	0.00116626	2.9332
	P46978	0.804249	0.00683323	2.16537
	P47199	0.964219	0.000639948	3.19386
	P47708	0.711123	0.00401195	2.39664
	P47738	0.939644	0.00134654	2.87078
	P47740	0.872383	0.00455593	2.34142
	P47753	1.17395	9.85561e-05	4.00632
	P47754	0.955534	0.000848864	3.07116
	P47757	0.964028	0.000645612	3.19003
	P47809	1.22951	9.087e-05	4.04158
	P47857	1.05367	0.000334302	3.47586
	P47911	0.109248	0.631853	0.199384
	P47915	0.53448	0.0309536	1.50929
	P47962	0.617222	0.00782877	2.10631
	P47963	0.551341	0.0216399	1.66474
	P48024	0.463213	0.163542	0.786369
	P48036	1.11424	0.000191791	3.71717
	P48318	0.916738	0.00133086	2.87587
	P48320	1.12774	8.72201e-05	4.05938
	P48453	1.36992	4.07275e-05	4.39011
	P48678	2.26742	2.50879e-07	6.60054
	P48722	1.0368	0.000402057	3.39571
	P48758	0.982296	0.000769135	3.114
	P48774	1.19716	0.000110689	3.9559
	P48962	0.897054	0.00109131	2.96205
	P49025	1.16711	7.88252e-05	4.10334
	P49312	3.59849	7.68104e-14	13.1146
	P49442	0.969673	0.00124892	2.90347
	P49443	1.22834	7.99238e-05	4.09732
	P49615	1.31585	2.33479e-05	4.63175
	P49722	1.01698	0.000406759	3.39066
	P49813	0.899383	0.000771351	3.11275
	P50096	1.54375	7.90914e-06	5.10187
	P50153	0.728792	0.00319531	2.49549
	P50171	0.997208	0.00103685	2.98429
	P50247	1.05452	0.000252824	3.59718
	P50396	1.00454	0.000334302	3.47586
	P50446	-0.111321	0.842168	0.074601
	P50516	0.949572	0.000696241	3.15724
	P50518	1.03356	0.000527829	3.27751
	P50544	0.956554	0.0135054	1.86949
	P50580	1.0976	0.000297051	3.52717
	P51150	0.820136	0.00184985	2.73286
	P51174	0.597949	0.041989	1.37686
	P51410	0.950388	0.00119164	2.92385
	P51660	1.18992	9.29377e-05	4.03181
	P51807	0.856755	0.00159447	2.79738
	P51830	0.719616	0.00673346	2.17176
	P51855	1.19816	0.000262769	3.58043
	P51859	4.34323	1.53907e-13	12.8127
	P51863	0.925523	0.000856137	3.06746
	P51880	0.819426	0.000757689	3.12051
	P51881	1.00385	0.000425751	3.37084
	P52189	0.952876	0.000918303	3.03701
	P52196	0.829568	0.00367797	2.43439
	P52479	1.29961	2.72683e-05	4.56434
	P52480	0.907928	0.000911726	3.04014
	P52800	0.885172	0.00143096	2.84437
	P53026	0.928545	0.000935675	3.02887
	P53810	0.938247	0.00109599	2.9602
	P53994	0.964262	0.000495978	3.30454
	P54071	1.06598	0.000262769	3.58043
	P54227	0.589748	0.0182145	1.73958
	P54728	0.541996	0.0515925	1.28741
	P54775	0.950961	0.000575471	3.23998
	P54822	1.07194	0.00812234	2.09032
	P54823	1.34812	4.82337e-06	5.31665
	P54830	1.17631	8.09286e-05	4.0919
	P54923	1.45931	6.99402e-06	5.15527
	P55012	1.1646	0.00167568	2.77581
	P55066	0.886502	0.00179694	2.74547
	P55096	0.915872	0.000297051	3.52717
	P55258	0.960733	0.00111449	2.95292
	P55264	0.960191	0.000989398	3.00463
	P55302	0.290927	0.397518	0.400644
	P56135	0.746991	0.00469054	2.32878
	P56375	0.976367	0.000632036	3.19926
	P56376	0.821787	0.029607	1.52861
	P56380	1.17934	9.57926e-05	4.01867
	P56382	0.731739	0.00373689	2.42749
	P56383	0.573969	0.0129886	1.88644
	P56391	0.500996	0.0538361	1.26893
	P56395	0.916635	0.000468078	3.32968
	P56399	1.28326	2.14334e-05	4.66891
	P56480	0.912806	0.000784462	3.10543
	P56564	0.815809	0.00221215	2.65519
	P56959	3.98119	3.57561e-15	14.4467
	P57722	1.21634	3.67211e-05	4.43508
	P57746	0.887688	0.00164068	2.78498
	P57759	0.71836	0.00360154	2.44351
	P57776	0.993374	0.000319642	3.49534
	P57780	1.1505	7.13737e-05	4.14646
	P58252	1.15239	0.000119414	3.92294
	P58281	0.855959	0.00142089	2.84744
	P58389	1.03457	0.000278312	3.55547
	P58404	0.858447	0.00361717	2.44163
	P58462	3.07392	8.29361e-11	10.0813
	P58771	0.913652	0.000604516	3.21859
	P59281	1.25435	4.00664e-05	4.39722
	P59325	1.05903	0.000371665	3.42985
	P59764	1.18313	5.88972e-05	4.22991
	P59999	0.776864	0.00401884	2.3959
	P60122	1.79214	1.32898e-07	6.87648
	P60202	1.20375	7.00255e-05	4.15474
	P60229	1.28792	2.2071e-05	4.65618
	P60335	1.72839	1.07612e-07	6.96814
	P60469	1.08917	0.000134611	3.87092
	P60487	1.04999	0.000280309	3.55236
	P60521	0.312589	0.172897	0.762214
	P60670	1.22534	0.00589721	2.22935
	P60710	0.973545	0.000443852	3.35276
	P60761	1.81222	1.72796e-05	4.76247
	P60766	1.02349	0.000253339	3.5963
	P60824	3.26434	4.01181e-11	10.3967
	P60853	0.953818	0.00911328	2.04033
	P60867	0.71199	0.00420352	2.37639
	P60879	0.879815	0.000657148	3.18234
	P60904	0.734144	0.00247337	2.60671
	P61021	0.685859	0.0110769	1.95558
	P61027	0.95402	0.000450437	3.34637
	P61082	1.16182	0.000172522	3.76315
	P61087	0.969918	0.00107919	2.9669
	P61089	0.460039	0.0759452	1.1195
	P61161	1.04233	0.000194961	3.71005
	P61164	1.23395	0.000190811	3.7194
	P61202	1.1586	0.000121469	3.91554
	P61205	1.1031	0.000316376	3.4998
	P61211	1.21553	5.84022e-05	4.23357
	P61222	1.09813	0.000256436	3.59102
	P61226	0.816156	0.00159361	2.79762
	P61255	0.728205	0.00294603	2.53076
	P61264	0.854291	0.000784462	3.10543
	P61329	0.961216	0.000417722	3.37911
	P61358	0.381302	0.087184	1.05956
	P61514	0.433035	0.0548925	1.26049
	P61759	0.928449	0.000894216	3.04856
	P61922	0.915838	0.000976033	3.01054
	P61961	0.438169	0.0675048	1.17067
	P61979	3.73354	1.86997e-14	13.7282
	P61982	0.998331	0.000434709	3.3618
	P62075	0.460514	0.0558227	1.25319
	P62077	0.479704	0.061806	1.20897
	P62082	0.872568	0.000885146	3.05299
	P62137	1.26076	4.07275e-05	4.39011
	P62192	1.29308	6.26995e-05	4.20274
	P62196	1.19522	8.18263e-05	4.08711
	P62242	0.559525	0.0193785	1.71268
	P62245	0.769246	0.00239498	2.6207
	P62259	0.874584	0.000635743	3.19672
	P62264	0.603707	0.00926354	2.03322
	P62267	0.507982	0.026608	1.57499
	P62270	0.756798	0.00276085	2.55896
	P62281	0.736947	0.00203296	2.69187
	P62301	0.611852	0.012945	1.8879
	P62315	1.64096	3.81362e-07	6.41866
	P62317	2.23205	6.90647e-10	9.16074
	P62331	0.924892	0.000626674	3.20296
	P62334	1.17437	9.49613e-05	4.02245
	P62482	1.06214	0.000240956	3.61806
	P62484	0.890958	0.000793356	3.10053
	P62500	0.456097	0.0841675	1.07486
	P62627	0.424378	0.0862649	1.06417
	P62631	1.09666	0.000139851	3.85434
	P62702	0.829304	0.00165087	2.78229
	P62715	1.09078	0.000237224	3.62484
	P62717	0.47713	0.0356092	1.44844
	P62743	0.829076	0.00153431	2.81409
	P62746	0.984614	0.00041224	3.38485
	P62751	0.389819	0.0926415	1.03319
	P62754	0.424056	0.0668625	1.17482
	P62761	0.960972	0.000302623	3.5191
	P62774	1.10439	0.000159323	3.79772
	P62806	1.06743	0.000110689	3.9559
	P62814	1.03971	0.000317557	3.49818
	P62821	0.842021	0.0012884	2.88995
	P62823	0.727344	0.00396388	2.40188
	P62827	1.17208	0.000187919	3.72603
	P62830	0.779222	0.00199338	2.70041
	P62835	1.09334	0.000199398	3.70028
	P62849	0.504457	0.0269284	1.56979
	P62852	0.67623	0.00529264	2.27633
	P62858	0.82625	0.00208409	2.68108
	P62874	0.948494	0.000884654	3.05323
	P62880	0.868832	0.00208071	2.68179
	P62881	0.9233	0.00133639	2.87407
	P62889	0.768358	0.00260576	2.58407
	P62897	0.814437	0.00209067	2.67971
	P62900	0.442256	0.0488464	1.31117
	P62908	1.03064	0.000419273	3.3775
	P62911	0.330809	0.140855	0.851227
	P62918	0.460306	0.0427523	1.36904
	P62960	0.577867	0.0173261	1.7613
	P62962	0.800298	0.00163379	2.7868
	P62983	0.738172	0.00576184	2.23944
	P62996	2.96417	6.16725e-11	10.2099
	P63001	0.8927	0.00148385	2.82861
	P63005	0.97878	0.000524832	3.27998
	P63011	0.888745	0.000635755	3.19671
	P63017	1.11583	8.09286e-05	4.0919
	P63028	0.980433	0.000461513	3.33582
	P63034	1.07239	0.000211809	3.67406
	P63037	1.1013	0.000158791	3.79917
	P63038	0.844107	0.00159748	2.79657
	P63044	0.845314	0.00111892	2.9512
	P63046	1.52883	0.000187104	3.72792
	P63073	0.924662	0.00274247	2.56186
	P63080	0.595891	0.0356576	1.44785
	P63085	1.29883	5.25276e-05	4.27961
	P63089	0.507281	0.0302521	1.51924
	P63094	0.965804	0.00262799	2.58038
	P63101	0.977103	0.000377837	3.4227
	P63137	0.602779	0.0324236	1.48914
	P63143	1.07362	0.00427309	2.36926
	P63158	1.677	3.15065e-07	6.5016
	P63168	0.608983	0.0127573	1.89424
	P63213	0.840429	0.000946054	3.02408
	P63216	0.555618	0.0147936	1.82993
	P63242	0.611747	0.00919612	2.0364
	P63276	0.804471	0.00151892	2.81847
	P63318	0.997253	0.000256484	3.59094
	P63321	0.821561	0.00211946	2.67378
	P63323	1.06189	0.000114684	3.9405
	P63325	0.808733	0.0019347	2.71339
	P63328	1.23831	8.09286e-05	4.0919
	P63330	0.953143	0.000283168	3.54796
	P67778	1.023	0.000688785	3.16192
	P68037	0.757558	0.0029452	2.53089
	P68040	0.966495	0.000499909	3.30111
	P68134	0.88841	0.000942946	3.02551
	P68181	0.993619	0.000426876	3.3697
	P68254	1.00784	0.000392578	3.40607
	P68368	1.07198	0.000246351	3.60845
	P68369	1.23627	2.37789e-05	4.62381
	P68372	1.44386	3.72458e-05	4.42892
	P68404	1.10341	0.000161794	3.79104
	P68510	0.983559	0.000396225	3.40206
	P69566	1.29621	4.31862e-05	4.36466
	P70122	0.962323	0.000850812	3.07017
	P70168	1.10334	0.000176064	3.75433
	P70175	0.972805	0.000810634	3.09118
	P70188	0.873543	0.00292172	2.53436
	P70202	0.945927	0.000653082	3.18503
	P70206	0.931294	0.00175105	2.7567
	P70207	1.10147	0.000658236	3.18162
	P70236	0.986283	0.0016854	2.7733
	P70296	0.61871	0.0091561	2.03829
	P70302	0.990822	0.00191724	2.71732
	P70318	2.4407	1.23383e-09	8.90875
	P70333	3.11525	4.93261e-12	11.3069
	P70336	0.76314	0.00407535	2.38984
	P70349	0.529824	0.020045	1.69799
	P70362	0.913555	0.00879634	2.0557
	P70372	2.64826	3.96789e-11	10.4014
	P70398	1.28302	6.92812e-05	4.15938
	P70404	0.768728	0.0102648	1.98865
	P70441	0.495288	0.0359685	1.44408
	P70670	0.507139	0.0288144	1.54039
	P70698	0.488909	0.156088	0.806632
	P70704	0.98754	0.000285892	3.5438
	P80313	1.02767	0.000594215	3.22606
	P80314	1.04876	0.00023296	3.63272
	P80315	1.20194	8.49088e-05	4.07105
	P80316	1.06392	0.000170097	3.7693
	P80317	1.05881	0.000258731	3.58715
	P80318	0.946898	0.000566611	3.24671
	P80560	0.819973	0.00255866	2.59199
	P83510	0.986446	0.0025388	2.59537
	P83882	0.151157	0.566789	0.246579
	P84075	0.937592	0.000413568	3.38345
	P84086	1.38982	9.74568e-06	5.01119
	P84089	2.49124	1.61067e-08	7.79299
	P84091	0.900104	0.000839835	3.07581
	P84096	1.06159	0.000199954	3.69907
	P84099	0.391293	0.101086	0.995308
	P84228	0.465536	0.0898547	1.04646
	P84244	0.578901	0.0290023	1.53757
	P84309	0.790161	0.00364955	2.43776
	P85094	0.734594	0.0115236	1.93841
	P97300	0.644265	0.00641623	2.19272
	P97315	0.956105	0.00101342	2.99421
	P97350	0.257581	0.656902	0.182499
	P97351	0.982048	0.000547922	3.26128
	P97352	1.04193	0.000264606	3.5774
	P97370	1.10871	0.000195166	3.7096
	P97371	0.979619	0.00899805	2.04585
	P97379	0.542261	0.0527284	1.27796
	P97384	0.889765	0.000877753	3.05663
	P97393	1.30145	0.000888633	3.05128
	P97411	0.863181	0.00650907	2.18648
	P97427	1.07414	0.000170263	3.76888
	P97441	1.04801	0.00335391	2.47445
	P97445	0.446389	0.162331	0.789598
	P97447	1.42508	1.38884e-05	4.85735
	P97450	0.162102	0.473692	0.324504
	P97461	0.954933	0.000584413	3.23328
	P97470	1.06698	0.014088	1.85115
	P97492	0.666416	0.0640875	1.19323
	P97494	1.20971	9.01049e-05	4.04525
	P97765	1.72026	1.11985e-05	4.95084
	P97772	0.780293	0.00417169	2.37969
	P97797	0.772417	0.0031608	2.5002
	P97807	0.901353	0.00113463	2.94515
	P97823	0.620378	0.0177959	1.74968
	P97950	0.30075	0.231716	0.635044
	P99024	1.15035	0.000145888	3.83598
	P99027	0.411295	0.0769453	1.11382
	P99029	0.685575	0.00458728	2.33844
	Q00493	0.956563	0.000483286	3.3158
	Q00612	1.09427	0.000256484	3.59094
	Q00915	0.932377	0.00132483	2.87784
	Q00PI9	3.4499	1.68952e-13	12.7722
	Q01065	1.21257	9.1578e-05	4.03821
	Q01097	1.08731	0.000104432	3.98117
	Q01405	0.717638	0.0211421	1.67485
	Q01768	0.797788	0.00235671	2.62769
	Q01853	1.3014	1.72352e-05	4.76358
	Q02053	1.49032	3.15843e-06	5.50053
	Q02248	1.0843	9.92272e-05	4.00337
	Q02257	0.290003	0.422981	0.373679
	Q02357	1.07662	0.00853183	2.06896
	Q03059	0.583047	0.0829434	1.08122
	Q03137	0.700574	0.00802005	2.09582
	Q03141	1.0768	0.000346715	3.46003
	Q03265	0.893493	0.00122801	2.9108
	Q03717	1.07024	0.000442419	3.35417
	Q03958	0.672302	0.00522667	2.28178
	Q04447	1.05928	0.00027784	3.55621
	Q04690	1.37879	1.02303e-05	4.99011
	Q04750	1.03403	0.000413496	3.38353
	Q05512	1.14075	0.000154384	3.8114
	Q05793	0.552095	0.033975	1.46884
	Q05816	0.718398	0.00307079	2.51275
	Q05920	0.281737	0.178333	0.748767
	Q05BC3	Inf	NA	#VALUE!
	Q05D44	-0.17878	0.54102	0.266787
	Q06138	1.21473	8.65301e-05	4.06283
	Q06185	0.441206	0.0553572	1.25683
	Q06890	0.881612	0.00305371	2.51517
	Q07076	1.37594	7.16401e-06	5.14484
	Q08331	1.08277	0.000414504	3.38247
	Q08460	0.961952	0.00133782	2.8736
	Q08943	2.95324	9.07536e-10	9.04214
	Q0GA42	1.84083	1.72196e-05	4.76398
	Q0GNC1	1.37514	7.13737e-05	4.14646
	Q0KL02	1.10515	0.000194961	3.71005
	Q0P5W1	1.00435	0.000508469	3.29374
	Q11011	1.02758	0.000246194	3.60872
	Q148V7	0.851279	0.00120479	2.91909
	Q14BI2	0.676379	0.0142735	1.84547
	Q2M3X8	0.802536	0.00637281	2.19567
	Q2NL51	1.43843	6.58691e-05	4.18132
	Q2PFD7	1.22179	0.0001048	3.97964
	Q3B7Z2	1.09533	0.000278239	3.55558
	Q3TC72	0.921368	0.00170804	2.7675
	Q3TDD9	0.496089	0.0536076	1.27077
	Q3TDK6	0.69092	0.00941885	2.026
	Q3TDQ1	0.874908	0.0149549	1.82522
	Q3TEA8	1.26723	0.000114746	3.94026
	Q3THK7	1.5142	7.20325e-06	5.14247
	Q3THS6	1.13755	0.000172478	3.76327
	Q3TKT4	3.13493	4.08115e-08	7.38922
	Q3TMH2	2.22886	4.21265e-09	8.37544
	Q3TMP8	1.3667	7.88252e-05	4.10334
	Q3TPE9	1.31471	0.00027054	3.56777
	Q3TPX4	1.40655	1.17529e-05	4.92986
	Q3TTY5	0.367221	0.370377	0.431357
	Q3TXS7	1.28069	1.91993e-05	4.71671
	Q3TXX4	0.707431	0.0041887	2.37792
	Q3TYX3	1.42535	5.32821e-06	5.27342
	Q3TZX8	3.38481	9.87413e-09	8.0055
	Q3TZZ7	1.14639	0.00241693	2.61674
	Q3U0D9	1.15625	0.000417945	3.37888
	Q3U0M1	0.856761	0.00469636	2.32824
	Q3U0V1	4.02106	2.38988e-15	14.6216
	Q3U1J4	2.02878	3.2203e-09	8.4921
	Q3U214	0.995662	0.00851619	2.06975
	Q3UEB3	1.56388	5.71028e-05	4.24334
	Q3UFT3	0.71205	0.0099387	2.00267
	Q3UGR5	0.810028	0.00305215	2.51539
	Q3UH60	1.45669	0.000115857	3.93608
	Q3UH66	1.30254	7.011e-05	4.15422
	Q3UH93	0.981408	0.0133112	1.87578
	Q3UHB1	1.06071	0.0068652	2.16335
	Q3UHC7	1.1736	0.000342294	3.4656
	Q3UHD6	1.15769	8.33671e-05	4.07901
	Q3UHD9	0.642042	0.0116431	1.93393
	Q3UHH2	0.768927	0.0122848	1.91063
	Q3UHJ0	1.10425	0.000164482	3.78388
	Q3UHL1	1.16626	0.000133322	3.8751
	Q3UJD6	1.78656	6.8016e-05	4.16739
	Q3UJU9	1.15629	0.000296158	3.52848
	Q3UL36	0.446228	0.0507329	1.29471
	Q3ULJ0	1.01144	0.000331725	3.47922
	Q3UM45	1.34036	1.66342e-05	4.779
	Q3UMR5	0.978435	0.000930474	3.0313
	Q3UNH4	0.746355	0.00575291	2.24011
	Q3UPL0	1.01548	0.000272332	3.5649
	Q3UQ44	0.191955	0.634634	0.197477
	Q3USB7	0.651612	0.0609966	1.21469
	Q3UTH8	1.24536	0.000123174	3.90948
	Q3UTJ2	0.765132	0.00241017	2.61795
	Q3UUG6	0.897668	0.00178899	2.74739
	Q3UUI3	0.915263	0.000930474	3.0313
	Q3UUQ7	0.833246	0.00319874	2.49502
	Q3UV17	0.194702	0.679585	0.167756
	Q3UV70	0.646309	0.0202086	1.69446
	Q3UVL4	0.949473	0.000798854	3.09753
	Q3UVX5	0.904446	0.00103078	2.98683
	Q3UYC0	0.575449	0.0860072	1.06547
	Q3V038	1.91736	0.000256983	3.5901
	Q3V0I2	0.579062	0.114139	0.942565
	Q3V1U8	1.14451	0.000274645	3.56123
	Q3V3R1	0.774925	0.0048391	2.31524
	Q4ACU6	0.725005	0.00571103	2.24329
	Q4KMM3	0.720377	0.00604892	2.21832
	Q4KUS2	1.16178	0.000157053	3.80395
	Q4VA53	2.15138	4.17075e-06	5.37979
	Q4VAA2	1.22826	0.0023256	2.63347
	Q4VAE3	0.877432	0.00629607	2.20093
	Q501J6	3.68584	2.30154e-14	13.638
	Q505F5	0.87164	0.00207615	2.68274
	Q52KI8	0.259244	0.28693	0.542224
	Q569Z5	1.25891	5.05879e-05	4.29595
	Q569Z6	2.75754	8.63581e-11	10.0637
	Q56A07	0.434157	0.0932875	1.03018
	Q58A65	1.04711	0.000334947	3.47502
	Q59J78	0.91543	0.0121989	1.91368
	Q5DQR4	1.17384	0.000237323	3.62466
	Q5DTL9	0.913809	0.00154199	2.81192
	Q5DTT2	1.01492	0.000367593	3.43463
	Q5DTY9	0.90649	0.000747154	3.12659
	Q5DU25	1.04962	0.000412539	3.38454
	Q5F2E8	0.881929	0.00613529	2.21217
	Q5H8C4	1.10788	0.000371761	3.42974
	Q5HZI9	1.08503	0.00268185	2.57157
	Q5M8N0	0.817787	0.00139885	2.85423
	Q5M8N4	0.789292	0.00391483	2.40729
	Q5PR73	1.08538	0.00166054	2.77975
	Q5QNQ6	0.946721	0.000822566	3.08483
	Q5RJI5	1.14577	0.000150199	3.82333
	Q5S006	1.02978	0.00968538	2.01388
	Q5SQX6	1.12122	0.000195166	3.7096
	Q5SSH7	1.16796	0.000139851	3.85434
	Q5SSL4	1.17094	0.000103888	3.98344
	Q5SSM3	1.2611	0.000297051	3.52717
	Q5SUF2	0.16121	0.540501	0.267204
	Q5SVL6	1.10478	0.000190921	3.71915
	Q5SWU9	0.211136	0.397729	0.400413
	Q5SXY1	1.13976	0.000503884	3.29767
	Q5SYD0	1.15103	9.03662e-05	4.04399
	Q5U3K5	0.849434	0.00110662	2.956
	Q5U458	0.92961	0.000576703	3.23905
	Q5XJY5	1.24295	0.000185809	3.73093
	Q60597	0.848147	0.00183886	2.73545
	Q60598	0.893596	0.0140083	1.85361
	Q60605	0.665607	0.00675359	2.17047
	Q60625	0.970164	0.000521706	3.28257
	Q60631	1.15237	9.01049e-05	4.04525
	Q60634	1.07957	0.00244684	2.61139
	Q60668	3.70107	5.56113e-14	13.2548
	Q60676	1.15194	0.000358536	3.44547
	Q60692	0.852566	0.00103372	2.9856
	Q60715	0.0283863	0.903208	0.0442124
	Q60737	0.930723	0.00065363	3.18467
	Q60738	0.771962	0.00239465	2.62076
	Q60749	3.89219	5.60603e-12	11.2513
	Q60771	1.00131	0.000412539	3.38454
	Q60780	0.841245	0.00666249	2.17636
	Q60829	1.83987	4.32815e-07	6.3637
	Q60864	1.03398	0.000191791	3.71717
	Q60870	0.670769	0.00587629	2.2309
	Q60875	1.06248	0.000171371	3.76606
	Q60900	2.15321	1.02064e-08	7.99113
	Q60902	0.877165	0.000639398	3.19423
	Q60930	1.02564	0.000338061	3.471
	Q60931	0.939988	0.000635743	3.19672
	Q60932	0.816598	0.00450556	2.34625
	Q60960	1.32915	0.000145692	3.83657
	Q60972	2.43637	1.75113e-08	7.75668
	Q60996	1.19826	9.37583e-05	4.02799
	Q61016	0.538461	0.0263701	1.57889
	Q61024	1.2159	8.90933e-05	4.05015
	Q61035	1.07642	0.000366391	3.43606
	Q61081	1.22424	7.00255e-05	4.15474
	Q61102	0.880676	0.0012336	2.90883
	Q61136	0.802436	0.00522232	2.28214
	Q61137	0.568233	0.122492	0.911893
	Q61151	0.908145	0.00107557	2.96836
	Q61165	0.855127	0.0020428	2.68977
	Q61166	0.703508	0.00519109	2.28474
	Q61171	1.21624	2.4763e-05	4.6062
	Q61187	1.21735	0.000211413	3.67487
	Q61205	1.08515	0.000636762	3.19602
	Q61206	0.885184	0.00209699	2.6784
	Q61207	0.581768	0.0302496	1.51928
	Q61234	1.35789	0.000191194	3.71853
	Q61290	1.01175	0.000240956	3.61806
	Q61301	0.821681	0.00190756	2.71952
	Q61316	1.1064	0.000130508	3.88436
	Q61327	0.458434	0.0463336	1.3341
	Q61330	0.831065	0.0165773	1.78049
	Q61335	1.20736	0.00109131	2.96205
	Q61361	0.919148	0.000747286	3.12651
	Q61411	0.923999	0.00103372	2.9856
	Q61466	3.05224	3.49237e-10	9.45688
	Q61481	0.794632	0.00426159	2.37043
	Q61490	0.679095	0.00989811	2.00445
	Q61548	0.876535	0.000907136	3.04233
	Q61553	1.04197	0.000189984	3.72128
	Q61584	1.534	0.000287008	3.54211
	Q61595	1.56543	2.04602e-06	5.68909
	Q61598	1.09949	0.000177809	3.75005
	Q61644	1.05003	0.000187051	3.72804
	Q61656	3.85113	3.52402e-13	12.453
	Q61687	2.43398	3.70767e-08	7.4309
	Q61699	1.11516	0.000124073	3.90632
	Q61735	0.649537	0.0163184	1.78732
	Q61749	0.483076	0.249237	0.603387
	Q61753	1.12276	0.000190921	3.71915
	Q61768	0.93145	0.00461982	2.33537
	Q61781	-0.0787372	0.883472	0.0538071
	Q61792	0.52662	0.0848111	1.07155
	Q61879	0.835101	0.00118531	2.92617
	Q61885	1.30588	1.45148e-05	4.83819
	Q61937	1.82264	3.35028e-07	6.47492
	Q61941	0.3092	0.246796	0.607662
	Q61990	1.8434	7.07559e-08	7.15024
	Q62059	0.866026	0.00441019	2.35554
	Q62108	0.869698	0.00203296	2.69187
	Q62167	1.65463	9.12035e-07	6.03999
	Q62188	1.15748	0.000132993	3.87617
	Q62189	2.00329	3.46689e-07	6.46006
	Q62261	0.994073	0.000234982	3.62897
	Q62277	0.849046	0.000877275	3.05686
	Q62318	3.28495	7.68104e-14	13.1146
	Q62348	1.2519	0.000110589	3.95629
	Q62351	1.24067	0.00305546	2.51492
	Q62376	1.34227	1.46028e-05	4.83556
	Q62383	2.7333	4.69573e-09	8.3283
	Q62393	0.838763	0.00154515	2.81103
	Q62417	0.362776	0.196078	0.707571
	Q62418	0.699773	0.00521419	2.28281
	Q62419	1.15592	0.000123066	3.90986
	Q62420	0.983693	0.000423312	3.37334
	Q62421	1.09796	0.00130735	2.88361
	Q62425	0.720178	0.00321316	2.49307
	Q62426	1.26327	5.88393e-05	4.23033
	Q62433	1.12766	0.00110459	2.9568
	Q62448	1.00512	0.00116575	2.93339
	Q63810	0.729499	0.00454737	2.34224
	Q63844	1.12721	0.000242236	3.61576
	Q63912	1.27565	0.000243319	3.61382
	Q64012	2.43313	1.56288e-08	7.80607
	Q640R3	1.24076	0.00170804	2.7675
	Q64105	1.2391	7.03038e-05	4.15302
	Q64133	0.899537	0.00127168	2.89562
	Q641P0	1.03824	0.00041224	3.38485
	Q64331	0.878395	0.00344287	2.46308
	Q64332	0.975585	0.000622216	3.20606
	Q64433	0.313798	0.16005	0.795746
	Q64487	1.11707	0.000530008	3.27572
	Q64511	2.74446	3.09525e-10	9.5093
	Q64514	0.904545	0.000930474	3.0313
	Q64516	1.09484	0.000140469	3.85242
	Q64521	0.88432	0.000918303	3.03701
	Q64525	0.931674	0.000283635	3.54724
	Q64674	0.935811	0.000632036	3.19926
	Q64676	1.17704	0.00757548	2.12059
	Q64727	0.95285	0.000688785	3.16192
	Q64737	1.00927	0.00726002	2.13906
	Q66JS6	1.00397	0.000278239	3.55558
	Q68FD5	0.977935	0.000301157	3.52121
	Q68FE6	0.583342	0.0569343	1.24463
	Q68FF6	0.858055	0.00173166	2.76154
	Q68FH0	1.25508	0.00305534	2.51494
	Q68FL6	1.1018	0.000148686	3.82773
	Q68FM6	0.392454	0.117018	0.931747
	Q69Z98	0.93698	0.000799141	3.09738
	Q69ZS6	0.852042	0.00198462	2.70232
	Q6A0A9	1.39527	5.18133e-06	5.28556
	Q6A4J8	1.97376	1.12247e-06	5.94982
	Q6DFW4	1.31837	0.00137449	2.86186
	Q6DIC0	2.70918	3.279e-10	9.48426
	Q6GQT9	0.486101	0.162331	0.789598
	Q6GYP7	0.911506	0.0119099	1.92409
	Q6I6G8	0.79802	0.00896029	2.04768
	Q6IFX2	-0.182397	0.692156	0.159796
	Q6IME9	0.418455	0.2364	0.626352
	Q6IRU5	0.413516	0.0792782	1.10085
	Q6KAR6	1.26546	0.000924647	3.03402
	Q6NS52	1.13055	9.88829e-05	4.00488
	Q6NS60	0.93007	0.00103515	2.98499
	Q6NV83	0.668675	0.0350475	1.45534
	Q6NVE9	1.01817	0.0005706	3.24367
	Q6NVF9	4.03542	2.06931e-14	13.6842
	Q6NVG1	0.949658	0.00223914	2.64992
	Q6NXK7	0.582728	0.0169128	1.77179
	Q6NZB0	2.9044	1.21987e-07	6.91369
	Q6NZC7	1.29307	0.000160592	3.79428
	Q6NZJ6	0.957381	0.0144594	1.83985
	Q6NZL0	0.127338	0.574401	0.240785
	Q6P1B1	1.13309	0.000114746	3.94026
	Q6P1F6	1.12178	0.000151913	3.81841
	Q6P2B1	1.44521	0.000512142	3.29061
	Q6P4S6	1.06633	0.000431303	3.36522
	Q6P4T2	2.72585	1.92718e-09	8.71508
	Q6P542	1.75209	1.97477e-05	4.70448
	Q6P5D8	3.03836	2.73588e-09	8.5629
	Q6P5E4	0.401947	0.073532	1.13352
	Q6P5F6	0.545842	0.118683	0.925613
	Q6P5F9	2.14906	2.52047e-09	8.59852
	Q6P5U7	0.664833	0.0311054	1.50716
	Q6P9K8	0.842733	0.00396701	2.40154
	Q6P9R2	1.0084	0.000375916	3.42491
	Q6PAJ1	1.07406	0.000254254	3.59473
	Q6PAK3	1.25302	4.07275e-05	4.39011
	Q6PB66	0.985519	0.000316376	3.4998
	Q6PCP5	0.515722	0.0424823	1.37179
	Q6PD03	1.08797	0.000626074	3.20337
	Q6PDG5	3.16933	2.55951e-12	11.5918
	Q6PDI5	1.05961	0.000660747	3.17996
	Q6PDL0	0.529939	0.0530621	1.27522
	Q6PDM2	3.01483	7.85541e-13	12.1048
	Q6PDQ2	1.18216	0.00109178	2.96186
	Q6PDY2	0.43381	0.0658861	1.18121
	Q6PEB6	0.879081	0.00245385	2.61015
	Q6PER3	0.940245	0.000576703	3.23905
	Q6PFD5	0.932896	0.000934503	3.02942
	Q6PFR5	3.17437	1.34645e-11	10.8708
	Q6PGF7	0.936241	0.00103122	2.98665
	Q6PGN3	1.24211	0.000302038	3.51994
	Q6PH08	0.991809	0.000467849	3.32989
	Q6PHN9	0.885168	0.000899983	3.04577
	Q6PHZ2	0.973265	0.000427348	3.36922
	Q6PIC6	1.05327	0.000223045	3.65161
	Q6PIE5	1.06386	0.000325193	3.48786
	Q6R891	0.701245	0.00584758	2.23302
	Q6RI63	3.24707	1.92215e-08	7.71621
	Q6VNB8	0.692775	0.0125236	1.90227
	Q6WQJ1	0.700338	0.00374106	2.42701
	Q6WVG3	0.965716	0.000429788	3.36675
	Q6X893	0.89444	0.00156239	2.80621
	Q6ZPE2	0.999158	0.000237323	3.62466
	Q6ZPF3	1.22043	0.000113325	3.94568
	Q6ZPJ3	0.932312	0.00066013	3.18037
	Q6ZPQ6	0.863118	0.000771351	3.11275
	Q6ZPU9	0.41053	0.113427	0.945284
	Q6ZQ18	1.06194	0.000176064	3.75433
	Q6ZQ29	0.966374	0.000755228	3.12192
	Q6ZQ38	1.29651	1.72796e-05	4.76247
	Q6ZQI3	0.545117	0.0321618	1.49266
	Q6ZWN5	0.680914	0.00435405	2.36111
	Q6ZWR6	0.983278	0.000603253	3.2195
	Q6ZWU9	0.566169	0.0133866	1.87333
	Q6ZWV3	0.402106	0.272343	0.564883
	Q6ZWV7	0.480005	0.0539742	1.26781
	Q6ZWX6	1.25133	7.03038e-05	4.15302
	Q71LX4	0.908142	0.000620124	3.20752
	Q71RI9	1.0774	0.00608582	2.21568
	Q76MZ3	1.09614	0.000260862	3.58359
	Q78IK4	0.286657	0.285446	0.544476
	Q78JE5	2.43874	9.84263e-07	6.00689
	Q78PY7	1.1988	7.09376e-05	4.14912
	Q791T5	0.832701	0.00219419	2.65873
	Q791V5	0.914022	0.000610649	3.21421
	Q7M6Y3	1.03247	0.00110132	2.95809
	Q7M729	0.879182	0.00131702	2.88041
	Q7SIG6	0.865825	0.00271477	2.56627
	Q7TMB8	0.985249	0.0021827	2.66101
	Q7TME0	1.15463	0.00787547	2.10372
	Q7TMF3	0.735404	0.00444476	2.35215
	Q7TMK9	2.39861	2.46343e-10	9.60846
	Q7TMQ7	0.727845	0.0326979	1.48548
	Q7TMY8	1.43951	5.36855e-06	5.27014
	Q7TN79	0.725034	0.00392194	2.4065
	Q7TNM2	0.923904	0.000761828	3.11814
	Q7TNR6	0.531166	0.0365675	1.4369
	Q7TNV0	1.57461	6.07789e-07	6.21625
	Q7TPH6	1.4158	6.77034e-05	4.16939
	Q7TPM6	1.43951	1.94758e-05	4.7105
	Q7TPR4	1.08029	0.000246194	3.60872
	Q7TQD2	0.750643	0.00293688	2.53211
	Q7TQF7	0.94714	0.000889065	3.05107
	Q7TQH0	0.00726294	0.974952	0.0110167
	Q7TQI3	1.30236	1.77232e-05	4.75146
	Q7TSJ2	0.906538	0.00140012	2.85384
	Q7TT50	0.933878	0.000597196	3.22388
	Q80SW1	1.14053	9.85561e-05	4.00632
	Q80SZ7	0.742894	0.00311655	2.50633
	Q80TB8	0.81441	0.00255866	2.59199
	Q80TE7	1.01411	0.000335345	3.47451
	Q80TH2	1.05903	0.000754764	3.12219
	Q80TJ1	1.02443	0.000297051	3.52717
	Q80TL4	0.754167	0.00321316	2.49307
	Q80TL7	1.08749	0.000201031	3.69674
	Q80TM9	1.54486	5.95375e-06	5.22521
	Q80TQ2	0.898105	0.00127144	2.8957
	Q80TT8	1.23909	5.71028e-05	4.24334
	Q80TV8	0.940013	0.00200691	2.69747
	Q80TZ3	0.880455	0.000888323	3.05143
	Q80U28	1.02591	0.000868691	3.06113
	Q80U56	0.848995	0.0263781	1.57876
	Q80U63	0.970317	0.000481828	3.31711
	Q80UG2	0.946276	0.00128498	2.8911
	Q80UG5	1.03282	0.000548336	3.26095
	Q80UJ7	1.2591	2.70089e-05	4.56849
	Q80UM3	1.00017	0.000368526	3.43353
	Q80UP3	0.888343	0.000750986	3.12437
	Q80UU9	1.25909	0.000101706	3.99265
	Q80VD1	3.24742	1.05162e-12	11.9781
	Q80VP0	1.41908	3.60798e-06	5.44274
	Q80VP1	1.0327	0.000372257	3.42916
	Q80W47	0.965853	0.000695333	3.15781
	Q80WC7	1.16511	0.000445491	3.35116
	Q80WJ7	0.845194	0.00135339	2.86858
	Q80WM4	0.735937	0.0104168	1.98226
	Q80X80	0.957503	0.00110718	2.95578
	Q80XI4	1.1386	0.000269086	3.57011
	Q80XN0	1.02797	0.000332037	3.47881
	Q80XU3	1.8154	1.02149e-06	5.99076
	Q80Y24	0.815107	0.00347699	2.4588
	Q80YA9	1.20422	0.000163622	3.78616
	Q80YN3	1.67368	0.000114746	3.94026
	Q80Z24	1.062	0.000454139	3.34281
	Q80Z38	1.40132	0.000445491	3.35116
	Q80ZF8	0.519553	0.272343	0.564883
	Q810A7	3.03167	1.56422e-09	8.8057
	Q810B6	1.2734	8.09286e-05	4.0919
	Q810B7	0.872651	0.0142194	1.84712
	Q810U3	1.2417	9.58677e-05	4.01833
	Q811D0	0.834773	0.001129	2.94731
	Q811P8	1.50783	7.03923e-05	4.15247
	Q812A2	1.20941	0.000114746	3.94026
	Q812E0	1.69814	1.34227e-06	5.87216
	Q8BFQ8	1.01844	0.00163379	2.7868
	Q8BFR5	0.878916	0.00136109	2.86611
	Q8BFY6	2.11522	1.79221e-08	7.74661
	Q8BFZ9	1.30833	5.71028e-05	4.24334
	Q8BG05	3.75723	1.32688e-14	13.8772
	Q8BG32	1.34646	7.54716e-06	5.12222
	Q8BG39	0.955724	0.00048993	3.30987
	Q8BG51	0.896828	0.00113263	2.94591
	Q8BGB7	1.48534	0.000308992	3.51005
	Q8BGD5	1.50492	0.00047674	3.32172
	Q8BGD9	1.20895	0.00105207	2.97796
	Q8BGH2	0.889731	0.00104561	2.98063
	Q8BGN3	1.18966	4.91569e-05	4.30842
	Q8BGQ7	1.07591	0.000367593	3.43463
	Q8BGT8	1.37232	1.07294e-05	4.96942
	Q8BGU5	1.38694	1.64458e-05	4.78395
	Q8BGX2	0.740296	0.0147339	1.83168
	Q8BGZ1	1.05292	0.000419273	3.3775
	Q8BGZ7	0.159258	0.712841	0.147007
	Q8BH44	0.97976	0.000537629	3.26952
	Q8BH55	0.92548	0.0019595	2.70786
	Q8BH57	0.7278	0.00366931	2.43542
	Q8BH59	0.792451	0.00258097	2.58822
	Q8BH66	1.20739	7.33472e-05	4.13462
	Q8BH95	1.14457	0.000170927	3.76719
	Q8BHC1	1.09632	0.000252582	3.5976
	Q8BHE3	1.04574	0.000881259	3.0549
	Q8BHG1	0.965275	0.0018287	2.73786
	Q8BHL3	0.984427	0.000557954	3.2534
	Q8BHL5	0.908066	0.000417945	3.37888
	Q8BHN3	0.333893	0.151322	0.820098
	Q8BHW2	0.823558	0.00594677	2.22572
	Q8BHZ0	1.16627	0.000114746	3.94026
	Q8BIG7	0.598502	0.0285353	1.54462
	Q8BIJ6	0.727448	0.0115784	1.93635
	Q8BIK4	0.877587	0.00131497	2.88109
	Q8BIQ5	1.80539	1.30539e-06	5.88426
	Q8BIV3	0.795734	0.00208079	2.68177
	Q8BIW1	1.07958	0.00022599	3.64591
	Q8BIZ1	1.10288	0.000139311	3.85601
	Q8BJ42	1.25264	7.79564e-05	4.10815
	Q8BJ71	1.94966	9.94308e-05	4.00248
	Q8BJI1	1.02866	0.000453204	3.34371
	Q8BJW6	1.29011	6.92812e-05	4.15938
	Q8BJY1	1.49788	8.4444e-06	5.07343
	Q8BK08	0.703806	0.00808536	2.0923
	Q8BK63	1.30967	3.73078e-05	4.4282
	Q8BK64	0.686158	0.0071906	2.14323
	Q8BK67	1.99782	2.62365e-08	7.58109
	Q8BKC5	0.939622	0.000976033	3.01054
	Q8BKX1	0.940538	0.00059991	3.22191
	Q8BKZ9	1.15265	0.000185809	3.73093
	Q8BL65	1.085	0.000557954	3.2534
	Q8BL66	0.889383	0.00120479	2.91909
	Q8BL86	0.943386	0.00142289	2.84683
	Q8BLE7	0.546758	0.0458182	1.33896
	Q8BLF1	0.869441	0.00214942	2.66768
	Q8BLJ3	1.14317	0.000885256	3.05293
	Q8BLK3	1.29806	8.89279e-05	4.05096
	Q8BLQ9	0.852787	0.0016706	2.77713
	Q8BLY2	0.745909	0.031408	1.50296
	Q8BMA6	0.205643	0.534759	0.271842
	Q8BMF3	0.855666	0.00192823	2.71484
	Q8BMF4	0.980942	0.000412539	3.38454
	Q8BMG7	0.960024	0.000660527	3.18011
	Q8BMJ2	1.19124	0.00224808	2.64819
	Q8BMJ3	0.76484	0.00228094	2.64189
	Q8BMK4	0.374121	0.154984	0.809714
	Q8BML9	0.961799	0.00127168	2.89562
	Q8BMS1	0.893942	0.00092112	3.03568
	Q8BNN1	0.746656	0.0104649	1.98026
	Q8BNW9	1.33662	5.32497e-05	4.27368
	Q8BNY6	0.708776	0.00485025	2.31424
	Q8BP47	1.19372	0.000139851	3.85434
	Q8BP67	0.269936	0.244827	0.611141
	Q8BP92	0.39958	0.0899671	1.04592
	Q8BPM0	0.582426	0.0192276	1.71607
	Q8BPN8	1.04858	0.000207882	3.68218
	Q8BPU7	1.21365	0.000166027	3.77982
	Q8BQP9	0.698601	0.00929649	2.03168
	Q8BR63	1.12896	0.000442651	3.35394
	Q8BR90	0.859053	0.0271514	1.56621
	Q8BRF7	1.03473	0.00113616	2.94456
	Q8BRK8	0.627772	0.0102385	1.98977
	Q8BRT1	1.05618	0.000317189	3.49868
	Q8BRU6	0.377188	0.139753	0.85464
	Q8BSY0	0.0173675	0.937056	0.0282344
	Q8BSZ2	1.65251	7.82045e-06	5.10677
	Q8BTI8	0.395087	0.100775	0.996647
	Q8BTM8	0.983926	0.000197058	3.70541
	Q8BTV2	3.53238	9.83731e-14	13.0071
	Q8BTX9	0.807449	0.00241721	2.61669
	Q8BTZ7	1.15176	9.92277e-05	4.00337
	Q8BU30	1.20807	0.000298735	3.52471
	Q8BUV3	0.801807	0.00204653	2.68898
	Q8BVE3	0.958006	0.000576703	3.23905
	Q8BVI4	0.994397	0.00059991	3.22191
	Q8BVP5	1.06814	0.000551374	3.25855
	Q8BVQ5	1.20744	0.000113226	3.94605
	Q8BW75	0.764555	0.00426706	2.36987
	Q8BW96	1.00349	0.00037195	3.42952
	Q8BWF0	0.808778	0.0018401	2.73516
	Q8BWG8	0.927045	0.000747154	3.12659
	Q8BWM0	1.06427	0.000298715	3.52474
	Q8BWQ6	0.952755	0.00076784	3.11473
	Q8BWS5	1.58828	2.32137e-05	4.63426
	Q8BWT1	0.92367	0.000540466	3.26723
	Q8BWT5	1.0184	0.000917897	3.03721
	Q8BWY3	1.37506	4.22605e-05	4.37407
	Q8BX10	0.974907	0.0015448	2.81113
	Q8BX70	0.531596	0.0814722	1.08899
	Q8BXK8	1.77488	7.96889e-05	4.0986
	Q8BXR1	0.849432	0.000914164	3.03898
	Q8BXT1	0.666638	0.00797948	2.09803
	Q8BXV2	0.638849	0.00490687	2.3092
	Q8BY89	1.71752	0.000124646	3.90432
	Q8BYI9	0.99783	0.000434709	3.3618
	Q8BYM5	0.486502	0.0793263	1.10058
	Q8BYN5	1.20902	0.000179626	3.74563
	Q8BYP3	1.08733	0.000106069	3.97441
	Q8BYR5	0.502184	0.0615141	1.21103
	Q8BZ98	0.895769	0.000926518	3.03315
	Q8BZA9	1.27112	0.00151521	2.81953
	Q8BZN6	0.93379	0.00116845	2.93239
	Q8BZT2	0.799797	0.0652135	1.18566
	Q8C050	3.60847	5.77962e-14	13.2381
	Q8C052	1.27101	7.96889e-05	4.0986
	Q8C078	1.81827	6.36685e-06	5.19608
	Q8C0C7	0.79832	0.00407413	2.38997
	Q8C0D5	1.0041	0.00208416	2.68107
	Q8C0L0	0.826308	0.00575291	2.24011
	Q8C0M9	1.57362	3.0876e-06	5.51038
	Q8C0T5	1.414	7.15905e-05	4.14514
	Q8C0Y0	1.33908	0.000729085	3.13722
	Q8C163	0.199475	0.596084	0.224693
	Q8C166	1.29972	3.73078e-05	4.4282
	Q8C1A5	2.20199	7.23122e-10	9.14079
	Q8C1B7	1.13675	0.000143338	3.84364
	Q8C2Q3	2.72499	2.07328e-11	10.6833
	Q8C3Q5	0.919547	0.000471649	3.32638
	Q8C419	0.887627	0.000787792	3.10359
	Q8C522	0.779395	0.00520914	2.28323
	Q8C547	0.763871	0.0069018	2.16104
	Q8C7M3	1.11917	0.000358536	3.44547
	Q8C7R4	1.12943	0.000252824	3.59718
	Q8C7X2	1.40949	3.26422e-05	4.48622
	Q8C854	2.37854	5.75065e-10	9.24028
	Q8C863	0.65806	0.0572499	1.24223
	Q8C878	1.54258	6.02761e-06	5.21985
	Q8C8N2	1.30948	5.9108e-05	4.22835
	Q8C8R3	0.988935	0.000332271	3.47851
	Q8C9H6	1.30478	8.14265e-05	4.08923
	Q8CA95	0.867551	0.00136597	2.86456
	Q8CAA7	0.988499	0.000715969	3.14511
	Q8CAQ8	0.899282	0.000787792	3.10359
	Q8CAY6	0.983492	0.000309163	3.50981
	Q8CBE3	0.91729	0.000737917	3.13199
	Q8CBW3	0.780145	0.00618009	2.20901
	Q8CBY8	0.978226	0.000271096	3.56688
	Q8CC27	1.153	0.000189984	3.72128
	Q8CC35	1.14159	0.000397596	3.40056
	Q8CCB4	1.04156	0.000601818	3.22054
	Q8CCK0	0.445557	0.0797118	1.09848
	Q8CCN5	0.837605	0.000953126	3.02085
	Q8CCT4	4.89583	2.38988e-15	14.6216
	Q8CDG3	1.02252	0.000557954	3.2534
	Q8CDN6	1.09932	0.000160445	3.79467
	Q8CFE4	0.781903	0.00521235	2.28297
	Q8CFI7	3.15915	2.9279e-08	7.53344
	Q8CG72	1.55675	9.74568e-06	5.01119
	Q8CGC7	1.19186	6.83911e-05	4.165
	Q8CGF6	1.09342	0.000213956	3.66968
	Q8CGK3	0.855713	0.00231444	2.63555
	Q8CGK7	0.857941	0.00108502	2.96456
	Q8CGP7	0.731582	0.00218036	2.66147
	Q8CGU1	1.3616	2.79771e-05	4.5532
	Q8CGY8	1.24929	6.77034e-05	4.16939
	Q8CGZ0	3.10817	4.58315e-10	9.33884
	Q8CH09	4.3604	4.01181e-11	10.3967
	Q8CH25	2.89018	1.26598e-11	10.8976
	Q8CH72	0.956595	0.000609922	3.21473
	Q8CHC4	1.1085	0.000176064	3.75433
	Q8CHG7	1.01965	0.000490005	3.3098
	Q8CHH9	1.06652	0.000283757	3.54705
	Q8CHP8	1.3726	3.35006e-05	4.47495
	Q8CHT0	0.923464	0.00072466	3.13987
	Q8CHT1	1.10587	0.000121648	3.91489
	Q8CI32	1.84923	1.01728e-06	5.99256
	Q8CI51	0.805898	0.00469708	2.32817
	Q8CI71	0.945983	0.000791005	3.10182
	Q8CI94	0.905998	0.000851095	3.07002
	Q8CIB5	0.955128	0.000335345	3.47451
	Q8CIE6	0.927362	0.000688785	3.16192
	Q8CIG8	1.33585	7.03273e-05	4.15288
	Q8CIN4	0.844114	0.00265715	2.57558
	Q8CIQ7	1.05591	0.000358059	3.44605
	Q8CJ40	1.2539	4.31862e-05	4.36466
	Q8CJF9	0.698221	0.11479	0.940094
	Q8JZN5	0.879524	0.0017064	2.76792
	Q8JZN7	1.07093	0.000223723	3.65029
	Q8JZQ2	0.897335	0.00097975	3.00888
	Q8JZS0	0.786716	0.00200691	2.69747
	Q8JZW4	0.275073	0.210614	0.676512
	Q8JZW5	0.830949	0.00175105	2.7567
	Q8K019	3.94734	1.78797e-14	13.7476
	Q8K021	0.727116	0.00333719	2.47662
	Q8K0C4	0.588981	0.0105872	1.97522
	Q8K0C9	1.24287	4.31862e-05	4.36466
	Q8K0S0	1.51792	6.79088e-06	5.16807
	Q8K0T0	0.571259	0.100413	0.998208
	Q8K0U4	1.07605	0.000157324	3.8032
	Q8K183	1.45021	5.84377e-06	5.23331
	Q8K1M6	0.992508	0.000297051	3.52717
	Q8K212	0.928011	0.000632036	3.19926
	Q8K274	1.02605	0.0026475	2.57716
	Q8K2B3	1.01211	0.000445491	3.35116
	Q8K2C9	0.873605	0.000770651	3.11314
	Q8K2L8	0.631941	0.0186689	1.72888
	Q8K2Q7	1.02247	0.000899983	3.04577
	Q8K310	3.41113	3.48158e-13	12.4582
	Q8K341	1.20681	0.00249155	2.60353
	Q8K354	1.10337	0.00048848	3.31115
	Q8K358	0.901283	0.000723069	3.14082
	Q8K386	0.872762	0.000976033	3.01054
	Q8K394	1.27548	4.46167e-05	4.3505
	Q8K3H0	1.04948	0.00538148	2.2691
	Q8K3J1	0.586483	0.0148443	1.82844
	Q8K400	0.671089	0.00832017	2.07987
	Q8K411	1.06781	0.000586053	3.23206
	Q8K4F5	0.996091	0.0222229	1.6532
	Q8K4Q0	0.810773	0.00473005	2.32513
	Q8K4R4	1.26699	8.33671e-05	4.07901
	Q8K4X7	1.1827	5.77753e-05	4.23826
	Q8K4Z3	0.734438	0.00718804	2.14339
	Q8K596	1.02354	0.000512142	3.29061
	Q8QZS1	1.14654	0.00438196	2.35833
	Q8QZT1	0.936416	0.00059991	3.22191
	Q8QZV4	0.787563	0.0428515	1.36803
	Q8QZY1	1.27754	2.2317e-05	4.65136
	Q8R001	0.983837	0.00051969	3.28426
	Q8R016	1.04723	0.00023661	3.62597
	Q8R050	0.966135	0.000479338	3.31936
	Q8R071	1.08596	0.000338202	3.47082
	Q8R081	3.46173	2.48613e-13	12.6045
	Q8R0A7	0.805868	0.00222314	2.65303
	Q8R0P4	0.65873	0.00898387	2.04654
	Q8R0S2	1.20933	0.000117567	3.92972
	Q8R0S4	1.26483	4.94639e-05	4.30571
	Q8R0Y6	0.950296	0.000695468	3.15772
	Q8R0Y8	0.815114	0.00193885	2.71246
	Q8R105	0.65528	0.0622459	1.20589
	Q8R127	0.907274	0.0020613	2.68586
	Q8R164	0.843727	0.00499957	2.30107
	Q8R191	0.508284	0.0426444	1.37014
	Q8R1B4	1.05584	0.000335345	3.47451
	Q8R1Q8	1.02135	0.000377837	3.4227
	Q8R2R9	0.88572	0.00176829	2.75245
	Q8R2Y0	0.998982	0.000372289	3.42912
	Q8R2Y8	0.748864	0.00889354	2.05093
	Q8R307	0.641122	0.0894487	1.04843
	Q8R326	3.02819	2.26375e-12	11.6452
	Q8R366	1.13312	0.000138775	3.85769
	Q8R395	1.20846	0.00255221	2.59308
	Q8R3F5	1.13242	0.000530008	3.27572
	Q8R3S6	1.27863	4.07275e-05	4.39011
	Q8R3V5	0.952131	0.000622216	3.20606
	Q8R3Z5	1.15292	6.92812e-05	4.15938
	Q8R404	0.670271	0.00526629	2.2785
	Q8R464	0.928433	0.0038353	2.4162
	Q8R574	1.18616	6.58084e-05	4.18172
	Q8R5C5	0.857899	0.00247962	2.60561
	Q8R5H1	1.40259	7.82045e-06	5.10677
	Q8R5H6	1.11723	0.000194961	3.71005
	Q8R5M8	1.03318	0.000673766	3.17149
	Q8VBW6	0.86323	0.00108502	2.96456
	Q8VBZ3	0.955869	0.000715969	3.14511
	Q8VC30	0.905672	0.00294603	2.53076
	Q8VCD6	0.680587	0.00700268	2.15474
	Q8VCH8	1.22562	0.00169036	2.77202
	Q8VCT3	1.10095	0.000119888	3.92122
	Q8VCW8	0.930782	0.0018327	2.73691
	Q8VCX5	0.890344	0.00265715	2.57558
	Q8VD04	0.799205	0.00423661	2.37298
	Q8VD33	0.808147	0.00610778	2.21412
	Q8VD37	0.940287	0.0013964	2.85499
	Q8VD65	0.79084	0.00365896	2.43664
	Q8VD75	1.03479	0.000349266	3.45684
	Q8VDD5	0.793782	0.00175282	2.75626
	Q8VDM4	1.26209	2.02576e-05	4.69341
	Q8VDM6	3.56414	1.20325e-13	12.9196
	Q8VDN2	1.07243	0.000178311	3.74882
	Q8VDP4	2.55296	2.67371e-10	9.57289
	Q8VDP6	0.952521	0.000358536	3.44547
	Q8VDQ1	1.50233	0.000576703	3.23905
	Q8VDQ8	1.28413	3.15683e-05	4.50075
	Q8VE33	1.27591	6.26995e-05	4.20274
	Q8VE97	1.04114	0.000246784	3.60768
	Q8VED9	0.769415	0.00484026	2.31513
	Q8VEE4	2.00266	1.30537e-05	4.88427
	Q8VEH3	1.02958	0.00108502	2.96456
	Q8VEK3	3.09687	4.15978e-12	11.3809
	Q8VEL9	1.42738	2.09665e-05	4.67847
	Q8VEM8	1.00508	0.000589232	3.22971
	Q8VH51	0.177069	0.442054	0.354525
	Q8VHH5	0.867221	0.000709864	3.14882
	Q8VHH7	0.901011	0.00150416	2.82271
	Q8VHJ5	1.05099	0.000258731	3.58715
	Q8VHK9	Inf	NA	#VALUE!
	Q8VHL1	0.766024	0.0148045	1.82961
	Q8VHQ3	0.802676	0.00578607	2.23762
	Q8VHW2	0.512155	0.0528519	1.27694
	Q8VIJ6	3.57402	2.9138e-13	12.5355
	Q91V12	1.00264	0.000412539	3.38454
	Q91V14	1.20937	4.70376e-05	4.32756
	Q91V41	0.909015	0.00106362	2.97321
	Q91V61	0.928673	0.00122325	2.91249
	Q91V64	1.05693	0.000274964	3.56072
	Q91V76	1.08936	0.00082504	3.08352
	Q91V92	1.21238	4.07275e-05	4.39011
	Q91VC3	2.38336	2.62125e-09	8.58149
	Q91VD9	0.712094	0.00481275	2.31761
	Q91VF2	1.55112	5.71028e-05	4.24334
	Q91VI7	1.49678	2.02288e-06	5.69403
	Q91VK4	0.929277	0.00126956	2.89635
	Q91VM5	3.73846	2.00111e-12	11.6987
	Q91VM9	1.71603	0.000119414	3.92294
	Q91VN4	0.926256	0.000557954	3.2534
	Q91VR2	0.920572	0.00133086	2.87587
	Q91VR5	2.09115	8.10654e-09	8.09116
	Q91VR8	0.472786	0.0555484	1.25533
	Q91VW3	0.166531	0.526439	0.278652
	Q91VZ6	0.699456	0.00580261	2.23638
	Q91W39	2.80129	5.68228e-06	5.24548
	Q91W50	1.64019	6.52049e-07	6.18572
	Q91W89	1.28114	0.000635743	3.19672
	Q91WC3	0.865608	0.000888323	3.05143
	Q91WD5	0.94666	0.000611791	3.2134
	Q91WE4	0.41687	0.0861534	1.06473
	Q91WJ8	3.67149	3.13955e-11	10.5031
	Q91WQ3	1.13116	0.000138775	3.85769
	Q91WS0	0.721669	0.00306718	2.51326
	Q91X97	0.960666	0.000771351	3.11275
	Q91XD7	0.869734	0.00242709	2.61491
	Q91XL9	1.13204	0.000398339	3.39975
	Q91XM9	1.14211	8.16929e-05	4.08782
	Q91XU0	1.64018	0.0047748	2.32104
	Q91XV3	0.776767	0.00242227	2.61578
	Q91Y86	1.31316	0.00104981	2.97889
	Q91YD9	0.664341	0.0295663	1.5292
	Q91YE6	1.37925	0.000175494	3.75574
	Q91YM2	0.785157	0.00161262	2.79247
	Q91YQ5	0.972138	0.000422559	3.37411
	Q91YR1	0.587051	0.0192379	1.71584
	Q91YT0	0.902498	0.00156052	2.80673
	Q91Z31	1.87071	1.59364e-05	4.79761
	Q91Z53	0.645288	0.0333813	1.4765
	Q91Z61	0.615803	0.0118444	1.92649
	Q91Z67	1.10567	0.000288253	3.54023
	Q91ZA3	0.262109	0.210912	0.6759
	Q91ZJ5	1.07089	0.000506541	3.29539
	Q91ZP9	1.01426	0.000133558	3.87433
	Q91ZR1	0.364349	0.14511	0.838304
	Q91ZU6	0.949159	0.000358811	3.44513
	Q91ZX7	0.781462	0.00145282	2.83779
	Q920B9	2.87885	5.05996e-07	6.29585
	Q920E5	1.15989	0.000101706	3.99265
	Q920I9	1.06399	0.000223629	3.65047
	Q920N2	0.140764	0.54102	0.266787
	Q921F2	2.31505	2.15007e-09	8.66755
	Q921F4	2.94119	4.11969e-12	11.3851
	Q921G7	0.747111	0.00289113	2.53893
	Q921H8	1.01628	0.000698001	3.15614
	Q921I1	1.12451	0.00332001	2.47886
	Q921J2	1.10693	0.000225117	3.64759
	Q921M3	2.43807	7.67176e-11	10.1151
	Q921M7	1.1744	6.86235e-05	4.16353
	Q921Q7	1.28395	0.000179028	3.74708
	Q921S7	0.876391	0.00224785	2.64823
	Q922B2	1.14759	0.000106069	3.97441
	Q922D4	0.808724	0.00354507	2.45038
	Q922D8	1.00544	0.000626674	3.20296
	Q922E4	1.08045	0.000355758	3.44885
	Q922H2	0.844573	0.00351244	2.45439
	Q922H4	0.830898	0.00347471	2.45908
	Q922J3	0.932532	0.000413568	3.38345
	Q922J6	0.97399	0.000708912	3.14941
	Q922P9	2.25029	1.46098e-07	6.83535
	Q922Q1	0.84531	0.00138176	2.85957
	Q922Q4	0.253834	0.533445	0.27291
	Q922Q8	0.991041	0.00101943	2.99164
	Q922R8	0.714622	0.00423055	2.3736
	Q922S4	0.88489	0.00100064	2.99972
	Q922U2	0.14722	0.723151	0.140771
	Q923D2	0.749131	0.0063835	2.19494
	Q923S9	0.845582	0.00177915	2.74979
	Q923T9	1.0852	0.000435586	3.36093
	Q924L1	0.589014	0.0236615	1.62596
	Q924M7	0.973373	0.000948436	3.02299
	Q925I1	0.93518	0.000677056	3.16938
	Q925N0	0.726139	0.00494762	2.3056
	Q93092	1.05739	0.000223629	3.65047
	Q99020	3.2024	1.35036e-11	10.8696
	Q99104	0.751632	0.00211836	2.674
	Q99J36	1.28187	0.000129571	3.88749
	Q99J39	0.829253	0.0301247	1.52108
	Q99J99	1.22479	0.000188639	3.72437
	Q99JB2	1.45964	0.000133165	3.87561
	Q99JF8	1.30808	1.95839e-05	4.7081
	Q99JG2	0.591211	0.0204176	1.68999
	Q99JI4	1.20933	0.000113843	3.94369
	Q99JR1	1.8489	1.81474e-07	6.74119
	Q99JT2	1.18758	0.000114746	3.94026
	Q99JY0	1.13683	0.000110689	3.9559
	Q99JY8	0.388391	0.105609	0.9763
	Q99JY9	1.05405	0.000262371	3.58108
	Q99K48	2.70249	2.43958e-10	9.61269
	Q99K51	1.57239	0.000396225	3.40206
	Q99K85	1.19756	0.000167311	3.77647
	Q99KB8	1.10145	0.000404071	3.39354
	Q99KC8	1.09864	0.000114746	3.94026
	Q99KE1	0.425003	0.0929832	1.0316
	Q99KI0	0.969655	0.000648904	3.18782
	Q99KJ8	1.044	0.000136493	3.86489
	Q99KK2	2.90033	1.45875e-07	6.83602
	Q99KK7	1.04082	0.000431085	3.36544
	Q99KP6	1.48367	4.75454e-06	5.32289
	Q99KQ4	1.6649	4.98877e-07	6.30201
	Q99KY4	0.924997	0.00124494	2.90485
	Q99L04	1.01816	0.000524626	3.28015
	Q99L13	0.811257	0.0031468	2.50213
	Q99L43	0.772968	0.00201462	2.69581
	Q99L45	1.26019	0.000119726	3.92181
	Q99L47	1.12333	9.76076e-05	4.01052
	Q99LB2	0.962065	0.0011204	2.95063
	Q99LB6	1.47208	0.000457839	3.33929
	Q99LC3	0.97165	0.001233	2.90904
	Q99LC5	0.905555	0.00142256	2.84693
	Q99LD4	1.01865	0.000431303	3.36522
	Q99LD8	1.07702	0.000534462	3.27208
	Q99LF4	1.42936	7.96966e-06	5.09856
	Q99LI7	2.55902	6.90647e-10	9.16074
	Q99LI8	0.978926	0.000684056	3.16491
	Q99LP6	0.921131	0.000478559	3.32006
	Q99LR1	0.799642	0.00289494	2.53836
	Q99LX0	0.759723	0.0025268	2.59743
	Q99LX5	0.128062	0.64984	0.187194
	Q99LY9	0.701927	0.00622835	2.20563
	Q99M71	0.871262	0.00101083	2.99532
	Q99MN9	0.473256	0.0365472	1.43715
	Q99MR8	0.273024	0.189333	0.722774
	Q99N16	0.0164001	0.949217	0.0226347
	Q99N28	0.744944	0.00478939	2.31972
	Q99N91	0.303559	0.351455	0.45413
	Q99N93	0.781756	0.00457506	2.3396
	Q99N95	0.887972	0.00209272	2.67929
	Q99NB9	2.9451	1.65561e-11	10.781
	Q99NE5	0.586119	0.0223595	1.65054
	Q99P72	0.857084	0.00108502	2.96456
	Q99P88	3.04193	3.66305e-08	7.43616
	Q99PJ0	0.93709	0.00163422	2.78669
	Q99PL5	-0.0988095	0.695722	0.157564
	Q99PL6	0.792166	0.0120483	1.91907
	Q99PT1	0.791609	0.00410031	2.38718
	Q99PU5	0.792961	0.00315169	2.50146
	Q99PU8	0.759093	0.0533805	1.27262
	Q99PV0	2.5397	1.5753e-10	9.80264
	Q99PV8	3.69199	8.31613e-14	13.0801
	Q9CPP6	0.628113	0.00882141	2.05446
	Q9CPQ1	0.761946	0.00177915	2.74979
	Q9CPQ3	0.96887	0.000335345	3.47451
	Q9CPQ8	0.684371	0.00391483	2.40729
	Q9CPR4	0.506398	0.0230928	1.63652
	Q9CPR5	0.731738	0.00309727	2.50902
	Q9CPS6	0.735617	0.00469708	2.32817
	Q9CPT4	0.497177	0.0355518	1.44914
	Q9CPV4	1.12852	0.000176064	3.75433
	Q9CPW0	1.25939	0.000109231	3.96166
	Q9CPW4	0.799338	0.00250052	2.60197
	Q9CPX6	0.450849	0.13199	0.879458
	Q9CPY7	0.809196	0.00218851	2.65985
	Q9CQ10	0.401434	0.249938	0.602168
	Q9CQ45	0.632838	0.0108872	1.96309
	Q9CQ54	0.749744	0.00203543	2.69134
	Q9CQ60	0.941983	0.00142289	2.84683
	Q9CQ62	1.10639	0.00046277	3.33464
	Q9CQ69	0.789422	0.0012621	2.89891
	Q9CQ75	0.65578	0.00884852	2.05313
	Q9CQ79	1.21861	0.00335222	2.47467
	Q9CQ80	0.889067	0.00113057	2.9467
	Q9CQ91	0.326825	0.17755	0.750679
	Q9CQ92	1.17997	0.000125459	3.9015
	Q9CQA1	0.78586	0.00328837	2.48302
	Q9CQA3	0.933653	0.00201125	2.69653
	Q9CQC6	0.885637	0.00994787	2.00227
	Q9CQC7	0.73421	0.00275021	2.56063
	Q9CQD1	0.819587	0.00192823	2.71484
	Q9CQE8	1.51912	3.15843e-06	5.50053
	Q9CQF0	0.773051	0.00437366	2.35916
	Q9CQF3	2.58521	1.86451e-09	8.72944
	Q9CQH3	0.832832	0.00196862	2.70584
	Q9CQI3	0.580295	0.0305107	1.51555
	Q9CQI6	0.854645	0.000904892	3.0434
	Q9CQM9	1.61599	3.93142e-06	5.40545
	Q9CQN1	0.533808	0.0713511	1.1466
	Q9CQQ7	0.898807	0.00177494	2.75082
	Q9CQR4	0.575783	0.011088	1.95515
	Q9CQS4	0.84016	0.00234365	2.63011
	Q9CQU0	-0.00489752	0.982079	0.00785338
	Q9CQU3	1.02571	0.00494762	2.3056
	Q9CQV8	0.968934	0.000519666	3.28428
	Q9CQW1	1.08574	0.000477777	3.32077
	Q9CQW2	0.929207	0.00154359	2.81147
	Q9CQX2	0.719122	0.00342842	2.46491
	Q9CQZ5	1.02279	0.000176064	3.75433
	Q9CQZ6	0.586399	0.0180073	1.74455
	Q9CR09	1.1927	0.000154137	3.81209
	Q9CR16	1.19458	0.000106069	3.97441
	Q9CR26	0.693667	0.00563367	2.24921
	Q9CR57	0.522055	0.0192456	1.71567
	Q9CR61	0.955408	0.0008561	3.06748
	Q9CR62	0.813362	0.00271332	2.5665
	Q9CR67	0.612669	0.0102999	1.98717
	Q9CR68	0.558408	0.0186287	1.72982
	Q9CR86	1.14804	0.000132535	3.87767
	Q9CR95	0.825787	0.00154515	2.81103
	Q9CR98	0.371076	0.128745	0.890271
	Q9CRB2	1.72435	0.000119414	3.92294
	Q9CRB6	1.04487	0.000138775	3.85769
	Q9CRB9	0.992942	0.000598198	3.22316
	Q9CRD0	0.924259	0.000636762	3.19602
	Q9CRT8	2.11875	1.02064e-08	7.99113
	Q9CRY7	1.08958	0.000164616	3.78353
	Q9CS84	0.902674	0.00129318	2.88834
	Q9CT10	2.47116	4.6443e-10	9.33308
	Q9CTY5	1.05132	0.000297519	3.52649
	Q9CU62	2.57965	2.11389e-10	9.67492
	Q9CVB6	0.862683	0.00233824	2.63111
	Q9CWF2	1.28041	6.26995e-05	4.20274
	Q9CWJ9	0.900356	0.00203885	2.69062
	Q9CWL8	2.68517	4.59821e-07	6.33741
	Q9CWM4	0.508726	0.0259828	1.58531
	Q9CWS0	0.865792	0.00133202	2.87549
	Q9CWZ7	1.08267	0.00017656	3.75311
	Q9CX34	1.18198	6.92812e-05	4.15938
	Q9CX56	1.30464	5.00517e-05	4.30058
	Q9CX80	0.622891	0.0290782	1.53643
	Q9CX86	4.27241	1.78797e-14	13.7476
	Q9CXJ4	0.821394	0.00396701	2.40154
	Q9CXR1	1.07423	0.000442419	3.35417
	Q9CXS4	1.99934	7.07559e-08	7.15024
	Q9CXW3	1.13588	0.000332271	3.47851
	Q9CXW4	0.947004	0.00100875	2.99622
	Q9CXY6	2.00572	1.31113e-07	6.88235
	Q9CXZ1	0.476996	0.044945	1.34732
	Q9CY27	1.01672	0.000367593	3.43463
	Q9CY50	1.11386	9.85561e-05	4.00632
	Q9CY64	1.07496	0.00575291	2.24011
	Q9CYH2	0.986355	0.000688785	3.16192
	Q9CYR6	1.06847	0.000297051	3.52717
[truncated: 455 more rows]

## Sheet: Figure 3c_left
Figure 3c_left
[truncated: 1,968 more rows]

[truncated: 43 more sheets: Figure 3c_right, Figure 3d, Figure 3e, Figure 3f, Figure 4f, Figure 4g, Figure 4h, Figure 4j, Figure 4k, Figure 5d, Figure 5e, Figure 5f, Figure 5g, Figure 5h, Figure 5j, Figure 5k, Supplementary Fig. 1b, Supplementary Fig. 1c, Supplementary Fig. 2c, Supplementary Fig. 5b …]
